# Supplementary material for: Unique functional responses differentially map onto genetic subtypes of dopamine neurons
Source: Nat Neurosci. 2023 Aug 3;26(10):1762–74. doi: 10.1038/s41593-023-01401-9 (PMC10545540; doi:10.1038/s41593-023-01401-9)
Supplement: Supplementary file 2 — Supplementary Table 1: key resources. [file 41593_2023_1401_MOESM2_ESM.xlsx]

## Sheet: Sheet1
Supplemental Table 1. Key Resources
REAGENT or RESOURCE	SOURCE	IDENTIFIER/LINK
Antibodies
Sheep anti-Tyrosine Hydroxylase (TH) - 1:1000	Pel-Freez	Cat# P60101-0, RRID:AB_461070
Rabbit anti-GFP (for GCaMP6f) - 1:1000	Thermo Fisher Scientific (Invitrogen)	Cat# A-11122, RRID:AB_221569
Donkey anti-Sheep Alexa Fluor 555 - 1:250	Thermo Fisher Scientific (Invitrogen)	Cat# A-21436, RRID:AB_2535857
Donkey anti-Rabbit Alexa Fluor 488 - 1:250	Jackson ImmunoResearch Labs	Cat# 711-545-152, RRID:AB_2313584
Goat anti-Aldh1a1 - 1:500	R&D Systems	Cat# AF5869, RRID:AB_2044597
Mouse anti-Tyrosine Hydroxylase (TH) - 1:1000	Sigma-Aldrich	Cat# T2928, RRID:AB_477569
Rabbit anti-Tyrosine Hydroxylase (TH) - 1:1000	Pel-Freez	Cat# P40101-0, RRID:AB_461064
Rat anti-mCherry - 1:2000	Thermo Fisher Scientific (Invitrogen)	Cat# M11217, RRID:AB_2536611
Donkey anti-goat Alexa Fluor 488 - 1:250	Molecular Probes	Cat# A-11055, RRID:AB_2534102
Donkey anti-mouse Alexa Fluor 647 - 1:250	Thermo Fisher Scientific (Invitrogen)	Cat# A-31571, RRID:AB_162542
Donkey anti-rabbit Alexa Fluor 647 - 1:250	Thermo Fisher Scientific (Invitrogen)	Cat# A-31573, RRID:AB_2536183
Donkey anti-rat Cy3- 1:1000	Jackson ImmunoResearch Labs	Cat# 712-165-153, RRID:AB_2340667
Rabbit anti-Anxa1 - 1:500	Thermo Fisher Scientific	Cat# 71-3400, RRID:AB_2533983
Virus strains
AAV1-CAG-FLEX-GCAMP6f	Addgene	RRID:Addgene_100835
AAV8-EF1α-CreOn/FlpOn-GCaMP6f	Addgene	RRID:Addgene_137122
AAV5-EF1α-DIO-mCherry	Addgene	RRID:Addgene_37083
Experimental models: Mouse strains
Aldh1a1-2A-iCre	This paper	RRID:MMRRC_69932-MU
Anxa1-iCre	This paper	RRID:MMRRC_69931-MU
Calb1-IRES2-Cre	The Jackson Laboratory	Strain #:028532, RRID:IMSR_JAX:028532
VGlut2-IRES-Cre	The Jackson Laboratory	Strain #:016963, RRID:IMSR_JAX:016963
DAT-CRE	The Jackson Laboratory	Strain #:020080, RRID:IMSR_JAX:020080
Th-2A-Flpo	Poulin et al., 201823	RRID:MMRRC_050618-MU
DAT-PF-tTA	The Jackson Laboratory	Strain #:027178, RRID:IMSR_JAX:027178
Ai93D (TITL-GCaMP6f)	The Jackson Laboratory	Strain #:024107, RRID:IMSR_JAX:024107
CAG-Sun1/sfGFP	The Jackson Laboratory	Strain #:021039, RRID:IMSR_JAX:021039
Oligonucleotides
Primers for Cre strains Cre-F: GCAGAACCTGAAGATGTTCGC	Pereira Luppi et al., 2020	N/A
Primers for Cre strain Cre-R: ACACCAGAGACGGAAATCCATC	Pereira Luppi et al., 2020	N/A
Primers for Dat-tTA strain tTA-F: GTTCTCCAGGGTCTCGTACTG	This paper	N/A
Primers for Dat-tTA strain tTA-R: GTACTGGCACGTGAAGAACAAG	This paper	N/A
Primers for Ai93D strain mutant-F: ACGAGATCAGCAGCCTCTGT	This paper	N/A
Primers for Ai93D strain mutant-R: CTGAACTTGTGGCCGTTTAC	This paper	N/A
Primers for Ai93D strain wt-F: TTCCCCAACGGTCACTTACT	This paper	N/A
Primers for Ai93D strain wt-R: CACACCTTTAATCCCGATGC	This paper	N/A
Primers for Th-2A-Flpo line Th-F: TAAGACCCTGCTGATGGTTGG	Pereira Luppi et al., 2020	N/A
Primers for Th-2A-Flpo line Th-R (wt): CATAGGGCATTCCTGTGGTTTG	Pereira Luppi et al., 2020	N/A
Primers for Th-Flpo line Flpo-R: GCTTCACTGAGTCTCTGGCATC	Pereira Luppi et al., 2020	N/A
Primers for Aldh1a1-iCre line iCre-F: AGATCCCTGATGGAGAACTCTG	This paper	N/A
Primers for Aldh1a1-iCre line iCre-R: CATCCTTGGCACCATAGATCAG	This paper	N/A
CRISPR mediated HDR guide 1: ACGACTATGCTGGTTAC	This paper	N/A
CRISPR mediated HDR guide 2: TCCCCCTTTAGGGGTGAGCA	This paper	N/A
CRISPR mediated HDR guide 3: AAGATTCTGGTGGCCCTCTG	This paper	N/A
CRISPR mediated HDR guide 4: ACTTAAGCCCATGCCAT	This paper	N/A
Aldh1a1-iCre insertion primers F1: CTATTCACTTGCAGTTGGCTTGG	This paper	N/A
Aldh1a1-iCre insertion primers R1: GTCCAGGGTTCTCCTCCACG	This paper	N/A
Aldh1a1-iCre insertion primers F2: GCTTGGAGGTTTCCTAAGTGTG	This paper	N/A
Aldh1a1-iCre insertion primers R2: GCATGATTTCAGGGATGGACAC	This paper	N/A
Aldh1a1-iCre insertion primers F3: AGATCCCTGATGGAGAACTCTG	This paper	N/A
Aldh1a1-iCre insertion primers R3: CATCCTTGGCACCATAGATCAG	This paper	N/A
Software and other resources
MATLAB R2021a	MathWorks	https://www.mathworks.com/products/matlab.html
ImageJ 1.48v	NIH	https://imagej.nih.gov/ij/
LabView 2011	National Instruments	https://www.ni.com/en-us/shop/labview.html
Picoscope6	Pico Technology	https://www.picotech.com/oscilloscope/2000/picoscope-2000-overview
R version 4.0.2	The R Project for Statistical Computing	https://www.r-project.org/
RStudio Version 1.2.5042	RStudio	https://www.rstudio.com/products/rstudio/download/
Seurat R Package Versions 3.2.0, 4.0.2	CRAN	https://cran.r-project.org/web/packages/Seurat/index.html
LIGER R Package version 1.0.0	Welch Lab Github	https://github.com/welch-lab/liger
scRNAseq R Package 2.2.0	Bioconductor	https://bioconductor.org/packages/release/data/experiment/html/scRNAseq.html
VS-ASW-S6	Olympus	https://www.olympus-lifescience.com/en/microscopes/virtual/vs120/
cellSens	Olympus	https://www.olympus-lifescience.com/en/software/cellsens/
SeuratWrappers R Package version 0.2.0	Satija lab Github	https://github.com/satijalab/seurat-wrappers
Saunders et al. RNAseq data	Saunders et al. 2018, PMID: 30096299	http://dropviz.org/
Tiklova et al. RNAseq data	Tiklová et al., 2019 PMID: 30718509	GEO: GSE116138
Kramer et al. RNAseq data	Kramer et al. 2018, PMID: 30135866	GEO: GSE115070
La Manno et al. RNAseq data	scRNAseq R Package	LaMannoBrainData() Command; https://bioconductor.org/packages/release/data/experiment/html/scRNAseq.html
Paxinos and Franklin's the Mouse Brain in Stereotaxic Coordinates	Book	https://books.google.com/books?hl=en&lr=&id=x3aQDwAAQBAJ&oi=fnd&pg=PP1&dq=Paxinos+and+Franklin%27s+the+Mouse+Brain+in+Stereotaxic+Coordinates
Allen Mouse Brain Atlas	Lein, E.S. et al. (2007), Nature	https://mouse.brain-map.org/search/index
Single Nucleus RNASeq Raw Data	This paper	GEO: GSE222558
Fiber Photometry Raw Data	This paper	Zenodo: DOI 10.5281/zenodo.7871634, https://zenodo.org/record/7871634
Fiber Photometry ΔF/F Data (Pre-processed)	This paper	Zenodo: DOI 10.5281/zenodo.7871982, https://zenodo.org/record/7871982
Protocol for Stereotaxis Viral Injections	This paper	dx.doi.org/10.17504/protocols.io.5qpvor8zxv4o/v1
Protocol for Fiber Photometry Recordings	This paper	dx.doi.org/10.17504/protocols.io.4r3l27yj4g1y/v1
Custom code and
MATLAB scripts for analysis of fiber photometry data	This paper	Zenodo: DOI 10.5281/zenodo.7900531, https://zenodo.org/record/7900531 GitHub: https://github.com/DombeckLab/Azcorra2023/
Custom R Scripts for analysis of snRNAseq data	This paper	Zenodo: DOI 10.5281/zenodo.7900531, https://zenodo.org/record/7900531 GitHub: https://github.com/DombeckLab/Azcorra2023/
