# Supplementary material for: Unique functional responses differentially map onto genetic subtypes of dopamine neurons
Source: Nat Neurosci. 2023 Aug 3;26(10):1762–74. doi: 10.1038/s41593-023-01401-9 (PMC10545540; doi:10.1038/s41593-023-01401-9)
Supplement: Supplementary file 3 — Statistical source data. [file 41593_2023_1401_MOESM3_ESM.xlsx]

## Sheet: Fig. 1
	The source data for Fig. 1 is single-nucleus RNAseq data that has been deposited to GEO (GSE222558, link below)
	https://www.ncbi.nlm.nih.gov/geo/query/acc.cgi?acc=GSE222558
