# Supplementary material for: Unique functional responses differentially map onto genetic subtypes of dopamine neurons
Source: Nat Neurosci. 2023 Aug 3;26(10):1762–74. doi: 10.1038/s41593-023-01401-9 (PMC10545540; doi:10.1038/s41593-023-01401-9)
Supplement: Supplementary file 4 — Statistical source data. [file 41593_2023_1401_MOESM4_ESM.xlsx]

## Sheet: 2F
CROSS-CORRELATION ΔF/F-ACCELERATION - AVERAGES											CROSS-CORRELATION ΔF/F-ACCELERATION - 470 HEATMAP
X	Vglut2		Calb1		Anxa1		DAT			X	Vglut2 - heatmap
Lag	470	405	470	405	470	405	470	405		Lag	Mouse number below
(s)	crosscorr	crosscorr	crosscorr	crosscorr	crosscorr	crosscorr	crosscorr	crosscorr		(s)	12	8	8	12	8	10	3	9	8	3	8	12	3	2	8	6	12	9	2	2	9	10	12	5	6	4	9	11	9	7	4	1	7	1	7	10	10	6	10
-1	0.0145617	0.00234192	0.0266993	-0.00124725	0.0102268	-0.00107859	0.0154104	-0.00280536		-1	-0.012494	-0.26427	-0.34868	-0.0148716	0.108256	0.158121	0.105373	0.409952	0.58265	0.147408	0.595902	-0.023086	-0.0105491	0.215057	0.284876	-0.0211641	0.324045	0.684877	0.222537	0.110459	-0.0150411	0.147247	-0.0401227	0.00710784	0.134498	0.100069	0.0725094	-0.0851612	0.462705	0.197105	0.228533	0.142227	0.39726	0.231356	-0.020817	0.16811	0.223477	0.174494	0.278525
-0.99	0.014857	0.00214744	0.0267923	-0.00177916	0.0101294	-0.00131054	0.0155655	-0.00271538		-0.99	-0.0166911	-0.255624	-0.338381	0.0360503	0.105555	0.156126	0.114964	0.416986	0.633524	0.156182	0.596809	-0.0179329	-0.00768068	0.222377	0.298037	-0.0176407	0.327985	0.659398	0.224592	0.112157	-0.0114517	0.14606	-0.0153523	0.0126256	0.15365	0.0990737	0.0718866	-0.0893294	0.48142	0.188224	0.232363	0.149717	0.398074	0.22748	-0.0165335	0.165119	0.235328	0.174108	0.286866
-0.98	0.015187	0.00210692	0.0268482	-0.00213608	0.00989306	-0.00155763	0.0157487	-0.00267007		-0.98	-0.0337602	-0.261197	-0.325485	0.054768	0.0989212	0.151754	0.121443	0.421837	0.6745	0.161066	0.594351	-0.0132623	-0.00886168	0.225366	0.314504	-0.0107076	0.336179	0.633225	0.228408	0.114267	-0.00533123	0.14996	-0.000158313	0.0173037	0.173132	0.113175	0.0726266	-0.0895549	0.48895	0.188666	0.239908	0.157794	0.391801	0.228797	-0.0112755	0.162027	0.241261	0.173966	0.29738
-0.97	0.0155309	0.00195484	0.0268696	-0.00249157	0.00968229	-0.00184569	0.015914	-0.00257349		-0.97	-0.0463475	-0.265399	-0.312254	0.0872984	0.0968748	0.148527	0.127722	0.427136	0.713445	0.168252	0.595205	-0.00721788	-0.00985616	0.229743	0.330393	-0.00397378	0.344015	0.606879	0.233007	0.116877	-0.000824585	0.152129	0.0183305	0.0219263	0.191722	0.121353	0.0725649	-0.0906988	0.500384	0.185884	0.247077	0.165301	0.387474	0.227837	-0.00578718	0.160042	0.252764	0.174401	0.307523
-0.96	0.0158663	0.00177314	0.0268623	-0.00275468	0.00941863	-0.00214234	0.0160741	-0.00247791		-0.96	-0.0608081	-0.273666	-0.298664	0.109548	0.0964575	0.145959	0.132855	0.431137	0.747384	0.17453	0.59622	-0.000526403	-0.0119937	0.233035	0.347676	0.00393889	0.353088	0.580144	0.239104	0.119323	0.00385592	0.156144	0.0333719	0.0257266	0.209681	0.133267	0.0728193	-0.0908519	0.509499	0.185222	0.254462	0.171839	0.380712	0.22692	0.000159686	0.158457	0.261741	0.175026	0.317395
-0.95	0.0161564	0.00149643	0.0268267	-0.00293047	0.00912736	-0.0024558	0.0162196	-0.00239095		-0.95	-0.0757002	-0.286674	-0.286424	0.131629	0.102881	0.143817	0.136908	0.43378	0.778112	0.180174	0.598893	0.00652372	-0.0153163	0.236612	0.366199	0.0126009	0.36206	0.552496	0.24633	0.12211	0.00736605	0.160863	0.0461068	0.029121	0.225851	0.142412	0.0722376	-0.0910329	0.516898	0.183344	0.260913	0.177609	0.375562	0.224164	0.00648216	0.156762	0.271503	0.176056	0.327861
-0.94	0.0164403	0.00109813	0.0267634	-0.00305607	0.00880742	-0.00275709	0.0163747	-0.00225967		-0.94	-0.092058	-0.302489	-0.27349	0.149434	0.116036	0.141418	0.139672	0.435189	0.802278	0.185096	0.602332	0.0140955	-0.0167276	0.239812	0.385227	0.0214132	0.370355	0.524507	0.255171	0.12447	0.00935646	0.167249	0.0562034	0.0314888	0.241366	0.152359	0.0710424	-0.0899983	0.52617	0.181326	0.266198	0.181918	0.373098	0.219691	0.0127664	0.156894	0.281404	0.177334	0.338148
-0.93	0.0166832	0.000593575	0.0267333	-0.00309644	0.0084663	-0.0029133	0.016541	-0.00233095		-0.93	-0.107153	-0.319503	-0.261925	0.153949	0.133741	0.140412	0.142555	0.435155	0.818732	0.187019	0.604376	0.0212805	-0.0173352	0.243857	0.405361	0.0300385	0.377491	0.499268	0.265184	0.127365	0.0102706	0.175203	0.0637409	0.0329108	0.254908	0.163021	0.0698097	-0.088044	0.534281	0.178254	0.269662	0.185964	0.373439	0.215315	0.0190409	0.156799	0.287735	0.178582	0.347365
-0.92	0.0168469	6.75084e-05	0.0267721	-0.00303602	0.00812197	-0.00299138	0.0167149	-0.00232015		-0.92	-0.121185	-0.342706	-0.255328	0.151525	0.154096	0.138859	0.144611	0.433508	0.831106	0.185177	0.603015	0.0272096	-0.0177471	0.247055	0.425341	0.0370265	0.384242	0.476331	0.275468	0.130261	0.0101592	0.183865	0.0655753	0.0340918	0.266541	0.174228	0.0676607	-0.0854126	0.540188	0.175101	0.271037	0.189146	0.377592	0.210542	0.024992	0.155948	0.290488	0.179486	0.355634
-0.91	0.0169952	-0.00046848	0.026869	-0.0028759	0.00780589	-0.00299171	0.0168983	-0.00230527		-0.91	-0.135321	-0.368181	-0.25009	0.148357	0.178469	0.135925	0.146676	0.430917	0.835077	0.182065	0.599748	0.0311022	-0.0173686	0.250006	0.443677	0.042161	0.389556	0.457036	0.286354	0.134111	0.00875361	0.192566	0.0642734	0.0353417	0.276116	0.183307	0.0644993	-0.0815745	0.544085	0.172134	0.272081	0.193403	0.387439	0.206359	0.0305565	0.155504	0.29293	0.180396	0.364764
-0.9	0.0171535	-0.000982293	0.0270208	-0.00263634	0.00750728	-0.00295889	0.0170756	-0.00226797		-0.9	-0.1469	-0.390735	-0.246933	0.13633	0.202707	0.132034	0.148698	0.427735	0.824881	0.177701	0.593205	0.0334147	-0.0154101	0.251361	0.459021	0.0444561	0.395353	0.443693	0.297692	0.138293	0.00696419	0.20038	0.0599219	0.0363545	0.284336	0.193776	0.0612527	-0.0757963	0.546461	0.170567	0.274152	0.198399	0.397981	0.205184	0.0355908	0.155763	0.294126	0.181035	0.372852
-0.89	0.0172793	-0.00132612	0.0272485	-0.00234807	0.00724504	-0.00277371	0.0172158	-0.00232242		-0.89	-0.155181	-0.40841	-0.248582	0.116442	0.224237	0.128773	0.151594	0.424307	0.803949	0.171187	0.585241	0.0341261	-0.0133614	0.252098	0.471702	0.0436205	0.40235	0.43645	0.309014	0.143105	0.00488365	0.206566	0.0539244	0.0377969	0.29018	0.20479	0.0578622	-0.0709418	0.544414	0.169857	0.276488	0.204917	0.408957	0.206505	0.0398085	0.155714	0.294766	0.180905	0.378817
-0.88	0.0173896	-0.00152834	0.0275134	-0.0020249	0.00700683	-0.0025329	0.0173153	-0.00231799		-0.88	-0.164274	-0.421967	-0.252753	0.102159	0.243374	0.124486	0.15408	0.420841	0.776776	0.165944	0.578523	0.0334568	-0.01079	0.251068	0.480493	0.0391923	0.409419	0.43374	0.320018	0.147157	0.0029994	0.211349	0.0468546	0.0401618	0.294286	0.215239	0.0535415	-0.0666412	0.538216	0.172143	0.279593	0.21198	0.41772	0.209981	0.04287	0.156493	0.295652	0.179805	0.384017
-0.87	0.0175164	-0.00154717	0.0277848	-0.00160654	0.00680835	-0.00225441	0.017376	-0.0024665		-0.87	-0.172709	-0.427453	-0.256125	0.0873341	0.262569	0.120358	0.157848	0.417652	0.74264	0.162718	0.575889	0.0311646	-0.00645239	0.249766	0.484859	0.0320664	0.415542	0.434996	0.33091	0.150539	0.00108048	0.214821	0.0420482	0.0428059	0.296592	0.223735	0.0494727	-0.0625286	0.529803	0.174861	0.284098	0.220604	0.426121	0.21454	0.0449088	0.157991	0.297833	0.177881	0.390245
-0.86	0.0176324	-0.00139147	0.028062	-0.00127226	0.00660937	-0.00190694	0.0173981	-0.00266947		-0.86	-0.179804	-0.422136	-0.264617	0.0707756	0.27801	0.118204	0.160815	0.414815	0.705349	0.159499	0.575738	0.028478	-0.00142226	0.249893	0.486432	0.0223173	0.421437	0.439646	0.341075	0.153114	-0.000992338	0.216363	0.0397814	0.0463976	0.297398	0.232052	0.0450718	-0.0593396	0.521768	0.177106	0.288139	0.2299	0.432042	0.221054	0.0457318	0.160164	0.303306	0.175061	0.395091
-0.85	0.0177249	-0.00106485	0.028359	-0.000941607	0.00641747	-0.00149202	0.017401	-0.00291258		-0.85	-0.188069	-0.412916	-0.274361	0.062145	0.288592	0.117407	0.163377	0.412392	0.674647	0.157046	0.578767	0.0258104	0.00280023	0.251904	0.485873	0.0116679	0.426091	0.445192	0.350831	0.155406	-0.00339252	0.216499	0.0400322	0.0512284	0.295693	0.240339	0.0403499	-0.0574005	0.512151	0.179061	0.29171	0.239166	0.437338	0.226847	0.0453723	0.162687	0.313781	0.171196	0.399244
-0.84	0.0178254	-0.000650754	0.028646	-0.00061504	0.0062168	-0.00117415	0.0174139	-0.0031159		-0.84	-0.197945	-0.397255	-0.283706	0.0627413	0.296851	0.11904	0.163399	0.410031	0.65071	0.157489	0.583099	0.0225417	0.00598157	0.255537	0.482558	0.00129529	0.429259	0.452081	0.359779	0.156897	-0.0053277	0.215997	0.0426777	0.0577934	0.292872	0.246369	0.0353228	-0.0539747	0.503169	0.180892	0.295196	0.248318	0.442183	0.232992	0.0443805	0.165006	0.322904	0.166832	0.404312
-0.83	0.017942	-0.000129478	0.0289182	-0.000381487	0.006007	-0.000890606	0.0174366	-0.00334309		-0.83	-0.207715	-0.370883	-0.291059	0.0689096	0.303046	0.124328	0.161216	0.407256	0.630331	0.159776	0.585373	0.0185885	0.00807671	0.261726	0.47726	-0.00767665	0.432443	0.458824	0.367682	0.157615	-0.00733954	0.214206	0.0463656	0.0653096	0.288854	0.25243	0.0304528	-0.0496819	0.498251	0.181792	0.298572	0.257401	0.44736	0.23895	0.0430069	0.16749	0.330793	0.162585	0.410269
-0.82	0.0180462	0.00042718	0.0291666	-0.000322645	0.00575471	-0.000630007	0.0174486	-0.0034178		-0.82	-0.220524	-0.33296	-0.300612	0.0798205	0.305387	0.133973	0.156502	0.403932	0.61712	0.163147	0.584381	0.0152277	0.00854455	0.269649	0.470802	-0.0137223	0.436391	0.465995	0.374148	0.158105	-0.00873415	0.211476	0.0504949	0.0739158	0.284016	0.258125	0.0254407	-0.0446022	0.492066	0.183251	0.301418	0.265148	0.449107	0.245787	0.0410794	0.170883	0.338857	0.158184	0.413947
-0.81	0.0181394	0.000969947	0.0293672	-0.000310606	0.0054831	-0.000455434	0.0174511	-0.00343905		-0.81	-0.235273	-0.293347	-0.305823	0.0996238	0.307825	0.146552	0.149928	0.400215	0.609396	0.168046	0.581621	0.012517	0.00754388	0.27657	0.462515	-0.016125	0.441576	0.47338	0.379244	0.157889	-0.00959308	0.208273	0.0562464	0.0829133	0.277945	0.26339	0.0212227	-0.0383561	0.482534	0.184149	0.304922	0.270967	0.449382	0.252373	0.0391287	0.17389	0.34544	0.153708	0.416148
-0.8	0.018244	0.00147838	0.0294914	-0.000402916	0.005183	-0.000349553	0.0174367	-0.00339532		-0.8	-0.251501	-0.24714	-0.30777	0.124255	0.311182	0.161219	0.142083	0.395834	0.604551	0.174433	0.576876	0.0104408	0.0060038	0.283929	0.452802	-0.0137005	0.448395	0.480405	0.382262	0.156635	-0.00985117	0.205652	0.0633139	0.0913992	0.272253	0.267322	0.0174708	-0.0309986	0.471237	0.185387	0.307781	0.275872	0.447822	0.259702	0.0375467	0.176973	0.345585	0.150172	0.41913
-0.79	0.0183478	0.001862	0.0295044	-0.000580422	0.00484622	-0.000239671	0.0173684	-0.00323761		-0.79	-0.26846	-0.200064	-0.307504	0.151216	0.31542	0.178259	0.134723	0.390777	0.601446	0.181109	0.570842	0.0103375	0.00472886	0.290334	0.443049	-0.00679013	0.455483	0.487272	0.384248	0.154641	-0.0100248	0.203749	0.0724562	0.0988149	0.265744	0.271305	0.0143646	-0.0238251	0.458584	0.186361	0.309491	0.279722	0.445793	0.267142	0.0362583	0.18094	0.345389	0.146933	0.42146
-0.78	0.0184397	0.00208461	0.0294194	-0.00076723	0.00447484	-0.000203512	0.0172482	-0.00291163		-0.78	-0.287971	-0.153102	-0.308466	0.177369	0.320861	0.195203	0.128166	0.386006	0.601017	0.185952	0.565664	0.012581	0.00451063	0.296181	0.433202	0.00460173	0.461424	0.494547	0.384796	0.152906	-0.0100414	0.203309	0.0873587	0.105588	0.259386	0.272148	0.0122617	-0.0170501	0.44318	0.185556	0.310651	0.282863	0.443868	0.27455	0.0349427	0.185452	0.346001	0.143858	0.422005
-0.77	0.0185354	0.00213452	0.0292644	-0.000998778	0.00407208	-0.000202002	0.0171029	-0.00248276		-0.77	-0.305495	-0.114112	-0.304904	0.206349	0.326775	0.209413	0.122693	0.381679	0.59716	0.190349	0.560138	0.0168799	0.00602058	0.301358	0.423613	0.0188955	0.466726	0.500594	0.384603	0.151195	-0.0106265	0.204508	0.10429	0.111598	0.252821	0.271859	0.0111949	-0.0104996	0.429258	0.18277	0.310541	0.285985	0.444392	0.281165	0.0340328	0.188886	0.346451	0.141258	0.423449
-0.76	0.0186468	0.0020624	0.0290497	-0.00121052	0.00363156	-0.000140737	0.0169271	-0.00192943		-0.76	-0.323132	-0.0805159	-0.300655	0.234373	0.332835	0.221668	0.119387	0.377448	0.590308	0.194215	0.553562	0.024249	0.00880802	0.306573	0.414943	0.0355519	0.47203	0.504867	0.382945	0.150415	-0.0114297	0.207936	0.120764	0.116939	0.246855	0.270939	0.0104797	-0.00401476	0.41722	0.180235	0.310063	0.289576	0.447656	0.285772	0.0332605	0.191922	0.345344	0.139389	0.426914
-0.75	0.0187647	0.00186936	0.0287866	-0.00146151	0.00315635	-8.76274e-05	0.01671	-0.00131853		-0.75	-0.339759	-0.0552866	-0.296324	0.259781	0.337992	0.234758	0.117164	0.373659	0.576406	0.196703	0.546959	0.0343522	0.0118016	0.309353	0.408071	0.0515436	0.477602	0.50864	0.380963	0.150989	-0.0126504	0.211841	0.138305	0.122341	0.240526	0.268563	0.0107941	0.00248733	0.409397	0.17714	0.310545	0.293047	0.452879	0.288476	0.0322623	0.195137	0.348404	0.137089	0.428895
-0.74	0.018888	0.0016333	0.0285366	-0.00171297	0.00264782	-1.42939e-05	0.0164776	-0.000785075		-0.74	-0.354932	-0.0345863	-0.291127	0.278912	0.342208	0.245466	0.116298	0.370937	0.555693	0.196428	0.54035	0.0456497	0.0129371	0.312261	0.402102	0.0663392	0.484424	0.51014	0.377795	0.153894	-0.0137885	0.216532	0.154887	0.127134	0.235011	0.264605	0.0119008	0.00804472	0.405902	0.172802	0.312971	0.297033	0.457885	0.288906	0.0312483	0.198373	0.353658	0.135294	0.429773
-0.73	0.0190184	0.0013498	0.0282977	-0.00198029	0.00210781	0.000132045	0.0162137	-0.000336091		-0.73	-0.366239	-0.0221983	-0.286246	0.293666	0.34588	0.255667	0.117201	0.368358	0.527314	0.195599	0.533245	0.0587886	0.0106534	0.313392	0.397469	0.0794069	0.492762	0.50903	0.374612	0.158357	-0.0142942	0.221659	0.166749	0.131469	0.230033	0.261368	0.0136956	0.01388	0.405185	0.170223	0.316228	0.301954	0.462847	0.287781	0.0311195	0.200252	0.35933	0.133398	0.43034
-0.72	0.0191657	0.00100316	0.0280566	-0.00217568	0.00155055	0.000313222	0.0159116	-6.87889e-05		-0.72	-0.377193	-0.0117497	-0.283227	0.301977	0.349397	0.266562	0.118305	0.365606	0.497368	0.192313	0.52828	0.0736502	0.00333864	0.314283	0.394842	0.0909036	0.50247	0.506637	0.370904	0.163556	-0.0145277	0.226345	0.178283	0.134789	0.226536	0.258738	0.0161991	0.0196992	0.40728	0.169905	0.32161	0.308768	0.46528	0.28511	0.031504	0.202723	0.36669	0.131148	0.429142
-0.71	0.019316	0.000552862	0.027829	-0.00238535	0.000975335	0.000458966	0.0155768	6.23197e-05		-0.71	-0.384163	-0.000117786	-0.28078	0.301399	0.349168	0.275927	0.11908	0.363302	0.466412	0.186603	0.523493	0.0882324	-0.00889521	0.31436	0.394337	0.100736	0.511858	0.503248	0.368683	0.168023	-0.0137146	0.230119	0.190878	0.137458	0.223856	0.254244	0.0192618	0.0238709	0.413384	0.170777	0.327576	0.317625	0.462528	0.282892	0.0323593	0.207176	0.377562	0.128026	0.426154
-0.7	0.0194396	5.83987e-05	0.0276611	-0.00261801	0.000393213	0.000649865	0.0152314	4.9463e-05		-0.7	-0.386676	0.0104086	-0.281821	0.29126	0.347687	0.281995	0.119403	0.361124	0.434239	0.179272	0.517966	0.102159	-0.0252708	0.315067	0.394012	0.109742	0.518661	0.498124	0.366626	0.170782	-0.0114455	0.23503	0.203292	0.139316	0.223108	0.250779	0.0223564	0.0264044	0.420776	0.173268	0.333661	0.329358	0.457805	0.280822	0.033811	0.21131	0.385136	0.124149	0.42216
-0.69	0.0195695	-0.000449382	0.0275452	-0.00286326	-0.000171302	0.000863073	0.0148662	-4.1955e-05		-0.69	-0.385112	0.0139774	-0.286302	0.279176	0.343398	0.287599	0.11848	0.358511	0.404116	0.171781	0.513388	0.116259	-0.0444899	0.314025	0.394343	0.117984	0.52292	0.49274	0.365673	0.170274	-0.00853757	0.239452	0.215619	0.142175	0.223966	0.248394	0.0258569	0.0297068	0.432918	0.179164	0.339765	0.342977	0.454702	0.27909	0.0357406	0.215019	0.392727	0.119067	0.418326
-0.68	0.0197208	-0.000926146	0.0275062	-0.00312203	-0.000711203	0.00109965	0.014516	-0.000212913		-0.68	-0.379718	0.0117148	-0.290092	0.262396	0.335229	0.292588	0.114889	0.356558	0.378481	0.16317	0.509751	0.12885	-0.0643594	0.311789	0.395171	0.124859	0.52583	0.487237	0.365676	0.167109	-0.00533601	0.243413	0.229245	0.14592	0.226119	0.24616	0.0293839	0.0328304	0.449416	0.186112	0.346754	0.358861	0.45184	0.277413	0.0371989	0.220587	0.40173	0.113444	0.415718
-0.67	0.0198618	-0.00129511	0.0275792	-0.00331206	-0.00121705	0.00134528	0.014182	-0.000395298		-0.67	-0.369453	0.00207055	-0.296632	0.240498	0.326296	0.296157	0.11113	0.356174	0.351181	0.154508	0.503828	0.139006	-0.0841455	0.306185	0.394489	0.130187	0.526723	0.480767	0.367017	0.162046	-0.000904537	0.248097	0.240088	0.151945	0.22919	0.243664	0.0331712	0.0352372	0.469336	0.194632	0.353347	0.375305	0.451445	0.275866	0.0377996	0.226515	0.406848	0.107272	0.416154
-0.66	0.0200024	-0.00148627	0.02779	-0.00339869	-0.00168952	0.00158582	0.0138663	-0.000686144		-0.66	-0.356562	-0.0189914	-0.307157	0.218828	0.321338	0.3021	0.106018	0.357501	0.321564	0.146232	0.499681	0.147487	-0.102247	0.298136	0.391174	0.133867	0.526429	0.474404	0.367991	0.155808	0.00341428	0.253208	0.246976	0.159704	0.234052	0.244694	0.0379976	0.0386577	0.490892	0.204137	0.360412	0.391917	0.456649	0.27379	0.0379847	0.230397	0.405494	0.100733	0.417648
-0.65	0.0202166	-0.00157125	0.0281087	-0.00332922	-0.00213717	0.00183144	0.0135633	-0.00106895		-0.65	-0.342513	-0.0487166	-0.318824	0.202034	0.320869	0.310329	0.100689	0.361515	0.297533	0.138223	0.497805	0.154284	-0.118673	0.287936	0.386775	0.136058	0.528332	0.470209	0.3696	0.149095	0.00797914	0.258059	0.251031	0.169944	0.240515	0.244898	0.044069	0.0430432	0.514682	0.214531	0.368649	0.408674	0.465483	0.273105	0.0380315	0.234729	0.40524	0.0945763	0.421025
-0.64	0.020458	-0.00157179	0.0285367	-0.00320054	-0.00256576	0.002055	0.013286	-0.00152308		-0.64	-0.327251	-0.0810848	-0.329846	0.184122	0.327917	0.318808	0.0952393	0.368551	0.273495	0.13023	0.497821	0.158925	-0.131876	0.277611	0.380622	0.136742	0.53273	0.467544	0.371418	0.142548	0.0134469	0.263179	0.253343	0.181501	0.248289	0.246127	0.0505845	0.0463936	0.533525	0.225662	0.377366	0.4247	0.475064	0.273462	0.0374446	0.239612	0.400979	0.0887286	0.424721
-0.63	0.020714	-0.00149031	0.0290793	-0.00297158	-0.00298005	0.00217813	0.0130189	-0.00209144		-0.63	-0.311718	-0.11717	-0.339549	0.167297	0.341858	0.327482	0.0890215	0.378266	0.248584	0.122551	0.498962	0.162867	-0.143299	0.269174	0.372196	0.137312	0.538449	0.467437	0.37314	0.136153	0.0196046	0.268623	0.251938	0.194465	0.25748	0.249353	0.057987	0.0487931	0.550007	0.237894	0.385889	0.43863	0.487068	0.274846	0.0363175	0.244045	0.391223	0.0831338	0.426833
-0.62	0.0210478	-0.00140727	0.0296847	-0.00282418	-0.00339958	0.00227199	0.0127667	-0.00265975		-0.62	-0.294868	-0.155777	-0.342077	0.156542	0.361943	0.337374	0.0804755	0.389797	0.231259	0.117028	0.503199	0.167146	-0.151003	0.263744	0.363807	0.138385	0.545608	0.471075	0.374601	0.130368	0.02619	0.273701	0.250785	0.208728	0.268173	0.254659	0.0651991	0.0502165	0.564987	0.249882	0.395423	0.451436	0.504297	0.277824	0.0355464	0.248519	0.381721	0.0787485	0.425736
-0.61	0.0214492	-0.00137499	0.0303444	-0.002735	-0.00382451	0.00235296	0.0125344	-0.00312767		-0.61	-0.278162	-0.191974	-0.334119	0.151901	0.385971	0.345637	0.0710966	0.402163	0.225422	0.1132	0.508964	0.170806	-0.155185	0.263471	0.355816	0.140237	0.555252	0.47735	0.376161	0.12525	0.0333995	0.278689	0.253176	0.22488	0.280003	0.259588	0.0715729	0.0498069	0.575208	0.262196	0.405379	0.462601	0.521899	0.283494	0.0348755	0.254139	0.375828	0.0757211	0.423178
-0.6	0.0218768	-0.00134793	0.0310557	-0.00276234	-0.00425336	0.00242652	0.0123245	-0.00349386		-0.6	-0.262273	-0.221707	-0.312782	0.145395	0.413509	0.354765	0.0600041	0.414326	0.225355	0.111688	0.51578	0.174325	-0.154829	0.266453	0.34748	0.143321	0.565046	0.483362	0.378166	0.121482	0.0410096	0.282513	0.258195	0.242053	0.292098	0.266713	0.0773372	0.0480198	0.582524	0.275923	0.415018	0.470411	0.537864	0.288562	0.0339657	0.26014	0.370941	0.0742857	0.419578
-0.59	0.0223584	-0.00129017	0.0317848	-0.00285159	-0.00470851	0.00247575	0.0121354	-0.00361062		-0.59	-0.249379	-0.246966	-0.279201	0.141421	0.444057	0.365916	0.0487048	0.42628	0.235067	0.11283	0.519888	0.178749	-0.151447	0.27209	0.340841	0.1475	0.574245	0.488443	0.379837	0.119254	0.0492426	0.286524	0.263125	0.260271	0.304881	0.273505	0.0829249	0.0458716	0.587745	0.288656	0.42466	0.478067	0.552682	0.295103	0.0334658	0.265926	0.370841	0.0747858	0.414332
-0.58	0.0228903	-0.00119921	0.03249	-0.00303443	-0.00519654	0.00255472	0.0119834	-0.00346829		-0.58	-0.24063	-0.26019	-0.236363	0.142468	0.480808	0.377785	0.0395966	0.437266	0.255475	0.116475	0.523581	0.182787	-0.143609	0.279562	0.335367	0.151965	0.583576	0.49199	0.38167	0.118638	0.0574756	0.29054	0.269273	0.279396	0.317904	0.279997	0.0873809	0.0434484	0.58817	0.299511	0.434622	0.485188	0.564712	0.302466	0.0343111	0.270606	0.376957	0.0776734	0.409387
-0.57	0.0234384	-0.00102095	0.0331489	-0.0031953	-0.00571323	0.00259993	0.011866	-0.00316658		-0.57	-0.236796	-0.263516	-0.187414	0.144053	0.525815	0.391707	0.0335316	0.447676	0.280149	0.119491	0.526495	0.18536	-0.132887	0.288954	0.330474	0.156125	0.592313	0.492708	0.383746	0.119176	0.0657268	0.294049	0.278403	0.29842	0.330951	0.286421	0.0913411	0.0421053	0.582624	0.308345	0.444901	0.490632	0.567844	0.310489	0.0364738	0.275127	0.388256	0.0821415	0.404641
-0.56	0.0240155	-0.000775917	0.0337065	-0.00332211	-0.00624448	0.002581	0.0117862	-0.00274791		-0.56	-0.238322	-0.254212	-0.136931	0.139984	0.580603	0.407577	0.0293153	0.457901	0.302091	0.121932	0.528759	0.188488	-0.120594	0.297022	0.326739	0.159771	0.598162	0.491884	0.386735	0.122502	0.0748576	0.296742	0.285778	0.31682	0.343309	0.291518	0.0957484	0.0429826	0.57755	0.31594	0.455867	0.496751	0.564434	0.317474	0.0399606	0.279105	0.404393	0.0883199	0.398316
-0.55	0.0245941	-0.000482944	0.0341317	-0.00345028	-0.00680506	0.00244178	0.0117495	-0.00221339		-0.55	-0.243503	-0.239974	-0.0909511	0.138984	0.641638	0.420296	0.0271987	0.468078	0.320957	0.122719	0.529994	0.192659	-0.106327	0.307054	0.323844	0.162799	0.601367	0.490495	0.390632	0.127602	0.0844946	0.299828	0.290773	0.334869	0.35539	0.29653	0.0998328	0.0450353	0.56717	0.320213	0.466641	0.504476	0.554889	0.325142	0.0453566	0.281812	0.423876	0.0955744	0.38996
-0.54	0.0251685	-0.000149281	0.0344342	-0.00354205	-0.00737315	0.00229924	0.0117439	-0.00178169		-0.54	-0.250755	-0.217827	-0.0567636	0.141996	0.703431	0.430794	0.0254259	0.477638	0.333498	0.122895	0.534441	0.197023	-0.0894463	0.318787	0.3198	0.166228	0.60242	0.489127	0.396487	0.134837	0.0935144	0.302022	0.298787	0.352736	0.366772	0.301798	0.103601	0.0480582	0.555346	0.323674	0.476846	0.511391	0.539213	0.330633	0.0527045	0.28442	0.441331	0.103774	0.382658
-0.53	0.0257496	0.000122513	0.0345784	-0.00370385	-0.00793464	0.00211454	0.011754	-0.00141828		-0.53	-0.260549	-0.196032	-0.037993	0.140815	0.761092	0.439982	0.0237422	0.486744	0.336931	0.122612	0.539984	0.202688	-0.0707504	0.331458	0.316658	0.170446	0.600391	0.487344	0.404215	0.143938	0.103067	0.303283	0.311659	0.369957	0.377926	0.306945	0.108463	0.0530061	0.54322	0.329158	0.486978	0.519142	0.518064	0.334381	0.0612166	0.288046	0.456372	0.112164	0.375753
-0.52	0.02634	0.000279437	0.034609	-0.00399365	-0.00849125	0.00182969	0.0117716	-0.00115853		-0.52	-0.270811	-0.170883	-0.0412289	0.132678	0.806574	0.445823	0.0212724	0.495047	0.330461	0.12303	0.547077	0.211145	-0.0503575	0.34563	0.314024	0.176333	0.596365	0.485939	0.413682	0.155738	0.113771	0.30479	0.326593	0.387168	0.388736	0.311084	0.114597	0.059754	0.532995	0.33721	0.497111	0.528906	0.494678	0.336326	0.0707923	0.291174	0.467736	0.120535	0.368224
-0.51	0.0269249	0.000385264	0.034549	-0.00442706	-0.00905886	0.00158826	0.0117689	-0.00101616		-0.51	-0.279979	-0.153022	-0.0676487	0.122051	0.83579	0.449041	0.0198277	0.502366	0.317985	0.12384	0.555251	0.221453	-0.0279254	0.363598	0.311123	0.184527	0.591436	0.482176	0.424512	0.168367	0.12467	0.306841	0.345603	0.40462	0.399805	0.314846	0.121292	0.0674222	0.522495	0.346691	0.507481	0.538077	0.472893	0.336377	0.081316	0.294792	0.470575	0.128498	0.363239
-0.5	0.0275321	0.000431351	0.0344064	-0.00487722	-0.00961088	0.00134191	0.011726	-0.00100703		-0.5	-0.28987	-0.132533	-0.118917	0.104539	0.847308	0.452677	0.019509	0.508152	0.300641	0.126133	0.565686	0.233197	-0.00529152	0.382144	0.308699	0.194869	0.585677	0.475987	0.435671	0.182511	0.135562	0.308787	0.368018	0.421769	0.4107	0.317894	0.128837	0.0772207	0.517307	0.358681	0.518762	0.54748	0.456477	0.334049	0.0921818	0.300086	0.462453	0.135894	0.36087
-0.49	0.0281678	0.000386631	0.0341862	-0.0053556	-0.0101647	0.00107159	0.0116516	-0.00104757		-0.49	-0.299952	-0.113519	-0.187432	0.0755787	0.84457	0.454103	0.0215223	0.512707	0.281048	0.127188	0.577095	0.246194	0.0173057	0.39913	0.307931	0.206593	0.579922	0.467999	0.446773	0.197604	0.147488	0.312052	0.387107	0.438743	0.420949	0.319619	0.137849	0.0893724	0.515018	0.371227	0.532602	0.557302	0.447276	0.332837	0.102885	0.305996	0.448787	0.142149	0.358102
-0.48	0.0288213	0.000356392	0.0339167	-0.00572746	-0.0107207	0.000825796	0.0115379	-0.0011622		-0.48	-0.30603	-0.0939265	-0.266069	0.0411499	0.83009	0.453735	0.0249783	0.51595	0.260164	0.127507	0.59041	0.260569	0.0385568	0.414879	0.307159	0.218847	0.57441	0.458347	0.456534	0.213326	0.160063	0.31683	0.401824	0.455748	0.430153	0.319076	0.147426	0.102592	0.516409	0.381766	0.548746	0.566315	0.448625	0.332457	0.113765	0.312397	0.429666	0.147289	0.354011
-0.47	0.0294572	0.000378069	0.033602	-0.00592187	-0.0112714	0.000711799	0.0113983	-0.0013046		-0.47	-0.312728	-0.0767584	-0.346422	0.00902854	0.809386	0.451882	0.0299679	0.517385	0.241953	0.128127	0.604226	0.275591	0.0580808	0.426373	0.306211	0.231056	0.568831	0.446038	0.464577	0.2277	0.171981	0.322673	0.41184	0.472499	0.437441	0.316284	0.157239	0.115761	0.51815	0.390462	0.566215	0.574565	0.461003	0.332278	0.123884	0.320219	0.402912	0.151031	0.350575
-0.46	0.0301054	0.00039218	0.0332391	-0.0059171	-0.0117891	0.000622926	0.0112675	-0.00141828		-0.46	-0.317904	-0.0571134	-0.421106	-0.0211043	0.783015	0.448824	0.0350198	0.517491	0.227714	0.130643	0.618957	0.29057	0.0757089	0.431352	0.305722	0.241678	0.563972	0.433815	0.471233	0.241035	0.18377	0.330379	0.416051	0.488581	0.442569	0.31389	0.166992	0.129271	0.519325	0.397769	0.583867	0.583283	0.483366	0.333444	0.133579	0.328901	0.375914	0.153893	0.344256
-0.45	0.0307541	0.000418652	0.032842	-0.00578564	-0.0122811	0.000631565	0.011149	-0.00149669		-0.45	-0.319731	-0.0470665	-0.481841	-0.0504671	0.757967	0.44424	0.0406037	0.516722	0.214086	0.134846	0.632382	0.304725	0.0908059	0.430829	0.305587	0.250352	0.561213	0.422509	0.476	0.25229	0.195241	0.339762	0.415402	0.504591	0.446109	0.310874	0.176937	0.142137	0.517441	0.403965	0.602953	0.592714	0.513333	0.336647	0.142792	0.337762	0.35256	0.155729	0.336098
-0.44	0.0313853	0.000434999	0.0324065	-0.00554368	-0.0127235	0.000642667	0.0110433	-0.00155642		-0.44	-0.319271	-0.0462028	-0.525518	-0.0755406	0.735432	0.439929	0.0454567	0.515377	0.199807	0.143943	0.643615	0.31856	0.103068	0.426283	0.304657	0.25711	0.55857	0.41089	0.478894	0.260777	0.206103	0.349705	0.413435	0.519799	0.448673	0.310462	0.185526	0.153957	0.51333	0.409081	0.622105	0.602944	0.547131	0.337662	0.151584	0.347475	0.333918	0.157617	0.327762
-0.43	0.0319976	0.000381467	0.0319563	-0.00525047	-0.0131301	0.000621959	0.0109417	-0.00162809		-0.43	-0.318383	-0.0558108	-0.553493	-0.0929761	0.713349	0.435368	0.0502847	0.513929	0.188299	0.157534	0.652218	0.331559	0.113358	0.417924	0.305392	0.261744	0.557401	0.401306	0.480832	0.26645	0.216575	0.360944	0.409685	0.534628	0.449974	0.312368	0.192604	0.165043	0.503283	0.415023	0.640367	0.615196	0.578792	0.337311	0.159328	0.357283	0.322567	0.159711	0.320315
-0.42	0.0326121	0.000244816	0.0314599	-0.00498089	-0.0134883	0.000552227	0.010826	-0.0017115		-0.42	-0.314093	-0.0771452	-0.564272	-0.109422	0.691536	0.430754	0.0558808	0.513559	0.178422	0.175428	0.660098	0.343086	0.121535	0.408195	0.308014	0.263579	0.557646	0.394926	0.482403	0.270271	0.227165	0.372839	0.400778	0.548681	0.451499	0.317957	0.19792	0.175839	0.488783	0.421305	0.657515	0.628303	0.605283	0.33632	0.167227	0.367281	0.321219	0.162844	0.314326
-0.41	0.0331876	3.79719e-05	0.0309327	-0.00485124	-0.0138224	0.000483363	0.0106745	-0.00189004		-0.41	-0.308973	-0.11332	-0.55656	-0.125238	0.673208	0.425322	0.0629722	0.513735	0.167268	0.195307	0.665775	0.353308	0.127803	0.398845	0.312264	0.26472	0.559931	0.390005	0.482267	0.271611	0.237439	0.384812	0.38893	0.562333	0.452593	0.325158	0.201193	0.185818	0.471237	0.428706	0.673757	0.641452	0.620814	0.334574	0.174901	0.377045	0.323764	0.166828	0.312809
-0.4	0.0337265	-0.000284457	0.0303894	-0.00478413	-0.0141349	0.000448862	0.0104955	-0.00205162		-0.4	-0.303419	-0.161075	-0.525798	-0.132028	0.655664	0.420566	0.0709559	0.514347	0.162454	0.215793	0.670697	0.362753	0.132791	0.390522	0.319294	0.265989	0.56286	0.388089	0.482595	0.270764	0.247811	0.398504	0.374397	0.575639	0.452702	0.333515	0.202061	0.19525	0.451165	0.435256	0.686522	0.653311	0.619988	0.331911	0.182436	0.386216	0.331876	0.172126	0.314201
-0.39	0.0342462	-0.000686705	0.0298576	-0.00476193	-0.0144547	0.000541695	0.0102823	-0.00215329		-0.39	-0.295875	-0.214009	-0.471417	-0.129465	0.641467	0.416117	0.0799388	0.514823	0.165569	0.234117	0.676086	0.370989	0.136397	0.384463	0.328556	0.267924	0.568133	0.389651	0.482321	0.268081	0.257272	0.413838	0.356602	0.588946	0.451628	0.340493	0.201607	0.204682	0.429254	0.443334	0.694788	0.664713	0.603225	0.330495	0.190518	0.394779	0.343697	0.177915	0.31905
-0.38	0.0347288	-0.00113146	0.0293555	-0.00478335	-0.0147691	0.000780791	0.0100654	-0.00210301		-0.38	-0.287525	-0.270684	-0.38981	-0.121088	0.637716	0.411026	0.0893738	0.515286	0.170951	0.250375	0.680485	0.377004	0.138417	0.381178	0.336492	0.272257	0.574487	0.390893	0.481445	0.263861	0.264988	0.429491	0.334836	0.60166	0.449513	0.348311	0.199703	0.214593	0.409072	0.450208	0.699404	0.674078	0.570907	0.329637	0.200196	0.40279	0.351441	0.18437	0.32682
-0.37	0.0351773	-0.00161715	0.0289213	-0.00488905	-0.0151021	0.00116413	0.00985457	-0.00192818		-0.37	-0.278789	-0.334592	-0.281082	-0.102351	0.646603	0.406418	0.0979468	0.514909	0.177536	0.26248	0.682772	0.381233	0.138753	0.381378	0.343502	0.280732	0.582886	0.390321	0.47977	0.258807	0.27049	0.44627	0.31453	0.613818	0.445512	0.355358	0.196491	0.224413	0.39113	0.455821	0.701226	0.682835	0.526541	0.329592	0.211175	0.409644	0.353584	0.19131	0.334421
-0.36	0.0356202	-0.00208064	0.0285611	-0.0049618	-0.0154588	0.00156304	0.00965459	-0.00149553		-0.36	-0.270347	-0.396942	-0.150638	-0.0735985	0.667019	0.402286	0.105041	0.513844	0.186389	0.271585	0.683138	0.383552	0.13636	0.384897	0.349893	0.293111	0.591305	0.389225	0.478478	0.253424	0.274319	0.463273	0.294479	0.625056	0.440698	0.363129	0.192302	0.23467	0.377385	0.459915	0.700918	0.692161	0.475499	0.329645	0.224351	0.415729	0.352124	0.198843	0.340442
-0.35	0.0360711	-0.00246311	0.0282905	-0.00516878	-0.0158475	0.00200356	0.00945875	-0.00105826		-0.35	-0.262139	-0.449759	-0.0127742	-0.0417315	0.698816	0.396416	0.111588	0.51294	0.189757	0.278572	0.682249	0.383128	0.132639	0.393195	0.353705	0.310247	0.599605	0.383156	0.476194	0.248456	0.276958	0.478493	0.275817	0.634938	0.435437	0.371028	0.186867	0.2456	0.369189	0.464457	0.700372	0.703308	0.425291	0.329855	0.240666	0.420739	0.343355	0.20708	0.345689
-0.34	0.0364973	-0.00276085	0.0280973	-0.00554376	-0.0162475	0.00239286	0.00926936	-0.000637335		-0.34	-0.256657	-0.506697	0.119522	-0.0108524	0.735999	0.38894	0.117978	0.512281	0.186561	0.284459	0.679064	0.379619	0.126238	0.40626	0.3569	0.332007	0.608246	0.373526	0.474647	0.245036	0.278947	0.492907	0.259823	0.643496	0.430004	0.379214	0.179639	0.255991	0.366347	0.468413	0.700828	0.714869	0.380345	0.330576	0.259694	0.423615	0.322274	0.216597	0.347954
-0.33	0.0369357	-0.0029954	0.0279997	-0.00613221	-0.016674	0.00271705	0.00906521	-0.000349707		-0.33	-0.253729	-0.56057	0.230504	0.0171617	0.76904	0.383156	0.122725	0.511443	0.179857	0.287103	0.676464	0.373798	0.117807	0.422384	0.362009	0.358234	0.618152	0.362698	0.473856	0.243461	0.280846	0.507371	0.250435	0.651237	0.424842	0.385351	0.170931	0.265563	0.367927	0.473849	0.701331	0.728475	0.348259	0.332637	0.281623	0.425389	0.295081	0.227306	0.346468
-0.32	0.037384	-0.00305948	0.0280049	-0.00682494	-0.0171172	0.00285485	0.00886494	-0.000184627		-0.32	-0.254313	-0.602073	0.306372	0.0384467	0.791572	0.375774	0.127156	0.510647	0.166806	0.288328	0.673698	0.365236	0.107659	0.441461	0.367645	0.387451	0.627183	0.352658	0.47456	0.243536	0.283266	0.521071	0.245208	0.658195	0.420701	0.391973	0.16144	0.275455	0.377327	0.482114	0.701141	0.743336	0.330802	0.334799	0.306874	0.425482	0.261847	0.23899	0.341962
-0.31	0.037821	-0.00301804	0.0281232	-0.00772335	-0.0175773	0.00289461	0.00867884	-0.000360244		-0.31	-0.258275	-0.637362	0.338384	0.0517743	0.798819	0.370403	0.131311	0.509699	0.14663	0.287792	0.672009	0.354496	0.0975801	0.461215	0.373452	0.418876	0.635161	0.34287	0.476542	0.24609	0.285552	0.535545	0.245388	0.664621	0.417902	0.396985	0.151463	0.284852	0.38965	0.491662	0.699668	0.758637	0.330904	0.337997	0.335419	0.42363	0.224675	0.250958	0.334392
-0.3	0.0382426	-0.00286867	0.0283327	-0.00861945	-0.0180356	0.00268829	0.00853443	-0.000677849		-0.3	-0.266292	-0.669872	0.325349	0.0560061	0.785311	0.368462	0.132259	0.507505	0.122173	0.284812	0.67038	0.342632	0.0857594	0.479663	0.380326	0.450446	0.643556	0.336254	0.481182	0.251984	0.286901	0.55209	0.248731	0.669719	0.416545	0.403166	0.141101	0.294416	0.401899	0.502266	0.696386	0.773105	0.35157	0.34209	0.36643	0.42128	0.18483	0.262986	0.322901
-0.29	0.0386877	-0.00262452	0.0286734	-0.00953301	-0.0185065	0.00226298	0.00844561	-0.00114558		-0.29	-0.276507	-0.684852	0.273902	0.054855	0.751578	0.369599	0.129548	0.504267	0.0906469	0.279867	0.669322	0.330612	0.073515	0.495095	0.385568	0.48118	0.650415	0.331136	0.487796	0.260771	0.28852	0.568718	0.256292	0.673258	0.417328	0.410554	0.131518	0.305002	0.412165	0.512396	0.69121	0.787895	0.39183	0.346362	0.400703	0.419094	0.149334	0.274499	0.310295
-0.28	0.0391432	-0.00228387	0.0291201	-0.0102982	-0.0189601	0.00158858	0.00843747	-0.00172395		-0.28	-0.289858	-0.691038	0.193682	0.0478305	0.701614	0.372829	0.12462	0.499975	0.0505419	0.276251	0.667225	0.318493	0.0608069	0.509223	0.388917	0.509329	0.652844	0.327489	0.497388	0.273739	0.290775	0.585198	0.265388	0.674655	0.421622	0.421094	0.123073	0.315867	0.42234	0.522133	0.686007	0.801608	0.44527	0.349941	0.437566	0.415684	0.120472	0.285227	0.297554
-0.27	0.0396377	-0.00193283	0.029682	-0.0109003	-0.0193773	0.000815306	0.00851207	-0.00243329		-0.27	-0.305312	-0.689659	0.0958986	0.0324195	0.63764	0.382615	0.11719	0.494552	0.00792228	0.274168	0.665928	0.307794	0.0477078	0.52128	0.39124	0.534866	0.652492	0.32439	0.509771	0.291935	0.294304	0.603335	0.277765	0.674271	0.429341	0.432615	0.115897	0.32692	0.426613	0.528595	0.680364	0.814137	0.505443	0.353888	0.476153	0.412264	0.10638	0.295338	0.287582
-0.26	0.0401998	-0.00153723	0.0304017	-0.011161	-0.0197284	-3.24155e-05	0.00869339	-0.00302209		-0.26	-0.320425	-0.675064	-0.00996213	0.012282	0.568178	0.393772	0.10734	0.488555	-0.0358675	0.274886	0.665756	0.299286	0.0343206	0.533046	0.393358	0.556877	0.651014	0.322258	0.525422	0.315468	0.300031	0.622587	0.292007	0.671602	0.440925	0.446128	0.110931	0.339505	0.426644	0.531851	0.674977	0.825318	0.562274	0.356363	0.515419	0.408708	0.103655	0.305717	0.280777
-0.25	0.040828	-0.00114212	0.0313492	-0.0111007	-0.0200212	-0.000834468	0.00899133	-0.0035009		-0.25	-0.334339	-0.647802	-0.118081	-0.012185	0.501083	0.407756	0.0977064	0.482769	-0.0786042	0.280334	0.667267	0.292998	0.022456	0.542311	0.395448	0.574673	0.646748	0.321419	0.543414	0.343816	0.308711	0.641686	0.310354	0.667913	0.456655	0.459086	0.109776	0.352841	0.423932	0.532292	0.669499	0.835675	0.603849	0.356911	0.555745	0.403558	0.111742	0.316466	0.279104
-0.24	0.0415379	-0.000764063	0.0325257	-0.0106276	-0.0202339	-0.00159677	0.00942763	-0.00383854		-0.24	-0.348142	-0.615006	-0.225769	-0.0443657	0.438747	0.425383	0.0899084	0.477503	-0.114351	0.29008	0.671687	0.289572	0.0141826	0.550347	0.400343	0.587827	0.639566	0.323383	0.564317	0.377432	0.319959	0.662593	0.335584	0.66296	0.476052	0.474159	0.112818	0.368279	0.416023	0.529688	0.664937	0.844688	0.622363	0.355724	0.595711	0.396799	0.128356	0.328575	0.280605
-0.23	0.0423437	-0.000488724	0.0339532	-0.0098657	-0.0203947	-0.00221905	0.00999269	-0.00397822		-0.23	-0.359339	-0.573265	-0.327887	-0.0797685	0.383376	0.444029	0.08579	0.473198	-0.140631	0.303129	0.679085	0.290628	0.0101238	0.555425	0.406574	0.595835	0.63271	0.329145	0.58711	0.414324	0.333909	0.68458	0.366178	0.657115	0.497681	0.490019	0.121115	0.387414	0.400117	0.522881	0.660711	0.853707	0.611794	0.351971	0.634797	0.389748	0.148789	0.342434	0.284425
-0.22	0.0432491	-0.000420154	0.0355803	-0.00892279	-0.0205426	-0.00270779	0.0106656	-0.00380074		-0.22	-0.366921	-0.523243	-0.419565	-0.112461	0.336236	0.463141	0.0842759	0.470454	-0.159465	0.31899	0.689724	0.29629	0.0132366	0.557242	0.415221	0.59814	0.626232	0.339888	0.611414	0.453406	0.350113	0.705453	0.402027	0.649679	0.521771	0.506052	0.135203	0.411116	0.376812	0.514833	0.659205	0.862635	0.570719	0.345227	0.672894	0.381973	0.161098	0.358606	0.2883
-0.21	0.0442527	-0.000644749	0.0373226	-0.00798605	-0.0207087	-0.00301959	0.0113685	-0.00353692		-0.21	-0.371855	-0.472374	-0.492517	-0.147505	0.293037	0.485849	0.0871012	0.469718	-0.167577	0.336579	0.703622	0.306126	0.0244702	0.555805	0.424968	0.594672	0.618456	0.356106	0.637216	0.49366	0.368914	0.724544	0.444141	0.641557	0.547479	0.521276	0.155545	0.438921	0.344218	0.507908	0.659813	0.872404	0.503852	0.336537	0.709589	0.373331	0.165868	0.376793	0.290626
-0.2	0.0453873	-0.00110757	0.0390697	-0.00717745	-0.0209032	-0.00314319	0.0120038	-0.00309601		-0.2	-0.374352	-0.424379	-0.529838	-0.181229	0.257365	0.508611	0.0948941	0.471436	-0.166437	0.354597	0.720987	0.321608	0.0443466	0.555637	0.435854	0.587179	0.610057	0.37926	0.664005	0.534885	0.390751	0.742519	0.494281	0.632582	0.575336	0.538915	0.182202	0.47176	0.302795	0.499436	0.663528	0.882185	0.41692	0.325786	0.7436	0.363893	0.163192	0.396919	0.290447
-0.19	0.0466554	-0.00182405	0.0407199	-0.00659112	-0.021154	-0.00292985	0.0124714	-0.00257546		-0.19	-0.372826	-0.378646	-0.516861	-0.203529	0.237551	0.531	0.108049	0.475814	-0.158126	0.373809	0.740699	0.342715	0.0731898	0.557838	0.447587	0.577501	0.602746	0.409748	0.691527	0.576322	0.41602	0.757854	0.54528	0.623556	0.605323	0.554254	0.215082	0.508729	0.261314	0.492304	0.668113	0.891093	0.316618	0.31325	0.774985	0.354337	0.148173	0.417983	0.285769
-0.18	0.0480605	-0.00263425	0.0421651	-0.00626132	-0.0214597	-0.00238521	0.0127006	-0.00198074		-0.18	-0.367617	-0.339829	-0.442932	-0.217018	0.237457	0.554939	0.125286	0.483262	-0.143654	0.394146	0.764885	0.36951	0.111195	0.56548	0.461763	0.568079	0.59613	0.445929	0.719167	0.618395	0.445036	0.770567	0.599383	0.614646	0.637906	0.567139	0.254226	0.5501	0.220581	0.488049	0.671791	0.897672	0.215555	0.300241	0.80258	0.34254	0.119494	0.43988	0.275617
-0.17	0.0496019	-0.00324021	0.0433313	-0.0062078	-0.0218134	-0.00157461	0.0126221	-0.0013623		-0.17	-0.360737	-0.312644	-0.302752	-0.220726	0.264814	0.577504	0.149868	0.493862	-0.122259	0.41634	0.790134	0.401095	0.156926	0.57898	0.477485	0.561459	0.591214	0.488142	0.74687	0.660492	0.479143	0.780544	0.655756	0.606494	0.672751	0.579014	0.3001	0.59494	0.182866	0.486049	0.6734	0.90155	0.124572	0.286749	0.825843	0.327385	0.08307	0.461467	0.258493
-0.16	0.0512921	-0.00347851	0.0440643	-0.00639017	-0.022213	-0.000548885	0.0122318	-0.000516047		-0.16	-0.35081	-0.294053	-0.0977826	-0.204321	0.325359	0.596701	0.180353	0.507291	-0.0976696	0.441987	0.814247	0.438518	0.209479	0.599884	0.49617	0.560814	0.589594	0.536142	0.77411	0.702974	0.517784	0.786657	0.714058	0.598239	0.709921	0.590879	0.351935	0.643353	0.155322	0.483646	0.673493	0.901267	0.0511374	0.273641	0.844056	0.30932	0.0372555	0.482198	0.234239
-0.15	0.053079	-0.0033344	0.044173	-0.00679381	-0.0226645	0.000660397	0.0115181	0.000404909		-0.15	-0.339569	-0.281864	0.150813	-0.164962	0.410857	0.61352	0.217496	0.522894	-0.0690988	0.471734	0.836487	0.480506	0.268197	0.627154	0.516805	0.567551	0.59059	0.586393	0.801132	0.743673	0.560832	0.787265	0.770847	0.58947	0.748083	0.598628	0.409341	0.694283	0.138443	0.484882	0.671754	0.897582	0.00465158	0.261237	0.856878	0.288539	-0.0179076	0.501208	0.199791
-0.14	0.0549044	-0.00275662	0.0434846	-0.00737995	-0.0231756	0.00184548	0.0104572	0.0015034		-0.14	-0.328612	-0.276439	0.413546	-0.111432	0.507012	0.627368	0.260586	0.539881	-0.0394299	0.507135	0.856211	0.526528	0.331054	0.659189	0.537785	0.582862	0.593397	0.636827	0.827503	0.782952	0.607551	0.781611	0.825808	0.57939	0.787163	0.60369	0.471311	0.746534	0.126314	0.489622	0.669409	0.891167	-0.00676302	0.248816	0.863295	0.263064	-0.0714318	0.518166	0.157023
-0.13	0.0567053	-0.00180351	0.0418644	-0.00810145	-0.0237472	0.00287004	0.00901576	0.00269268		-0.13	-0.31826	-0.273731	0.657077	-0.0413535	0.604405	0.636519	0.310526	0.556948	-0.00713181	0.547618	0.871029	0.574948	0.39763	0.693984	0.558245	0.607214	0.596933	0.685961	0.854249	0.81995	0.656774	0.769513	0.876858	0.567146	0.82645	0.605455	0.536808	0.797729	0.123064	0.495936	0.667459	0.881704	0.0203068	0.236343	0.863727	0.234506	-0.118322	0.53149	0.10838
-0.12	0.0583645	-0.000763915	0.0393104	-0.00877129	-0.0243609	0.00371305	0.00716474	0.00385016		-0.12	-0.309175	-0.272778	0.849175	0.0402427	0.689085	0.640538	0.365605	0.572891	0.0266421	0.591998	0.884266	0.625489	0.466708	0.732086	0.578121	0.641033	0.598227	0.729764	0.880858	0.854331	0.706219	0.750963	0.922333	0.552251	0.864915	0.603617	0.604155	0.84664	0.132974	0.502164	0.663926	0.868553	0.0833019	0.22285	0.85693	0.203519	-0.158513	0.539921	0.0566701
-0.11	0.0597638	0.000327607	0.0359823	-0.00914767	-0.025007	0.00424026	0.00486122	0.00478731		-0.11	-0.304749	-0.272543	0.964556	0.127047	0.748199	0.641323	0.426352	0.58679	0.0597969	0.637176	0.89899	0.675469	0.53738	0.772079	0.595059	0.683183	0.59491	0.764865	0.906648	0.885656	0.756197	0.726789	0.958075	0.534862	0.901432	0.596443	0.671768	0.89176	0.152258	0.510336	0.658139	0.850485	0.17269	0.206818	0.842714	0.169707	-0.186899	0.541838	0.0042596
-0.1	0.0608135	0.00142235	0.0320924	-0.00905775	-0.0256641	0.00435933	0.00212763	0.00542756		-0.1	-0.302877	-0.271727	1	0.213584	0.781221	0.639976	0.491761	0.597981	0.0906228	0.682424	0.917503	0.723257	0.608666	0.812669	0.610174	0.732208	0.58714	0.791612	0.931035	0.915566	0.804963	0.698503	0.981313	0.513744	0.934764	0.585934	0.738119	0.931066	0.182711	0.51594	0.648111	0.825655	0.274369	0.186254	0.819958	0.132778	-0.200701	0.536398	-0.044588
-0.09	0.0614137	0.00256684	0.0277957	-0.00834253	-0.0262821	0.0040738	-0.000968564	0.00579869		-0.09	-0.302431	-0.267711	0.964867	0.298444	0.793243	0.636079	0.560451	0.606159	0.121987	0.723302	0.938505	0.766883	0.678774	0.853841	0.625193	0.786169	0.573789	0.809477	0.953399	0.942395	0.852008	0.667051	0.995112	0.489186	0.963556	0.571158	0.802136	0.963268	0.226821	0.514326	0.632744	0.792042	0.369925	0.160387	0.787853	0.0936328	-0.206853	0.521428	-0.0876545
-0.08	0.0614645	0.00386116	0.0231712	-0.0069104	-0.0268281	0.00340929	-0.00431833	0.00594877		-0.08	-0.304454	-0.261516	0.88059	0.381069	0.786766	0.631488	0.629675	0.611695	0.151279	0.759086	0.960792	0.805267	0.746196	0.894017	0.639865	0.842512	0.553921	0.819107	0.97227	0.966002	0.896346	0.631772	1	0.461187	0.985472	0.554622	0.861718	0.987391	0.278659	0.505757	0.61086	0.749123	0.439493	0.126698	0.744919	0.0514501	-0.21183	0.496413	-0.126355
-0.07	0.0608917	0.0054266	0.0181462	-0.00483557	-0.0272795	0.00239384	-0.00780498	0.00596854		-0.07	-0.305301	-0.2466	0.773388	0.466886	0.767561	0.628246	0.696844	0.615003	0.176234	0.78902	0.981053	0.837371	0.809004	0.931522	0.653186	0.896767	0.528302	0.822657	0.987151	0.984709	0.936529	0.593479	0.993251	0.429904	0.998425	0.533937	0.913819	1	0.328662	0.490123	0.583694	0.696621	0.469509	0.0854262	0.691047	0.00580639	-0.215258	0.460916	-0.160306
-0.06	0.0596038	0.00708505	0.0125482	-0.00230722	-0.0275769	0.00113421	-0.0113112	0.00596414		-0.06	-0.301019	-0.221439	0.663744	0.554103	0.744874	0.624054	0.75915	0.616071	0.197999	0.812851	0.995843	0.863153	0.865688	0.963308	0.666117	0.944445	0.498251	0.822386	0.99688	0.996992	0.968681	0.552436	0.980594	0.395327	1	0.509962	0.956144	0.997723	0.370488	0.463959	0.549348	0.635837	0.455208	0.0358496	0.625042	-0.0423163	-0.221267	0.414595	-0.189444
-0.05	0.0575366	0.00856973	0.00622961	0.000471942	-0.0276541	-0.000272977	-0.0147767	0.00556893		-0.05	-0.2905	-0.18583	0.56099	0.641668	0.723875	0.618957	0.811806	0.614928	0.216777	0.828975	1	0.88232	0.914557	0.987216	0.677501	0.981049	0.464051	0.818228	1	1	0.991493	0.508045	0.964239	0.359514	0.988336	0.48145	0.98622	0.979512	0.398161	0.430023	0.506191	0.566384	0.39647	-0.0197064	0.547271	-0.0930742	-0.232477	0.356231	-0.21549
-0.04	0.0544907	0.00935399	-0.000947321	0.00315814	-0.0273933	-0.00177727	-0.0181641	0.00502235		-0.04	-0.270548	-0.140566	0.458778	0.73064	0.698286	0.613936	0.851624	0.611529	0.229617	0.836306	0.994416	0.893642	0.954765	0.999748	0.68504	1	0.425942	0.809338	0.99293	0.991878	1	0.460307	0.941521	0.319852	0.95866	0.450528	1	0.942082	0.405006	0.387575	0.450269	0.487702	0.298438	-0.0814348	0.456213	-0.147469	-0.257646	0.285671	-0.243235
-0.03	0.0504406	0.0090876	-0.0089358	0.00532007	-0.0267248	-0.00332106	-0.0214433	0.00410877		-0.03	-0.237317	-0.0792821	0.346	0.815028	0.668884	0.608369	0.877077	0.60592	0.236709	0.833419	0.979812	0.895236	0.983082	1	0.688905	0.997222	0.385854	0.794812	0.972806	0.970227	0.992619	0.409957	0.906937	0.27685	0.909049	0.414194	0.995151	0.88371	0.390818	0.337067	0.381145	0.400595	0.171964	-0.146588	0.352518	-0.204045	-0.294885	0.20269	-0.272029
-0.02	0.0454402	0.00768854	-0.0175912	0.00669204	-0.0256039	-0.00487019	-0.0245269	0.00281744		-0.02	-0.18992	-0.00772207	0.213455	0.889094	0.636636	0.602459	0.886606	0.598585	0.240864	0.81896	0.95915	0.886013	0.998843	0.986485	0.688912	0.970626	0.346718	0.775133	0.937677	0.935586	0.968619	0.355925	0.860222	0.23069	0.839414	0.374289	0.971231	0.806689	0.357304	0.278695	0.297318	0.306015	0.0275504	-0.213159	0.237131	-0.261495	-0.349106	0.107909	-0.305528
-0.01	0.0395937	0.00531758	-0.0266473	0.00719367	-0.0240043	-0.00635763	-0.0272376	0.00106045		-0.01	-0.130577	0.0691005	0.0574602	0.945652	0.59592	0.596648	0.878848	0.594078	0.243322	0.794258	0.932445	0.86465	1	0.961164	0.684539	0.920046	0.309739	0.750049	0.887394	0.88757	0.928314	0.298048	0.793119	0.18249	0.749344	0.331903	0.928566	0.714171	0.309898	0.214562	0.200752	0.204842	-0.123232	-0.278433	0.11251	-0.321999	-0.419233	0.00280422	-0.346591
0	0.0330484	0.00230728	-0.0358248	0.00688331	-0.0219603	-0.00768912	-0.0293501	-0.000311227		0	-0.0597015	0.155783	-0.115692	0.979967	0.543036	0.589984	0.856827	0.593531	0.244098	0.760178	0.90141	0.831499	0.984992	0.924309	0.675372	0.84768	0.276966	0.720353	0.822132	0.827131	0.870561	0.23668	0.705424	0.131834	0.640972	0.287564	0.86639	0.608156	0.250445	0.144119	0.0964853	0.0995817	-0.272287	-0.340995	-0.019251	-0.383857	-0.505246	-0.109432	-0.398169
0.01	0.0262844	-0.000632766	-0.0447466	0.00580566	-0.0196481	-0.00871242	-0.0306418	-0.00188136		0.01	0.0190528	0.250282	-0.270109	0.996428	0.494955	0.582246	0.823133	0.598643	0.247308	0.719595	0.866699	0.788642	0.953137	0.878716	0.661597	0.759987	0.253271	0.690008	0.746616	0.756414	0.799789	0.172283	0.60023	0.084567	0.520091	0.240519	0.78846	0.494871	0.182121	0.0740656	-0.00764912	-0.00421843	-0.407711	-0.396587	-0.15146	-0.444167	-0.592277	-0.224238	-0.456614
0.02	0.0195286	-0.00306918	-0.0532123	0.00421036	-0.0171199	-0.00918196	-0.0309444	-0.00313242		0.02	0.101709	0.345656	-0.375397	1	0.45887	0.57343	0.780059	0.609958	0.253596	0.675275	0.828233	0.73895	0.907206	0.826095	0.642685	0.661834	0.238468	0.661125	0.664586	0.677669	0.716653	0.106184	0.482181	0.0415686	0.39291	0.192801	0.696563	0.378079	0.104632	0.00367874	-0.108693	-0.104888	-0.519634	-0.444338	-0.280196	-0.503524	-0.673492	-0.338134	-0.52118
0.03	0.0129728	-0.00475969	-0.0610612	0.00234301	-0.0144084	-0.00905573	-0.0302034	-0.00389581		0.03	0.186844	0.442085	-0.406966	0.990974	0.442376	0.563038	0.731946	0.627001	0.262822	0.63049	0.783325	0.68379	0.846857	0.768388	0.620005	0.558151	0.230972	0.631239	0.578785	0.591194	0.622343	0.0399477	0.358851	0.00307429	0.26255	0.145148	0.593079	0.260026	0.0208765	-0.0645117	-0.203096	-0.200223	-0.597409	-0.485498	-0.402103	-0.561579	-0.74119	-0.447375	-0.588653
0.04	0.00678946	-0.00563453	-0.0681212	0.000577168	-0.0115994	-0.00827694	-0.0285025	-0.004025		0.04	0.2738	0.541125	-0.346223	0.977298	0.456933	0.552218	0.683126	0.64431	0.275293	0.587109	0.733262	0.626147	0.774764	0.705203	0.594922	0.453153	0.229476	0.598787	0.49049	0.49754	0.518949	-0.024734	0.24107	-0.0321796	0.135039	0.0968806	0.479852	0.142809	-0.0697164	-0.128342	-0.289636	-0.289777	-0.637714	-0.521111	-0.513811	-0.615213	-0.790985	-0.549003	-0.657195
0.05	0.00109731	-0.00576441	-0.0742407	-0.000837704	-0.00873012	-0.00701108	-0.0260171	-0.00403453		0.05	0.359696	0.632308	-0.1901	0.970937	0.509359	0.542187	0.635407	0.659966	0.293451	0.545664	0.681011	0.566341	0.693345	0.638962	0.567785	0.350252	0.230617	0.561584	0.402772	0.39832	0.410107	-0.0868006	0.130798	-0.0640161	0.0143016	0.0473042	0.360942	0.0290268	-0.163772	-0.188569	-0.368368	-0.372493	-0.635585	-0.553065	-0.612769	-0.665172	-0.823339	-0.640895	-0.721148
0.06	-0.0041542	-0.0053699	-0.0793544	-0.00173827	-0.00578333	-0.00543598	-0.0229646	-0.00365197		0.06	0.444251	0.71863	0.0336683	0.963649	0.59025	0.534472	0.591509	0.67167	0.312815	0.507644	0.627401	0.505511	0.606557	0.571308	0.540462	0.252103	0.230056	0.514924	0.314678	0.294447	0.297195	-0.145913	0.0274453	-0.0958251	-0.0962622	-0.00231797	0.238293	-0.0807318	-0.254421	-0.246059	-0.439689	-0.449569	-0.595429	-0.585905	-0.699532	-0.711972	-0.841945	-0.722362	-0.778524
0.07	-0.00894287	-0.00469165	-0.0834528	-0.00211218	-0.00284097	-0.00392372	-0.0195852	-0.00322282		0.07	0.528288	0.795333	0.291392	0.954516	0.688756	0.52839	0.553685	0.677718	0.33491	0.47481	0.575055	0.444685	0.515165	0.504499	0.513466	0.161598	0.226688	0.455985	0.227493	0.187643	0.18357	-0.20187	-0.0646327	-0.128663	-0.196371	-0.0523332	0.115594	-0.183285	-0.336126	-0.298922	-0.502941	-0.521355	-0.53112	-0.621309	-0.773492	-0.754694	-0.846228	-0.792039	-0.829702
0.08	-0.0133153	-0.00380729	-0.086532	-0.00204829	9.75261e-06	-0.00260989	-0.0160718	-0.00295922		0.08	0.607603	0.861193	0.544821	0.950824	0.790646	0.523608	0.521566	0.676872	0.359886	0.447587	0.528631	0.385512	0.423006	0.440386	0.484866	0.0812275	0.217939	0.385591	0.142273	0.0803194	0.0720513	-0.253502	-0.147758	-0.162568	-0.282261	-0.104334	-0.00441864	-0.276656	-0.408803	-0.347538	-0.559219	-0.589287	-0.46208	-0.660408	-0.834323	-0.793856	-0.841218	-0.850366	-0.873946
0.09	-0.0173069	-0.00275529	-0.0886901	-0.00173443	0.00274334	-0.00163013	-0.0126153	-0.00293585		0.09	0.683156	0.916038	0.756688	0.95079	0.883188	0.521967	0.495618	0.669716	0.384956	0.424168	0.490245	0.326515	0.332704	0.381424	0.453813	0.0133496	0.203091	0.306331	0.0610805	-0.02399	-0.0350359	-0.30137	-0.226821	-0.197173	-0.353454	-0.157545	-0.118979	-0.359563	-0.469043	-0.393252	-0.608172	-0.653295	-0.40212	-0.702778	-0.883288	-0.830573	-0.831885	-0.897534	-0.91002
0.1	-0.0209859	-0.00157402	-0.0900634	-0.00135928	0.00533903	-0.00100301	-0.00935696	-0.00300139		0.1	0.753584	0.960369	0.897612	0.946068	0.950784	0.521932	0.474829	0.657167	0.404495	0.405167	0.460263	0.269736	0.245714	0.328122	0.420462	-0.0408708	0.183778	0.219443	-0.0167317	-0.123165	-0.136788	-0.345821	-0.301416	-0.233292	-0.411022	-0.210673	-0.226991	-0.431248	-0.518482	-0.434818	-0.651216	-0.712522	-0.365772	-0.747228	-0.921584	-0.863905	-0.815578	-0.934519	-0.937639
0.11	-0.0244138	-0.000420378	-0.0907973	-0.000943708	0.0077881	-0.000703396	-0.006416	-0.00319173		0.11	0.817538	0.986888	0.959283	0.945873	0.989142	0.520864	0.458606	0.639638	0.421986	0.390079	0.43862	0.215221	0.162025	0.280135	0.382592	-0.0823567	0.158162	0.127056	-0.0890405	-0.215602	-0.231724	-0.385665	-0.372348	-0.270533	-0.456121	-0.264331	-0.327462	-0.49237	-0.560618	-0.473125	-0.690786	-0.768139	-0.362177	-0.790472	-0.950571	-0.894113	-0.795188	-0.96219	-0.95939
0.12	-0.0276627	0.000777099	-0.0908914	-0.000662758	0.0101052	-0.00059977	-0.00387725	-0.00337235		0.12	0.872584	1	0.945533	0.950015	1	0.520629	0.444946	0.617908	0.432673	0.37503	0.423532	0.161638	0.0822104	0.235596	0.340418	-0.112791	0.125199	0.0329659	-0.156463	-0.300331	-0.319986	-0.421052	-0.440111	-0.308295	-0.489589	-0.318498	-0.419871	-0.545638	-0.599762	-0.509662	-0.728358	-0.818993	-0.39223	-0.832156	-0.971693	-0.920951	-0.78254	-0.981961	-0.975859
0.13	-0.030741	0.00191376	-0.0903962	-0.000510508	0.0123337	-0.000581778	-0.00181646	-0.00345636		0.13	0.918544	0.993856	0.870848	0.948721	0.991462	0.521394	0.432936	0.593029	0.434226	0.356888	0.409819	0.108566	0.00646617	0.192233	0.295187	-0.134224	0.0859938	-0.0603467	-0.218966	-0.377167	-0.40059	-0.453509	-0.50477	-0.346888	-0.514888	-0.369955	-0.503918	-0.591887	-0.63454	-0.545596	-0.764237	-0.864037	-0.447183	-0.86833	-0.986365	-0.944493	-0.778702	-0.994336	-0.98771
0.14	-0.0336739	0.00289869	-0.08934	-0.000564514	0.0144821	-0.000721994	-0.000243446	-0.00343216		0.14	0.952456	0.966764	0.755223	0.942093	0.967042	0.520691	0.421061	0.565505	0.429234	0.335381	0.396181	0.0591085	-0.067896	0.148347	0.246433	-0.149886	0.0431597	-0.152504	-0.277518	-0.446455	-0.473744	-0.483131	-0.564102	-0.386475	-0.534584	-0.420187	-0.580226	-0.631887	-0.666181	-0.581302	-0.798933	-0.901832	-0.522854	-0.899391	-0.995606	-0.963923	-0.783004	-1	-0.994071
0.15	-0.0364308	0.00371009	-0.0877551	-0.000761592	0.01656	-0.00100104	0.000867444	-0.003374		0.15	0.977609	0.920427	0.617152	0.932902	0.937052	0.51796	0.40924	0.535453	0.419724	0.311241	0.378684	0.0113536	-0.140088	0.102684	0.194503	-0.162992	-0.00399184	-0.241027	-0.331796	-0.508213	-0.538575	-0.509243	-0.620679	-0.426061	-0.550251	-0.467008	-0.648185	-0.666942	-0.692917	-0.61736	-0.83208	-0.933715	-0.612182	-0.925772	-1	-0.978917	-0.800635	-0.999395	-0.998364
0.16	-0.0390204	0.00438823	-0.0856719	-0.00114034	0.0185933	-0.00142012	0.00156275	-0.0031053		0.16	0.992141	0.856875	0.468649	0.916424	0.902321	0.514549	0.395839	0.503606	0.400579	0.282261	0.355065	-0.0353027	-0.209307	0.0547955	0.140271	-0.175522	-0.0524661	-0.324017	-0.383382	-0.562601	-0.596194	-0.533702	-0.670427	-0.46555	-0.564228	-0.511868	-0.707612	-0.696614	-0.716023	-0.656202	-0.863043	-0.958297	-0.706814	-0.948083	-0.999706	-0.989949	-0.829495	-0.993281	-1
0.17	-0.0413899	0.00493437	-0.0832095	-0.00162842	0.0206195	-0.00194027	0.00193602	-0.00269054		0.17	0.998775	0.776992	0.315788	0.892187	0.861767	0.508376	0.380333	0.470299	0.374207	0.250544	0.325629	-0.0798546	-0.274299	0.00487028	0.0829994	-0.189024	-0.0980451	-0.401371	-0.43252	-0.609126	-0.645768	-0.55689	-0.71517	-0.505112	-0.578163	-0.554445	-0.759311	-0.719542	-0.733765	-0.696593	-0.891945	-0.976556	-0.798034	-0.965362	-0.994869	-0.997407	-0.861022	-0.98232	-0.99697
0.18	-0.0435415	0.00537506	-0.0804259	-0.00220314	0.0226675	-0.00267323	0.00209125	-0.00211969		0.18	1	0.690834	0.163897	0.85907	0.81036	0.498158	0.362477	0.436141	0.340148	0.218351	0.291922	-0.123153	-0.336742	-0.04641	0.0221827	-0.205407	-0.13751	-0.47365	-0.479702	-0.647279	-0.688649	-0.578697	-0.75385	-0.54459	-0.592779	-0.596936	-0.803805	-0.736622	-0.749716	-0.737693	-0.917499	-0.988857	-0.882343	-0.979887	-0.985894	-1	-0.894887	-0.96757	-0.987995
0.19	-0.0454616	0.00570579	-0.0773977	-0.00272641	0.0247913	-0.00348504	0.00211042	-0.00136569		0.19	0.997241	0.600277	0.0160922	0.824303	0.747627	0.482898	0.341168	0.401475	0.29661	0.1858	0.253297	-0.168157	-0.394656	-0.0981642	-0.0401039	-0.225328	-0.172434	-0.540416	-0.525169	-0.677412	-0.72514	-0.600008	-0.790044	-0.582801	-0.608257	-0.635245	-0.840688	-0.749211	-0.766808	-0.780015	-0.939609	-0.996696	-0.947788	-0.99064	-0.973037	-0.998317	-0.928406	-0.949592	-0.976363
0.2	-0.0471436	0.0059059	-0.0741059	-0.00313081	0.0270201	-0.00430452	0.0020458	-0.000482494		0.2	0.989698	0.511244	-0.121278	0.786037	0.677052	0.462805	0.315669	0.366136	0.24914	0.150551	0.211264	-0.21359	-0.447047	-0.150784	-0.102912	-0.248622	-0.201319	-0.602143	-0.569866	-0.700332	-0.756328	-0.621978	-0.818291	-0.619612	-0.624802	-0.672198	-0.870936	-0.758002	-0.786579	-0.821122	-0.957317	-0.999663	-0.987298	-0.996813	-0.956746	-0.993042	-0.955607	-0.929221	-0.961099
0.21	-0.0485819	0.00600793	-0.07059	-0.00335417	0.0293515	-0.00504267	0.00194579	0.000424387		0.21	0.982406	0.426477	-0.241902	0.741706	0.607401	0.437305	0.285539	0.329993	0.203686	0.114103	0.167173	-0.259444	-0.495772	-0.204192	-0.165257	-0.275136	-0.223093	-0.658307	-0.612956	-0.716831	-0.78226	-0.644198	-0.839033	-0.654894	-0.642533	-0.706039	-0.895092	-0.763525	-0.813659	-0.856351	-0.970771	-1	-1	-0.999727	-0.936801	-0.983334	-0.977907	-0.906974	-0.94223
0.22	-0.0497833	0.00599535	-0.0668581	-0.00329607	0.0317705	-0.00562694	0.00181173	0.00131785		0.22	0.974478	0.348324	-0.331439	0.693905	0.548849	0.407259	0.251144	0.292908	0.160366	0.0756922	0.121051	-0.306406	-0.540682	-0.258306	-0.225325	-0.303901	-0.241135	-0.710389	-0.654154	-0.728791	-0.804006	-0.666933	-0.853497	-0.688245	-0.661035	-0.735451	-0.913106	-0.767425	-0.843862	-0.886785	-0.97912	-0.997542	-0.983786	-1	-0.913684	-0.969818	-0.994598	-0.88297	-0.921126
0.23	-0.0507284	0.00594097	-0.0629552	-0.00298276	0.0342186	-0.00594645	0.00164458	0.00215467		0.23	0.964446	0.277235	-0.377569	0.652387	0.509824	0.374883	0.213056	0.254063	0.123263	0.0342493	0.0732239	-0.353692	-0.5806	-0.31193	-0.280189	-0.33319	-0.258429	-0.757656	-0.693406	-0.737163	-0.821283	-0.690278	-0.862113	-0.718953	-0.679988	-0.759477	-0.925223	-0.769947	-0.873496	-0.91292	-0.984143	-0.992499	-0.942414	-0.998746	-0.887537	-0.95425	-1	-0.857112	-0.900217
0.24	-0.0514326	0.00585407	-0.0589185	-0.00246954	0.0366238	-0.00599359	0.00145644	0.00283222		0.24	0.954532	0.217106	-0.372371	0.607829	0.494726	0.341091	0.17164	0.212698	0.0963828	-0.0107641	0.0233809	-0.400203	-0.615536	-0.364781	-0.330026	-0.360919	-0.275003	-0.799882	-0.729936	-0.742425	-0.834252	-0.713235	-0.8598	-0.748	-0.699407	-0.782396	-0.932169	-0.769752	-0.901741	-0.931895	-0.987045	-0.9851	-0.889106	-0.997361	-0.858192	-0.936713	-0.99727	-0.830168	-0.87848
0.25	-0.0519313	0.00582813	-0.0548982	-0.00183765	0.0389141	-0.00573803	0.00124763	0.00341711		0.25	0.94412	0.165218	-0.312691	0.562466	0.500633	0.308925	0.127012	0.16884	0.0730111	-0.0576882	-0.0279535	-0.446806	-0.648277	-0.414418	-0.375679	-0.384682	-0.291115	-0.836027	-0.76282	-0.745906	-0.842919	-0.735437	-0.850843	-0.77546	-0.718231	-0.802246	-0.933494	-0.766846	-0.928109	-0.945781	-0.989532	-0.977227	-0.834358	-0.997523	-0.825421	-0.917795	-0.987848	-0.802023	-0.856344
0.26	-0.0522335	0.00588975	-0.0509394	-0.00112525	0.0410374	-0.00525479	0.00101227	0.00381282		0.26	0.93018	0.126086	-0.200037	0.521611	0.520568	0.278171	0.0797272	0.122451	0.0515221	-0.107263	-0.0779743	-0.493702	-0.677677	-0.459835	-0.415969	-0.403319	-0.310659	-0.867617	-0.791828	-0.747481	-0.847309	-0.757386	-0.840054	-0.80116	-0.735107	-0.820092	-0.930082	-0.761954	-0.945993	-0.959017	-0.991797	-0.967066	-0.782463	-0.997946	-0.789934	-0.898329	-0.969572	-0.773052	-0.83492
0.27	-0.0523976	0.00601044	-0.0471566	-0.00039757	0.0429341	-0.00458744	0.00075356	0.00401038		0.27	0.911558	0.0982689	-0.045424	0.483684	0.546253	0.248441	0.0301315	0.0740398	0.0334264	-0.159987	-0.126041	-0.54001	-0.704593	-0.500375	-0.451348	-0.415372	-0.334583	-0.893147	-0.816954	-0.747504	-0.847318	-0.778703	-0.825097	-0.82523	-0.748856	-0.837871	-0.922381	-0.754534	-0.961506	-0.968179	-0.994517	-0.955541	-0.744119	-0.999501	-0.752434	-0.879233	-0.947532	-0.74378	-0.816895
0.28	-0.0524404	0.00614396	-0.0436199	0.00034805	0.0445768	-0.00375274	0.000460659	0.0039552		0.28	0.891989	0.0817041	0.12749	0.444841	0.573133	0.219639	-0.0229895	0.0245618	0.0178458	-0.215299	-0.169924	-0.585498	-0.72833	-0.53685	-0.484186	-0.420154	-0.362691	-0.913743	-0.837888	-0.745654	-0.843077	-0.798892	-0.808343	-0.847676	-0.758549	-0.856389	-0.911021	-0.744589	-0.973995	-0.973353	-0.997423	-0.943308	-0.722141	-0.999895	-0.713334	-0.859866	-0.924036	-0.714561	-0.801155
0.29	-0.0524172	0.0063426	-0.0403817	0.00105863	0.0459414	-0.00283743	0.00010052	0.00374664		0.29	0.867724	0.0704512	0.294865	0.406543	0.59831	0.19161	-0.0785523	-0.0248801	0.00115	-0.270536	-0.207744	-0.630543	-0.748066	-0.570132	-0.515444	-0.4177	-0.394228	-0.930467	-0.855045	-0.742586	-0.835331	-0.818203	-0.793155	-0.868525	-0.763157	-0.874799	-0.895607	-0.733508	-0.984084	-0.978377	-0.999245	-0.930129	-0.714418	-0.998001	-0.673068	-0.841278	-0.897744	-0.685522	-0.787597
0.3	-0.0523623	0.00653479	-0.0374395	0.00176068	0.0470249	-0.00195076	-0.000328566	0.00334342		0.3	0.8368	0.0653271	0.440058	0.368949	0.618655	0.161923	-0.135334	-0.073708	-0.012734	-0.326767	-0.237482	-0.674061	-0.762392	-0.601258	-0.543742	-0.409387	-0.431454	-0.944374	-0.868258	-0.737568	-0.825152	-0.8369	-0.779272	-0.888217	-0.762767	-0.893025	-0.877708	-0.720376	-0.992779	-0.982484	-1	-0.915131	-0.718754	-0.993124	-0.632664	-0.823306	-0.872072	-0.657039	-0.776847
0.31	-0.0522903	0.00671269	-0.0348475	0.00243386	0.0478148	-0.00110581	-0.000843571	0.00285039		0.31	0.800862	0.0614603	0.546277	0.325457	0.633548	0.132142	-0.191936	-0.121589	-0.0243537	-0.382899	-0.261438	-0.714311	-0.771868	-0.630172	-0.570986	-0.395447	-0.472209	-0.955135	-0.877918	-0.730809	-0.812468	-0.852836	-0.765563	-0.907112	-0.757861	-0.910911	-0.857084	-0.705001	-0.998471	-0.984421	-0.999234	-0.899488	-0.735821	-0.985463	-0.592771	-0.806113	-0.848299	-0.628607	-0.767234
0.32	-0.0521969	0.00695539	-0.0325891	0.00299655	0.0483365	-0.000387141	-0.00143422	0.00240027		0.32	0.76103	0.0602671	0.600088	0.27279	0.641779	0.102595	-0.24829	-0.168475	-0.0359895	-0.436646	-0.281237	-0.752113	-0.775848	-0.658088	-0.598807	-0.377696	-0.512741	-0.965307	-0.883086	-0.721735	-0.798313	-0.866759	-0.752235	-0.925174	-0.749035	-0.928727	-0.834014	-0.688346	-1	-0.988055	-0.996603	-0.883824	-0.760121	-0.972697	-0.552964	-0.78903	-0.821954	-0.600342	-0.754244
0.33	-0.052125	0.00721596	-0.0306468	0.00345102	0.048611	7.73176e-05	-0.00209297	0.00208614		0.33	0.711576	0.0538401	0.606077	0.214058	0.63909	0.0710204	-0.302268	-0.214837	-0.0510719	-0.488962	-0.298675	-0.787428	-0.774785	-0.683161	-0.625701	-0.357811	-0.551299	-0.97439	-0.884221	-0.71195	-0.783776	-0.878674	-0.740702	-0.942601	-0.736935	-0.945177	-0.808652	-0.670299	-0.998961	-0.99261	-0.991027	-0.866962	-0.788131	-0.956675	-0.513109	-0.771769	-0.799773	-0.571935	-0.7402
0.34	-0.0520229	0.00747111	-0.0289943	0.00382476	0.0486713	0.00038835	-0.00279352	0.00193177		0.34	0.655463	0.0443313	0.573301	0.14989	0.623721	0.0398709	-0.35329	-0.260524	-0.0693777	-0.542754	-0.313239	-0.81865	-0.769524	-0.703134	-0.651892	-0.337432	-0.589116	-0.981648	-0.880566	-0.701555	-0.767841	-0.888548	-0.73145	-0.958104	-0.722186	-0.958564	-0.782635	-0.650189	-0.991041	-0.995844	-0.982865	-0.84984	-0.816617	-0.937645	-0.47376	-0.753427	-0.782189	-0.543102	-0.723924
0.35	-0.0518721	0.0077507	-0.0276173	0.00409746	0.0485518	0.000488601	-0.00352455	0.00197581		0.35	0.595811	0.0317015	0.505392	0.0797742	0.596628	0.00800636	-0.402275	-0.304832	-0.0935595	-0.596376	-0.327072	-0.846455	-0.761004	-0.718689	-0.680011	-0.318025	-0.624001	-0.988494	-0.872515	-0.691102	-0.750142	-0.895787	-0.722602	-0.971223	-0.705301	-0.972276	-0.755346	-0.630085	-0.977469	-0.998399	-0.971378	-0.832068	-0.841241	-0.914369	-0.434813	-0.73442	-0.766665	-0.513956	-0.702726
0.36	-0.0516901	0.00800555	-0.0264496	0.00433284	0.0482916	0.000414369	-0.00426477	0.00228869		0.36	0.531343	0.015758	0.409801	0.0149225	0.557466	-0.0271641	-0.450237	-0.347001	-0.126533	-0.649123	-0.341453	-0.872835	-0.749289	-0.730337	-0.709211	-0.301247	-0.653339	-0.995288	-0.860932	-0.681365	-0.732085	-0.902666	-0.716334	-0.981416	-0.687422	-0.983729	-0.727461	-0.610388	-0.961139	-1	-0.95779	-0.814277	-0.856126	-0.888291	-0.396197	-0.714967	-0.75545	-0.485057	-0.678117
0.37	-0.0514779	0.00818394	-0.0254194	0.00465837	0.04792	0.000313293	-0.00501749	0.00278349		0.37	0.460989	-0.00569936	0.299017	-0.0417096	0.509758	-0.0643161	-0.496594	-0.386412	-0.165868	-0.70295	-0.35459	-0.896363	-0.735902	-0.736254	-0.737416	-0.288694	-0.679066	-0.999368	-0.847506	-0.673	-0.713006	-0.908639	-0.71768	-0.988433	-0.669065	-0.991787	-0.699278	-0.590101	-0.939422	-0.998881	-0.942897	-0.795861	-0.859759	-0.861018	-0.358483	-0.693309	-0.753399	-0.456219	-0.652914
0.38	-0.0512084	0.00831233	-0.0244824	0.00505436	0.0474739	0.00025644	-0.00577006	0.00347249		0.38	0.389238	-0.0241691	0.177596	-0.0956947	0.457758	-0.101189	-0.541651	-0.422352	-0.209248	-0.754826	-0.364791	-0.916748	-0.722427	-0.737839	-0.76645	-0.280362	-0.701477	-1	-0.832497	-0.665088	-0.692829	-0.914008	-0.721102	-0.992903	-0.651291	-0.996907	-0.671283	-0.569988	-0.914264	-0.995485	-0.928024	-0.777867	-0.851776	-0.832528	-0.322329	-0.67116	-0.751247	-0.427954	-0.623449
0.39	-0.0509098	0.00833006	-0.0235866	0.00556473	0.0469851	0.000148721	-0.00651443	0.00428712		0.39	0.316487	-0.0384694	0.0525716	-0.145565	0.404636	-0.140421	-0.585875	-0.454526	-0.259435	-0.801073	-0.376774	-0.934994	-0.711201	-0.737567	-0.795607	-0.276529	-0.71858	-0.998407	-0.817629	-0.657343	-0.672608	-0.918878	-0.7258	-0.995794	-0.635776	-1	-0.642833	-0.551742	-0.890742	-0.988902	-0.913807	-0.760306	-0.831876	-0.803817	-0.287304	-0.649521	-0.74821	-0.400112	-0.590934
0.4	-0.0506003	0.00828736	-0.0226703	0.00617159	0.0464717	7.20838e-05	-0.00724472	0.00514672		0.4	0.243853	-0.0513093	-0.069311	-0.191645	0.349887	-0.178912	-0.627483	-0.483446	-0.316024	-0.842574	-0.390819	-0.951273	-0.702187	-0.733594	-0.822912	-0.276318	-0.729728	-0.99378	-0.803875	-0.650096	-0.652387	-0.924491	-0.737731	-0.997787	-0.623518	-0.997177	-0.614005	-0.534017	-0.866643	-0.979021	-0.900816	-0.744055	-0.803064	-0.777615	-0.253398	-0.627917	-0.74695	-0.372541	-0.559952
0.41	-0.0502533	0.00821955	-0.0216982	0.00682657	0.0459637	2.8128e-05	-0.0079404	0.00595187		0.41	0.173494	-0.0604814	-0.177363	-0.243343	0.297749	-0.214466	-0.665273	-0.509827	-0.375375	-0.878228	-0.404635	-0.963969	-0.695811	-0.728159	-0.848753	-0.279013	-0.738033	-0.985712	-0.790509	-0.642663	-0.631291	-0.929723	-0.750226	-0.999018	-0.614197	-0.991956	-0.584868	-0.516454	-0.844449	-0.964859	-0.88829	-0.728362	-0.771605	-0.752747	-0.220379	-0.605442	-0.745853	-0.345521	-0.529546
0.42	-0.04985	0.00808683	-0.0206498	0.00745935	0.0454628	-8.55062e-05	-0.00858134	0.00668936		0.42	0.109945	-0.0666434	-0.266581	-0.299694	0.251299	-0.249551	-0.700256	-0.534638	-0.439305	-0.90534	-0.418964	-0.973797	-0.69222	-0.722006	-0.873536	-0.282728	-0.743024	-0.974636	-0.778158	-0.635058	-0.609716	-0.934579	-0.756186	-1	-0.608535	-0.983244	-0.555596	-0.500247	-0.829163	-0.947218	-0.876508	-0.712176	-0.740493	-0.730076	-0.188302	-0.585042	-0.737902	-0.319255	-0.500517
0.43	-0.0493981	0.00797591	-0.0195034	0.00815593	0.0449579	-0.000224357	-0.00915576	0.00732764		0.43	0.0534067	-0.0710688	-0.327082	-0.353596	0.211724	-0.284673	-0.732579	-0.558223	-0.5088	-0.9264	-0.437868	-0.981791	-0.691261	-0.717059	-0.896193	-0.287624	-0.746193	-0.962418	-0.766454	-0.62688	-0.587397	-0.9397	-0.760455	-0.99957	-0.606011	-0.972254	-0.525664	-0.484793	-0.818409	-0.926613	-0.864973	-0.696572	-0.712378	-0.708913	-0.156963	-0.565403	-0.727951	-0.293758	-0.47603
0.44	-0.0488825	0.00798343	-0.0182328	0.00893323	0.0444404	-0.00034784	-0.00964832	0.0078646		0.44	0.00475753	-0.0732695	-0.356942	-0.403311	0.177827	-0.318025	-0.762549	-0.5816	-0.578474	-0.943458	-0.455315	-0.988675	-0.690714	-0.712614	-0.916214	-0.292781	-0.750672	-0.948658	-0.755545	-0.618562	-0.56467	-0.946269	-0.763887	-0.997823	-0.605362	-0.958691	-0.494867	-0.468589	-0.809566	-0.904043	-0.854618	-0.679839	-0.690421	-0.689871	-0.127037	-0.545328	-0.718865	-0.26958	-0.456214
0.45	-0.0482665	0.00802178	-0.0168383	0.0097333	0.0438946	-0.000404927	-0.0100458	0.00833689		0.45	-0.0355071	-0.0706032	-0.350868	-0.450414	0.155325	-0.353116	-0.791327	-0.605113	-0.644581	-0.955336	-0.471596	-0.993168	-0.688842	-0.711677	-0.93255	-0.298407	-0.758189	-0.933213	-0.744943	-0.608312	-0.541366	-0.952814	-0.761387	-0.994495	-0.605482	-0.946253	-0.464052	-0.451778	-0.80336	-0.881013	-0.844593	-0.661013	-0.675466	-0.670878	-0.0983141	-0.525267	-0.707021	-0.247332	-0.438006
0.46	-0.0475764	0.00812179	-0.0153585	0.0105317	0.0433122	-0.000461862	-0.0103553	0.00878992		0.46	-0.0683532	-0.0652415	-0.31465	-0.490026	0.145746	-0.389155	-0.820189	-0.628751	-0.706334	-0.96466	-0.487635	-0.99614	-0.68507	-0.712264	-0.945875	-0.304323	-0.768025	-0.915616	-0.735411	-0.597108	-0.51845	-0.960029	-0.754953	-0.989804	-0.605916	-0.932146	-0.433303	-0.434952	-0.800669	-0.859113	-0.835015	-0.640757	-0.666627	-0.652157	-0.0714956	-0.506566	-0.690046	-0.226405	-0.422888
0.47	-0.0468303	0.00839045	-0.0138389	0.0112742	0.0426807	-0.00044308	-0.01058	0.00919702		0.47	-0.0953673	-0.0556198	-0.253702	-0.518586	0.142901	-0.424287	-0.847514	-0.65172	-0.764043	-0.974447	-0.504351	-0.998686	-0.678099	-0.71608	-0.956782	-0.310557	-0.781513	-0.898496	-0.725509	-0.583759	-0.496098	-0.968414	-0.748982	-0.983553	-0.605317	-0.918006	-0.402601	-0.417598	-0.796758	-0.838083	-0.824386	-0.620325	-0.663673	-0.63213	-0.0465821	-0.48846	-0.6749	-0.206993	-0.409171
0.48	-0.0460271	0.00876594	-0.0123176	0.011893	0.0420125	-0.000335373	-0.010723	0.00943972		0.48	-0.116116	-0.0468437	-0.180679	-0.544648	0.142967	-0.458994	-0.873539	-0.674366	-0.813993	-0.982356	-0.51693	-1	-0.665777	-0.720591	-0.964953	-0.316422	-0.798752	-0.881692	-0.716216	-0.568677	-0.474397	-0.976894	-0.741845	-0.977157	-0.60264	-0.903246	-0.372559	-0.400226	-0.791736	-0.818982	-0.812958	-0.597628	-0.66549	-0.611097	-0.0237593	-0.470782	-0.659746	-0.188789	-0.39716
0.49	-0.0451936	0.00919774	-0.0108782	0.0122859	0.0413086	-0.000124967	-0.0107937	0.00952636		0.49	-0.132646	-0.0389029	-0.102113	-0.570769	0.146098	-0.494016	-0.897423	-0.695893	-0.856589	-0.98876	-0.531916	-0.999382	-0.649314	-0.725965	-0.971629	-0.322627	-0.8169	-0.865978	-0.705986	-0.551046	-0.453561	-0.983741	-0.732458	-0.970742	-0.59738	-0.889761	-0.344536	-0.382536	-0.789452	-0.802835	-0.799107	-0.57469	-0.66972	-0.587727	-0.00295152	-0.454735	-0.642113	-0.17159	-0.386047
0.5	-0.0443569	0.0097422	-0.00958569	0.0125455	0.0405796	8.20913e-05	-0.0108045	0.00946188		0.5	-0.145816	-0.0355778	-0.0305813	-0.590237	0.14839	-0.526515	-0.91923	-0.715977	-0.895058	-0.99436	-0.546741	-0.998084	-0.632155	-0.730854	-0.979059	-0.328398	-0.835011	-0.853251	-0.695217	-0.532563	-0.433995	-0.990003	-0.717234	-0.964358	-0.589187	-0.874449	-0.318222	-0.36497	-0.789232	-0.788387	-0.783411	-0.552561	-0.675716	-0.562875	0.0152148	-0.440085	-0.623598	-0.154572	-0.377209
0.51	-0.0435071	0.0103481	-0.0084524	0.0127278	0.0398113	0.000381593	-0.0107544	0.00920038		0.51	-0.154847	-0.0374154	0.0276268	-0.60385	0.140339	-0.558756	-0.937841	-0.734949	-0.92976	-0.99821	-0.562217	-0.996204	-0.614058	-0.734789	-0.985333	-0.33389	-0.85444	-0.845605	-0.683655	-0.512309	-0.41474	-0.995008	-0.697746	-0.958086	-0.57745	-0.859763	-0.293325	-0.346968	-0.786934	-0.774771	-0.766501	-0.530042	-0.680711	-0.536561	0.0311668	-0.425774	-0.606705	-0.13801	-0.368978
0.52	-0.0426561	0.0108942	-0.00748634	0.0129238	0.0390161	0.000767054	-0.0106448	0.0088644		0.52	-0.161744	-0.0434837	0.0683886	-0.617153	0.12439	-0.591901	-0.954582	-0.753429	-0.956549	-0.999505	-0.576537	-0.992405	-0.59668	-0.736682	-0.990202	-0.339721	-0.873852	-0.841273	-0.672223	-0.491684	-0.396261	-0.998034	-0.675263	-0.952288	-0.563023	-0.846982	-0.270266	-0.328656	-0.784733	-0.763312	-0.748872	-0.507255	-0.681963	-0.509924	0.0447959	-0.411367	-0.588594	-0.121518	-0.361775
0.53	-0.0418066	0.0113399	-0.00668513	0.0131255	0.0381734	0.00121765	-0.0104696	0.00856692		0.53	-0.16675	-0.0489936	0.0909951	-0.626984	0.103648	-0.625105	-0.969261	-0.771116	-0.977564	-1	-0.593517	-0.987579	-0.580887	-0.737914	-0.994448	-0.34572	-0.890503	-0.840399	-0.660285	-0.471521	-0.379478	-0.9995	-0.648396	-0.946279	-0.547036	-0.835086	-0.249255	-0.30932	-0.785239	-0.752613	-0.730544	-0.485633	-0.677875	-0.482919	0.0560994	-0.397195	-0.570755	-0.105583	-0.351868
0.54	-0.0409543	0.0116725	-0.0060021	0.0133234	0.0372739	0.00174506	-0.0102473	0.00835844		0.54	-0.169204	-0.0547928	0.0890983	-0.632882	0.0767808	-0.65991	-0.981889	-0.788837	-0.99238	-0.998953	-0.608155	-0.981863	-0.565344	-0.739078	-0.997754	-0.350842	-0.904921	-0.841492	-0.649392	-0.453584	-0.362717	-1	-0.617421	-0.939474	-0.53013	-0.821868	-0.229497	-0.290279	-0.784256	-0.742116	-0.711218	-0.464646	-0.670153	-0.455544	0.0652225	-0.38243	-0.554049	-0.0899206	-0.340346
0.55	-0.0401073	0.0118193	-0.00539858	0.0134747	0.0363285	0.00241292	-0.00997669	0.0082904		0.55	-0.172288	-0.0548681	0.0679397	-0.638401	0.039612	-0.695542	-0.991504	-0.80667	-0.999025	-0.996382	-0.622611	-0.974895	-0.547742	-0.74029	-0.999288	-0.355366	-0.918026	-0.843173	-0.638911	-0.437402	-0.346226	-0.998309	-0.588478	-0.931933	-0.513667	-0.80973	-0.211049	-0.271415	-0.78268	-0.730244	-0.691699	-0.443805	-0.656087	-0.429308	0.072451	-0.368169	-0.538173	-0.0748178	-0.326189
0.56	-0.0392756	0.0117393	-0.00486918	0.0136082	0.0353465	0.00317821	-0.00966753	0.00832894		0.56	-0.175603	-0.0446576	0.0303789	-0.644853	-0.00119351	-0.732059	-0.998235	-0.823883	-1	-0.993246	-0.637235	-0.96623	-0.528761	-0.74136	-0.999976	-0.358506	-0.927744	-0.844432	-0.629556	-0.423677	-0.33103	-0.994772	-0.562256	-0.923796	-0.498687	-0.79682	-0.194109	-0.253233	-0.784099	-0.717112	-0.671227	-0.424109	-0.639154	-0.404325	0.0777681	-0.354833	-0.522578	-0.0602912	-0.311702
0.57	-0.0384406	0.0115384	-0.0044006	0.0136538	0.0343233	0.00393001	-0.00933998	0.0084468		0.57	-0.177351	-0.028464	-0.02323	-0.652145	-0.046474	-0.76675	-1	-0.840378	-0.997001	-0.988805	-0.654641	-0.956734	-0.507066	-0.741019	-1	-0.359345	-0.932477	-0.845533	-0.620923	-0.411916	-0.316034	-0.990409	-0.536266	-0.914863	-0.485571	-0.780922	-0.178364	-0.235688	-0.787244	-0.701411	-0.650893	-0.404764	-0.621684	-0.380705	0.081314	-0.342178	-0.508038	-0.0463136	-0.295256
0.58	-0.0376243	0.0112441	-0.00396315	0.013742	0.033296	0.00461122	-0.00902246	0.00865912		0.58	-0.178841	-0.00728962	-0.088741	-0.658956	-0.0997393	-0.800241	-0.997126	-0.855825	-0.99219	-0.982523	-0.672944	-0.945353	-0.484188	-0.739039	-0.999129	-0.357654	-0.935693	-0.845624	-0.612775	-0.401795	-0.300058	-0.98645	-0.512407	-0.905059	-0.474265	-0.764032	-0.163619	-0.219742	-0.789374	-0.682918	-0.630764	-0.38596	-0.60452	-0.359189	0.0836793	-0.330707	-0.494153	-0.032041	-0.281401
0.59	-0.0368197	0.0108869	-0.00357381	0.0139371	0.0322849	0.00518421	-0.00871201	0.00891465		0.59	-0.178779	0.0169291	-0.158604	-0.660156	-0.157879	-0.831223	-0.989838	-0.869725	-0.986886	-0.973793	-0.692801	-0.932457	-0.460904	-0.734296	-0.995472	-0.353212	-0.938537	-0.847039	-0.60494	-0.391809	-0.285832	-0.9822	-0.491197	-0.895084	-0.465238	-0.746793	-0.149918	-0.204475	-0.792813	-0.662243	-0.612609	-0.367331	-0.58803	-0.340378	0.085069	-0.320259	-0.479418	-0.0183762	-0.270719
0.6	-0.0360245	0.0105476	-0.0032142	0.0142439	0.0312748	0.00555282	-0.00842673	0.00909315		0.6	-0.172886	0.0371982	-0.234175	-0.656326	-0.214199	-0.861918	-0.978452	-0.882477	-0.983421	-0.963775	-0.714828	-0.91826	-0.436445	-0.726798	-0.988536	-0.346092	-0.93986	-0.848927	-0.597984	-0.382215	-0.273081	-0.978905	-0.471126	-0.884141	-0.458016	-0.72813	-0.136758	-0.19028	-0.799124	-0.641001	-0.595226	-0.3497	-0.57766	-0.322302	0.0859075	-0.309569	-0.463916	-0.00542243	-0.262899
0.61	-0.0352194	0.0103255	-0.00285572	0.0146183	0.0302713	0.0057114	-0.00817201	0.00927942		0.61	-0.16105	0.0487176	-0.310868	-0.648468	-0.265834	-0.889175	-0.962837	-0.894269	-0.97934	-0.950744	-0.737118	-0.903284	-0.410604	-0.717602	-0.978493	-0.336858	-0.940267	-0.851591	-0.591635	-0.372182	-0.260422	-0.9769	-0.449786	-0.87179	-0.452561	-0.709148	-0.124577	-0.176763	-0.802933	-0.62133	-0.577832	-0.33217	-0.568363	-0.305075	0.0858214	-0.299132	-0.452591	0.00658845	-0.255085
0.62	-0.0344065	0.0101751	-0.00246209	0.0151229	0.0292899	0.00574862	-0.00795169	0.00940113		0.62	-0.142118	0.0582503	-0.378461	-0.634313	-0.312251	-0.914897	-0.944724	-0.905265	-0.97596	-0.935845	-0.756428	-0.887402	-0.383903	-0.708132	-0.965173	-0.326166	-0.9441	-0.855103	-0.585981	-0.361966	-0.248962	-0.97484	-0.428891	-0.857784	-0.448735	-0.689948	-0.11374	-0.163574	-0.808239	-0.603278	-0.560453	-0.315251	-0.559593	-0.287874	0.084907	-0.28904	-0.441812	0.0173587	-0.251814
0.63	-0.033576	0.0101065	-0.00206907	0.0156638	0.0283122	0.00568934	-0.00775125	0.0094931		0.63	-0.11498	0.0655566	-0.432733	-0.614138	-0.346353	-0.939083	-0.922543	-0.916001	-0.971529	-0.920239	-0.77361	-0.871053	-0.356164	-0.697807	-0.948403	-0.314459	-0.949335	-0.859464	-0.582209	-0.351022	-0.238937	-0.970762	-0.410116	-0.841749	-0.446463	-0.669466	-0.103534	-0.150004	-0.819441	-0.586427	-0.543895	-0.298009	-0.554689	-0.270599	0.082847	-0.278595	-0.431088	0.0256869	-0.25164
0.64	-0.0327261	0.0101428	-0.00163878	0.0162413	0.0273305	0.00553155	-0.00757799	0.00959953		0.64	-0.0823208	0.0725665	-0.466519	-0.593806	-0.370345	-0.959672	-0.897129	-0.926865	-0.965597	-0.905411	-0.788858	-0.85332	-0.328097	-0.688036	-0.931012	-0.303491	-0.954553	-0.862382	-0.579282	-0.339772	-0.228308	-0.966321	-0.392163	-0.823208	-0.444722	-0.647342	-0.0934832	-0.137121	-0.833176	-0.570606	-0.526768	-0.280753	-0.550397	-0.252592	0.0795658	-0.268952	-0.42438	0.0323905	-0.253255
0.65	-0.0318363	0.0102446	-0.00121182	0.0168413	0.0263735	0.00539589	-0.00742558	0.00978431		0.65	-0.0453246	0.0822387	-0.475041	-0.575296	-0.387278	-0.973704	-0.86965	-0.937334	-0.958359	-0.889911	-0.800363	-0.834349	-0.30229	-0.678187	-0.91359	-0.294108	-0.96119	-0.86345	-0.576728	-0.327404	-0.216962	-0.961185	-0.373628	-0.803064	-0.443244	-0.622446	-0.0843666	-0.123813	-0.84532	-0.557451	-0.510019	-0.262835	-0.54185	-0.233515	0.0744237	-0.260319	-0.421388	0.0370476	-0.257048
0.66	-0.0309138	0.0103503	-0.000778323	0.0174529	0.0254491	0.00534009	-0.00730175	0.0100089		0.66	-0.00327651	0.0975093	-0.460298	-0.558569	-0.402028	-0.984977	-0.840938	-0.947826	-0.949638	-0.8745	-0.806602	-0.814056	-0.279742	-0.66931	-0.895908	-0.28736	-0.969115	-0.8618	-0.573638	-0.314449	-0.205694	-0.955326	-0.358438	-0.781764	-0.442029	-0.595433	-0.0753313	-0.110317	-0.859614	-0.544911	-0.495367	-0.24547	-0.533681	-0.213662	0.0684147	-0.251745	-0.413214	0.0401414	-0.265477
0.67	-0.0299707	0.010463	-0.000374099	0.0179737	0.0245519	0.00535329	-0.00719813	0.0102714		0.67	0.0404971	0.106212	-0.428134	-0.543041	-0.409725	-0.992862	-0.810667	-0.957938	-0.937757	-0.858125	-0.809122	-0.791686	-0.260241	-0.662305	-0.877114	-0.284402	-0.976087	-0.855832	-0.570575	-0.300097	-0.193628	-0.949256	-0.345013	-0.758928	-0.43931	-0.567286	-0.0654882	-0.098002	-0.873247	-0.532237	-0.481353	-0.229042	-0.525179	-0.193687	0.0619919	-0.243456	-0.40524	0.0415501	-0.274766
0.68	-0.0289957	0.0106192	3.78205e-05	0.0183893	0.0236842	0.00541566	-0.00712785	0.0104942		0.68	0.082881	0.105315	-0.38602	-0.526071	-0.417477	-0.996506	-0.780567	-0.967531	-0.920843	-0.839599	-0.806529	-0.767933	-0.243039	-0.658829	-0.856886	-0.286678	-0.982735	-0.845943	-0.565421	-0.284861	-0.180968	-0.943427	-0.329476	-0.735148	-0.43491	-0.538594	-0.0557175	-0.0868896	-0.880696	-0.521371	-0.46593	-0.214152	-0.510452	-0.172953	0.0548822	-0.235629	-0.398	0.0419146	-0.281663
0.69	-0.0279794	0.0107896	0.000425635	0.0187594	0.0228442	0.00559733	-0.00708867	0.0106577		0.69	0.126988	0.0984653	-0.343366	-0.510103	-0.423032	-0.997702	-0.750265	-0.975969	-0.899989	-0.819132	-0.799726	-0.743712	-0.227556	-0.6586	-0.833554	-0.293702	-0.988352	-0.832748	-0.558922	-0.268383	-0.168308	-0.937894	-0.312014	-0.710504	-0.429028	-0.510368	-0.0467264	-0.0752867	-0.884487	-0.512355	-0.449412	-0.200327	-0.492896	-0.152649	0.0471374	-0.227086	-0.387516	0.0406957	-0.285976
0.7	-0.0269412	0.0109774	0.00082632	0.0191286	0.0220048	0.00584727	-0.00707924	0.010754		0.7	0.173097	0.0856109	-0.303499	-0.493724	-0.426227	-1	-0.719513	-0.983306	-0.873996	-0.797806	-0.790474	-0.71847	-0.212028	-0.66305	-0.807133	-0.306105	-0.992553	-0.816994	-0.55141	-0.251671	-0.155765	-0.932495	-0.295354	-0.68469	-0.420878	-0.484204	-0.0381247	-0.0645633	-0.888287	-0.503209	-0.43143	-0.18719	-0.4754	-0.132903	0.0396992	-0.217583	-0.373317	0.0389365	-0.289103
0.71	-0.0259203	0.0111992	0.00121134	0.0194324	0.0211388	0.00604247	-0.00709242	0.0107617		0.71	0.215936	0.0667904	-0.266225	-0.474042	-0.430886	-0.999783	-0.688492	-0.989237	-0.840826	-0.777141	-0.782334	-0.692246	-0.194703	-0.67106	-0.778174	-0.32337	-0.99667	-0.799469	-0.543769	-0.235104	-0.143318	-0.925858	-0.277209	-0.657314	-0.41002	-0.459058	-0.0305701	-0.0555389	-0.892308	-0.493652	-0.411757	-0.173986	-0.456276	-0.114886	0.031888	-0.207736	-0.360537	0.036164	-0.289183
0.72	-0.0249202	0.011399	0.00157302	0.019797	0.0202508	0.0062038	-0.00710361	0.0107325		0.72	0.256633	0.0591217	-0.235136	-0.455661	-0.441594	-0.996904	-0.658009	-0.994081	-0.80321	-0.759212	-0.776328	-0.666781	-0.176604	-0.680597	-0.748014	-0.344149	-0.999243	-0.782611	-0.534545	-0.219533	-0.131601	-0.919215	-0.258034	-0.629653	-0.397771	-0.436697	-0.0245539	-0.0465604	-0.896745	-0.486154	-0.391676	-0.160576	-0.436692	-0.098409	0.0233538	-0.198544	-0.346558	0.0330131	-0.285973
0.73	-0.0239585	0.0115229	0.00190877	0.0201945	0.0193258	0.00640767	-0.00711157	0.010719		0.73	0.299229	0.060502	-0.210791	-0.44311	-0.457273	-0.991781	-0.629673	-0.997324	-0.764684	-0.745464	-0.772843	-0.641762	-0.157881	-0.689949	-0.717592	-0.367648	-0.999442	-0.76635	-0.52578	-0.20518	-0.120795	-0.91264	-0.239809	-0.601862	-0.384178	-0.415582	-0.0197828	-0.0377692	-0.903919	-0.479244	-0.373489	-0.146985	-0.421001	-0.0839624	0.0147777	-0.190149	-0.330944	0.0301133	-0.283144
0.74	-0.0230719	0.0115818	0.00218881	0.0205432	0.0183614	0.00661916	-0.00709867	0.0106953		0.74	0.340286	0.0660746	-0.191674	-0.431047	-0.484316	-0.985316	-0.60346	-0.999113	-0.726705	-0.736222	-0.771082	-0.617643	-0.138527	-0.696913	-0.688216	-0.393464	-1	-0.752156	-0.517677	-0.192322	-0.110955	-0.904093	-0.225848	-0.574147	-0.36965	-0.397194	-0.0158329	-0.0313423	-0.913624	-0.470866	-0.357174	-0.134354	-0.408131	-0.0710024	0.00644914	-0.183261	-0.312434	0.0284005	-0.281453
0.75	-0.0222769	0.0116338	0.00240983	0.0208447	0.017358	0.00681905	-0.00706726	0.0107446		0.75	0.376631	0.0803753	-0.182942	-0.422705	-0.520949	-0.974377	-0.579704	-1	-0.687969	-0.730708	-0.769527	-0.596362	-0.120495	-0.700141	-0.660833	-0.418177	-0.998935	-0.741964	-0.510164	-0.181398	-0.101928	-0.893205	-0.215763	-0.546612	-0.355593	-0.380283	-0.0126163	-0.0266373	-0.924927	-0.461429	-0.343594	-0.122366	-0.396331	-0.0614825	-0.00225581	-0.178307	-0.292959	0.0272431	-0.278462
0.76	-0.0215281	0.0116165	0.00255869	0.021158	0.0163411	0.00715208	-0.00700532	0.0108861		0.76	0.410906	0.101717	-0.18803	-0.420678	-0.55891	-0.96103	-0.558292	-0.999647	-0.654078	-0.726741	-0.766092	-0.578302	-0.105741	-0.698086	-0.636384	-0.440184	-0.995229	-0.735882	-0.503034	-0.171911	-0.0932601	-0.882001	-0.209959	-0.519474	-0.341476	-0.364759	-0.00958271	-0.0221914	-0.936199	-0.452257	-0.332618	-0.11091	-0.385099	-0.0526684	-0.0101779	-0.175156	-0.272494	0.0271096	-0.27437
0.77	-0.0208451	0.0116072	0.00264413	0.0213665	0.0152934	0.00757753	-0.00694619	0.011042		0.77	0.440447	0.117312	-0.205739	-0.424826	-0.599426	-0.946452	-0.540041	-0.99786	-0.625839	-0.722287	-0.760872	-0.562291	-0.0938526	-0.692931	-0.615505	-0.458468	-0.99056	-0.7335	-0.496649	-0.164144	-0.0849437	-0.868746	-0.205177	-0.492391	-0.328229	-0.348202	-0.00685622	-0.019076	-0.947641	-0.44061	-0.324065	-0.10026	-0.376029	-0.0446014	-0.0171054	-0.172262	-0.251767	0.0278198	-0.270592
0.78	-0.020229	0.0115992	0.00263688	0.0215269	0.0142411	0.00801155	-0.00686991	0.0112091		0.78	0.462229	0.134328	-0.233139	-0.430524	-0.640671	-0.92956	-0.522379	-0.995391	-0.60195	-0.717044	-0.755144	-0.548953	-0.0848898	-0.684511	-0.598596	-0.470703	-0.985804	-0.735549	-0.490601	-0.158229	-0.0770726	-0.854133	-0.201805	-0.465567	-0.31567	-0.332586	-0.00391332	-0.0179986	-0.957761	-0.427985	-0.316909	-0.0902531	-0.367112	-0.0372018	-0.0232911	-0.169219	-0.230882	0.0286408	-0.266482
0.79	-0.0196513	0.0115899	0.00258106	0.0216176	0.0131875	0.00835734	-0.00679363	0.0113762		0.79	0.478129	0.152764	-0.270716	-0.4404	-0.675198	-0.908857	-0.505683	-0.992806	-0.581303	-0.708229	-0.750615	-0.53755	-0.0794415	-0.675891	-0.585957	-0.475375	-0.979117	-0.741599	-0.48419	-0.154804	-0.0691867	-0.839562	-0.197629	-0.439754	-0.303634	-0.315347	-0.000995291	-0.0175042	-0.964817	-0.416106	-0.311794	-0.0801432	-0.357944	-0.0293702	-0.0287309	-0.165528	-0.212559	0.0290857	-0.26063
0.8	-0.0191042	0.0114925	0.00245037	0.0215687	0.0121572	0.00865014	-0.0067063	0.0114356		0.8	0.488788	0.168547	-0.313214	-0.4525	-0.706682	-0.886975	-0.489017	-0.98949	-0.567725	-0.698533	-0.747398	-0.526611	-0.0749837	-0.666772	-0.577053	-0.474413	-0.972743	-0.75078	-0.476962	-0.15352	-0.0616805	-0.82603	-0.192423	-0.41528	-0.291824	-0.296635	0.00235428	-0.0174358	-0.96865	-0.404218	-0.306878	-0.0705875	-0.349162	-0.0202375	-0.0328734	-0.161602	-0.198006	0.0295358	-0.254041
0.81	-0.0186187	0.0114052	0.00226748	0.0213939	0.0111551	0.00874589	-0.0066094	0.011364		0.81	0.493925	0.178098	-0.355484	-0.467537	-0.736731	-0.863562	-0.472446	-0.986399	-0.560356	-0.68873	-0.748278	-0.516215	-0.0710977	-0.659153	-0.571401	-0.468255	-0.966098	-0.762632	-0.468171	-0.154644	-0.0557267	-0.811976	-0.185125	-0.392221	-0.281958	-0.278284	0.00566125	-0.0180234	-0.969588	-0.391104	-0.302055	-0.0634679	-0.342517	-0.0108075	-0.0365831	-0.156949	-0.184477	0.0297985	-0.247456
0.82	-0.0181409	0.0113176	0.00207125	0.0212047	0.0102008	0.00870175	-0.0064892	0.011322		0.82	0.496531	0.186004	-0.393959	-0.478387	-0.762811	-0.839152	-0.454496	-0.984329	-0.555792	-0.678159	-0.751336	-0.506847	-0.0668719	-0.650449	-0.569132	-0.458184	-0.958197	-0.775816	-0.458604	-0.15735	-0.0505864	-0.797767	-0.181269	-0.370573	-0.272435	-0.259707	0.00950333	-0.0183893	-0.96555	-0.378589	-0.297107	-0.0574793	-0.33386	-0.00169068	-0.0395606	-0.151419	-0.172615	0.0291861	-0.242199
0.83	-0.0176634	0.0112578	0.00186113	0.0209995	0.00929037	0.00857241	-0.00635763	0.0112673		0.83	0.49644	0.188598	-0.426588	-0.490019	-0.783641	-0.816813	-0.435368	-0.982725	-0.555195	-0.665334	-0.754975	-0.499195	-0.0626405	-0.642031	-0.570117	-0.446118	-0.948029	-0.789383	-0.447178	-0.160971	-0.045573	-0.783508	-0.182237	-0.349911	-0.263887	-0.241494	0.0134272	-0.0181845	-0.957651	-0.365033	-0.291109	-0.0531616	-0.323697	0.00796451	-0.0411866	-0.145262	-0.163355	0.0277886	-0.235699
0.84	-0.0171851	0.0112342	0.00164959	0.020915	0.00844131	0.00847327	-0.00620599	0.0112949		0.84	0.492864	0.188126	-0.448041	-0.497449	-0.79947	-0.797665	-0.415745	-0.981038	-0.557838	-0.652247	-0.756996	-0.493876	-0.0580628	-0.63176	-0.573691	-0.433283	-0.936681	-0.802357	-0.433989	-0.165155	-0.0411942	-0.76878	-0.188349	-0.329385	-0.256416	-0.222598	0.0181999	-0.0175331	-0.946924	-0.350888	-0.28382	-0.0499692	-0.312104	0.0165082	-0.0414868	-0.138479	-0.157596	0.0251302	-0.229146
0.85	-0.0166864	0.0112907	0.00147617	0.0209162	0.00765408	0.00830115	-0.0060433	0.0113817		0.85	0.485699	0.183078	-0.455104	-0.50201	-0.803317	-0.781313	-0.395687	-0.9796	-0.560196	-0.632785	-0.757507	-0.490325	-0.0544724	-0.620693	-0.580011	-0.420053	-0.92384	-0.813363	-0.419628	-0.169271	-0.0368778	-0.752334	-0.19668	-0.308731	-0.249848	-0.205959	0.0230849	-0.0161697	-0.931807	-0.336955	-0.276098	-0.0480373	-0.301598	0.0252407	-0.0406082	-0.12961	-0.149179	0.0204286	-0.223136
0.86	-0.0161578	0.0114238	0.00131731	0.021011	0.00691396	0.0081854	-0.00587409	0.0115424		0.86	0.474869	0.179202	-0.448899	-0.50437	-0.801125	-0.769388	-0.375335	-0.977452	-0.560811	-0.607846	-0.754373	-0.488228	-0.0514824	-0.609485	-0.588089	-0.40707	-0.908789	-0.821302	-0.405402	-0.172778	-0.0315887	-0.735298	-0.208283	-0.288375	-0.242952	-0.188821	0.0284522	-0.0151872	-0.91355	-0.324127	-0.267495	-0.0454768	-0.288833	0.0334013	-0.0385915	-0.118775	-0.141807	0.0136245	-0.218712
0.87	-0.0156208	0.011598	0.00114103	0.021176	0.00621325	0.00807988	-0.00570447	0.0116577		0.87	0.460772	0.173909	-0.43183	-0.507595	-0.79242	-0.760054	-0.355045	-0.9735	-0.562451	-0.578647	-0.748293	-0.487783	-0.0494411	-0.600514	-0.596869	-0.394865	-0.891973	-0.826358	-0.391619	-0.176247	-0.02595	-0.718202	-0.220976	-0.267648	-0.236898	-0.173941	0.0339214	-0.0147572	-0.891889	-0.312763	-0.258207	-0.0427651	-0.276353	0.0424039	-0.0355866	-0.106695	-0.131963	0.00533815	-0.212331
0.88	-0.0150715	0.011821	0.00098041	0.0213599	0.0055525	0.00792684	-0.00553625	0.0117062		0.88	0.444284	0.169662	-0.402205	-0.510286	-0.776743	-0.751622	-0.336686	-0.968044	-0.56114	-0.546207	-0.740353	-0.487024	-0.048177	-0.5925	-0.6053	-0.383717	-0.875553	-0.828282	-0.379716	-0.178696	-0.0204424	-0.699799	-0.229131	-0.247024	-0.231419	-0.159018	0.0398424	-0.0138441	-0.865418	-0.303812	-0.248837	-0.0390315	-0.267147	0.0506789	-0.0322975	-0.0939051	-0.118642	-0.00382687	-0.206852
0.89	-0.0145251	0.0120834	0.000809128	0.0213992	0.00490871	0.00773789	-0.00537335	0.0115781		0.89	0.425518	0.162415	-0.367674	-0.519714	-0.759517	-0.74452	-0.318433	-0.961343	-0.558985	-0.511476	-0.731345	-0.484754	-0.0473749	-0.587125	-0.612601	-0.374743	-0.857664	-0.826304	-0.37018	-0.179532	-0.0143327	-0.680936	-0.230854	-0.226294	-0.226086	-0.147772	0.0455616	-0.0122319	-0.837569	-0.296975	-0.239272	-0.0350247	-0.260871	0.0599033	-0.0285489	-0.0804744	-0.102002	-0.0132912	-0.203825
0.9	-0.0139828	0.0123906	0.00062457	0.0214329	0.00428231	0.00763724	-0.00522459	0.0113719		0.9	0.407421	0.153882	-0.332934	-0.52846	-0.748717	-0.7388	-0.299645	-0.953265	-0.555723	-0.480814	-0.722585	-0.481981	-0.0462854	-0.58414	-0.616691	-0.367225	-0.837513	-0.819137	-0.363806	-0.178967	-0.00824025	-0.662873	-0.230505	-0.205181	-0.220646	-0.136917	0.0514118	-0.0108589	-0.809818	-0.292666	-0.230373	-0.0307092	-0.252786	0.0693641	-0.0242468	-0.0675731	-0.0877569	-0.0215757	-0.20314
0.91	-0.0134385	0.0127198	0.000461099	0.0213959	0.00369161	0.00756122	-0.00510295	0.0110769		0.91	0.392164	0.14038	-0.301926	-0.532071	-0.736462	-0.732609	-0.27968	-0.944449	-0.551506	-0.454392	-0.71438	-0.478546	-0.044342	-0.581128	-0.617947	-0.361867	-0.817443	-0.807879	-0.359481	-0.177016	-0.00276201	-0.645007	-0.226223	-0.183375	-0.215632	-0.129899	0.0579187	-0.00866872	-0.780879	-0.290138	-0.222279	-0.0252841	-0.248339	0.0786892	-0.0188649	-0.0561261	-0.0749423	-0.028371	-0.20137
0.92	-0.0128905	0.0130573	0.000340527	0.0212214	0.00313997	0.00752741	-0.00501151	0.010733		0.92	0.379266	0.122099	-0.275213	-0.53573	-0.7263	-0.727939	-0.258328	-0.935714	-0.544196	-0.433024	-0.70694	-0.473773	-0.0419993	-0.575484	-0.614918	-0.358167	-0.798682	-0.791473	-0.356585	-0.173347	0.00243568	-0.626935	-0.216005	-0.161231	-0.210122	-0.12376	0.0650888	-0.00585211	-0.753286	-0.288385	-0.214794	-0.0199557	-0.246562	0.0867576	-0.0126027	-0.0448907	-0.0647346	-0.0328465	-0.201997
0.93	-0.01232	0.0133194	0.000261803	0.021017	0.00261636	0.00755122	-0.00495659	0.0104278		0.93	0.370822	0.0990302	-0.259569	-0.536021	-0.72471	-0.724128	-0.23394	-0.927591	-0.535632	-0.418337	-0.70017	-0.467213	-0.0385486	-0.569825	-0.607406	-0.35565	-0.780005	-0.769088	-0.353945	-0.169646	0.00806588	-0.609517	-0.204683	-0.138338	-0.203281	-0.119166	0.0729062	-0.00373167	-0.728832	-0.288076	-0.208692	-0.0143677	-0.24215	0.0954572	-0.00530501	-0.0337072	-0.0570085	-0.0353799	-0.203913
0.94	-0.0117277	0.0135019	0.000241359	0.0209042	0.00214875	0.00754322	-0.00493482	0.0102562		0.94	0.366711	0.0780515	-0.251575	-0.526756	-0.731678	-0.720364	-0.208025	-0.919739	-0.521935	-0.408665	-0.694854	-0.45943	-0.0342704	-0.561404	-0.594536	-0.353824	-0.763947	-0.740238	-0.351266	-0.165953	0.0122955	-0.591262	-0.193548	-0.114826	-0.195163	-0.1154	0.0811405	-0.00307032	-0.704004	-0.28787	-0.203539	-0.00805613	-0.236828	0.103014	0.0023522	-0.023662	-0.0509747	-0.0355566	-0.203433
0.95	-0.0111291	0.0135956	0.000259656	0.020816	0.00171523	0.00745101	-0.00493152	0.0101738		0.95	0.364191	0.0571227	-0.250238	-0.514961	-0.743618	-0.716326	-0.182897	-0.911676	-0.506598	-0.40249	-0.68984	-0.449622	-0.0296311	-0.550275	-0.57761	-0.353985	-0.752008	-0.707411	-0.346953	-0.161803	0.0160994	-0.571756	-0.176598	-0.0915317	-0.186253	-0.112292	0.0895387	-0.00330807	-0.6784	-0.287367	-0.198628	-0.000639925	-0.23283	0.10923	0.010045	-0.0141178	-0.0435926	-0.0344919	-0.199871
0.96	-0.0104981	0.0135043	0.000323837	0.0208021	0.00128601	0.00733293	-0.0049425	0.0102178		0.96	0.362791	0.042647	-0.253165	-0.505816	-0.764948	-0.711804	-0.1596	-0.903411	-0.487897	-0.398936	-0.685374	-0.437476	-0.0249178	-0.538023	-0.556064	-0.355407	-0.743944	-0.670853	-0.341351	-0.157887	0.020464	-0.551311	-0.154806	-0.068886	-0.176171	-0.105395	0.0971644	-0.00420166	-0.654381	-0.287599	-0.193641	0.00644524	-0.225513	0.11626	0.0171594	-0.00404815	-0.0341472	-0.0319363	-0.195833
0.97	-0.0098485	0.0132969	0.00043139	0.0209545	0.000871709	0.00722065	-0.00495824	0.0102993		0.97	0.362627	0.0342788	-0.261759	-0.490584	-0.794155	-0.705838	-0.138169	-0.894308	-0.4687	-0.396369	-0.682017	-0.422322	-0.0199937	-0.52762	-0.531205	-0.357141	-0.738294	-0.632812	-0.333873	-0.153689	0.0249156	-0.530768	-0.131805	-0.047186	-0.16523	-0.0972982	0.10415	-0.00590988	-0.631435	-0.287999	-0.18893	0.0140002	-0.215822	0.124561	0.0234165	0.00456082	-0.0264518	-0.0287046	-0.188032
0.98	-0.0092115	0.0130755	0.00057922	0.0211149	0.000470723	0.00720714	-0.0049735	0.010412		0.98	0.360928	0.0306248	-0.27137	-0.469677	-0.822249	-0.699166	-0.119542	-0.883372	-0.452924	-0.39158	-0.679521	-0.405659	-0.016268	-0.516075	-0.503596	-0.359184	-0.734097	-0.595808	-0.324761	-0.148231	0.0282549	-0.509993	-0.106713	-0.0265437	-0.154152	-0.087764	0.109633	-0.0079051	-0.610061	-0.287529	-0.183776	0.021531	-0.206633	0.13207	0.028655	0.0116832	-0.0213829	-0.0248592	-0.177368
0.99	-0.00852912	0.0126997	0.000730179	0.0214326	6.1279e-05	0.00714485	-0.0049783	0.0104897		0.99	0.361105	0.0294077	-0.283721	-0.458165	-0.860072	-0.691791	-0.101926	-0.873066	-0.431668	-0.390686	-0.677325	-0.387278	-0.0106794	-0.506967	-0.475326	-0.362114	-0.733468	-0.557042	-0.315338	-0.143564	0.0340522	-0.489599	-0.076656	-0.00683544	-0.143101	-0.075707	0.115844	-0.00925412	-0.588817	-0.287921	-0.178466	0.0286527	-0.195175	0.142981	0.0338654	0.0201513	-0.0144913	-0.0208178	-0.165567
1	-0.00792306	0.0125748	0.000981895	0.0214524	-0.00034063	0.00756228	-0.00500219	0.010573		1	0.356479	0.0275386	-0.295035	-0.420481	-0.871954	-0.683897	-0.0872706	-0.858307	-0.432711	-0.37803	-0.675782	-0.368358	-0.0108437	-0.496108	-0.444851	-0.362094	-0.726489	-0.527617	-0.302618	-0.13523	0.0355922	-0.47046	-0.0536058	0.0115541	-0.132084	-0.0624894	0.118055	-0.011213	-0.573783	-0.28712	-0.17317	0.0355964	-0.185948	0.148627	0.0374472	0.0244097	-0.0178697	-0.0165231	-0.153063
1	-0.0141561	0.00927954	-0.00577496	0.0140365	-0.0072765	0.00465146	-0.00948829	0.00806527		1
0.99	-0.0148187	0.00947078	-0.00616963	0.0139109	-0.00685784	0.00414002	-0.00951346	0.0079185		0.99
0.98	-0.0155147	0.0100096	-0.00635959	0.0137459	-0.0063903	0.00411586	-0.00956283	0.00793749		0.98
0.97	-0.0162003	0.010315	-0.00657298	0.0136626	-0.00594546	0.00400863	-0.00961206	0.0078512		0.97
0.96	-0.0168947	0.0105874	-0.006709	0.0136244	-0.0054846	0.00400793	-0.00966539	0.00781154		0.96
0.95	-0.0175851	0.0107065	-0.00678614	0.013715	-0.00501492	0.00405618	-0.00972549	0.00780102		0.95
0.94	-0.0182603	0.010616	-0.00680847	0.01383	-0.00455135	0.00413144	-0.00980206	0.00790973		0.94
0.93	-0.0189352	0.0104307	-0.0067982	0.0138752	-0.00407248	0.00410927	-0.00989868	0.00810329		0.93
0.92	-0.0196011	0.0101535	-0.0067377	0.0139554	-0.003557	0.00405663	-0.0100316	0.00842504		0.92
0.91	-0.0202703	0.00978655	-0.00665683	0.0139659	-0.00302179	0.00407041	-0.0102051	0.00875287		0.91
0.9	-0.0209473	0.00940185	-0.00654751	0.01385	-0.00245192	0.00410955	-0.0104128	0.00898142		0.9
0.89	-0.0216329	0.00901236	-0.00642955	0.0136945	-0.00184856	0.00417529	-0.0106526	0.00907485		0.89
0.88	-0.0223322	0.00864487	-0.00632139	0.0136059	-0.00121832	0.00437171	-0.0109096	0.00904945		0.88
0.87	-0.0230315	0.00829419	-0.00623123	0.0133657	-0.000567103	0.00455915	-0.011171	0.0088547		0.87
0.86	-0.023709	0.00799076	-0.00613082	0.0131511	0.000124302	0.00471331	-0.0114304	0.00862834		0.86
0.85	-0.0243663	0.00775092	-0.00604512	0.0129495	0.000859211	0.00489836	-0.0116853	0.00840573		0.85
0.84	-0.0249803	0.00764619	-0.005956	0.0127441	0.00164554	0.00514817	-0.0119291	0.00831596		0.84
0.83	-0.0255551	0.00766459	-0.00584733	0.012533	0.00249452	0.00532013	-0.0121519	0.00832489		0.83
0.82	-0.0261175	0.00776514	-0.00574401	0.0124265	0.00341431	0.00552036	-0.0123493	0.00839165		0.82
0.81	-0.0266709	0.00794412	-0.00565022	0.0123417	0.00438563	0.0055974	-0.0125304	0.00842563		0.81
0.8	-0.0272237	0.00812629	-0.00554382	0.012298	0.00541043	0.00551794	-0.0126893	0.00848616		0.8
0.79	-0.0278233	0.00829586	-0.00543679	0.0122908	0.00646709	0.00524284	-0.0128379	0.00840371		0.79
0.78	-0.0284464	0.00840449	-0.00535656	0.0122627	0.00754851	0.00490829	-0.0129859	0.00820903		0.78
0.77	-0.0290946	0.00851153	-0.0052728	0.0122673	0.00862068	0.00448849	-0.0131471	0.00805201		0.77
0.76	-0.0297944	0.00859996	-0.00524623	0.0122973	0.00967903	0.00406211	-0.0133048	0.00793498		0.76
0.75	-0.0305547	0.00869893	-0.00528479	0.0123103	0.0106942	0.00371039	-0.0134739	0.00785612		0.75
0.74	-0.0313735	0.00872723	-0.00541085	0.0122928	0.0116853	0.00346324	-0.0136183	0.00790679		0.74
0.73	-0.0322861	0.00872123	-0.00560408	0.0122409	0.0126268	0.00317586	-0.0137491	0.00804849		0.73
0.72	-0.0332886	0.00862947	-0.00588864	0.0120925	0.0135207	0.00288858	-0.0138562	0.0081712		0.72
0.71	-0.0343523	0.00844003	-0.00622612	0.0119086	0.014377	0.00263452	-0.0139611	0.00831948		0.71
0.7	-0.0354479	0.00821796	-0.00661265	0.0116975	0.0152086	0.00235219	-0.0140654	0.00843748		0.7
0.69	-0.0365513	0.00798929	-0.00704662	0.0113566	0.016003	0.00203016	-0.0141988	0.00843868		0.69
0.68	-0.0376409	0.00774401	-0.00751472	0.0109035	0.0167846	0.00179036	-0.0143647	0.00834334		0.68
0.67	-0.0386921	0.00750799	-0.0080365	0.0103587	0.017582	0.00166764	-0.0145664	0.00815789		0.67
0.66	-0.0397073	0.00733044	-0.00858262	0.00969334	0.0183836	0.00162728	-0.0148013	0.00790064		0.66
0.65	-0.040704	0.00714055	-0.00917238	0.00892671	0.0191971	0.00169236	-0.0150535	0.00764582		0.65
0.64	-0.0416849	0.00696963	-0.00975651	0.00820801	0.0200318	0.00188441	-0.0153259	0.00742242		0.64
0.63	-0.0426267	0.00687779	-0.0103367	0.00756257	0.0208879	0.00217638	-0.0156069	0.00726144		0.63
0.62	-0.0435473	0.00690729	-0.0108796	0.00695981	0.0217426	0.00240293	-0.0159067	0.00711384		0.62
0.61	-0.044452	0.00706033	-0.0114141	0.00643428	0.0226114	0.0025374	-0.0162209	0.00693505		0.61
0.6	-0.0453547	0.00733573	-0.0119128	0.00607767	0.0235092	0.00250742	-0.0165673	0.00667775		0.6
0.59	-0.0462447	0.00774163	-0.0124136	0.00580315	0.0244167	0.00224128	-0.0169474	0.00640772		0.59
0.58	-0.0471499	0.00816404	-0.012936	0.00568199	0.0253212	0.00172541	-0.0173641	0.00604723		0.58
0.57	-0.048082	0.00851197	-0.0134809	0.00574342	0.0262335	0.00110432	-0.0177962	0.00572882		0.57
0.56	-0.0490363	0.00872462	-0.0140414	0.00585965	0.0271308	0.000406223	-0.0182478	0.00550113		0.56
0.55	-0.0499875	0.00879032	-0.0146594	0.00594301	0.0279678	-0.000336849	-0.0186943	0.0053717		0.55
0.54	-0.0509617	0.00862602	-0.0153448	0.00602113	0.0287564	-0.00107615	-0.0191169	0.00537469		0.54
0.53	-0.0519438	0.00828731	-0.016127	0.00603575	0.0294852	-0.00176478	-0.0195034	0.00554302		0.53
0.52	-0.0529204	0.00782929	-0.0170631	0.00598768	0.0301416	-0.00244499	-0.0198545	0.00579783		0.52
0.51	-0.0539073	0.00726695	-0.0181925	0.00592559	0.0307386	-0.00308492	-0.020149	0.00609641		0.51
0.5	-0.0549023	0.00663671	-0.0195125	0.00583565	0.0313003	-0.00361548	-0.0203876	0.0063365		0.5
0.49	-0.0558885	0.00603551	-0.0210169	0.00567069	0.0318017	-0.00401158	-0.0205667	0.00640431		0.49
0.48	-0.0568866	0.00553176	-0.0226791	0.00537185	0.0322642	-0.00431565	-0.020686	0.00630989		0.48
0.47	-0.0578745	0.00510074	-0.024436	0.00484423	0.0326791	-0.00447157	-0.0207329	0.00603616		0.47
0.46	-0.0588342	0.00480379	-0.0262109	0.00420212	0.0330372	-0.00443261	-0.0207014	0.00558157		0.46
0.45	-0.0597716	0.00469007	-0.0279632	0.00352039	0.0333308	-0.00426468	-0.0205899	0.00505107		0.45
0.44	-0.0606865	0.00466779	-0.0296533	0.00282304	0.0335852	-0.00403847	-0.0203936	0.00450263		0.44
0.43	-0.0615512	0.00466281	-0.0312451	0.00214901	0.0338139	-0.00376815	-0.020109	0.00389622		0.43
0.42	-0.062403	0.00474907	-0.0327203	0.00155909	0.0340315	-0.00353096	-0.0197566	0.00318242		0.42
0.41	-0.0632598	0.00484445	-0.0340985	0.00103461	0.0342582	-0.00341706	-0.0193533	0.00236377		0.41
0.4	-0.0641251	0.00485095	-0.0353957	0.000494308	0.0345046	-0.00341263	-0.0189151	0.00148417		0.4
0.39	-0.0649908	0.00480742	-0.0366304	3.38706e-05	0.0347672	-0.00338823	-0.0184698	0.000546773		0.39
0.38	-0.0658817	0.0046993	-0.0378412	-0.000321344	0.035003	-0.00331721	-0.0180366	-0.000330471		0.38
0.37	-0.066775	0.00445809	-0.0391118	-0.000592567	0.0351992	-0.00328141	-0.0176171	-0.00106196		0.37
0.36	-0.0676235	0.00411154	-0.0405031	-0.000850959	0.035318	-0.00318399	-0.0172163	-0.00160095		0.36
0.35	-0.0684229	0.00364108	-0.0420729	-0.00107963	0.0353163	-0.00310276	-0.0168418	-0.00194215		0.35
0.34	-0.0691755	0.00310599	-0.0438986	-0.00142743	0.0351606	-0.00318715	-0.0164825	-0.00200419		0.34
0.33	-0.069852	0.00256981	-0.046042	-0.00196339	0.0348164	-0.00348808	-0.0161607	-0.00186723		0.33
0.32	-0.0704622	0.00205167	-0.0484982	-0.00262261	0.0342425	-0.00396283	-0.0158868	-0.00157982		0.32
0.31	-0.0710534	0.00163166	-0.0512622	-0.00342418	0.0334061	-0.00473843	-0.015687	-0.00117662		0.31
0.3	-0.071598	0.00139881	-0.0543279	-0.00428716	0.0322981	-0.00569037	-0.0155681	-0.000778588		0.3
0.29	-0.0721075	0.00129326	-0.0576761	-0.00511197	0.0309023	-0.00671098	-0.0155394	-0.00050183		0.29
0.28	-0.072574	0.00127039	-0.0612711	-0.00582654	0.029245	-0.00774091	-0.0155733	-0.000438651		0.28
0.27	-0.0729716	0.00138305	-0.0651324	-0.00646662	0.0273444	-0.00863301	-0.0156588	-0.000556402		0.27
0.26	-0.0732551	0.00151696	-0.0692678	-0.00697966	0.0252386	-0.00923516	-0.0157492	-0.000923095		0.26
0.25	-0.0734116	0.00165679	-0.0736593	-0.00740363	0.0229597	-0.00957525	-0.0158233	-0.00147303		0.25
0.24	-0.073378	0.00179504	-0.0782608	-0.00770302	0.0205697	-0.00961167	-0.0158717	-0.00220742		0.24
0.23	-0.0731437	0.00190901	-0.0830279	-0.00792529	0.0181208	-0.00934621	-0.0158826	-0.0029921		0.23
0.22	-0.0726633	0.00190028	-0.0878524	-0.00805613	0.0156843	-0.00887366	-0.015847	-0.00387616		0.22
0.21	-0.0719061	0.0018015	-0.0926741	-0.00811571	0.0133272	-0.00826057	-0.0157715	-0.00474033		0.21
0.2	-0.0708719	0.00157965	-0.0974277	-0.00809032	0.0111059	-0.00758593	-0.0156476	-0.00553679		0.2
0.19	-0.0695369	0.00126072	-0.102079	-0.00803452	0.00902749	-0.00689228	-0.0154729	-0.00624677		0.19
0.18	-0.0678858	0.000860763	-0.10659	-0.00793716	0.0070829	-0.00621467	-0.015291	-0.00682583		0.18
0.17	-0.0659107	0.000404552	-0.110907	-0.00783203	0.00523324	-0.00557755	-0.0151549	-0.00724184		0.17
0.16	-0.0636123	-0.000126726	-0.114901	-0.00780645	0.00341088	-0.00512115	-0.0151467	-0.00755028		0.16
0.15	-0.0609692	-0.000790937	-0.118424	-0.00787514	0.0015753	-0.00476672	-0.0153711	-0.00778035		0.15
0.14	-0.0580287	-0.00164253	-0.121272	-0.00813322	-0.000317867	-0.00454354	-0.0159187	-0.00786797		0.14
0.13	-0.0547798	-0.00277675	-0.123294	-0.00851052	-0.00229553	-0.00446396	-0.0168408	-0.00796597		0.13
0.12	-0.0512426	-0.00416474	-0.124417	-0.00902577	-0.00437033	-0.00458131	-0.0181824	-0.00798894		0.12
0.11	-0.047397	-0.00570327	-0.124589	-0.0095947	-0.00654581	-0.0047709	-0.0199693	-0.00790411		0.11
0.1	-0.0432524	-0.00721589	-0.123777	-0.0101642	-0.00886589	-0.0051304	-0.0221782	-0.00776564		0.1
0.09	-0.0387488	-0.0086595	-0.12196	-0.0105477	-0.0113433	-0.00578832	-0.0247963	-0.00766549		0.09
0.08	-0.0338601	-0.00988296	-0.119019	-0.010725	-0.0139738	-0.00677564	-0.0277857	-0.00759176		0.08
0.07	-0.0285712	-0.0109191	-0.114791	-0.010537	-0.0167277	-0.00808513	-0.0310598	-0.00772327		0.07
0.06	-0.0228934	-0.0118396	-0.109198	-0.00986013	-0.0195837	-0.00964116	-0.0344386	-0.00805561		0.06
0.05	-0.0168234	-0.0126275	-0.102311	-0.00875759	-0.022448	-0.0113134	-0.0377084	-0.00845953		0.05
0.04	-0.0104292	-0.0130777	-0.0942995	-0.00731798	-0.0252297	-0.0126796	-0.0405932	-0.00862351		0.04
0.03	-0.00367107	-0.0128594	-0.085361	-0.00574069	-0.0279288	-0.0135328	-0.0428338	-0.00882034		0.03
0.02	0.00330765	-0.0117629	-0.0757981	-0.00416342	-0.0305099	-0.0137305	-0.0442083	-0.00843668		0.02
0.01	0.0102962	-0.00972896	-0.0658495	-0.00283285	-0.032876	-0.013296	-0.0445712	-0.00750662		0.01
0	0.0170879	-0.0069555	-0.0556727	-0.00184468	-0.0350016	-0.0122586	-0.0439299	-0.0061387		0
-0.01	0.0234935	-0.00383646	-0.0454193	-0.00137015	-0.0368446	-0.0108531	-0.0424085	-0.00479114		-0.01
-0.02	0.0290735	-0.00111853	-0.0354676	-0.00135721	-0.0382402	-0.00926197	-0.0401589	-0.00277001		-0.02
-0.03	0.0337569	0.000863513	-0.0260982	-0.00195487	-0.0391547	-0.00759478	-0.0373641	-0.00111799		-0.03
-0.04	0.0375351	0.00187791	-0.0176219	-0.00321508	-0.0396082	-0.00593913	-0.0342043	0.000209749		-0.04
-0.05	0.0404206	0.0019258	-0.010246	-0.0051443	-0.0396348	-0.00436386	-0.0307951	0.00116862		-0.05
-0.06	0.042441	0.00119897	-0.00403226	-0.00765759	-0.0392994	-0.00293544	-0.0272074	0.00193162		-0.06
-0.07	0.0437912	2.68445e-05	0.00123218	-0.0104798	-0.0387242	-0.00166836	-0.0235289	0.00216295		-0.07
-0.08	0.0445277	-0.00148002	0.00582432	-0.0130946	-0.0379747	-0.00062844	-0.0198376	0.00218678		-0.08
-0.09	0.0447096	-0.00305771	0.0100096	-0.0149313	-0.0371247	0.000126393	-0.0162533	0.00192425		-0.09
-0.1	0.0443832	-0.00460958	0.0139222	-0.0157908	-0.0362187	0.000583642	-0.012886	0.0013601		-0.1
-0.11	0.0436497	-0.00603027	0.0174929	-0.0157907	-0.0352982	0.000688872	-0.00983666	0.000534958		-0.11
-0.12	0.0426001	-0.00723295	0.0206026	-0.0152024	-0.0344162	0.000383114	-0.00717226	-0.000515386		-0.12
-0.13	0.0413039	-0.0081409	0.0230602	-0.0143991	-0.033609	-0.000318623	-0.00492967	-0.00167736		-0.13
-0.14	0.0398804	-0.00877304	0.0247646	-0.0136995	-0.0328813	-0.00132358	-0.0030929	-0.00278523		-0.14
-0.15	0.038438	-0.00895135	0.0257152	-0.0133104	-0.0322475	-0.00262679	-0.00165605	-0.00375804		-0.15
-0.16	0.0370313	-0.00873055	0.0260024	-0.0131627	-0.0317041	-0.00401714	-0.000598797	-0.00456215		-0.16
-0.17	0.0357227	-0.00824705	0.0257173	-0.0131884	-0.031237	-0.00518755	9.97949e-05	-0.0053293		-0.17
-0.18	0.0345665	-0.00756788	0.0250105	-0.0133064	-0.0308258	-0.00606983	0.000455687	-0.00594613		-0.18
-0.19	0.0335414	-0.00679775	0.0239754	-0.0135659	-0.0304754	-0.00660383	0.000487155	-0.00659526		-0.19
-0.2	0.0326429	-0.00617049	0.0226612	-0.0139883	-0.0301806	-0.00673696	0.000275696	-0.00718345		-0.2
-0.21	0.031862	-0.00576502	0.0211952	-0.0146347	-0.0299338	-0.0064856	-0.000102324	-0.00767634		-0.21
-0.22	0.0311872	-0.0055331	0.0196935	-0.0154367	-0.0297106	-0.00608288	-0.000550435	-0.007942		-0.22
-0.23	0.0305903	-0.00550013	0.0182667	-0.0162612	-0.0295004	-0.00552761	-0.000976667	-0.00804657		-0.23
-0.24	0.0300851	-0.00561298	0.017018	-0.0168732	-0.0292624	-0.00488338	-0.00131244	-0.00778505		-0.24
-0.25	0.029672	-0.00578992	0.015999	-0.0171471	-0.0289589	-0.00409459	-0.0015387	-0.00729294		-0.25
-0.26	0.0293354	-0.00600265	0.0151787	-0.0170135	-0.0285712	-0.0032727	-0.0016413	-0.00667462		-0.26
-0.27	0.0290629	-0.00627231	0.0145568	-0.0165974	-0.0281115	-0.00240848	-0.00163492	-0.00599968		-0.27
-0.28	0.0288475	-0.00655331	0.0140901	-0.0159337	-0.0275786	-0.00161212	-0.00152659	-0.00524937		-0.28
-0.29	0.0286506	-0.00686222	0.0137676	-0.015212	-0.0270047	-0.00087476	-0.00133271	-0.00468264		-0.29
-0.3	0.0284437	-0.00709905	0.0136001	-0.0144124	-0.0264142	-0.000379329	-0.00105405	-0.00423927		-0.3
-0.31	0.0282408	-0.00722111	0.0136276	-0.0136005	-0.0258292	-8.89127e-05	-0.000716632	-0.00390867		-0.31
-0.32	0.0279962	-0.00717016	0.0138073	-0.0128098	-0.0252489	-4.08558e-05	-0.000338215	-0.00367637		-0.32
-0.33	0.0277181	-0.00694862	0.0141339	-0.0121774	-0.0246886	-0.000104042	5.48908e-05	-0.00372426		-0.33
-0.34	0.0274248	-0.00652727	0.0145587	-0.0116421	-0.0241476	-0.000392207	0.000449207	-0.00385876		-0.34
-0.35	0.027112	-0.00601279	0.0150524	-0.0112629	-0.0236328	-0.000777293	0.000821762	-0.00411339		-0.35
-0.36	0.0267489	-0.00544229	0.0155595	-0.011047	-0.0231384	-0.00122282	0.00118833	-0.004425		-0.36
-0.37	0.0263824	-0.00489505	0.0160838	-0.0108834	-0.0226763	-0.0016368	0.00154793	-0.00477805		-0.37
-0.38	0.0260122	-0.004422	0.0166143	-0.0106418	-0.0222396	-0.00204023	0.00190477	-0.00493867		-0.38
-0.39	0.0256215	-0.0040654	0.0171465	-0.0104129	-0.0218225	-0.00228597	0.00225832	-0.00505358		-0.39
-0.4	0.0252181	-0.00379135	0.0176562	-0.0102192	-0.0214067	-0.00236479	0.00260531	-0.0050549		-0.4
-0.41	0.0248228	-0.0035857	0.0181584	-0.0100196	-0.0209934	-0.00232801	0.00292232	-0.00499159		-0.41
-0.42	0.0244189	-0.00342987	0.0186394	-0.00987909	-0.0205618	-0.00223803	0.00321747	-0.00486585		-0.42
-0.43	0.0239833	-0.00327475	0.0190919	-0.009846	-0.0201076	-0.00212071	0.00348716	-0.00477338		-0.43
-0.44	0.023561	-0.00312522	0.0195226	-0.00984953	-0.0196149	-0.00206007	0.00374705	-0.00463816		-0.44
-0.45	0.0231233	-0.00299852	0.0199525	-0.00986851	-0.019091	-0.00206331	0.00401052	-0.00448601		-0.45
-0.46	0.0226699	-0.00289074	0.0203593	-0.00986427	-0.0185352	-0.00205303	0.00428422	-0.00431423		-0.46
-0.47	0.022205	-0.00283711	0.0207511	-0.00979294	-0.0179656	-0.00198497	0.00456444	-0.00414222		-0.47
-0.48	0.0217442	-0.00286812	0.0211345	-0.00960468	-0.0173768	-0.00191521	0.00484741	-0.0039882		-0.48
-0.49	0.0212453	-0.00289924	0.0215029	-0.00929175	-0.0167847	-0.00168628	0.00510544	-0.00390226		-0.49
-0.5	0.020745	-0.00290911	0.0218771	-0.00890738	-0.0161935	-0.00140649	0.0053262	-0.00391671		-0.5
-0.51	0.020241	-0.00295609	0.0222211	-0.00860471	-0.015593	-0.00115746	0.00551376	-0.00399838		-0.51
-0.52	0.0197365	-0.00299055	0.0225207	-0.00838725	-0.0149686	-0.000918784	0.00566163	-0.00421641		-0.52
-0.53	0.0192146	-0.00300653	0.0227363	-0.00831191	-0.0143439	-0.000673429	0.00578129	-0.00453272		-0.53
-0.54	0.018691	-0.00311696	0.0228429	-0.00835043	-0.0137105	-0.000563005	0.00589139	-0.00490647		-0.54
-0.55	0.0181639	-0.00331357	0.0227564	-0.00845313	-0.0130707	-0.000495486	0.00599799	-0.00527666		-0.55
-0.56	0.017641	-0.00354974	0.0225134	-0.00847719	-0.0124454	-0.000400457	0.00611519	-0.00570363		-0.56
-0.57	0.0171227	-0.00380898	0.0220871	-0.00844891	-0.0118536	-0.000364001	0.00625338	-0.00596618		-0.57
-0.58	0.016637	-0.00405561	0.0215184	-0.00833652	-0.0112835	-0.000343777	0.00641336	-0.00610663		-0.58
-0.59	0.0161795	-0.00420924	0.0208531	-0.00814108	-0.0107483	-0.000345716	0.00659666	-0.00611749		-0.59
-0.6	0.0157846	-0.00429885	0.0201445	-0.00793878	-0.0102533	-0.000347394	0.00680654	-0.00594244		-0.6
-0.61	0.0154451	-0.00430301	0.0194168	-0.00774035	-0.00978835	-0.000423552	0.00703124	-0.00557941		-0.61
-0.62	0.0151484	-0.00425593	0.0187349	-0.00757811	-0.00933593	-0.000523911	0.00727286	-0.0051397		-0.62
-0.63	0.0149174	-0.00423844	0.0180978	-0.00742911	-0.00889236	-0.000643184	0.00752871	-0.00461902		-0.63
-0.64	0.0147613	-0.00421561	0.0175302	-0.00736511	-0.00846224	-0.000748147	0.00779823	-0.00406915		-0.64
-0.65	0.0146165	-0.00410491	0.0170663	-0.0072765	-0.00802426	-0.000900469	0.00808267	-0.00361564		-0.65
-0.66	0.0144921	-0.00391241	0.0167209	-0.00722459	-0.00757471	-0.00105727	0.008395	-0.00322905		-0.66
-0.67	0.0144186	-0.00360312	0.0164726	-0.00713229	-0.00710382	-0.00120066	0.00872462	-0.00293506		-0.67
-0.68	0.0143412	-0.00311035	0.0163731	-0.00701234	-0.00660899	-0.00133478	0.00907738	-0.00273093		-0.68
-0.69	0.0142504	-0.00252838	0.0163864	-0.00684331	-0.00607729	-0.00147302	0.00944918	-0.00254026		-0.69
-0.7	0.0141689	-0.00196424	0.0165024	-0.00664122	-0.00552153	-0.00159917	0.00983218	-0.00241983		-0.7
-0.71	0.0140933	-0.00146198	0.0166996	-0.00641603	-0.0049509	-0.00174437	0.0101949	-0.00237851		-0.71
-0.72	0.0139938	-0.00105388	0.0170045	-0.00621368	-0.00439381	-0.00189158	0.0105479	-0.00249068		-0.72
-0.73	0.0138922	-0.000761822	0.0173534	-0.00609555	-0.00385404	-0.0021125	0.0108712	-0.00278239		-0.73
-0.74	0.0137935	-0.000549666	0.017737	-0.00599928	-0.00334143	-0.00233916	0.0111578	-0.00327077		-0.74
-0.75	0.0137037	-0.000410066	0.0181397	-0.00594412	-0.00286254	-0.00253313	0.0114206	-0.00383827		-0.75
-0.76	0.0136094	-0.000352988	0.018548	-0.00587532	-0.00241305	-0.00269245	0.0116741	-0.00445386		-0.76
-0.77	0.0135148	-0.000422127	0.0188919	-0.00577398	-0.00198239	-0.00282595	0.0118901	-0.00496727		-0.77
-0.78	0.0134302	-0.00060303	0.0191632	-0.00558789	-0.00157716	-0.00285394	0.0120767	-0.00534345		-0.78
-0.79	0.013353	-0.000893678	0.0193459	-0.00535311	-0.0011825	-0.00285417	0.0122408	-0.0056469		-0.79
-0.8	0.0132615	-0.00129176	0.0194303	-0.00509571	-0.000803723	-0.00289427	0.0123521	-0.00581219		-0.8
-0.81	0.0131687	-0.00173919	0.0193975	-0.00490108	-0.000437344	-0.00291834	0.0124096	-0.0058606		-0.81
-0.82	0.0130907	-0.0021756	0.0192773	-0.0047972	-8.80093e-05	-0.00299412	0.0124467	-0.00582645		-0.82
-0.83	0.0130081	-0.00260255	0.0190879	-0.0047661	0.000256232	-0.00313397	0.0124685	-0.00572136		-0.83
-0.84	0.0129157	-0.0030056	0.0188473	-0.00493137	0.000564878	-0.00331171	0.0124747	-0.00544837		-0.84
-0.85	0.0128418	-0.00330966	0.0185536	-0.00525148	0.000867362	-0.00352892	0.0124854	-0.00519657		-0.85
-0.86	0.0127811	-0.00354946	0.0182292	-0.00562831	0.00114974	-0.00389523	0.0124995	-0.00488207		-0.86
-0.87	0.012696	-0.00364546	0.017913	-0.00606076	0.00143135	-0.00424457	0.0124936	-0.00459089		-0.87
-0.88	0.0126004	-0.00361819	0.0176067	-0.00659464	0.00170112	-0.0045622	0.0124563	-0.00436668		-0.88
-0.89	0.0125202	-0.00344367	0.0173309	-0.00701782	0.0020023	-0.00483847	0.0123868	-0.00431034		-0.89
-0.9	0.0124195	-0.00314197	0.0171163	-0.00730438	0.00232109	-0.0050267	0.0122849	-0.00421385		-0.9
-0.91	0.0122858	-0.00268349	0.0169942	-0.00745427	0.00267592	-0.00502265	0.0121572	-0.00423939		-0.91
-0.92	0.0121594	-0.00219941	0.0169329	-0.00743452	0.00304593	-0.00495239	0.012028	-0.00426872		-0.92
-0.93	0.0120122	-0.00170512	0.0169374	-0.00730486	0.00344563	-0.00483221	0.01191	-0.00430024		-0.93
-0.94	0.0117908	-0.00123705	0.0170026	-0.00708798	0.00384852	-0.00468044	0.011801	-0.0042497		-0.94
-0.95	0.0115356	-0.000873751	0.0170987	-0.00688956	0.00423513	-0.00441445	0.0117047	-0.00430013		-0.95
-0.96	0.0112702	-0.000629502	0.0171681	-0.00674321	0.00460054	-0.00416318	0.0116164	-0.0043288		-0.96
-0.97	0.0109579	-0.000484197	0.0172111	-0.00657173	0.00494854	-0.00394592	0.011516	-0.00437927		-0.97
-0.98	0.0106304	-0.00034468	0.0172226	-0.0063116	0.00525327	-0.0037234	0.0114132	-0.00444893		-0.98
-0.99	0.0103085	-0.000401191	0.0171939	-0.00618091	0.00557515	-0.00361395	0.0112816	-0.00456847		-0.99
-1	0.0099939	-0.00012254	0.0171274	-0.00568344	0.00578355	-0.00338292	0.0111957	-0.0046628		-1
[truncated: 146 more columns]

## Sheet: 2G-L
TRIGGERED AVERAGES ON ACCELERATION - AVERAGES															TRIGGERED AVERAGES ON ACCELERATION - 470 HEATMAP
X	Vglut2			Calb1			Anxa1			DAT				X	Vglut2 - heatmap
Time	470	405	Acc	470	405	Acc	470	405	Acc	470	405	Acc		Time	Mouse number below
(s)	nΔF/F	nΔF/F	m/s2	nΔF/F	nΔF/F	m/s2	nΔF/F	nΔF/F	m/s2	nΔF/F	nΔF/F	m/s2		(s)	12	8	8	12	8	10	3	9	8	3	8	12	3	2	8	6	12	9	2	2	9	10	12	5	6	4	9	11	9	7	4	1	7	1	7
-1.04	0.0752383	0.00174589	-0.00876442	0.0533201	0.00176546	-0.0358688	0.154625	0.00193221	0.00833203	0.114872	0.000753675	0.00317277		-1.04	-0.456744	-0.760666	-0.2852	0.17139	-0.228177	0.905282	-0.624628	0.0832681	0.0971333	0.00283427	-1	-0.122202	0.253212	-0.286939	-0.0198694	0.705837	-0.0457591	0.141049	0.790357	0.0788942	-0.178118	0.979057	0.0160601	0.297544	-0.0252111	0.501705	0.0646751	-0.229322	0.278295	-0.139196	-0.304065	-0.090325	0.195407	0.414432	-0.247327
-1.03	0.0756827	0.00141978	-0.00641195	0.0534263	0.00191386	-0.0303843	0.154539	0.00144278	-0.00119064	0.114652	0.000633388	-0.00266497		-1.03	-0.328514	-0.725149	-0.490365	0.368868	-0.21867	0.883322	-0.648874	0.0791076	-0.0150258	-0.133463	-0.884215	-0.238886	0.292952	0.245488	-0.0774625	0.834901	-0.0415666	0.160509	0.857219	0.153145	0.0414907	0.892491	-0.374707	0.309731	-0.0446986	0.556494	0.109797	-0.257657	0.022889	-0.352203	-0.364105	-0.181208	0.180729	0.277859	-0.247197
-1.02	0.0753515	0.00145478	-0.00320503	0.0531468	0.00172938	-0.0188201	0.1545	0.00169186	-0.0116444	0.115	0.000619152	-0.00452445		-1.02	-0.379425	-0.757025	-0.335442	0.297595	-0.192383	0.837053	-0.627283	0.101886	-0.0889638	-0.128576	-0.87151	-0.205833	0.362533	0.0813852	-0.0425432	0.793945	-0.068279	0.164383	0.885677	0.10435	-0.0943198	0.96457	-0.345002	0.297047	0.0738836	0.440808	0.0345195	-0.283418	0.123738	-0.139479	-0.27098	-0.133263	0.176623	0.377699	-0.250571
-1.01	0.0754284	0.00143444	-0.000911296	0.0532064	0.00166853	-0.00830326	0.154345	0.00161327	-0.0211615	0.115003	0.0006637	-0.0061202		-1.01	-0.366166	-0.736832	-0.360768	0.328436	-0.168573	0.823116	-0.589217	0.113742	-0.176677	-0.147458	-0.830068	-0.209502	0.423963	0.172982	-0.0493047	0.809336	-0.053303	0.182798	0.979859	0.100524	-0.0975927	0.95624	-0.43649	0.289565	0.128345	0.43454	0.0389782	-0.288625	0.060415	-0.119957	-0.297782	-0.121499	0.17706	0.356328	-0.247934
-1	0.0754803	0.00141192	-0.00114662	0.0530493	0.0017546	0.00218854	0.154325	0.00166653	-0.0299565	0.115082	0.000696683	-0.00534096		-1	-0.374326	-0.741469	-0.30714	0.310661	-0.155888	0.801055	-0.582651	0.12608	-0.2119	-0.116918	-0.818034	-0.173423	0.472452	0.142391	-0.0328654	0.801565	-0.048185	0.199723	1	0.0747353	-0.127824	0.967611	-0.432206	0.282853	0.200182	0.381787	0.0418671	-0.291644	0.118275	-0.0551823	-0.272033	-0.0927389	0.193905	0.375347	-0.241361
-0.99	0.0755235	0.00139161	-0.00383143	0.0531731	0.00175139	0.00799288	0.154171	0.00174326	-0.0369161	0.114979	0.000748926	-0.00439685		-0.99	-0.375715	-0.730668	-0.290956	0.278828	-0.142531	0.796162	-0.597234	0.139263	-0.24758	-0.0819573	-0.77702	-0.138281	0.520641	0.122978	-0.0238791	0.819334	-0.0266955	0.210468	0.980188	0.0577057	-0.112691	0.965294	-0.442148	0.276621	0.254664	0.354206	0.0633183	-0.291734	0.103236	-0.0684849	-0.288196	-0.0909062	0.216375	0.356751	-0.242531
-0.98	0.0755729	0.00140295	-0.00661374	0.0532504	0.00181041	0.00892686	0.154279	0.00167426	-0.0410257	0.114842	0.000742172	-0.00219397		-0.98	-0.38684	-0.761919	-0.258621	0.294654	-0.156332	0.787465	-0.623909	0.150929	-0.281508	-0.103042	-0.744166	-0.122329	0.563326	0.141999	0.000625481	0.842448	-0.0243977	0.201625	0.973511	0.0331555	-0.11785	0.949285	-0.400422	0.277581	0.278725	0.373232	0.076899	-0.284792	0.0560614	-0.106625	-0.275584	-0.0716888	0.256054	0.379853	-0.227978
-0.97	0.0756285	0.00144842	-0.0119031	0.0532487	0.00171476	0.00371007	0.154521	0.00163202	-0.0408555	0.114786	0.000759878	-0.0022324		-0.97	-0.434292	-0.782694	-0.234137	0.294843	-0.147958	0.770179	-0.559825	0.15919	-0.288595	-0.0674867	-0.676504	-0.113621	0.56631	-0.00297791	0.00138861	0.847027	-0.0104229	0.206528	0.984869	0.0288349	-0.0899096	0.928267	-0.436053	0.282696	0.312819	0.373327	0.108234	-0.290014	-0.031269	-0.10264	-0.327788	-0.0514849	0.30483	0.361309	-0.215836
-0.96	0.0756129	0.00138779	-0.0155254	0.0531533	0.00164658	-0.00886152	0.154687	0.00167614	-0.0371564	0.114941	0.000769851	-0.00321943		-0.96	-0.428064	-0.819143	-0.188389	0.290126	-0.141975	0.766256	-0.621062	0.168186	-0.275555	-0.103161	-0.629796	-0.107181	0.572722	-0.0511988	0.0292315	0.873716	-0.0238455	0.190256	0.887548	0.0231689	-0.0613579	0.923048	-0.418685	0.276942	0.387364	0.341309	0.114906	-0.299759	-0.0226674	-0.0860129	-0.313972	-0.0474371	0.33396	0.374255	-0.199935
-0.95	0.0757295	0.00139659	-0.0161852	0.053051	0.00163915	-0.0235997	0.154608	0.00153497	-0.0295267	0.115091	0.000817623	-0.0055374		-0.95	-0.430687	-0.830957	-0.150063	0.33877	-0.144127	0.758642	-0.549472	0.183559	-0.282335	-0.133094	-0.589641	-0.0830353	0.574822	-0.0564967	0.053936	0.896034	-0.0193522	0.184858	0.836892	0.0338514	-0.0249462	0.932937	-0.470345	0.2685	0.399384	0.37885	0.113093	-0.313001	-0.0960024	-0.0946942	-0.34432	-0.0325849	0.355397	0.38192	-0.178689
-0.94	0.0761299	0.00150471	-0.0159391	0.0529316	0.00164425	-0.0373314	0.154643	0.00125566	-0.0203265	0.115303	0.000721533	-0.00815606		-0.94	-0.425708	-0.799034	-0.184126	0.364333	-0.108373	0.74792	-0.451147	0.196144	-0.264928	-0.137801	-0.610478	-0.0540985	0.556305	-0.0119893	0.102133	0.914461	0.00205727	0.191031	0.811815	0.0341496	-0.0176181	0.955495	-0.380102	0.272993	0.450274	0.375444	0.128787	-0.318268	-0.0945847	-0.0616337	-0.318486	-0.00198427	0.363833	0.375655	-0.148325
-0.93	0.0762818	0.00147933	-0.0157513	0.052402	0.0014792	-0.0484202	0.154304	0.00112084	-0.0106994	0.115481	0.000716332	-0.0113175		-0.93	-0.409553	-0.768527	-0.229384	0.413963	-0.126771	0.726907	-0.366508	0.203182	-0.240043	-0.120664	-0.606188	-0.0258309	0.530461	-0.053171	0.149669	0.918806	0.0164536	0.194584	0.779714	0.0553402	0.0126391	0.951217	-0.409322	0.252163	0.470613	0.354741	0.152076	-0.317269	-0.0721193	-0.0322254	-0.348776	0.00821074	0.361937	0.335805	-0.12657
-0.92	0.0765737	0.00134984	-0.0172498	0.0521953	0.00141783	-0.0541498	0.154003	0.00108831	-0.00172203	0.115644	0.00064932	-0.0125071		-0.92	-0.360026	-0.72395	-0.243064	0.452651	-0.117388	0.727164	-0.34163	0.211995	-0.236237	-0.122446	-0.608232	-0.0154061	0.548675	-0.0233979	0.199315	0.921475	0.0326452	0.2143	0.729768	0.0847092	-0.00538607	0.956351	-0.400852	0.251633	0.494783	0.336449	0.151566	-0.303783	0.0179686	-0.0290361	-0.337949	0.0133447	0.365809	0.324603	-0.099462
-0.91	0.0769816	0.00144652	-0.0221407	0.052083	0.00154518	-0.0539538	0.153869	0.00100104	0.00591211	0.115565	0.000602712	-0.0118369		-0.91	-0.359596	-0.669376	-0.264057	0.495374	-0.127951	0.672619	-0.237981	0.223333	-0.141689	-0.0668229	-0.624908	0.00882568	0.534819	0.0680779	0.26892	0.930468	0.0688688	0.222903	0.725513	0.100929	-0.0251018	0.944781	-0.320325	0.257029	0.469202	0.343411	0.176109	-0.305102	0.0365288	-0.0813646	-0.30227	0.00357709	0.356166	0.27675	-0.0890229
-0.9	0.0770172	0.00146532	-0.0278037	0.0519596	0.00140704	-0.0499915	0.153738	0.00104441	0.0105047	0.115478	0.000449491	-0.0110568		-0.9	-0.349121	-0.610953	-0.302562	0.493581	-0.115705	0.629609	-0.246344	0.225237	-0.120403	-0.0820197	-0.591889	0.00686157	0.507961	0.0407923	0.309031	0.935051	0.0793137	0.218172	0.689529	0.10913	-0.0532786	0.912152	-0.252139	0.283017	0.490484	0.318766	0.192155	-0.311689	0.0495734	-0.101095	-0.289311	-0.0143496	0.371881	0.182672	-0.0766732
-0.89	0.0770977	0.00145038	-0.0320529	0.0516663	0.00139587	-0.0455285	0.153451	0.00113666	0.0128588	0.115437	0.000401875	-0.0090499		-0.89	-0.3473	-0.607286	-0.311222	0.522597	-0.134016	0.618942	-0.234278	0.222112	-0.062453	-0.0855454	-0.550044	-0.00805594	0.537834	-0.033469	0.354856	0.943772	0.0750474	0.203531	0.679496	0.133378	-0.0545849	0.870974	-0.259423	0.302931	0.444144	0.289985	0.204534	-0.327064	0.049488	-0.0934108	-0.270533	-0.0198849	0.384536	0.141724	-0.0742639
-0.88	0.0771794	0.0015038	-0.0369927	0.0521769	0.00160938	-0.0409796	0.15325	0.00126451	0.0125187	0.11535	0.000352521	-0.00746097		-0.88	-0.306598	-0.58958	-0.278605	0.490129	-0.103981	0.593277	-0.19235	0.224589	-0.00669153	-0.114516	-0.546723	-0.0258719	0.574946	0.00157132	0.381214	0.966918	0.0928036	0.183309	0.671911	0.120579	-0.0809442	0.839654	-0.200418	0.317742	0.463835	0.272061	0.217247	-0.331704	0.0930648	-0.121031	-0.228459	-0.0286049	0.403601	0.0661703	-0.0744253
-0.87	0.0774142	0.00154974	-0.0384846	0.0521778	0.00170042	-0.03891	0.153051	0.00137438	0.00768515	0.115259	0.000232056	-0.00589744		-0.87	-0.301858	-0.631799	-0.256497	0.510668	-0.0866452	0.544784	-0.130389	0.222848	0.0854438	-0.0966339	-0.539933	-0.0379168	0.586627	-0.0588804	0.425297	0.984098	0.115516	0.142563	0.621767	0.124652	-0.0670721	0.824649	-0.163108	0.334482	0.491134	0.256631	0.245518	-0.333435	0.112735	-0.0991199	-0.152742	-0.0199332	0.413876	-0.00722805	-0.0729632
-0.86	0.0773353	0.00153488	-0.0360227	0.0520708	0.00169806	-0.0384082	0.152745	0.00132768	5.96711e-06	0.115347	0.000201465	-0.00441492		-0.86	-0.293089	-0.675535	-0.231645	0.507861	-0.091528	0.516606	-0.107844	0.218812	0.0374968	-0.089348	-0.504426	-0.0537921	0.592982	-0.139381	0.448298	0.975516	0.10997	0.119519	0.593923	0.133174	-0.065489	0.789601	-0.17814	0.342199	0.51619	0.246832	0.239348	-0.326883	0.173184	-0.0361265	-0.135853	-0.00716772	0.442403	-0.0451119	-0.0623545
-0.85	0.0776648	0.00153946	-0.0348536	0.0524293	0.0017499	-0.0416857	0.152366	0.00135258	-0.0106575	0.115406	0.000285728	-0.00152884		-0.85	-0.248547	-0.666627	-0.254244	0.534647	-0.0847322	0.51373	-0.0335976	0.214376	0.0868903	-0.046001	-0.490094	-0.0565005	0.663331	-0.177817	0.484489	0.994325	0.147741	0.0875349	0.563557	0.146233	-0.0484607	0.777676	-0.105179	0.336463	0.507185	0.224957	0.236292	-0.310399	0.212753	-0.0151768	-0.100914	-0.00227843	0.4478	-0.0171242	-0.0737476
-0.84	0.0777001	0.00153147	-0.0334658	0.0528041	0.00173859	-0.0446503	0.152152	0.0013019	-0.0229698	0.115443	0.000373899	-0.000290524		-0.84	-0.248048	-0.660917	-0.164512	0.549911	-0.105023	0.491285	0.0206382	0.214301	0.0846497	-0.0345529	-0.460378	-0.00540347	0.650567	-0.188604	0.513575	1	0.158246	0.0698735	0.560477	0.149113	-0.0649502	0.769557	-0.0878421	0.31992	0.517606	0.243621	0.205259	-0.303199	0.226106	-0.0212159	-0.107218	-0.0162063	0.461217	-0.0171325	-0.0734749
-0.83	0.0777595	0.00152474	-0.028139	0.0527834	0.00165727	-0.0496006	0.15183	0.00131456	-0.0364826	0.1155	0.000387745	0.000924601		-0.83	-0.246993	-0.685849	-0.177534	0.552222	-0.0852067	0.452806	0.0142	0.210879	0.0710815	0.00402607	-0.413942	0.000104387	0.636154	-0.213172	0.55256	0.99148	0.15565	0.0458706	0.509863	0.149275	-0.0837408	0.746499	-0.115181	0.330141	0.466533	0.264928	0.196556	-0.313014	0.221536	0.00392812	-0.124189	-0.0133204	0.463885	0.00974766	-0.0745886
-0.82	0.0777367	0.00154573	-0.0230855	0.0530268	0.00162284	-0.0532087	0.151502	0.00119034	-0.0496646	0.115544	0.00046238	0.00161711		-0.82	-0.221063	-0.610117	-0.206444	0.544682	-0.093837	0.450598	0.0348831	0.207121	0.0326322	0.00515135	-0.381694	0.0395905	0.606264	-0.182185	0.570129	0.968557	0.170694	0.0370623	0.507544	0.136226	-0.11142	0.717041	-0.0948771	0.32992	0.462273	0.298788	0.172554	-0.312913	0.27926	-0.0319634	-0.136731	0.0147562	0.469766	0.0254887	-0.0743402
-0.81	0.0779553	0.00143434	-0.0211447	0.0535498	0.00162897	-0.0558873	0.151216	0.00129844	-0.0623322	0.115467	0.00043553	0.00107525		-0.81	-0.220264	-0.575872	-0.195644	0.551422	-0.0780028	0.451613	0.0663436	0.202301	0.0757536	-0.0241178	-0.334874	0.0371996	0.610883	-0.205945	0.566507	0.965991	0.183249	-0.00497059	0.474911	0.15515	-0.0754632	0.712992	-0.134744	0.329562	0.43732	0.303567	0.152375	-0.326888	0.283229	-0.0310575	-0.17378	0.0248963	0.481013	0.0425256	-0.0722653
-0.8	0.0780268	0.00140007	-0.0186014	0.0536888	0.00178554	-0.0562488	0.15129	0.00125301	-0.0718712	0.115419	0.000351425	0.000338716		-0.8	-0.251379	-0.541597	-0.126612	0.529699	-0.0492982	0.44671	0.0827426	0.197053	0.0609224	-0.00539656	-0.307496	0.0283088	0.53865	-0.211225	0.554059	0.954943	0.178602	-0.0300175	0.471793	0.162702	-0.0966488	0.666324	-0.202208	0.344593	0.417355	0.315971	0.157515	-0.333269	0.372211	-0.023019	-0.200101	0.0300813	0.479581	0.057714	-0.0606538
-0.79	0.0782713	0.00127465	-0.0150129	0.0539533	0.00197801	-0.0570541	0.15105	0.00139031	-0.0781521	0.115402	0.000325214	0.000965078		-0.79	-0.194928	-0.498416	-0.123603	0.522868	-0.0141385	0.42656	0.101048	0.200014	0.0745248	-0.00518874	-0.262597	-0.0305155	0.523032	-0.201315	0.539387	0.931775	0.188911	-0.0673285	0.419639	0.167378	-0.0969226	0.628361	-0.15697	0.365252	0.408169	0.277768	0.158807	-0.328985	0.390287	-0.015341	-0.185743	0.053826	0.471468	0.100161	-0.0520942
-0.78	0.0785192	0.00117896	-0.0123192	0.054278	0.00201965	-0.0536048	0.15113	0.00137737	-0.0798884	0.115336	0.000312305	0.00359124		-0.78	-0.170437	-0.479653	-0.0941981	0.554059	-0.0144941	0.438098	0.169656	0.202913	0.14737	-0.0286201	-0.210701	-0.0488372	0.553606	-0.125736	0.517743	0.93264	0.198197	-0.0866397	0.398619	0.206085	-0.0710564	0.591691	-0.129399	0.36515	0.407976	0.238283	0.137235	-0.329285	0.431962	-0.0187122	-0.150702	0.0694101	0.441986	0.120654	-0.040923
-0.77	0.0789068	0.00111421	-0.0100603	0.0544304	0.00208746	-0.0504205	0.151224	0.00151968	-0.075629	0.115493	0.000417723	0.00682837		-0.77	-0.135694	-0.456509	-0.0280946	0.583539	0.0135924	0.410279	0.207457	0.205018	0.190413	-0.037793	-0.162822	-0.127953	0.585955	-0.0767162	0.494	0.935974	0.191877	-0.116234	0.381171	0.223568	-0.033949	0.566752	-0.0631437	0.374639	0.365436	0.223792	0.116504	-0.33303	0.467911	0.00361069	-0.172692	0.0499169	0.422697	0.182234	-0.0388707
-0.76	0.0792925	0.00122631	-0.00745133	0.0545972	0.00216328	-0.0474593	0.151162	0.00152468	-0.0670933	0.115504	0.000496713	0.00997849		-0.76	-0.0657636	-0.324198	-0.0521775	0.590421	0.0505921	0.385501	0.260384	0.207475	0.205336	-0.001535	-0.147525	-0.158706	0.599819	-0.0827906	0.471031	0.949539	0.212709	-0.127433	0.391032	0.218947	-0.0485854	0.53458	-0.0244279	0.392834	0.326908	0.18143	0.122465	-0.316796	0.528452	-0.0272254	-0.142438	0.0348829	0.417944	0.21584	-0.0424925
-0.75	0.0795942	0.00134582	-0.00667283	0.054719	0.00193047	-0.0418108	0.150981	0.00161451	-0.055685	0.115574	0.000531763	0.0123594		-0.75	0.0170691	-0.289983	-0.0684809	0.647793	0.0679753	0.361459	0.31716	0.216182	0.283053	-0.0586846	-0.101691	-0.201775	0.664287	-0.0458487	0.467778	0.93351	0.228831	-0.153028	0.403885	0.219136	-0.0440145	0.546347	0.013892	0.392766	0.272313	0.149938	0.0776686	-0.293655	0.495142	-0.0349876	-0.0985304	0.0449865	0.418372	0.249072	-0.0427275
-0.74	0.079824	0.00144618	-0.00923672	0.0547653	0.00187174	-0.0328878	0.151121	0.00152277	-0.0421767	0.115583	0.000546642	0.0165192		-0.74	0.0246573	-0.251509	-0.0621025	0.672671	0.101187	0.344206	0.351369	0.212356	0.325859	-0.0408628	-0.0757483	-0.217748	0.721986	-0.10434	0.448419	0.939683	0.255794	-0.163614	0.402852	0.232567	-0.0432931	0.511162	-0.0468013	0.389872	0.23488	0.165188	0.0588374	-0.275273	0.599733	-0.0293217	-0.109989	0.0258435	0.415455	0.255399	-0.0400089
-0.73	0.0803048	0.00152499	-0.0157492	0.0545339	0.00200152	-0.025624	0.150999	0.00149587	-0.0271886	0.115618	0.00062066	0.0187994		-0.73	0.0359298	-0.101975	-0.00759547	0.674279	0.151077	0.351753	0.382459	0.208978	0.370212	-0.00985465	-0.0721688	-0.255708	0.72496	-0.187769	0.441299	0.917753	0.299206	-0.153484	0.391928	0.241051	-0.0504529	0.511024	-0.0874789	0.412938	0.199787	0.168732	0.0421565	-0.239764	0.722756	-0.0240413	-0.10639	0.0064828	0.43774	0.26643	-0.0463999
-0.72	0.0803923	0.00169778	-0.0249868	0.0545019	0.00209525	-0.0179643	0.150826	0.00144223	-0.0139992	0.115569	0.000648465	0.0202613		-0.72	0.0186955	-0.0655074	0.0198909	0.698581	0.159406	0.372177	0.376985	0.21744	0.426749	0.0103062	-0.0417016	-0.237308	0.741316	-0.183385	0.431699	0.912194	0.329789	-0.16255	0.357815	0.291215	-0.115001	0.478269	-0.155944	0.413113	0.144079	0.131242	0.026567	-0.229125	0.768568	-0.0117558	-0.0415152	0.00115381	0.464654	0.260665	-0.0452652
-0.71	0.0804925	0.00170193	-0.0331084	0.0541468	0.0019589	-0.00917981	0.150684	0.00137538	-0.00286399	0.115647	0.000648868	0.0221471		-0.71	0.00493789	-0.0699728	0.0841206	0.718861	0.184301	0.404795	0.347439	0.222885	0.519136	0.00625677	-0.00420485	-0.235226	0.757693	-0.233752	0.429586	0.881555	0.350009	-0.168337	0.308583	0.305271	-0.160802	0.467136	-0.228951	0.411451	0.0621471	0.158764	0.00266949	-0.215471	0.855344	0.024638	0.0217808	-0.00354735	0.472491	0.276309	-0.0436474
-0.7	0.0804636	0.00169524	-0.0403982	0.0538134	0.00191006	-0.00234886	0.150531	0.00152602	0.00627006	0.115568	0.000778698	0.0240212		-0.7	-0.0626872	-0.0337332	0.0789363	0.691702	0.191022	0.428954	0.298768	0.236021	0.560679	0.0666641	0.0138083	-0.228488	0.764687	-0.250351	0.417161	0.874734	0.357527	-0.165071	0.260368	0.348742	-0.175327	0.418556	-0.285055	0.412965	0.0651998	0.13383	-0.00440839	-0.21298	0.896843	0.0407156	0.0806958	-0.0167252	0.460759	0.224701	-0.0448709
-0.69	0.0805757	0.00176751	-0.0448773	0.0533517	0.00177363	-0.00123649	0.150189	0.00159436	0.0128806	0.115439	0.000789289	0.0226219		-0.69	-0.0460363	0.0320298	0.0792182	0.700593	0.20723	0.43399	0.292481	0.248513	0.63885	0.0616652	0.010919	-0.199772	0.784391	-0.232499	0.421554	0.858662	0.382491	-0.160699	0.26015	0.388045	-0.206231	0.40776	-0.312213	0.420079	0.0405529	0.0965972	-0.0251501	-0.201664	0.877598	0.050955	0.128867	-0.0420699	0.479867	0.236222	-0.0574792
-0.68	0.0805881	0.00165535	-0.0465627	0.0530867	0.00164452	-0.00287621	0.150121	0.00172983	0.0148438	0.115468	0.000693844	0.0205038		-0.68	-0.0659676	0.0576301	0.0382244	0.730787	0.185697	0.404	0.262789	0.261708	0.672307	0.051154	0.0501882	-0.197192	0.805419	-0.13449	0.423064	0.81246	0.387064	-0.168778	0.240471	0.398176	-0.232567	0.39678	-0.27201	0.416333	-0.0120113	0.0991578	-0.00546834	-0.197498	0.77102	0.0692002	0.156332	-0.0737234	0.487454	0.287352	-0.0619405
-0.67	0.0807538	0.00154245	-0.0453324	0.0529542	0.00156059	-0.00708511	0.149741	0.00176687	0.0145165	0.115309	0.000684936	0.0172953		-0.67	-0.0292067	0.156652	0.0182928	0.732719	0.20383	0.37582	0.277415	0.269284	0.753016	0.118479	0.0512284	-0.192778	0.81003	-0.137851	0.428898	0.769446	0.396064	-0.178432	0.260088	0.38989	-0.218919	0.399566	-0.236077	0.415051	-0.0550726	0.0249184	-0.00447478	-0.178007	0.773745	0.0944766	0.136328	-0.115022	0.488314	0.316598	-0.079021
-0.66	0.0810015	0.00142556	-0.0436837	0.052863	0.00156263	-0.0151327	0.149703	0.00180303	0.0116644	0.114984	0.0006513	0.0135536		-0.66	0.0027046	0.241775	-0.0374727	0.743043	0.200057	0.357406	0.307756	0.275377	0.764742	0.0535838	0.058466	-0.191693	0.834559	-0.0673781	0.448455	0.731216	0.407778	-0.176715	0.26426	0.401013	-0.232735	0.394359	-0.139009	0.426056	-0.0357763	-0.0166833	0.0300476	-0.156995	0.703754	0.088209	0.138417	-0.133139	0.486615	0.364467	-0.0994462
-0.65	0.0811808	0.00134226	-0.0392178	0.052927	0.00147582	-0.0244672	0.149517	0.00159087	0.00490383	0.114669	0.00060172	0.00949594		-0.65	0.0630124	0.289255	0.000274537	0.772491	0.197778	0.320068	0.31312	0.272924	0.793567	0.0681491	0.0574915	-0.182825	0.817685	-0.0720021	0.456347	0.68211	0.449526	-0.182359	0.286353	0.394872	-0.28229	0.395639	-0.0742722	0.425142	-0.0371051	-0.0309878	0.0680669	-0.142669	0.729578	0.098729	0.116387	-0.159242	0.491136	0.424607	-0.117244
-0.64	0.0813278	0.00123158	-0.035402	0.0529285	0.00149508	-0.0316238	0.14943	0.00147519	-0.0060898	0.114401	0.000469652	0.00493952		-0.64	0.0642745	0.399912	-0.00678739	0.801924	0.201883	0.310139	0.30183	0.278201	0.827516	0.0722366	0.0729228	-0.182759	0.759583	-0.0457771	0.454262	0.622985	0.472507	-0.200576	0.206856	0.371845	-0.310291	0.374318	0.0233647	0.431242	-0.0764054	-0.0472661	0.10217	-0.130866	0.75672	0.112031	0.1592	-0.15504	0.496197	0.413518	-0.125614
-0.63	0.081374	0.00129828	-0.0316643	0.0531418	0.00139956	-0.0377541	0.149108	0.00140666	-0.0187353	0.113856	0.000481402	0.00183105		-0.63	0.0879901	0.498371	0.0199797	0.807948	0.236644	0.307979	0.292736	0.28618	0.852325	0.0449207	0.077276	-0.158828	0.74044	-0.0597161	0.441887	0.605716	0.485819	-0.216334	0.195099	0.377015	-0.366147	0.322551	-0.0328647	0.432577	-0.0391414	-0.0441861	0.0736829	-0.122604	0.801781	0.148935	0.199249	-0.157662	0.4862	0.404645	-0.14689
-0.62	0.0812979	0.00130661	-0.025364	0.053068	0.00134293	-0.0427004	0.149184	0.00134805	-0.0336402	0.11337	0.000350059	-0.000682018		-0.62	0.0571946	0.555858	0.00538618	0.812226	0.230512	0.290936	0.243155	0.289226	0.846385	-0.0326711	0.0670274	-0.11488	0.717072	-0.0472808	0.42185	0.582992	0.516939	-0.212383	0.175131	0.376082	-0.427833	0.302343	-0.0337262	0.433532	0.0207785	0.00409783	0.0920456	-0.107739	0.769642	0.136713	0.203882	-0.136704	0.468742	0.418912	-0.158722
-0.61	0.0811989	0.0014094	-0.0198935	0.0528714	0.00123768	-0.0432939	0.148995	0.00129866	-0.0484844	0.113063	0.000295298	-0.00388912		-0.61	0.0686597	0.582573	0.0896402	0.832701	0.218637	0.261281	0.201018	0.295528	0.849696	-0.0235174	0.0588245	-0.104978	0.667888	-0.107072	0.391773	0.562799	0.535286	-0.217094	0.163652	0.373151	-0.447382	0.267375	-0.0671494	0.423971	0.0418626	-0.0160943	0.0644498	-0.0879313	0.786619	0.160679	0.24539	-0.121914	0.451851	0.447119	-0.159333
-0.6	0.0813929	0.00135365	-0.0172927	0.0528069	0.00123074	-0.0420304	0.148883	0.00141625	-0.0604204	0.112864	0.000305305	-0.00723098		-0.6	0.104055	0.680976	0.058498	0.840939	0.214278	0.22951	0.203044	0.299487	0.86161	-0.106145	0.0459101	-0.114984	0.641209	-0.080486	0.357962	0.547726	0.549696	-0.215963	0.114214	0.345273	-0.443506	0.244419	-0.0409417	0.449574	0.0293315	-0.0468018	0.0645373	-0.0576075	0.760059	0.184994	0.301826	-0.0805894	0.455775	0.450765	-0.17099
-0.59	0.0813929	0.00135018	-0.0133083	0.0527687	0.00126039	-0.0400034	0.14888	0.00135651	-0.0695088	0.112655	0.000391323	-0.00847374		-0.59	0.146996	0.682651	0.0576015	0.840321	0.189516	0.212736	0.198037	0.298545	0.831542	-0.159579	0.00832187	-0.0976743	0.649486	-0.0452712	0.314327	0.546553	0.577283	-0.202221	0.178139	0.362852	-0.422091	0.240597	-0.0872981	0.459057	0.0794465	-0.0813301	0.0603888	-0.0222983	0.771025	0.209387	0.272634	-0.0527531	0.452846	0.457053	-0.188776
-0.58	0.081385	0.00139885	-0.00895567	0.0529827	0.00132498	-0.0368767	0.148982	0.00132083	-0.076663	0.112689	0.000398463	-0.0111784		-0.58	0.216659	0.686356	0.0455331	0.882166	0.132086	0.207443	0.179502	0.29742	0.859021	-0.192993	-0.0135768	-0.053554	0.602891	-0.197216	0.280017	0.552787	0.624039	-0.193879	0.170456	0.330726	-0.42586	0.256851	0.0878946	0.481108	0.109999	-0.182881	0.0960601	0.0150931	0.772465	0.208114	0.24547	-0.00408362	0.4563	0.442111	-0.206652
-0.57	0.0815796	0.00134441	-0.00616968	0.0530685	0.0013782	-0.0328244	0.148842	0.00144055	-0.0799019	0.112556	0.000513531	-0.0125318		-0.57	0.27785	0.71006	0.0441694	0.903032	0.16473	0.199656	0.158095	0.298428	0.860003	-0.210265	-0.0321241	-0.0275149	0.611588	-0.260299	0.254891	0.549839	0.622703	-0.196035	0.138335	0.285459	-0.415269	0.236254	0.0949476	0.505254	0.0964191	-0.21417	0.105617	0.0406121	0.829506	0.24835	0.257772	0.0544624	0.450918	0.472505	-0.228899
-0.56	0.0816995	0.00123813	-0.00337635	0.0534668	0.00142569	-0.0301224	0.148826	0.00131026	-0.0794952	0.112505	0.000671556	-0.0127713		-0.56	0.287498	0.755992	0.0317967	0.932587	0.19405	0.183459	0.135225	0.295831	0.894833	-0.247753	-0.0614681	0.0155911	0.600621	-0.158773	0.2336	0.545835	0.646541	-0.183798	0.0724826	0.278902	-0.41737	0.223381	0.182702	0.540037	0.10382	-0.262299	0.134032	0.0463507	0.793065	0.297758	0.219626	0.093636	0.453218	0.44511	-0.247201
-0.55	0.0818087	0.00132119	-0.00146553	0.053616	0.00152887	-0.0290077	0.148915	0.00119362	-0.0759838	0.112368	0.000634847	-0.0125249		-0.55	0.292125	0.782565	0.086508	0.936054	0.23929	0.186181	0.131772	0.291929	0.872006	-0.243748	-0.0662684	0.0778543	0.610742	-0.208852	0.213866	0.525989	0.657449	-0.182486	0.0889686	0.259332	-0.434585	0.195042	0.166217	0.52441	0.126024	-0.295949	0.144636	0.0453793	0.822958	0.342728	0.196862	0.14399	0.466666	0.482385	-0.268251
-0.54	0.082008	0.00135892	-0.000645163	0.0539407	0.00143089	-0.0291424	0.148861	0.00133838	-0.0706451	0.112278	0.000620462	-0.0128899		-0.54	0.291994	0.804455	0.107016	0.958627	0.255608	0.171655	0.0973959	0.296417	0.887633	-0.217496	-0.0519725	0.0714464	0.605215	-0.25819	0.185657	0.525754	0.66682	-0.17827	0.0340544	0.209284	-0.475865	0.158049	0.244311	0.524621	0.198244	-0.349201	0.161336	0.0411211	0.75139	0.371784	0.185835	0.203842	0.447155	0.558541	-0.269576
-0.53	0.0824674	0.00128886	-0.0016768	0.0536087	0.00144538	-0.0301141	0.14896	0.00137692	-0.0645259	0.112117	0.000728187	-0.0120505		-0.53	0.304163	0.842628	0.0866695	0.94052	0.296562	0.136081	0.0779815	0.298852	0.861689	-0.217915	-0.0476911	0.0415533	0.609739	-0.166133	0.171807	0.519799	0.674082	-0.159685	0.0271195	0.192902	-0.462388	0.136299	0.101108	0.52451	0.238447	-0.370009	0.197974	0.0483837	0.748615	0.405161	0.184615	0.270082	0.447662	0.654333	-0.272762
-0.52	0.0828692	0.00134097	-0.00653917	0.0535324	0.00147849	-0.0297402	0.149168	0.00129702	-0.0594915	0.112106	0.000826481	-0.0129911		-0.52	0.329439	0.884129	0.105969	0.937643	0.274674	0.145279	0.0657304	0.298548	0.830518	-0.230112	-0.0422968	0.010752	0.574598	-0.0757488	0.147177	0.518698	0.703035	-0.151464	0.00127536	0.173582	-0.453995	0.137526	0.0968099	0.52366	0.296816	-0.343356	0.182293	0.0503904	0.708465	0.43603	0.222588	0.288757	0.486245	0.696749	-0.278545
-0.51	0.0830702	0.0014053	-0.012998	0.0532807	0.00141585	-0.0274507	0.149333	0.00148173	-0.0563816	0.112105	0.000754824	-0.0147483		-0.51	0.342667	0.896756	0.07696	0.953647	0.267344	0.131418	0.0581014	0.302684	0.763234	-0.225753	-0.0356973	0.0216354	0.57601	-0.0730953	0.115182	0.501763	0.70401	-0.128453	0.0247445	0.113949	-0.4688	0.142076	0.0831307	0.528817	0.365401	-0.374057	0.170454	0.07593	0.683699	0.437809	0.21908	0.3663	0.504208	0.771613	-0.280936
-0.5	0.0833725	0.00133909	-0.0189317	0.0531604	0.00145431	-0.0227954	0.149196	0.0015675	-0.0568148	0.112108	0.0008814	-0.0163272		-0.5	0.397422	0.917504	-0.00636215	0.952639	0.255083	0.120005	-0.0137102	0.312902	0.772898	-0.252162	-0.0212516	-0.0248627	0.546665	0.0743011	0.094975	0.512615	0.692273	-0.0793852	0.0218142	0.0933964	-0.438687	0.158975	0.122826	0.548305	0.452187	-0.3682	0.170088	0.094119	0.61815	0.456025	0.175249	0.381274	0.504267	0.847077	-0.278354
-0.49	0.0834779	0.00141894	-0.0267529	0.0531952	0.00160216	-0.0159262	0.149343	0.00156452	-0.0587343	0.112072	0.00106674	-0.0189956		-0.49	0.41448	0.964828	-0.0108306	0.956926	0.270009	0.078529	-0.0468349	0.317989	0.737977	-0.352922	0.00380853	-0.00204382	0.495969	0.122815	0.075087	0.502961	0.692763	-0.0398209	-0.0134397	0.0644415	-0.450675	0.179969	0.0871702	0.55964	0.456703	-0.327635	0.165801	0.120645	0.61706	0.464692	0.19999	0.421044	0.509698	0.878547	-0.284285
-0.48	0.083479	0.00138851	-0.0349833	0.05341	0.00155642	-0.00815086	0.149383	0.0014449	-0.0613221	0.112063	0.000951006	-0.0237469		-0.48	0.397293	1	-0.0316829	0.986341	0.281495	0.0698428	-0.0768653	0.321194	0.728444	-0.401431	0.0446093	0.0302417	0.491473	0.170454	0.0352883	0.493157	0.666107	-0.00981283	-0.00841335	0.0301197	-0.43394	0.1674	0.207667	0.551903	0.515339	-0.289851	0.139278	0.131868	0.578645	0.517329	0.2041	0.442993	0.529738	0.874465	-0.278559
-0.47	0.0834996	0.00133163	-0.0402156	0.0536923	0.00143756	-0.00156455	0.149352	0.00139059	-0.0625978	0.111882	0.000949023	-0.0267144		-0.47	0.430187	0.969898	-0.0452534	1	0.311661	0.0288808	-0.0726917	0.326804	0.733951	-0.423667	0.0656764	0.0173916	0.488609	0.200967	0.0268583	0.495339	0.642802	0.0273263	-0.0104835	0.012617	-0.432473	0.145135	0.294042	0.558177	0.545106	-0.310009	0.13862	0.165798	0.608953	0.551632	0.173524	0.48134	0.520961	0.877617	-0.265558
-0.46	0.0835927	0.00137681	-0.0427967	0.0538102	0.0015473	0.00412492	0.149322	0.00132475	-0.0612062	0.111694	0.000852294	-0.0296574		-0.46	0.463108	0.938919	-0.0213104	0.975359	0.351885	0.0391249	-0.0765698	0.332753	0.74487	-0.431899	0.134532	0.0154909	0.481654	0.229957	0.0154906	0.50023	0.638375	0.0558416	-0.0522361	-0.00221113	-0.408849	0.124583	0.289527	0.556883	0.579494	-0.298895	0.162177	0.156907	0.663556	0.561465	0.178562	0.465829	0.54678	0.849932	-0.260763
-0.45	0.0835759	0.00143321	-0.0430039	0.053835	0.00142303	0.00482913	0.149649	0.0013495	-0.0554237	0.11156	0.000661047	-0.0332427		-0.45	0.409033	0.9415	0.0338969	0.975207	0.360937	0.0410097	-0.0367019	0.338137	0.72455	-0.447813	0.17114	0.0800165	0.463148	0.223899	0.00171579	0.484202	0.643612	0.0872329	-0.13868	-0.023424	-0.409247	0.102349	0.303606	0.552592	0.587704	-0.302682	0.175676	0.173659	0.705496	0.587709	0.191943	0.512774	0.559959	0.787363	-0.23588
-0.44	0.0835817	0.00128686	-0.0388693	0.0537218	0.00128546	0.00091638	0.149556	0.0013528	-0.0483817	0.111451	0.000519089	-0.0339035		-0.44	0.394974	0.889767	0.0407798	0.903365	0.377589	0.0803033	-0.0302958	0.343868	0.756576	-0.392184	0.218749	0.0751564	0.446176	0.256002	0.000231724	0.456366	0.642749	0.128829	-0.116275	-0.0423199	-0.380644	0.110227	0.288378	0.555447	0.606738	-0.323813	0.17444	0.171265	0.716336	0.569835	0.20311	0.504794	0.569104	0.776213	-0.214335
-0.43	0.0834714	0.00135071	-0.0309643	0.053687	0.00121621	-0.00663868	0.149281	0.00140937	-0.0399706	0.11139	0.000512862	-0.0304905		-0.43	0.409542	0.798852	0.0634112	0.844605	0.389604	0.109516	-0.0764399	0.349683	0.73809	-0.365321	0.221822	0.0793048	0.361815	0.301281	-0.00983309	0.413711	0.657729	0.143473	-0.184597	-0.0538505	-0.352891	0.143224	0.243419	0.555255	0.582214	-0.309717	0.183724	0.185152	0.740892	0.56842	0.197569	0.527535	0.582311	0.785712	-0.192816
-0.42	0.0832217	0.00138335	-0.0215114	0.0537224	0.00115222	-0.0169897	0.149121	0.00143177	-0.03078	0.111456	0.000377959	-0.0264388		-0.42	0.372409	0.759913	0.0672722	0.81968	0.397016	0.10622	-0.151508	0.352623	0.758856	-0.33649	0.251622	0.0742516	0.330138	0.302616	-0.0535907	0.389644	0.673322	0.16085	-0.158714	-0.047195	-0.335798	0.145446	0.118053	0.55515	0.60035	-0.304651	0.18117	0.172017	0.675414	0.510452	0.182548	0.54085	0.594837	0.739819	-0.168305
-0.41	0.0829397	0.0013195	-0.0123381	0.0539711	0.00120649	-0.0290423	0.149042	0.00143453	-0.022262	0.111483	0.00042879	-0.0191779		-0.41	0.328706	0.714373	0.0506864	0.798376	0.358819	0.0870402	-0.171448	0.355714	0.807213	-0.36615	0.244524	0.0842028	0.298271	0.254523	-0.0976934	0.372455	0.663858	0.172555	-0.0994404	-0.0329198	-0.317218	0.145378	0.129139	0.558654	0.55834	-0.302527	0.181987	0.167379	0.527211	0.499579	0.181905	0.566178	0.578703	0.745298	-0.147594
-0.4	0.0827618	0.00128592	-0.00622468	0.0542368	0.0011156	-0.0374144	0.148546	0.00125312	-0.0152657	0.111458	0.000179118	-0.00930811		-0.4	0.320562	0.618306	0.0544425	0.770015	0.35061	0.0827758	-0.249704	0.358729	0.85022	-0.382828	0.240276	0.0805313	0.261936	0.222199	-0.124127	0.369359	0.637489	0.178769	-0.0434276	-0.0345932	-0.304484	0.164839	0.117339	0.563253	0.583257	-0.298526	0.169749	0.157027	0.540428	0.48533	0.183455	0.556274	0.57387	0.768205	-0.127175
-0.39	0.0827285	0.00137918	-0.00368449	0.0543549	0.001164	-0.0435998	0.148095	0.00107838	-0.00894418	0.111449	0.000198386	-0.0021149		-0.39	0.297934	0.557629	0.104884	0.796117	0.320965	0.0747504	-0.32379	0.355657	0.876574	-0.353687	0.226216	0.117289	0.251393	0.241028	-0.142289	0.367124	0.611372	0.190193	-0.0252333	-0.0134489	-0.268929	0.143306	0.213779	0.565694	0.580374	-0.268405	0.176087	0.153763	0.558458	0.513651	0.192121	0.563866	0.587684	0.721358	-0.109444
-0.38	0.0829141	0.00138523	-0.00482447	0.0541849	0.00130482	-0.0447877	0.147975	0.000963756	-0.0036988	0.111407	0.000207173	0.000442328		-0.38	0.286787	0.547927	0.162775	0.761934	0.345159	0.0872984	-0.290746	0.352431	0.910727	-0.312998	0.238706	0.144088	0.294779	0.274008	-0.161317	0.366323	0.573415	0.202473	0.0115045	0.00576005	-0.245777	0.145057	0.384302	0.573373	0.606478	-0.2378	0.159504	0.138432	0.551109	0.521989	0.227014	0.561372	0.576034	0.666306	-0.0802552
-0.37	0.0830938	0.00133489	-0.00939909	0.0536152	0.0013245	-0.0414379	0.147556	0.00101572	-0.00189202	0.111394	-7.19788e-05	0.000160255		-0.37	0.218681	0.546757	0.196657	0.710034	0.320572	0.0960416	-0.279516	0.351978	0.91728	-0.322748	0.252203	0.201492	0.264592	0.371239	-0.141861	0.338193	0.566952	0.213667	-0.0111928	0.0164186	-0.200472	0.164568	0.532059	0.580475	0.626834	-0.245654	0.166875	0.141398	0.585729	0.570569	0.269082	0.560566	0.598265	0.644981	-0.0669942
-0.36	0.0834915	0.0014258	-0.016184	0.0530036	0.00132509	-0.0343913	0.147113	0.000963463	-0.00253387	0.111414	-3.05348e-05	-0.0049879		-0.36	0.208115	0.597704	0.183488	0.686038	0.348624	0.110258	-0.318536	0.349539	0.888071	-0.241896	0.282503	0.246115	0.21892	0.520459	-0.140403	0.318429	0.564441	0.228151	-0.0945129	0.0298826	-0.174993	0.18735	0.602117	0.589164	0.702114	-0.1917	0.143044	0.144534	0.684904	0.582389	0.299684	0.560318	0.627425	0.615534	-0.0451349
-0.35	0.0835163	0.00145286	-0.0232813	0.0528957	0.00144573	-0.0273845	0.146855	0.00114748	-0.00746011	0.111436	0.000275896	-0.0165517		-0.35	0.160343	0.548402	0.15535	0.664605	0.347471	0.118947	-0.2866	0.342702	0.840662	-0.17013	0.331052	0.27699	0.207572	0.582347	-0.148815	0.283355	0.58165	0.233906	-0.13721	0.0250624	-0.141168	0.209823	0.592022	0.610779	0.681142	-0.170592	0.113058	0.143128	0.64291	0.599086	0.325595	0.569993	0.665876	0.569593	-0.0351669
-0.34	0.0836286	0.00141703	-0.0323737	0.0528293	0.00134688	-0.0190715	0.146721	0.00129062	-0.0172745	0.111493	0.000183635	-0.0315772		-0.34	0.118767	0.554581	0.116237	0.627404	0.37561	0.119579	-0.24679	0.333885	0.785718	-0.159577	0.401104	0.271103	0.173042	0.651287	-0.153586	0.25276	0.570757	0.243123	-0.191014	0.0400223	-0.135273	0.240294	0.605964	0.612148	0.709236	-0.184779	0.104766	0.141363	0.623804	0.590051	0.322103	0.610453	0.705047	0.558067	-0.0262311
-0.33	0.0833864	0.00135614	-0.0452953	0.0529492	0.00136748	-0.0135129	0.146481	0.00136068	-0.0335291	0.111575	0.000211309	-0.0480201		-0.33	0.0501944	0.50088	0.0963741	0.600052	0.369924	0.104785	-0.241166	0.321828	0.74921	-0.0961639	0.436016	0.259884	0.121914	0.542991	-0.163215	0.225105	0.582589	0.245575	-0.215468	0.0402634	-0.148298	0.257039	0.460607	0.616383	0.69842	-0.201906	0.109916	0.128003	0.645893	0.559167	0.351024	0.614812	0.736326	0.554007	-0.0260244
-0.32	0.0833519	0.00136271	-0.0621152	0.0534659	0.00149643	-0.0134987	0.146447	0.00143971	-0.055121	0.11151	0.000496243	-0.0699272		-0.32	0.031958	0.44019	0.0892079	0.603697	0.374502	0.133689	-0.20113	0.303593	0.72562	-0.00471059	0.493152	0.267139	0.09058	0.479483	-0.192177	0.211204	0.573215	0.271798	-0.270118	0.058745	-0.158217	0.262667	0.383009	0.62033	0.65986	-0.166043	0.125166	0.118093	0.66575	0.581643	0.394369	0.631925	0.728848	0.521137	-0.00170829
-0.31	0.0830873	0.00128926	-0.0820163	0.0538843	0.00134083	-0.0206497	0.14611	0.00160608	-0.0833887	0.111524	0.000475576	-0.0949341		-0.31	-0.0203628	0.352959	0.145047	0.566053	0.371443	0.145403	-0.176953	0.280416	0.68987	0.051016	0.516536	0.249261	0.0631086	0.481552	-0.192646	0.208793	0.562395	0.264806	-0.237668	0.0893563	-0.192819	0.271161	0.278078	0.610865	0.609759	-0.189004	0.128953	0.109671	0.677243	0.613704	0.436912	0.651654	0.730663	0.503919	0.0239475
-0.3	0.0830826	0.00121801	-0.102811	0.0541354	0.00141837	-0.0325909	0.145743	0.0015364	-0.115234	0.111387	0.000440408	-0.119461		-0.3	-0.0323667	0.366836	0.20414	0.506918	0.395641	0.133394	-0.197987	0.257652	0.674312	0.128347	0.525316	0.263513	0.05836	0.496766	-0.193599	0.216259	0.547057	0.244788	-0.216245	0.134976	-0.18525	0.246895	0.245541	0.604884	0.60468	-0.167641	0.135936	0.0983256	0.732774	0.61572	0.46895	0.663453	0.726527	0.481365	0.0268086
-0.29	0.0830703	0.00119807	-0.124741	0.0539686	0.00143456	-0.0512234	0.145415	0.00159602	-0.146433	0.111255	0.000431912	-0.144153		-0.29	-0.0431144	0.28224	0.220025	0.486513	0.386185	0.128513	-0.208321	0.237779	0.630987	0.180293	0.528685	0.298846	0.0505736	0.427205	-0.201629	0.226074	0.536315	0.215969	-0.217453	0.141204	-0.185131	0.217585	0.207409	0.609187	0.59417	-0.0629406	0.123519	0.0923252	0.764952	0.626314	0.552168	0.666654	0.706684	0.456685	0.0570715
-0.28	0.0830327	0.00107381	-0.14403	0.0540737	0.00138954	-0.0735442	0.144971	0.00173926	-0.171976	0.111221	0.000393055	-0.167272		-0.28	-0.0604136	0.204169	0.277133	0.490671	0.335448	0.123687	-0.238966	0.22864	0.568586	0.225677	0.567391	0.318248	0.0294483	0.526941	-0.218326	0.242742	0.536875	0.192566	-0.199948	0.172018	-0.192771	0.199575	0.195847	0.625439	0.549225	-0.0554434	0.0901522	0.088707	0.771859	0.657819	0.618006	0.685552	0.706227	0.414874	0.0806083
-0.27	0.0829592	0.00103839	-0.158191	0.0541416	0.00140919	-0.095072	0.144569	0.00157634	-0.187534	0.111247	0.000329443	-0.182054		-0.27	-0.0580432	0.161205	0.30181	0.456744	0.297704	0.103406	-0.273253	0.220556	0.481992	0.222012	0.585185	0.328149	0.049121	0.579979	-0.21669	0.255372	0.520998	0.179109	-0.163699	0.163132	-0.205769	0.194416	0.232165	0.623945	0.583425	-0.00970207	0.0538508	0.0569861	0.763585	0.672509	0.622318	0.702684	0.738679	0.393147	0.104844
-0.26	0.0830659	0.00105613	-0.167321	0.0540744	0.00149016	-0.11143	0.144545	0.00146886	-0.186616	0.111248	0.00023254	-0.187695		-0.26	-0.076673	0.115311	0.325375	0.42376	0.235523	0.0934365	-0.303573	0.216372	0.466544	0.254362	0.620558	0.317425	0.0507648	0.411012	-0.213137	0.262143	0.510908	0.158829	-0.131241	0.148246	-0.176255	0.186996	0.246434	0.618335	0.616522	0.0722835	0.0475325	0.0639741	0.760623	0.699285	0.67482	0.716513	0.760666	0.399791	0.11331
-0.25	0.0830802	0.00108009	-0.173656	0.0539791	0.00146724	-0.124767	0.144479	0.0015522	-0.168829	0.111336	0.000113553	-0.183282		-0.25	-0.0695743	0.0395758	0.369645	0.444307	0.1573	0.0901777	-0.353554	0.217881	0.416378	0.30838	0.686972	0.307816	0.0525989	0.371657	-0.202361	0.259379	0.485032	0.178195	-0.146351	0.1351	-0.206248	0.188521	0.283333	0.613937	0.608554	0.146106	0.0355945	0.0526345	0.686103	0.692304	0.690426	0.743902	0.786483	0.365575	0.159704
-0.24	0.0830216	0.00104834	-0.171842	0.0543802	0.00143322	-0.131305	0.144287	0.00169405	-0.135013	0.111418	0.00020096	-0.165697		-0.24	-0.0510428	0.0546821	0.425866	0.381251	0.115138	0.0679836	-0.389076	0.216618	0.358957	0.339867	0.714401	0.287429	0.065675	0.407061	-0.179353	0.265114	0.504307	0.164601	-0.128827	0.139225	-0.224799	0.207522	0.254729	0.627652	0.582077	0.168154	0.0101195	0.0437104	0.684259	0.721383	0.712428	0.777365	0.810787	0.303995	0.174812
-0.23	0.0830859	0.00114507	-0.163578	0.0545875	0.00146736	-0.132864	0.144138	0.00172407	-0.0863774	0.11131	0.000212159	-0.137194		-0.23	-0.0673024	0.0741547	0.426181	0.332803	0.111653	0.0612223	-0.38929	0.212747	0.339038	0.377761	0.709078	0.270192	0.112325	0.35976	-0.140531	0.262573	0.487634	0.159352	-0.159176	0.145808	-0.219878	0.219201	0.25752	0.618226	0.596426	0.196841	-0.00286868	0.0253854	0.746009	0.705997	0.701256	0.794059	0.815688	0.247692	0.200115
-0.22	0.0832502	0.00110768	-0.149639	0.0548094	0.00144851	-0.128183	0.143959	0.00176286	-0.0247659	0.111248	0.000264403	-0.1006		-0.22	-0.0938124	0.00906064	0.458083	0.31017	0.0836915	0.0543815	-0.40593	0.21751	0.307654	0.431493	0.733142	0.295077	0.0904004	0.290652	-0.121067	0.243784	0.495506	0.133549	-0.155288	0.198958	-0.208512	0.239928	0.253167	0.624539	0.560554	0.19183	-0.00650506	0.0343705	0.771305	0.697186	0.742626	0.825119	0.812186	0.253744	0.212094
-0.21	0.0832932	0.00108375	-0.132743	0.0553955	0.0014166	-0.119032	0.143413	0.00167821	0.0437395	0.111191	0.00037656	-0.0586783		-0.21	-0.121296	-0.0475707	0.513829	0.290102	0.0887318	0.059337	-0.403959	0.217056	0.236112	0.464355	0.788121	0.292315	0.0713539	0.364758	-0.0909726	0.252867	0.497298	0.143849	-0.152589	0.202038	-0.197574	0.281567	0.24622	0.610874	0.537885	0.243458	-0.0506261	0.0111454	0.783354	0.668454	0.728259	0.850467	0.820137	0.195719	0.234887
-0.2	0.0834004	0.00115024	-0.112369	0.0557388	0.00130324	-0.103683	0.143019	0.00148667	0.115958	0.111252	0.000512303	-0.0163226		-0.2	-0.17034	-0.0430074	0.517972	0.247811	0.0731892	0.078158	-0.354609	0.210674	0.171599	0.466338	0.773795	0.278136	0.0833809	0.386306	-0.0525627	0.263555	0.524639	0.137704	-0.121119	0.236314	-0.203557	0.32794	0.245464	0.600582	0.535303	0.247527	-0.0423127	0.00139791	0.872312	0.692325	0.799107	0.850081	0.783685	0.185039	0.245576
-0.19	0.0835097	0.0011378	-0.0947914	0.0562685	0.00135859	-0.0845842	0.142836	0.0012361	0.186362	0.111206	0.000502797	0.0191292		-0.19	-0.273222	-0.0838281	0.47147	0.257057	0.0428164	0.126191	-0.280408	0.209515	0.125639	0.493921	0.785278	0.258798	0.0521979	0.368369	-0.0316053	0.245027	0.49541	0.159397	-0.105103	0.22888	-0.182739	0.379999	0.281764	0.582844	0.537516	0.293358	-0.0414254	-0.0163751	0.863127	0.676611	0.78763	0.852496	0.78147	0.225329	0.280085
-0.18	0.08382	0.00119941	-0.0814847	0.0568584	0.00121231	-0.0615048	0.142779	0.00106671	0.249654	0.111176	0.000544997	0.0433237		-0.18	-0.29814	-0.096269	0.461451	0.244431	0.00727745	0.106248	-0.320924	0.203027	0.108111	0.503278	0.810337	0.266358	0.0187939	0.439944	-0.00833103	0.21517	0.489319	0.183528	-0.032669	0.25226	-0.16426	0.433476	0.251687	0.583276	0.582865	0.385507	-0.0486836	-0.00202308	0.825414	0.683274	0.756984	0.8839	0.780383	0.261441	0.310569
-0.17	0.084116	0.00131153	-0.0770635	0.0575404	0.0010286	-0.0396087	0.142738	0.000979407	0.298517	0.111205	0.000553034	0.050942		-0.17	-0.349945	-0.0532326	0.450377	0.201335	-0.00165446	0.100491	-0.313156	0.188002	0.0895088	0.518541	0.798866	0.231603	0.0323415	0.506409	0.0289323	0.213576	0.473632	0.204232	0.0134359	0.224378	-0.166682	0.503417	0.202079	0.558447	0.604872	0.47637	-0.043268	-0.000368394	0.79404	0.707996	0.760085	0.897335	0.78549	0.282388	0.357854
-0.16	0.0843944	0.00129395	-0.085317	0.0581611	0.000880966	-0.0207966	0.142647	0.00126349	0.329913	0.111096	0.000549368	0.0403125		-0.16	-0.36489	0.000693869	0.398046	0.163117	-0.0084135	0.0962663	-0.302838	0.177016	0.116561	0.584937	0.73131	0.238872	0.0481614	0.514492	0.0523466	0.1638	0.470836	0.216578	0.0390324	0.259566	-0.158118	0.531797	0.195501	0.580854	0.582267	0.484516	-0.0504729	0.00971704	0.795402	0.733714	0.781838	0.909589	0.738764	0.262358	0.414377
-0.15	0.0846967	0.00118987	-0.108451	0.0589205	0.000882704	-0.00851336	0.142652	0.00133975	0.336064	0.110877	0.000467491	0.0104596		-0.15	-0.396101	0.00396165	0.367086	0.151995	0.032394	0.128189	-0.314717	0.167925	0.116392	0.600218	0.718351	0.215578	0.0190924	0.466412	0.0703985	0.132203	0.452712	0.230578	0.0620917	0.278099	-0.122395	0.570193	0.14134	0.591791	0.58668	0.498177	-0.0938231	0.0352633	0.757849	0.745484	0.774296	0.940442	0.752511	0.265295	0.475228
-0.14	0.0849453	0.00123383	-0.14463	0.059351	0.000762274	-0.00559777	0.142458	0.00125318	0.31145	0.11076	0.000317898	-0.0370387		-0.14	-0.402047	0.0449583	0.333609	0.128407	0.0580746	0.113911	-0.358637	0.160262	0.132531	0.604614	0.727531	0.182929	0.0495167	0.396295	0.0964406	0.105928	0.475215	0.270234	0.0786705	0.312184	-0.112972	0.632905	0.073577	0.587834	0.602026	0.480047	-0.123494	0.0687855	0.767832	0.752197	0.790789	0.95772	0.746474	0.196887	0.52138
-0.13	0.0852295	0.00108971	-0.19735	0.0596613	0.000755616	-0.0163313	0.141854	0.00130719	0.249215	0.110526	0.000156705	-0.10006		-0.13	-0.436383	0.0761594	0.267063	0.122112	0.0707151	0.172445	-0.313207	0.15698	0.0692639	0.606846	0.733215	0.160615	0.0749722	0.296939	0.137844	0.0817944	0.506454	0.277947	0.0452224	0.308163	-0.0883632	0.692439	0.0159721	0.570202	0.544922	0.51881	-0.120139	0.099951	0.684173	0.77166	0.841766	0.955419	0.726347	0.150039	0.586697
-0.12	0.0855248	0.000989688	-0.263871	0.0600822	0.000763066	-0.0432595	0.141205	0.00147016	0.148239	0.110314	-0.0002894	-0.175185		-0.12	-0.45933	0.104531	0.210833	0.129317	0.118841	0.187393	-0.257828	0.158061	0.0324071	0.639867	0.761179	0.137392	0.0627917	0.174976	0.159516	0.0559115	0.499068	0.313393	0.0577951	0.327685	-0.0612824	0.740288	0.0847146	0.574656	0.524988	0.53096	-0.143034	0.144	0.672264	0.789657	0.86591	0.964545	0.684764	0.11557	0.640977
-0.11	0.0859654	0.000930688	-0.341158	0.0604165	0.000755917	-0.0887002	0.140741	0.00122373	0.0062237	0.110028	-0.000343971	-0.260955		-0.11	-0.499013	0.109575	0.183812	0.126853	0.139972	0.209308	-0.196107	0.158468	-0.0489977	0.685628	0.787576	0.116667	0.116139	0.165375	0.176689	0.0572254	0.490879	0.351786	0.0617608	0.329266	-0.0186413	0.812258	0.056379	0.56866	0.511467	0.520232	-0.122964	0.189707	0.611633	0.803853	0.883711	0.973556	0.690037	0.121223	0.70359
-0.1	0.0862915	0.000877063	-0.426846	0.0604017	0.000781233	-0.15613	0.140071	0.00126072	-0.165774	0.109792	-0.000249111	-0.355559		-0.1	-0.535593	0.135897	0.178726	0.0936502	0.132303	0.192529	-0.150028	0.15871	-0.0832724	0.710163	0.826877	0.097321	0.168473	0.123151	0.191207	0.016947	0.480402	0.378233	0.0798006	0.351503	0.0292157	0.878855	0.14422	0.55509	0.492458	0.569791	-0.0751381	0.23817	0.589563	0.831297	0.88357	0.976175	0.680329	0.0714201	0.767048
-0.09	0.0866983	0.000814973	-0.518793	0.0606849	0.000858402	-0.246726	0.139398	0.00146411	-0.351034	0.109351	-0.000359981	-0.454743		-0.09	-0.57329	0.119397	0.193965	0.0627746	0.154203	0.234148	-0.095607	0.157818	-0.104609	0.801484	0.84971	0.147226	0.176515	0.173555	0.216729	0.00216094	0.454872	0.371588	0.108392	0.371598	0.0790641	0.900691	0.211576	0.5519	0.469272	0.56655	-0.0416876	0.305643	0.573027	0.876559	0.896952	0.98478	0.644174	0.114467	0.83975
-0.08	0.0870603	0.000805996	-0.607321	0.0607836	0.000821783	-0.355353	0.138914	0.00163749	-0.534954	0.108904	-0.000301098	-0.555298		-0.08	-0.575077	0.091845	0.25746	0.0112525	0.179805	0.210831	-0.0726618	0.156411	-0.114533	0.861582	0.840898	0.169076	0.186628	0.182692	0.221576	0.00212947	0.436687	0.41426	0.2015	0.417046	0.139628	0.899496	0.32511	0.54957	0.477699	0.567102	-0.00940347	0.362256	0.674711	0.919473	0.871645	1	0.638024	0.146051	0.890566
-0.07	0.0873627	0.00088283	-0.693219	0.0607707	0.000762137	-0.474082	0.138348	0.00163797	-0.701882	0.108192	-7.20667e-06	-0.652865		-0.07	-0.598552	0.0977843	0.285867	-0.0301002	0.199741	0.235657	-0.0433746	0.152004	-0.122267	0.896466	0.822411	0.189063	0.232094	0.262705	0.239574	-0.0139079	0.422158	0.418945	0.243247	0.474793	0.21164	0.894931	0.338229	0.540985	0.478409	0.588425	0.0581717	0.444961	0.648261	0.934371	0.874887	0.995851	0.624792	0.106477	0.941118
-0.06	0.0877192	0.000913258	-0.767208	0.0603749	0.000792885	-0.591566	0.137573	0.00184706	-0.822888	0.107364	2.45072e-05	-0.737902		-0.06	-0.570314	0.104476	0.248809	-0.039271	0.20713	0.239388	-0.0502629	0.151097	-0.130312	0.910804	0.799523	0.219084	0.222725	0.231487	0.260712	-0.0348927	0.434132	0.43041	0.33315	0.537461	0.272896	0.885953	0.435469	0.5417	0.555568	0.644236	0.126857	0.540075	0.668405	0.966392	0.853313	0.986679	0.62606	0.0813509	0.97768
-0.05	0.088197	0.00101639	-0.805227	0.0604567	0.000768196	-0.676238	0.13672	0.00191134	-0.880228	0.106469	9.80926e-05	-0.787506		-0.05	-0.555417	0.0789997	0.25697	-0.0423604	0.223059	0.24233	-0.0105217	0.154312	-0.112698	0.963419	0.779187	0.258135	0.235441	0.304697	0.260655	-0.0211655	0.458829	0.426208	0.428248	0.587222	0.337821	0.864076	0.433988	0.530477	0.603491	0.659084	0.203475	0.620351	0.620957	0.978211	0.896208	0.956993	0.606998	0.131848	1
-0.04	0.0885732	0.00104358	-0.792052	0.0603607	0.000724783	-0.703897	0.135915	0.00184622	-0.868835	0.105603	0.000352179	-0.785481		-0.04	-0.534044	0.0760136	0.275156	-0.011289	0.216295	0.233744	0.046315	0.155126	-0.13215	0.964004	0.748477	0.277256	0.263124	0.269029	0.238824	-0.0227333	0.461266	0.433036	0.444753	0.650671	0.452288	0.856002	0.396229	0.530546	0.674211	0.716659	0.310612	0.706507	0.593901	1	0.88241	0.935337	0.602611	0.102982	0.991216
-0.03	0.0888071	0.00120279	-0.719793	0.0603118	0.000902097	-0.655456	0.135037	0.00168908	-0.770952	0.104747	0.000435923	-0.712334		-0.03	-0.554801	0.0286332	0.289216	0.000307932	0.214483	0.249203	0.0851209	0.161386	-0.122694	0.942592	0.741104	0.316995	0.28428	0.304025	0.220875	-0.0235872	0.456855	0.433945	0.508497	0.689826	0.52561	0.853141	0.446438	0.525568	0.753212	0.750129	0.406792	0.789854	0.45831	0.997111	0.916443	0.907752	0.5871	0.0780219	0.988876
-0.02	0.0891235	0.00120856	-0.552516	0.0600492	0.00102774	-0.512523	0.133988	0.0015111	-0.579013	0.103787	0.000589457	-0.54858		-0.02	-0.535216	0.000801814	0.358239	0.0246595	0.18705	0.250764	0.159019	0.166823	-0.0927175	0.957475	0.706403	0.405973	0.336867	0.285094	0.220931	-0.00415936	0.453161	0.445613	0.599111	0.715049	0.607102	0.84131	0.454827	0.522141	0.831297	0.769851	0.49168	0.857397	0.420886	0.966626	0.954362	0.890783	0.54817	0.104136	0.969778
-0.01	0.0894165	0.00126977	-0.266997	0.0600707	0.00132694	-0.256208	0.133238	0.0014738	-0.284134	0.102798	0.000702038	-0.271761		-0.01	-0.568422	0.0238191	0.421982	0.0220057	0.203441	0.268801	0.295024	0.176927	-0.0312388	0.937784	0.731567	0.492652	0.422382	0.29648	0.207919	-0.00102259	0.462002	0.472332	0.634248	0.753784	0.66442	0.810106	0.521119	0.488955	0.888483	0.791622	0.579202	0.908854	0.397905	0.975844	0.975606	0.866456	0.509411	0.101969	0.93564
0	0.0896528	0.00143435	0.0910878	0.0597288	0.00158276	0.0764219	0.132741	0.00151701	0.081728	0.101691	0.000355761	0.0887123		0	-0.609295	0.0833496	0.456811	0.0592323	0.230612	0.274702	0.389572	0.186622	0.0367741	0.921744	0.725607	0.607536	0.482379	0.284945	0.231425	-0.00536561	0.438181	0.503045	0.683086	0.793741	0.726764	0.790835	0.670196	0.479012	0.930749	0.864572	0.64987	0.9634	0.392401	0.960296	0.975631	0.877073	0.448769	0.108362	0.885122
0.01	0.0897382	0.00139431	0.49805	0.0591453	0.00181409	0.462136	0.13264	0.0013993	0.489533	0.100787	-0.000191881	0.496632		0.01	-0.605232	0.154021	0.527668	0.0431096	0.267729	0.269652	0.441555	0.20272	0.128262	0.964141	0.725917	0.683257	0.579906	0.30402	0.253598	0.000519298	0.4232	0.524524	0.804803	0.79173	0.760089	0.756605	0.831805	0.440479	0.984876	0.936403	0.707289	0.973276	0.348216	0.920095	1	0.824692	0.400067	0.101496	0.837356
0.02	0.0897282	0.00136006	0.925022	0.0584794	0.00185902	0.857446	0.133058	0.00107888	0.904887	0.099927	-0.000370661	0.912958		0.02	-0.627668	0.273577	0.644183	0.0548506	0.310852	0.307622	0.51666	0.21404	0.232939	1	0.730305	0.744851	0.675544	0.266162	0.297257	-0.0449111	0.386775	0.559878	0.821038	0.797264	0.803577	0.720452	0.869371	0.418251	1	0.944953	0.781021	1	0.347898	0.910386	0.950614	0.783326	0.371849	0.0405725	0.771402
0.03	0.0893622	0.00146966	1.30271	0.0576129	0.00190896	1.21313	0.133938	0.000884659	1.28648	0.0991101	-0.000539925	1.28845		0.03	-0.610319	0.283884	0.683617	0.0572216	0.352307	0.310089	0.540474	0.233331	0.285853	0.980361	0.760297	0.782403	0.717147	0.318011	0.301442	-0.0920828	0.367472	0.575456	0.826554	0.787292	0.84003	0.682678	0.989321	0.397873	0.976257	0.970682	0.85883	0.99754	0.351572	0.91431	0.9138	0.723616	0.36842	-0.0423358	0.692683
0.04	0.0887457	0.00148627	1.56227	0.0566565	0.00191612	1.47049	0.134986	0.000722349	1.55647	0.0983302	-0.000487589	1.55118		0.04	-0.58222	0.279739	0.799095	0.0785513	0.362776	0.310531	0.539611	0.250947	0.318507	0.954976	0.762676	0.79141	0.792319	0.302849	0.320624	-0.142511	0.317974	0.584396	0.828637	0.741214	0.910714	0.649624	1	0.373873	0.906817	1	0.89207	0.980238	0.319648	0.839909	0.902049	0.633911	0.340811	-0.10424	0.603585
0.05	0.0882161	0.00144527	1.72641	0.0554465	0.00187191	1.64099	0.13623	0.000542054	1.72891	0.0977073	-2.40288e-05	1.70589		0.05	-0.522164	0.278214	0.862153	0.0496945	0.368712	0.32084	0.540224	0.272783	0.311749	0.935505	0.775101	0.785609	0.848198	0.371379	0.330058	-0.213192	0.317436	0.611546	0.842114	0.687948	0.951524	0.608098	0.962293	0.350182	0.883631	0.993258	0.91917	0.963081	0.285595	0.826557	0.835981	0.557083	0.348353	-0.18886	0.520329
0.06	0.0875556	0.00147548	1.80539	0.054183	0.00168855	1.7283	0.136941	0.000525062	1.81007	0.0970678	0.000615709	1.76998		0.06	-0.470135	0.274665	0.949408	0.0200703	0.337621	0.310231	0.562604	0.295654	0.314659	0.836393	0.754626	0.803425	0.861449	0.440086	0.350126	-0.275802	0.311803	0.657297	0.815421	0.690758	0.95564	0.576507	0.898457	0.329516	0.782532	0.946223	0.982257	0.949461	0.235409	0.810999	0.762926	0.50375	0.347881	-0.222341	0.432497
0.07	0.0867774	0.00147196	1.7938	0.0529241	0.00159637	1.73458	0.137444	0.0005322	1.79276	0.0966167	0.000819556	1.74765		0.07	-0.380082	0.251367	0.942077	0.012202	0.33341	0.291122	0.592909	0.318902	0.292382	0.8219	0.735489	0.820462	0.883828	0.38537	0.369102	-0.293368	0.297909	0.688629	0.809117	0.635614	0.971969	0.535579	0.878126	0.298352	0.72524	0.936164	1	0.904371	0.212767	0.756632	0.759248	0.462121	0.32787	-0.267643	0.34422
0.08	0.086146	0.00133485	1.71436	0.0515734	0.00156623	1.67268	0.138157	0.000585838	1.68495	0.0965461	0.000959759	1.65752		0.08	-0.342763	0.324808	0.972368	-0.00084733	0.312936	0.310207	0.595565	0.342093	0.264861	0.801668	0.740229	0.850805	0.901321	0.275078	0.416396	-0.336046	0.312876	0.745481	0.759846	0.594733	1	0.486709	0.841092	0.263237	0.695169	0.879073	0.997154	0.865924	0.113807	0.69307	0.701932	0.410397	0.307265	-0.278224	0.266425
0.09	0.0855552	0.0012421	1.60047	0.050163	0.00132993	1.5683	0.138929	0.000536699	1.51621	0.0967927	0.000861597	1.53106		0.09	-0.288996	0.345181	0.988	-0.0260836	0.289221	0.289587	0.585509	0.363337	0.259697	0.812629	0.757798	0.908497	0.884387	0.309219	0.468567	-0.348114	0.330212	0.794929	0.729224	0.546832	0.985929	0.437329	0.822047	0.232419	0.632076	0.85075	0.99669	0.825994	0.113745	0.685995	0.626624	0.399786	0.307524	-0.30949	0.198389
0.1	0.0845168	0.00107482	1.45728	0.0489044	0.00133695	1.42642	0.139526	0.000529917	1.30246	0.097246	0.000881727	1.37637		0.1	-0.236197	0.330515	0.997887	-0.0341655	0.254359	0.270816	0.602403	0.384139	0.25759	0.870246	0.740632	0.924641	0.830907	0.17224	0.524733	-0.360925	0.308425	0.82686	0.655584	0.479663	0.963572	0.372196	0.802448	0.191271	0.554101	0.794778	0.970245	0.760348	0.0538495	0.617537	0.592989	0.36134	0.281315	-0.363523	0.132127
0.11	0.0837312	0.0010383	1.29247	0.0477823	0.00137151	1.26224	0.140319	0.000464949	1.05889	0.0979175	0.000832053	1.20141		0.11	-0.164736	0.332578	1	-0.0267561	0.282751	0.291087	0.613441	0.403416	0.231404	0.901813	0.780603	0.96512	0.783039	0.0667561	0.559812	-0.381947	0.315123	0.847604	0.600779	0.387924	0.97402	0.317748	0.817302	0.163485	0.495607	0.776763	0.943935	0.69523	-0.00402292	0.57493	0.539001	0.314117	0.258517	-0.409371	0.0704418
0.12	0.0830643	0.000953818	1.124	0.0464776	0.00134531	1.09182	0.141156	0.000417112	0.810198	0.0987855	0.000830366	1.02034		0.12	-0.135232	0.382831	0.985305	-0.0238688	0.302496	0.264053	0.655341	0.42122	0.204661	0.871668	0.782036	0.985306	0.703171	0.133333	0.601608	-0.392547	0.34385	0.86091	0.571036	0.328513	0.956445	0.28213	0.84445	0.142961	0.406913	0.695656	0.921575	0.618179	-0.0665844	0.525291	0.497578	0.273689	0.251579	-0.389774	0.0124255
0.13	0.0821238	0.000965166	0.966512	0.0454723	0.00145634	0.934676	0.141923	0.000370694	0.577207	0.0999061	0.00088631	0.844966		0.13	-0.106015	0.382096	0.936725	-0.0289267	0.310946	0.251414	0.681889	0.435889	0.196777	0.867731	0.760638	1	0.663333	0.106758	0.608806	-0.38822	0.358836	0.874389	0.557682	0.233151	0.909686	0.233071	0.822957	0.127217	0.302187	0.66127	0.882672	0.529954	-0.0918483	0.457697	0.462328	0.237436	0.237826	-0.390256	-0.0500091
0.14	0.0811751	0.000967678	0.82704	0.0446382	0.00147107	0.805744	0.142679	0.000385732	0.379977	0.101162	0.000756232	0.686004		0.14	-0.0567609	0.401103	0.901779	-0.0399899	0.31635	0.266343	0.738732	0.450369	0.164805	0.897234	0.717142	0.975611	0.575574	0.0270771	0.636119	-0.425021	0.374841	0.886349	0.557881	0.156953	0.866795	0.190567	0.743398	0.117661	0.232584	0.61526	0.832223	0.455101	-0.22342	0.360867	0.439303	0.200116	0.208422	-0.403959	-0.108867
0.15	0.0802113	0.000956956	0.708885	0.0434972	0.0014487	0.714747	0.1435	0.00041793	0.224131	0.102697	0.000627607	0.549332		0.15	-0.0188302	0.411594	0.886929	-0.0764662	0.341407	0.249855	0.78629	0.4628	0.130686	0.858253	0.706957	0.96691	0.493973	0.0352182	0.664837	-0.449526	0.422851	0.910597	0.567061	0.0746173	0.833615	0.165414	0.599781	0.113238	0.160502	0.545046	0.804054	0.382895	-0.266067	0.273431	0.380578	0.148041	0.178244	-0.426702	-0.17428
0.16	0.0793286	0.00102304	0.615576	0.042773	0.0014494	0.656815	0.144446	0.000362372	0.116196	0.104464	0.000607648	0.435489		0.16	0.00334467	0.409176	0.864467	-0.0960553	0.307333	0.223477	0.863405	0.470367	0.104667	0.83216	0.67481	0.94571	0.442543	0.0294061	0.698346	-0.485866	0.433417	0.943251	0.59387	-0.0293814	0.786538	0.122144	0.503985	0.109786	0.0647329	0.482063	0.724758	0.311972	-0.230961	0.203633	0.391922	0.123271	0.163009	-0.431341	-0.234106
0.17	0.0784716	0.00108675	0.545283	0.0421105	0.00141288	0.630583	0.145264	0.000420854	0.056367	0.106188	0.000367977	0.350591		0.17	0.0407412	0.375496	0.839962	-0.161068	0.262996	0.239636	0.884453	0.477156	0.134005	0.865625	0.669841	0.938683	0.379884	-0.0265243	0.688605	-0.517319	0.456882	0.966189	0.566639	-0.11183	0.751314	0.0552715	0.416331	0.103015	-0.010305	0.466567	0.641264	0.25281	-0.250577	0.172895	0.357344	0.0828496	0.127039	-0.447781	-0.284732
0.18	0.0776365	0.00111897	0.492973	0.0414919	0.0012426	0.623045	0.146002	0.000471681	0.0385312	0.107891	0.000254917	0.292686		0.18	0.121767	0.391427	0.845671	-0.204579	0.257295	0.206979	0.931145	0.48213	0.167546	0.869837	0.670675	0.905183	0.27986	-0.0593311	0.705376	-0.532169	0.478076	0.993395	0.580921	-0.190137	0.721524	0.023297	0.310022	0.081327	-0.13196	0.408218	0.556664	0.189928	-0.242103	0.163317	0.307211	0.0442747	0.105872	-0.458844	-0.329424
0.19	0.0769237	0.00112322	0.458346	0.0407606	0.00117874	0.625144	0.146785	0.000501808	0.0513537	0.109732	0.000163965	0.258768		0.19	0.182593	0.379221	0.809752	-0.212221	0.286957	0.215225	0.97155	0.490113	0.178527	0.793317	0.647459	0.909416	0.226209	-0.00507768	0.700539	-0.53188	0.485134	0.998389	0.533707	-0.265211	0.689082	-0.00372437	0.288121	0.0690047	-0.230677	0.374098	0.473717	0.111198	-0.247735	0.165895	0.254029	-0.00503088	0.0819916	-0.472067	-0.382468
0.2	0.0761679	0.00104375	0.438287	0.040297	0.00111005	0.630631	0.14766	0.000531768	0.0885484	0.111424	0.000166125	0.246574		0.2	0.266751	0.365704	0.756021	-0.225681	0.29196	0.255807	1	0.486523	0.196952	0.750151	0.608643	0.907286	0.195426	-0.118133	0.682226	-0.527257	0.471802	1	0.462497	-0.347803	0.621554	-0.0284737	0.326019	0.0453388	-0.341557	0.370219	0.363073	0.0478763	-0.272858	0.163027	0.219493	-0.0379826	0.0705015	-0.448934	-0.423678
0.21	0.0753616	0.00106006	0.428151	0.039773	0.000985075	0.633777	0.148328	0.000661609	0.138084	0.11308	0.000159763	0.252233		0.21	0.338133	0.372545	0.670324	-0.227846	0.336173	0.271783	0.968905	0.489891	0.220306	0.754847	0.584215	0.872035	0.128715	-0.116917	0.650641	-0.528811	0.475034	0.965585	0.396766	-0.376883	0.564712	-0.0356758	0.259255	0.00954248	-0.462886	0.305858	0.272213	-0.0215815	-0.383148	0.146299	0.149303	-0.0718744	0.0315745	-0.463757	-0.460673
0.22	0.0744581	0.00101418	0.423296	0.0396795	0.000929383	0.625026	0.149127	0.00066837	0.190187	0.114831	0.000290515	0.265359		0.22	0.417425	0.397532	0.65206	-0.213334	0.345522	0.270549	0.994211	0.490692	0.177387	0.683782	0.553034	0.826304	0.0655533	-0.185038	0.63919	-0.535434	0.457848	0.93558	0.322562	-0.4337	0.517266	-0.0566401	0.164027	-0.0202947	-0.559849	0.235212	0.181084	-0.0696	-0.437365	0.0992711	0.115037	-0.120389	-0.00725707	-0.478994	-0.503977
0.23	0.0737575	0.000949331	0.422104	0.0395695	0.00101775	0.607075	0.150036	0.000741786	0.238147	0.116572	0.000325365	0.281133		0.23	0.491942	0.376748	0.600661	-0.230471	0.384931	0.30107	0.975248	0.493582	0.141939	0.652486	0.509872	0.754179	0.0331599	-0.248348	0.62752	-0.576473	0.428405	0.881598	0.226396	-0.466935	0.446986	-0.0757746	0.0717053	-0.0377578	-0.57965	0.260762	0.110491	-0.118216	-0.534425	0.0739276	0.0787352	-0.141263	-0.0500693	-0.506118	-0.544734
0.24	0.0726956	0.000939485	0.418418	0.0396801	0.00111607	0.576978	0.151014	0.000836909	0.276021	0.118158	0.00052513	0.295166		0.24	0.554763	0.365884	0.605806	-0.230179	0.358561	0.292685	0.958585	0.495109	0.127957	0.657963	0.491529	0.700924	-0.0449025	-0.385174	0.587573	-0.600934	0.402762	0.831995	0.137085	-0.492216	0.363639	-0.10235	-0.131293	-0.0745821	-0.647085	0.204656	0.0314748	-0.163502	-0.561265	0.00620203	0.0246029	-0.142322	-0.0840326	-0.508872	-0.583583
0.25	0.0719738	0.00104026	0.404574	0.0398616	0.00110055	0.532557	0.152133	0.000905921	0.299952	0.119793	0.000569278	0.300443		0.25	0.595776	0.394467	0.600292	-0.225263	0.365916	0.281763	0.935422	0.501865	0.100986	0.643802	0.47109	0.628437	-0.130859	-0.431427	0.530086	-0.625142	0.37412	0.775335	0.0745519	-0.513089	0.329364	-0.106273	-0.277532	-0.10496	-0.687581	0.177871	-0.0158639	-0.203261	-0.578909	-0.0668552	0.00550924	-0.161956	-0.152208	-0.529328	-0.60562
0.26	0.0710826	0.000973531	0.377861	0.0398597	0.0011148	0.479246	0.153657	0.00108048	0.310035	0.121157	0.000291114	0.293282		0.26	0.665075	0.338937	0.534138	-0.222343	0.377828	0.288197	0.934594	0.495461	0.0619042	0.638051	0.416668	0.581076	-0.210173	-0.607955	0.500681	-0.640975	0.335236	0.727033	0.0202759	-0.561969	0.282108	-0.15391	-0.438007	-0.12574	-0.634943	0.157476	-0.0949668	-0.232865	-0.592585	-0.116362	-0.0680444	-0.196705	-0.179928	-0.547265	-0.626376
0.27	0.0701089	0.00102054	0.341011	0.0391024	0.00118754	0.422707	0.155034	0.0011481	0.306234	0.122395	0.000373288	0.273069		0.27	0.723036	0.281362	0.440295	-0.215817	0.407531	0.283313	0.889295	0.488727	0.018233	0.629761	0.399561	0.533637	-0.275106	-0.579165	0.462309	-0.674315	0.283049	0.658969	-0.0316789	-0.598246	0.209742	-0.167054	-0.513076	-0.163858	-0.690922	0.148626	-0.163294	-0.279255	-0.604093	-0.189362	-0.136652	-0.230862	-0.237952	-0.5363	-0.648131
0.28	0.0690563	0.000976913	0.291848	0.0385935	0.00121052	0.364645	0.156627	0.00104888	0.289907	0.123631	0.000439372	0.240954		0.28	0.771895	0.18085	0.414024	-0.241747	0.405915	0.318177	0.833882	0.481016	0.0148176	0.584386	0.370702	0.518154	-0.368526	-0.608538	0.438097	-0.691152	0.245424	0.596252	-0.103981	-0.648859	0.15308	-0.188216	-0.640804	-0.193986	-0.736949	0.0346289	-0.261731	-0.304812	-0.617383	-0.260796	-0.15246	-0.246676	-0.257545	-0.546126	-0.671278
0.29	0.0682896	0.00107071	0.231902	0.0379862	0.00113111	0.311483	0.15841	0.000871363	0.26199	0.124857	0.000400232	0.198779		0.29	0.855492	0.12454	0.316338	-0.300918	0.437644	0.322413	0.800068	0.470523	-0.0269718	0.561723	0.330732	0.439289	-0.435215	-0.595538	0.434297	-0.723965	0.214001	0.524662	-0.158445	-0.724663	0.126934	-0.212314	-0.587391	-0.221485	-0.800022	-0.00148302	-0.328634	-0.317747	-0.701446	-0.305499	-0.193164	-0.29716	-0.284479	-0.580663	-0.680671
0.3	0.0673246	0.00104046	0.17068	0.0375789	0.00104751	0.267338	0.160122	0.000739747	0.223614	0.125987	0.000317964	0.149652		0.3	0.925601	0.029863	0.260231	-0.323512	0.451607	0.329333	0.755119	0.447352	-0.0287478	0.488837	0.303448	0.384304	-0.495095	-0.585573	0.440655	-0.740625	0.159242	0.439985	-0.232702	-0.78063	0.0864953	-0.289505	-0.587769	-0.253789	-0.829876	-0.0648638	-0.419121	-0.365197	-0.740028	-0.311801	-0.268023	-0.332888	-0.305567	-0.604105	-0.708232
0.31	0.0664008	0.00107252	0.111286	0.037322	0.00101984	0.232557	0.16164	0.000605675	0.177624	0.127119	0.000542817	0.0982434		0.31	0.955222	0.00889666	0.233485	-0.380512	0.431616	0.309949	0.653165	0.428415	-0.0313223	0.407767	0.28363	0.301079	-0.530139	-0.486002	0.421863	-0.765749	0.121047	0.372208	-0.288886	-0.826573	0.0611385	-0.339597	-0.48844	-0.308844	-0.874893	-0.120941	-0.51373	-0.396245	-0.739232	-0.343105	-0.27052	-0.362782	-0.344461	-0.603298	-0.730145
0.32	0.0655595	0.00102309	0.053495	0.0372244	0.000999262	0.206683	0.16345	0.00054111	0.12978	0.12812	0.000558232	0.0468		0.32	0.978011	0.00404385	0.262115	-0.414252	0.439978	0.301525	0.619315	0.408149	-0.0476789	0.342316	0.225695	0.207752	-0.585878	-0.600972	0.437208	-0.779262	0.0949207	0.308621	-0.346722	-0.880177	0.0047086	-0.390588	-0.513345	-0.350055	-0.849715	-0.180536	-0.596044	-0.424936	-0.773202	-0.366115	-0.276711	-0.396942	-0.34372	-0.66995	-0.758404
0.33	0.0647518	0.0011243	0.00259415	0.0375051	0.000918533	0.18773	0.165149	0.000601803	0.082658	0.12893	0.000516718	-0.00173694		0.33	1	0.0503872	0.223347	-0.377876	0.430298	0.270508	0.610289	0.379926	-0.0978428	0.320593	0.180936	0.0906143	-0.632778	-0.63577	0.414982	-0.792598	0.0386442	0.224182	-0.398329	-0.899991	-0.0374921	-0.433998	-0.484485	-0.392259	-0.864107	-0.214722	-0.649578	-0.45332	-0.740644	-0.396732	-0.381513	-0.464459	-0.407213	-0.694843	-0.7737
0.34	0.0636784	0.00114399	-0.0371973	0.0376986	0.000945506	0.172107	0.166751	0.000683591	0.0395438	0.129557	0.000596196	-0.0461307		0.34	0.972418	0.0248727	0.198698	-0.38194	0.421464	0.239953	0.525383	0.346153	-0.111285	0.183589	0.139959	-0.0352252	-0.661351	-0.700972	0.370302	-0.796466	-0.0190923	0.155324	-0.422226	-0.923657	-0.104743	-0.486435	-0.585453	-0.432939	-0.831629	-0.261976	-0.706763	-0.488042	-0.696774	-0.451876	-0.389174	-0.480887	-0.456992	-0.717661	-0.778355
0.35	0.062999	0.00106906	-0.0667911	0.0382421	0.000949474	0.159681	0.168269	0.000688096	0.00456963	0.130104	0.000721949	-0.0819782		0.35	0.963996	0.0576084	0.149643	-0.389807	0.441889	0.207819	0.426667	0.313815	-0.155777	0.163709	0.105728	-0.116656	-0.698599	-0.704109	0.337189	-0.817748	-0.0488576	0.094081	-0.398447	-0.949168	-0.176364	-0.503265	-0.601107	-0.462357	-0.839941	-0.28156	-0.740424	-0.493188	-0.732318	-0.484123	-0.398824	-0.511419	-0.454941	-0.747634	-0.773338
0.36	0.0622447	0.00103099	-0.0884941	0.0386015	0.000884882	0.14498	0.169635	0.000656096	-0.021154	0.130427	0.000770897	-0.110628		0.36	0.951319	0.0360106	0.162264	-0.394059	0.436241	0.204478	0.41556	0.279164	-0.217219	0.148315	0.0314728	-0.227143	-0.727302	-0.798775	0.31688	-0.812011	-0.102546	0.0172223	-0.425184	-0.963904	-0.25699	-0.510591	-0.624079	-0.487602	-0.856547	-0.294141	-0.750992	-0.521508	-0.733597	-0.530477	-0.436708	-0.539483	-0.483191	-0.819804	-0.774761
0.37	0.0614923	0.0010976	-0.0985991	0.0392739	0.000840586	0.12859	0.170739	0.000713385	-0.0366776	0.130642	0.000593658	-0.12825		0.37	0.941853	0.0146377	0.151707	-0.414516	0.440873	0.172047	0.337495	0.239768	-0.227718	0.126179	0.00433202	-0.317481	-0.778486	-0.786522	0.279135	-0.802118	-0.15775	-0.0688607	-0.434397	-0.968378	-0.287687	-0.535419	-0.607981	-0.517415	-0.889866	-0.334716	-0.771331	-0.538908	-0.737546	-0.547823	-0.488829	-0.539955	-0.508461	-0.866529	-0.756737
0.38	0.0606818	0.00100388	-0.0995234	0.0393083	0.000908718	0.1112	0.171904	0.000693787	-0.0429572	0.130703	0.000532011	-0.137163		0.38	0.931075	-0.00952301	0.141837	-0.468558	0.41491	0.118809	0.269782	0.201733	-0.268873	0.101311	-0.0189231	-0.346442	-0.795564	-0.826182	0.23166	-0.810529	-0.196586	-0.13838	-0.438484	-0.992909	-0.319819	-0.555931	-0.620128	-0.561596	-0.890353	-0.330331	-0.811884	-0.550541	-0.840464	-0.595389	-0.4895	-0.562758	-0.534656	-0.926479	-0.738858
0.39	0.0602233	0.00086533	-0.0928938	0.0396564	0.000902042	0.0984333	0.172832	0.00072326	-0.0398411	0.130701	0.000418394	-0.135157		0.39	0.931256	0.00187401	0.136926	-0.503543	0.402602	0.0788583	0.206475	0.161486	-0.311067	0.135751	-0.0776134	-0.375197	-0.847413	-0.831554	0.211308	-0.824684	-0.231787	-0.214954	-0.46366	-0.987788	-0.325975	-0.562759	-0.547459	-0.597476	-0.855058	-0.3516	-0.840944	-0.554139	-0.830644	-0.627927	-0.517364	-0.590239	-0.550635	-0.973299	-0.733482
0.4	0.0595089	0.000876722	-0.0838084	0.039584	0.000962611	0.0846338	0.173878	0.000841613	-0.0318509	0.130482	0.000300199	-0.126678		0.4	0.888699	-0.0327596	0.164138	-0.555746	0.351662	0.0430038	0.206562	0.128292	-0.325725	0.0916609	-0.153229	-0.452548	-0.854759	-0.87988	0.181706	-0.830449	-0.297024	-0.282079	-0.495621	-1	-0.329589	-0.573065	-0.520095	-0.630812	-0.776525	-0.433496	-0.88124	-0.562306	-0.80648	-0.66079	-0.507291	-0.607791	-0.614205	-0.991974	-0.719281
0.41	0.0590151	0.000859832	-0.0665121	0.0396539	0.00107484	0.0736962	0.175019	0.0007856	-0.0205079	0.130261	0.000259511	-0.113259		0.41	0.834795	-0.0062415	0.114219	-0.576671	0.317776	0.00660067	0.142102	0.0933736	-0.297941	0.0628103	-0.212821	-0.467261	-0.892185	-0.934722	0.158142	-0.835252	-0.334934	-0.334762	-0.487653	-0.999198	-0.323421	-0.581634	-0.548647	-0.662258	-0.730938	-0.460721	-0.91828	-0.556748	-0.79807	-0.686167	-0.520484	-0.601378	-0.640122	-1	-0.686659
0.42	0.058501	0.000722264	-0.0467351	0.0396807	0.000982277	0.0633243	0.176139	0.000833992	-0.00868991	0.130026	0.000350955	-0.0997402		0.42	0.83245	-0.054925	0.0410434	-0.580606	0.284397	-0.0183161	0.0912246	0.0631433	-0.315591	-0.00959516	-0.265263	-0.519284	-0.882613	-1	0.106758	-0.84244	-0.36533	-0.361544	-0.517695	-0.995429	-0.333714	-0.588132	-0.551685	-0.69304	-0.62687	-0.442664	-0.9429	-0.563343	-0.814128	-0.730988	-0.521549	-0.628432	-0.656384	-0.970982	-0.656084
0.43	0.0582145	0.000800535	-0.0274407	0.0401024	0.000962301	0.0549412	0.176848	0.000820696	0.00280906	0.12968	0.000295542	-0.0861762		0.43	0.777006	-0.117775	0.0103027	-0.609605	0.276922	-0.0337397	0.0179236	0.0306026	-0.289244	-0.0959621	-0.351989	-0.593478	-0.908989	-0.850362	0.0670446	-0.841767	-0.389907	-0.388198	-0.48448	-0.982571	-0.32346	-0.627322	-0.472565	-0.722426	-0.531376	-0.451433	-0.94517	-0.569893	-0.787416	-0.729928	-0.509346	-0.621552	-0.664092	-0.970991	-0.611003
0.44	0.0577523	0.000777536	-0.0118623	0.0403442	0.000889515	0.0443573	0.177659	0.000724896	0.00988577	0.129396	0.000293099	-0.076844		0.44	0.717513	-0.155716	-0.0254928	-0.62312	0.263574	-0.0341004	-0.0347318	-0.000690734	-0.306392	-0.137774	-0.389941	-0.677026	-0.895779	-0.797092	0.0233724	-0.828554	-0.443962	-0.426241	-0.4947	-0.971954	-0.321506	-0.645896	-0.469239	-0.750822	-0.494435	-0.507228	-0.956284	-0.566143	-0.765878	-0.741849	-0.491958	-0.63294	-0.699556	-0.955405	-0.565954
0.45	0.0575059	0.000896329	0.00259134	0.0408149	0.00083105	0.0391664	0.178165	0.000531112	0.0134895	0.129091	0.000309933	-0.0697372		0.45	0.687132	-0.183257	-0.0457342	-0.609727	0.249637	-0.0332861	-0.135148	-0.0327398	-0.339165	-0.146886	-0.414404	-0.720777	-0.906222	-0.762732	-0.0384868	-0.800725	-0.467161	-0.453483	-0.489193	-0.927504	-0.333763	-0.669443	-0.483286	-0.78394	-0.472812	-0.503604	-0.950692	-0.568396	-0.756047	-0.758844	-0.536673	-0.641237	-0.703648	-0.925173	-0.510436
0.46	0.0573409	0.000936614	0.0111312	0.0411162	0.000802588	0.0372972	0.178553	0.000511578	0.0144039	0.12871	0.000254661	-0.0641476		0.46	0.672862	-0.224746	-0.0520872	-0.630434	0.280065	-0.0626252	-0.181202	-0.0612465	-0.400101	-0.193358	-0.416421	-0.800015	-0.880242	-0.623883	-0.0975149	-0.789059	-0.502755	-0.496895	-0.521472	-0.918364	-0.328189	-0.68417	-0.471473	-0.799616	-0.47406	-0.501553	-0.935843	-0.561797	-0.75722	-0.783437	-0.529322	-0.668157	-0.717943	-0.894124	-0.449934
0.47	0.0572884	0.0010961	0.0127797	0.0416222	0.000886099	0.0404204	0.17885	0.000504637	0.0130504	0.128337	0.000360777	-0.0589714		0.47	0.615464	-0.251518	-0.0926212	-0.671981	0.228463	-0.0783565	-0.233345	-0.0908537	-0.409118	-0.189166	-0.445385	-0.827859	-0.860269	-0.427766	-0.147924	-0.751738	-0.551	-0.538865	-0.470666	-0.872794	-0.288858	-0.708258	-0.444162	-0.821943	-0.507475	-0.497855	-0.932816	-0.547637	-0.77111	-0.803835	-0.510801	-0.67237	-0.754851	-0.851856	-0.378747
0.48	0.0572535	0.00102525	0.0109056	0.0418734	0.000929903	0.0465715	0.179422	0.000592311	0.0120851	0.128021	0.000455262	-0.0542045		0.48	0.597278	-0.249677	-0.165826	-0.693706	0.176997	-0.104144	-0.244669	-0.111847	-0.400243	-0.201929	-0.445416	-0.857474	-0.851329	-0.48724	-0.195001	-0.698757	-0.585977	-0.57035	-0.457455	-0.847066	-0.27144	-0.722329	-0.459162	-0.838995	-0.505159	-0.492777	-0.930476	-0.535101	-0.73452	-0.811342	-0.477486	-0.679194	-0.753023	-0.787086	-0.318701
0.49	0.057238	0.0011305	0.00582871	0.0421074	0.00105103	0.0515296	0.179829	0.000767556	0.0122514	0.127687	0.000626859	-0.047479		0.49	0.541077	-0.27462	-0.279187	-0.706938	0.149916	-0.140413	-0.287148	-0.135459	-0.350663	-0.251527	-0.446621	-0.861448	-0.864042	-0.405673	-0.230464	-0.653261	-0.624881	-0.563459	-0.416928	-0.788506	-0.228141	-0.745326	-0.424341	-0.859312	-0.522782	-0.474931	-0.922013	-0.539333	-0.76456	-0.790714	-0.474273	-0.68987	-0.761172	-0.734985	-0.246474
0.5	0.0571365	0.00117436	-0.000423464	0.0420952	0.00121871	0.0525252	0.180142	0.00099053	0.0110377	0.12739	0.000750981	-0.0414316		0.5	0.482216	-0.314142	-0.367849	-0.724797	0.115869	-0.196533	-0.309536	-0.156367	-0.300049	-0.303431	-0.451886	-0.870766	-0.885406	-0.344213	-0.259771	-0.602832	-0.636091	-0.577329	-0.414961	-0.74289	-0.178649	-0.76363	-0.430424	-0.88565	-0.558156	-0.433466	-0.928948	-0.52823	-0.744325	-0.811142	-0.459936	-0.699965	-0.758234	-0.713145	-0.188431
0.51	0.0568287	0.0011443	-0.00870161	0.0422307	0.00130005	0.0512042	0.180387	0.0010876	0.00773092	0.12707	0.000931468	-0.0343263		0.51	0.428071	-0.407975	-0.453959	-0.722752	0.050756	-0.249462	-0.390887	-0.176125	-0.244213	-0.362745	-0.461947	-0.872068	-0.91088	-0.35054	-0.311137	-0.567598	-0.655836	-0.570272	-0.406154	-0.7004	-0.144779	-0.807694	-0.444289	-0.916979	-0.522246	-0.442	-0.914004	-0.509346	-0.75896	-0.835814	-0.492055	-0.703808	-0.760995	-0.678275	-0.125653
0.52	0.0565785	0.00121731	-0.0147385	0.0422484	0.00149755	0.045077	0.180612	0.00104873	0.00287775	0.126829	0.00077122	-0.0279794		0.52	0.362929	-0.436737	-0.487404	-0.752258	0.0644247	-0.270695	-0.431712	-0.200927	-0.177693	-0.407321	-0.471301	-0.885615	-0.940337	-0.478354	-0.373671	-0.556262	-0.654521	-0.596116	-0.424011	-0.684173	-0.142241	-0.811718	-0.498067	-0.934302	-0.502286	-0.43649	-0.898702	-0.519862	-0.707068	-0.825153	-0.527287	-0.702326	-0.772454	-0.667126	-0.0679741
0.53	0.0563234	0.00122292	-0.0203151	0.0423946	0.00137904	0.0346481	0.180534	0.000934986	-0.00494688	0.126606	0.000997017	-0.0229918		0.53	0.298246	-0.46981	-0.535348	-0.728268	0.0874643	-0.317077	-0.489595	-0.226805	-0.133733	-0.471154	-0.484224	-0.902248	-0.983002	-0.433107	-0.426013	-0.521688	-0.679163	-0.600618	-0.49175	-0.650786	-0.114668	-0.817796	-0.515049	-0.956243	-0.561108	-0.453021	-0.879469	-0.51984	-0.678203	-0.855552	-0.600773	-0.717328	-0.801146	-0.659846	-0.0165281
0.54	0.0563425	0.00119328	-0.0212299	0.0424932	0.0014206	0.0266268	0.180305	0.000913684	-0.0149426	0.126434	0.00111438	-0.0196325		0.54	0.240276	-0.442755	-0.52422	-0.722936	0.0365326	-0.338293	-0.500182	-0.251292	-0.141149	-0.521082	-0.484055	-0.901868	-1	-0.523537	-0.488847	-0.510081	-0.660099	-0.630128	-0.525782	-0.640334	-0.110517	-0.815446	-0.504361	-0.952823	-0.558752	-0.462097	-0.847979	-0.507499	-0.64009	-0.904964	-0.668272	-0.698103	-0.789168	-0.628818	0.0360039
0.55	0.0565525	0.00115546	-0.0211259	0.0429126	0.00146686	0.0218732	0.180162	0.00097262	-0.0247169	0.126178	0.00110496	-0.0163174		0.55	0.239596	-0.40618	-0.562184	-0.732621	-0.0158136	-0.36562	-0.544408	-0.279924	-0.128471	-0.581547	-0.469264	-0.918482	-0.987403	-0.434886	-0.550599	-0.51651	-0.676836	-0.647771	-0.562912	-0.61538	-0.0954733	-0.821958	-0.517608	-0.948838	-0.541407	-0.475718	-0.794784	-0.495016	-0.649223	-0.8958	-0.674155	-0.706116	-0.789546	-0.603443	0.0964099
0.56	0.0567144	0.00122211	-0.017275	0.0429341	0.00146324	0.0177063	0.180058	0.000977757	-0.033519	0.126078	0.00102832	-0.0172091		0.56	0.191094	-0.334739	-0.600999	-0.75332	-0.0514129	-0.375347	-0.558803	-0.311803	-0.105707	-0.623123	-0.411035	-0.917602	-0.994352	-0.356093	-0.611915	-0.485462	-0.697132	-0.675915	-0.555358	-0.582244	-0.0794053	-0.816663	-0.482908	-0.957757	-0.601474	-0.530242	-0.756368	-0.487066	-0.649693	-0.878131	-0.658759	-0.723007	-0.782115	-0.591425	0.129459
0.57	0.0568462	0.00122316	-0.00978683	0.0431549	0.00134607	0.0152814	0.179789	0.0010396	-0.0405991	0.125837	0.00125916	-0.020171		0.57	0.220266	-0.303455	-0.667869	-0.708864	-0.117215	-0.435	-0.617867	-0.335548	-0.128495	-0.674543	-0.399367	-0.918726	-0.987989	-0.301154	-0.637296	-0.470297	-0.757384	-0.684567	-0.575365	-0.557388	-0.0655774	-0.849763	-0.505844	-0.955832	-0.640316	-0.573475	-0.691355	-0.455416	-0.678243	-0.856358	-0.674495	-0.710218	-0.783318	-0.548597	0.16224
0.58	0.0569503	0.00129364	0.00176976	0.04329	0.0013703	0.0154697	0.179643	0.00110565	-0.0444525	0.125566	0.0010816	-0.0245029		0.58	0.186899	-0.274455	-0.708359	-0.748712	-0.205169	-0.455948	-0.640626	-0.366758	-0.161204	-0.610947	-0.346943	-0.881933	-0.974614	-0.301044	-0.672857	-0.491467	-0.784024	-0.706731	-0.551749	-0.537077	-0.0582793	-0.849993	-0.500842	-0.96303	-0.640077	-0.598631	-0.625101	-0.420722	-0.732794	-0.84516	-0.68039	-0.685863	-0.775746	-0.525303	0.205908
0.59	0.0569132	0.00137177	0.0123325	0.0436174	0.00145018	0.0180099	0.179446	0.0009477	-0.0445698	0.125181	0.00101613	-0.0301715		0.59	0.18501	-0.354974	-0.687257	-0.744341	-0.26716	-0.498092	-0.710022	-0.392614	-0.143888	-0.610138	-0.319025	-0.854813	-0.973758	-0.247454	-0.722454	-0.489273	-0.829211	-0.717045	-0.510435	-0.524362	-0.056782	-0.857158	-0.504396	-0.97799	-0.632475	-0.58009	-0.570796	-0.394909	-0.720935	-0.813343	-0.6543	-0.692191	-0.785781	-0.513706	0.242621
0.6	0.0568938	0.00145538	0.0235192	0.0437315	0.00132291	0.0239591	0.179303	0.000858133	-0.0429281	0.124966	0.00108438	-0.0368517		0.6	0.139098	-0.319604	-0.688617	-0.741787	-0.282445	-0.529352	-0.725056	-0.422824	-0.203954	-0.658152	-0.325796	-0.857145	-0.940114	-0.277039	-0.742951	-0.485373	-0.857876	-0.721636	-0.481048	-0.500592	-0.061963	-0.843398	-0.446474	-0.986724	-0.663347	-0.610718	-0.517585	-0.378336	-0.735574	-0.809644	-0.662814	-0.681131	-0.796299	-0.516195	0.267261
0.61	0.0569754	0.00151097	0.0356579	0.0443433	0.00138316	0.0356741	0.17913	0.000944278	-0.0406023	0.124633	0.0012166	-0.0419648		0.61	0.118293	-0.333561	-0.662871	-0.712642	-0.3028	-0.575399	-0.750683	-0.454081	-0.233071	-0.704371	-0.354245	-0.805932	-0.932818	-0.283182	-0.76439	-0.515282	-0.860414	-0.72708	-0.494404	-0.477027	-0.0933674	-0.84179	-0.37562	-0.98349	-0.645985	-0.604139	-0.453369	-0.361993	-0.694422	-0.791595	-0.669362	-0.664773	-0.837021	-0.502725	0.309527
0.62	0.0571853	0.00156291	0.0437761	0.044481	0.00140036	0.0498565	0.178857	0.000911975	-0.0378209	0.124338	0.00104919	-0.0477461		0.62	0.0235426	-0.356404	-0.655185	-0.700992	-0.293564	-0.598767	-0.752062	-0.47939	-0.239109	-0.678307	-0.374181	-0.782339	-0.937322	-0.138385	-0.795714	-0.525074	-0.853405	-0.720806	-0.514905	-0.456063	-0.101298	-0.827945	-0.278086	-0.981807	-0.62183	-0.575015	-0.430661	-0.332136	-0.61307	-0.779159	-0.660932	-0.674492	-0.842609	-0.561298	0.346177
0.63	0.0573638	0.00154862	0.0494241	0.044741	0.00155019	0.0634707	0.178504	0.000882625	-0.036542	0.124125	0.00124979	-0.0543473		0.63	0.0137471	-0.35978	-0.615936	-0.650887	-0.282048	-0.626952	-0.812975	-0.502096	-0.281601	-0.7003	-0.410852	-0.78218	-0.917901	-0.069947	-0.827157	-0.520945	-0.861401	-0.709304	-0.531001	-0.457466	-0.116676	-0.824093	-0.304998	-0.966417	-0.652598	-0.527965	-0.413753	-0.316017	-0.586395	-0.772833	-0.605918	-0.663999	-0.842876	-0.55955	0.357931
0.64	0.0572987	0.00158155	0.0528846	0.045304	0.00150629	0.0755067	0.178405	0.000947413	-0.0379531	0.123761	0.00132531	-0.0614276		0.64	-0.0109841	-0.309793	-0.672728	-0.655308	-0.284328	-0.650649	-0.859535	-0.532601	-0.306317	-0.713454	-0.426998	-0.760522	-0.913722	0.0326862	-0.86095	-0.531132	-0.868033	-0.69506	-0.602025	-0.455521	-0.130777	-0.825047	-0.31195	-0.963531	-0.713511	-0.542246	-0.38672	-0.294818	-0.658478	-0.771245	-0.600777	-0.679492	-0.833206	-0.57793	0.365185
0.65	0.0572576	0.00151963	0.0530475	0.0456477	0.00161225	0.081465	0.178143	0.00106475	-0.0420785	0.123359	0.00134907	-0.067074		0.65	-0.0340589	-0.380559	-0.676921	-0.647146	-0.342023	-0.68435	-0.890035	-0.551661	-0.28132	-0.670631	-0.425315	-0.718684	-0.918398	0.0755617	-0.881322	-0.552089	-0.888829	-0.668395	-0.625488	-0.457874	-0.144187	-0.83701	-0.302616	-0.977064	-0.73099	-0.526768	-0.375427	-0.257556	-0.63237	-0.770286	-0.591145	-0.661636	-0.844878	-0.570937	0.373381
0.66	0.0570771	0.00144032	0.0483863	0.0457708	0.00157247	0.0802075	0.177699	0.0011352	-0.0481372	0.123051	0.00129678	-0.0715579		0.66	-0.0515227	-0.401826	-0.731772	-0.653079	-0.360088	-0.689971	-0.941828	-0.572919	-0.302145	-0.616364	-0.465641	-0.717528	-0.897676	0.0744449	-0.907511	-0.556849	-0.926394	-0.643512	-0.64737	-0.467246	-0.134683	-0.864238	-0.359135	-0.971378	-0.727824	-0.496113	-0.388465	-0.210822	-0.696422	-0.783743	-0.574729	-0.652173	-0.834858	-0.593539	0.353629
0.67	0.0569256	0.00143254	0.0427866	0.0463747	0.00170475	0.0742697	0.177396	0.00123536	-0.055873	0.122831	0.00151641	-0.0725699		0.67	-0.08473	-0.437481	-0.75429	-0.680739	-0.413274	-0.722207	-0.990387	-0.598821	-0.354682	-0.659183	-0.457643	-0.674741	-0.876091	0.0799879	-0.940462	-0.53923	-0.933308	-0.623551	-0.642638	-0.429789	-0.130532	-0.858482	-0.352802	-0.983252	-0.752119	-0.485663	-0.363156	-0.174232	-0.752805	-0.77188	-0.530864	-0.639269	-0.796736	-0.561912	0.331835
0.68	0.0569323	0.00140512	0.033113	0.0470325	0.00171823	0.0660408	0.177034	0.0012031	-0.0639298	0.122531	0.00147219	-0.0698745		0.68	-0.127649	-0.441899	-0.766471	-0.694398	-0.446841	-0.750774	-0.966451	-0.626372	-0.383931	-0.714725	-0.463618	-0.650064	-0.812371	0.132373	-0.961872	-0.548752	-0.921897	-0.616603	-0.619673	-0.370808	-0.122733	-0.845071	-0.344	-0.99465	-0.73003	-0.527593	-0.338964	-0.142194	-0.737674	-0.749217	-0.547924	-0.654294	-0.825674	-0.528427	0.319974
0.69	0.0571455	0.00129594	0.024162	0.0473801	0.00170479	0.051113	0.176773	0.00123153	-0.0697059	0.122374	0.0013424	-0.0630531		0.69	-0.177203	-0.448696	-0.733158	-0.697938	-0.426728	-0.784506	-0.964888	-0.648256	-0.463264	-0.728808	-0.466558	-0.647037	-0.808998	0.14205	-0.969712	-0.556239	-0.955299	-0.612036	-0.609105	-0.318582	-0.0917351	-0.856231	-0.300251	-1	-0.711929	-0.501085	-0.305094	-0.092125	-0.719517	-0.706205	-0.518213	-0.623632	-0.873786	-0.517641	0.313474
0.7	0.0571179	0.00132291	0.0152225	0.0478824	0.00175168	0.0379956	0.176568	0.00114529	-0.0731975	0.122186	0.00135129	-0.0543042		0.7	-0.225177	-0.413292	-0.749317	-0.712975	-0.419628	-0.794854	-0.913027	-0.677726	-0.511238	-0.762482	-0.478681	-0.627174	-0.809748	0.163983	-0.999676	-0.532418	-0.964995	-0.636646	-0.603576	-0.256761	-0.0899839	-0.862423	-0.323173	-0.965505	-0.763987	-0.492571	-0.265507	-0.0475836	-0.706871	-0.703307	-0.523724	-0.619324	-0.904419	-0.51123	0.299286
0.71	0.0574154	0.00128372	0.00735182	0.0483246	0.00176429	0.0258561	0.176308	0.0010877	-0.0749821	0.12213	0.00149455	-0.0460628		0.71	-0.271568	-0.344855	-0.682475	-0.730233	-0.461192	-0.820234	-0.87668	-0.696924	-0.593881	-0.74362	-0.46488	-0.586611	-0.784044	0.167103	-1	-0.52724	-0.962486	-0.660739	-0.609172	-0.198318	-0.0918656	-0.842184	-0.31537	-0.95257	-0.775439	-0.528407	-0.224351	-0.0198135	-0.673947	-0.710259	-0.487193	-0.610662	-0.894053	-0.445322	0.281986
0.72	0.0574879	0.00122124	0.00292964	0.048613	0.00161643	0.0167617	0.176202	0.000981752	-0.0743347	0.121983	0.00150144	-0.0380107		0.72	-0.258453	-0.27041	-0.696348	-0.756136	-0.489399	-0.830456	-0.825182	-0.715675	-0.648195	-0.711152	-0.458016	-0.565421	-0.778259	0.114947	-0.999576	-0.556127	-0.966835	-0.662029	-0.613629	-0.160455	-0.123217	-0.851244	-0.302508	-0.9394	-0.80124	-0.585805	-0.176154	0.0146327	-0.680391	-0.714789	-0.505179	-0.61608	-0.942636	-0.410972	0.257042
0.73	0.0576842	0.00124151	0.00430237	0.0487348	0.0015893	0.00741368	0.176213	0.001012	-0.0704957	0.121936	0.00155396	-0.0308394		0.73	-0.284334	-0.283299	-0.674424	-0.743705	-0.509874	-0.840732	-0.806872	-0.731714	-0.712245	-0.70421	-0.459376	-0.5623	-0.788996	0.0935654	-0.993409	-0.566835	-0.99081	-0.663152	-0.66878	-0.105748	-0.113885	-0.876931	-0.192017	-0.912521	-0.796414	-0.582815	-0.130728	0.0569831	-0.664625	-0.719165	-0.45851	-0.602303	-0.949961	-0.394743	0.238141
0.74	0.0578368	0.00126089	0.00434698	0.0488528	0.00169077	-0.000336181	0.175955	0.00106481	-0.065938	0.121942	0.0016737	-0.0249026		0.74	-0.285771	-0.232469	-0.705765	-0.767329	-0.526898	-0.85288	-0.750395	-0.749771	-0.762108	-0.676182	-0.490122	-0.541575	-0.72059	0.066844	-0.992576	-0.566159	-0.983456	-0.657245	-0.662114	-0.0588826	-0.151869	-0.908814	-0.200431	-0.895513	-0.800421	-0.583432	-0.0919809	0.0825285	-0.646264	-0.719857	-0.472111	-0.605687	-0.957979	-0.340523	0.200123
0.75	0.0581174	0.00121536	0.00599225	0.049097	0.00170082	-0.00901364	0.175491	0.0011392	-0.05918	0.121735	0.00175707	-0.0195243		0.75	-0.28463	-0.217177	-0.725554	-0.753422	-0.553996	-0.868476	-0.734117	-0.759254	-0.854349	-0.681606	-0.503422	-0.484153	-0.694077	0.0556731	-0.985026	-0.575246	-0.977522	-0.642658	-0.692528	-0.0369028	-0.115697	-0.92841	-0.113472	-0.898233	-0.774707	-0.56733	-0.0660332	0.101251	-0.690147	-0.702177	-0.46427	-0.610906	-0.960555	-0.297635	0.168037
0.76	0.0583845	0.00136191	0.0103878	0.0495198	0.00182579	-0.0160699	0.175192	0.00112423	-0.0510807	0.121489	0.00175393	-0.0111932		0.76	-0.315744	-0.218521	-0.758342	-0.753294	-0.54203	-0.883454	-0.672258	-0.773483	-0.884968	-0.7069	-0.515413	-0.481862	-0.713761	0.0973778	-0.966999	-0.597402	-0.982682	-0.621247	-0.733148	-0.0113748	-0.106244	-0.951725	-0.0447755	-0.886367	-0.860192	-0.494599	-0.0315036	0.112838	-0.676638	-0.652335	-0.459346	-0.612079	-0.989566	-0.267515	0.160793
0.77	0.058664	0.00119311	0.0140029	0.0498707	0.00190167	-0.0224636	0.174747	0.00107083	-0.0434388	0.12123	0.00173117	-0.00316972		0.77	-0.367351	-0.258654	-0.71752	-0.719088	-0.542544	-0.898404	-0.623556	-0.792655	-0.91373	-0.763777	-0.53894	-0.473851	-0.688574	0.115791	-0.927985	-0.608428	-0.99862	-0.615584	-0.78307	0.00272761	-0.0611752	-0.940447	-0.0471594	-0.875274	-0.862219	-0.427979	-0.0049524	0.13529	-0.67545	-0.648255	-0.436599	-0.602242	-0.994544	-0.229301	0.152249
0.78	0.0586982	0.00123523	0.0146423	0.0503959	0.0019952	-0.0266139	0.174263	0.00114763	-0.0376914	0.121041	0.0017874	0.00497159		0.78	-0.390555	-0.237101	-0.750457	-0.769082	-0.523068	-0.906168	-0.550595	-0.809908	-0.935179	-0.785038	-0.563264	-0.451284	-0.670405	0.077086	-0.896765	-0.598425	-1	-0.604035	-0.786205	0.0102843	-0.108136	-0.950095	-0.0612783	-0.872401	-0.885385	-0.383322	0.0159347	0.144946	-0.73035	-0.607984	-0.462117	-0.583583	-0.998934	-0.212793	0.136031
0.79	0.0590644	0.00128014	0.0165412	0.051011	0.0020163	-0.0280288	0.173867	0.00113762	-0.0348086	0.120797	0.00173253	0.012001		0.79	-0.413419	-0.228705	-0.718768	-0.763477	-0.564325	-0.898197	-0.482145	-0.821855	-0.961504	-0.802495	-0.550819	-0.416046	-0.698115	0.103823	-0.858295	-0.624315	-0.986038	-0.584329	-0.843497	0.0438543	-0.115724	-0.927431	-0.0632299	-0.84265	-0.867693	-0.408715	0.0426272	0.158437	-0.782432	-0.629506	-0.430818	-0.567533	-1	-0.15557	0.14057
0.8	0.0593201	0.00139968	0.0193291	0.0511954	0.00214398	-0.0281433	0.173636	0.0012313	-0.0354658	0.120798	0.00171078	0.0170402		0.8	-0.446953	-0.238245	-0.659352	-0.826177	-0.560336	-0.890684	-0.447702	-0.843813	-0.960239	-0.737339	-0.541997	-0.43542	-0.689963	0.0947095	-0.817863	-0.634796	-0.971548	-0.582828	-0.857254	0.053204	-0.126928	-0.939473	-0.131953	-0.822	-0.864877	-0.429137	0.068068	0.181047	-0.766027	-0.602103	-0.428332	-0.540417	-0.969048	-0.0934323	0.14072
0.81	0.059513	0.0012989	0.0201768	0.0509949	0.00202051	-0.0251373	0.173434	0.0012299	-0.0407059	0.120752	0.00169666	0.0177708		0.81	-0.435303	-0.234092	-0.64491	-0.832203	-0.622322	-0.890911	-0.394222	-0.862493	-0.96826	-0.788527	-0.539292	-0.432609	-0.661793	0.14871	-0.771819	-0.628214	-0.940806	-0.574968	-0.839413	0.0852353	-0.110805	-0.941493	-0.197048	-0.792741	-0.811525	-0.397316	0.0791754	0.196591	-0.78809	-0.632635	-0.438186	-0.522323	-0.951784	-0.0601145	0.144955
0.82	0.0599797	0.00148118	0.0199252	0.0510353	0.00212403	-0.020395	0.173231	0.00124964	-0.0493723	0.120656	0.00175005	0.0152178		0.82	-0.438336	-0.180324	-0.61045	-0.817298	-0.62557	-0.880024	-0.353877	-0.881284	-0.987461	-0.713422	-0.554947	-0.386041	-0.658839	0.100394	-0.729605	-0.617694	-0.918781	-0.568747	-0.789075	0.125976	-0.0907431	-0.985053	-0.183445	-0.771951	-0.815676	-0.361113	0.0852837	0.195378	-0.753259	-0.658212	-0.424938	-0.506601	-0.948189	0.00181447	0.153334
0.83	0.0603861	0.00135119	0.020121	0.0507601	0.00209401	-0.0124088	0.172699	0.00131288	-0.0602188	0.120489	0.00173428	0.0115262		0.83	-0.446261	-0.201411	-0.568728	-0.805641	-0.652042	-0.894049	-0.329268	-0.897095	-1	-0.680742	-0.544683	-0.353805	-0.649649	0.116906	-0.699077	-0.60934	-0.931703	-0.550861	-0.734259	0.158928	-0.0384337	-1	-0.179374	-0.734396	-0.767007	-0.343479	0.0887122	0.192576	-0.706436	-0.687579	-0.426937	-0.503778	-0.932236	0.0679822	0.153693
0.84	0.0606401	0.00139422	0.0180933	0.0504007	0.00204841	-0.00414515	0.172179	0.00129688	-0.0713313	0.120336	0.00152981	0.00556508		0.84	-0.445322	-0.265483	-0.560496	-0.81098	-0.668166	-0.91381	-0.266935	-0.915826	-0.966541	-0.720058	-0.561023	-0.317534	-0.612488	0.0460146	-0.637877	-0.54054	-0.905543	-0.541164	-0.656762	0.191602	0.00120688	-0.993859	-0.115005	-0.715716	-0.756865	-0.292657	0.08023	0.189365	-0.646331	-0.648907	-0.441247	-0.50345	-0.894665	0.09479	0.151208
0.85	0.0609963	0.00133139	0.0128662	0.0505583	0.00193728	0.00549144	0.171588	0.00118569	-0.0823293	0.120275	0.00148557	-0.00171561		0.85	-0.446372	-0.267115	-0.549601	-0.779709	-0.699064	-0.943952	-0.230517	-0.930449	-0.938976	-0.747323	-0.573584	-0.293873	-0.600198	-0.0152197	-0.576428	-0.516619	-0.909626	-0.513576	-0.612039	0.224934	0.00284725	-0.97824	-0.0958446	-0.688941	-0.747356	-0.22679	0.0837864	0.186408	-0.599294	-0.648372	-0.414814	-0.514312	-0.907581	0.140582	0.155055
0.86	0.0613313	0.00140682	0.00859399	0.0506553	0.00194524	0.00855705	0.170738	0.00117283	-0.0904323	0.120156	0.00123761	-0.010231		0.86	-0.431662	-0.279478	-0.540635	-0.812598	-0.670192	-0.97778	-0.183183	-0.9445	-0.945547	-0.713051	-0.570392	-0.256084	-0.607548	-0.107992	-0.527045	-0.466094	-0.941545	-0.469854	-0.577471	0.254404	0.00485656	-0.954314	-0.0958439	-0.677014	-0.708012	-0.2839	0.0982886	0.194541	-0.559662	-0.635481	-0.396447	-0.508573	-0.920351	0.199512	0.143172
0.87	0.0616088	0.00138591	0.0039838	0.0507043	0.00182746	0.00978449	0.16985	0.00133099	-0.0943907	0.120222	0.00111482	-0.0193416		0.87	-0.4112	-0.328049	-0.479755	-0.849723	-0.716123	-0.994493	-0.138407	-0.957577	-0.931897	-0.687871	-0.521446	-0.25334	-0.587217	-0.0745536	-0.494886	-0.414274	-0.95356	-0.436405	-0.559057	0.253677	-0.00752914	-0.93052	-0.0798228	-0.640848	-0.661652	-0.327992	0.0999758	0.216683	-0.624768	-0.603577	-0.41864	-0.510302	-0.890823	0.238686	0.133683
0.88	0.0618929	0.00150639	-0.00312017	0.0510612	0.00193101	0.0085349	0.169272	0.00137249	-0.0962458	0.120145	0.00106736	-0.0317094		0.88	-0.401856	-0.349392	-0.463992	-0.85633	-0.768422	-1	-0.088999	-0.973752	-0.876745	-0.674018	-0.500253	-0.220015	-0.575406	-0.0293418	-0.459924	-0.377043	-0.923179	-0.414733	-0.57954	0.254711	-0.000287277	-0.910369	-0.0979678	-0.620089	-0.683361	-0.330803	0.0910406	0.236729	-0.671322	-0.578761	-0.434514	-0.511584	-0.894612	0.280504	0.131775
0.89	0.0622343	0.00137616	-0.0110053	0.0514383	0.00182593	0.00587011	0.168454	0.00139063	-0.0955623	0.12021	0.00125027	-0.0412055		0.89	-0.366063	-0.322899	-0.438028	-0.820896	-0.787837	-0.996863	-0.0484936	-0.983967	-0.890024	-0.613127	-0.484198	-0.214591	-0.563087	0.0722386	-0.438158	-0.381545	-0.928511	-0.410538	-0.615838	0.252406	0.00294977	-0.907133	-0.115621	-0.599424	-0.674703	-0.328389	0.0885851	0.258763	-0.607902	-0.574667	-0.463079	-0.50416	-0.899039	0.281998	0.122697
0.9	0.0625963	0.00126187	-0.0187217	0.0515441	0.00195855	4.82168e-05	0.167546	0.00138543	-0.0932552	0.120168	0.00109701	-0.0493767		0.9	-0.329499	-0.305704	-0.417803	-0.781486	-0.799199	-0.970676	0.0426163	-0.991136	-0.912771	-0.526761	-0.500718	-0.17742	-0.565337	0.212783	-0.438637	-0.374786	-0.912716	-0.409522	-0.620105	0.273192	0.0329154	-0.920909	-0.0855018	-0.577811	-0.610892	-0.350228	0.0688871	0.274021	-0.634617	-0.552129	-0.487088	-0.503155	-0.874769	0.269117	0.116769
0.91	0.0629568	0.00127133	-0.0288567	0.0518056	0.0019607	-0.00109626	0.166643	0.00127303	-0.0895379	0.120127	0.00127034	-0.0541112		0.91	-0.300354	-0.296897	-0.335911	-0.737613	-0.838973	-0.935091	0.120449	-0.999355	-0.867264	-0.498256	-0.473057	-0.166011	-0.547392	0.294308	-0.425582	-0.376212	-0.858579	-0.419532	-0.601608	0.292182	0.0721421	-0.932818	-0.0282652	-0.544156	-0.582697	-0.317444	0.0477799	0.270205	-0.612184	-0.516742	-0.491376	-0.502107	-0.859169	0.24031	0.109603
0.92	0.0633118	0.00122653	-0.0384247	0.0518381	0.00206729	-0.00134611	0.165819	0.00117025	-0.0867501	0.1199	0.00126989	-0.0568023		0.92	-0.247992	-0.230774	-0.3374	-0.727685	-0.868404	-0.935743	0.174306	-1	-0.859328	-0.516522	-0.477556	-0.127162	-0.532232	0.326009	-0.397745	-0.374735	-0.822603	-0.415366	-0.582561	0.288035	0.111326	-0.928114	-0.0360797	-0.52081	-0.556727	-0.300772	0.051683	0.265451	-0.57145	-0.489586	-0.480998	-0.48269	-0.864016	0.215321	0.118036
0.93	0.063661	0.00130889	-0.0451096	0.0518405	0.00195754	-0.00343249	0.164893	0.00111414	-0.0816403	0.119891	0.00122425	-0.0567145		0.93	-0.188396	-0.168069	-0.308168	-0.717246	-0.856975	-0.892854	0.231412	-0.993314	-0.923678	-0.471596	-0.48039	-0.0995585	-0.543219	0.337252	-0.369192	-0.366657	-0.798971	-0.418238	-0.551163	0.281245	0.113103	-0.909835	-0.00792448	-0.491315	-0.472332	-0.353911	0.0519259	0.273243	-0.500484	-0.484414	-0.44415	-0.463865	-0.870804	0.210703	0.12305
0.94	0.0640863	0.00153212	-0.0504944	0.0517471	0.00211158	-0.008349	0.16391	0.00105707	-0.0743579	0.119898	0.00118316	-0.0574303		0.94	-0.173482	-0.142644	-0.25434	-0.742266	-0.85334	-0.893699	0.238795	-0.992332	-0.907646	-0.454559	-0.47801	-0.040268	-0.524748	0.29644	-0.350944	-0.325077	-0.784734	-0.401463	-0.481748	0.274588	0.159046	-0.903103	0.0291647	-0.460523	-0.427645	-0.344498	0.05634	0.272047	-0.532116	-0.451248	-0.409513	-0.455434	-0.864262	0.229054	0.124007
0.95	0.0643304	0.00155928	-0.0527437	0.0515106	0.00212962	-0.0155412	0.163091	0.00109778	-0.0641677	0.119978	0.001206	-0.056982		0.95	-0.143417	-0.150443	-0.257418	-0.754628	-0.831681	-0.896668	0.294185	-0.984215	-0.903046	-0.493411	-0.439344	0.0023563	-0.52876	0.300749	-0.32717	-0.281899	-0.762416	-0.395967	-0.450586	0.27367	0.156112	-0.85457	0.041403	-0.427692	-0.411469	-0.333476	0.0648991	0.272034	-0.570273	-0.466331	-0.417865	-0.417185	-0.899416	0.22255	0.126817
0.96	0.0646607	0.00157632	-0.0513409	0.0515749	0.00228924	-0.0274111	0.162391	0.00120576	-0.0532102	0.12006	0.00116523	-0.0575419		0.96	-0.124136	-0.105033	-0.32009	-0.734766	-0.841009	-0.910723	0.339734	-0.966984	-0.943096	-0.458975	-0.452514	0.0871622	-0.51757	0.310529	-0.3377	-0.260735	-0.760802	-0.405058	-0.445749	0.273471	0.137927	-0.831111	0.0749401	-0.402131	-0.369665	-0.379987	0.0655965	0.292728	-0.607796	-0.415538	-0.447093	-0.401354	-0.890261	0.242383	0.132316
0.97	0.0650251	0.00163323	-0.0450582	0.051434	0.00236421	-0.0397522	0.161592	0.00140608	-0.041482	0.120221	0.00130114	-0.0569263		0.97	-0.10415	-0.0709168	-0.344778	-0.761013	-0.85163	-0.894306	0.440385	-0.951631	-0.976872	-0.425752	-0.475456	0.124883	-0.508284	0.345024	-0.344069	-0.255872	-0.749548	-0.387266	-0.429056	0.290245	0.143769	-0.803803	0.195027	-0.356583	-0.265366	-0.371878	0.0412451	0.285515	-0.57416	-0.409729	-0.471015	-0.393451	-0.892552	0.253614	0.128918
0.98	0.0654172	0.00157328	-0.0359736	0.0512025	0.00235672	-0.0493896	0.160798	0.00146375	-0.0323509	0.120343	0.00138994	-0.0545465		0.98	-0.0696761	-0.0809405	-0.349425	-0.742332	-0.860956	-0.9095	0.523857	-0.934441	-0.935465	-0.44268	-0.4776	0.15561	-0.446918	0.299237	-0.333427	-0.260174	-0.768275	-0.371417	-0.378405	0.304719	0.197915	-0.786835	0.199747	-0.323516	-0.218859	-0.35954	0.0474676	0.293666	-0.56549	-0.390907	-0.524683	-0.390197	-0.857776	0.236817	0.127112
0.99	0.0654459	0.00146286	-0.0254474	0.050944	0.00242468	-0.0560324	0.160162	0.00172725	-0.0269432	0.120374	0.00140601	-0.0505791		0.99	-0.045875	-0.0822225	-0.357883	-0.72809	-0.896371	-0.884776	0.604024	-0.908392	-0.956975	-0.401656	-0.497124	0.209651	-0.433738	0.326243	-0.331479	-0.3074	-0.750939	-0.372016	-0.397334	0.289057	0.191459	-0.761001	0.163452	-0.298885	-0.104668	-0.390668	0.0379133	0.294206	-0.628474	-0.387257	-0.523346	-0.395618	-0.854241	0.2122	0.129936
1	0.0657093	0.00153933	-0.0152057	0.0508285	0.00223951	-0.0596766	0.159479	0.00167775	-0.0253028	0.120421	0.00158745	-0.0462116		1	-0.0497515	-0.0490382	-0.328691	-0.752183	-0.962898	-0.866973	0.691222	-0.883203	-0.964316	-0.396688	-0.510769	0.26849	-0.353349	0.22118	-0.317857	-0.347919	-0.765281	-0.340523	-0.366795	0.279573	0.215259	-0.74114	0.205892	-0.268599	-0.0343022	-0.4446	0.00756108	0.287118	-0.489727	-0.363804	-0.501792	-0.407225	-0.803607	0.232825	0.126647
1.01	0.0660406	0.00162752	-0.0058935	0.0505295	0.00206897	-0.0600314	0.158851	0.00182358	-0.0273535	0.120463	0.00167518	-0.0404386		1.01	-0.0366547	-0.0366134	-0.259107	-0.790909	-0.969975	-0.822309	0.760221	-0.864141	-0.938564	-0.437369	-0.555973	0.313112	-0.336275	0.242243	-0.281134	-0.368493	-0.761316	-0.305321	-0.332557	0.24324	0.24112	-0.722434	0.257311	-0.239625	-0.0109864	-0.406699	0.00676528	0.289333	-0.537061	-0.375686	-0.504153	-0.382856	-0.786629	0.239884	0.119323
1.02	0.0662255	0.00164653	-0.00128958	0.05052	0.00202948	-0.0599806	0.158284	0.00170273	-0.0321814	0.120569	0.00162397	-0.0364849		1.02	-0.0351224	-0.0884784	-0.22514	-0.742755	-0.966955	-0.786306	0.814455	-0.841663	-0.913972	-0.445894	-0.592866	0.389298	-0.334105	0.242057	-0.271086	-0.369151	-0.750243	-0.29822	-0.330627	0.213919	0.238795	-0.715778	0.259267	-0.227605	-0.0248642	-0.371805	0.00711877	0.294278	-0.628229	-0.352794	-0.488469	-0.380454	-0.760612	0.231157	0.113372
1.03	0.0664621	0.00180018	0.00166778	0.0505118	0.00207196	-0.0593653	0.157738	0.00163631	-0.0375095	0.120667	0.00156166	-0.0343409		1.03	-0.0189505	-0.0499355	-0.173474	-0.747024	-0.996943	-0.788037	0.859101	-0.825914	-0.929359	-0.43759	-0.651933	0.489979	-0.34463	0.29475	-0.255952	-0.36146	-0.731218	-0.262518	-0.344116	0.174097	0.21965	-0.689261	0.420848	-0.210886	-0.0379063	-0.354866	0.0145576	0.291756	-0.686629	-0.2917	-0.473188	-0.371881	-0.752776	0.230422	0.115417
1.04	0.0669611	0.00163	0.00327512	0.0505006	0.00231771	-0.0597543	0.15715	0.00147299	-0.0422382	0.1207	0.00142803	-0.032437		1.04	-0.00176642	-0.155393	-0.198596	-0.634111	-1	-0.722362	0.936261	-0.799393	-0.911876	-0.395775	-0.715861	0.53659	-0.454146	0.375989	-0.286708	-0.313138	-0.696209	-0.259938	-0.362988	0.140203	0.204615	-0.741294	0.557395	-0.19289	-0.032429	-0.0858625	0.0159716	0.26345	-1	-0.296246	-0.475203	-0.360784	-0.713305	0.220846	0.12507
1.05	0.0670996	0.00219572	0.00461775	0.0510035	0.00206369	-0.0576321	0.15669	0.00147292	-0.0455336	0.12081	0.00168959	-0.032884		1.05	0.121011	-0.0393436	-0.0784832	-0.743409	-0.990305	-0.863145	0.927412	-0.806572	-0.916542	-0.386705	-0.763564	0.679935	-0.301592	0.345712	-0.219628	-0.264643	-0.749366	-0.13393	-0.308055	0.0586119	0.220959	-0.603997	0.840935	-0.169987	-0.102263	-0.359041	0.0786028	0.316196	-0.698423	-0.117017	-0.564391	-0.336825	-0.771413	0.248665	0.127959
1.05	0.0590576	0.00117349	-0.0394886	0.0389637	0.000532917	-0.121346	0.146719	0.000557736	-0.0844132	0.109376	0.000844206	-0.0577845
1.04	0.0589414	0.000692415	-0.038286	0.0383781	0.000844934	-0.125002	0.146802	0.000542955	-0.0804191	0.109218	0.000464869	-0.0590987
1.03	0.0584354	0.000873625	-0.0369231	0.0385087	0.00053922	-0.117442	0.147554	0.000682171	-0.0729674	0.109188	0.000769208	-0.0607803
1.02	0.058223	0.00071908	-0.0406009	0.0386288	0.000478981	-0.114394	0.147962	0.000719308	-0.0692047	0.109065	0.000819837	-0.0646589
1.01	0.0580391	0.000722381	-0.0473883	0.0387373	0.000510202	-0.111339	0.148486	0.000809546	-0.0657475	0.108922	0.000909869	-0.0702661
1	0.0578142	0.000648823	-0.0583738	0.0389718	0.000642727	-0.108557	0.149089	0.00067304	-0.0643572	0.108834	0.000853596	-0.0770055
0.99	0.0575844	0.000584334	-0.0680949	0.0390904	0.000797279	-0.104591	0.14964	0.000748457	-0.0653076	0.108768	0.000674804	-0.0824489
0.98	0.0576044	0.000692803	-0.0768023	0.039323	0.000723183	-0.09834	0.150146	0.000610148	-0.0689672	0.108693	0.000648599	-0.0868163
0.97	0.0572966	0.000747897	-0.0828206	0.0394085	0.000732911	-0.0911761	0.150882	0.000547469	-0.0756599	0.108505	0.00053652	-0.0883057
0.96	0.0570014	0.000645151	-0.0878334	0.03952	0.000640594	-0.0829418	0.151608	0.000378999	-0.0850304	0.108297	0.00035234	-0.0869412
0.95	0.0567463	0.000640276	-0.0909625	0.0395754	0.00054608	-0.0761558	0.152276	0.000331517	-0.0942879	0.108173	0.00039203	-0.084177
0.94	0.0565523	0.00063171	-0.0921668	0.0397561	0.000543625	-0.0739925	0.15311	0.000280198	-0.103811	0.108006	0.00035669	-0.0826502
0.93	0.0561545	0.00040496	-0.0915296	0.0398893	0.00051065	-0.0737953	0.153993	0.000261846	-0.112223	0.107959	0.000371547	-0.0810049
0.92	0.0557937	0.000324951	-0.0880683	0.0399085	0.000669503	-0.0756298	0.154862	0.000296861	-0.118885	0.107913	0.000454352	-0.0813776
0.91	0.0555047	0.000380249	-0.0796172	0.0398816	0.000664359	-0.0776573	0.155627	0.000396192	-0.122763	0.108082	0.000465267	-0.0789288
0.9	0.0551128	0.000404088	-0.0682662	0.0395495	0.000564508	-0.0782757	0.156419	0.000511812	-0.125924	0.108024	0.000155409	-0.074392
0.89	0.0547828	0.000497915	-0.0560855	0.0394182	0.000396435	-0.0739792	0.157229	0.000527699	-0.127054	0.107996	0.000355896	-0.0665716
0.88	0.0545093	0.000667369	-0.0440891	0.0390252	0.000424913	-0.0704396	0.158077	0.000558517	-0.12705	0.10788	-1.06138e-05	-0.0576442
0.87	0.054301	0.000551277	-0.0358884	0.0385601	0.000304068	-0.0655094	0.158605	0.000516714	-0.124631	0.107955	4.16369e-05	-0.0472522
0.86	0.0540431	0.000574081	-0.0313479	0.0383553	0.000282913	-0.0606967	0.159432	0.000400959	-0.121356	0.107837	0.000247797	-0.0402508
0.85	0.053752	0.000492889	-0.0301891	0.0382719	0.000353277	-0.0567439	0.160192	0.000400259	-0.115804	0.107922	0.00065656	-0.0336286
0.84	0.0534441	0.000546426	-0.0284527	0.0381371	0.000408824	-0.0587893	0.16071	0.000456351	-0.107046	0.107943	0.000708803	-0.0288062
0.83	0.0531132	0.000482505	-0.0263185	0.0384716	0.000473295	-0.0608259	0.161099	0.000489107	-0.0973162	0.108025	0.00105002	-0.0248015
0.82	0.0527208	0.00063058	-0.0243156	0.0387091	0.000503536	-0.0672157	0.161423	0.000491166	-0.0878756	0.108078	0.00104773	-0.021208
0.81	0.0522816	0.000472494	-0.0232766	0.038723	0.000458306	-0.0751685	0.161486	0.000477782	-0.0797292	0.108126	0.00100398	-0.0182405
0.8	0.0521462	0.000585093	-0.0235088	0.0388727	0.000564554	-0.0833505	0.161577	0.000503619	-0.0741324	0.108108	0.000993415	-0.0187993
0.79	0.0518938	0.000466599	-0.0278314	0.0386395	0.000563952	-0.0867143	0.161687	0.000432854	-0.0729936	0.108025	0.00100328	-0.0233332
0.78	0.0516277	0.000417945	-0.0333021	0.0380059	0.000506605	-0.0859413	0.161967	0.00044371	-0.0748061	0.108199	0.00107654	-0.0300997
0.77	0.0516914	0.000364253	-0.0375104	0.0374183	0.00035142	-0.0800444	0.162408	0.000356711	-0.0787809	0.108329	0.00103081	-0.0378429
0.76	0.0514551	0.000516466	-0.0425056	0.0369135	0.000182013	-0.072886	0.162785	0.00034531	-0.084667	0.108498	0.00102029	-0.0448934
0.75	0.0512647	0.000321776	-0.0459145	0.0365663	6.12609e-05	-0.0658295	0.163064	0.000326068	-0.0916056	0.108673	0.00102748	-0.0510252
0.74	0.0510344	0.000337695	-0.0459566	0.0363376	7.72245e-05	-0.0577764	0.163465	0.000316397	-0.0986851	0.108808	0.000901822	-0.0543113
0.73	0.05093	0.000301512	-0.0441677	0.0363009	1.67827e-05	-0.0505565	0.163627	0.000268514	-0.105573	0.108731	0.000720883	-0.0588297
0.72	0.0507053	0.000276713	-0.0425422	0.0363515	8.19782e-05	-0.0411252	0.163522	0.000292869	-0.111772	0.108717	0.000675445	-0.0659207
0.71	0.0507595	0.000335298	-0.038456	0.0362235	0.000334446	-0.0328256	0.163559	0.000404958	-0.113966	0.108815	0.000747788	-0.0751729
0.7	0.0504592	0.000393554	-0.0348064	0.0358864	0.000323127	-0.0238252	0.16365	0.000420536	-0.112307	0.108827	0.000640607	-0.0848674
0.69	0.0505149	0.000381064	-0.0321365	0.0356077	0.000283436	-0.0165123	0.163647	0.000444667	-0.10776	0.108956	0.000674117	-0.0944718
0.68	0.050319	0.000476458	-0.0296148	0.0352977	0.000316222	-0.00981294	0.163813	0.000407893	-0.101416	0.10905	0.000801163	-0.101616
0.67	0.0503194	0.000541509	-0.024458	0.0347299	0.000383081	-0.00630129	0.164095	0.000377024	-0.0938366	0.109265	0.000833369	-0.104161
0.66	0.0503206	0.000531219	-0.0215634	0.0341454	0.000170268	-0.00377956	0.164243	0.000319817	-0.0880089	0.109393	0.000544962	-0.103785
0.65	0.0504641	0.000612956	-0.0184576	0.0340394	0.000164306	-0.00390725	0.164534	0.000331008	-0.0848016	0.109602	0.000574822	-0.10023
0.64	0.0504431	0.000665544	-0.0171719	0.0336268	4.32699e-05	-0.00687181	0.164761	0.000250543	-0.0833985	0.109894	0.000610706	-0.0953778
0.63	0.0505676	0.000602856	-0.0187389	0.0331455	6.99873e-05	-0.0111652	0.16474	0.000102772	-0.0840517	0.110138	0.000538015	-0.0887169
0.62	0.0503813	0.000586612	-0.0222704	0.0329827	-0.000112145	-0.0168802	0.165037	8.24995e-05	-0.0858688	0.110238	0.000328445	-0.0819946
0.61	0.0501895	0.000540359	-0.0272073	0.0329586	-2.18644e-05	-0.0238235	0.165157	6.08773e-05	-0.0876039	0.110415	0.000501647	-0.0754917
0.6	0.0500968	0.000461048	-0.0359281	0.0325231	-0.000104299	-0.0321982	0.165245	-0.000127791	-0.0876632	0.110619	0.000292826	-0.0697151
0.59	0.0501241	0.000370259	-0.0448736	0.0325312	3.7728e-05	-0.0401612	0.165254	-3.5185e-05	-0.0862171	0.110712	0.000178157	-0.0629203
0.58	0.0500635	0.000361953	-0.0524278	0.0323601	-4.46212e-05	-0.0495229	0.165333	0.000137719	-0.0831684	0.110988	0.000251673	-0.058137
0.57	0.0499105	0.000316419	-0.0617102	0.0322825	-4.40398e-05	-0.0565067	0.165277	0.000140982	-0.0787945	0.111144	0.000448663	-0.054652
0.56	0.0497768	0.000293567	-0.0671923	0.0320695	5.1596e-05	-0.0614874	0.165389	0.000128614	-0.0736097	0.111274	0.000233076	-0.0512591
0.55	0.0496421	0.000291183	-0.0694372	0.0321344	7.2934e-05	-0.0638914	0.165287	0.000158389	-0.0686807	0.111243	0.00037037	-0.0491203
0.54	0.049455	0.000338699	-0.0696372	0.0317693	-5.12288e-06	-0.0667857	0.16525	6.34128e-05	-0.0636492	0.111393	0.000452527	-0.052152
0.53	0.049382	0.000328254	-0.0706852	0.0316569	-8.35164e-05	-0.0679685	0.165229	0.000122874	-0.0572268	0.11146	0.00036047	-0.0564646
0.52	0.0496198	0.000300018	-0.0681894	0.0315514	1.71451e-05	-0.0675895	0.165155	0.000206634	-0.0511886	0.11158	0.000122625	-0.0631444
0.51	0.0497838	0.000230405	-0.0678636	0.0315488	-0.000220038	-0.0665845	0.164742	0.000257626	-0.0457547	0.111703	0.000300336	-0.071447
0.5	0.0499107	0.000207659	-0.0666742	0.0313879	-0.000201692	-0.0649157	0.164343	0.00021781	-0.0392553	0.11192	7.92753e-05	-0.080197
0.49	0.0498769	0.00014255	-0.0666939	0.0314551	-0.000322363	-0.0587533	0.163791	0.000133006	-0.0333629	0.112131	-0.000100477	-0.0876634
0.48	0.0497726	2.50105e-05	-0.0663407	0.0312996	-0.000366116	-0.0513958	0.163229	3.88802e-06	-0.0294377	0.112364	-0.000314832	-0.0954969
0.47	0.0496228	9.75244e-05	-0.0687989	0.0311049	-0.000419207	-0.0426312	0.162418	-6.88572e-05	-0.0286306	0.112601	-0.000347775	-0.102156
0.46	0.0495397	-1.23461e-05	-0.0734148	0.0306929	-0.000527468	-0.0339815	0.161965	-0.000135704	-0.0329036	0.112916	-0.000466208	-0.109624
0.45	0.0495705	-8.12621e-05	-0.0832672	0.0303962	-0.000490931	-0.0263636	0.161392	-0.000127347	-0.0422535	0.113227	-0.000413406	-0.117731
0.44	0.0497001	-0.000154656	-0.0984752	0.0299509	-0.000417382	-0.0207528	0.160781	-3.26718e-05	-0.0543142	0.113471	-0.000434141	-0.127371
0.43	0.0500167	-0.000190181	-0.113958	0.0296213	-0.000322415	-0.0129375	0.159848	1.27526e-05	-0.0679922	0.113708	-0.000473232	-0.13875
0.42	0.0501636	-0.000273387	-0.131662	0.0290699	-0.00024659	-0.00656061	0.159011	-5.76362e-05	-0.0835995	0.114003	-0.000461139	-0.153633
0.41	0.0505382	-0.000145712	-0.149455	0.0289141	1.02228e-05	0.00195383	0.157749	-1.1942e-05	-0.0976447	0.114197	-0.000569427	-0.16759
0.4	0.0509548	-0.000110655	-0.164998	0.0287131	-6.63696e-05	0.0103067	0.156483	2.92324e-05	-0.109477	0.114405	-0.000507801	-0.1807
0.39	0.051542	-0.000144334	-0.172861	0.0284671	-0.000201116	0.0166339	0.155347	-2.38967e-05	-0.116747	0.114638	-0.000324069	-0.188459
0.38	0.051939	5.31147e-05	-0.178765	0.0280411	-0.000225925	0.0143148	0.154298	-9.93922e-05	-0.118708	0.114715	-0.000139759	-0.189642
0.37	0.0526654	0.000118134	-0.177258	0.0277737	-0.000347683	0.0103781	0.15308	-6.84013e-06	-0.111621	0.114768	-5.65525e-05	-0.179604
0.36	0.0533344	7.10738e-05	-0.16629	0.0269261	-0.000391996	0.00537547	0.151849	-3.94442e-05	-0.0962264	0.114709	0.000167469	-0.160689
0.35	0.054086	8.97627e-05	-0.143443	0.0262489	-0.000426351	0.00218496	0.150355	1.63815e-05	-0.0719667	0.114561	0.000138885	-0.131592
0.34	0.0547306	0.000177415	-0.111624	0.0255803	-0.000318829	0.00342147	0.148658	-7.335e-06	-0.0389988	0.114205	-6.4654e-05	-0.0957937
0.33	0.0557034	0.000160019	-0.0691675	0.025092	-0.000417592	0.0159998	0.146961	6.0013e-07	0.00258815	0.113786	-0.000130336	-0.052136
0.32	0.0565741	0.000135489	-0.0166092	0.0246378	-0.000393554	0.0387154	0.145103	-7.85017e-05	0.0499398	0.113184	-8.8423e-05	-0.00356197
0.31	0.0574232	0.000207105	0.0413556	0.0246642	-0.000440443	0.0718602	0.143249	-4.62394e-05	0.100724	0.112417	-0.000130779	0.049441
0.3	0.0582566	0.000196904	0.0975191	0.024869	-0.00063981	0.115985	0.141757	1.76033e-05	0.152584	0.111557	-0.00041604	0.10354
0.29	0.0591786	0.000226171	0.151357	0.0251911	-0.000567148	0.168127	0.140084	0.000147237	0.199378	0.110736	-0.000257766	0.154783
0.28	0.059981	0.000116675	0.200632	0.02577	-0.000501475	0.224163	0.138336	0.000208069	0.236023	0.109804	-0.00022634	0.196536
0.27	0.0609489	0.00010361	0.237517	0.0261167	-0.000407751	0.279005	0.136943	0.000272571	0.25797	0.108915	-0.000292075	0.223606
0.26	0.0618854	2.64357e-05	0.26202	0.0265791	-0.000405807	0.327683	0.135722	0.000160974	0.260345	0.108005	-0.000352208	0.236094
0.25	0.062792	3.90617e-05	0.277551	0.0266548	-0.000194089	0.368436	0.134347	9.08179e-05	0.241607	0.107001	-3.63102e-05	0.234542
0.24	0.0635546	-6.15529e-05	0.281407	0.0265582	-0.000220714	0.398825	0.133371	5.08979e-05	0.206583	0.105698	-8.58327e-05	0.220374
0.23	0.064624	-1.68712e-05	0.277001	0.0266378	-0.000292748	0.416825	0.13253	3.44581e-05	0.157574	0.10446	-0.000392467	0.197339
0.22	0.0654055	6.16911e-05	0.272212	0.0270206	-0.000436931	0.425256	0.13165	-5.43747e-05	0.10003	0.103048	-0.000427183	0.172762
0.21	0.0664047	8.71892e-05	0.272538	0.0273039	-0.000316077	0.42899	0.130957	-7.47819e-06	0.0404764	0.101604	-0.000511789	0.1513
0.2	0.0672852	0.000123069	0.279887	0.0278717	-0.000265948	0.427518	0.130292	-0.000119605	-0.0141544	0.100253	-0.000528694	0.137418
0.19	0.0680966	0.000191471	0.298966	0.0285605	-4.98111e-05	0.430394	0.129529	-0.000179169	-0.0542062	0.0988445	-0.00052298	0.143085
0.18	0.068883	0.000155465	0.334333	0.0293082	8.47982e-05	0.442778	0.128838	-0.000258274	-0.0696482	0.0973122	-0.000282907	0.172012
0.17	0.0697876	0.000126337	0.38966	0.0299836	0.000206544	0.470754	0.128236	-0.000296477	-0.0545159	0.0959271	-0.00017026	0.227895
0.16	0.0706999	8.50174e-05	0.465835	0.0307995	0.000104464	0.520495	0.127466	-0.00036515	0.00102308	0.0945505	-2.90212e-05	0.31365
0.15	0.0716358	1.23595e-05	0.56708	0.0316343	0.000125351	0.601339	0.126599	-0.000298377	0.102972	0.0930908	-3.26149e-05	0.432056
0.14	0.0726992	2.31647e-05	0.695171	0.0327974	1.349e-06	0.707796	0.125874	-0.000350234	0.25344	0.0918777	6.25403e-05	0.576761
0.13	0.0737127	7.51794e-05	0.846539	0.0337961	5.84444e-05	0.841898	0.125152	-0.000332495	0.449026	0.0908932	9.27773e-05	0.747272
0.12	0.0746252	2.33341e-05	1.01554	0.0349808	-9.06333e-05	0.997872	0.124393	-0.000307529	0.684646	0.0899836	2.79641e-05	0.9361
0.11	0.0752971	6.98957e-05	1.1945	0.0363009	-0.000112036	1.16666	0.123612	-0.0002423	0.941296	0.0893086	1.36056e-05	1.13165
0.1	0.0761144	0.000122722	1.36856	0.0375038	-0.000105752	1.33107	0.122953	-0.000280905	1.19706	0.0888245	6.65575e-05	1.32082
0.09	0.0771231	0.000261896	1.51955	0.0385778	-0.000155396	1.47571	0.122381	-0.000265437	1.42331	0.0885548	5.55726e-05	1.48693
0.08	0.0777143	0.000280567	1.63975	0.0398512	-0.000140942	1.58292	0.121752	-0.000249143	1.60413	0.0884667	0.000154492	1.6218
0.07	0.0784637	0.000402854	1.72371	0.0410611	4.16093e-06	1.65168	0.121262	-0.000317507	1.73106	0.0887044	-6.66665e-05	1.71675
0.06	0.0792287	0.00046379	1.73683	0.0420914	2.79444e-05	1.65013	0.12095	-0.000399847	1.76148	0.0893144	-0.000293477	1.73706
0.05	0.0799343	0.000387481	1.65956	0.0432284	-0.000257679	1.56724	0.120534	-0.000316762	1.68532	0.0900594	-0.000988158	1.66733
0.04	0.0805221	0.00042998	1.49933	0.0443794	-0.000221169	1.40309	0.119853	-4.76387e-05	1.50754	0.0907594	-0.00155282	1.50742
0.03	0.081189	0.000452039	1.24715	0.0451126	-0.000102372	1.15592	0.119325	9.91364e-05	1.22992	0.0916187	-0.00154478	1.24528
0.02	0.0815766	0.000368355	0.883697	0.0457371	-0.000133212	0.814657	0.118734	0.00024664	0.859361	0.0924792	-0.00132807	0.879156
0.01	0.0816973	0.000383474	0.475167	0.0462079	-0.000110716	0.438489	0.118472	0.000415094	0.455748	0.0933407	-0.001094	0.474082
0	0.0816	0.000453709	0.080966	0.0465977	-1.07163e-05	0.0673161	0.118603	0.000487397	0.0564847	0.0942327	-0.000403504	0.0759065
-0.01	0.081413	0.000318757	-0.286425	0.0468019	-0.000141319	-0.275486	0.119159	0.000561369	-0.307551	0.0953188	1.00115e-05	-0.283105
-0.02	0.0811729	0.000261661	-0.586621	0.0466116	-0.000340306	-0.546698	0.120017	0.000599074	-0.608234	0.0962517	-9.97261e-05	-0.565582
-0.03	0.0808478	0.000260857	-0.768037	0.0467782	-0.00044044	-0.702932	0.121235	0.000631384	-0.811612	0.0971481	-0.000272497	-0.73505
-0.04	0.0806585	0.00013044	-0.852711	0.0466659	-0.000631267	-0.762439	0.122312	0.000682753	-0.917138	0.0979446	-0.000402573	-0.81237
-0.05	0.08035	7.30295e-05	-0.877174	0.0466141	-0.000655272	-0.747337	0.12339	0.000655292	-0.93556	0.0987684	-0.000692122	-0.818965
-0.06	0.0798586	-6.97632e-05	-0.849416	0.0465267	-0.000633629	-0.677359	0.124592	0.000559065	-0.881769	0.0995753	-0.000636653	-0.774512
-0.07	0.0794913	-0.000130306	-0.783991	0.0469691	-0.000655337	-0.574968	0.125605	0.000528524	-0.76426	0.100324	-0.000625972	-0.694571
-0.08	0.0792314	-0.000223867	-0.702841	0.0469316	-0.000555145	-0.469143	0.126382	0.000553979	-0.601259	0.100961	-0.000978936	-0.600832
-0.09	0.0787924	-0.000199421	-0.616135	0.0468708	-0.000387734	-0.36951	0.127016	0.000433915	-0.419983	0.101282	-0.00104395	-0.503534
-0.1	0.0783564	-0.000143102	-0.523769	0.0465579	-0.000377229	-0.284189	0.127839	0.000363143	-0.236668	0.101611	-0.000903126	-0.407663
-0.11	0.0780781	-5.35796e-05	-0.436307	0.0464137	-0.000474812	-0.217078	0.128625	0.0003798	-0.066182	0.101799	-0.000995083	-0.316783
-0.12	0.0777128	5.52495e-05	-0.356954	0.0460211	-0.000627083	-0.168208	0.129259	0.00047144	0.0761562	0.102038	-0.000907131	-0.235493
-0.13	0.0774592	0.000217893	-0.289007	0.045566	-0.000723914	-0.13489	0.130085	0.000275652	0.179309	0.102186	-0.00040847	-0.164639
-0.14	0.0773101	0.000355077	-0.235873	0.0452208	-0.000730249	-0.118198	0.130859	0.000305251	0.244319	0.102373	-0.000205174	-0.105551
-0.15	0.0771781	0.000356235	-0.199639	0.0448406	-0.000649329	-0.115866	0.13118	0.000346826	0.269443	0.102423	-5.57299e-05	-0.0612098
-0.16	0.0769895	0.000465215	-0.176336	0.0441211	-0.000600221	-0.126691	0.131255	0.000320942	0.261607	0.102578	3.45337e-05	-0.033779
-0.17	0.0768006	0.000482856	-0.166809	0.0435134	-0.000376369	-0.147362	0.131436	0.000166146	0.22562	0.102642	3.60904e-05	-0.0247614
-0.18	0.0765889	0.00033111	-0.168459	0.0428915	-0.000200667	-0.173516	0.131545	0.000263497	0.172018	0.102565	1.17027e-05	-0.033021
-0.19	0.0763077	0.00029209	-0.177513	0.0421944	-9.81816e-05	-0.200711	0.131728	0.000286068	0.10489	0.102551	-5.66062e-05	-0.0567335
-0.2	0.0761977	0.000277847	-0.19017	0.04168	-0.000193197	-0.222251	0.131992	0.000421257	0.0331986	0.102563	-6.20999e-05	-0.0909355
-0.21	0.0760523	0.000214926	-0.204971	0.0415324	-3.40323e-05	-0.236329	0.132501	0.000472515	-0.037997	0.102453	-0.000124868	-0.130914
-0.22	0.0759892	0.000251227	-0.217416	0.0410393	2.64044e-05	-0.241415	0.133181	0.000473515	-0.10369	0.10246	-0.000285449	-0.169635
-0.23	0.0758067	0.000331223	-0.228778	0.0408438	8.07752e-06	-0.238972	0.133453	0.000474227	-0.161744	0.102452	-0.000333753	-0.202479
-0.24	0.0757822	0.000251964	-0.235758	0.0407653	-6.61258e-05	-0.227194	0.133632	0.00047934	-0.206416	0.102507	-0.000363026	-0.227021
-0.25	0.0758334	0.000289711	-0.237071	0.0404122	1.65474e-05	-0.209943	0.13396	0.000420756	-0.236865	0.102369	-0.000457365	-0.240599
-0.26	0.0757762	0.000283866	-0.231242	0.040491	6.9131e-05	-0.186414	0.13408	0.000412433	-0.252949	0.102225	-0.000319847	-0.241338
-0.27	0.0756287	0.000237875	-0.22089	0.0406737	-5.3273e-05	-0.162044	0.134077	0.000571076	-0.253963	0.10218	-0.000189705	-0.232281
-0.28	0.0756317	0.000228975	-0.203148	0.0407418	-4.79881e-06	-0.135377	0.134577	0.000609031	-0.240797	0.102126	-7.3907e-05	-0.214979
-0.29	0.0755819	0.000324814	-0.178687	0.0407601	0.000162961	-0.11133	0.135071	0.000463412	-0.218072	0.102151	-2.12065e-05	-0.190352
-0.3	0.07546	0.000354212	-0.15076	0.0410664	0.00014938	-0.0920743	0.135385	0.000439655	-0.188858	0.102285	-5.61164e-05	-0.165117
-0.31	0.0753802	0.000406072	-0.123687	0.0409263	5.02334e-05	-0.0808507	0.135835	0.000523742	-0.15697	0.102404	-5.33241e-05	-0.140796
-0.32	0.0754816	0.000469317	-0.0992532	0.0406242	0.000229327	-0.074348	0.13626	0.000368221	-0.126432	0.102336	-4.89859e-05	-0.116927
-0.33	0.0754082	0.000446834	-0.0801464	0.0403014	8.60536e-05	-0.0741643	0.136265	0.000350125	-0.100469	0.10241	-0.000541871	-0.0966117
-0.34	0.07561	0.00042774	-0.0677398	0.0403735	-1.80592e-05	-0.0783896	0.136583	0.000390639	-0.0794913	0.10231	-0.000535419	-0.0816988
-0.35	0.0754989	0.000417903	-0.0602653	0.0406058	0.000199694	-0.0854604	0.136837	0.000354241	-0.0655557	0.102232	-0.000429706	-0.0671665
-0.36	0.0754057	0.000389684	-0.0560108	0.0408225	7.60043e-05	-0.0918802	0.137079	0.000296791	-0.0579691	0.102221	-0.000816623	-0.0554508
-0.37	0.0749647	0.00031778	-0.0519056	0.041496	0.000138691	-0.0986494	0.137509	0.000356023	-0.056288	0.102201	-0.000855614	-0.0489296
-0.38	0.0746834	0.000403251	-0.0487143	0.0420372	1.78875e-05	-0.103081	0.137984	0.000340077	-0.0591496	0.102196	-0.000470023	-0.0464003
-0.39	0.074318	0.000442771	-0.0485936	0.0421747	-0.00012638	-0.104056	0.138101	0.000425723	-0.066508	0.102242	-0.000457422	-0.0460438
-0.4	0.0741525	0.00039372	-0.0518267	0.0420349	-0.000284779	-0.101152	0.138531	0.000503029	-0.0750601	0.102273	-0.000499431	-0.0504866
-0.41	0.0741883	0.000419826	-0.0575794	0.0418607	-0.000184524	-0.0954158	0.139058	0.000479081	-0.0831051	0.102276	-9.45333e-05	-0.058399
-0.42	0.074379	0.000457876	-0.0666031	0.0416213	-0.000355206	-0.0848614	0.139241	0.00051724	-0.090847	0.102266	-0.000126494	-0.0654708
-0.43	0.0745207	0.000407022	-0.0761496	0.0416898	-0.000256633	-0.0740695	0.13944	0.000490178	-0.0972085	0.102219	3.73585e-05	-0.0714448
-0.44	0.0745098	0.000385762	-0.0835328	0.0417891	-8.75377e-05	-0.0643701	0.139751	0.000474768	-0.100986	0.102304	-3.07821e-06	-0.0766981
-0.45	0.0744178	0.000538956	-0.0871863	0.0419853	0.000155337	-0.0567226	0.139867	0.000405546	-0.102989	0.102444	0.000125869	-0.0769955
-0.46	0.074328	0.000525915	-0.086943	0.0419938	0.00017955	-0.0531356	0.139554	0.000427332	-0.103964	0.102581	0.000323796	-0.0735032
-0.47	0.074148	0.000524555	-0.0850568	0.0419203	5.3517e-05	-0.0568349	0.139603	0.000414361	-0.103019	0.102781	0.000304598	-0.06959
-0.48	0.0740526	0.000637181	-0.0809289	0.0416362	0.000278842	-0.0629302	0.139704	0.000467624	-0.10282	0.102907	0.000274331	-0.0644512
-0.49	0.0739523	0.000650931	-0.0739552	0.041344	0.000235813	-0.0699968	0.139757	0.000507285	-0.104157	0.102842	0.000337044	-0.057021
-0.5	0.0738832	0.000560294	-0.0668251	0.0411072	-0.000152358	-0.0756389	0.13963	0.000550669	-0.106665	0.102801	0.000139906	-0.0515927
-0.51	0.0736601	0.000598992	-0.0606107	0.0410781	-5.49878e-05	-0.0773216	0.139882	0.000516026	-0.108918	0.102698	5.83598e-05	-0.0474545
-0.52	0.0734881	0.000534206	-0.052421	0.0411271	5.9474e-05	-0.0735081	0.139792	0.000461347	-0.111528	0.102636	0.000224716	-0.0441437
-0.53	0.0731699	0.000417251	-0.0452024	0.0410321	-1.46983e-05	-0.0696318	0.139596	0.000476212	-0.112819	0.102612	0.000149019	-0.0428433
-0.54	0.0728447	0.00047868	-0.0411556	0.0412434	-9.78735e-05	-0.0674586	0.139499	0.000423295	-0.112772	0.102682	6.45914e-05	-0.044024
-0.55	0.0727288	0.000443913	-0.039876	0.0410748	0.000119969	-0.0682971	0.139593	0.000353557	-0.111057	0.102676	9.19006e-05	-0.044462
-0.56	0.0726606	0.000376835	-0.0407035	0.0410012	5.17248e-06	-0.0716605	0.139492	0.000399164	-0.10969	0.102683	7.71518e-05	-0.0450058
-0.57	0.0726187	0.000459301	-0.0427554	0.0407468	-8.11816e-05	-0.0761155	0.139496	0.000399551	-0.11008	0.102589	-3.9322e-05	-0.0446151
-0.58	0.0724827	0.000527377	-0.0456061	0.040678	-0.000120329	-0.0810464	0.139653	0.000350053	-0.110907	0.102578	-0.000140649	-0.0426727
-0.59	0.0724601	0.000455653	-0.0504176	0.0405303	-0.000159718	-0.083291	0.139537	0.000381086	-0.108961	0.102427	-0.000125472	-0.0399973
-0.6	0.0724243	0.000434613	-0.0541906	0.0405301	-0.00018099	-0.0830505	0.139507	0.00040631	-0.104486	0.102505	-0.000189746	-0.0389868
-0.61	0.0723227	0.000458109	-0.0564223	0.0405621	-5.95129e-05	-0.0816209	0.139618	0.000333369	-0.0951141	0.10267	-0.000187768	-0.0355607
-0.62	0.0723714	0.000383488	-0.0602278	0.0406926	3.28886e-05	-0.0790062	0.139778	0.000335208	-0.0801379	0.102814	-0.00012769	-0.03224
-0.63	0.0724761	0.000376348	-0.0644023	0.0407457	6.78478e-05	-0.0744752	0.139647	0.000320506	-0.062527	0.103137	3.21885e-05	-0.0290814
-0.64	0.0724989	0.000349254	-0.0665787	0.0405462	0.000211327	-0.0700756	0.140017	0.000321406	-0.0456266	0.103553	1.37739e-05	-0.0245963
-0.65	0.0724024	0.000492672	-0.0692136	0.0405424	0.000107459	-0.0643628	0.140144	0.000440837	-0.0299159	0.103685	0.00012916	-0.0185532
-0.66	0.0722536	0.000632236	-0.0745345	0.0403423	2.94591e-05	-0.055653	0.140368	0.000556521	-0.0194742	0.10383	0.000175035	-0.0130794
-0.67	0.0721392	0.000726182	-0.078125	0.0402723	2.28478e-05	-0.0476138	0.140466	0.000576338	-0.015707	0.104056	0.000210832	-0.00840399
-0.68	0.072056	0.00083435	-0.081092	0.0402473	0.000259718	-0.041795	0.140888	0.000576977	-0.0172021	0.104115	0.000229128	-0.00471027
-0.69	0.072076	0.000946748	-0.0826399	0.0402632	0.000449521	-0.038055	0.140923	0.00057808	-0.0224483	0.104006	0.000360506	-0.0026766
-0.7	0.0720492	0.000897523	-0.08058	0.0405802	0.000727369	-0.0372488	0.141192	0.000535856	-0.0323159	0.104056	0.000312718	-0.00161797
-0.71	0.0720556	0.000887801	-0.0746598	0.0408681	0.000813715	-0.043259	0.141333	0.0004168	-0.0440017	0.104007	0.000169485	-0.00378686
-0.72	0.0719439	0.00088875	-0.0674489	0.0411823	0.000974099	-0.0532388	0.141443	0.000393117	-0.0566338	0.103871	0.000145744	-0.00557258
-0.73	0.0718664	0.000758733	-0.0583224	0.0411699	0.000839192	-0.0646927	0.141623	0.00038742	-0.0699118	0.103847	0.000121722	-0.00702345
-0.74	0.0715532	0.000697457	-0.0498753	0.041413	0.000671064	-0.0758747	0.141703	0.000354073	-0.0843622	0.103734	-1.57954e-05	-0.0094871
-0.75	0.0713811	0.000635438	-0.044402	0.0413698	0.00060453	-0.0866559	0.141547	0.000351064	-0.096322	0.103706	-0.000115235	-0.0138949
-0.76	0.0711828	0.000544386	-0.0420274	0.0411926	0.000788049	-0.0928481	0.141652	0.000398841	-0.10623	0.103647	-0.00017156	-0.0167833
-0.77	0.0709041	0.000415903	-0.0426885	0.0410757	0.000731639	-0.0956284	0.141681	0.000419956	-0.113721	0.103598	-0.000192179	-0.0203719
-0.78	0.0705764	0.00045739	-0.044652	0.040931	0.000667417	-0.0969127	0.141563	0.000452025	-0.117047	0.103497	-0.00036328	-0.0235954
-0.79	0.0702943	0.000529546	-0.0485293	0.0406233	0.000557129	-0.0969154	0.141473	0.000512459	-0.114396	0.103577	-0.000328252	-0.0261184
-0.8	0.0700937	0.000639541	-0.053782	0.0403716	0.000466919	-0.0941319	0.141719	0.00049064	-0.107171	0.103597	-0.000227036	-0.0263263
-0.81	0.0700618	0.000685622	-0.0576369	0.0403109	0.000286074	-0.0932165	0.141643	0.000485464	-0.0961555	0.10367	-8.51962e-05	-0.0257481
-0.82	0.0699393	0.000764077	-0.059191	0.0398346	0.000259309	-0.0915744	0.141868	0.000427269	-0.0817212	0.103761	-7.17674e-05	-0.0260493
-0.83	0.069953	0.000764352	-0.0629401	0.0397232	0.000405716	-0.0900009	0.14209	0.000417512	-0.0667919	0.103799	-3.47425e-05	-0.0268533
-0.84	0.0699624	0.000798487	-0.0669877	0.0399014	0.000550143	-0.0874656	0.142338	0.000372153	-0.0528455	0.103866	-4.91003e-05	-0.0279795
-0.85	0.0698903	0.000761279	-0.0677678	0.0396569	0.000557022	-0.0862731	0.142418	0.000291285	-0.0412827	0.103873	-0.000160386	-0.0292872
-0.86	0.0695486	0.000729472	-0.0684354	0.039333	0.000574377	-0.0824979	0.142687	0.000305984	-0.0331729	0.103925	-0.000255386	-0.0322409
-0.87	0.069565	0.000808361	-0.0699173	0.0395188	0.000593555	-0.0815329	0.142887	0.000383941	-0.0284872	0.103958	-0.000197305	-0.0335051
-0.88	0.0693301	0.000749839	-0.0675018	0.0395928	0.000499716	-0.0810493	0.143006	0.000327238	-0.0254303	0.104134	-0.000136112	-0.0347969
-0.89	0.0692772	0.000665599	-0.0620464	0.0391122	0.000379987	-0.0816811	0.143117	0.000276668	-0.0254167	0.104391	-8.12587e-05	-0.0356264
-0.9	0.069273	0.000737194	-0.0577807	0.0392867	0.000369356	-0.0832256	0.143359	0.000231182	-0.0273721	0.104618	-4.65195e-05	-0.0365754
-0.91	0.0692885	0.000716504	-0.0525829	0.0394613	0.000461854	-0.0848261	0.143418	0.000190623	-0.0310733	0.104896	9.84091e-05	-0.0367668
-0.92	0.0689502	0.000655701	-0.0469117	0.0395909	0.000322281	-0.0839049	0.14355	0.000205907	-0.0374585	0.105172	0.00010715	-0.0368139
-0.93	0.0687114	0.000804204	-0.043703	0.0398008	0.00029632	-0.0795647	0.143818	0.000263268	-0.0454633	0.105124	0.00019151	-0.0363588
-0.94	0.0685773	0.000825283	-0.0415649	0.040335	0.000523286	-0.0722993	0.144121	0.00032029	-0.0538611	0.105022	0.000172499	-0.0346916
-0.95	0.0681847	0.000677127	-0.0406027	0.0405524	0.000549857	-0.0630477	0.144098	0.000433878	-0.0624874	0.104878	0.000276335	-0.033909
-0.96	0.0681353	0.000709145	-0.0405899	0.0407236	0.000545654	-0.0527621	0.144212	0.000503928	-0.0695025	0.104806	0.000240483	-0.0336165
-0.97	0.0681052	0.000736246	-0.0384701	0.0408328	0.00062234	-0.0435712	0.144003	0.000515271	-0.0723476	0.104741	0.000271734	-0.034589
-0.98	0.0680755	0.000697256	-0.0341048	0.0409033	0.000735682	-0.0380434	0.143785	0.000615861	-0.0714813	0.104907	0.000288625	-0.0352999
-0.99	0.0680245	0.000717955	-0.0318064	0.0409528	0.000670088	-0.0363517	0.143684	0.000677684	-0.0665496	0.105183	0.000335466	-0.0368027
-1	0.0679862	0.000747015	-0.0291699	0.0410053	0.00070305	-0.0379496	0.143836	0.000648677	-0.0588724	0.105441	0.000332921	-0.0362422
-1.01	0.0678788	0.000771847	-0.0290737	0.0412982	0.000710051	-0.0442037	0.143862	0.000565935	-0.0490954	0.105493	0.000314259	-0.0352794
-1.02	0.0678799	0.000786703	-0.0314727	0.041312	0.000723032	-0.0532488	0.14405	0.000563189	-0.0387902	0.105601	0.000141068	-0.0326006
-1.03	0.0680295	0.000746615	-0.0370209	0.0418226	0.000854905	-0.0677777	0.144078	0.000110001	-0.0298854	0.105399	6.85001e-05	-0.0337503
-1.04	0.0679564	0.000789865	-0.0408947	0.0413294	0.00054539	-0.0754914	0.144071	0.000497734	-0.0206636	0.105629	-0.000510319	-0.0259629
[truncated: 150 more columns]

## Sheet: 2G-R
TRIGGERED AVERAGES ON DECELERATION - AVERAGES															TRIGGERED AVERAGES ON DECELERATION - 470 HEATMAP
X	Vglut2			Calb1			Anxa1			DAT				X	Vglut2 - heatmap
Time	470	405	Acc	470	405	Acc	470	405	Acc	470	405	Acc		Time	Mouse number below
(s)	nΔF/F	nΔF/F	m/s2	nΔF/F	nΔF/F	m/s2	nΔF/F	nΔF/F	m/s2	nΔF/F	nΔF/F	m/s2		(s)	12	8	8	12	8	10	3	9	8	3	8	12	3	2	8	6	12	9	2	2	9	10	12	5	6	4	9	11	9	7	4	1	7	1	7
-1.04	0.0730549	0.00153086	0.0667275	0.0455423	0.00201974	0.00692802	0.149482	0.0020531	0.0232834	0.108661	0.00082906	0.0175674		-1.04	0.382767	0.830235	-0.389772	0.457021	0.0539445	0.873663	0.112516	-0.0789451	-0.47935	-0.427878	-0.680613	-0.254667	-0.174477	-0.203716	-0.0822904	-0.14996	-0.278085	-0.617128	-0.392898	-0.419002	0.0362723	0.0957341	-0.454233	-0.151053	-0.236559	-0.148319	-0.222727	-0.0568396	-0.83561	-0.478682	-0.383349	-0.403574	-0.100547	-0.137201	-0.168928
-1.03	0.0721152	0.00185784	0.0675839	0.0464791	0.0021036	0.0183881	0.149797	0.00175665	0.0237547	0.108521	0.00133077	0.0190906		-1.03	0.220055	0.720201	-0.747567	0.527548	-0.202487	0.988936	0.0926216	-0.0957778	-0.455457	-0.352145	-0.675112	-0.289535	-0.161493	-0.251387	-0.146369	-0.155293	-0.211573	-0.711032	-0.398056	-0.430079	-0.024703	0.0525548	-0.231668	-0.124966	-0.246264	0.104885	-0.30082	-0.0441038	-0.650839	-0.495419	-0.339784	-0.374991	-0.224956	-0.120731	-0.16775
-1.02	0.0723319	0.00169289	0.0643819	0.0461236	0.00205824	0.0335768	0.14975	0.00178839	0.0263753	0.108826	0.00131533	0.0294742		-1.02	0.278111	0.780915	-0.532132	0.51716	-0.107087	0.901415	0.050039	-0.0875803	-0.487133	-0.350576	-0.649898	-0.273882	-0.172659	-0.249711	-0.0822991	-0.160106	-0.226386	-0.658031	-0.410701	-0.440229	0.000716128	0.10018	-0.267461	-0.145893	-0.258821	-0.013184	-0.280837	-0.0565462	-0.699266	-0.501745	-0.349291	-0.393653	-0.23275	-0.20757	-0.195461
-1.01	0.0722371	0.0017274	0.0660875	0.0461604	0.00204007	0.0457649	0.149629	0.00181105	0.0306187	0.108806	0.00156	0.0380278		-1.01	0.275463	0.743091	-0.563429	0.551479	-0.186067	0.895726	0.0307015	-0.0882941	-0.454746	-0.36295	-0.649749	-0.266558	-0.136849	-0.263926	-0.0575185	-0.172919	-0.21046	-0.665339	-0.43104	-0.45325	0.00325598	0.120291	-0.224821	-0.154687	-0.275267	0.0398292	-0.290561	-0.0532027	-0.668583	-0.520667	-0.339026	-0.393134	-0.235065	-0.216376	-0.196453
-1	0.0724111	0.0017378	0.0710368	0.0461997	0.00214446	0.058173	0.149363	0.00178568	0.037217	0.108749	0.00159372	0.0478827		-1	0.30248	0.754094	-0.575117	0.569049	-0.189195	0.839278	0.0174272	-0.0833393	-0.457037	-0.351975	-0.633626	-0.263889	-0.127882	-0.286048	-0.0114535	-0.192426	-0.197155	-0.650579	-0.446298	-0.457163	0.0300129	0.149142	-0.229218	-0.162232	-0.292492	0.0487199	-0.283172	-0.0483014	-0.68621	-0.520549	-0.35236	-0.404084	-0.227438	-0.261226	-0.200159
-0.99	0.0723884	0.00165749	0.0771481	0.0459948	0.00208251	0.0692799	0.148956	0.00165212	0.045277	0.108647	0.00160905	0.0558981		-0.99	0.349775	0.703833	-0.66607	0.597189	-0.22009	0.777859	0.00414593	-0.0791065	-0.439987	-0.393879	-0.610737	-0.257955	-0.120891	-0.287272	0.0536896	-0.201686	-0.143156	-0.659987	-0.457493	-0.454841	0.0588786	0.149767	-0.217616	-0.150148	-0.307729	0.0410694	-0.26857	-0.037357	-0.747193	-0.493043	-0.370708	-0.409934	-0.289898	-0.272986	-0.201898
-0.98	0.0725917	0.00156073	0.0820373	0.045675	0.00201791	0.0776999	0.148858	0.0016776	0.0546974	0.108614	0.00146848	0.0606993		-0.98	0.332156	0.735396	-0.671439	0.584499	-0.194009	0.790841	0.00964506	-0.0739019	-0.441167	-0.402941	-0.58797	-0.264645	-0.112156	-0.313112	0.0940876	-0.229144	-0.0865256	-0.654267	-0.470312	-0.445959	0.06975	0.156531	-0.235869	-0.137175	-0.329073	0.0707958	-0.231677	-0.0368127	-0.724381	-0.481663	-0.377363	-0.43127	-0.340336	-0.273166	-0.193228
-0.97	0.0725623	0.00151921	0.0878746	0.0460598	0.00204355	0.0843562	0.148605	0.00154199	0.0632176	0.108306	0.00098898	0.0607264		-0.97	0.321353	0.689363	-0.641176	0.613304	-0.223592	0.737386	0.00147981	-0.0762561	-0.39584	-0.412066	-0.552595	-0.264246	-0.122403	-0.320959	0.16199	-0.240748	-0.0499331	-0.646261	-0.482387	-0.437607	0.0735185	0.168046	-0.232981	-0.144812	-0.349607	0.110776	-0.197822	-0.0334125	-0.772118	-0.49626	-0.398102	-0.452644	-0.397891	-0.267978	-0.174331
-0.96	0.0725916	0.0014726	0.0917533	0.0457777	0.0021044	0.0890228	0.148536	0.00153684	0.0707265	0.108195	0.000904767	0.0547749		-0.96	0.307158	0.681621	-0.674559	0.560966	-0.232324	0.683501	-0.000217296	-0.0722839	-0.40803	-0.402998	-0.49413	-0.278932	-0.148474	-0.329856	0.20296	-0.256012	0.0284951	-0.636049	-0.478718	-0.43072	0.0870974	0.164583	-0.243644	-0.143627	-0.362088	0.121324	-0.187299	-0.0354076	-0.79524	-0.482169	-0.411135	-0.465998	-0.421386	-0.279767	-0.168043
-0.95	0.0727996	0.00131507	0.0899528	0.04551	0.00212319	0.0915011	0.148542	0.00155253	0.0744182	0.108214	0.000872213	0.0460344		-0.95	0.296836	0.645358	-0.574789	0.55714	-0.241275	0.700885	-0.0276223	-0.0755829	-0.399016	-0.42893	-0.464252	-0.278534	-0.148008	-0.324997	0.23955	-0.254534	0.11324	-0.627851	-0.462473	-0.407607	0.0946603	0.16227	-0.261855	-0.115219	-0.372432	0.147762	-0.160306	-0.0355396	-0.77387	-0.470543	-0.429435	-0.485513	-0.421021	-0.270702	-0.160217
-0.94	0.0730517	0.00132247	0.087152	0.0453385	0.00206313	0.0909596	0.148417	0.0016596	0.0752454	0.108198	0.000751923	0.0360419		-0.94	0.283931	0.625976	-0.491371	0.587107	-0.264685	0.656336	-0.0503449	-0.0741573	-0.366911	-0.419939	-0.431534	-0.293626	-0.140498	-0.339561	0.264794	-0.282218	0.13572	-0.615131	-0.461877	-0.395657	0.102138	0.190377	-0.321772	-0.116263	-0.385221	0.172602	-0.181828	-0.0347766	-0.708169	-0.481486	-0.442166	-0.490488	-0.367734	-0.269043	-0.148777
-0.93	0.0733322	0.0014077	0.0841935	0.0453176	0.00170018	0.0884234	0.148336	0.00162043	0.0728118	0.108207	0.000785751	0.0264707		-0.93	0.290261	0.578104	-0.46306	0.585896	-0.313934	0.630667	-0.0917638	-0.0736694	-0.360059	-0.424943	-0.440805	-0.29404	-0.113786	-0.350496	0.291008	-0.30792	0.127758	-0.590337	-0.457736	-0.390821	0.132879	0.188788	-0.338576	-0.0998682	-0.3905	0.251246	-0.216423	-0.0321324	-0.71179	-0.479308	-0.430053	-0.500844	-0.33959	-0.265661	-0.14355
-0.92	0.0735832	0.00134657	0.0788216	0.0452918	0.00172921	0.085495	0.148371	0.00170975	0.0684515	0.108335	0.0011212	0.0191369		-0.92	0.296687	0.513306	-0.460457	0.598047	-0.251322	0.612864	-0.0949954	-0.0707557	-0.377955	-0.400871	-0.460021	-0.296925	-0.0936623	-0.348568	0.293045	-0.330108	0.147565	-0.56652	-0.470688	-0.390155	0.139241	0.185002	-0.365401	-0.0773188	-0.402721	0.209379	-0.231085	-0.0265947	-0.708102	-0.462359	-0.427521	-0.492137	-0.282866	-0.290438	-0.145163
-0.91	0.0738193	0.00134434	0.0744228	0.045284	0.00171474	0.0827046	0.148316	0.00146199	0.0628912	0.108408	0.00103428	0.0184104		-0.91	0.297881	0.456733	-0.35	0.673367	-0.188211	0.600271	-0.118502	-0.0721332	-0.354681	-0.389023	-0.477149	-0.304545	-0.0812142	-0.346553	0.315416	-0.352707	0.148359	-0.552659	-0.471701	-0.382956	0.165572	0.180203	-0.354495	-0.0521911	-0.415079	0.216902	-0.227312	-0.0175916	-0.724365	-0.479207	-0.437194	-0.490224	-0.341008	-0.286153	-0.136272
-0.9	0.0737426	0.0015015	0.0736351	0.0451893	0.00172828	0.0790338	0.148329	0.00138756	0.0577861	0.108527	0.00103761	0.0196452		-0.9	0.294397	0.425642	-0.319176	0.675433	-0.121063	0.518323	-0.133618	-0.0645267	-0.328684	-0.365667	-0.470888	-0.318189	-0.0726755	-0.351093	0.354938	-0.391433	0.156308	-0.53751	-0.502934	-0.379923	0.163602	0.188439	-0.362032	-0.0461722	-0.431119	0.190925	-0.236055	-0.0164857	-0.791958	-0.474787	-0.422331	-0.478426	-0.408597	-0.281911	-0.140191
-0.89	0.0738367	0.00152344	0.0696974	0.0453608	0.0015005	0.0785789	0.148413	0.001286	0.0520274	0.108628	0.0010157	0.0241326		-0.89	0.306415	0.416616	-0.305482	0.664121	-0.110164	0.488919	-0.141536	-0.0605522	-0.378993	-0.35067	-0.451627	-0.318695	-0.0606413	-0.379826	0.372663	-0.423118	0.161669	-0.515136	-0.527198	-0.38005	0.154001	0.206759	-0.346186	-0.0289173	-0.431952	0.207494	-0.21291	-0.0223203	-0.886182	-0.476473	-0.418712	-0.468919	-0.3915	-0.292684	-0.133548
-0.88	0.0736205	0.00159981	0.0634398	0.0449623	0.00183303	0.0773534	0.148427	0.0011344	0.0457567	0.10872	0.00102156	0.0294287		-0.88	0.310617	0.391971	-0.30943	0.698314	-0.130959	0.469072	-0.15123	-0.0506314	-0.386725	-0.333052	-0.419272	-0.317801	-0.075725	-0.363825	0.39144	-0.448981	0.199089	-0.517381	-0.547359	-0.369283	0.115848	0.209272	-0.351689	-0.0411167	-0.448985	0.175695	-0.187542	-0.029563	-0.884401	-0.456254	-0.427291	-0.459	-0.421421	-0.317689	-0.132515
-0.87	0.073495	0.00158231	0.0589779	0.044493	0.00154907	0.0775021	0.148345	0.00108608	0.0424424	0.108829	0.000971151	0.0343738		-0.87	0.314545	0.448945	-0.294714	0.6864	-0.234136	0.397087	-0.176826	-0.0436682	-0.366944	-0.341456	-0.376149	-0.317475	-0.0684068	-0.416078	0.413931	-0.484386	0.215312	-0.497329	-0.559109	-0.34391	0.12373	0.208328	-0.342121	-0.0497902	-0.462759	0.215841	-0.172823	-0.0331156	-0.956842	-0.453167	-0.412081	-0.469847	-0.443121	-0.311546	-0.139023
-0.86	0.0734191	0.00159193	0.0524529	0.0447455	0.00154362	0.0777359	0.148294	0.00115668	0.041661	0.108925	0.00089064	0.0357131		-0.86	0.320328	0.512316	-0.33388	0.670421	-0.261387	0.36517	-0.187642	-0.0335801	-0.408145	-0.332498	-0.337485	-0.314525	-0.0631248	-0.427689	0.411674	-0.500816	0.175984	-0.479493	-0.575625	-0.307415	0.0491764	0.20358	-0.380896	-0.0398459	-0.470435	0.202784	-0.185647	-0.0462503	-0.909286	-0.408097	-0.391901	-0.473683	-0.508706	-0.352886	-0.145784
-0.85	0.0733885	0.00158586	0.043388	0.0449712	0.00136602	0.0801497	0.148391	0.0010922	0.045168	0.10903	0.000919675	0.0371154		-0.85	0.304722	0.527447	-0.442926	0.683256	-0.284705	0.320181	-0.188279	-0.0238977	-0.424413	-0.307097	-0.285297	-0.308101	-0.0557001	-0.433475	0.406729	-0.500222	0.160753	-0.464502	-0.579596	-0.295578	0.0113204	0.19739	-0.368544	-0.0630812	-0.484127	0.197967	-0.185458	-0.0569514	-0.889545	-0.406787	-0.39825	-0.478966	-0.460515	-0.372598	-0.140877
-0.84	0.0735026	0.00165906	0.0377297	0.0447664	0.00144489	0.0811539	0.148375	0.00112102	0.0539307	0.109241	0.00102472	0.0345474		-0.84	0.314612	0.576226	-0.444363	0.713055	-0.239138	0.279643	-0.178999	-0.0132441	-0.421589	-0.318327	-0.243236	-0.302175	-0.0365562	-0.429655	0.401052	-0.489589	0.157137	-0.434372	-0.579422	-0.266782	-0.00668869	0.186119	-0.341512	-0.072449	-0.489102	0.174802	-0.17969	-0.0585756	-0.823203	-0.378978	-0.372944	-0.501837	-0.504011	-0.368222	-0.149451
-0.83	0.0735901	0.00158264	0.0365919	0.0451112	0.00148994	0.0857931	0.148488	0.00130829	0.068764	0.10928	0.000928044	0.0310919		-0.83	0.33124	0.588616	-0.493181	0.735595	-0.127923	0.219371	-0.159708	-0.0062734	-0.426048	-0.282302	-0.18852	-0.304836	-0.0246001	-0.43487	0.404968	-0.474485	0.149016	-0.42033	-0.574227	-0.235103	-0.0125523	0.185325	-0.335544	-0.0628662	-0.482782	0.138485	-0.186157	-0.0467934	-0.889518	-0.37256	-0.378221	-0.500803	-0.494547	-0.36955	-0.156806
-0.82	0.0735949	0.00170217	0.0361202	0.0459086	0.00215357	0.0907547	0.148569	0.00135684	0.0830018	0.109464	0.00108417	0.0288863		-0.82	0.323223	0.58167	-0.523181	0.727351	-0.0422447	0.170283	-0.143114	7.44484e-05	-0.482766	-0.265683	-0.194217	-0.305851	-0.0295627	-0.425622	0.388939	-0.45806	0.118024	-0.414417	-0.569428	-0.214158	-0.030411	0.171214	-0.31769	-0.0551746	-0.475031	0.0998846	-0.193351	-0.0469148	-0.834176	-0.362538	-0.384919	-0.48399	-0.564974	-0.38051	-0.16117
-0.81	0.0736253	0.00178092	0.0400169	0.0461412	0.00227192	0.0984769	0.148613	0.00146009	0.0974183	0.109683	0.00114921	0.0294349		-0.81	0.312569	0.575336	-0.440225	0.717253	-0.011457	0.135012	-0.140582	0.00513419	-0.459634	-0.241749	-0.171447	-0.297555	-0.03887	-0.430531	0.372598	-0.459572	0.15066	-0.396063	-0.574582	-0.197656	-0.00792588	0.188495	-0.268301	-0.0520546	-0.477109	0.105721	-0.14775	-0.0510875	-0.918999	-0.381733	-0.380107	-0.461322	-0.544953	-0.372123	-0.162752
-0.8	0.0736679	0.00178035	0.0481095	0.0461283	0.00234927	0.106735	0.148652	0.00151218	0.107256	0.109778	0.00107888	0.030921		-0.8	0.358913	0.562076	-0.381852	0.767225	-0.0366376	0.100862	-0.118739	0.00988652	-0.48423	-0.28276	-0.177498	-0.291013	-0.0513867	-0.429752	0.357081	-0.471591	0.114077	-0.387931	-0.567043	-0.173468	-0.00448498	0.203407	-0.247581	-0.0432421	-0.460134	0.097578	-0.139762	-0.0461274	-0.902891	-0.422485	-0.348043	-0.452298	-0.573637	-0.384164	-0.168545
-0.79	0.0735755	0.00171573	0.0572608	0.0465904	0.00233296	0.114164	0.148698	0.00144295	0.112378	0.109753	0.00107595	0.0356374		-0.79	0.353397	0.511734	-0.359604	0.791344	-0.112254	0.107385	-0.116809	0.01758	-0.500834	-0.268547	-0.18413	-0.28955	-0.0575256	-0.425131	0.349269	-0.479944	0.112376	-0.37754	-0.569391	-0.149399	-0.011509	0.186127	-0.238616	-0.0389138	-0.457973	0.117473	-0.130175	-0.0524062	-0.957209	-0.440958	-0.369759	-0.419552	-0.581639	-0.377518	-0.174952
-0.78	0.0735531	0.00164665	0.0645158	0.0467801	0.00224229	0.117798	0.148681	0.00121064	0.110729	0.109861	0.00115372	0.0422146		-0.78	0.354788	0.526586	-0.215739	0.837442	-0.219692	0.0998765	-0.141858	0.0284601	-0.57823	-0.276891	-0.214752	-0.283193	-0.0793027	-0.451188	0.327458	-0.497883	0.0599169	-0.363162	-0.570377	-0.136513	-0.0158617	0.172733	-0.211075	-0.0330402	-0.461723	0.158899	-0.0941874	-0.0692326	-0.929852	-0.484495	-0.357498	-0.39962	-0.526656	-0.36316	-0.177128
-0.77	0.0735661	0.00157801	0.0711831	0.0462634	0.0019721	0.119959	0.148767	0.00118884	0.106891	0.109848	0.00111296	0.0479629		-0.77	0.380354	0.552518	-0.132913	0.821695	-0.250331	0.134885	-0.165366	0.0397372	-0.564597	-0.265585	-0.215341	-0.277441	-0.0686115	-0.424243	0.312976	-0.51058	0.00606405	-0.365644	-0.568282	-0.132009	-0.0336944	0.157563	-0.202597	-0.036961	-0.48061	0.197873	-0.0838389	-0.0736491	-0.93325	-0.49825	-0.347048	-0.374138	-0.518341	-0.350455	-0.177239
-0.76	0.0735644	0.00153993	0.0725505	0.0464662	0.0018008	0.11753	0.148715	0.00113141	0.0997859	0.109881	0.00115333	0.0532123		-0.76	0.398893	0.495234	-0.26567	0.865756	-0.300375	0.141484	-0.160899	0.0564314	-0.60428	-0.279036	-0.216874	-0.269263	-0.0630272	-0.458135	0.297174	-0.516239	-0.0525967	-0.355823	-0.56506	-0.122622	-0.0372217	0.144059	-0.213579	-0.0471938	-0.484248	0.17798	-0.0850553	-0.0670696	-0.898167	-0.489192	-0.359738	-0.362811	-0.416534	-0.340823	-0.185918
-0.75	0.0734164	0.00157368	0.0706234	0.0466868	0.00171921	0.112358	0.148755	0.00124571	0.0912663	0.109978	0.00112203	0.0573157		-0.75	0.373157	0.488684	-0.216713	0.86915	-0.279086	0.143369	-0.175207	0.0668098	-0.608374	-0.25323	-0.24167	-0.271565	-0.05515	-0.485991	0.260786	-0.527896	-0.0870899	-0.34496	-0.557664	-0.110916	-0.0628296	0.109642	-0.244323	-0.0301946	-0.4931	0.189981	-0.0948118	-0.072803	-0.945873	-0.453511	-0.385937	-0.34697	-0.401169	-0.32357	-0.190306
-0.74	0.0732506	0.00162212	0.0671893	0.0465458	0.00194943	0.104674	0.14905	0.00134565	0.0807862	0.110025	0.00114123	0.0614925		-0.74	0.348833	0.51285	-0.294738	0.862137	-0.251238	0.0999647	-0.183755	0.0767763	-0.62954	-0.24271	-0.212101	-0.266437	-0.0502682	-0.526396	0.240662	-0.533387	-0.145411	-0.366731	-0.5574	-0.0947937	-0.0566911	0.111988	-0.254103	-0.0164039	-0.50581	0.158727	-0.0780773	-0.0688716	-0.942853	-0.441749	-0.360049	-0.342996	-0.35651	-0.331966	-0.184366
-0.73	0.0731492	0.00167176	0.0614342	0.0469433	0.00173001	0.0962796	0.149312	0.00142852	0.0715342	0.109876	0.00111159	0.0636252		-0.73	0.333507	0.439664	-0.325123	0.815186	-0.162254	0.0847967	-0.160082	0.0863865	-0.594525	-0.233161	-0.16937	-0.262638	-0.043219	-0.503919	0.207689	-0.531853	-0.200334	-0.365029	-0.560834	-0.0829018	-0.0556013	0.0960971	-0.271312	-0.0286136	-0.507939	0.13492	-0.0870808	-0.0606409	-0.96266	-0.42175	-0.362156	-0.333367	-0.39329	-0.330929	-0.18082
-0.72	0.0730773	0.00161103	0.0539937	0.0472217	0.00156398	0.0857254	0.149606	0.00139601	0.0627978	0.109721	0.00108791	0.0649941		-0.72	0.352744	0.351065	-0.358697	0.862826	-0.139431	0.0243539	-0.141703	0.0975823	-0.605752	-0.235146	-0.112967	-0.26023	-0.0502251	-0.498564	0.18349	-0.519806	-0.266482	-0.36791	-0.566557	-0.0691158	-0.0753625	0.107423	-0.286732	-0.0351656	-0.493339	0.130351	-0.0754312	-0.0651954	-0.946236	-0.429464	-0.371994	-0.319392	-0.421581	-0.34404	-0.175369
-0.71	0.072885	0.00161477	0.0498304	0.0472789	0.0015405	0.0746011	0.150198	0.00131771	0.0553526	0.109644	0.000834366	0.0649609		-0.71	0.371893	0.412899	-0.269884	0.855773	-0.101135	-0.0483321	-0.129428	0.107777	-0.605362	-0.229828	-0.120666	-0.272247	-0.0404548	-0.464742	0.175451	-0.51977	-0.32532	-0.387491	-0.546441	-0.0614344	-0.106749	0.0746153	-0.294272	-0.0331955	-0.486454	0.156843	-0.0984392	-0.0650512	-0.929986	-0.435685	-0.359635	-0.321076	-0.456383	-0.358266	-0.174955
-0.7	0.0725018	0.0014947	0.0463008	0.0476459	0.00149619	0.064892	0.150516	0.00124283	0.0504367	0.109629	0.000713422	0.0644557		-0.7	0.381407	0.390635	-0.362406	0.824704	-0.0879292	-0.081965	-0.13392	0.121171	-0.630689	-0.209989	-0.0961817	-0.275288	-0.0494614	-0.460064	0.157216	-0.494971	-0.372191	-0.412661	-0.555951	-0.0457865	-0.104987	0.0613551	-0.291223	-0.0570179	-0.495052	0.117591	-0.0702971	-0.0694551	-0.915872	-0.459388	-0.356264	-0.311359	-0.522306	-0.34858	-0.179047
-0.69	0.072381	0.00144333	0.0424794	0.0482718	0.00116554	0.0591426	0.150686	0.00113224	0.0479461	0.10969	0.000596243	0.0618316		-0.69	0.403188	0.321216	-0.272082	0.808597	0.0417914	-0.0665796	-0.123237	0.131199	-0.602546	-0.221975	-0.109898	-0.284572	-0.0738443	-0.423196	0.11832	-0.495044	-0.428333	-0.423078	-0.538512	-0.0399022	-0.130901	0.0368683	-0.305679	-0.0683997	-0.493441	0.167279	-0.061846	-0.0791624	-0.862584	-0.512987	-0.380607	-0.298351	-0.61306	-0.351952	-0.185013
-0.68	0.0721253	0.00150985	0.0428327	0.0485474	0.00145295	0.0553883	0.150927	0.00111207	0.0471753	0.109935	0.000630682	0.0598953		-0.68	0.436754	0.303683	-0.302902	0.8374	0.0805935	-0.129884	-0.134732	0.139942	-0.557132	-0.226079	-0.128986	-0.294879	-0.086299	-0.431096	0.116589	-0.489015	-0.439655	-0.452072	-0.517414	-0.025872	-0.164141	0.0399343	-0.3421	-0.0691539	-0.500853	0.149716	-0.0653057	-0.0925832	-0.844803	-0.545403	-0.372709	-0.292288	-0.663496	-0.367157	-0.184927
-0.67	0.0716833	0.0015494	0.0446361	0.0489963	0.00133836	0.0541318	0.151046	0.00102065	0.0483679	0.110207	0.000540571	0.0590845		-0.67	0.427749	0.278629	-0.390434	0.885127	0.173239	-0.105804	-0.139063	0.155268	-0.528977	-0.208718	-0.158264	-0.311118	-0.11565	-0.439495	0.0784102	-0.496903	-0.47336	-0.465448	-0.502542	-0.00714339	-0.167925	0.0213181	-0.352731	-0.0776566	-0.505973	0.107749	-0.0822522	-0.102829	-0.85716	-0.545096	-0.358589	-0.293185	-0.550378	-0.406402	-0.184259
-0.66	0.0713459	0.0015052	0.0509523	0.0493539	0.00129016	0.0561856	0.151266	0.00101211	0.0508829	0.110399	0.000640721	0.0585967		-0.66	0.426736	0.199607	-0.509121	0.946882	0.254655	-0.0838324	-0.170991	0.158902	-0.511976	-0.23113	-0.131739	-0.323653	-0.127324	-0.463243	0.0424818	-0.511605	-0.516731	-0.476719	-0.516051	-0.00114913	-0.159812	0.00817558	-0.370874	-0.0820225	-0.513862	0.0854984	-0.0708542	-0.109099	-0.874799	-0.546833	-0.376875	-0.280535	-0.567484	-0.392472	-0.180939
-0.65	0.0712823	0.00153738	0.0608874	0.0493859	0.00134809	0.0613237	0.151597	0.000905715	0.0550396	0.110488	0.000728381	0.0574068		-0.65	0.415654	0.167736	-0.513645	0.977784	0.316619	-0.120007	-0.189494	0.16201	-0.485302	-0.268478	-0.114088	-0.323514	-0.140874	-0.458376	0.018308	-0.532562	-0.551333	-0.481356	-0.498914	-0.0146039	-0.159571	-0.0450199	-0.364694	-0.0774254	-0.511383	0.0859934	-0.0716369	-0.104412	-0.854993	-0.508782	-0.335119	-0.270586	-0.546763	-0.41572	-0.165775
-0.64	0.0708712	0.00151393	0.0702257	0.0489993	0.0015451	0.0658516	0.151987	0.000999583	0.0618106	0.11063	0.000755923	0.0555277		-0.64	0.441753	0.171655	-0.600837	1	0.231439	-0.20304	-0.207413	0.166988	-0.454653	-0.240373	-0.120488	-0.325345	-0.141335	-0.464838	0.00766221	-0.544816	-0.601681	-0.500791	-0.489772	-0.0328058	-0.174561	-0.0702787	-0.347602	-0.0934281	-0.513154	0.0370558	-0.105235	-0.10038	-0.903527	-0.496571	-0.319124	-0.274329	-0.463527	-0.47217	-0.162324
-0.63	0.0706376	0.00145644	0.0782664	0.0488572	0.00123595	0.0707963	0.152304	0.00111662	0.0702717	0.110861	0.000684941	0.0536669		-0.63	0.437918	0.177875	-0.6306	0.978241	0.230678	-0.204579	-0.21323	0.1706	-0.474802	-0.231621	-0.0792454	-0.327085	-0.1479	-0.47997	-0.0153772	-0.541989	-0.663837	-0.515289	-0.485095	-0.0523551	-0.167861	-0.122181	-0.319292	-0.117787	-0.517183	0.042153	-0.12268	-0.102175	-0.8679	-0.471503	-0.305173	-0.272143	-0.430436	-0.472657	-0.155278
-0.62	0.0704383	0.00148364	0.0884041	0.0493222	0.00125545	0.0766379	0.1526	0.00109173	0.0784147	0.111086	0.000709667	0.0516118		-0.62	0.446358	0.161586	-0.593397	0.89491	0.193366	-0.25851	-0.23062	0.165899	-0.463396	-0.239434	-0.0374243	-0.318521	-0.132115	-0.498841	-0.000765013	-0.541465	-0.640435	-0.533316	-0.471045	-0.0842592	-0.1734	-0.187313	-0.319063	-0.110504	-0.522893	-0.0018654	-0.123699	-0.0980827	-0.854897	-0.479431	-0.299902	-0.291163	-0.510222	-0.455746	-0.148463
-0.61	0.0702348	0.00151966	0.0918307	0.0495963	0.00114557	0.0820648	0.152868	0.00105199	0.0849633	0.111334	0.000879669	0.0497927		-0.61	0.443833	0.164439	-0.554045	0.845146	0.227242	-0.316813	-0.210181	0.168016	-0.485638	-0.192534	-0.034837	-0.315366	-0.141166	-0.535195	-0.0046905	-0.536088	-0.650904	-0.583104	-0.454573	-0.109249	-0.186414	-0.242228	-0.283932	-0.1319	-0.519792	-0.0235555	-0.120003	-0.108601	-0.844752	-0.47407	-0.290337	-0.293568	-0.518796	-0.471097	-0.141566
-0.6	0.0700508	0.00151359	0.09093	0.0501103	0.00133826	0.0872693	0.153254	0.00104067	0.0892856	0.111555	0.000959705	0.0496207		-0.6	0.496116	0.117433	-0.521202	0.780265	0.257911	-0.342957	-0.191141	0.175001	-0.442685	-0.143047	-0.0295019	-0.327945	-0.146527	-0.531959	0.00690858	-0.525414	-0.655021	-0.619452	-0.461303	-0.126614	-0.193638	-0.25986	-0.285607	-0.159445	-0.522062	-0.00739267	-0.12366	-0.12705	-0.86706	-0.50637	-0.329982	-0.290428	-0.486268	-0.489931	-0.14782
-0.59	0.0699596	0.00152645	0.0936435	0.0509564	0.00135448	0.0925949	0.153597	0.00105328	0.0891231	0.111684	0.000883631	0.0492093		-0.59	0.500006	0.0819459	-0.530339	0.752989	0.3514	-0.330687	-0.196644	0.174903	-0.427648	-0.144955	0.0145796	-0.337475	-0.14934	-0.554089	0.0127167	-0.50493	-0.606238	-0.637099	-0.470861	-0.150726	-0.196969	-0.302029	-0.307989	-0.184949	-0.526624	-0.0301782	-0.116221	-0.139923	-0.789283	-0.469166	-0.327006	-0.289517	-0.52455	-0.454636	-0.133235
-0.58	0.069946	0.00158178	0.093636	0.0515614	0.00146985	0.0953878	0.154213	0.000939535	0.0852515	0.111656	0.000723531	0.0490344		-0.58	0.500058	0.0443775	-0.531415	0.774138	0.404522	-0.398092	-0.203017	0.171222	-0.347995	-0.150992	0.00834318	-0.344897	-0.141137	-0.537473	0.00339604	-0.499321	-0.568585	-0.674258	-0.46719	-0.167041	-0.211957	-0.331184	-0.308963	-0.176631	-0.517242	-0.0622289	-0.0887652	-0.140747	-0.750785	-0.479892	-0.354342	-0.290643	-0.474597	-0.465614	-0.122731
-0.57	0.0698235	0.00157977	0.0895046	0.051314	0.00145062	0.0963004	0.154842	0.00104794	0.0778063	0.111707	0.000539647	0.0485926		-0.57	0.479819	0.0399523	-0.52102	0.781945	0.40166	-0.42935	-0.200309	0.171923	-0.3479	-0.143492	0.00628352	-0.355532	-0.146218	-0.524978	-0.00701565	-0.487796	-0.640281	-0.721773	-0.471197	-0.176619	-0.237719	-0.371965	-0.291893	-0.202703	-0.508353	-0.0282627	-0.0783902	-0.147392	-0.757504	-0.471483	-0.350011	-0.280972	-0.551128	-0.467076	-0.112763
-0.56	0.0696364	0.00162114	0.0865905	0.0512769	0.00158511	0.0953805	0.155528	0.00112359	0.0700625	0.111657	0.000586222	0.0496756		-0.56	0.480291	0.000560851	-0.466542	0.73536	0.370554	-0.462293	-0.22515	0.172864	-0.296009	-0.153595	0.0519624	-0.358025	-0.169253	-0.491465	-0.0225245	-0.466063	-0.639734	-0.749821	-0.474975	-0.194658	-0.25564	-0.400049	-0.291988	-0.220032	-0.512216	-0.0856979	-0.116899	-0.139838	-0.742359	-0.454852	-0.347693	-0.276376	-0.511901	-0.476324	-0.0933339
-0.55	0.0695264	0.00166883	0.0854851	0.051019	0.00148022	0.0924794	0.155865	0.00123342	0.0640945	0.111711	0.00059701	0.0516732		-0.55	0.441743	-0.0144132	-0.496098	0.735671	0.289985	-0.457932	-0.209931	0.164819	-0.28896	-0.152628	0.0802682	-0.352674	-0.144644	-0.487326	-0.058245	-0.463852	-0.635469	-0.798691	-0.465645	-0.206033	-0.273185	-0.441729	-0.268134	-0.236339	-0.507604	-0.129917	-0.116179	-0.132167	-0.735703	-0.426655	-0.356655	-0.271333	-0.504045	-0.429286	-0.0729799
-0.54	0.069331	0.0016576	0.0793117	0.0508169	0.00131001	0.0897573	0.156489	0.00114625	0.062467	0.111844	0.00081043	0.0561234		-0.54	0.416367	-0.0846164	-0.424483	0.688791	0.278938	-0.491487	-0.212037	0.154041	-0.258032	-0.123543	0.0748201	-0.345661	-0.175949	-0.474125	-0.0820154	-0.457508	-0.653033	-0.848962	-0.457271	-0.206132	-0.277097	-0.495399	-0.243416	-0.245944	-0.500288	-0.118313	-0.145023	-0.134442	-0.746088	-0.42571	-0.374151	-0.275594	-0.480003	-0.42706	-0.0799948
-0.53	0.0689861	0.00163198	0.0750831	0.0508479	0.00155329	0.0890542	0.156909	0.00129307	0.0656402	0.111886	0.00112869	0.061568		-0.53	0.405426	-0.0932138	-0.372949	0.623219	0.176767	-0.464839	-0.224426	0.146112	-0.246854	-0.0931847	0.0538278	-0.348619	-0.179076	-0.477879	-0.0980052	-0.467823	-0.651263	-0.871456	-0.44676	-0.223572	-0.293537	-0.561772	-0.223039	-0.275241	-0.493428	-0.121225	-0.163197	-0.143474	-0.794541	-0.403653	-0.358748	-0.271534	-0.515336	-0.441078	-0.0727642
-0.52	0.0689634	0.00160906	0.0721323	0.0512857	0.00175063	0.0890897	0.157432	0.0013062	0.0747618	0.111773	0.00142541	0.0674632		-0.52	0.436316	-0.139671	-0.316109	0.609034	0.189778	-0.472017	-0.198803	0.126541	-0.188369	-0.0848328	0.0526988	-0.353863	-0.18976	-0.435477	-0.140143	-0.448502	-0.593845	-0.892591	-0.432473	-0.249774	-0.277317	-0.613644	-0.200659	-0.297896	-0.481573	-0.137366	-0.177518	-0.160764	-0.777874	-0.398426	-0.384443	-0.280027	-0.477877	-0.430462	-0.0580947
-0.51	0.0691533	0.00155431	0.0692859	0.0513153	0.00194586	0.0895342	0.157851	0.0013124	0.0879972	0.111692	0.00134937	0.0728803		-0.51	0.453133	-0.162321	-0.32379	0.627655	0.191654	-0.40442	-0.190129	0.103514	-0.125833	-0.0515822	0.0281498	-0.354528	-0.189629	-0.410394	-0.152193	-0.434508	-0.539164	-0.926453	-0.416197	-0.261226	-0.280578	-0.651262	-0.230391	-0.304761	-0.46125	-0.105095	-0.141092	-0.184313	-0.77475	-0.409039	-0.400735	-0.292176	-0.467957	-0.412007	-0.0561073
-0.5	0.069074	0.00149201	0.0643187	0.0514699	0.00202266	0.0889381	0.158644	0.00137398	0.102896	0.111482	0.0014053	0.0744774		-0.5	0.468516	-0.119507	-0.22919	0.630681	0.229866	-0.37446	-0.203834	0.0848543	-0.0852236	-0.072695	0.0165019	-0.35129	-0.251232	-0.403314	-0.182535	-0.419043	-0.527595	-0.939918	-0.397241	-0.279793	-0.279244	-0.691022	-0.242249	-0.326823	-0.444834	-0.114667	-0.149835	-0.210426	-0.717873	-0.410041	-0.383043	-0.306832	-0.4464	-0.426868	-0.0430797
-0.49	0.0689976	0.00149066	0.0602243	0.0515479	0.0024297	0.0856541	0.158989	0.00142497	0.117522	0.111312	0.00127914	0.0737214		-0.49	0.487261	-0.0373725	-0.155956	0.643404	0.151814	-0.287989	-0.178586	0.0761152	-0.0372625	-0.0786443	0.0214162	-0.351917	-0.24819	-0.403887	-0.221541	-0.396055	-0.484203	-0.970363	-0.381012	-0.316008	-0.276445	-0.729943	-0.26201	-0.333778	-0.426177	-0.163432	-0.118832	-0.224533	-0.776425	-0.433876	-0.39297	-0.302267	-0.521183	-0.419757	-0.0107488
-0.48	0.0690118	0.00150313	0.0518445	0.0509175	0.00232891	0.0804421	0.159493	0.0014326	0.129041	0.11129	0.00111659	0.0692297		-0.48	0.487101	-0.00117448	-0.0930825	0.608774	0.222031	-0.234949	-0.160917	0.0607674	-0.0158419	-0.0957208	0.0319563	-0.349045	-0.285031	-0.414117	-0.264044	-0.362267	-0.441832	-0.991369	-0.37442	-0.328971	-0.296362	-0.714151	-0.293127	-0.338892	-0.415411	-0.189659	-0.131989	-0.232243	-0.727099	-0.43027	-0.397998	-0.305486	-0.53254	-0.411694	0.0103764
-0.47	0.0688152	0.00150552	0.038231	0.0502729	0.00214035	0.0748297	0.159912	0.00135623	0.13589	0.111213	0.00108143	0.0646192		-0.47	0.45873	0.0751857	-0.030084	0.564138	0.178366	-0.141578	-0.183556	0.0493692	0.0417224	-0.0831112	0.0241455	-0.347853	-0.295141	-0.453116	-0.309604	-0.341513	-0.390158	-0.99868	-0.388945	-0.333336	-0.31885	-0.70464	-0.337099	-0.348458	-0.410149	-0.194725	-0.141883	-0.230082	-0.709731	-0.455164	-0.422179	-0.298383	-0.522002	-0.398583	0.0168905
-0.46	0.0684305	0.00137159	0.0217589	0.0500087	0.00186982	0.0706898	0.16022	0.00138759	0.137735	0.111139	0.000759352	0.0588221		-0.46	0.432161	0.0922359	0.0587022	0.545594	0.0986047	-0.137045	-0.173643	0.0405912	0.0412747	-0.0946703	-0.0262581	-0.356064	-0.305851	-0.445583	-0.326599	-0.335236	-0.405742	-0.991112	-0.384777	-0.33246	-0.367588	-0.714345	-0.321161	-0.368267	-0.397968	-0.180783	-0.142537	-0.231543	-0.710091	-0.481759	-0.433106	-0.307779	-0.584257	-0.419338	0.0450087
-0.45	0.0682823	0.00143131	0.00116759	0.0496407	0.00190837	0.0693808	0.160539	0.00130462	0.134137	0.111094	0.000651827	0.0541729		-0.45	0.432639	0.135307	0.153452	0.504501	0.0984897	-0.121561	-0.158915	0.0222274	0.103744	-0.0552019	-0.0639086	-0.365472	-0.279639	-0.459369	-0.349142	-0.330126	-0.396206	-1	-0.390903	-0.337345	-0.417724	-0.72733	-0.331464	-0.372092	-0.388534	-0.176086	-0.174169	-0.239992	-0.681672	-0.515627	-0.443309	-0.30602	-0.660118	-0.441854	0.0721213
-0.44	0.068074	0.00142142	-0.0213314	0.0492196	0.00187884	0.0711089	0.16103	0.0011952	0.126236	0.111025	0.00068006	0.0493751		-0.44	0.411234	0.174062	0.155412	0.468641	0.107993	-0.0923476	-0.17373	-0.00383088	0.123452	-0.073671	-0.0916338	-0.378074	-0.319618	-0.438675	-0.379815	-0.338767	-0.388378	-0.978945	-0.395754	-0.323421	-0.466489	-0.723455	-0.311679	-0.411316	-0.380952	-0.151387	-0.18421	-0.250928	-0.645191	-0.548379	-0.436418	-0.300823	-0.618174	-0.441853	0.0922912
-0.43	0.0679174	0.0014028	-0.0383944	0.0493359	0.00177394	0.0751075	0.161426	0.0011096	0.115438	0.110858	0.000841248	0.0467197		-0.43	0.40307	0.227665	0.198826	0.468654	0.0477781	-0.0287259	-0.178729	-0.0235003	0.190217	-0.0784121	-0.0992166	-0.379817	-0.312046	-0.430699	-0.407294	-0.356365	-0.351925	-0.972661	-0.411481	-0.329478	-0.486781	-0.760653	-0.292057	-0.459253	-0.371435	-0.144219	-0.169195	-0.255628	-0.681701	-0.612908	-0.443583	-0.299462	-0.624753	-0.416754	0.109394
-0.42	0.0677394	0.00136946	-0.0497212	0.04939	0.00187486	0.079922	0.162016	0.00108886	0.101176	0.110827	0.000837839	0.0412041		-0.42	0.404426	0.226548	0.240043	0.476413	-0.0386086	-0.0596764	-0.186605	-0.0448097	0.20746	-0.0880134	-0.164992	-0.386111	-0.344382	-0.386523	-0.415732	-0.385628	-0.33102	-0.960698	-0.388962	-0.327488	-0.502565	-0.785448	-0.305736	-0.491253	-0.369254	-0.139977	-0.171809	-0.268164	-0.699883	-0.630269	-0.42979	-0.293725	-0.583749	-0.42692	0.137193
-0.41	0.0676085	0.00144466	-0.0588925	0.0494827	0.0019208	0.0857995	0.162753	0.000280621	0.0835589	0.110779	0.00105981	0.0347772		-0.41	0.417788	0.270396	0.32165	0.439071	-0.0532569	-0.0255532	-0.184911	-0.0658442	0.280119	-0.099	-0.164217	-0.393961	-0.340344	-0.431115	-0.450689	-0.40144	-0.243779	-0.923922	-0.380152	-0.343693	-0.484646	-0.80732	-0.325939	-0.521025	-0.368037	-0.199274	-0.195344	-0.269506	-0.657119	-0.69273	-0.425447	-0.29245	-0.506764	-0.406096	0.143038
-0.4	0.0674084	0.00146753	-0.0593814	0.0500017	0.00157954	0.0940209	0.163329	0.000308732	0.0642739	0.110632	0.00105999	0.0273352		-0.4	0.411466	0.239288	0.404733	0.45152	-0.176303	0.0436181	-0.204778	-0.0778766	0.286257	-0.1289	-0.216797	-0.40251	-0.337719	-0.427498	-0.460543	-0.41006	-0.160085	-0.886048	-0.383409	-0.344761	-0.489451	-0.826075	-0.35504	-0.553003	-0.366465	-0.226441	-0.180844	-0.269789	-0.679344	-0.727245	-0.434946	-0.305892	-0.486303	-0.420516	0.150307
-0.39	0.0675527	0.00151127	-0.0538629	0.0500301	0.00126281	0.102165	0.163868	0.000205161	0.0434826	0.110599	0.00105129	0.0200741		-0.39	0.428417	0.240584	0.444166	0.443244	-0.256165	0.0507679	-0.197818	-0.0847481	0.337463	-0.119294	-0.270228	-0.408309	-0.304038	-0.426518	-0.487336	-0.407961	-0.0842868	-0.837512	-0.395404	-0.352146	-0.504668	-0.848319	-0.399962	-0.563813	-0.357497	-0.259289	-0.181477	-0.262956	-0.637514	-0.758508	-0.439547	-0.308081	-0.455759	-0.401473	0.154602
-0.38	0.067466	0.00146313	-0.0485794	0.0500737	0.0011913	0.10983	0.164579	0.000250078	0.0237898	0.110716	0.00102098	0.0128075		-0.38	0.433051	0.239616	0.496375	0.436778	-0.354331	0.0125326	-0.182889	-0.0931035	0.347366	-0.108664	-0.347947	-0.419995	-0.304164	-0.415051	-0.487958	-0.395542	-0.0434059	-0.800266	-0.396381	-0.349248	-0.511748	-0.870661	-0.426062	-0.559463	-0.352975	-0.265373	-0.178489	-0.267503	-0.607602	-0.76616	-0.45696	-0.308457	-0.504364	-0.412468	0.154221
-0.37	0.0675742	0.00145729	-0.0406977	0.0503905	0.00121398	0.119139	0.165155	0.000200622	0.00779628	0.110815	0.00101991	0.0113318		-0.37	0.46903	0.260169	0.54328	0.44609	-0.376364	0.054094	-0.165801	-0.101787	0.396987	-0.0905553	-0.33333	-0.43362	-0.280422	-0.457949	-0.494705	-0.39621	0.00242038	-0.769934	-0.412461	-0.339048	-0.537747	-0.877875	-0.413927	-0.580975	-0.342288	-0.31023	-0.155712	-0.267555	-0.528238	-0.785149	-0.445732	-0.332768	-0.522641	-0.408187	0.15561
-0.36	0.0677004	0.00159828	-0.025473	0.050387	0.00139198	0.128294	0.165633	0.000723305	-0.00151417	0.111028	0.00108869	0.0152208		-0.36	0.496942	0.299705	0.567702	0.467253	-0.460249	0.045308	-0.14893	-0.100979	0.413992	-0.101516	-0.364159	-0.428756	-0.280788	-0.440381	-0.506042	-0.397855	-0.0145469	-0.740763	-0.428849	-0.320265	-0.541942	-0.904818	-0.390125	-0.604962	-0.336186	-0.289057	-0.142988	-0.285523	-0.484771	-0.787446	-0.430142	-0.333034	-0.511838	-0.412258	0.145491
-0.35	0.0678649	0.00163046	-0.00855725	0.0504231	0.00156404	0.133558	0.166138	0.000674201	-0.0011587	0.111365	0.00115773	0.024561		-0.35	0.505106	0.365611	0.432945	0.454529	-0.488338	0.0183272	-0.126253	-0.100545	0.449091	-0.10392	-0.327428	-0.430281	-0.291388	-0.399658	-0.505532	-0.406718	-0.0295864	-0.684387	-0.422636	-0.314527	-0.563229	-0.917034	-0.341644	-0.601216	-0.323378	-0.277352	-0.112519	-0.2839	-0.407512	-0.809815	-0.453734	-0.330016	-0.467401	-0.390638	0.133427
-0.34	0.0677402	0.00163435	0.0122568	0.0505422	0.00177777	0.137141	0.166879	0.000923198	0.0112588	0.111633	0.00104897	0.040004		-0.34	0.51881	0.382724	0.535816	0.457284	-0.543248	-0.0300038	-0.129421	-0.101934	0.453842	-0.131083	-0.330061	-0.433828	-0.313685	-0.395766	-0.486399	-0.419106	-0.028915	-0.680236	-0.405716	-0.30311	-0.565509	-0.938047	-0.287849	-0.621696	-0.317554	-0.291542	-0.140885	-0.290836	-0.363377	-0.763837	-0.456781	-0.33583	-0.40774	-0.414242	0.118447
-0.33	0.0674476	0.00169487	0.0397625	0.0507302	0.00166337	0.136946	0.167273	0.000856567	0.0337013	0.111862	0.00109208	0.0612049		-0.33	0.514977	0.387028	0.522905	0.462219	-0.683634	-0.0225588	-0.10763	-0.0966121	0.48511	-0.13688	-0.328178	-0.435163	-0.319907	-0.418396	-0.501432	-0.442865	-0.0690384	-0.655618	-0.410355	-0.291575	-0.591176	-0.944198	-0.26554	-0.651659	-0.327121	-0.343189	-0.148856	-0.29903	-0.305437	-0.772282	-0.451689	-0.331785	-0.315404	-0.437732	0.103279
-0.32	0.0672653	0.00178148	0.0709298	0.0505687	0.00152212	0.130937	0.167665	0.000922744	0.0667369	0.112044	0.00116827	0.0833881		-0.32	0.484428	0.416015	0.612342	0.467349	-0.756331	-0.0380614	-0.126479	-0.0933643	0.475436	-0.174174	-0.326516	-0.432031	-0.315637	-0.39462	-0.500261	-0.45198	-0.0881606	-0.632502	-0.398741	-0.290788	-0.613154	-0.946473	-0.243834	-0.667173	-0.321168	-0.344028	-0.155841	-0.307196	-0.293633	-0.776875	-0.454004	-0.321765	-0.212237	-0.452749	0.058815
-0.31	0.0672893	0.00168569	0.103699	0.0508952	0.00124189	0.123668	0.168013	0.00109672	0.109221	0.112273	0.00128437	0.109383		-0.31	0.480459	0.485735	0.648507	0.434752	-0.805314	0.00161293	-0.134974	-0.0998878	0.50717	-0.177953	-0.36304	-0.444955	-0.324383	-0.358441	-0.523285	-0.45753	-0.0920889	-0.641125	-0.404477	-0.278657	-0.620487	-0.956978	-0.267215	-0.682501	-0.314579	-0.339533	-0.152468	-0.300349	-0.260999	-0.741195	-0.452495	-0.300287	-0.178991	-0.445811	0.0313408
-0.3	0.0670657	0.00166346	0.1395	0.0508401	0.00130367	0.118272	0.16831	0.00118021	0.158268	0.112474	0.00112455	0.139249		-0.3	0.480552	0.524437	0.879385	0.441325	-0.873799	0.0146064	-0.145029	-0.0984277	0.539623	-0.185113	-0.383354	-0.453834	-0.335902	-0.406589	-0.52964	-0.465224	-0.125917	-0.668046	-0.434022	-0.281363	-0.611325	-0.955843	-0.297381	-0.729925	-0.313863	-0.345204	-0.165798	-0.300858	-0.250421	-0.744349	-0.436815	-0.29203	-0.0983262	-0.454809	-0.0126342
-0.29	0.0671641	0.00172578	0.176941	0.0512065	0.00126988	0.116585	0.168508	0.00117017	0.208856	0.11259	0.0013681	0.168319		-0.29	0.496709	0.600828	0.880544	0.448015	-0.87792	0.0673617	-0.115703	-0.0993326	0.57875	-0.162088	-0.432988	-0.4568	-0.323285	-0.420704	-0.544432	-0.486437	-0.182715	-0.65785	-0.441205	-0.263164	-0.62147	-0.948862	-0.320866	-0.750834	-0.308114	-0.345848	-0.128032	-0.305334	-0.210711	-0.782051	-0.433298	-0.293417	-0.0662555	-0.463498	-0.0576143
-0.28	0.0675226	0.00182153	0.210557	0.0514914	0.00142507	0.125709	0.168848	0.00116573	0.260432	0.112673	0.00127852	0.19561		-0.28	0.531439	0.57718	0.916646	0.446261	-0.780431	0.094114	-0.121246	-0.106551	0.571656	-0.163862	-0.493092	-0.466932	-0.291161	-0.387126	-0.55714	-0.494862	-0.189238	-0.660608	-0.438317	-0.257749	-0.582149	-0.951774	-0.339699	-0.746707	-0.295303	-0.298096	-0.120077	-0.296769	-0.192858	-0.795096	-0.423408	-0.306355	-0.0291981	-0.434349	-0.103941
-0.27	0.0674879	0.00179892	0.240052	0.0519954	0.00170929	0.144309	0.168948	0.00133641	0.305218	0.112877	0.00112442	0.219078		-0.27	0.55836	0.561113	0.857498	0.421292	-0.712868	0.111464	-0.0637495	-0.106507	0.603233	-0.172421	-0.55525	-0.473697	-0.287151	-0.419682	-0.585826	-0.513077	-0.208669	-0.651522	-0.449239	-0.257318	-0.563436	-0.995943	-0.360871	-0.763607	-0.291577	-0.329335	-0.103871	-0.291806	-0.224907	-0.807094	-0.435461	-0.319559	-0.0529059	-0.417156	-0.133074
-0.26	0.0674438	0.0018207	0.261742	0.0520144	0.0019334	0.167715	0.169402	0.00132152	0.338839	0.112932	0.00110342	0.233948		-0.26	0.56735	0.553307	0.803728	0.455296	-0.703317	0.0991032	-0.044615	-0.103142	0.605421	-0.182818	-0.539655	-0.47168	-0.278483	-0.42593	-0.583372	-0.536551	-0.189386	-0.623534	-0.447761	-0.26656	-0.572262	-0.974272	-0.337157	-0.776417	-0.301898	-0.359248	-0.0881687	-0.297868	-0.204527	-0.833507	-0.446797	-0.341569	-0.0630047	-0.427562	-0.175207
-0.25	0.0674692	0.00183253	0.274742	0.0522195	0.00188042	0.192321	0.169968	0.00131846	0.356041	0.112977	0.00096675	0.237761		-0.25	0.616499	0.514187	0.68591	0.457567	-0.734759	0.0696107	-0.0470495	-0.111447	0.613055	-0.168498	-0.584428	-0.471274	-0.248425	-0.40143	-0.620463	-0.551064	-0.200842	-0.582127	-0.430049	-0.246061	-0.579882	-0.976736	-0.324368	-0.777309	-0.302595	-0.374589	-0.0799099	-0.310727	-0.197635	-0.843951	-0.442396	-0.351602	-0.0574098	-0.397164	-0.213541
-0.24	0.0673974	0.00182483	0.274763	0.0524465	0.00178067	0.216687	0.170604	0.00135389	0.354897	0.113154	0.000977536	0.23195		-0.24	0.62526	0.455485	0.694451	0.464891	-0.815682	0.0566538	-0.0413379	-0.117061	0.58468	-0.175836	-0.581037	-0.472269	-0.24928	-0.414166	-0.648185	-0.569647	-0.19457	-0.564634	-0.434034	-0.241555	-0.56618	-0.977213	-0.312	-0.78618	-0.317651	-0.379215	-0.0657821	-0.32661	-0.195265	-0.841053	-0.43995	-0.364531	-0.0239169	-0.346507	-0.246197
-0.23	0.0673067	0.00179616	0.267135	0.0529858	0.0016375	0.234205	0.17126	0.00147827	0.328126	0.113264	0.0011411	0.215307		-0.23	0.653042	0.53727	0.709952	0.485033	-0.865164	0.040049	-0.0307123	-0.118055	0.647084	-0.188121	-0.556863	-0.465931	-0.29701	-0.417971	-0.670287	-0.585031	-0.217496	-0.558627	-0.447801	-0.226419	-0.577605	-0.98878	-0.286806	-0.821481	-0.30762	-0.449384	-0.0689587	-0.345976	-0.145498	-0.802647	-0.463219	-0.355393	0.0247582	-0.373472	-0.278311
-0.22	0.0672425	0.00190449	0.249542	0.0529301	0.00156812	0.245248	0.172097	0.00133744	0.277542	0.113333	0.00129873	0.189393		-0.22	0.676461	0.54737	0.777802	0.485857	-0.889933	0.0313801	-0.0672184	-0.118549	0.645393	-0.16156	-0.561086	-0.461431	-0.293105	-0.38803	-0.663321	-0.597089	-0.220116	-0.544204	-0.445871	-0.221691	-0.59933	-0.963314	-0.276339	-0.834989	-0.317321	-0.45996	-0.0813195	-0.364408	-0.132292	-0.786681	-0.472727	-0.345643	0.0194183	-0.367261	-0.327946
-0.21	0.0670395	0.00201255	0.22452	0.0530723	0.0016195	0.247911	0.172716	0.00115071	0.202814	0.113535	0.00120849	0.156526		-0.21	0.717363	0.534511	0.844088	0.413298	-0.924107	-0.0279426	-0.075593	-0.124649	0.625008	-0.141368	-0.588331	-0.462107	-0.300831	-0.362993	-0.675245	-0.613283	-0.274759	-0.523885	-0.465197	-0.219651	-0.60731	-0.962514	-0.30681	-0.83987	-0.297894	-0.470941	-0.106664	-0.36869	-0.173136	-0.787115	-0.48429	-0.347581	-0.0158934	-0.359087	-0.366724
-0.2	0.0669332	0.00193327	0.192203	0.0529549	0.00170765	0.239961	0.173348	0.000941728	0.109723	0.113674	0.00150488	0.119106		-0.2	0.725948	0.535444	0.853851	0.401586	-0.815252	-0.0694956	-0.0699422	-0.135135	0.627968	-0.150565	-0.57841	-0.465899	-0.314581	-0.380308	-0.671672	-0.64212	-0.277831	-0.514516	-0.485197	-0.239212	-0.607666	-0.956457	-0.319195	-0.836194	-0.293356	-0.516839	-0.113958	-0.379138	-0.153105	-0.738419	-0.498892	-0.348554	0.0205497	-0.373581	-0.408074
-0.19	0.0668764	0.00190402	0.162332	0.052953	0.00193793	0.220842	0.173756	0.000799885	0.00544144	0.11376	0.00141024	0.0804969		-0.19	0.750911	0.577848	0.815281	0.41363	-0.743071	-0.0999584	-0.0864207	-0.146958	0.683986	-0.161307	-0.557556	-0.46765	-0.310415	-0.339589	-0.687739	-0.633056	-0.279999	-0.475184	-0.499935	-0.259679	-0.646036	-0.949277	-0.339333	-0.844488	-0.280626	-0.568433	-0.154909	-0.378352	-0.173259	-0.701757	-0.524526	-0.333978	0.0679898	-0.404402	-0.452018
-0.18	0.0667711	0.00185218	0.13048	0.0522194	0.00187601	0.190862	0.174217	0.000772997	-0.0985999	0.113886	0.00139927	0.0435194		-0.18	0.790745	0.578655	0.780513	0.396423	-0.649154	-0.123257	-0.0844555	-0.168316	0.653941	-0.150067	-0.516043	-0.476823	-0.292322	-0.354895	-0.675454	-0.643791	-0.284878	-0.414544	-0.488922	-0.2803	-0.679015	-0.937178	-0.351639	-0.843261	-0.285949	-0.569062	-0.187796	-0.398052	-0.222482	-0.716844	-0.511078	-0.343389	0.0809937	-0.380248	-0.493009
-0.17	0.0665706	0.0018927	0.101079	0.0520196	0.00183529	0.150972	0.174765	0.000847503	-0.189194	0.113992	0.00137708	0.0155976		-0.17	0.821902	0.574574	0.727629	0.368183	-0.69072	-0.180089	-0.0769716	-0.184521	0.673621	-0.180198	-0.487117	-0.483966	-0.317284	-0.351698	-0.668168	-0.65874	-0.315971	-0.359329	-0.522393	-0.29661	-0.676085	-0.935723	-0.34172	-0.842294	-0.280812	-0.563938	-0.237432	-0.405388	-0.177128	-0.725392	-0.513022	-0.353784	0.166786	-0.390974	-0.53225
-0.16	0.0662949	0.00188909	0.0795596	0.0517489	0.00150939	0.106776	0.175396	0.00103861	-0.255441	0.113976	0.00146484	-0.000301917		-0.16	0.824157	0.500765	0.751239	0.432987	-0.610774	-0.191209	-0.0692303	-0.201402	0.69452	-0.18641	-0.474388	-0.490491	-0.331889	-0.402788	-0.658071	-0.661167	-0.296646	-0.30403	-0.509349	-0.32934	-0.701208	-0.966017	-0.333128	-0.84611	-0.28458	-0.620139	-0.26287	-0.43328	-0.127911	-0.754073	-0.526247	-0.367995	0.321007	-0.396253	-0.576844
-0.15	0.0662323	0.00196352	0.0684204	0.0515601	0.00137407	0.0681734	0.175683	0.00119351	-0.287485	0.114194	0.00153795	0.00240676		-0.15	0.840663	0.537465	0.820194	0.45836	-0.616542	-0.204021	-0.0820275	-0.213895	0.7096	-0.166108	-0.481878	-0.484606	-0.34605	-0.367164	-0.649896	-0.650707	-0.311787	-0.256491	-0.505656	-0.365833	-0.717927	-0.972097	-0.334046	-0.864311	-0.285547	-0.640213	-0.331112	-0.451472	-0.153515	-0.796128	-0.511407	-0.372649	0.335759	-0.402463	-0.618847
-0.14	0.0659196	0.00204229	0.0670766	0.0511727	0.00124033	0.0445866	0.175928	0.00124488	-0.282668	0.114375	0.00153901	0.0226421		-0.14	0.837199	0.544135	0.873354	0.395434	-0.588456	-0.260016	-0.0599398	-0.228352	0.670307	-0.173484	-0.527742	-0.491801	-0.367017	-0.376245	-0.626287	-0.657674	-0.355987	-0.214102	-0.507756	-0.410475	-0.714813	-0.979795	-0.31828	-0.874339	-0.2853	-0.655796	-0.369167	-0.478032	-0.139828	-0.828604	-0.496197	-0.383365	0.406952	-0.401417	-0.663534
-0.13	0.0656227	0.00204801	0.0852763	0.0509666	0.00117844	0.0478031	0.176173	0.00110889	-0.240672	0.114556	0.00142453	0.0623732		-0.13	0.806935	0.537948	1	0.3675	-0.64692	-0.314979	-0.0855504	-0.238895	0.6771	-0.178855	-0.574396	-0.491722	-0.387	-0.353247	-0.622192	-0.656144	-0.355875	-0.160046	-0.528843	-0.456013	-0.722771	-0.970526	-0.340379	-0.87469	-0.276385	-0.702442	-0.385062	-0.494907	-0.120988	-0.846428	-0.524735	-0.389938	0.52637	-0.395343	-0.710557
-0.12	0.065477	0.00197813	0.123154	0.0508901	0.00116451	0.0814664	0.176536	0.00111996	-0.167549	0.114897	0.00136369	0.11478		-0.12	0.769768	0.546769	0.991073	0.383312	-0.597988	-0.325029	-0.0635912	-0.256402	0.652454	-0.171635	-0.606362	-0.494825	-0.397437	-0.348802	-0.623474	-0.658375	-0.364788	-0.131295	-0.508832	-0.498761	-0.754568	-0.960461	-0.35867	-0.877925	-0.269696	-0.735321	-0.414793	-0.511662	-0.1472	-0.830197	-0.531106	-0.379572	0.512869	-0.404541	-0.747539
-0.11	0.0652704	0.0018595	0.178141	0.050758	0.0013921	0.141494	0.176682	0.00105631	-0.0682057	0.115324	0.00127519	0.178045		-0.11	0.722201	0.549669	0.885056	0.350231	-0.625735	-0.346631	-0.0711707	-0.280235	0.643909	-0.18973	-0.601565	-0.496294	-0.415453	-0.328412	-0.655459	-0.652239	-0.394291	-0.0958932	-0.524837	-0.523461	-0.75734	-0.950912	-0.3547	-0.895986	-0.267804	-0.754779	-0.449149	-0.509765	-0.17129	-0.779963	-0.52913	-0.376335	0.429825	-0.411735	-0.776968
-0.1	0.0650259	0.00180717	0.249526	0.050195	0.00130922	0.220156	0.177059	0.00101993	0.0484569	0.115716	0.00111985	0.245129		-0.1	0.698998	0.531341	0.885143	0.291441	-0.688897	-0.29348	-0.0675988	-0.304327	0.618814	-0.215185	-0.601968	-0.505336	-0.433816	-0.344859	-0.667294	-0.65763	-0.398572	-0.043777	-0.522805	-0.555844	-0.766645	-0.96931	-0.342394	-0.895383	-0.26831	-0.766196	-0.472953	-0.520679	-0.192265	-0.765411	-0.540241	-0.388813	0.462263	-0.412139	-0.803427
-0.09	0.0645562	0.00168092	0.334447	0.0496207	0.00138154	0.311217	0.17757	0.00109083	0.176543	0.116383	0.00107514	0.318407		-0.09	0.657171	0.498431	0.87626	0.252997	-0.744854	-0.297924	-0.107044	-0.324041	0.60611	-0.20317	-0.576117	-0.512057	-0.451691	-0.351462	-0.677881	-0.660771	-0.389093	-0.0170346	-0.534826	-0.592544	-0.784551	-0.978889	-0.383235	-0.896351	-0.276289	-0.788252	-0.506164	-0.52813	-0.206467	-0.760394	-0.557277	-0.406416	0.392883	-0.408965	-0.829487
-0.08	0.0641585	0.00169562	0.424304	0.0492253	0.00166589	0.404907	0.177916	0.00123605	0.308745	0.117209	0.00107266	0.394649		-0.08	0.621166	0.438512	0.83285	0.259317	-0.730683	-0.337972	-0.0956378	-0.346512	0.529152	-0.224948	-0.561643	-0.515432	-0.458093	-0.378869	-0.684244	-0.658972	-0.375837	-0.000760935	-0.534036	-0.624213	-0.805177	-0.999474	-0.367988	-0.901234	-0.287924	-0.806393	-0.5666	-0.531455	-0.206062	-0.730983	-0.572728	-0.412713	0.297734	-0.435167	-0.851684
-0.07	0.0638956	0.00169676	0.520054	0.0485091	0.00170447	0.495788	0.178091	0.00121996	0.438315	0.118001	0.00104732	0.476753		-0.07	0.601709	0.429611	0.927003	0.222206	-0.687959	-0.328306	-0.125712	-0.368172	0.479712	-0.238035	-0.556418	-0.517908	-0.489565	-0.397454	-0.698766	-0.667131	-0.360258	0.0176473	-0.545266	-0.668782	-0.809482	-1	-0.374122	-0.900503	-0.299655	-0.877789	-0.598784	-0.539976	-0.210926	-0.761957	-0.590502	-0.435966	0.319455	-0.448646	-0.871277
-0.06	0.0636189	0.00176302	0.614394	0.0476346	0.00158077	0.57937	0.178473	0.00121942	0.554101	0.118886	0.00100285	0.561175		-0.06	0.58842	0.419902	0.97537	0.173607	-0.624091	-0.364256	-0.159411	-0.382636	0.454449	-0.233018	-0.599015	-0.517041	-0.520123	-0.403077	-0.698611	-0.681236	-0.364043	0.0286396	-0.546244	-0.72679	-0.804403	-0.984426	-0.370713	-0.905081	-0.323024	-0.884558	-0.620836	-0.562854	-0.226791	-0.775335	-0.617734	-0.458232	0.304176	-0.442313	-0.878341
-0.05	0.0632617	0.00186654	0.682873	0.0471946	0.00194811	0.641791	0.178818	0.00116681	0.638261	0.119878	0.00103997	0.62949		-0.05	0.543612	0.352926	0.970572	0.16318	-0.495	-0.457825	-0.17909	-0.397673	0.421954	-0.232765	-0.612725	-0.523249	-0.54856	-0.445426	-0.689418	-0.698678	-0.358358	0.0186654	-0.555633	-0.7578	-0.805809	-0.968609	-0.407825	-0.914582	-0.332216	-0.886618	-0.663264	-0.575334	-0.253815	-0.74714	-0.626472	-0.452878	0.261587	-0.443781	-0.877339
-0.04	0.0630542	0.00196582	0.706272	0.0470911	0.00202983	0.66407	0.17911	0.00117172	0.670086	0.120656	0.00106241	0.659817		-0.04	0.567216	0.327098	0.923943	0.146062	-0.387736	-0.499105	-0.187869	-0.417465	0.379694	-0.254719	-0.644673	-0.526339	-0.58647	-0.459794	-0.710085	-0.721656	-0.347563	0.0174362	-0.547892	-0.779542	-0.813402	-0.966848	-0.38411	-0.907657	-0.33545	-0.868865	-0.718739	-0.592787	-0.2972	-0.744356	-0.615123	-0.460473	0.191148	-0.469788	-0.876546
-0.03	0.0628184	0.00187471	0.670432	0.0465157	0.00200907	0.625284	0.179436	0.00109198	0.630768	0.121449	0.000983745	0.633392		-0.03	0.592879	0.340539	0.770719	0.0889821	-0.329992	-0.42862	-0.246295	-0.440068	0.384669	-0.262676	-0.6482	-0.532012	-0.656816	-0.477808	-0.72179	-0.753179	-0.396949	0.000134592	-0.554268	-0.820695	-0.829007	-0.938581	-0.405492	-0.915903	-0.346803	-0.865283	-0.752461	-0.613127	-0.364259	-0.754341	-0.6138	-0.489162	0.190075	-0.434448	-0.882224
-0.02	0.0625452	0.00190128	0.530893	0.0460295	0.00190622	0.495156	0.179869	0.00118821	0.498314	0.122373	0.000970253	0.508125		-0.02	0.637249	0.337317	0.661493	0.0475756	-0.305739	-0.429392	-0.287579	-0.467265	0.346318	-0.281187	-0.666387	-0.539264	-0.690108	-0.516574	-0.723345	-0.77595	-0.422779	0.00924182	-0.572582	-0.854068	-0.840752	-0.930809	-0.429432	-0.912859	-0.356925	-0.838012	-0.795641	-0.628166	-0.393983	-0.694768	-0.590789	-0.499756	0.124714	-0.402036	-0.869522
-0.01	0.0624162	0.00186342	0.257066	0.0459503	0.00198304	0.242754	0.180088	0.00139954	0.240988	0.123411	0.00109969	0.247471		-0.01	0.685447	0.350013	0.628748	0.0204478	-0.289453	-0.426904	-0.329521	-0.49282	0.287781	-0.287979	-0.637399	-0.547655	-0.725255	-0.559425	-0.71748	-0.789908	-0.420506	-0.0190562	-0.595821	-0.879948	-0.871148	-0.942676	-0.458938	-0.894163	-0.355436	-0.825	-0.846678	-0.626948	-0.416272	-0.671512	-0.581484	-0.496785	0.228698	-0.397181	-0.86778
0	0.0621231	0.00162272	-0.101165	0.0456302	0.00184462	-0.101458	0.180318	0.00151114	-0.101805	0.124451	0.00101108	-0.108575		0	0.713071	0.397998	0.598158	-0.0104622	-0.35822	-0.39214	-0.360742	-0.518292	0.19641	-0.335824	-0.642704	-0.555424	-0.777907	-0.548013	-0.759465	-0.800217	-0.448262	-0.0259682	-0.61444	-0.906473	-0.912793	-0.932825	-0.446025	-0.885502	-0.360633	-0.827145	-0.869766	-0.637087	-0.425284	-0.634205	-0.604986	-0.503235	0.156883	-0.379844	-0.869153
0.01	0.0621343	0.00157964	-0.50209	0.045283	0.00163027	-0.49704	0.180274	0.00149937	-0.487326	0.125639	4.62293e-05	-0.514697		0.01	0.712704	0.382522	0.527749	-0.0115914	-0.342633	-0.398247	-0.403736	-0.537402	0.131469	-0.353545	-0.63046	-0.558105	-0.797522	-0.567342	-0.772863	-0.802676	-0.458577	-0.0442115	-0.61498	-0.951249	-0.931836	-0.936449	-0.44373	-0.866902	-0.346036	-0.897017	-0.861135	-0.642533	-0.400888	-0.612639	-0.629285	-0.489296	0.214509	-0.321859	-0.85366
0.02	0.0623634	0.00169422	-0.924786	0.0459975	0.0014615	-0.906652	0.180045	0.00136237	-0.885785	0.127008	-3.75493e-05	-0.942343		0.02	0.694491	0.344814	0.585639	-0.0304147	-0.253979	-0.487356	-0.401979	-0.553935	0.032367	-0.413249	-0.643925	-0.55887	-0.801528	-0.579962	-0.794036	-0.792312	-0.470653	-0.0478896	-0.596569	-0.976354	-0.945828	-0.932088	-0.456296	-0.850257	-0.312054	-0.909371	-0.899215	-0.638749	-0.371062	-0.559853	-0.612609	-0.473195	0.197484	-0.291192	-0.825346
0.03	0.0628519	0.00164227	-1.29706	0.0467253	0.00152211	-1.27546	0.179328	0.0010942	-1.25003	0.128281	-0.0003595	-1.31595		0.03	0.613231	0.303457	0.517866	-0.0692205	-0.214491	-0.56341	-0.432246	-0.569386	-0.00282173	-0.431989	-0.689046	-0.555534	-0.803992	-0.539385	-0.820263	-0.755886	-0.45578	-0.0811191	-0.576352	-0.983384	-0.939737	-0.935534	-0.444861	-0.825686	-0.263386	-0.935267	-0.898434	-0.645016	-0.362554	-0.561238	-0.624675	-0.430716	0.285726	-0.23316	-0.78787
0.04	0.0632758	0.00170559	-1.53988	0.0482712	0.00145718	-1.52525	0.178739	0.000839358	-1.48805	0.129661	-0.000610674	-1.55397		0.04	0.546987	0.299337	0.500501	-0.0955298	-0.18763	-0.587608	-0.436788	-0.593684	-0.0796254	-0.453918	-0.721935	-0.554205	-0.80764	-0.52522	-0.832707	-0.723247	-0.49579	-0.0813536	-0.550015	-0.996659	-0.952311	-0.916971	-0.431354	-0.798203	-0.223076	-0.988154	-0.917644	-0.649198	-0.350313	-0.526271	-0.622547	-0.391499	0.263379	-0.160868	-0.739304
0.05	0.0641009	0.00183661	-1.67909	0.0502381	0.00142142	-1.66538	0.177712	0.000912967	-1.61187	0.131397	-0.000612203	-1.67308		0.05	0.503883	0.285265	0.364032	-0.13244	-0.111781	-0.59902	-0.471131	-0.615828	-0.149172	-0.46772	-0.739182	-0.551638	-0.795056	-0.513497	-0.823188	-0.688844	-0.502998	-0.100208	-0.514893	-1	-0.954738	-0.919432	-0.418699	-0.778814	-0.161897	-1	-0.923017	-0.637788	-0.286152	-0.530881	-0.603045	-0.342229	0.349303	-0.0788761	-0.671492
0.06	0.0649811	0.00171616	-1.7224	0.0522759	0.00156831	-1.70588	0.176608	0.000898303	-1.63314	0.132986	0.000282563	-1.69487		0.06	0.443215	0.270229	0.357116	-0.208666	-0.0728514	-0.579056	-0.495601	-0.642681	-0.219485	-0.503396	-0.717388	-0.546954	-0.787674	-0.509443	-0.806806	-0.647909	-0.48042	-0.0940467	-0.499123	-0.971353	-0.983657	-0.873753	-0.448818	-0.757045	-0.11707	-0.931029	-0.945348	-0.620919	-0.269032	-0.476556	-0.555534	-0.274782	0.32578	-0.0237303	-0.590451
0.07	0.0659714	0.00169303	-1.67295	0.0540346	0.00170624	-1.66053	0.175535	0.000980474	-1.55864	0.134367	0.000294241	-1.62664		0.07	0.409333	0.238491	0.297405	-0.228507	-0.0878094	-0.525609	-0.507169	-0.67252	-0.257854	-0.507855	-0.714199	-0.548005	-0.762679	-0.450853	-0.786503	-0.595945	-0.461236	-0.100115	-0.498077	-0.951843	-0.994206	-0.862206	-0.440771	-0.721917	-0.0594636	-0.937115	-0.932953	-0.612534	-0.230231	-0.443406	-0.534185	-0.200835	0.349945	0.0533923	-0.495555
0.08	0.0672613	0.0017369	-1.56313	0.0567968	0.00170939	-1.55738	0.174538	0.00108393	-1.40971	0.135632	0.000546667	-1.51003		0.08	0.379377	0.182921	0.263426	-0.229953	-0.0249695	-0.506102	-0.474487	-0.705556	-0.352479	-0.544225	-0.642394	-0.552803	-0.764562	-0.437544	-0.782002	-0.548218	-0.498007	-0.0853888	-0.481192	-0.933163	-1	-0.814842	-0.410052	-0.693559	0.00562298	-0.862919	-0.960694	-0.596475	-0.191877	-0.34143	-0.486032	-0.127338	0.341421	0.138178	-0.394908
0.09	0.0686229	0.00168532	-1.436	0.0588789	0.00188755	-1.43359	0.173033	0.0012336	-1.24257	0.136463	0.000765735	-1.38621		0.09	0.309793	0.129055	0.193974	-0.294485	0.0759843	-0.494819	-0.490496	-0.732431	-0.422757	-0.579336	-0.60718	-0.551897	-0.754488	-0.409941	-0.746942	-0.481235	-0.499949	-0.0702381	-0.448073	-0.896887	-0.99991	-0.741831	-0.393223	-0.665842	0.0961582	-0.781839	-0.964053	-0.58363	-0.163125	-0.305555	-0.435291	-0.0335077	0.262684	0.216133	-0.284729
0.1	0.0702689	0.00172645	-1.2924	0.0612873	0.00180288	-1.28936	0.171619	0.00113103	-1.0618	0.136465	0.000709045	-1.25083		0.1	0.242339	0.066434	0.161606	-0.315497	0.0951314	-0.502828	-0.478281	-0.756081	-0.423932	-0.578116	-0.544861	-0.539475	-0.725254	-0.383815	-0.720145	-0.39674	-0.474873	-0.0531055	-0.430738	-0.851233	-0.998118	-0.664516	-0.371791	-0.610451	0.170806	-0.7598	-0.964106	-0.56985	-0.214166	-0.19546	-0.358139	0.0563316	0.243737	0.296966	-0.175246
0.11	0.0720931	0.00189071	-1.13737	0.0632257	0.00159893	-1.12794	0.170052	0.00108803	-0.873023	0.136404	0.000814714	-1.10124		0.11	0.181129	0.0529446	0.143715	-0.324638	0.117218	-0.50692	-0.473137	-0.781948	-0.422904	-0.598482	-0.507004	-0.529773	-0.70253	-0.318591	-0.703754	-0.326049	-0.519625	-0.037228	-0.387567	-0.808158	-0.953461	-0.59979	-0.312598	-0.565976	0.248358	-0.673799	-0.945238	-0.554543	-0.187831	-0.12382	-0.340339	0.140435	0.248251	0.379785	-0.0630991
0.12	0.0739111	0.00176989	-0.98216	0.0655331	0.00155468	-0.960127	0.168357	0.00114071	-0.685623	0.136063	0.000930393	-0.94618		0.12	0.081749	0.0857322	0.0753548	-0.406525	0.100563	-0.551465	-0.479767	-0.798699	-0.496776	-0.58108	-0.431751	-0.514946	-0.673267	-0.298128	-0.683137	-0.249074	-0.547154	-0.00460049	-0.31858	-0.749378	-0.916816	-0.51402	-0.255591	-0.536454	0.31621	-0.594619	-0.916587	-0.520239	-0.185365	-0.0416621	-0.271125	0.222407	0.232281	0.453635	0.0468868
0.13	0.0755072	0.0016951	-0.834998	0.0673706	0.00150331	-0.79872	0.166574	0.00126756	-0.514086	0.135581	0.000987009	-0.787652		0.13	0.00071321	0.0776075	-0.0197989	-0.426404	0.0557333	-0.500762	-0.49978	-0.815061	-0.468693	-0.551234	-0.406785	-0.488824	-0.627207	-0.281144	-0.634537	-0.15325	-0.554063	0.026651	-0.264663	-0.675643	-0.906751	-0.421985	-0.209614	-0.499311	0.373653	-0.631785	-0.855314	-0.47248	-0.169838	0.0240368	-0.229264	0.302959	0.269333	0.503559	0.168653
0.14	0.0774815	0.00171629	-0.702942	0.0694355	0.00132965	-0.654854	0.164835	0.0011705	-0.362071	0.134907	0.000971146	-0.636851		0.14	-0.0620025	0.0756241	-0.0822319	-0.451243	-0.012693	-0.487261	-0.490283	-0.824978	-0.464608	-0.547429	-0.35565	-0.456921	-0.582162	-0.227306	-0.627099	-0.0677285	-0.533804	0.0669802	-0.217001	-0.578099	-0.879753	-0.357797	-0.145075	-0.449496	0.43096	-0.636631	-0.816413	-0.422138	-0.120571	0.112779	-0.161252	0.380266	0.315127	0.585407	0.280541
0.15	0.0792846	0.00171845	-0.585648	0.0715462	0.00116333	-0.538016	0.163122	0.00114928	-0.23539	0.134297	0.00108778	-0.502561		0.15	-0.117233	0.0445465	-0.198763	-0.515288	-0.0186003	-0.499713	-0.482773	-0.838917	-0.541819	-0.568252	-0.321868	-0.432668	-0.544971	-0.167179	-0.593215	0.00631108	-0.523459	0.112799	-0.153921	-0.489318	-0.822139	-0.293589	-0.0895603	-0.431063	0.472197	-0.612892	-0.765154	-0.369078	-0.0491104	0.151472	-0.112289	0.44685	0.425343	0.644331	0.40258
0.16	0.0810044	0.00168449	-0.488057	0.0737402	0.00122284	-0.45097	0.161594	0.00128842	-0.137986	0.133807	0.00114583	-0.38789		0.16	-0.177358	-0.00963363	-0.313193	-0.585411	-0.0106836	-0.487118	-0.469895	-0.848409	-0.616438	-0.552794	-0.317283	-0.406828	-0.499464	-0.143563	-0.545579	0.0994369	-0.550891	0.169568	-0.0959195	-0.385436	-0.791658	-0.22785	-0.0576569	-0.410923	0.517193	-0.675343	-0.724099	-0.308561	0.0337003	0.212293	-0.0241577	0.511901	0.425996	0.725794	0.497442
0.17	0.0827964	0.00179802	-0.409222	0.0755643	0.00117123	-0.389595	0.160045	0.00122971	-0.0737042	0.133303	0.000918207	-0.295353		0.17	-0.235505	-0.0706339	-0.337793	-0.633672	-0.00586502	-0.437191	-0.463038	-0.859742	-0.623614	-0.579627	-0.33742	-0.374385	-0.451826	-0.0945447	-0.517403	0.170124	-0.576748	0.20859	-0.0386331	-0.279992	-0.750649	-0.163553	-0.00478093	-0.361128	0.557104	-0.650041	-0.672545	-0.242168	0.0761856	0.239087	0.0431979	0.590997	0.463564	0.774969	0.594469
0.18	0.0844767	0.00195868	-0.346939	0.0772767	0.0012629	-0.34535	0.158343	0.00102421	-0.0360369	0.132851	0.000915941	-0.226856		0.18	-0.294831	-0.133811	-0.400572	-0.771103	-0.0552523	-0.478336	-0.450949	-0.868044	-0.694141	-0.59734	-0.32024	-0.347191	-0.400306	-0.00806286	-0.507361	0.237578	-0.606119	0.251078	0.0285704	-0.166558	-0.696376	-0.120698	0.00898588	-0.309478	0.602819	-0.561716	-0.619872	-0.187201	0.14786	0.248163	0.119639	0.660186	0.426881	0.827585	0.655236
0.19	0.0864529	0.00195416	-0.294941	0.0786838	0.00138319	-0.312985	0.156774	0.00101128	-0.0244063	0.132462	0.00101916	-0.177593		0.19	-0.349196	-0.184599	-0.511829	-0.805712	-0.0969262	-0.453355	-0.426942	-0.877236	-0.70429	-0.58523	-0.313618	-0.325426	-0.334147	0.0838375	-0.456304	0.30073	-0.602446	0.288897	0.110123	-0.0480928	-0.615697	-0.0616921	0.0257241	-0.265852	0.634152	-0.481046	-0.564953	-0.126039	0.225023	0.288235	0.207465	0.72452	0.517237	0.838941	0.720976
0.2	0.0882651	0.00193559	-0.255942	0.0795811	0.00150011	-0.283684	0.155073	0.000995263	-0.0323294	0.132086	0.00108336	-0.143259		0.2	-0.412487	-0.227417	-0.502965	-0.870581	-0.087218	-0.434785	-0.426012	-0.881963	-0.720788	-0.554941	-0.30433	-0.293822	-0.259225	0.14719	-0.435153	0.380821	-0.639744	0.336264	0.199042	0.073508	-0.537835	-0.0136335	0.0409315	-0.199123	0.6802	-0.417031	-0.510261	-0.0490881	0.307214	0.342437	0.290459	0.785796	0.404989	0.863729	0.780978
0.21	0.0900828	0.00194128	-0.225126	0.0803273	0.00156441	-0.255357	0.153301	0.000949584	-0.0543172	0.131491	0.00111421	-0.119446		0.21	-0.498737	-0.235087	-0.507522	-0.859831	-0.134804	-0.432306	-0.41292	-0.883863	-0.748202	-0.545969	-0.246786	-0.255948	-0.185466	0.212377	-0.400529	0.459924	-0.63104	0.366781	0.282961	0.190969	-0.450954	0.0337887	0.106611	-0.138733	0.724139	-0.319692	-0.438638	0.0400311	0.352462	0.36774	0.361205	0.832809	0.463387	0.875385	0.833749
0.22	0.0917738	0.0019163	-0.200411	0.0810931	0.00143176	-0.226345	0.151259	0.000892073	-0.0840878	0.131035	0.00137365	-0.101859		0.22	-0.561666	-0.364885	-0.512693	-0.862928	-0.194475	-0.453918	-0.409351	-0.885044	-0.781533	-0.532796	-0.207738	-0.224127	-0.116349	0.285391	-0.390852	0.538744	-0.611138	0.407897	0.349053	0.308837	-0.372275	0.0748265	0.188079	-0.0874988	0.773899	-0.240282	-0.361411	0.121182	0.454887	0.44884	0.422024	0.883755	0.631481	0.897913	0.880489
0.23	0.0938053	0.0017716	-0.181802	0.0813921	0.0014465	-0.198113	0.149627	0.00103097	-0.11724	0.130578	0.00133926	-0.0861912		0.23	-0.591936	-0.369993	-0.466199	-0.82559	-0.277224	-0.43487	-0.403941	-0.879675	-0.79967	-0.490065	-0.163096	-0.195914	-0.0291731	0.354356	-0.364413	0.609708	-0.543133	0.432686	0.429728	0.417881	-0.30535	0.119944	0.248282	-0.0364461	0.816903	-0.189984	-0.258537	0.226817	0.539453	0.494161	0.484773	0.908134	0.715851	0.957062	0.932417
0.24	0.0950942	0.00170495	-0.166827	0.0814686	0.00119393	-0.168194	0.147864	0.000897445	-0.146744	0.130217	0.00134009	-0.0725497		0.24	-0.659419	-0.402342	-0.420032	-0.849457	-0.293133	-0.396976	-0.401228	-0.866524	-0.856484	-0.507031	-0.107681	-0.159492	0.0684483	0.370686	-0.359545	0.675004	-0.534327	0.452302	0.475075	0.5137	-0.240434	0.161014	0.316541	0.0253761	0.857275	-0.175249	-0.139312	0.311086	0.561679	0.543744	0.530946	0.937813	0.75998	0.975781	0.962859
0.25	0.0963488	0.00164168	-0.149649	0.0814813	0.00106355	-0.138379	0.146188	0.000888516	-0.168742	0.129766	0.00133067	-0.0602193		0.25	-0.703144	-0.433309	-0.429327	-0.854115	-0.39068	-0.388928	-0.368458	-0.858336	-0.867514	-0.499406	-0.0737705	-0.130642	0.137911	0.40393	-0.352775	0.733806	-0.517921	0.477721	0.522996	0.608629	-0.188598	0.198689	0.375214	0.0629064	0.899406	-0.105168	-0.0387894	0.390352	0.598108	0.540914	0.574802	0.974392	0.879114	0.986414	0.977937
0.26	0.0975703	0.00157464	-0.129645	0.0815448	0.00115433	-0.107146	0.144772	0.000932616	-0.177952	0.129394	0.00131304	-0.0476003		0.26	-0.732056	-0.487504	-0.372247	-0.887442	-0.403632	-0.344469	-0.323169	-0.844921	-0.883833	-0.456791	-0.0583408	-0.0997333	0.221182	0.447237	-0.371873	0.79291	-0.505091	0.486131	0.565899	0.680037	-0.128731	0.249212	0.399411	0.126904	0.935996	-0.0550457	0.0564027	0.457499	0.621328	0.58295	0.616868	1	0.957165	0.999476	1
0.27	0.0984663	0.00152321	-0.107189	0.0812019	0.00118155	-0.0757105	0.143668	0.000988603	-0.174796	0.128961	0.0013105	-0.0347071		0.27	-0.773521	-0.447417	-0.487698	-0.869228	-0.368714	-0.3279	-0.307374	-0.827257	-0.854867	-0.390422	-0.0501642	-0.0639298	0.293457	0.524787	-0.318244	0.830503	-0.47597	0.502264	0.618835	0.739578	-0.0630496	0.292214	0.370972	0.182968	0.95525	-0.0257203	0.128495	0.519699	0.634955	0.601476	0.666488	0.986987	0.840775	0.977274	0.997687
0.28	0.0990387	0.00147335	-0.0795197	0.0807073	0.00118653	-0.0449471	0.142192	0.000889281	-0.15799	0.128395	0.00127723	-0.022101		0.28	-0.817284	-0.411066	-0.53307	-0.896052	-0.282808	-0.360551	-0.277396	-0.813108	-0.862437	-0.382684	-0.0282469	-0.0211466	0.36885	0.559506	-0.301289	0.863351	-0.485105	0.51854	0.64258	0.794337	0.0136777	0.330026	0.389276	0.240909	0.96656	0.0277498	0.18525	0.566141	0.627858	0.623688	0.719524	0.984421	0.851654	0.955638	0.988743
0.29	0.0997683	0.00144896	-0.0507917	0.0799709	0.00125506	-0.018903	0.140892	0.00110181	-0.129359	0.127775	0.00116431	-0.00305496		0.29	-0.830211	-0.34596	-0.575289	-0.884031	-0.323611	-0.427734	-0.264829	-0.795669	-0.885282	-0.343795	-0.00454917	0.0185226	0.423609	0.635692	-0.271	0.896598	-0.507483	0.528958	0.692553	0.842449	0.0845541	0.357363	0.456091	0.283237	0.979103	0.0999671	0.250689	0.624475	0.660196	0.634152	0.761452	0.977412	0.882759	0.965007	0.984654
0.3	0.100441	0.00145058	-0.0229316	0.0794529	0.00133289	0.00112269	0.139592	0.000979104	-0.0913711	0.127237	0.00105576	0.0219235		0.3	-0.894931	-0.302047	-0.575066	-0.857386	-0.294103	-0.452066	-0.245328	-0.766274	-0.924922	-0.306573	0.023301	0.0665128	0.464993	0.681492	-0.227634	0.937017	-0.534215	0.538963	0.730589	0.86976	0.148657	0.41159	0.522969	0.339241	0.99288	0.150293	0.349642	0.683358	0.688968	0.651934	0.792396	0.944495	0.941645	0.975106	0.967925
0.31	0.100947	0.00140911	0.00280115	0.0787472	0.00125603	0.014197	0.138231	0.0010379	-0.0504914	0.126737	0.000916489	0.0512501		0.31	-0.934737	-0.273936	-0.636451	-0.857162	-0.393617	-0.515292	-0.256839	-0.734669	-0.887021	-0.295491	0.0349134	0.117587	0.51505	0.772732	-0.16603	0.956175	-0.511391	0.572314	0.767764	0.906046	0.240609	0.430168	0.613809	0.387245	0.992601	0.184766	0.422298	0.741987	0.67027	0.65938	0.825032	0.929175	0.919019	0.944495	0.94247
0.32	0.101554	0.00135285	0.0278658	0.077923	0.00133042	0.0221233	0.137002	0.00105591	-0.00601379	0.126336	0.000968345	0.0843772		0.32	-0.954586	-0.293227	-0.509806	-0.86787	-0.478151	-0.573768	-0.208606	-0.694351	-0.95052	-0.300003	0.0986161	0.159058	0.552428	0.809532	-0.154838	0.984014	-0.500756	0.606913	0.807462	0.939013	0.306555	0.456603	0.69732	0.421183	0.998933	0.252177	0.518665	0.793459	0.648157	0.608287	0.859892	0.927982	0.996263	1	0.91732
0.33	0.102096	0.0013457	0.0538224	0.077302	0.00128598	0.0262944	0.135882	0.00103805	0.0349434	0.12594	0.000670127	0.121355		0.33	-0.987831	-0.350412	-0.418924	-0.83176	-0.488981	-0.559323	-0.17132	-0.648597	-1	-0.268204	0.136839	0.208094	0.572884	0.847934	-0.109785	1	-0.47964	0.628687	0.862672	0.963956	0.391646	0.475534	0.778325	0.453016	1	0.298956	0.607906	0.836366	0.660634	0.618266	0.891841	0.915921	1	0.99076	0.887346
0.34	0.102437	0.00134161	0.0815867	0.076511	0.00134205	0.0286267	0.134835	0.000953898	0.070695	0.125546	0.000581488	0.142954		0.34	-1	-0.4223	-0.340114	-0.81144	-0.40212	-0.599295	-0.115362	-0.599227	-0.975208	-0.239639	0.123096	0.251252	0.619509	0.867001	-0.0908991	0.989533	-0.447222	0.655265	0.903424	0.975169	0.445518	0.518518	0.770593	0.496527	0.997031	0.353023	0.656892	0.871165	0.632001	0.649523	0.918123	0.892622	0.928012	0.958223	0.851029
0.35	0.102837	0.00131584	0.108236	0.0754566	0.00143978	0.0302852	0.133971	0.000896823	0.0987232	0.125107	0.000468268	0.160549		0.35	-0.959835	-0.468939	-0.28517	-0.780644	-0.344182	-0.587647	-0.108961	-0.548663	-0.92395	-0.215344	0.0951546	0.288718	0.671391	0.923062	-0.0725034	0.967216	-0.39661	0.671288	0.92906	0.988398	0.536262	0.538851	0.7994	0.546975	0.983432	0.40007	0.681515	0.909688	0.645955	0.667099	0.929957	0.880061	0.840949	0.942548	0.806091
0.36	0.103163	0.00123431	0.133281	0.0748319	0.00146313	0.0331093	0.133116	0.000635217	0.119559	0.124565	0.000318375	0.176936		0.36	-0.929543	-0.491	-0.248712	-0.748439	-0.26244	-0.575852	-0.080676	-0.495468	-0.938986	-0.16454	0.0900585	0.321419	0.720837	0.915505	-0.0414011	0.949413	-0.319224	0.677473	0.95433	0.987953	0.586359	0.560818	0.776418	0.586858	0.971847	0.472068	0.73187	0.924457	0.720009	0.670136	0.960461	0.834575	0.789107	0.960384	0.766823
0.37	0.10339	0.00123361	0.156089	0.0741274	0.00131767	0.0392479	0.132274	0.000525707	0.131109	0.123902	0.000163526	0.19157		0.37	-0.924234	-0.433043	-0.359568	-0.775609	-0.200259	-0.570928	-0.0666063	-0.452607	-0.892126	-0.0928239	0.0759534	0.372616	0.773202	0.918528	-0.00528967	0.953841	-0.273444	0.679326	0.968209	0.986126	0.628401	0.554378	0.829105	0.623013	0.958773	0.464697	0.782634	0.943901	0.746065	0.71795	0.9749	0.79407	0.71501	0.940643	0.728968
0.38	0.103519	0.00113899	0.171605	0.073446	0.00119254	0.0449523	0.131607	0.000363342	0.137571	0.123505	0.000243263	0.20151		0.38	-0.905608	-0.38022	-0.422848	-0.762315	-0.189086	-0.57931	-0.0636673	-0.40257	-0.78871	-0.0417518	0.0784072	0.406293	0.820331	0.962762	0.0423462	0.95106	-0.258772	0.700871	0.980897	0.978434	0.66317	0.558915	0.870217	0.644993	0.946796	0.495058	0.824081	0.961575	0.777144	0.702949	0.967469	0.762414	0.62704	0.905038	0.682425
0.39	0.10361	0.00108224	0.180923	0.0731177	0.00101779	0.0531971	0.131035	0.000245065	0.139217	0.123085	0.000223417	0.214519		0.39	-0.937329	-0.417476	-0.456699	-0.785503	-0.225924	-0.560147	-0.0313656	-0.358028	-0.756973	0.0153392	0.10418	0.44706	0.8369	0.978095	0.0884584	0.974906	-0.230426	0.719015	0.993012	0.959483	0.67718	0.539821	0.921677	0.673589	0.918184	0.536189	0.881908	0.983739	0.810138	0.698479	0.957337	0.734504	0.686592	0.915226	0.637883
0.4	0.103687	0.00106082	0.187345	0.0728585	0.000870846	0.0639989	0.130529	0.00029137	0.138504	0.122843	0.000329454	0.224859		0.4	-0.944836	-0.406199	-0.516087	-0.800742	-0.241584	-0.558777	0.0454598	-0.309847	-0.766598	0.0722043	0.149692	0.490052	0.877688	0.993082	0.143525	0.982604	-0.174851	0.739116	1	0.937241	0.684553	0.539697	0.939733	0.701172	0.884613	0.56549	0.923739	0.982224	0.801376	0.746257	0.984488	0.695528	0.761869	0.890708	0.587882
0.41	0.10363	0.00107677	0.190221	0.0723049	0.000795341	0.0769449	0.130067	0.000286594	0.136739	0.122616	0.000441666	0.230609		0.41	-0.967225	-0.445282	-0.542415	-0.815465	-0.196291	-0.565788	0.119059	-0.26528	-0.740157	0.101882	0.205166	0.535771	0.890736	1	0.172356	0.980593	-0.15657	0.757699	0.996156	0.91572	0.688506	0.522558	1	0.722501	0.859882	0.573894	0.949856	0.992932	0.742117	0.798595	0.980676	0.666968	0.776351	0.871458	0.544704
0.42	0.103629	0.000979268	0.189958	0.0718572	0.000674752	0.0887405	0.129811	0.000240367	0.134579	0.122527	0.000353001	0.231392		0.42	-0.954906	-0.491528	-0.413137	-0.801178	-0.123087	-0.550068	0.162471	-0.214395	-0.704994	0.147927	0.22073	0.567926	0.912476	0.997658	0.203319	0.97409	-0.0780883	0.749864	0.999079	0.901776	0.701105	0.540031	0.995872	0.765231	0.82763	0.624961	0.967175	1	0.757264	0.817182	0.975091	0.63753	0.746606	0.821622	0.507298
0.43	0.103588	0.000919458	0.187682	0.0715547	0.000686919	0.10577	0.129633	0.000235141	0.132599	0.122309	0.000398971	0.230583		0.43	-0.979566	-0.553613	-0.363408	-0.819323	-0.0298635	-0.554132	0.241233	-0.162843	-0.721098	0.206773	0.22687	0.608955	0.91967	0.947296	0.250909	0.973765	-0.0468398	0.762599	0.97713	0.880656	0.718765	0.568543	0.977502	0.81353	0.795749	0.709178	0.95376	0.991525	0.762001	0.858142	0.996921	0.611388	0.800836	0.808814	0.461525
0.44	0.103498	0.000790974	0.183402	0.071384	0.000702242	0.122885	0.129575	0.000298637	0.13195	0.122388	0.000362239	0.227067		0.44	-0.952666	-0.544784	-0.25853	-0.779465	-0.0125441	-0.544738	0.287049	-0.114537	-0.663327	0.266028	0.22104	0.646591	0.933858	0.943498	0.315349	0.948611	0.0317252	0.779173	0.976616	0.875381	0.760343	0.572209	0.9795	0.824709	0.768291	0.743148	0.946827	0.980513	0.773448	0.850071	1	0.571921	0.788087	0.766809	0.422983
0.45	0.103257	0.000641176	0.17827	0.0707595	0.000585066	0.141369	0.129492	0.000304867	0.132398	0.1225	0.000330068	0.220807		0.45	-0.937675	-0.57795	-0.147451	-0.779805	-0.00671027	-0.572502	0.315337	-0.0726036	-0.566302	0.313598	0.255816	0.677833	0.933515	0.925418	0.371951	0.945243	0.10125	0.798083	0.971589	0.845872	0.793378	0.59042	0.988561	0.845667	0.742739	0.751004	0.961405	0.971659	0.803142	0.841448	0.990597	0.536674	0.73058	0.724295	0.406024
0.46	0.103052	0.000569217	0.174049	0.0703255	0.000624011	0.159362	0.129658	0.000345559	0.133728	0.122691	0.000396407	0.211841		0.46	-0.937798	-0.541667	-0.0461492	-0.76469	0.0361684	-0.558316	0.329683	-0.0307355	-0.526839	0.399449	0.230554	0.714288	0.93699	0.933323	0.445168	0.953471	0.131337	0.814818	0.983911	0.816278	0.825332	0.611047	0.951078	0.869064	0.702324	0.755736	0.988144	0.951456	0.844474	0.803064	0.971047	0.513711	0.769065	0.695633	0.379971
0.47	0.102874	0.000551138	0.168539	0.069964	0.000620024	0.172118	0.129585	0.000432949	0.13614	0.122979	0.000506202	0.202676		0.47	-0.944951	-0.54877	0.0203064	-0.740071	0.0350228	-0.585591	0.388451	0.0106266	-0.479466	0.452619	0.255255	0.748046	0.955275	0.949644	0.519243	0.940393	0.152775	0.856289	0.964031	0.796951	0.868998	0.632756	0.927153	0.880398	0.658989	0.792447	0.989571	0.932153	0.795334	0.805324	0.956349	0.489528	0.748226	0.688441	0.367801
0.48	0.10282	0.000448937	0.167148	0.0695679	0.000760568	0.176258	0.129456	0.000545567	0.138276	0.123441	0.000496154	0.191435		0.48	-0.89346	-0.550753	0.0171289	-0.700717	0.0361785	-0.537835	0.43633	0.0466063	-0.38863	0.519153	0.261633	0.784194	0.965281	0.936027	0.560739	0.915951	0.260452	0.876772	0.970171	0.765932	0.897792	0.633977	0.931669	0.883984	0.620119	0.761721	1	0.926025	0.797013	0.799738	0.923845	0.455378	0.751879	0.678347	0.360194
0.49	0.102912	0.000517181	0.168159	0.0690762	0.000839524	0.175968	0.129421	0.000483895	0.139839	0.123666	0.000191324	0.178383		0.49	-0.86882	-0.581564	-0.0451281	-0.673446	0.12363	-0.487427	0.505072	0.0810892	-0.343925	0.595607	0.309827	0.821363	0.979862	0.946477	0.588669	0.906092	0.350632	0.892453	0.940402	0.722202	0.930334	0.655425	0.926679	0.914151	0.600604	0.767615	0.999643	0.914345	0.806544	0.82323	0.928822	0.428711	0.682145	0.671054	0.351109
0.5	0.102958	0.000627833	0.168365	0.0690049	0.000871589	0.168071	0.129457	0.000516382	0.141404	0.123887	8.70518e-05	0.165224		0.5	-0.840293	-0.61142	0.0402634	-0.648405	0.253881	-0.438759	0.557831	0.115225	-0.259348	0.686907	0.316544	0.852292	0.98874	0.941089	0.612653	0.890188	0.372995	0.886962	0.931314	0.716385	0.950296	0.64279	0.95442	0.922423	0.580899	0.772408	0.966296	0.892174	0.803282	0.824185	0.923532	0.416281	0.670245	0.681984	0.335368
0.51	0.102887	0.000746608	0.167047	0.0686741	0.000880061	0.157036	0.129384	0.000536584	0.142925	0.124183	8.16839e-05	0.154125		0.51	-0.769017	-0.738212	0.0254925	-0.595073	0.306347	-0.428779	0.6247	0.150993	-0.134026	0.733289	0.365827	0.878884	0.992792	0.927106	0.635646	0.850056	0.434677	0.888943	0.893366	0.697924	0.950527	0.665403	0.963586	0.950625	0.579551	0.784135	0.926363	0.870231	0.809467	0.855414	0.91321	0.414652	0.534769	0.635675	0.326957
0.52	0.102887	0.000791629	0.166008	0.0684349	0.0010624	0.145817	0.129417	0.000478297	0.143346	0.124418	-4.24412e-05	0.14388		0.52	-0.723392	-0.821652	0.0509076	-0.547431	0.405973	-0.364286	0.69529	0.183199	-0.0257851	0.788072	0.382184	0.905276	1	0.895075	0.661557	0.832786	0.485206	0.88377	0.887445	0.665364	0.974088	0.658094	0.976436	0.954809	0.58265	0.780793	0.906016	0.83746	0.888958	0.855198	0.910104	0.388072	0.536874	0.595614	0.298096
0.53	0.102739	0.000912107	0.161117	0.067928	0.00092014	0.13556	0.129421	0.000493699	0.143356	0.124773	-0.000102961	0.134157		0.53	-0.690674	-0.866594	0.177707	-0.529945	0.430753	-0.375641	0.709649	0.213756	0.071845	0.811481	0.433564	0.924767	0.98923	0.907629	0.694659	0.834636	0.517989	0.890722	0.860856	0.647051	0.957665	0.684352	0.970733	0.958155	0.585763	0.851055	0.891625	0.796788	0.914494	0.867686	0.910921	0.380073	0.534511	0.534556	0.280394
0.54	0.102319	0.000941372	0.154978	0.0676453	0.000715427	0.125429	0.129412	0.000538364	0.144359	0.125251	0.000245915	0.125422		0.54	-0.674551	-0.932692	0.236515	-0.535739	0.476392	-0.379866	0.737436	0.245205	0.190367	0.836254	0.46764	0.933662	0.968298	0.856651	0.738928	0.825783	0.500703	0.895983	0.850672	0.63209	0.958811	0.696471	0.93625	0.955658	0.580231	0.841657	0.893007	0.758723	0.908731	0.868156	0.88513	0.367931	0.48382	0.497494	0.249035
0.55	0.102021	0.00088775	0.147422	0.0674628	0.000683945	0.115715	0.129597	0.000539368	0.143447	0.1257	0.00037848	0.118059		0.55	-0.710107	-0.969466	0.258705	-0.513851	0.432911	-0.3523	0.794063	0.268729	0.279995	0.842419	0.484833	0.952509	0.942893	0.836584	0.793801	0.814389	0.563622	0.906854	0.833367	0.610318	0.949954	0.718863	0.881685	0.956095	0.583332	0.85727	0.907912	0.721022	0.933793	0.885564	0.850182	0.358601	0.418171	0.451219	0.225718
0.56	0.101692	0.000721904	0.139927	0.0674365	0.000586273	0.104754	0.129738	0.000468858	0.141282	0.126063	0.000280797	0.11117		0.56	-0.739665	-0.951141	0.224321	-0.52022	0.46879	-0.312707	0.824382	0.289969	0.320667	0.854362	0.49155	0.962382	0.910883	0.836046	0.828337	0.820562	0.632907	0.900669	0.800406	0.60511	0.949168	0.714882	0.857206	0.937153	0.57183	0.862115	0.90343	0.695022	0.9085	0.899241	0.842849	0.343475	0.495747	0.405393	0.196394
0.57	0.101327	0.000637847	0.131564	0.0672005	0.000700183	0.0957637	0.129879	0.000445007	0.138474	0.126423	0.000199226	0.105289		0.57	-0.736795	-0.941381	0.164389	-0.549128	0.524894	-0.328492	0.836655	0.308497	0.403789	0.863606	0.51916	0.969987	0.846768	0.84698	0.880386	0.835743	0.701526	0.912095	0.764083	0.584854	0.924183	0.729223	0.800333	0.948911	0.570727	0.862086	0.886055	0.658094	0.878243	0.975113	0.832113	0.355512	0.464516	0.368249	0.164264
0.58	0.100871	0.000493287	0.12495	0.0669463	0.000543236	0.0884445	0.130216	0.000209133	0.135281	0.12667	0.000171922	0.101605		0.58	-0.732987	-0.972621	0.116921	-0.542802	0.653465	-0.307579	0.889674	0.323296	0.46276	0.862595	0.549705	0.98093	0.813449	0.863142	0.893242	0.819801	0.759281	0.911964	0.728919	0.574834	0.939887	0.7309	0.77312	0.959237	0.567714	0.795211	0.857241	0.628145	0.791526	0.979919	0.8178	0.342335	0.283917	0.373552	0.126399
0.59	0.100595	0.000499082	0.117498	0.0664824	0.000730345	0.0806248	0.130501	0.000213499	0.129154	0.127003	0.000101503	0.100239		0.59	-0.678358	-0.967439	0.243469	-0.493818	0.726293	-0.255801	0.914667	0.33477	0.547599	0.892434	0.590337	0.988151	0.790224	0.863166	0.894378	0.831085	0.821896	0.891326	0.703158	0.560975	0.92887	0.743684	0.781104	0.964958	0.558698	0.782349	0.824756	0.596212	0.742276	1	0.788395	0.343612	0.231463	0.337336	0.094539
0.6	0.100185	0.000482313	0.109953	0.0653374	0.000560014	0.0756919	0.130803	-3.7605e-05	0.124813	0.127295	4.1732e-05	0.1004		0.6	-0.604325	-0.961658	0.199945	-0.527234	0.809388	-0.217847	0.933034	0.354656	0.605586	0.913496	0.643804	0.994594	0.778984	0.859665	0.918801	0.831289	0.873874	0.879292	0.666841	0.547232	0.919173	0.780714	0.724266	0.958936	0.550707	0.784316	0.789343	0.561319	0.721345	0.978254	0.778595	0.332528	0.148585	0.312694	0.0519349
0.61	0.0999153	0.000537319	0.102328	0.0644032	0.000448798	0.0719987	0.131324	-6.31501e-05	0.12131	0.127699	-0.000179045	0.10298		0.61	-0.528944	-1	0.277643	-0.471894	0.838717	-0.19128	0.971237	0.366043	0.703363	0.939648	0.673729	0.995702	0.761954	0.798705	0.922247	0.851499	0.894395	0.876436	0.664025	0.538982	0.912496	0.812879	0.722027	0.9639	0.553837	0.803135	0.765178	0.514547	0.721362	0.954183	0.743383	0.319975	0.0342441	0.288021	0.00946822
0.62	0.0995979	0.00051966	0.0969052	0.0635439	0.000233095	0.0682863	0.132072	-0.000130942	0.119314	0.12812	4.13702e-05	0.107099		0.62	-0.482034	-0.989565	0.347135	-0.448015	0.815787	-0.0569927	0.982365	0.375253	0.755449	0.958555	0.725149	1	0.756448	0.792572	0.918277	0.838891	0.906399	0.841531	0.665889	0.534156	0.90469	0.859684	0.685265	0.965625	0.547393	0.818182	0.748215	0.490336	0.668238	0.88401	0.706524	0.297763	-0.0113898	0.280321	-0.0169929
0.63	0.099214	0.000525469	0.0898937	0.0627308	0.00041955	0.0664018	0.132623	7.63884e-05	0.118071	0.12841	-0.000135425	0.11222		0.63	-0.448836	-0.95009	0.41317	-0.397284	0.75806	0.038969	1	0.393545	0.785135	0.981028	0.737681	0.994879	0.722696	0.734959	0.937776	0.82989	0.896592	0.808679	0.668669	0.516416	0.879151	0.862533	0.630914	0.970452	0.525582	0.827376	0.729279	0.443621	0.713226	0.881324	0.667376	0.28161	0.0622582	0.272896	-0.0390247
0.64	0.0986505	0.000439921	0.081879	0.0620439	0.000404048	0.0688205	0.133291	0.000161607	0.118666	0.128704	-4.62561e-05	0.116293		0.64	-0.439838	-0.930159	0.373775	-0.436268	0.793815	0.149966	0.975002	0.4056	0.790745	1	0.749665	0.988066	0.675437	0.711068	0.966619	0.823156	0.892766	0.785293	0.669244	0.50255	0.863672	0.874164	0.554273	0.977711	0.511642	0.818952	0.694913	0.396402	0.720875	0.85791	0.645746	0.26558	0.0373595	0.267902	-0.0638834
0.65	0.0982689	0.000408979	0.0770527	0.0618273	0.000583322	0.0734406	0.133752	0.000281088	0.119285	0.128945	6.94513e-05	0.11963		0.65	-0.41946	-0.877129	0.458424	-0.390499	0.815103	0.214209	0.957768	0.410266	0.79148	0.99236	0.748203	0.978974	0.619	0.687302	0.971645	0.813031	0.919583	0.746762	0.68236	0.486784	0.834451	0.865363	0.539153	1	0.493783	0.7952	0.66395	0.367089	0.673672	0.838339	0.626998	0.260643	0.0358883	0.268157	-0.0705324
0.66	0.0979653	0.000398102	0.0744681	0.0616213	0.000686872	0.083842	0.134175	0.00029097	0.120104	0.129046	0.000363398	0.120074		0.66	-0.410879	-0.791449	0.394334	-0.389875	0.885406	0.28786	0.949875	0.423644	0.782284	0.997755	0.7725	0.970186	0.583513	0.683962	0.992863	0.761492	0.893761	0.709639	0.702167	0.474699	0.845076	0.865948	0.466914	0.991291	0.463051	0.781515	0.625609	0.333216	0.673021	0.825021	0.616038	0.247335	0.0375352	0.292841	-0.0756514
0.67	0.0975318	0.000445052	0.0721843	0.0610583	0.000843273	0.0996792	0.134614	0.000183761	0.119397	0.129179	0.000405916	0.117196		0.67	-0.370855	-0.712891	0.307653	-0.367144	0.984471	0.288044	0.93215	0.442351	0.786787	0.998929	0.758845	0.956596	0.528277	0.645058	0.995252	0.727826	0.871304	0.683395	0.692557	0.445214	0.837286	0.834397	0.493494	0.976752	0.437429	0.752837	0.580828	0.301681	0.741223	0.813893	0.585643	0.235479	0.029981	0.27072	-0.0886659
0.68	0.0972772	0.000511338	0.0741574	0.060319	0.000825208	0.114604	0.135423	0.000168029	0.118207	0.129326	0.000595497	0.110562		0.68	-0.330912	-0.661785	0.146899	-0.382553	1	0.366879	0.926243	0.454218	0.802987	0.9869	0.750155	0.951959	0.512934	0.602132	1	0.709836	0.864616	0.636858	0.689561	0.437961	0.872798	0.849277	0.50898	0.981318	0.42721	0.724551	0.554463	0.282468	0.729773	0.802361	0.592183	0.237645	-0.058503	0.260258	-0.0968166
0.69	0.0968726	0.000440946	0.0804093	0.0595798	0.000712523	0.126815	0.13614	8.8326e-05	0.117823	0.12928	0.000453706	0.102682		0.69	-0.292859	-0.595245	0.0950413	-0.35328	0.975692	0.383042	0.909235	0.475462	0.839341	0.934592	0.761562	0.948225	0.486915	0.592483	0.987572	0.678248	0.845692	0.592431	0.684274	0.433985	0.836597	0.873622	0.556437	0.976024	0.401975	0.728125	0.528502	0.26014	0.734424	0.799038	0.593617	0.225584	-0.149566	0.26341	-0.0990645
0.7	0.0962826	0.000446548	0.0871855	0.0587836	0.000590148	0.137269	0.136828	0.000214134	0.117269	0.129354	0.000309816	0.0937655		0.7	-0.282673	-0.587151	0.0129172	-0.36611	0.951404	0.407834	0.905399	0.499377	0.861602	0.893648	0.758747	0.942965	0.467713	0.558802	0.963521	0.658764	0.7807	0.560738	0.664122	0.427099	0.843815	0.868211	0.550347	0.944666	0.385474	0.705843	0.487962	0.220571	0.755539	0.803543	0.583605	0.231735	-0.186432	0.247763	-0.106284
0.71	0.0957098	0.000417122	0.0940405	0.0582307	0.000581257	0.140062	0.137579	0.000334847	0.117538	0.129429	0.000170801	0.0861885		0.71	-0.306252	-0.606173	0.018081	-0.401135	0.906436	0.500139	0.844743	0.522791	0.868178	0.833634	0.774016	0.936615	0.428368	0.545658	0.937441	0.653878	0.800639	0.529432	0.646957	0.401683	0.831738	0.857164	0.574291	0.952031	0.362709	0.675111	0.481365	0.196219	0.795632	0.78055	0.570892	0.229393	-0.186896	0.224786	-0.10698
0.72	0.0949888	0.000274512	0.102682	0.0582183	0.000583284	0.134509	0.138394	0.000484065	0.119691	0.129412	-0.000108759	0.0806286		0.72	-0.33513	-0.598963	0.0359716	-0.352751	0.813877	0.605387	0.80385	0.543122	0.872571	0.806515	0.803485	0.931368	0.400135	0.49988	0.902239	0.655148	0.774094	0.490916	0.641367	0.41038	0.812573	0.853733	0.523175	0.953757	0.331209	0.633974	0.469416	0.164201	0.766467	0.793189	0.567729	0.244028	-0.261941	0.200465	-0.102396
0.73	0.0942341	0.000195762	0.110708	0.05832	0.000560542	0.125226	0.138926	0.00050951	0.120663	0.129507	-0.000265473	0.0764908		0.73	-0.327011	-0.566228	0.101556	-0.375752	0.849793	0.6739	0.715017	0.561845	0.896939	0.784503	0.848657	0.909278	0.365982	0.520662	0.84257	0.638016	0.765497	0.460145	0.632036	0.393545	0.741355	0.835113	0.466685	0.924037	0.310634	0.602537	0.445488	0.142134	0.772829	0.796552	0.527624	0.241237	-0.263674	0.160729	-0.0924434
0.74	0.0938805	0.000309262	0.118519	0.0588553	0.000759617	0.113075	0.139625	0.000553206	0.11787	0.129617	-0.000315384	0.0723609		0.74	-0.342998	-0.569652	0.0912291	-0.416037	0.82399	0.688306	0.683902	0.582644	0.85809	0.783344	0.84621	0.889002	0.32945	0.525502	0.805312	0.637743	0.766508	0.434971	0.619397	0.375069	0.766218	0.810201	0.382277	0.899299	0.283617	0.582746	0.428846	0.126974	0.805292	0.794195	0.479011	0.254458	-0.226244	0.139672	-0.0734214
0.75	0.0933889	0.000177861	0.126373	0.0594762	0.000696709	0.0966555	0.140376	0.000633692	0.112979	0.129712	-0.000431245	0.0664686		0.75	-0.341177	-0.515439	0.152497	-0.474785	0.831599	0.780191	0.62546	0.60612	0.869121	0.785024	0.882551	0.864385	0.291773	0.50766	0.756845	0.624707	0.724799	0.406949	0.615556	0.350111	0.751844	0.833021	0.351922	0.90696	0.252781	0.532337	0.427463	0.125607	0.81066	0.844551	0.442903	0.247752	-0.276382	0.137099	-0.0698607
0.76	0.0928658	0.000214753	0.132172	0.0600441	0.000473092	0.0823703	0.141015	0.000449044	0.106705	0.129924	-0.000708874	0.0581256		0.76	-0.290836	-0.434119	0.235359	-0.481842	0.783717	0.797749	0.592911	0.625723	0.881034	0.780485	0.904494	0.841988	0.291173	0.509286	0.71312	0.606427	0.678242	0.387311	0.604203	0.34386	0.726882	0.8481	0.287145	0.886904	0.23777	0.494748	0.39346	0.107627	0.820237	0.892417	0.400108	0.255544	-0.323747	0.11633	-0.0556354
0.77	0.0924424	0.000280548	0.136418	0.0601885	0.000462592	0.0712981	0.141754	0.000488961	0.0989815	0.130202	-0.00058829	0.0489847		0.77	-0.262369	-0.464699	0.27458	-0.550765	0.800841	0.815334	0.56279	0.645724	0.88037	0.756044	0.905732	0.81713	0.27199	0.527569	0.687191	0.585077	0.697402	0.372966	0.589124	0.33866	0.724219	0.869007	0.246647	0.865418	0.224673	0.465389	0.374778	0.0862861	0.878528	0.895597	0.365494	0.265649	-0.244224	0.103072	-0.0379205
0.78	0.091993	0.000331643	0.13753	0.0607542	0.000439272	0.0631781	0.142317	0.000442015	0.0931891	0.13045	-0.000415795	0.0400324		0.78	-0.294429	-0.432195	0.320549	-0.57575	0.709331	0.788475	0.54336	0.67329	0.845525	0.745358	0.895997	0.802303	0.256123	0.474027	0.665668	0.56411	0.71359	0.373066	0.592168	0.342429	0.730218	0.892157	0.249075	0.841215	0.217906	0.461736	0.33735	0.0684892	0.903882	0.92159	0.338242	0.282781	-0.230564	0.0730679	-0.020506
0.79	0.0914008	0.00033612	0.13379	0.0607531	0.000766941	0.0563991	0.142786	0.000385676	0.0895973	0.130785	-0.000375141	0.0325344		0.79	-0.273668	-0.393851	0.286332	-0.595836	0.610656	0.855658	0.502476	0.690125	0.879996	0.722198	0.904994	0.785318	0.233367	0.433223	0.620653	0.537216	0.759903	0.38316	0.584934	0.35609	0.702475	0.910751	0.232501	0.810367	0.217288	0.459806	0.321338	0.040645	0.914359	0.922678	0.325278	0.288307	-0.205362	0.0359612	-0.0165269
0.8	0.0909623	0.000382457	0.125561	0.0609147	0.000952286	0.0507667	0.14337	0.000357943	0.0889292	0.130971	-0.000183938	0.0265234		0.8	-0.27395	-0.430513	0.188182	-0.587573	0.590111	0.882471	0.470221	0.710175	0.872212	0.682297	0.901949	0.766174	0.214995	0.468808	0.587595	0.521789	0.820434	0.400795	0.591456	0.37117	0.6948	0.896567	0.202755	0.77862	0.199585	0.455066	0.285141	0.0146793	0.917999	0.873394	0.294427	0.27875	-0.139887	0.00600483	0.0110853
0.81	0.0904392	0.00015778	0.117341	0.0608367	0.00133072	0.046816	0.143803	0.000396825	0.0886148	0.131159	2.80374e-05	0.0239614		0.81	-0.315339	-0.407971	0.10206	-0.619194	0.629396	0.939827	0.416299	0.732968	0.867418	0.664702	0.895915	0.749719	0.182008	0.452815	0.547884	0.512313	0.870426	0.413787	0.586518	0.369522	0.674753	0.905056	0.201046	0.747405	0.181611	0.446635	0.267082	-0.000797171	0.916958	0.826071	0.282799	0.282953	-0.149694	-0.00168467	0.0178791
0.82	0.0900853	0.000141591	0.106626	0.0612151	0.00148706	0.0455038	0.144076	0.000440509	0.0899059	0.131265	-7.15492e-05	0.0239569		0.82	-0.364546	-0.369976	0.102704	-0.629725	0.638974	0.94113	0.376574	0.747159	0.867226	0.645818	0.906059	0.725821	0.178306	0.415228	0.532326	0.491795	0.88061	0.4267	0.599961	0.365122	0.675777	0.901905	0.204424	0.712195	0.157227	0.426601	0.224954	-0.000610427	0.966355	0.812901	0.274418	0.260148	-0.246655	0.00266266	0.0295268
0.83	0.0895291	0.000222489	0.0948302	0.0609816	0.001387	0.0459431	0.144641	0.00041828	0.0910084	0.131427	-0.000101041	0.024763		0.83	-0.382695	-0.429433	0.116519	-0.662893	0.696556	0.995897	0.334103	0.760907	0.889542	0.611129	0.916695	0.697765	0.143044	0.423103	0.495604	0.485866	0.843047	0.43769	0.606263	0.372027	0.664175	0.907966	0.160704	0.699834	0.110469	0.414402	0.214711	-0.0156934	0.952128	0.797454	0.262774	0.239807	-0.290593	0.0101526	0.0406342
0.84	0.0891437	0.000183476	0.0824505	0.0608885	0.000929066	0.0485277	0.144974	0.000483372	0.0926971	0.131495	-0.000139266	0.0239864		0.84	-0.421158	-0.42891	0.20513	-0.626602	0.664282	1	0.294369	0.775834	0.87655	0.600114	0.949765	0.670398	0.150035	0.422372	0.493988	0.46761	0.787447	0.43659	0.611799	0.360788	0.652916	0.894258	0.125249	0.693125	0.0801626	0.357918	0.181225	-0.0173004	0.962811	0.791208	0.265996	0.220539	-0.270504	0.0394703	0.0593437
0.85	0.0885731	0.00021102	0.0739414	0.060557	0.000683941	0.0552358	0.145449	0.000406889	0.0942529	0.131564	-0.000144423	0.0255006		0.85	-0.457261	-0.416871	0.253072	-0.59492	0.596192	0.969419	0.260953	0.786008	0.838916	0.594197	0.960981	0.647428	0.123313	0.368743	0.507467	0.429196	0.80529	0.443036	0.593169	0.375527	0.634165	0.892868	0.07409	0.658515	0.0707026	0.324134	0.195918	-0.0184335	1	0.771424	0.281146	0.216078	-0.352965	0.0425999	0.0685132
0.86	0.0879369	0.000371815	0.0673074	0.0602764	0.000346614	0.0642895	0.146013	0.000455316	0.0963348	0.131618	-4.70213e-05	0.0280693		0.86	-0.481221	-0.464664	0.289217	-0.564252	0.516595	0.9141	0.21439	0.79399	0.785246	0.583233	0.99334	0.620186	0.102095	0.358924	0.49777	0.406279	0.787772	0.461856	0.594819	0.381802	0.626346	0.868813	0.0325176	0.634062	0.0572314	0.27948	0.182787	-0.0165637	0.977483	0.767878	0.281202	0.183778	-0.312465	0.0428595	0.0828436
0.87	0.0873588	0.000377422	0.0621313	0.0601281	0.000276372	0.0741144	0.146456	0.000326708	0.0975471	0.131638	0.000119514	0.0300878		0.87	-0.468626	-0.451748	0.199567	-0.546615	0.411968	0.892217	0.174316	0.811011	0.749831	0.543717	0.999148	0.603089	0.0680014	0.34433	0.474138	0.384737	0.771342	0.498647	0.589755	0.383465	0.592477	0.872059	-0.0119576	0.618879	0.0516435	0.248049	0.200891	-0.0243075	0.931127	0.761577	0.269202	0.179788	-0.271329	0.0264512	0.107832
0.88	0.0868918	0.000318592	0.0603684	0.06051	0.00032363	0.0851214	0.146737	0.000308107	0.097708	0.131567	5.28045e-05	0.0330601		0.88	-0.474044	-0.404817	0.103681	-0.530562	0.328168	0.83524	0.118596	0.820942	0.708356	0.556951	1	0.594577	0.0634032	0.334045	0.476218	0.363608	0.807097	0.531019	0.554314	0.381104	0.574213	0.850023	-0.0119077	0.573021	0.0490032	0.178177	0.217345	-0.0261078	0.911249	0.722046	0.272012	0.195468	-0.151347	0.0294478	0.11111
0.89	0.086387	0.000197123	0.064196	0.0605363	0.000427288	0.095925	0.147228	0.000177367	0.0961382	0.131427	0.000137392	0.0404916		0.89	-0.502475	-0.423387	0.0180694	-0.533725	0.382729	0.77974	0.0987806	0.834371	0.662149	0.511725	0.97497	0.583521	0.0205478	0.31583	0.454496	0.344967	0.814388	0.563868	0.521791	0.394924	0.56908	0.854938	0.0139937	0.531392	0.0361534	0.166112	0.216379	-0.0379677	0.888713	0.718625	0.268066	0.197175	-0.14097	5.52063e-05	0.123767
0.9	0.0858451	0.000111317	0.0702815	0.0612161	0.000407618	0.101531	0.147517	0.000145368	0.0920374	0.131275	6.24315e-05	0.0463171		0.9	-0.501194	-0.405511	-0.0618934	-0.508999	0.393336	0.730617	0.0528366	0.84956	0.620901	0.464523	0.983505	0.566239	0.0340029	0.316484	0.406404	0.339107	0.801707	0.597182	0.50997	0.378413	0.564524	0.843335	0.0474014	0.496591	0.00181621	0.131168	0.188122	-0.0436605	0.886028	0.702439	0.258654	0.198591	-0.131999	-0.036128	0.127514
0.91	0.085491	9.12533e-05	0.0767498	0.061604	0.000527509	0.102923	0.147743	0.000177368	0.0848549	0.131035	2.78072e-05	0.049487		0.91	-0.500402	-0.346717	-0.109556	-0.516921	0.41086	0.703507	0.0511675	0.864088	0.61683	0.443587	0.951728	0.551081	0.0192115	0.273069	0.398174	0.333143	0.782613	0.62138	0.472171	0.373206	0.539198	0.838635	0.0484609	0.467876	-0.0378408	0.0804313	0.202541	-0.055258	0.908876	0.71306	0.257927	0.226221	-0.101773	-0.0770518	0.135866
0.92	0.0850348	0.000229011	0.0846231	0.0613997	0.000253975	0.101471	0.147922	0.000148169	0.0769242	0.13069	-0.000230282	0.052515		0.92	-0.524898	-0.331821	-0.0727244	-0.531469	0.445879	0.697543	0.00726946	0.876937	0.566336	0.422008	0.946824	0.530284	0.0169851	0.229916	0.374604	0.31355	0.809727	0.626247	0.436636	0.374979	0.538813	0.83638	0.0437966	0.423965	-0.0627258	0.0630972	0.188197	-0.0561508	0.902826	0.70159	0.278592	0.225285	-0.0703383	-0.100087	0.126284
0.93	0.0847086	0.000239775	0.092524	0.061349	3.76775e-05	0.0971776	0.148333	0.000101757	0.0693981	0.130361	-0.000323393	0.0550884		0.93	-0.529179	-0.290822	-0.0458262	-0.520786	0.453107	0.666709	0.0181877	0.890826	0.48348	0.383005	0.937263	0.499957	0.00213966	0.204998	0.361107	0.301293	0.810394	0.646085	0.434015	0.365755	0.565754	0.825377	-0.0017978	0.406014	-0.0852608	0.0592428	0.167671	-0.0669509	0.843787	0.713772	0.27712	0.195555	-0.0972251	-0.116105	0.147677
0.94	0.0842097	0.00033386	0.099256	0.0618759	-2.38205e-05	0.0890538	0.148778	0.000166338	0.0635102	0.13001	-0.000460356	0.0528059		0.94	-0.522304	-0.270229	-0.156158	-0.527041	0.451107	0.658828	-0.00478581	0.905026	0.424286	0.355988	0.906013	0.471261	0.0082746	0.193365	0.349272	0.28885	0.831951	0.685551	0.433915	0.352811	0.558166	0.817102	-0.078471	0.390532	-0.10242	-0.00154205	0.156579	-0.0689703	0.79336	0.704141	0.260059	0.17885	-0.157281	-0.114784	0.159269
0.95	0.0840238	0.000423253	0.103672	0.0618484	-3.90537e-05	0.0782108	0.149177	0.00030535	0.0593159	0.129636	-0.000475278	0.0498637		0.95	-0.534649	-0.231858	-0.293776	-0.580943	0.413613	0.657224	-0.0628992	0.912219	0.337718	0.362356	0.851373	0.449265	-0.00356619	0.170458	0.330251	0.284572	0.828096	0.704365	0.442705	0.33523	0.573105	0.795986	-0.141533	0.383353	-0.113493	0.0152905	0.148965	-0.0679132	0.784094	0.732005	0.245063	0.167084	-0.109104	-0.0910705	0.172278
0.96	0.0837337	0.000445355	0.105765	0.0618058	-9.94941e-05	0.0684804	0.149729	0.000233436	0.0589496	0.129302	-0.000506011	0.0478018		0.96	-0.542523	-0.24364	-0.408496	-0.597428	0.348033	0.646369	-0.0880388	0.921088	0.247475	0.333002	0.808967	0.433271	-0.00636941	0.218386	0.301514	0.265301	0.882052	0.712561	0.44571	0.328755	0.578191	0.792506	-0.153185	0.344156	-0.106261	0.0425413	0.119573	-0.0802163	0.756621	0.717243	0.247626	0.154916	-0.172095	-0.0791848	0.184475
0.97	0.0834927	0.000383346	0.106124	0.0619622	-8.5662e-05	0.0627435	0.150085	0.000223327	0.0605303	0.129057	-0.000343414	0.0438715		0.97	-0.560998	-0.246445	-0.514863	-0.550211	0.300771	0.599839	-0.0923608	0.932984	0.196903	0.332367	0.774276	0.41584	-0.00663533	0.215563	0.261404	0.248238	0.864079	0.748158	0.439733	0.307677	0.581244	0.754841	-0.133815	0.329996	-0.124002	0.0272037	0.106047	-0.104943	0.696113	0.724722	0.249239	0.148098	-0.110102	-0.0514573	0.203851
0.98	0.0833511	0.000458421	0.105041	0.0621504	5.8225e-05	0.0579519	0.150297	0.000272927	0.064198	0.128805	-0.00031015	0.0366512		0.98	-0.599284	-0.268034	-0.671645	-0.490293	0.34609	0.575796	-0.133889	0.944313	0.225944	0.294482	0.752164	0.40741	0.00176224	0.215404	0.234121	0.243445	0.8865	0.757401	0.441128	0.295404	0.554978	0.733249	-0.102871	0.320061	-0.139622	0.0104854	0.0978324	-0.107051	0.753682	0.717249	0.248421	0.153873	-0.0976995	-0.0457737	0.202574
0.99	0.0831151	0.000669383	0.0983719	0.0620796	6.78686e-05	0.0536825	0.150349	0.000324998	0.0674294	0.128605	-0.000250426	0.0311855		0.99	-0.623456	-0.201678	-0.648605	-0.510205	0.336876	0.540916	-0.173625	0.958035	0.175868	0.2603	0.712016	0.389565	0.016828	0.202864	0.20778	0.239783	0.897566	0.750189	0.432337	0.283323	0.55174	0.689922	-0.0606384	0.276348	-0.161109	0.0137396	0.0911765	-0.11404	0.774492	0.704525	0.26902	0.167509	-0.0839616	-0.0602109	0.201591
1	0.0826589	0.000966221	0.0889541	0.062029	-6.56011e-06	0.052802	0.150444	4.98089e-05	0.0702512	0.128527	-8.43162e-05	0.0256045		1	-0.654757	-0.195325	-0.620921	-0.478503	0.43731	0.516122	-0.165363	0.971199	0.177264	0.21365	0.68801	0.371006	0.0128199	0.166337	0.182707	0.220962	0.902521	0.751268	0.401436	0.282369	0.520953	0.653584	-0.0279801	0.246345	-0.181352	-0.0425416	0.0914404	-0.124979	0.738098	0.676209	0.304242	0.163455	-0.0719184	-0.078111	0.197864
1.01	0.0821992	0.00131593	0.079865	0.06257	0.000174038	0.0532964	0.150348	0.000149278	0.069929	0.128371	-0.000102406	0.0187051		1.01	-0.674644	-0.200452	-0.579872	-0.454222	0.4568	0.438795	-0.188887	0.979428	0.199729	0.184254	0.694251	0.346652	0.0201285	0.114199	0.17078	0.214197	0.874698	0.749573	0.387643	0.276728	0.532395	0.612776	-0.0696673	0.225891	-0.20921	-0.0847428	0.0689618	-0.120452	0.698365	0.673504	0.291482	0.15174	0.042367	-0.0704165	0.189995
1.02	0.0817872	0.00156869	0.069744	0.0629035	0.000395619	0.0537018	0.150585	0.000233568	0.0681488	0.128231	-8.80393e-05	0.0125491		1.02	-0.66255	-0.182383	-0.516113	-0.486279	0.455845	0.417245	-0.21231	0.98638	0.210583	0.163435	0.689151	0.32707	0.0193399	0.101652	0.166948	0.23074	0.886325	0.710123	0.377438	0.284778	0.524691	0.591291	-0.0961207	0.1962	-0.229189	-0.114034	0.0641939	-0.106059	0.684272	0.67855	0.280909	0.142311	-0.0141592	-0.0777054	0.174836
1.03	0.0813811	0.00155986	0.059378	0.0630286	0.000503083	0.0572834	0.150901	0.000298145	0.0631626	0.128056	-0.000134591	0.00980141		1.03	-0.666422	-0.205728	-0.497968	-0.538716	0.424256	0.399515	-0.241551	0.99229	0.184565	0.158597	0.648682	0.299609	0.0078182	0.0845942	0.151243	0.234931	0.89509	0.682511	0.357587	0.262677	0.551655	0.583449	-0.154258	0.152292	-0.237247	-0.135735	0.0580922	-0.0993908	0.734189	0.66478	0.290911	0.122629	-0.0634999	-0.0793336	0.166836
1.04	0.0809694	0.00167753	0.0516475	0.0627348	0.000965199	0.0661349	0.151514	0.000339066	0.0598574	0.12777	0.000260249	0.00339768		1.04	-0.587786	-0.24074	-0.148449	-0.490291	0.307798	0.387221	-0.238998	0.994683	0.224467	0.219909	0.776255	0.292097	-0.0194879	0.0142188	0.132632	0.250835	0.847684	0.604727	0.340351	0.295735	0.500014	0.574363	-0.107275	0.120293	-0.268019	-0.18024	0.0648472	-0.0775814	0.589483	0.777308	0.264231	0.0956017	-0.0139247	-0.0522265	0.160082
1.05	0.0815255	0.000767801	0.0451748	0.0630987	0.000910844	0.0754552	0.151727	0.000605277	0.0502866	0.127797	-0.000401182	0.00677825		1.05	-0.71484	-0.295756	-0.747203	-0.561916	0.454839	0.385725	-0.323604	1	0.247382	0.192055	0.577056	0.259516	-0.031281	0.0596883	0.126816	0.260627	1	0.623529	0.356472	0.184061	0.670045	0.646483	-0.287881	0.0959929	-0.216988	-0.1229	0.0762633	-0.0803773	0.998737	0.640809	0.323203	0.0565126	-0.162905	-0.0249268	0.151049
1.05	0.073529	-0.000356098	-0.0062845	0.0493195	-0.000103351	0.0347852	0.142606	-0.000392153	0.00584294	0.117231	-0.00126958	-0.0301656
1.04	0.073505	-0.00023542	0.00498812	0.0489005	7.91333e-05	0.0298735	0.142711	-0.000358877	0.0103372	0.117208	-0.000266609	-0.0321024
1.03	0.0736734	-0.000373552	0.0164512	0.0491698	-0.00022686	0.0192349	0.141957	-0.000285609	0.0166246	0.117532	-0.000683443	-0.0225104
1.02	0.074072	-0.000362199	0.0294544	0.0490469	-0.000252473	0.00874234	0.141693	-0.00030376	0.0222161	0.117719	-0.000636146	-0.0182502
1.01	0.0744289	-0.000408517	0.040814	0.0489111	-0.000395593	0.00138211	0.141402	-0.000402775	0.0268228	0.11785	-0.000647962	-0.0113145
1	0.0748196	-0.000445436	0.0504049	0.0486606	-0.000452995	-0.00167208	0.141559	-0.000468822	0.0308624	0.117963	-0.000602311	-0.00518977
0.99	0.0751756	-0.000414854	0.0592712	0.0484664	-0.000486647	0.00225298	0.14156	-0.000171024	0.0317674	0.118005	-0.000770418	-0.00132675
0.98	0.0753804	-0.000484987	0.0656393	0.0484347	-0.000386504	0.0133537	0.141614	-0.000242868	0.031119	0.11817	-0.000771895	0.00265713
0.97	0.0755156	-0.000515337	0.066755	0.0483002	-0.000613643	0.0257221	0.141477	-0.000336737	0.0284473	0.118355	-0.000850122	0.00935888
0.96	0.0757491	-0.000436236	0.0661967	0.0480975	-0.00071847	0.0344463	0.141258	-0.000332511	0.0257478	0.118514	-0.0012415	0.0141722
0.95	0.076047	-0.000451295	0.0643969	0.0480527	-0.00060593	0.0386822	0.140745	-0.000267593	0.0238123	0.118791	-0.00121906	0.018346
0.94	0.0763135	-0.000547951	0.0610888	0.0481507	-0.000617403	0.0407757	0.140413	-0.000490518	0.0255204	0.1191	-0.00116433	0.0224282
0.93	0.0768382	-0.000643038	0.0551785	0.0480352	-0.000561838	0.042186	0.139987	-0.000553648	0.0287993	0.119379	-0.00100996	0.0252508
0.92	0.0771959	-0.000639994	0.0486308	0.0482397	-0.000468442	0.0433563	0.139593	-0.000462074	0.034709	0.11964	-0.000867189	0.0226825
0.91	0.0776026	-0.000756767	0.0417854	0.0484492	-0.000338222	0.0454869	0.139453	-0.000348491	0.0417484	0.119942	-0.00041192	0.0191655
0.9	0.0779346	-0.00070926	0.0360688	0.048402	-0.000298983	0.0480881	0.139281	-0.000423195	0.0486401	0.12012	-0.000380611	0.0162738
0.89	0.0783839	-0.00064082	0.0297946	0.0481975	-0.000207516	0.0485536	0.138995	-0.000368053	0.0533874	0.120207	-0.000312679	0.0117094
0.88	0.0787795	-0.000505189	0.0253132	0.0481658	-0.000234024	0.0442525	0.138564	-0.000262892	0.0564435	0.12032	-0.000431187	0.00592031
0.87	0.0791238	-0.000480108	0.0262338	0.0479262	-0.000246939	0.0374689	0.138341	-0.000201603	0.0577082	0.120392	-0.00037321	0.00397525
0.86	0.0796062	-0.000492397	0.0295058	0.0480453	-0.000137005	0.0260678	0.137901	-5.81176e-05	0.0581471	0.120395	-0.000579129	0.00198026
0.85	0.0801196	-0.000652322	0.0340612	0.0482783	9.29667e-05	0.00992629	0.137337	-4.63198e-06	0.0572645	0.120387	-0.00072698	-0.00101774
0.84	0.0805969	-0.00066394	0.0405478	0.0484622	0.0001936	-0.00569164	0.136927	6.43331e-05	0.0569214	0.120414	-0.000709903	-0.00347162
0.83	0.0808956	-0.000610539	0.0503341	0.0485746	0.00030768	-0.0171768	0.136575	6.63078e-05	0.0555067	0.120431	-0.000642829	-0.00435221
0.82	0.0813944	-0.000720892	0.0586982	0.0486916	0.00030857	-0.0230606	0.136008	6.16748e-05	0.0534601	0.120348	-0.000637161	-0.00736695
0.81	0.0817005	-0.00073683	0.0657992	0.048485	0.000221831	-0.0220328	0.135733	-1.77974e-05	0.0503817	0.120315	-0.00051983	-0.00949558
0.8	0.082151	-0.000529662	0.0719255	0.0484349	0.000110606	-0.0127817	0.135341	-5.60107e-05	0.0486464	0.120169	-0.000936219	-0.00915579
0.79	0.0825139	-0.00059247	0.0783288	0.0481869	-1.74919e-05	0.00054245	0.134802	-9.11629e-05	0.0473467	0.120034	-0.00119846	-0.00443788
0.78	0.0830313	-0.000610384	0.0812151	0.0481565	-6.62821e-05	0.0166619	0.134391	-1.48218e-05	0.049941	0.119753	-0.00124065	0.00278988
0.77	0.0834232	-0.000634447	0.0818281	0.0478413	-6.43084e-05	0.0301352	0.133882	-2.72865e-05	0.0551326	0.119581	-0.00151516	0.0123446
0.76	0.0837318	-0.000701588	0.0815194	0.0477716	1.00939e-05	0.0398624	0.133239	-7.93218e-05	0.0621304	0.119414	-0.00172573	0.0227007
0.75	0.0841462	-0.000742953	0.0791781	0.0474344	0.000129376	0.046212	0.132635	1.55525e-05	0.0677361	0.119345	-0.00121395	0.0329285
0.74	0.0845605	-0.000611912	0.075027	0.0471191	0.000174263	0.050264	0.131884	-3.3737e-05	0.0734003	0.119364	-0.00105822	0.0408151
0.73	0.0848555	-0.000727088	0.0692823	0.0468552	0.000120956	0.0531939	0.131251	-6.34645e-05	0.0780871	0.119354	-0.00095056	0.047222
0.72	0.0853943	-0.00066262	0.0624941	0.0466835	0.000122471	0.0554031	0.130809	-4.01759e-05	0.0796468	0.119324	-0.00069746	0.0530427
0.71	0.0860181	-0.00050239	0.0540434	0.0466769	8.96473e-05	0.0575751	0.129969	-0.000182233	0.0797913	0.119372	-0.000448101	0.0592288
0.7	0.0864711	-0.000445488	0.04665	0.0469037	5.38218e-05	0.0575789	0.129233	-0.00030555	0.0799866	0.119306	-0.00031828	0.0653586
0.69	0.0869731	-0.00047141	0.039012	0.0472539	0.000158812	0.0553044	0.128522	-0.000408192	0.0795529	0.119251	-0.000187517	0.0707313
0.68	0.0872362	-0.000391337	0.0319468	0.0474268	0.000175567	0.0523002	0.127767	-0.000334026	0.0778746	0.119331	-7.78201e-05	0.0749356
0.67	0.0874715	-0.000450333	0.0290287	0.0476675	0.000254663	0.0477497	0.126808	-0.000359137	0.077221	0.119193	-0.00056759	0.0780513
0.66	0.0877689	-0.00048434	0.0314722	0.0477868	0.000261895	0.0403789	0.126387	-0.000219458	0.0767891	0.119098	-0.000551656	0.0797808
0.65	0.0880347	-0.00049955	0.0345551	0.0478028	0.000174475	0.0322	0.125873	-0.000224496	0.076714	0.119023	-0.00099797	0.0792252
0.64	0.0883063	-0.000447763	0.0398167	0.0478683	-0.000200539	0.0235696	0.125406	-0.000418074	0.0780876	0.118776	-0.00109503	0.0778887
0.63	0.0888564	-0.000382824	0.0473478	0.0482738	-3.25309e-05	0.013987	0.124632	-0.000565649	0.0802248	0.118494	-0.0011524	0.0766134
0.62	0.0891693	-0.000404853	0.0537902	0.0487519	-0.00017663	0.0101555	0.12411	-0.000853771	0.0841542	0.118272	-0.000732441	0.0747171
0.61	0.0894931	-0.00042849	0.0572611	0.0493037	4.11264e-06	0.0106887	0.123332	-0.000883588	0.0878447	0.117898	-0.000923081	0.0718475
0.6	0.0897333	-0.00048606	0.0626684	0.0498588	-5.08063e-05	0.0125695	0.122823	-0.00083241	0.0910488	0.117559	-0.000509525	0.068657
0.59	0.09012	-0.000503834	0.067779	0.0504779	3.50946e-05	0.0181655	0.122565	-0.000547819	0.092996	0.117375	-0.000416545	0.0659666
0.58	0.0903083	-0.000443474	0.0738353	0.0506914	4.31453e-05	0.0281004	0.122318	-0.000401332	0.0950064	0.117108	-0.000323407	0.0644018
0.57	0.0907786	-0.000296022	0.0792879	0.0510289	0.000272896	0.0362161	0.121938	-0.000108782	0.0954955	0.116936	-0.000368204	0.0656162
0.56	0.0910733	-0.000230151	0.0866797	0.051245	0.000191144	0.0442704	0.121746	-3.93133e-05	0.0958954	0.116618	-0.000245233	0.0699527
0.55	0.0913646	-9.176e-05	0.0926804	0.0515175	0.000222171	0.0540679	0.121596	1.57595e-05	0.0967833	0.116315	-0.000175669	0.0756302
0.54	0.0916705	-4.79687e-05	0.0987149	0.0518515	0.00028929	0.0624017	0.121365	2.72253e-05	0.0978513	0.115904	-0.000317948	0.0827349
0.53	0.0920357	-0.000144287	0.103287	0.0522783	0.000395626	0.07188	0.12137	-8.85286e-05	0.0982858	0.11543	-0.000912507	0.0915407
0.52	0.0921123	-0.00028482	0.108208	0.0527102	0.000506058	0.0815363	0.121339	-0.00011149	0.0998272	0.11503	-0.000825702	0.102074
0.51	0.0920721	-0.00030401	0.111086	0.0531078	0.000368854	0.0917069	0.121323	-9.5292e-05	0.101742	0.114782	-0.000724715	0.114156
0.5	0.0921229	-0.000411659	0.114859	0.0533633	0.00032278	0.100611	0.121313	-0.000111283	0.10234	0.114428	-0.000691246	0.127515
0.49	0.0920298	-0.000522363	0.117412	0.053597	8.05518e-05	0.106673	0.12118	-7.77945e-05	0.100622	0.114165	-0.000553934	0.142555
0.48	0.0919454	-0.00057619	0.118398	0.0541598	-0.000138389	0.106026	0.121134	4.93378e-05	0.0962046	0.113889	-5.83479e-05	0.157325
0.47	0.0919017	-0.000461994	0.119647	0.0546067	-0.000363726	0.101853	0.121201	4.46829e-05	0.0890991	0.113394	-8.15494e-05	0.169625
0.46	0.0920463	-0.000463888	0.121288	0.0549974	-6.42412e-05	0.0904278	0.121146	1.22256e-05	0.0816713	0.113035	-0.000202757	0.178721
0.45	0.0921249	-0.000393174	0.120355	0.0555949	-8.24264e-05	0.0740422	0.120983	-4.45214e-05	0.0760548	0.112777	-0.000270547	0.186871
0.44	0.092238	-0.000257794	0.119879	0.0561599	1.18407e-05	0.0562327	0.121015	-6.31925e-05	0.0729511	0.112549	-0.000270425	0.191224
0.43	0.0922176	-0.000150549	0.119462	0.0564019	5.55906e-05	0.0384403	0.120978	-0.000165392	0.072931	0.112371	-0.000240906	0.192305
0.42	0.0922299	-0.000126067	0.118228	0.0567445	7.72562e-05	0.0189495	0.121069	-0.000213682	0.0754722	0.112521	-0.00028527	0.190374
0.41	0.0921509	-3.37438e-05	0.11534	0.0571221	-4.55877e-05	0.00193849	0.12124	-0.000201117	0.0779992	0.112527	-0.000196482	0.18726
0.4	0.0921627	-5.24489e-05	0.109186	0.0575413	4.16189e-05	-0.0158113	0.121543	-0.000142455	0.0801878	0.112733	-0.000323619	0.179376
0.39	0.0920232	-1.84985e-05	0.0999657	0.0577596	0.000252824	-0.0333646	0.121961	-0.000105436	0.0802477	0.112926	-0.000449283	0.167562
0.38	0.0918538	3.24139e-05	0.0880583	0.057996	0.000480425	-0.048259	0.122478	3.49581e-05	0.0774111	0.113333	-0.000446308	0.153474
0.37	0.0916272	0.000112522	0.0717157	0.0585757	0.00057069	-0.0589468	0.123072	0.000127457	0.0698148	0.113685	-0.000662617	0.1394
0.36	0.0913318	9.6686e-05	0.0501143	0.0592508	0.000631059	-0.0658603	0.12385	0.000198879	0.0578386	0.114305	-0.000495248	0.119168
0.35	0.0909118	0.000164347	0.0281632	0.0597616	0.000630445	-0.0662877	0.124663	0.000417752	0.0366819	0.114753	-0.000249865	0.0975134
0.34	0.0904119	0.000123868	0.00522414	0.0607361	0.0005011	-0.0639942	0.125535	0.000375411	0.00922433	0.115145	-0.00010244	0.0756217
0.33	0.0900327	0.00011879	-0.0187288	0.0614646	0.000400039	-0.0622451	0.12651	0.000448103	-0.0257738	0.11545	-4.82239e-06	0.0523595
0.32	0.089446	0.000115705	-0.0426824	0.0620565	0.000416952	-0.0644262	0.127597	0.000458953	-0.0657178	0.115789	0.000352417	0.0267863
0.31	0.0888066	0.000197053	-0.0683053	0.0627991	0.000304789	-0.0749061	0.1288	0.00052822	-0.110043	0.11614	0.000299458	0.00294225
0.3	0.0882521	0.000229471	-0.097294	0.0633857	0.00040289	-0.0958953	0.130109	0.000444961	-0.152265	0.116571	0.000395774	-0.0221212
0.29	0.0875691	0.000218958	-0.131704	0.0638446	0.000337285	-0.126624	0.131293	0.000563207	-0.193513	0.117002	0.000532034	-0.0486887
0.28	0.0867757	0.000212036	-0.17037	0.0645294	0.000246037	-0.166202	0.132574	0.000389142	-0.227824	0.117536	0.000605647	-0.073909
0.27	0.0861226	0.000223756	-0.211254	0.0647884	0.000333937	-0.212533	0.133941	0.000454059	-0.252777	0.117988	0.00065716	-0.0929644
0.26	0.0852329	0.000225423	-0.248445	0.0649515	0.000383811	-0.259482	0.134942	0.000448883	-0.264646	0.118281	0.000674863	-0.112335
0.25	0.0840479	0.000295661	-0.282625	0.0649131	0.000353769	-0.305333	0.13623	0.000430738	-0.263347	0.118536	0.000630296	-0.131154
0.24	0.0828437	0.000379631	-0.312492	0.064845	0.000417191	-0.34941	0.13769	0.000389428	-0.247536	0.118866	0.00059204	-0.14956
0.23	0.0816685	0.000435191	-0.337625	0.0648069	0.000541992	-0.391248	0.139181	0.00049101	-0.221804	0.119078	0.000568113	-0.168296
0.22	0.0798501	0.000602514	-0.363518	0.0646946	0.00054733	-0.427755	0.140559	0.000439994	-0.189343	0.119392	0.000522566	-0.187609
0.21	0.0782911	0.000674351	-0.392038	0.0640809	0.000570331	-0.461253	0.142303	0.000443883	-0.158489	0.119666	1.70558e-05	-0.207357
0.2	0.0766662	0.000660517	-0.423843	0.0635024	0.000584907	-0.489256	0.143758	0.000470159	-0.134979	0.120076	6.68824e-05	-0.231963
0.19	0.075063	0.000704552	-0.459351	0.0629079	0.000458574	-0.511164	0.14522	0.000493808	-0.126456	0.120223	5.41666e-05	-0.265534
0.18	0.0733298	0.000716958	-0.504859	0.0616937	0.000273203	-0.530693	0.146533	0.000470145	-0.138519	0.120355	-8.27836e-06	-0.313132
0.17	0.0719011	0.000544208	-0.55822	0.0601316	0.00017335	-0.558208	0.148021	0.000650385	-0.177563	0.120533	7.83292e-06	-0.379415
0.16	0.0703382	0.000395382	-0.627133	0.0586473	0.000161304	-0.603026	0.149336	0.000689042	-0.242489	0.120743	0.000460818	-0.469158
0.15	0.068861	0.00042548	-0.714093	0.0567373	5.53628e-05	-0.676913	0.150558	0.000604257	-0.337645	0.120923	0.000384892	-0.580639
0.14	0.0672807	0.000400541	-0.821781	0.054761	0.000226955	-0.7842	0.151933	0.000569781	-0.460623	0.121207	0.000350309	-0.711205
0.13	0.0654953	0.000366123	-0.943346	0.0528467	0.000496807	-0.920993	0.153394	0.000636695	-0.607507	0.121572	0.000359807	-0.856225
0.12	0.0639615	0.000451415	-1.07874	0.0511253	0.000595573	-1.07688	0.154768	0.000512864	-0.772951	0.121674	0.000226133	-1.00858
0.11	0.0622782	0.000558623	-1.22206	0.0487268	0.00065029	-1.23962	0.156103	0.000436794	-0.953679	0.121629	5.63241e-05	-1.15891
0.1	0.0605958	0.000404757	-1.36558	0.0466674	0.000781113	-1.399	0.157359	0.000475734	-1.13647	0.121334	3.75629e-05	-1.30635
0.09	0.0589923	0.000358199	-1.49887	0.0443602	0.000855605	-1.54183	0.158474	0.000589742	-1.3107	0.121044	-1.91254e-05	-1.4436
0.08	0.0576085	0.000432215	-1.6187	0.0421961	0.000760582	-1.6632	0.159662	0.000546601	-1.47063	0.120078	-0.000253772	-1.56887
0.07	0.0562179	0.000402887	-1.72425	0.0395919	0.000722512	-1.75824	0.160451	0.000508342	-1.61199	0.118776	-0.00067569	-1.6826
0.06	0.0550575	0.000471925	-1.77306	0.0376901	0.00065666	-1.7917	0.161275	0.000429131	-1.68371	0.117326	-0.00070583	-1.74819
0.05	0.0540288	0.000595698	-1.73108	0.03569	0.000533871	-1.73812	0.162086	0.000395656	-1.66424	0.115599	-0.00167626	-1.7258
0.04	0.0530334	0.000521238	-1.59082	0.0337203	0.000429573	-1.58682	0.162837	0.000266351	-1.54205	0.113652	-0.00168707	-1.60568
0.03	0.0524927	0.000500724	-1.34299	0.0323974	0.000475853	-1.324	0.163034	0.000330569	-1.30192	0.112131	-0.00137956	-1.3634
0.02	0.051992	0.000542141	-0.960327	0.0315262	0.000499774	-0.942292	0.163417	0.000332946	-0.926136	0.110807	-0.00096318	-0.97861
0.01	0.0517469	0.000438137	-0.521331	0.0308764	0.000647584	-0.518274	0.163324	0.00029445	-0.512587	0.10945	-0.000837063	-0.536722
0	0.051735	0.000483542	-0.110319	0.0308709	0.000751877	-0.118141	0.163133	0.000458677	-0.118037	0.108354	0.000250772	-0.12221
-0.01	0.0520893	0.000682399	0.235434	0.0310602	0.000949741	0.210301	0.162807	0.000354005	0.21447	0.107519	0.00034834	0.225673
-0.02	0.0522433	0.000733198	0.49446	0.0310526	0.000885205	0.440021	0.1626	0.000228327	0.455119	0.106732	0.000183884	0.471775
-0.03	0.0525335	0.000737897	0.618906	0.0313415	0.00093807	0.544532	0.162105	0.000237046	0.572282	0.106052	0.000140565	0.582336
-0.04	0.052869	0.000828708	0.642052	0.0317233	0.000926541	0.562594	0.161774	0.000303237	0.601997	0.105476	0.000209101	0.597471
-0.05	0.0531396	0.000740241	0.609792	0.0318426	0.000921559	0.525939	0.161487	0.000292171	0.565335	0.104911	0.000160076	0.560858
-0.06	0.0535205	0.000605923	0.535411	0.0322265	0.000638884	0.454968	0.161169	0.00037051	0.479117	0.104075	0.000170161	0.491757
-0.07	0.0539245	0.000543672	0.436808	0.0326571	0.000716312	0.365934	0.160782	0.00038224	0.363321	0.103325	0.000215602	0.41132
-0.08	0.0542841	0.000515952	0.338708	0.0331869	0.000717925	0.271027	0.160579	0.000342362	0.234528	0.102661	0.000262692	0.33558
-0.09	0.0547971	0.000489926	0.247011	0.0333566	0.000516801	0.172437	0.160263	0.000214592	0.103627	0.101981	0.000221572	0.264455
-0.1	0.0552962	0.000622204	0.159899	0.0337836	0.000541219	0.0771254	0.159759	0.000234088	-0.0232698	0.101452	0.00032444	0.19215
-0.11	0.0555958	0.000689576	0.0875138	0.0341271	0.000631777	-0.00222724	0.159362	0.000303828	-0.138284	0.101208	0.000429406	0.122312
-0.12	0.0558362	0.00077222	0.0334526	0.034402	0.000451262	-0.0563755	0.159336	0.000403698	-0.235744	0.100922	0.000529895	0.0535669
-0.13	0.0561378	0.000849656	-0.00208869	0.0345928	0.000406417	-0.078959	0.159083	0.000420293	-0.306354	0.100709	0.000543045	-0.00486593
-0.14	0.0564182	0.000856178	-0.0179512	0.0349156	0.000428528	-0.0704491	0.158892	0.000514132	-0.345511	0.10063	0.000685033	-0.0487687
-0.15	0.056754	0.000778491	-0.0144025	0.0351176	0.00043489	-0.0401374	0.158702	0.000410531	-0.348034	0.100554	0.00061903	-0.0710865
-0.16	0.056964	0.000705662	-0.000291261	0.035184	0.000438198	0.000125572	0.158468	0.0003066	-0.315956	0.100421	0.000544159	-0.0741031
-0.17	0.0572745	0.00073467	0.02383	0.0352915	0.00060608	0.0431582	0.157773	0.000227383	-0.253313	0.100519	0.000449333	-0.0558815
-0.18	0.0575251	0.000717602	0.0544766	0.0353927	0.000664506	0.0836004	0.157238	0.000234073	-0.167772	0.100489	0.000513819	-0.024315
-0.19	0.0577536	0.000775964	0.0864649	0.0357813	0.000713534	0.116644	0.156768	0.000261956	-0.0688393	0.100448	0.000544007	0.0166713
-0.2	0.0579908	0.000808832	0.113622	0.0360009	0.000673742	0.14091	0.156363	0.000369832	0.032087	0.100438	0.000681467	0.0596285
-0.21	0.0581793	0.000867893	0.141	0.0361618	0.000701992	0.154903	0.155698	0.000474176	0.12439	0.100368	0.00032386	0.100702
-0.22	0.0584862	0.000761838	0.160614	0.0363574	0.000614856	0.158041	0.155111	0.000510341	0.199228	0.100224	0.000461804	0.135483
-0.23	0.0585631	0.00067043	0.174197	0.0364589	0.000653318	0.150052	0.15424	0.000514181	0.251477	0.100224	0.000276797	0.161816
-0.24	0.058724	0.000694665	0.180708	0.0362413	0.000626959	0.133854	0.153562	0.000416738	0.279241	0.100181	8.64227e-05	0.178171
-0.25	0.0587968	0.000688237	0.183276	0.0361189	0.000640212	0.111375	0.152958	0.000340099	0.281016	0.100075	9.73014e-05	0.183746
-0.26	0.0588322	0.000686636	0.177602	0.0360975	0.000661853	0.0912636	0.152489	0.000379009	0.263978	0.100107	0.000245776	0.180773
-0.27	0.0589384	0.000662654	0.167511	0.036005	0.000623974	0.0757458	0.152055	0.000418696	0.230621	0.100184	0.000283749	0.168171
-0.28	0.0590746	0.000650183	0.150922	0.0358999	0.000498441	0.0665518	0.152001	0.000401531	0.186209	0.100096	0.000481592	0.148191
-0.29	0.0588363	0.000553795	0.128153	0.035878	0.000463077	0.0631077	0.151724	0.000374743	0.1355	0.100146	0.000579524	0.124627
-0.3	0.0588322	0.00051911	0.0976835	0.0357233	0.000492923	0.0635479	0.151539	0.00040649	0.0863909	0.100158	0.000309254	0.0990443
-0.31	0.059061	0.000520144	0.0622908	0.0356805	0.000485826	0.0651003	0.151242	0.000351093	0.039887	0.100078	0.000554042	0.0715354
-0.32	0.0590487	0.000631996	0.0262179	0.0355169	0.000666145	0.0691776	0.150926	0.000325804	0.00144081	0.0999215	0.000437437	0.0462189
-0.33	0.0592515	0.00057408	-0.00948945	0.0355357	0.000806633	0.0747895	0.150531	0.00025792	-0.0260042	0.0998275	0.000339945	0.0237858
-0.34	0.0595399	0.000532307	-0.0393594	0.0353707	0.00081946	0.0773526	0.150164	0.000319457	-0.0421734	0.099668	0.000285154	0.00290269
-0.35	0.0596793	0.000520381	-0.0599814	0.0353363	0.000677373	0.0775314	0.1494	0.00014271	-0.0495679	0.0994692	0.000390247	-0.0125879
-0.36	0.0595314	0.000519527	-0.0756824	0.0355061	0.000489593	0.0755984	0.14884	0.000137057	-0.0484691	0.0991997	0.000267664	-0.0225522
-0.37	0.0595234	0.000376553	-0.0896658	0.0356274	0.000434825	0.0694755	0.148291	-0.000857889	-0.0412959	0.0990451	0.000202916	-0.0279542
-0.38	0.0594837	0.000401814	-0.0964807	0.0356264	0.000369223	0.0607901	0.147739	-0.000729821	-0.028999	0.0989892	0.000247291	-0.0278672
-0.39	0.0596355	0.000437521	-0.101711	0.0358846	0.0005036	0.053665	0.147017	-0.000728739	-0.0120221	0.0989206	0.000336638	-0.0210329
-0.4	0.0595791	0.000418319	-0.109271	0.0361489	0.000704398	0.0464526	0.14648	-0.000585336	0.00880084	0.0989788	0.000350802	-0.0135208
-0.41	0.059886	0.000377718	-0.112854	0.0360468	0.000920799	0.0378639	0.145994	-0.000617336	0.0304817	0.0991642	0.000422459	-0.00489609
-0.42	0.0599618	0.000312178	-0.107844	0.0360608	0.000850167	0.0283231	0.145281	0.000228468	0.0519914	0.0992526	0.00014035	0.00206894
-0.43	0.0601416	0.000340314	-0.101686	0.0361639	0.000844916	0.0167814	0.144789	0.000263517	0.0708698	0.0993522	0.00013495	0.00712594
-0.44	0.0602792	0.000357418	-0.0884482	0.0362048	0.000819117	0.00411635	0.14448	0.000331311	0.0855961	0.0995463	-3.5117e-05	0.0087246
-0.45	0.0604261	0.000348764	-0.0672275	0.0363287	0.000944212	-0.00636487	0.144049	0.000361802	0.0956523	0.0996496	-6.9559e-06	0.0130626
-0.46	0.0605898	0.000309184	-0.0442527	0.036603	0.000991078	-0.0119779	0.143762	0.000447337	0.0992332	0.0997081	7.89017e-05	0.0178804
-0.47	0.0609623	0.000427066	-0.0236313	0.0369744	0.00105083	-0.0105297	0.14361	0.000467821	0.0957515	0.0998052	0.000362786	0.0249906
-0.48	0.061161	0.000403343	-0.00534703	0.0373389	0.00113841	-0.00336429	0.143211	0.000488078	0.086444	0.0998938	0.000406968	0.0313664
-0.49	0.0611661	0.000362266	0.00808908	0.0376995	0.00114066	0.00727951	0.142675	0.000517102	0.0726801	0.0999249	0.000614047	0.0376174
-0.5	0.0612883	0.000366588	0.0164271	0.0378474	0.00103818	0.0184723	0.142406	0.000464286	0.0565718	0.1001	0.00072528	0.039813
-0.51	0.0613396	0.000432687	0.0246357	0.0377806	0.000884497	0.0277156	0.1416	0.000420213	0.0418617	0.10031	0.00068482	0.0388838
-0.52	0.0612128	0.000476064	0.0305846	0.0378615	0.000828367	0.0342295	0.141172	0.000442847	0.0310897	0.100347	0.000786808	0.0348465
-0.53	0.0611593	0.000526247	0.0363241	0.0377098	0.000709437	0.0376489	0.140647	0.000470022	0.025526	0.100416	0.000524304	0.0292436
-0.54	0.061446	0.00056269	0.0417905	0.0377099	0.000516618	0.0401128	0.140267	0.000442193	0.0255997	0.100348	0.000223685	0.0237349
-0.55	0.0615765	0.000602346	0.0482413	0.0379379	0.000625772	0.0443977	0.139559	0.000503719	0.0291495	0.100156	3.77577e-05	0.0184468
-0.56	0.0615769	0.000592384	0.0482642	0.038097	0.000700829	0.0502596	0.139223	0.000448979	0.035292	0.100067	3.15803e-05	0.0152153
-0.57	0.0616673	0.000579412	0.0492585	0.0380517	0.000554579	0.0539959	0.138516	0.000342979	0.0412253	0.100135	-5.26688e-06	0.0133681
-0.58	0.0617709	0.000593219	0.0519555	0.0380422	0.000613366	0.0561172	0.137959	0.000192939	0.0460601	0.100075	0.000124915	0.0137563
-0.59	0.0617384	0.000558255	0.051147	0.0376758	0.000511401	0.0547276	0.137399	0.000198399	0.0480491	0.100109	0.000290521	0.0149475
-0.6	0.0617114	0.00052841	0.0467077	0.0370702	0.000509074	0.0479872	0.137234	0.000206553	0.0475386	0.100001	0.000307566	0.0177715
-0.61	0.0618773	0.000520417	0.0453876	0.0368458	0.000316958	0.0383922	0.137005	0.000263585	0.0439411	0.0997972	0.000191355	0.0210409
-0.62	0.0619743	0.000482204	0.0405558	0.0366314	0.000390091	0.0288826	0.136883	0.000319149	0.0392593	0.0995303	-5.60548e-05	0.0255955
-0.63	0.0620924	0.000470736	0.0303119	0.0364497	0.000392519	0.0212854	0.136672	0.00038949	0.0337082	0.0993276	-0.000134934	0.0292607
-0.64	0.0621746	0.000558462	0.022853	0.0364858	0.000649401	0.0168682	0.136471	0.00037462	0.02788	0.0991065	-8.01625e-05	0.0316593
-0.65	0.0624729	0.000597302	0.0146095	0.036633	0.000515079	0.0157332	0.13622	0.000338328	0.0214017	0.0989756	-0.00011623	0.0332443
-0.66	0.0624539	0.000569765	0.00647016	0.0364104	0.000495675	0.0132518	0.136034	0.000379674	0.0149236	0.0988864	-0.000134219	0.0339847
-0.67	0.062753	0.000609504	0.00127052	0.0362436	0.000526965	0.0116279	0.136012	0.00031387	0.00857838	0.098715	-0.000474413	0.0339499
-0.68	0.0630793	0.000556147	0.000525516	0.0359696	0.000604106	0.00995089	0.136113	0.000311222	0.00455887	0.0984173	-0.000362217	0.0340572
-0.69	0.0633181	0.000445962	0.00180357	0.0357937	0.000408593	0.0098348	0.136068	0.000300795	0.00431518	0.0981558	-0.000415547	0.0362431
-0.7	0.0634139	0.000450198	0.00664977	0.0354416	0.000593449	0.0125291	0.136188	0.000335986	0.00833558	0.0980751	-0.000336631	0.0394916
-0.71	0.0636872	0.000541549	0.0106866	0.0352801	0.00069591	0.0215047	0.136047	0.00033978	0.0167826	0.0980703	-0.000229443	0.0410384
-0.72	0.0637935	0.000563758	0.0135785	0.0352466	0.000778409	0.0330581	0.135578	0.000500628	0.0278756	0.0981411	0.000268453	0.04255
-0.73	0.0638428	0.000622881	0.0178035	0.035055	0.000838715	0.046131	0.135409	0.000556959	0.0400069	0.09831	0.000328154	0.0415215
-0.74	0.0639249	0.0005649	0.020956	0.0347713	0.000957289	0.058385	0.135257	0.000552455	0.0511967	0.0984623	0.000348048	0.0380951
-0.75	0.0640888	0.000544147	0.0229346	0.0349156	0.000831626	0.0706705	0.134997	0.000547524	0.0615048	0.0984473	0.000381451	0.0314411
-0.76	0.0642803	0.00050377	0.0247783	0.0347493	0.000889342	0.0799277	0.135108	0.000530282	0.0692253	0.0983969	0.000400621	0.0250011
-0.77	0.0643256	0.000492294	0.0251673	0.034573	0.000871679	0.0849429	0.135314	0.000551234	0.0747065	0.0983937	0.000434781	0.0171821
-0.78	0.0643177	0.000558785	0.0209941	0.0347408	0.000925133	0.0850259	0.135372	0.000542043	0.0766562	0.098433	0.000492854	0.0103979
-0.79	0.0643349	0.000635864	0.0156731	0.0347258	0.000956637	0.0823176	0.13557	0.000616641	0.0765287	0.0983772	0.00041698	0.00353449
-0.8	0.0644227	0.000655401	0.00798096	0.034351	0.00106194	0.0731368	0.1357	0.000571912	0.0706192	0.0984489	0.000416134	-0.000941434
-0.81	0.0643433	0.000656939	-1.40307e-05	0.0343728	0.00102558	0.061845	0.135801	0.000539051	0.0607857	0.0983967	0.000475945	-0.00162937
-0.82	0.0642463	0.000646837	-0.00574391	0.0342802	0.00099654	0.0488047	0.13588	0.000396953	0.0475472	0.0981983	0.000370148	-0.0013475
-0.83	0.0642527	0.000541473	-0.00944987	0.033924	0.000644403	0.0393486	0.135911	0.00039713	0.033593	0.0979878	0.000199931	0.00152543
-0.84	0.0641774	0.000613454	-0.0129694	0.0336372	0.000603876	0.0314876	0.135864	0.000339843	0.0190729	0.0979152	0.000348132	0.00579207
-0.85	0.0640715	0.000564763	-0.0117873	0.0337094	0.000565496	0.0287639	0.135964	0.000359997	0.00965495	0.0976664	0.000221994	0.00949248
-0.86	0.0641531	0.00057377	-0.00730174	0.0335875	0.000688174	0.0256129	0.135966	0.000370394	0.00513699	0.0975223	0.000234363	0.00902387
-0.87	0.0643123	0.000538859	-0.00308354	0.0334938	0.000721731	0.0258426	0.136053	0.000315715	0.00574635	0.0974114	0.000361663	0.00844382
-0.88	0.0644666	0.000554233	0.00344983	0.0336888	0.000805179	0.0272453	0.136211	0.000256449	0.0094783	0.0973193	0.000395383	0.00402945
-0.89	0.0646528	0.000509461	0.0124863	0.0339446	0.000746296	0.0301269	0.136242	0.000259265	0.0159471	0.0972484	0.000340598	-5.3914e-06
-0.9	0.0646481	0.000496635	0.0211657	0.0339194	0.000810402	0.0336921	0.136236	0.000259	0.0222617	0.0971522	0.000351556	-0.00291356
-0.91	0.0647634	0.000380769	0.0285741	0.0339554	0.000799741	0.0407291	0.136299	0.000256665	0.0280771	0.0970645	0.000277765	-0.00219254
-0.92	0.064599	0.000381797	0.0374235	0.033814	0.000768836	0.0447176	0.136417	0.000453986	0.033741	0.0970166	0.000339101	9.55093e-05
-0.93	0.0644235	0.000430864	0.0434621	0.0338654	0.000805442	0.0470263	0.136368	0.000454934	0.0378762	0.0969005	-0.000151761	0.00658739
-0.94	0.0642248	0.000348606	0.0464059	0.0336912	0.000816301	0.0479692	0.136379	0.000552119	0.0399285	0.0969249	-0.000150181	0.0135958
-0.95	0.0640275	0.000354519	0.0486078	0.0337125	0.000862869	0.0479907	0.136429	0.000547512	0.0390219	0.0969807	6.22466e-06	0.0213607
-0.96	0.0638459	0.000478924	0.0494647	0.0338255	0.000860135	0.0465153	0.136284	0.000533481	0.036044	0.0969902	9.31527e-05	0.0290122
-0.97	0.0638678	0.000525947	0.0452476	0.0340015	0.000852882	0.0445892	0.136237	0.000507477	0.0302156	0.0971263	0.000191919	0.0342931
-0.98	0.0639308	0.000560034	0.0408369	0.0337867	0.000821512	0.0413093	0.136394	0.00063416	0.023348	0.0974961	0.000863197	0.0354966
-0.99	0.0638459	0.000662698	0.0365574	0.0339865	0.000837688	0.0355316	0.136461	0.0005314	0.0154872	0.0975618	0.000979286	0.0329179
-1	0.0639594	0.000757453	0.0314019	0.0340297	0.000770654	0.0246663	0.136887	0.000580115	0.00895008	0.097719	0.000946506	0.0271383
-1.01	0.0638799	0.000769936	0.0276623	0.034012	0.000852648	0.00980321	0.137096	0.000669887	0.00327083	0.0978012	0.00088829	0.0185411
-1.02	0.0639167	0.000745409	0.0253995	0.0338921	0.000820925	-0.00617002	0.137169	0.000668966	-0.00101285	0.097882	0.000610967	0.00962814
-1.03	0.063761	0.000800955	0.0236306	0.0342858	0.00102684	-0.0287203	0.137058	0.000737296	-0.00731242	0.0975541	0.000512869	-0.00238104
-1.04	0.0642609	0.000512556	0.0186229	0.0334666	0.000603699	-0.0411622	0.136628	0.000755122	-0.00850241	0.0978365	-0.000305964	-0.00693158
[truncated: 150 more columns]

## Sheet: 2H
TRIGGERED AVERAGES ON TRANSIENTS - AVERAGES															TRIGGERED AVERAGES ON TRANSIENTS - ACC HEATMAP
X	Vglut2			Calb1			Anxa1			DAT				X	Vglut2 - heatmap
Time	470	405	Acc	470	405	Acc	470	405	Acc	470	405	Acc		Time	Mouse number below
(s)	nΔF/F	nΔF/F	m/s2	nΔF/F	nΔF/F	m/s2	nΔF/F	nΔF/F	m/s2	nΔF/F	nΔF/F	m/s2		(s)	12	8	8	12	8	10	3	9	8	3	8	12	3	2	8	6	12	9	2	2	9	10	12	5	6	4	9	11	9	7	4	1	7	1	7
-1.04	0.0533088	0.000505499	0.0436206	0.0495034	0.000283671	0.0146154	0.13975	0.000509279	-0.0127455	0.102144	0.000864404	0.0109059		-1.04	0.21936	-0.268774	-0.333513	0.302554	-0.502415	-0.291977	0.0925047	0.248053	0.61777	0.00898819	-0.373753	0.0805201	0.0434288	-0.055382	0.373998	-0.301281	-0.299408	0.320667	0.0734067	0.0415472	0.0856826	0.292892	-0.547074	0.451308	0.224874	0.100659	0.1444	0.0265853	-0.356719	-0.090439	-0.0448721	0.106583	0.588233	0.14777	0.0261059
-1.03	0.0525277	0.000829337	0.0349761	0.0491958	0.000314373	0.0150383	0.139156	0.000260646	-0.0101972	0.101666	0.000384814	0.0148988		-1.03	0.293218	-0.312887	-0.175492	0.163944	-0.340869	-0.175849	0.0475963	-0.00949139	0.337253	0.0294696	-0.373623	0.0142486	0.0886217	-0.0446947	0.152834	-0.362195	-0.267367	0.141316	0.0166527	0.0653602	0.0873491	0.26742	-0.482785	0.403985	0.216978	0.137649	0.143567	0.0403737	-0.302487	-0.125407	-0.0617401	0.0890867	0.433737	0.134618	0.0221611
-1.02	0.0525942	0.000743615	0.0335499	0.0497861	0.000651749	0.0141653	0.138654	0.000518751	-0.00775383	0.101707	0.000596585	0.0167208		-1.02	0.220403	-0.277411	-0.0686829	0.121293	-0.19894	-0.197708	-0.00531969	-0.142498	0.225083	0.0783432	-0.197454	0.0434753	0.119716	-0.0643156	-0.0852643	-0.314037	-0.14094	0.0475357	-0.00936852	0.0657183	0.0932633	0.184571	-0.424857	0.439229	0.145729	0.234205	0.142082	0.0414248	-0.268121	-0.0317519	-0.0445818	0.119506	0.417379	0.139086	0.0130267
-1.01	0.0523254	0.000883961	0.028564	0.0499747	0.000704604	0.0186785	0.138132	0.000474139	-0.00648142	0.101493	0.00061661	0.0191182		-1.01	0.179702	-0.298671	0.0238777	0.0395662	-0.0570976	-0.139962	-0.0446483	-0.269466	0.0280373	0.113878	-0.0565538	0.0572089	0.153323	-0.0811234	-0.28464	-0.264529	-0.00330468	-0.069857	-0.0377161	0.0533091	0.0926861	0.121614	-0.342751	0.449377	0.105204	0.272148	0.136038	0.0413172	-0.248904	0.00926542	-0.0316086	0.128715	0.288179	0.127638	0.00968984
-1	0.0520429	0.000882424	0.0259407	0.0502459	0.000756481	0.02537	0.137617	0.000538574	-0.00546285	0.101386	0.000711342	0.0201688		-1	0.0929384	-0.296181	0.103248	-0.00980825	0.0665118	-0.111699	-0.0836086	-0.323568	-0.10614	0.153863	0.122301	0.0891941	0.171517	-0.0938956	-0.446603	-0.17252	0.145508	-0.194666	-0.0561453	0.0334788	0.0918269	0.0622319	-0.262604	0.473531	0.059852	0.286174	0.126693	0.0433673	-0.240233	0.0679572	-0.0109728	0.145683	0.187571	0.11969	0.00680221
-0.99	0.0517867	0.000799383	0.0238665	0.0503482	0.000516381	0.0336749	0.137057	0.000528866	-0.00610123	0.101108	0.000696476	0.0206595		-0.99	-0.00394961	-0.331492	0.160595	-0.0690955	0.17468	-0.0737685	-0.108308	-0.31585	-0.21818	0.187429	0.292819	0.143192	0.183344	-0.0898134	-0.580486	-0.0530578	0.29504	-0.313674	-0.0699095	0.00766811	0.0901391	0.00697365	-0.195873	0.491537	0.0340377	0.282799	0.117787	0.045883	-0.202553	0.0756487	0.014562	0.154682	0.0211592	0.114559	0.0054373
-0.98	0.0515606	0.000830303	0.0209408	0.0502763	0.000498586	0.0398276	0.136561	0.000500881	-0.00727378	0.100905	0.000753128	0.0209132		-0.98	-0.0819361	-0.353626	0.166727	-0.110366	0.2223	0.00917515	-0.108508	-0.295062	-0.335064	0.212995	0.41774	0.179407	0.17306	-0.0783466	-0.676809	0.0652328	0.41395	-0.442734	-0.0783829	-0.0281292	0.0951541	-0.0422723	-0.119993	0.521791	0.0200416	0.218703	0.108298	0.0475325	-0.160503	0.0920235	0.0349246	0.155791	-0.167434	0.110213	-0.000442933
-0.97	0.0514517	0.00092193	0.0205888	0.0501843	0.000377435	0.0431771	0.135979	0.000438507	-0.00941599	0.100674	0.000934002	0.0211481		-0.97	-0.134717	-0.343129	0.153533	-0.126867	0.261116	0.0988978	-0.0838593	-0.244089	-0.372647	0.226755	0.498553	0.188278	0.158944	-0.0654092	-0.728344	0.160945	0.488072	-0.563357	-0.0763968	-0.0502973	0.110374	-0.0852435	-0.0431459	0.537497	0.0200389	0.152444	0.0974385	0.0572428	-0.140609	0.120311	0.0488405	0.143712	-0.285947	0.115664	-0.0101873
-0.96	0.051133	0.000895803	0.0208782	0.0499744	0.000310788	0.0411048	0.135415	0.000487706	-0.0106093	0.100463	0.00092047	0.0219178		-0.96	-0.185848	-0.297586	0.106384	-0.132317	0.272103	0.163422	-0.0470817	-0.184783	-0.346085	0.223899	0.52527	0.185966	0.145595	-0.038424	-0.741323	0.232544	0.471899	-0.676776	-0.0708933	-0.0456254	0.130269	-0.10435	-0.00290605	0.548868	0.0279484	0.100993	0.0898346	0.063298	-0.0746338	0.142735	0.0585112	0.132124	-0.354293	0.149444	-0.0225453
-0.95	0.0510277	0.000910973	0.0204415	0.0499548	0.000340895	0.0349502	0.134805	0.00054024	-0.0125007	0.100125	0.000909098	0.0261782		-0.95	-0.182375	-0.26247	0.00435392	-0.152649	0.234584	0.257395	0.0182139	-0.149807	-0.323025	0.195986	0.472367	0.1786	0.141411	-0.0219435	-0.711508	0.271005	0.412496	-0.705943	-0.0583126	-0.0406092	0.146087	-0.11101	0.0425311	0.555307	0.0632464	0.0906695	0.0869369	0.0542745	0.00174753	0.156084	0.0704908	0.111553	-0.437453	0.185952	-0.0327686
-0.94	0.0506987	0.00106478	0.0200705	0.0498034	0.000386301	0.0255554	0.13421	0.00053347	-0.0137743	0.0999648	0.000890566	0.0311005		-0.94	-0.153259	-0.211942	-0.0851713	-0.162977	0.210576	0.36334	0.0957904	-0.118974	-0.287076	0.156583	0.38667	0.14894	0.138586	-0.0313961	-0.624149	0.285111	0.314007	-0.669086	-0.035365	-0.0215208	0.154873	-0.0823072	0.11073	0.55021	0.0874749	0.0761225	0.0773458	0.0351602	0.0199347	0.21885	0.0765044	0.0894705	-0.459081	0.216451	-0.0343205
-0.93	0.0504933	0.00103249	0.0225175	0.0498837	0.000355568	0.0154191	0.13352	0.0005166	-0.0152579	0.0997166	0.000860911	0.0360192		-0.93	-0.121568	-0.130199	-0.149677	-0.151762	0.220134	0.42439	0.168855	-0.114912	-0.211872	0.0881947	0.311754	0.120199	0.143978	-0.0304347	-0.472795	0.289335	0.201064	-0.611299	-0.0164047	0.0142533	0.153268	-0.0204959	0.174928	0.516209	0.113069	0.104186	0.0627737	0.0170922	0.00949008	0.304763	0.08243	0.0679283	-0.379695	0.243633	-0.0296451
-0.92	0.0500287	0.00101601	0.0243827	0.0499541	0.000293503	0.00508027	0.132952	0.000637251	-0.0160421	0.0995835	0.000750142	0.0400009		-0.92	-0.0573371	-0.0431975	-0.190484	-0.124861	0.121046	0.472575	0.236025	-0.135579	-0.139666	0.0300599	0.241654	0.112132	0.145435	-0.0113949	-0.268153	0.27136	0.0710256	-0.495877	0.00297331	0.0579092	0.139417	0.0562454	0.227107	0.474573	0.124671	0.131041	0.0487932	-0.00224848	-0.021226	0.358554	0.0848729	0.0534719	-0.302562	0.252156	-0.0234457
-0.91	0.0496892	0.00102591	0.02761	0.0502133	0.000319228	-0.00271389	0.132332	0.000642513	-0.0180405	0.0993617	0.000698934	0.0420266		-0.91	0.0391644	0.0149745	-0.194368	-0.0599369	0.00640272	0.504422	0.300397	-0.132173	-0.0861632	-0.018428	0.164755	0.101451	0.135879	0.0203045	-0.0675172	0.228873	-0.0304384	-0.347153	0.0105127	0.0954762	0.117103	0.132621	0.292355	0.410114	0.137029	0.163176	0.035802	-0.0173934	-0.0967645	0.391229	0.0832628	0.0327176	-0.230063	0.226064	-0.00986478
-0.9	0.0492873	0.00100921	0.0314956	0.0500572	0.000302499	-0.0100771	0.131677	0.000585565	-0.0198611	0.0992548	0.000560101	0.0329675		-0.9	0.124675	0.120633	-0.164328	0.06006	-0.0678801	0.480594	0.346616	-0.133244	-0.0367604	-0.0529865	0.13737	0.0764291	0.126909	0.0669071	0.0919326	0.161382	-0.120859	-0.261328	0.0118892	0.144885	0.0933541	0.196567	0.331767	0.324818	0.109498	0.158317	0.0196911	-0.0214147	-0.168511	0.41844	0.0686853	0.0176859	-0.121901	0.189229	0.0049197
-0.89	0.0490149	0.000892536	0.0348178	0.0499997	0.000358083	-0.0147263	0.131031	0.000596804	-0.0213188	0.0989919	0.000535156	0.0222743		-0.89	0.197691	0.260918	-0.171151	0.200588	-0.26746	0.393564	0.374627	-0.136161	-0.00337581	-0.0736016	0.130219	0.0679864	0.12004	0.128585	0.227774	0.0900581	-0.197749	-0.229111	0.00880203	0.185279	0.0682667	0.226568	0.33749	0.241843	0.0837984	0.159546	0.0122639	-0.0137057	-0.204947	0.405488	0.0546585	0.00643742	-0.0382321	0.152363	0.0138989
-0.88	0.0485229	0.000881687	0.0373281	0.0499218	0.000434815	-0.0184835	0.130408	0.000521673	-0.0218877	0.0987247	0.000465613	0.0114158		-0.88	0.288571	0.376502	-0.218025	0.345492	-0.526336	0.303796	0.387528	-0.109048	0.0222742	-0.0725255	0.0992468	0.0572742	0.114987	0.1811	0.288424	-0.0135323	-0.259446	-0.202428	0.00604655	0.218273	0.0468886	0.223609	0.345521	0.177517	0.0525453	0.143134	0.0137625	-0.0026416	-0.20936	0.327523	0.0418415	0.00636761	0.00495364	0.125949	0.0195185
-0.87	0.0481965	0.000893074	0.0398724	0.0495318	0.000515907	-0.0197664	0.129649	0.00055161	-0.0221599	0.0983486	0.00049589	0.00290472		-0.87	0.343679	0.492984	-0.324675	0.487856	-0.657665	0.182086	0.391072	-0.0923408	0.0309582	-0.0739656	0.0494067	0.0337108	0.108558	0.208691	0.278142	-0.129906	-0.285126	-0.188069	-0.00763213	0.239903	0.0294177	0.200873	0.346224	0.124421	0.0268233	0.13214	0.0220661	0.00451608	-0.180149	0.265316	0.0355644	0.0136775	0.0650595	0.118474	0.0221937
-0.86	0.047844	0.000821733	0.0406534	0.0491456	0.000542575	-0.0207376	0.128875	0.000585952	-0.021142	0.0980448	0.000371534	-0.0021831		-0.86	0.381984	0.593871	-0.426381	0.588356	-0.783719	0.0497125	0.380488	-0.129591	0.0497367	-0.0768268	0.000750135	0.0216024	0.0963211	0.206426	0.220106	-0.241394	-0.287468	-0.186256	-0.0139344	0.24999	0.0162232	0.169952	0.319502	0.0865513	-0.0142284	0.108513	0.0289905	0.015236	-0.0955951	0.198332	0.0298241	0.025205	0.0971737	0.128196	0.018381
-0.85	0.0474133	0.000839061	0.0408403	0.0487897	0.000625188	-0.018293	0.128235	0.000571385	-0.019183	0.097698	0.00045314	-0.00455137		-0.85	0.397381	0.614322	-0.544135	0.621881	-0.928903	-0.0579793	0.358064	-0.159978	0.0992139	-0.0774396	-0.0733083	0.0344857	0.0605419	0.178793	0.14963	-0.333962	-0.2531	-0.143937	-0.0224578	0.250849	0.0127604	0.122402	0.304709	0.070322	-0.0430983	0.104034	0.0382289	0.0324285	-0.0417787	0.154261	0.0335902	0.0316098	0.117288	0.155401	0.00945578
-0.84	0.0468895	0.000871762	0.0399456	0.0487448	0.000623	-0.01604	0.127556	0.000532101	-0.0164041	0.0973375	0.000549279	-0.0058312		-0.84	0.397782	0.547192	-0.637673	0.581344	-0.915496	-0.104561	0.332113	-0.19696	0.183602	-0.0753098	-0.13392	0.0375346	0.00942836	0.128544	0.0343012	-0.438272	-0.1767	-0.0738086	-0.0388935	0.2447	0.0169218	0.0727271	0.296039	0.0624815	-0.0746089	0.0990466	0.0503786	0.0456395	0.00386021	0.117694	0.0398024	0.0425587	0.157178	0.190047	-0.00127873
-0.83	0.0463589	0.000799112	0.0364722	0.0484543	0.00055499	-0.0108887	0.126895	0.000592625	-0.0138709	0.0968953	0.000623444	-0.00483772		-0.83	0.382355	0.431027	-0.650438	0.459016	-0.821499	-0.13157	0.300415	-0.267751	0.278193	-0.0706241	-0.192303	0.0470097	-0.0546647	0.0598651	-0.0595561	-0.48507	-0.0643369	-0.00640969	-0.0542297	0.22816	0.0166357	0.0273612	0.247005	0.0488909	-0.0983235	0.124808	0.062564	0.0543864	0.0422644	0.0838481	0.0441981	0.0447983	0.166645	0.219865	-0.0138959
-0.82	0.0458561	0.00068169	0.0319737	0.0484464	0.000572704	-0.00395244	0.126321	0.000535892	-0.0113778	0.0965045	0.00068155	-0.00330588		-0.82	0.351137	0.268069	-0.577478	0.31516	-0.786469	-0.110989	0.244298	-0.347195	0.363813	-0.0565233	-0.250126	0.0585347	-0.121462	-0.0116855	-0.147094	-0.477998	0.0334184	0.0391454	-0.060348	0.201536	0.0145363	-0.017668	0.184776	0.0330026	-0.117976	0.144758	0.0723854	0.0670685	0.0777321	0.0605066	0.0482829	0.0454064	0.155747	0.262373	-0.0241599
-0.81	0.0453739	0.000718276	0.0272122	0.04829	0.000708849	0.00651327	0.125712	0.000497604	-0.00891587	0.0960184	0.000875579	-0.00218665		-0.81	0.301153	0.0724746	-0.484454	0.135525	-0.697329	-0.0519514	0.17595	-0.410966	0.409052	-0.0321623	-0.29605	0.0623654	-0.173669	-0.0830831	-0.198841	-0.422784	0.117037	0.0719951	-0.0629335	0.174333	0.0115318	-0.0789438	0.131586	0.0256694	-0.12277	0.171777	0.0837717	0.0829051	0.0739936	0.0638997	0.0599919	0.052575	0.160111	0.301378	-0.0326717
-0.8	0.044857	0.000648247	0.0222151	0.0481856	0.000720453	0.0167553	0.12505	0.000487915	-0.00680715	0.0955711	0.000880751	-0.00181687		-0.8	0.279364	-0.158683	-0.31251	-0.0520732	-0.572515	0.0292414	0.106367	-0.502993	0.400781	0.00146819	-0.324877	0.0547667	-0.195914	-0.144678	-0.226249	-0.334613	0.177422	0.0993314	-0.0613814	0.137705	-0.00207364	-0.108911	0.0563403	0.0126383	-0.117408	0.18081	0.0988239	0.0869429	0.0988405	0.0190588	0.069514	0.06957	0.137024	0.333708	-0.0442764
-0.79	0.044444	0.000608337	0.0177022	0.0477562	0.000727562	0.0286669	0.124362	0.000541411	-0.00541867	0.0951193	0.000851755	-0.00025561		-0.79	0.260834	-0.354811	-0.10682	-0.145182	-0.494569	0.0628023	0.0248762	-0.611261	0.354166	0.0262911	-0.404584	0.0578697	-0.192887	-0.197976	-0.175892	-0.210389	0.192045	0.11641	-0.0478747	0.098215	-0.0177206	-0.120432	-0.0239369	-0.000383974	-0.101823	0.185053	0.104886	0.0878463	0.144104	-0.0247862	0.0761025	0.0748625	0.0688503	0.360348	-0.0589238
-0.78	0.0441159	0.00069364	0.0128974	0.0476329	0.000662805	0.0392706	0.123689	0.000552732	-0.0026869	0.0947551	0.000797561	0.000585384		-0.78	0.205226	-0.520121	0.026234	-0.170753	-0.422962	0.0781805	-0.0456944	-0.712161	0.21582	0.0487534	-0.464647	0.0619809	-0.1694	-0.238287	-0.107118	-0.101258	0.143749	0.122886	-0.0320903	0.0580286	-0.0318646	-0.131106	-0.0767028	-0.0119186	-0.0877724	0.150393	0.103325	0.0894105	0.192734	0.0151478	0.0794879	0.0814765	0.00407225	0.37754	-0.0693053
-0.77	0.0436333	0.000741866	0.00786253	0.0472134	0.000563858	0.0490925	0.122906	0.000567489	-1.81324e-05	0.0942664	0.000810507	0.00153349		-0.77	0.183135	-0.658585	0.101286	-0.192876	-0.34852	0.0592824	-0.0926259	-0.782541	0.0545679	0.0525949	-0.481172	0.0522863	-0.126191	-0.267402	-0.0148985	-0.00310974	0.0676119	0.115555	-0.0126795	0.0190312	-0.0429598	-0.125345	-0.110961	-0.023771	-0.0668787	0.116947	0.098126	0.0872594	0.221274	0.0176056	0.0798886	0.0838822	-0.0706301	0.351021	-0.0713661
-0.76	0.0430774	0.000672902	0.00266717	0.0466438	0.000499658	0.0558631	0.122198	0.000584541	0.00268359	0.0938382	0.000737808	0.00296684		-0.76	0.194519	-0.725843	0.128946	-0.15162	-0.317189	0.0102074	-0.124418	-0.832886	-0.102423	0.0459291	-0.485811	0.0439131	-0.0757831	-0.273442	0.078896	0.0675391	-0.0246546	0.0954702	0.00469638	-0.0234109	-0.0556098	-0.0919875	-0.128209	-0.0435449	-0.0443709	0.0749637	0.0955529	0.070156	0.255703	0.00733992	0.072601	0.0762545	-0.162138	0.324509	-0.0701793
-0.75	0.0426091	0.000737103	-0.00263775	0.0461496	0.000504431	0.0594773	0.121367	0.000644499	0.00575007	0.0932973	0.000745889	0.00425009		-0.75	0.169178	-0.691679	0.0836654	-0.0553235	-0.307034	-0.0633949	-0.139434	-0.860135	-0.268692	0.0202017	-0.483716	0.0320001	-0.0205342	-0.259468	0.183188	0.12462	-0.138788	0.0293768	0.0135298	-0.0624757	-0.0555416	-0.099891	-0.12628	-0.053875	-0.0133997	0.0435754	0.0865724	0.0598446	0.26794	0.0526869	0.0611312	0.0655364	-0.224595	0.290828	-0.0596408
-0.74	0.0421685	0.000810706	-0.00670574	0.0454652	0.000516504	0.0597149	0.120666	0.000602374	0.00964517	0.0927895	0.000813568	0.00431289		-0.74	0.148624	-0.605889	-0.0411986	-0.00216131	-0.292716	-0.124694	-0.137212	-0.869692	-0.439302	-0.00946959	-0.427041	0.00866451	0.0347655	-0.220987	0.252416	0.170697	-0.261402	-0.0543592	0.0255417	-0.0882895	-0.0496521	-0.12886	-0.118012	-0.0729333	0.0183568	0.0146206	0.0793649	0.0553629	0.248332	0.116807	0.0495283	0.064166	-0.236957	0.247771	-0.035909
-0.73	0.0415038	0.000841369	-0.00894898	0.0448524	0.000468473	0.0560601	0.119904	0.000613763	0.0121975	0.0922908	0.000945433	0.00414137		-0.73	0.154353	-0.473406	-0.151553	0.0571304	-0.295533	-0.18635	-0.140008	-0.831942	-0.536953	-0.0478046	-0.353036	-0.0240853	0.0936487	-0.166285	0.299026	0.203551	-0.364397	-0.128297	0.0360599	-0.105565	-0.0338901	-0.173741	-0.109114	-0.0867594	0.0579029	-0.0160071	0.075555	0.0461734	0.20386	0.109869	0.0434572	0.0701166	-0.211024	0.207733	-0.0106431
-0.72	0.0411407	0.000951259	-0.00859038	0.0441532	0.000404793	0.0492006	0.119231	0.000596454	0.0154211	0.0918272	0.000982035	0.00303099		-0.72	0.141296	-0.291108	-0.249485	0.126717	-0.256692	-0.25405	-0.135335	-0.810524	-0.565714	-0.0971454	-0.324241	-0.027072	0.147937	-0.0897645	0.345952	0.223157	-0.42937	-0.182741	0.0388178	-0.11542	-0.0169815	-0.21906	-0.0988109	-0.0939168	0.0867134	-0.0431752	0.0743593	0.0366243	0.146151	0.141012	0.0300192	0.0787967	-0.156671	0.196118	0.0090386
-0.71	0.0407971	0.00105598	-0.00738956	0.0436369	0.000358908	0.0412293	0.118546	0.000603162	0.0185341	0.0913709	0.0011081	0.000695815		-0.71	0.075348	-0.105751	-0.355952	0.135842	-0.196888	-0.341815	-0.12708	-0.77926	-0.557917	-0.157664	-0.326811	-0.0238172	0.192941	-0.0145366	0.396549	0.235949	-0.471142	-0.217875	0.043772	-0.0981486	0.0078153	-0.271977	-0.104275	-0.0924213	0.107763	-0.0667764	0.0710835	0.0369581	0.0682618	0.17986	0.00633005	0.0902923	-0.0768415	0.185166	0.028064
-0.7	0.040326	0.00104947	-0.00626937	0.0429112	0.000316483	0.0341994	0.11798	0.000607408	0.0211753	0.0909501	0.00128029	-0.00283215		-0.7	0.0274862	0.0689024	-0.483636	0.110675	-0.148648	-0.461614	-0.120183	-0.710465	-0.510062	-0.216993	-0.346687	-0.0132023	0.222127	0.0559692	0.413849	0.233979	-0.476449	-0.179697	0.0633661	-0.0714878	0.0282693	-0.287796	-0.104483	-0.106254	0.108753	-0.0922828	0.0708395	0.0283562	-0.0159883	0.150473	-0.0241445	0.0901056	-0.00468981	0.165155	0.0487495
-0.69	0.0396818	0.00102997	-0.00565855	0.0424102	0.000361093	0.0299315	0.117291	0.000614062	0.0232159	0.090539	0.00123196	-0.00558139		-0.69	-0.017035	0.247221	-0.552007	0.0820755	-0.100482	-0.593001	-0.113567	-0.588535	-0.440598	-0.273649	-0.381915	-0.00630304	0.242411	0.117781	0.389915	0.214083	-0.450574	-0.1055	0.0589148	-0.053219	0.0436298	-0.283026	-0.0827828	-0.11706	0.0972363	-0.118169	0.0761613	0.0157764	-0.102024	0.0880334	-0.0656087	0.0877481	0.0353598	0.150593	0.0592861
-0.68	0.0390841	0.00101477	-0.00426907	0.0416586	0.000439395	0.0293338	0.11667	0.000643797	0.0246584	0.0900472	0.00120812	-0.00730103		-0.68	-0.0591357	0.427193	-0.594599	0.0473042	-0.0662332	-0.690993	-0.111328	-0.514718	-0.391888	-0.329509	-0.441115	0.00278659	0.254009	0.167788	0.364406	0.191071	-0.393204	-0.00966699	0.0470306	-0.0329749	0.0516821	-0.246794	-0.0549039	-0.140568	0.0587723	-0.123456	0.082567	0.0100006	-0.187483	0.0277952	-0.113493	0.0770106	0.071429	0.137591	0.0683062
-0.67	0.0384882	0.000889779	-0.00387852	0.0413099	0.000485146	0.0307168	0.115984	0.000684694	0.0240331	0.0896537	0.00121465	-0.010152		-0.67	-0.117443	0.581164	-0.656043	0.0117871	-0.0759737	-0.755821	-0.127169	-0.42567	-0.39207	-0.358618	-0.48598	-0.000131631	0.261575	0.187959	0.289093	0.162145	-0.309547	0.0892301	0.0250124	-0.00154833	0.0606699	-0.229316	-0.0327035	-0.173451	0.0179688	-0.133088	0.086853	0.00796843	-0.238348	-0.0781151	-0.156469	0.065524	0.105239	0.106446	0.0791057
-0.66	0.0378105	0.000865221	-0.00298655	0.0408063	0.000616332	0.0352983	0.115336	0.000694718	0.0224054	0.0892428	0.00119808	-0.0124064		-0.66	-0.124817	0.685888	-0.675485	0.00907245	-0.0637484	-0.788062	-0.162655	-0.354726	-0.417717	-0.367303	-0.48047	-0.0177404	0.265552	0.193097	0.187032	0.119964	-0.236392	0.188765	-0.0084224	0.00996741	0.0665346	-0.22438	0.00580062	-0.223069	-0.0275427	-0.129386	0.0900811	0.00575562	-0.252104	-0.202333	-0.186438	0.0539957	0.136061	0.0579635	0.089485
-0.65	0.0373417	0.000874205	-0.000682652	0.0403343	0.000861071	0.0415254	0.114722	0.000668061	0.0199383	0.0887732	0.00103043	-0.0135339		-0.65	-0.143339	0.793658	-0.625403	0.0382171	-0.0363111	-0.750594	-0.216162	-0.311894	-0.461128	-0.356389	-0.458653	-0.0491431	0.267741	0.165641	0.102466	0.055017	-0.191824	0.257536	-0.0577706	0.0238589	0.0678153	-0.221391	0.0595044	-0.274441	-0.0730192	-0.142207	0.0943305	0.0158711	-0.243064	-0.257384	-0.204792	0.0530446	0.187197	0.0223078	0.095525
-0.64	0.0368592	0.000812081	0.000503713	0.0397951	0.00078894	0.0464531	0.114113	0.000707546	0.0170161	0.0883297	0.00107303	-0.0163441		-0.64	-0.198997	0.813171	-0.562309	0.0805755	-0.033262	-0.662303	-0.281889	-0.330663	-0.51748	-0.330063	-0.452909	-0.0648695	0.258691	0.114904	0.0520974	-0.0209373	-0.161425	0.317988	-0.0870813	0.0574204	0.07188	-0.226151	0.0991213	-0.338993	-0.116236	-0.160077	0.0941591	0.0240377	-0.218527	-0.289271	-0.212763	0.0467735	0.245957	-0.0207438	0.108817
-0.63	0.0365066	0.000847552	-0.00123905	0.0391157	0.000734762	0.0512389	0.113481	0.000705688	0.014495	0.0878554	0.00100868	-0.0206595		-0.63	-0.255733	0.757423	-0.472017	0.0914999	-0.0268341	-0.612773	-0.341034	-0.319004	-0.55057	-0.290315	-0.445166	-0.0757643	0.237357	0.0400551	-0.0356533	-0.105943	-0.173691	0.347754	-0.103374	0.0988078	0.0754726	-0.238669	0.1214	-0.403003	-0.137095	-0.19363	0.0937847	0.0289533	-0.183993	-0.310065	-0.221846	0.0325963	0.262868	-0.0616945	0.122591
-0.62	0.0360604	0.00081372	-0.00489745	0.0383835	0.000807246	0.0578496	0.11304	0.000726429	0.0129856	0.0872882	0.000940202	-0.0220975		-0.62	-0.279568	0.63778	-0.312142	0.0584708	-0.0165493	-0.594453	-0.39484	-0.288795	-0.599533	-0.253502	-0.422913	-0.0991136	0.197049	-0.0513064	-0.111602	-0.204602	-0.275922	0.382682	-0.103189	0.133719	0.0706713	-0.253403	0.141217	-0.474214	-0.150649	-0.21781	0.0924344	0.0351284	-0.146574	-0.272762	-0.231949	0.015877	0.249802	-0.0895582	0.135477
-0.61	0.0357248	0.000798638	-0.0109768	0.0378483	0.000634977	0.063525	0.112536	0.000770536	0.0121495	0.0866541	0.00093434	-0.0232319		-0.61	-0.36445	0.505603	-0.12682	-0.00768491	-0.0846292	-0.54669	-0.440582	-0.251622	-0.637904	-0.225384	-0.422679	-0.120195	0.146785	-0.153584	-0.196976	-0.291682	-0.409682	0.415184	-0.0868729	0.174927	0.0620966	-0.254298	0.168135	-0.532144	-0.157291	-0.282994	0.0883739	0.0410938	-0.12713	-0.230586	-0.250926	-0.00426442	0.189674	-0.0980641	0.153095
-0.6	0.0351651	0.000834663	-0.0206127	0.0372209	0.000532367	0.0694024	0.112026	0.000767338	0.0124733	0.0860995	0.00112799	-0.0235273		-0.6	-0.456619	0.297889	0.0303484	-0.152069	-0.186695	-0.492777	-0.479314	-0.214788	-0.686366	-0.218726	-0.402866	-0.143445	0.0782217	-0.238111	-0.328475	-0.35083	-0.544088	0.403225	-0.0507739	0.211545	0.0569586	-0.264562	0.161084	-0.577116	-0.15877	-0.319143	0.0782936	0.0395781	-0.0971809	-0.217297	-0.27354	-0.0273146	0.0822424	-0.108107	0.174442
-0.59	0.0346878	0.000814382	-0.0316202	0.0364362	0.000479927	0.075322	0.111556	0.000757807	0.0134233	0.085464	0.00112041	-0.0219192		-0.59	-0.495531	0.101027	0.16986	-0.324444	-0.292172	-0.461222	-0.512351	-0.181147	-0.763226	-0.229511	-0.332507	-0.194022	0.00367275	-0.302586	-0.513167	-0.371868	-0.683602	0.350408	-0.0151291	0.224601	0.0432997	-0.284523	0.12963	-0.592464	-0.157917	-0.350565	0.0662074	0.0414222	-0.0592946	-0.21662	-0.297554	-0.0478955	-0.0315475	-0.0992617	0.19179
-0.58	0.0342427	0.00068568	-0.0411263	0.0359445	0.000512075	0.0764509	0.111152	0.000751921	0.0156207	0.084849	0.0012066	-0.0187968		-0.58	-0.53454	-0.115512	0.283762	-0.487185	-0.37211	-0.388848	-0.550605	-0.154955	-0.869743	-0.247839	-0.244462	-0.261074	-0.0803332	-0.338151	-0.649752	-0.36041	-0.787799	0.305254	0.0163467	0.21719	0.026911	-0.317982	0.101658	-0.59363	-0.161163	-0.367236	0.0509426	0.0454985	-0.00580183	-0.189471	-0.309118	-0.0593104	-0.139803	-0.0954312	0.211746
-0.57	0.0339297	0.000744236	-0.0493354	0.0354415	0.00053224	0.0731746	0.110592	0.000727077	0.019688	0.0842526	0.0011209	-0.0172125		-0.57	-0.607069	-0.300763	0.363777	-0.609215	-0.428128	-0.248005	-0.595139	-0.16773	-0.932197	-0.281962	-0.139257	-0.338482	-0.154122	-0.335152	-0.741031	-0.310141	-0.799782	0.205216	0.0463348	0.197394	0.0259618	-0.328573	0.0762464	-0.579274	-0.16334	-0.405249	0.0384048	0.0446506	0.0233366	-0.17484	-0.311733	-0.0761214	-0.257881	-0.0901612	0.232961
-0.56	0.0335894	0.000829379	-0.0567567	0.0348189	0.000652263	0.0684585	0.110206	0.000684607	0.0250126	0.083655	0.00117023	-0.0155072		-0.56	-0.630791	-0.456293	0.419205	-0.666567	-0.453522	-0.137774	-0.634701	-0.202404	-1	-0.323615	-0.0424791	-0.411975	-0.219409	-0.304532	-0.81059	-0.231379	-0.731985	0.0706854	0.064566	0.151777	0.0257269	-0.349692	0.00490781	-0.572808	-0.163923	-0.404925	0.0278839	0.0443892	0.0533003	-0.118284	-0.303562	-0.0880738	-0.340832	-0.080195	0.241604
-0.55	0.0332975	0.000761729	-0.0625141	0.0341584	0.000640381	0.0613287	0.109825	0.000657969	0.0309759	0.0829953	0.00115574	-0.0154935		-0.55	-0.646485	-0.588605	0.465141	-0.647753	-0.40737	-0.0909129	-0.68216	-0.254714	-0.99944	-0.362136	0.00752772	-0.468696	-0.261806	-0.256868	-0.795603	-0.119494	-0.598616	-0.0258287	0.069941	0.0890932	0.0196715	-0.381289	-0.0745619	-0.562052	-0.152444	-0.422393	0.0214372	0.0458223	0.0680639	-0.0774685	-0.293688	-0.100542	-0.408402	-0.0799452	0.243272
-0.54	0.033205	0.000803502	-0.0662628	0.0336038	0.000701354	0.051748	0.109507	0.000716375	0.0376392	0.0823619	0.00112363	-0.0170883		-0.54	-0.683349	-0.635077	0.462882	-0.60689	-0.350324	-0.0488654	-0.734014	-0.295738	-0.911959	-0.410894	-0.0214791	-0.512421	-0.28638	-0.208287	-0.707715	-0.0182672	-0.421089	-0.123309	0.0614657	0.0106917	0.0177531	-0.385483	-0.137191	-0.570876	-0.128522	-0.434694	0.018841	0.0437903	0.0421596	-0.00849114	-0.266691	-0.109154	-0.455601	-0.0842843	0.240664
-0.53	0.0330517	0.000917698	-0.07055	0.0331456	0.000740609	0.043272	0.109193	0.000780164	0.0440379	0.0817405	0.000891065	-0.0184502		-0.53	-0.709106	-0.570908	0.410337	-0.566298	-0.341539	-0.0383196	-0.787062	-0.349951	-0.752281	-0.47136	-0.101006	-0.554451	-0.291339	-0.154992	-0.603333	0.0884257	-0.242498	-0.240053	0.0358163	-0.076352	0.0195546	-0.368101	-0.206379	-0.581183	-0.10499	-0.468514	0.0205414	0.0379144	-0.00269155	0.0278277	-0.234888	-0.116552	-0.473318	-0.0862894	0.22617
-0.52	0.0327853	0.000914556	-0.0772057	0.0323941	0.000621904	0.0343462	0.108997	0.000722177	0.0487353	0.0810618	0.000993645	-0.0177995		-0.52	-0.716557	-0.471101	0.305706	-0.566775	-0.335322	-0.0970711	-0.832662	-0.422684	-0.586559	-0.531329	-0.243923	-0.577558	-0.287279	-0.106291	-0.506566	0.180198	-0.0874848	-0.293637	-0.00736393	-0.17559	0.00166424	-0.361155	-0.300297	-0.604412	-0.0865126	-0.481463	0.0195618	0.0300504	-0.0492193	0.0368254	-0.203884	-0.119506	-0.438729	-0.0890608	0.202657
-0.51	0.0327856	0.000837319	-0.0830068	0.0317725	0.000481274	0.0243562	0.108814	0.000736917	0.0526779	0.0804588	0.000961779	-0.01872		-0.51	-0.717021	-0.346709	0.135066	-0.621875	-0.276065	-0.152119	-0.888311	-0.48914	-0.385519	-0.590748	-0.420918	-0.598177	-0.275642	-0.0629986	-0.379393	0.245115	0.0150845	-0.306123	-0.0480779	-0.258404	-0.0186934	-0.33121	-0.371886	-0.621414	-0.0637358	-0.502092	0.0186318	0.0153153	-0.118434	-0.0196485	-0.174146	-0.119178	-0.378567	-0.0920477	0.186163
-0.5	0.0328395	0.000918265	-0.0881254	0.0313913	0.000491589	0.0142503	0.108714	0.000769131	0.0552678	0.0799282	0.000876895	-0.0194531		-0.5	-0.698758	-0.170452	-0.0712568	-0.671046	-0.269126	-0.160331	-0.924642	-0.52374	-0.242472	-0.658458	-0.58912	-0.633747	-0.258243	-0.0328931	-0.289033	0.271201	0.0352333	-0.336013	-0.102142	-0.331772	-0.0359518	-0.264006	-0.420315	-0.655351	-0.051817	-0.507903	0.0174623	-0.0041606	-0.207563	-0.0685219	-0.141292	-0.121266	-0.28507	-0.0626676	0.167139
-0.49	0.0328853	0.000928033	-0.0936644	0.0307997	0.000497276	0.00524569	0.108702	0.000790921	0.0572021	0.0794202	0.000907586	-0.021343		-0.49	-0.670266	-0.0511386	-0.261154	-0.682457	-0.215752	-0.178202	-0.942588	-0.560048	-0.118909	-0.716175	-0.723302	-0.664599	-0.240857	-0.00337728	-0.216085	0.284221	-0.000226342	-0.308755	-0.158975	-0.377251	-0.0513934	-0.211669	-0.491292	-0.680105	-0.0599902	-0.517234	0.0135068	-0.0281701	-0.254361	-0.163219	-0.129092	-0.131473	-0.207217	-0.0361745	0.148622
-0.48	0.0332071	0.000827026	-0.099601	0.0301033	0.000605138	-0.00267996	0.108821	0.000751165	0.0588161	0.0788169	0.00109749	-0.0261322		-0.48	-0.653597	-0.00308176	-0.415437	-0.64111	-0.101813	-0.19916	-0.952925	-0.606227	-0.0432875	-0.77573	-0.805499	-0.680333	-0.218454	0.0101855	-0.180203	0.252691	-0.0669631	-0.249183	-0.211436	-0.398981	-0.0738194	-0.174414	-0.570856	-0.70933	-0.0727669	-0.499132	0.00342797	-0.0548833	-0.304843	-0.239288	-0.140437	-0.13861	-0.149771	0.000341763	0.139415
[truncated: 363 more rows]
[truncated: 150 more columns]

## Sheet: 2I
	Lag of cross-corr trough (s)
Rec #	Vglut2	Calb1
1	0.82	0.17
2	0.59	0.13
3	0.01	0.22
4	0.73	0.14
5	0.09	0.04
6	0.65	0.45
7	0.32	0.15
8	0.31	0.19
9	0.49	0.01
10	0.71	0.12
11	0.71	0.27
12	0.31	0.08
13	1	0.13
14	0.76	0.14
15	0.78	0.09
16	0.53	0.16
17	0.53	0.61
18	0.36	0.13
19	0.34	0.08
20	0.38	0.2
21	0.4	0.14
22	0.53	0.1
23	0.28
24	0.57
25	0.37
26	0.3
27	0.48
[truncated: 20 more rows]

## Sheet: 2J
Lag (s)	Quad1	+PC2	Quad2	-PC1	Quad3	-PC2	Quad4	+PC1
[truncated: 201 more rows]

[truncated: 2 more sheets: 2K, 2L]
