# Supplementary material for: Unique functional responses differentially map onto genetic subtypes of dopamine neurons
Source: Nat Neurosci. 2023 Aug 3;26(10):1762–74. doi: 10.1038/s41593-023-01401-9 (PMC10545540; doi:10.1038/s41593-023-01401-9)
Supplement: Supplementary file 5 — Statistical source data. [file 41593_2023_1401_MOESM5_ESM.xlsx]

## Sheet: 3A
X	Calb1		Anxa1
Time (lag)	470	405	470	405
-1	0.0242	-1.72585e-05	0.0174647	0.00120313
-0.99	0.0245884	-0.000102021	0.017434	0.00119288
-0.98	0.024927	-0.000171094	0.0173157	0.00109374
-0.97	0.0251757	-0.000294563	0.01721	0.000953083
-0.96	0.0253479	-0.000435741	0.017065	0.000744462
-0.95	0.0254046	-0.000575726	0.0168906	0.000441268
-0.94	0.0253556	-0.000811141	0.0167381	0.000212042
-0.93	0.0252697	-0.00100045	0.0165806	0.000270302
-0.92	0.0252221	-0.00110327	0.0164319	0.000403271
-0.91	0.0251808	-0.00113059	0.0163148	0.000582755
-0.9	0.0252092	-0.00107095	0.0162298	0.000671216
-0.89	0.0253228	-0.000863682	0.0161415	0.000651619
-0.88	0.0255121	-0.000608452	0.0160494	0.000498664
-0.87	0.025744	-0.000259534	0.0159843	0.000306288
-0.86	0.0260615	9.05561e-05	0.0159047	0.000382264
-0.85	0.0264392	0.000438399	0.0157928	0.000679283
-0.84	0.0268853	0.000785124	0.0156387	0.00121726
-0.83	0.0273645	0.001117	0.0154489	0.00195165
-0.82	0.0278523	0.00133161	0.0151773	0.00271967
-0.81	0.0282987	0.00150414	0.0148504	0.00334155
-0.8	0.0286657	0.00155109	0.0144708	0.0038941
-0.79	0.0288932	0.00144512	0.0140272	0.00413462
-0.78	0.0290028	0.00123275	0.0135125	0.0040753
-0.77	0.0290106	0.00093206	0.0129349	0.00389458
-0.76	0.0289424	0.00055799	0.0122816	0.00359687
-0.75	0.0288282	0.000161103	0.0115294	0.00323698
-0.74	0.0287138	-0.000231181	0.0107384	0.00308787
-0.73	0.0285927	-0.00061573	0.00990258	0.00316711
-0.72	0.0284699	-0.00093427	0.00904362	0.00336979
-0.71	0.0283411	-0.00120474	0.00816176	0.00373883
-0.7	0.0282435	-0.00141685	0.00730786	0.00423115
-0.69	0.0281988	-0.00150775	0.00645529	0.00468681
-0.68	0.0282526	-0.00155139	0.00560618	0.00506749
-0.67	0.028434	-0.00144013	0.00477346	0.00540672
-0.66	0.0287839	-0.00118227	0.00398666	0.00556022
-0.65	0.0292921	-0.000725216	0.00323703	0.00549078
-0.64	0.0299205	-0.00027309	0.00252114	0.00526931
-0.63	0.0306592	0.000285265	0.00187081	0.0049325
-0.62	0.0314354	0.000728925	0.00124239	0.00446274
-0.61	0.0322338	0.00100923	0.000622725	0.00403979
-0.6	0.0330107	0.00102324	-1.34759e-05	0.00382968
-0.59	0.0337736	0.00087412	-0.000675431	0.00366716
-0.58	0.0344821	0.000505085	-0.00139523	0.00373641
-0.57	0.0351458	5.17189e-06	-0.00216682	0.003948
-0.56	0.0357119	-0.000538071	-0.00301347	0.00418713
-0.55	0.0361806	-0.00114014	-0.00394629	0.00422584
-0.54	0.0365389	-0.0017322	-0.0049449	0.00455231
-0.53	0.0367495	-0.00231129	-0.0060022	0.00474151
-0.52	0.0368457	-0.00289607	-0.00708268	0.00477968
-0.51	0.0368657	-0.00341747	-0.00814879	0.004794
-0.5	0.0368321	-0.00376054	-0.00915816	0.00471928
-0.49	0.0367571	-0.00398261	-0.0101476	0.00431928
-0.48	0.0366763	-0.00407532	-0.0111044	0.00396829
-0.47	0.0365909	-0.00400673	-0.0120548	0.00382834
-0.46	0.0364761	-0.00384591	-0.0129928	0.00380822
-0.45	0.0363106	-0.00364005	-0.013897	0.00390848
-0.44	0.0360832	-0.00336228	-0.0147062	0.00384269
-0.43	0.0357966	-0.00302449	-0.0154103	0.00352803
-0.42	0.0354075	-0.00259297	-0.015981	0.0029474
-0.41	0.0349161	-0.00218302	-0.0164801	0.00242354
-0.4	0.0343326	-0.00174072	-0.0169536	0.00220957
-0.39	0.033688	-0.00136007	-0.017442	0.00242031
-0.38	0.0330128	-0.00107105	-0.0179892	0.00295015
-0.37	0.0323752	-0.000987904	-0.018636	0.00371638
-0.36	0.0318047	-0.000978523	-0.0193153	0.00441953
-0.35	0.0313382	-0.00122544	-0.0200562	0.00494114
-0.34	0.0309727	-0.00158657	-0.020852	0.00533455
-0.33	0.030727	-0.00212467	-0.0216637	0.00541911
-0.32	0.0305717	-0.00273736	-0.0224597	0.00517727
-0.31	0.0305311	-0.00353	-0.023269	0.00485522
-0.3	0.0305805	-0.00429392	-0.0240225	0.00434221
-0.29	0.0307569	-0.00515499	-0.0247018	0.00363861
-0.28	0.0310556	-0.005861	-0.0253102	0.00299403
-0.27	0.0315185	-0.00636594	-0.0258209	0.00241729
-0.26	0.0321947	-0.00650208	-0.026214	0.00178836
-0.25	0.0331736	-0.00629874	-0.0265037	0.00126152
-0.24	0.0344708	-0.00568745	-0.0267145	0.000864216
-0.23	0.0360996	-0.00486458	-0.026858	0.000455673
-0.22	0.0380229	-0.00391851	-0.0270072	9.86817e-05
-0.21	0.0401233	-0.00293811	-0.0272072	-3.13124e-05
-0.2	0.0422759	-0.00201516	-0.0274807	4.9526e-05
-0.19	0.044337	-0.00125899	-0.0278266	0.000267928
-0.18	0.0461594	-0.000795866	-0.0282697	0.000858645
-0.17	0.047622	-0.000686875	-0.0288295	0.00163368
-0.16	0.0485789	-0.000971759	-0.0294957	0.00248451
-0.15	0.0488233	-0.00161501	-0.0302891	0.00330457
-0.14	0.0481928	-0.00252077	-0.0312089	0.00410471
-0.13	0.0465965	-0.00356696	-0.032208	0.00477655
-0.12	0.0440505	-0.0045756	-0.0331734	0.00558785
-0.11	0.0407311	-0.00529573	-0.0340151	0.00649768
-0.1	0.0368823	-0.00554475	-0.0346435	0.00739389
-0.09	0.0327032	-0.00517995	-0.0350131	0.00800772
-0.08	0.0282508	-0.00409438	-0.0351048	0.0081306
-0.07	0.0234603	-0.00240402	-0.0349082	0.00777436
-0.06	0.018121	-0.000257905	-0.0344141	0.00684304
-0.05	0.0120386	0.00222232	-0.0335881	0.00557263
-0.04	0.00496901	0.00472386	-0.0323046	0.00433634
-0.03	-0.00310483	0.00668225	-0.0305387	0.00332051
-0.02	-0.0121222	0.00777074	-0.0283381	0.00227466
-0.01	-0.0217938	0.00782233	-0.0257231	0.00102892
0	-0.0318514	0.0068215	-0.0227797	-0.000218716
0.01	-0.0418294	0.00492789	-0.0197548	-0.0013264
0.02	-0.0514537	0.00263227	-0.0166548	-0.00208585
0.03	-0.0604568	0.000315805	-0.0134634	-0.00249416
0.04	-0.0686616	-0.00156718	-0.0102606	-0.00217685
0.05	-0.075822	-0.00278268	-0.00702125	-0.00132405
0.06	-0.0818549	-0.00336414	-0.0036864	-2.01315e-05
0.07	-0.086716	-0.00359312	-0.000363485	0.00157661
0.08	-0.0904101	-0.0035664	0.00291265	0.00315954
0.09	-0.0929834	-0.00340104	0.00619332	0.00430752
0.1	-0.0945967	-0.00316097	0.00944243	0.00485079
0.11	-0.0953843	-0.00290642	0.0127223	0.00511528
0.12	-0.0954	-0.00261611	0.0161071	0.00510222
0.13	-0.094698	-0.00236805	0.0196059	0.00503256
0.14	-0.0934011	-0.00225921	0.0231657	0.00473104
0.15	-0.0915474	-0.00231085	0.0267953	0.00440559
0.16	-0.0892222	-0.00253093	0.0304615	0.00371817
0.17	-0.0865095	-0.00296089	0.0341323	0.00287923
0.18	-0.0834594	-0.00343522	0.0378289	0.00169081
0.19	-0.0800356	-0.00382306	0.0415826	0.00040208
0.2	-0.0762338	-0.00405893	0.0453902	-0.000914877
0.21	-0.0720367	-0.00409612	0.0492093	-0.0019683
0.22	-0.0674809	-0.0038577	0.0530209	-0.00279356
0.23	-0.0626246	-0.00348353	0.0567212	-0.00321144
0.24	-0.057599	-0.00301952	0.0602439	-0.00328692
0.25	-0.0525621	-0.00255628	0.0635193	-0.00310852
0.26	-0.0476298	-0.00214718	0.0665159	-0.00271811
0.27	-0.0429281	-0.00181203	0.0691614	-0.00222825
0.28	-0.0385733	-0.00148671	0.0714408	-0.00184233
0.29	-0.034614	-0.00125719	0.0733551	-0.00144226
0.3	-0.031081	-0.00104337	0.0748976	-0.00100032
0.31	-0.0280296	-0.000795075	0.0760512	-0.000514255
0.32	-0.0254501	-0.000586446	0.0768834	-7.54816e-06
0.33	-0.0233119	-0.000434581	0.0774265	0.000534628
0.34	-0.0215785	-0.000211326	0.0776974	0.000966489
0.35	-0.020193	6.07055e-05	0.0777324	0.00125916
0.36	-0.0190511	0.000423569	0.0776168	0.00137961
0.37	-0.0180617	0.000923749	0.0773696	0.00142543
0.38	-0.0171539	0.00155832	0.0770513	0.00150513
0.39	-0.0162654	0.00231486	0.0766719	0.00161342
0.4	-0.0153161	0.00313121	0.0762609	0.00168477
0.41	-0.0143094	0.00398725	0.0757734	0.00177397
0.42	-0.0132088	0.00489615	0.0751595	0.00174005
0.43	-0.011989	0.0059192	0.0743796	0.00150924
0.44	-0.0106418	0.00698561	0.0734591	0.00116766
0.45	-0.00921819	0.00805314	0.0723811	0.000900724
0.46	-0.00771755	0.00905358	0.0711761	0.000618589
0.47	-0.00620125	0.00987116	0.0698861	0.000659325
0.48	-0.0047273	0.0104582	0.068553	0.000903164
0.49	-0.00335979	0.0108046	0.0671834	0.0013835
0.5	-0.00212324	0.0110459	0.0658035	0.00185045
0.51	-0.00103314	0.0112147	0.0644362	0.00240986
0.52	-0.000112949	0.0114413	0.0630832	0.00275428
0.53	0.000662833	0.0117051	0.0617083	0.00307661
0.54	0.00132549	0.011959	0.0602906	0.00333391
0.55	0.00189102	0.0120768	0.0588292	0.00366282
0.56	0.00233504	0.0121442	0.057317	0.00407775
0.57	0.00269616	0.0120577	0.0557585	0.00455147
0.58	0.00299504	0.0119575	0.0541993	0.00487572
0.59	0.00321393	0.0120016	0.0526342	0.00508755
0.6	0.00339562	0.0122586	0.0510315	0.00524571
0.61	0.00359855	0.0125937	0.0493447	0.00528569
0.62	0.00385176	0.0131205	0.047603	0.00532909
0.63	0.00411824	0.0137499	0.045768	0.00543293
0.64	0.00445027	0.0143924	0.0438894	0.00558861
0.65	0.00479187	0.0150083	0.0420347	0.00572561
0.66	0.00514797	0.0156489	0.0402799	0.00590338
0.67	0.00548588	0.0161763	0.0385945	0.00622812
0.68	0.00584248	0.0165427	0.0370023	0.00672612
0.69	0.00617825	0.0168393	0.035459	0.00735416
0.7	0.00653869	0.0170756	0.0339227	0.00801323
0.71	0.00687854	0.0172521	0.0323019	0.00863392
0.72	0.00719236	0.0174262	0.0306367	0.00900341
0.73	0.00747275	0.0176858	0.0288964	0.00927911
0.74	0.00769884	0.0179058	0.0270986	0.00944497
0.75	0.00783989	0.0181532	0.0252613	0.00957346
0.76	0.00789847	0.0183479	0.0234462	0.00962516
0.77	0.00786524	0.0185491	0.0216136	0.00980598
0.78	0.00770584	0.0186875	0.0198201	0.0098867
0.79	0.00746991	0.0188079	0.0180803	0.0098463
0.8	0.00716444	0.0188289	0.0164154	0.00966836
0.81	0.00681515	0.018851	0.0148686	0.00946907
0.82	0.0064877	0.0188052	0.0134588	0.009369
0.83	0.00621078	0.0187705	0.012182	0.0095724
0.84	0.0059773	0.0188147	0.0110539	0.0100233
0.85	0.00582565	0.0189201	0.0100637	0.0106572
0.86	0.00572613	0.0190383	0.00916421	0.0113807
0.87	0.00562639	0.0192758	0.00835487	0.0120223
0.88	0.00554299	0.019527	0.00763034	0.0123147
0.89	0.00546079	0.0196932	0.00692151	0.0123422
0.9	0.00535596	0.0198451	0.006221	0.0122449
0.91	0.0052658	0.0199625	0.00554413	0.0119323
0.92	0.00520851	0.0199162	0.00490281	0.0115524
0.93	0.00517188	0.0198421	0.00428176	0.0113498
0.94	0.00516361	0.0197807	0.00376558	0.0111917
0.95	0.00516501	0.019713	0.00333618	0.0109527
0.96	0.00518067	0.0196513	0.00296028	0.010846
0.97	0.00521521	0.0196971	0.00260576	0.0107644
0.98	0.00527451	0.0197071	0.0022528	0.0107253
0.99	0.00532231	0.019829	0.00192692	0.0107111
1	0.00547923	0.0196862	0.00145202	0.0109034
1	-0.00176341	0.0111817	-0.0121084	0.00391289
0.99	-0.00217799	0.0112648	-0.0113731	0.00379327
0.98	-0.00227511	0.0112884	-0.0106282	0.00422126
0.97	-0.0024261	0.0113692	-0.00991184	0.0044838
0.96	-0.00249554	0.0114479	-0.00917984	0.00475874
0.95	-0.00253467	0.0116288	-0.00843295	0.00504282
0.94	-0.00257378	0.0117784	-0.00765358	0.00540415
0.93	-0.00265191	0.0118445	-0.0068625	0.00568227
0.92	-0.00274651	0.011858	-0.00602615	0.00597249
0.91	-0.00286881	0.0117897	-0.00519855	0.00644124
0.9	-0.00298448	0.0115206	-0.00435755	0.00683559
0.89	-0.00309302	0.0112022	-0.00351333	0.00704037
0.88	-0.0032001	0.0108967	-0.0026428	0.00717619
0.87	-0.00329461	0.0104944	-0.00173966	0.00692805
0.86	-0.00336332	0.0100742	-0.000778456	0.00625985
0.85	-0.00341836	0.00971913	0.000250316	0.00549002
0.84	-0.0034257	0.0093275	0.00132766	0.00486527
0.83	-0.00336816	0.00893901	0.00246547	0.00424036
0.82	-0.00325599	0.00862634	0.00369704	0.00389212
0.81	-0.00307357	0.00836837	0.00502284	0.00366762
0.8	-0.00281617	0.00812775	0.00641997	0.00339563
0.79	-0.00252002	0.00803618	0.00790362	0.00304123
0.78	-0.00221598	0.00801357	0.00944634	0.00267316
0.77	-0.00191597	0.00813397	0.0110062	0.00230973
0.76	-0.00169207	0.00831246	0.0125566	0.00190624
0.75	-0.00157503	0.00857603	0.0140961	0.00168421
0.74	-0.00156942	0.00879005	0.0156115	0.00150407
0.73	-0.00167541	0.0089934	0.0170869	0.00137399
0.72	-0.00189407	0.00906452	0.0184787	0.00121699
0.71	-0.00218561	0.00912234	0.0197982	0.0010318
0.7	-0.00253249	0.00907971	0.0210388	0.000602971
0.69	-0.00294222	0.00886395	0.0221838	0.000222359
0.68	-0.00338327	0.00848732	0.0232581	-0.000248273
0.67	-0.00388348	0.00800485	0.0243161	-0.000692422
0.66	-0.00440752	0.00733484	0.0253539	-0.00109594
0.65	-0.00496591	0.00652371	0.0263598	-0.00125706
0.64	-0.00550669	0.00577174	0.0273632	-0.00139457
0.63	-0.00601911	0.00499989	0.0283339	-0.00133995
0.62	-0.00644752	0.00422316	0.0292515	-0.00129006
0.61	-0.00683679	0.00357541	0.0301014	-0.00114586
0.6	-0.00716188	0.00318635	0.0309309	-0.00115331
0.59	-0.00744892	0.00293192	0.0317201	-0.00130093
0.58	-0.00775874	0.00296825	0.0325274	-0.00158606
0.57	-0.0081145	0.00326318	0.0333612	-0.00194874
0.56	-0.00850702	0.00361844	0.0342516	-0.00252943
0.55	-0.0089644	0.00388788	0.0351669	-0.00307733
0.54	-0.00952089	0.00410074	0.0361084	-0.00362015
0.53	-0.0101667	0.0041677	0.0370321	-0.00407716
0.52	-0.0109403	0.00412958	0.0379382	-0.00459095
0.51	-0.0118712	0.00406534	0.0388124	-0.00519226
0.5	-0.0129903	0.00396956	0.0396508	-0.00610273
0.49	-0.0142922	0.00381007	0.0404278	-0.00707222
0.48	-0.0157532	0.00348988	0.0411472	-0.00818903
0.47	-0.0173485	0.00291386	0.0417739	-0.00907617
0.46	-0.0190051	0.00212936	0.0423028	-0.00939429
0.45	-0.0206556	0.00124159	0.0427071	-0.00911459
0.44	-0.0222308	0.000300844	0.0429937	-0.00844792
0.43	-0.0237235	-0.00056877	0.0431489	-0.00745681
0.42	-0.0250608	-0.00134071	0.043212	-0.00653643
0.41	-0.0262661	-0.00199922	0.0431957	-0.00592674
0.4	-0.0273559	-0.00261693	0.0431544	-0.00553433
0.39	-0.0283872	-0.00313263	0.0431298	-0.00528042
0.38	-0.0293825	-0.0035666	0.0431633	-0.00519796
0.37	-0.0304639	-0.00392515	0.0432213	-0.00520653
0.36	-0.0317032	-0.00420421	0.0432957	-0.00536407
0.35	-0.0331832	-0.0044179	0.0433199	-0.00574379
0.34	-0.0349871	-0.00472195	0.0432332	-0.00637808
0.33	-0.0372149	-0.00518469	0.0429301	-0.00722352
0.32	-0.0398949	-0.00570115	0.0423428	-0.0082964
0.31	-0.0430385	-0.00638112	0.0413796	-0.00945944
0.3	-0.0466489	-0.00709565	0.0399978	-0.0107056
0.29	-0.0507017	-0.00775584	0.0381262	-0.0119084
0.28	-0.0551231	-0.00827942	0.0357687	-0.0128563
0.27	-0.0599085	-0.00872656	0.0329362	-0.0133564
0.26	-0.0650413	-0.0089965	0.0296595	-0.0134125
0.25	-0.0704824	-0.00919606	0.0259271	-0.0130033
0.24	-0.0761742	-0.00930483	0.0218316	-0.0120711
0.23	-0.0820716	-0.00940666	0.0174426	-0.0107926
0.22	-0.0880401	-0.00953538	0.012875	-0.00924747
0.21	-0.0939968	-0.0097347	0.00824191	-0.00755089
0.2	-0.0998488	-0.00992713	0.00371182	-0.00596915
0.19	-0.105532	-0.0101458	-0.000657437	-0.00467489
0.18	-0.110994	-0.0103519	-0.00480339	-0.00395536
0.17	-0.116178	-0.0105498	-0.00873365	-0.00366219
0.16	-0.120992	-0.0107918	-0.0124856	-0.00399894
0.15	-0.125292	-0.0111749	-0.0160907	-0.00467295
0.14	-0.128887	-0.0117303	-0.0195626	-0.00580421
0.13	-0.131597	-0.0124149	-0.0229133	-0.00673158
0.12	-0.13331	-0.0131562	-0.0261542	-0.0076756
0.11	-0.133876	-0.0138323	-0.0292551	-0.00810795
0.1	-0.133228	-0.0142584	-0.0322506	-0.0080973
0.09	-0.131295	-0.0143601	-0.0351777	-0.00773273
0.08	-0.127935	-0.0140329	-0.0381108	-0.0074658
0.07	-0.122972	-0.0132028	-0.0410108	-0.00756179
0.06	-0.11639	-0.0118162	-0.0439449	-0.00823569
0.05	-0.108298	-0.0100239	-0.0468897	-0.00974222
0.04	-0.0989503	-0.00784661	-0.0497709	-0.0115862
0.03	-0.0886486	-0.00564485	-0.0526162	-0.0131777
0.02	-0.0778496	-0.00364146	-0.0554674	-0.0136781
0.01	-0.0668533	-0.00199936	-0.0582126	-0.013266
0	-0.0558844	-0.000685548	-0.0608255	-0.0118849
-0.01	-0.0450881	-3.60843e-05	-0.0632892	-0.0096915
-0.02	-0.0348291	-1.57962e-05	-0.0653523	-0.00699102
-0.03	-0.0252942	-0.000638674	-0.0669177	-0.00441014
-0.04	-0.016777	-0.00192816	-0.0679533	-0.00237746
-0.05	-0.0094179	-0.00396521	-0.068411	-0.00104522
-0.06	-0.00326024	-0.00654324	-0.0683152	-0.000410516
-0.07	0.00197684	-0.00932468	-0.0678026	-0.00024299
-0.08	0.00658782	-0.0117224	-0.0668991	-0.000363381
-0.09	0.0108718	-0.0131798	-0.0656835	-0.000413807
-0.1	0.0149339	-0.0134704	-0.0642457	-0.000371492
-0.11	0.0187097	-0.0127607	-0.0626235	-0.00045305
-0.12	0.0220131	-0.0113123	-0.0608907	-0.000797388
-0.13	0.0246102	-0.00958317	-0.0591871	-0.00151298
-0.14	0.0264024	-0.00799446	-0.0575628	-0.00272308
-0.15	0.0273831	-0.0068705	-0.0560999	-0.0044639
-0.16	0.0276137	-0.0062745	-0.0548338	-0.00626803
-0.17	0.027193	-0.00621408	-0.053767	-0.00785835
-0.18	0.0263076	-0.00654368	-0.0528438	-0.00891695
-0.19	0.0250156	-0.00717092	-0.0520802	-0.00928963
-0.2	0.0234174	-0.00805006	-0.0514348	-0.00895297
-0.21	0.0216486	-0.00911025	-0.0508733	-0.00812588
-0.22	0.0198692	-0.0101653	-0.0503649	-0.00710539
-0.23	0.0181947	-0.0110756	-0.0498921	-0.00601733
-0.24	0.0167684	-0.0116878	-0.0493692	-0.00511639
-0.25	0.015632	-0.0119582	-0.0487066	-0.00430017
-0.26	0.0147709	-0.0118479	-0.0478996	-0.00347057
-0.27	0.0141673	-0.0115788	-0.046938	-0.0026281
-0.28	0.0137698	-0.0111905	-0.0458113	-0.00190555
-0.29	0.0135723	-0.0108338	-0.0446007	-0.00124544
-0.3	0.0135547	-0.010387	-0.0433768	-0.000819253
-0.31	0.0137444	-0.0099256	-0.0421477	-0.000830051
-0.32	0.0140983	-0.00930852	-0.0409449	-0.00120805
-0.33	0.0146179	-0.00868304	-0.0398195	-0.00181798
-0.34	0.0152291	-0.00797868	-0.0387071	-0.00268106
-0.35	0.0159217	-0.00732457	-0.0376139	-0.00363632
-0.36	0.016637	-0.00675766	-0.0365825	-0.00441203
-0.37	0.017355	-0.0064173	-0.0355971	-0.00487391
-0.38	0.0180258	-0.00616986	-0.0346289	-0.00510506
-0.39	0.0186319	-0.00611659	-0.0337393	-0.0049004
-0.4	0.0191298	-0.00617637	-0.0328977	-0.00441295
-0.41	0.019515	-0.00630898	-0.0320407	-0.00376689
-0.42	0.0197974	-0.00646232	-0.0311547	-0.00326264
-0.43	0.0199822	-0.00672682	-0.0302149	-0.00282375
-0.44	0.0200886	-0.00702955	-0.0291739	-0.00256697
-0.45	0.0201535	-0.00741163	-0.028045	-0.00244139
-0.46	0.0201898	-0.00782309	-0.0268909	-0.00246852
-0.47	0.0202138	-0.00822218	-0.0257658	-0.00255684
-0.48	0.0202782	-0.00848327	-0.024684	-0.0027145
-0.49	0.0204078	-0.0085096	-0.0236519	-0.00262693
-0.5	0.020621	-0.00835033	-0.0226729	-0.00241088
-0.51	0.0208758	-0.00805137	-0.0217153	-0.00227716
-0.52	0.0211349	-0.00760263	-0.0207231	-0.00203895
-0.53	0.0213369	-0.0071154	-0.0197643	-0.00188835
-0.54	0.021429	-0.00663387	-0.0188747	-0.00195906
-0.55	0.0213396	-0.00610124	-0.0180853	-0.00214885
-0.56	0.0211002	-0.00549414	-0.0174238	-0.00213731
-0.57	0.0207105	-0.00485014	-0.0169192	-0.00222461
-0.58	0.0201756	-0.00419491	-0.016509	-0.00228343
-0.59	0.0195405	-0.00361927	-0.0161646	-0.00229502
-0.6	0.0188194	-0.00324913	-0.0158692	-0.00219739
-0.61	0.0180311	-0.00308456	-0.0155791	-0.00220169
-0.62	0.0171938	-0.00324562	-0.0152962	-0.00215415
-0.63	0.016358	-0.00363633	-0.0150056	-0.00213908
-0.64	0.0155566	-0.00420609	-0.0147105	-0.00218773
-0.65	0.0148448	-0.00473491	-0.01437	-0.00232582
-0.66	0.0142528	-0.0053034	-0.0140041	-0.00245725
-0.67	0.0138082	-0.00569851	-0.013573	-0.00255853
-0.68	0.0135365	-0.00592453	-0.0130647	-0.00256805
-0.69	0.0133951	-0.00593146	-0.0124675	-0.00248491
-0.7	0.0133939	-0.00582463	-0.011803	-0.00235141
-0.71	0.0135062	-0.00553124	-0.011084	-0.00226354
-0.72	0.0137271	-0.00514194	-0.0103208	-0.00223884
-0.73	0.0140026	-0.00469351	-0.00955235	-0.00236797
-0.74	0.0143392	-0.00423161	-0.00881648	-0.00261634
-0.75	0.0146913	-0.00378794	-0.00812253	-0.00289437
-0.76	0.0150353	-0.00337383	-0.00743718	-0.00307143
-0.77	0.0153135	-0.00300866	-0.00677313	-0.00322319
-0.78	0.0155022	-0.00273283	-0.0061209	-0.00329261
-0.79	0.015568	-0.00251923	-0.0054332	-0.00331802
-0.8	0.015517	-0.00239036	-0.00471966	-0.00358584
-0.81	0.0153268	-0.00241487	-0.00399897	-0.00402806
-0.82	0.0150499	-0.00261971	-0.00328906	-0.0045014
-0.83	0.0147037	-0.00294121	-0.00262217	-0.00501287
-0.84	0.0143291	-0.00348604	-0.00205698	-0.00545342
-0.85	0.0139317	-0.00417994	-0.00157999	-0.00566999
-0.86	0.0135697	-0.00490965	-0.00121628	-0.00580917
-0.87	0.0132491	-0.00560079	-0.000977187	-0.00583785
-0.88	0.0130201	-0.00621204	-0.000799522	-0.00566852
-0.89	0.0128659	-0.00660053	-0.000642594	-0.0053962
-0.9	0.0128242	-0.00673507	-0.000479362	-0.00503797
-0.91	0.0128828	-0.00659519	-0.000284856	-0.00462566
-0.92	0.0130138	-0.0062786	-1.62606e-05	-0.00419215
-0.93	0.0131482	-0.00591114	0.000334144	-0.00385184
-0.94	0.0133061	-0.00551835	0.000765895	-0.00371379
-0.95	0.0134225	-0.00522808	0.00123257	-0.00351926
-0.96	0.0134383	-0.00516905	0.00175083	-0.00337452
-0.97	0.0133554	-0.00517918	0.00229594	-0.00338246
-0.98	0.01321	-0.0051904	0.00282144	-0.00347656
-0.99	0.0129754	-0.00539055	0.00335758	-0.00372147
-1	0.0127075	-0.00525124	0.00382732	-0.00382264
