# Supplementary material for: Unique functional responses differentially map onto genetic subtypes of dopamine neurons
Source: Nat Neurosci. 2023 Aug 3;26(10):1762–74. doi: 10.1038/s41593-023-01401-9 (PMC10545540; doi:10.1038/s41593-023-01401-9)
Supplement: Supplementary file 6 — Statistical source data. [file 41593_2023_1401_MOESM6_ESM.xlsx]

## Sheet: 4C
VALUES ON PLOT (shifted and scale to show all vars on same plot)																				VALUES ON PLOT (shifted and scale to show all vars on same plot)																				Scale
X	Vglut2 - REWARD						Calb1 - REWARD						Anxa1 - REWARD							X	Vglut2 - AIRPUFF						Calb1 - AIRPUFF						Anxa1 - AIRPUFF							variable and real unit	real Y value	Y value on plot
Time	470	405	Acc	Vel	Licking	Reward	470	405	Acc	Vel	Licking	Reward	470	405	Acc	Vel	Licking	Reward		Time	470	405	Acc	Vel	Licking	Air puff	470	405	Acc	Vel	Licking	Air puff	470	405	Acc	Vel	Licking	Air puff
(s)	(ΔF/F)	(ΔF/F)	(m/s2)	(m/s)			(ΔF/F)	(ΔF/F)	(m/s2)	(m/s)			(ΔF/F)	(ΔF/F)	(m/s2)	(m/s)				(s)	(ΔF/F)	(ΔF/F)	(m/s2)	(m/s)			(ΔF/F)	(ΔF/F)	(m/s2)	(m/s)			(ΔF/F)	(ΔF/F)	(m/s2)	(m/s)						Vglut2	Calb1	Anxa1
0	2.04939	2.02993	1.54496	0.771695	0	0	2.05111	2.05333	1.37332	0.681752	0	0	2.48749	2.07536	1.46168	0.791879	0	0		0	2.03925	2.03932	1.53472	0.808548	0	0	2.10879	2.05315	1.5073	0.205108	0	0	2.82183	2.07289	1.50436	0.639771	0	0		Vel m/s	0	0.215087	0.207565	0.186731
0.01	2.05114	2.02953	1.57214	0.771847	0	0	2.04553	2.04997	1.37198	0.673216	0	0	2.47769	2.07862	1.46399	0.789662	0	0		0.01	2.04721	2.0401	1.50902	0.808767	0	0	2.11527	2.05354	1.50518	0.205825	0	0	2.80668	2.07068	1.50831	0.641764	0	0			0.3	0.474922	0.690388	0.487514
0.02	2.05352	2.02914	1.58388	0.776542	0	0	2.04146	2.05149	1.38547	0.665315	0	0	2.46846	2.07785	1.46027	0.787242	0	0		0.02	2.04669	2.03835	1.48501	0.807614	0	0	2.11605	2.05386	1.50295	0.205825	0	0	2.79219	2.06812	1.50748	0.643001	0	0		Acc m/s2	0	1.5	1.5	1.5
0.03	2.05976	2.02594	1.56278	0.788416	0	0	2.0309	2.0496	1.41072	0.65944	0	0	2.46432	2.0784	1.45078	0.784744	0	0		0.03	2.04262	2.03679	1.46151	0.804535	0	0	2.11532	2.05758	1.50275	0.205898	0	0	2.78118	2.0694	1.49491	0.643278	0	0			1	1.62123	1.77041	1.65793
0.04	2.06715	2.02257	1.52563	0.797544	0	0	2.02195	2.05141	1.44352	0.655796	0	0	2.45965	2.0764	1.43931	0.78069	0	0		0.04	2.04488	2.03855	1.44528	0.800381	0	0	2.12828	2.06017	1.50047	0.205933	0	0	2.76842	2.07007	1.47196	0.641829	0	0		470/405 ΔF/F	0	2.03047	2.04881	2.0792
0.05	2.0757	2.02293	1.50961	0.794122	0	0	2.01715	2.0462	1.48072	0.655184	0	0	2.46189	2.07791	1.42645	0.776253	0	0		0.05	2.04536	2.03581	1.43353	0.7948	0	0	2.12662	2.06245	1.50035	0.205927	0	0	2.7527	2.07267	1.44718	0.638154	0	0			0.2	2.89595	2.57345	2.63629
0.06	2.08078	2.0275	1.48674	0.781003	0	0	2.01563	2.04327	1.52116	0.656408	0	0	2.46252	2.07781	1.41137	0.770396	0	0		0.06	2.04766	2.03485	1.43438	0.789221	0	0	2.12184	2.06205	1.5001	0.205965	0	0	2.73642	2.07176	1.42237	0.632862	0	0
0.07	2.08813	2.0319	1.43408	0.779974	0	0	2.0123	2.04138	1.56214	0.659578	0	0	2.46318	2.07584	1.398	0.763893	0	0		0.07	2.05047	2.03252	1.44063	0.783871	0	0	2.12407	2.06318	1.49778	0.205928	0	0	2.71908	2.07176	1.40125	0.626234	0	0
0.08	2.09257	2.03846	1.44262	0.783677	0	0	2.01161	2.0462	1.60042	0.665737	0	0	2.46781	2.07931	1.38702	0.75661	0	0		0.08	2.0527	2.03233	1.45295	0.781093	0	0	2.12229	2.05948	1.4979	0.205928	0	0	2.69992	2.07684	1.3847	0.618635	0	0
0.09	2.09128	2.04163	1.50204	0.773995	0	0	2.01406	2.05435	1.63578	0.674288	0	0	2.45972	2.0808	1.38567	0.748313	0	0		0.09	2.04983	2.03001	1.47807	0.779172	0	0	2.12447	2.05467	1.49797	0.205272	0	0	2.67906	2.0756	1.37184	0.610483	0	0
0.1	2.07369	2.03892	1.51615	0.773625	0	0	2.01152	2.0555	1.66914	0.685068	0	0	2.45975	2.08234	1.38834	0.740389	0	0		0.1	2.05377	2.02829	1.51008	0.777992	0	0	2.12586	2.05505	1.4979	0.205302	0	0	2.65705	2.07184	1.36833	0.601554	0	0
0.11	2.06663	2.03953	1.50121	0.781732	0	0	2.00432	2.05811	1.69013	0.696816	0	0	2.46329	2.08096	1.39346	0.734105	0	0		0.11	2.04924	2.02851	1.52877	0.781385	0	0	2.12867	2.05805	1.49745	0.205362	0	0	2.64544	2.06989	1.37049	0.59218	0	0
0.12	2.05954	2.04488	1.533	0.785741	0	0	2.00192	2.0607	1.69999	0.709914	0	0	2.45461	2.07749	1.40678	0.728448	0	0		0.12	2.04983	2.02991	1.53726	0.787473	0	0	2.13167	2.05764	1.49931	0.205302	0	0	2.62807	2.07026	1.38399	0.584437	0	0
0.13	2.05788	2.04728	1.55647	0.78411	0	0	2.00603	2.06219	1.69734	0.722317	0	0	2.45003	2.08103	1.4215	0.722789	0	0		0.13	2.06069	2.02929	1.54984	0.791372	0	0	2.13066	2.05099	1.49903	0.20517	0	0	2.60897	2.07221	1.40704	0.577523	0	0
0.14	2.05096	2.04998	1.583	0.785781	0	0	2.01004	2.0592	1.68767	0.733802	0	0	2.44845	2.08393	1.43427	0.718721	0	0		0.14	2.05568	2.02791	1.559	0.792482	0	0	2.13118	2.04655	1.49851	0.205068	0	0	2.591	2.07061	1.43556	0.573658	0	0
0.15	2.0493	2.05013	1.59586	0.793796	0	0	2.00349	2.05921	1.66524	0.743795	0	0	2.44219	2.0811	1.44443	0.71547	0	0		0.15	2.0506	2.03007	1.56533	0.795796	0	0	2.13813	2.04024	1.49893	0.205015	0	0	2.56899	2.06747	1.46467	0.572046	0	0
0.16	2.04301	2.04888	1.62329	0.811381	0	0	2.00663	2.05955	1.63394	0.752666	0	0	2.4261	2.08596	1.45461	0.71324	0	0		0.16	2.05571	2.02851	1.57455	0.802462	0	0	2.13855	2.04287	1.49925	0.204918	0	0	2.55334	2.07574	1.48966	0.571724	0	0
0.17	2.03319	2.0484	1.66265	0.819984	0	0	2.00912	2.05955	1.59197	0.759087	0	0	2.41462	2.08885	1.46235	0.710807	0	0		0.17	2.06257	2.02929	1.58149	0.810809	0	0	2.13781	2.04552	1.4993	0.204984	0	0	2.53703	2.07087	1.50742	0.573222	0	0
0.18	2.02333	2.04694	1.65548	0.82815	0	0	2.00824	2.04914	1.54453	0.762178	0	0	2.40141	2.09044	1.46614	0.708381	0	0		0.18	2.07104	2.03167	1.58639	0.818002	0	0	2.14667	2.04662	1.49964	0.204947	0	0	2.51955	2.06823	1.51763	0.574242	0	0
0.19	2.0228	2.04387	1.60489	0.843885	0	0	1.9962	2.04315	1.49046	0.761172	0	0	2.39109	2.09079	1.46418	0.706769	0	0		0.19	2.07903	2.03142	1.57912	0.82159	0	0	2.14827	2.04887	1.49967	0.204858	0	0	2.50443	2.07257	1.5213	0.576013	0	0
0.2	2.03154	2.05031	1.58237	0.849338	0	0	1.99957	2.0405	1.43437	0.757047	0	0	2.38304	2.0914	1.46163	0.704721	0	0		0.2	2.07284	2.0294	1.55513	0.826658	0	0	2.14836	2.05292	1.4996	0.204909	0	0	2.48931	2.07725	1.5133	0.577643	0	0
0.21	2.0281	2.05142	1.55962	0.848852	0	0	2.01166	2.03306	1.38836	0.749826	0	0	2.36517	2.09203	1.46043	0.701869	0	0		0.21	2.07345	2.02915	1.53502	0.830724	0	0	2.1468	2.0522	1.49967	0.204819	0	0	2.47658	2.08134	1.5055	0.578484	0	0
0.22	2.03098	2.04939	1.51556	0.849408	0	0	2.02453	2.03192	1.35892	0.739557	0	0	2.35484	2.09369	1.45397	0.698626	0	0		0.22	2.0763	2.03163	1.52649	0.830504	0	0	2.15397	2.0519	1.50004	0.204864	0	0	2.46322	2.08029	1.48945	0.577445	0	0
0.23	2.02638	2.05368	1.49568	0.849448	0	0	2.02449	2.03115	1.3406	0.728954	0	0	2.34051	2.0947	1.44621	0.695819	0	0		0.23	2.06724	2.03295	1.51702	0.830511	0	0	2.16353	2.06154	1.50015	0.204848	0	0	2.45271	2.07761	1.47201	0.575988	0	0
0.24	2.03279	2.05229	1.48007	0.849444	0	0	2.02361	2.03081	1.33748	0.719188	0	0	2.31918	2.08925	1.44458	0.692159	0	0		0.24	2.07011	2.03156	1.50882	0.831052	0	0	2.16987	2.07078	1.50077	0.20487	0	0	2.44628	2.07812	1.45613	0.572664	0	0
0.25	2.02924	2.05026	1.46145	0.847793	0	0	2.03164	2.03153	1.35396	0.709612	0	0	2.29736	2.08962	1.44483	0.687645	0	0		0.25	2.07185	2.02781	1.50553	0.832739	0	0	2.17625	2.07593	1.49832	0.204952	0	0	2.44283	2.07989	1.44071	0.568759	0	0
0.26	2.02922	2.04586	1.43497	0.841733	0	0	2.03154	2.02854	1.37642	0.701462	0	0	2.29381	2.08545	1.44725	0.684276	0	0		0.26	2.06961	2.02796	1.49928	0.833876	0	0	2.18917	2.07553	1.49859	0.205049	0	0	2.43116	2.06997	1.43628	0.564559	0	0
0.27	2.02986	2.04647	1.40394	0.835639	0	0	2.02582	2.03561	1.40266	0.696098	0	0	2.28633	2.08611	1.4523	0.681114	0	0		0.27	2.06731	2.02914	1.50307	0.832479	0	0	2.20364	2.07101	1.49661	0.204363	0	0	2.43351	2.07985	1.43432	0.558625	0	0
0.28	2.03284	2.04627	1.37432	0.826218	0	0	2.02439	2.04077	1.42926	0.692176	0	0	2.27709	2.08235	1.46413	0.679074	0	0		0.28	2.06388	2.02947	1.49601	0.830255	0	0	2.20433	2.07137	1.49608	0.204429	0	0	2.4306	2.08148	1.43363	0.55576	0	0
0.29	2.03629	2.04746	1.3602	0.815129	0	0	2.03325	2.04082	1.45905	0.690222	0	0	2.2662	2.07914	1.4747	0.677016	0	0		0.29	2.06614	2.03396	1.46727	0.832149	0	0	2.20433	2.0695	1.49588	0.203861	0	0	2.42771	2.08277	1.43535	0.551815	0	0
0.3	2.04093	2.04825	1.3463	0.802898	0	0	2.03307	2.04347	1.48748	0.68856	0	0	2.25934	2.07276	1.48845	0.676258	0	0		0.3	2.07009	2.03336	1.44241	0.831313	0	0	2.21072	2.06318	1.49821	0.203787	0	0	2.42831	2.08149	1.44592	0.547691	0	0
0.31	2.04676	2.04923	1.35391	0.791793	0	0	2.03547	2.04753	1.51609	0.689274	0	0	2.25365	2.07918	1.50078	0.676244	0	0		0.31	2.06721	2.03338	1.42986	0.822185	0	0	2.21949	2.05942	1.49822	0.203824	0	0	2.43298	2.07513	1.44038	0.544036	0	0
0.32	2.05143	2.04804	1.37101	0.780735	0	0	2.02831	2.04789	1.54316	0.692372	0	0	2.24451	2.08367	1.51292	0.677448	0	0		0.32	2.05925	2.03161	1.40994	0.811908	0	0	2.22666	2.05709	1.50005	0.203832	0	0	2.4365	2.07576	1.43669	0.541457	0	0
0.33	2.05313	2.04886	1.3929	0.774032	0	0	2.02915	2.04757	1.57078	0.696965	0	0	2.23818	2.0773	1.52345	0.679323	0	0		0.33	2.06158	2.03418	1.38979	0.805201	0	0	2.22983	2.05556	1.5002	0.203899	0	0	2.43477	2.07263	1.42765	0.536834	0	0
0.34	2.04219	2.04729	1.42237	0.769051	0	0	2.03251	2.04942	1.59309	0.703065	0	0	2.23411	2.07961	1.53026	0.681117	0	0		0.34	2.06442	2.03242	1.39024	0.799979	0	0	2.23378	2.04851	1.49983	0.203877	0	0	2.43418	2.07269	1.41579	0.531718	0	0
0.35	2.04114	2.0471	1.46104	0.764638	0	0	2.02933	2.05311	1.6035	0.709624	0	0	2.23808	2.08184	1.53259	0.683701	0	0		0.35	2.0701	2.03438	1.39352	0.791945	0	0	2.24261	2.05042	1.50194	0.203847	0	0	2.43411	2.06702	1.39601	0.524725	0	0
0.36	2.04471	2.04789	1.49369	0.764063	0	0	2.02375	2.05609	1.60671	0.716978	0	0	2.22146	2.08794	1.53175	0.685849	0	0		0.36	2.07469	2.03555	1.39611	0.782977	0	0	2.24578	2.0456	1.50367	0.203773	0	0	2.44575	2.07018	1.37236	0.517305	0	0
0.37	2.05459	2.04867	1.52478	0.766816	0	0	2.02458	2.04927	1.60547	0.723173	0	0	2.21338	2.08699	1.53099	0.687794	0	0		0.37	2.07815	2.03278	1.39756	0.773872	0	0	2.25676	2.04747	1.50816	0.20441	0	0	2.4428	2.06641	1.34828	0.508446	0	0
0.38	2.05035	2.0481	1.55255	0.771779	0	0	2.02287	2.05401	1.59827	0.728722	0	0	2.20596	2.08435	1.52158	0.689401	0	0		0.38	2.07597	2.03416	1.40823	0.768089	0	0	2.26798	2.04707	1.50826	0.204992	0	0	2.45152	2.06546	1.32805	0.496317	0	0
0.39	2.04846	2.04811	1.56815	0.777901	0	0	2.02527	2.05314	1.58445	0.734451	0	0	2.20355	2.08143	1.51351	0.690955	0	0		0.39	2.07642	2.02948	1.44576	0.763387	0	0	2.28235	2.0485	1.50871	0.206305	0	0	2.45152	2.06487	1.30402	0.483557	0	0
0.4	2.04084	2.04631	1.56812	0.78341	0	0	2.02209	2.05301	1.56576	0.738867	0	0	2.20576	2.0821	1.5007	0.690552	0	0		0.4	2.07515	2.03112	1.49601	0.759164	0	0	2.29916	2.047	1.50883	0.206306	0	0	2.44575	2.06524	1.28567	0.470144	0	0
0.41	2.03663	2.04413	1.55423	0.788407	0	0	2.01803	2.05667	1.54055	0.742111	0	0	2.2052	2.07922	1.48588	0.690137	0	0		0.41	2.08174	2.02784	1.53639	0.763602	0	0	2.31032	2.05144	1.50685	0.206365	0	0	2.44276	2.07125	1.28191	0.455095	0	0
0.42	2.0313	2.04414	1.53249	0.791149	0	0	2.01964	2.05284	1.50511	0.742744	0	0	2.20921	2.07727	1.47055	0.688016	0	0		0.42	2.08735	2.03181	1.57284	0.772447	0	0	2.31753	2.05185	1.50274	0.207037	0	0	2.44041	2.07287	1.28377	0.440411	0	0
0.43	2.02822	2.04014	1.5125	0.791152	0	0	2.02287	2.05826	1.4685	0.740789	0	0	2.21322	2.08044	1.46374	0.684919	0	0		0.43	2.08773	2.02931	1.60733	0.781089	0	0	2.32391	2.04848	1.50266	0.20703	0	0	2.43862	2.07445	1.29368	0.427088	0	0
0.44	2.04071	2.04174	1.48772	0.789508	0	0	2.02361	2.05556	1.43009	0.735972	0	0	2.21441	2.08205	1.45601	0.681607	0	0		0.44	2.09092	2.03485	1.61365	0.789406	0	0	2.33112	2.04996	1.5028	0.207119	0	0	2.43753	2.07667	1.31288	0.414919	0	0
0.45	2.03766	2.04255	1.46595	0.787876	0	0	2.01798	2.05843	1.40066	0.729494	0	0	2.21447	2.08015	1.45706	0.679041	0	0		0.45	2.09418	2.04135	1.61297	0.797503	0	0	2.33671	2.04435	1.50059	0.207096	0	0	2.43703	2.08171	1.34186	0.404652	0	0
0.46	2.03345	2.04517	1.4427	0.78402	0	0	2.01632	2.05945	1.38332	0.721308	0	0	2.22252	2.0728	1.46315	0.676174	0	0		0.46	2.09282	2.04588	1.60517	0.804199	0	0	2.34152	2.05251	1.49863	0.207199	0	0	2.42775	2.08017	1.37728	0.395698	0	0
0.47	2.02802	2.04257	1.42086	0.778986	0	0	2.01553	2.06098	1.37812	0.713181	0	0	2.2254	2.07091	1.4743	0.674385	0	0		0.47	2.09035	2.04868	1.59436	0.812802	0	0	2.33447	2.05211	1.496	0.207212	0	0	2.41962	2.0789	1.41919	0.390212	0	0
0.48	2.03449	2.04555	1.39751	0.770685	0	0	2.01397	2.05917	1.38672	0.706065	0	0	2.22994	2.07353	1.48907	0.673222	0	0		0.48	2.08957	2.04716	1.59029	0.818658	0	0	2.32728	2.04769	1.49615	0.206621	0	0	2.41505	2.08053	1.46437	0.388132	0	0
0.49	2.03452	2.04437	1.38345	0.761238	0	0	2.01313	2.05953	1.4047	0.699703	0	0	2.23232	2.08006	1.50915	0.67345	0	0		0.49	2.09244	2.05365	1.59014	0.823114	0	0	2.32093	2.0496	1.49566	0.205929	0	0	2.41153	2.08051	1.51755	0.389268	0	0
0.5	2.03518	2.0432	1.37731	0.751265	0	0	2.02209	2.0584	1.42542	0.695783	0	0	2.22437	2.08141	1.529	0.675571	0	0		0.5	2.09984	2.05444	1.58306	0.829757	0	0	2.31845	2.04662	1.4915	0.205951	0	0	2.41843	2.07795	1.56717	0.393341	0	0
0.51	2.0369	2.04422	1.38653	0.742386	0	0	2.01798	2.05428	1.44332	0.692948	0	0	2.22659	2.07861	1.55059	0.679077	0	0		0.51	2.10213	2.0609	1.58973	0.8364	0	0	2.3177	2.03878	1.49368	0.205907	0	0	2.4185	2.0764	1.61651	0.401269	0	0
0.52	2.03568	2.04403	1.40505	0.735158	0	0	2.01793	2.05281	1.45981	0.690988	0	0	2.22037	2.07609	1.5687	0.683591	0	0		0.52	2.10271	2.05481	1.602	0.842472	0	0	2.30887	2.03509	1.49583	0.204683	0	0	2.42201	2.07836	1.66251	0.411535	0	0
0.53	2.03756	2.04185	1.42822	0.730151	0	0	2.01309	2.05061	1.47147	0.689196	0	0	2.21805	2.07485	1.57851	0.689281	0	0		0.53	2.10953	2.05835	1.60817	0.850711	0	0	2.30643	2.03549	1.49563	0.204741	0	0	2.43312	2.08189	1.706	0.425116	0	0
0.54	2.03128	2.04365	1.45444	0.727318	0	0	2.01475	2.05541	1.48364	0.687743	0	0	2.21984	2.07583	1.58296	0.695258	0	0		0.54	2.10558	2.05755	1.61662	0.859549	0	0	2.30808	2.03699	1.49569	0.204689	0	0	2.44641	2.08125	1.74135	0.440854	0	0
0.55	2.0329	2.04508	1.47777	0.725623	0	0	2.02365	2.05209	1.49643	0.687291	0	0	2.21981	2.07422	1.58212	0.700494	0	0		0.55	2.10166	2.05188	1.62659	0.868399	0	0	2.30086	2.03771	1.50008	0.204652	0	0	2.4539	2.08164	1.7728	0.45873	0	0
0.56	2.03059	2.04547	1.50565	0.726113	0	0	2.02218	2.05022	1.50885	0.68808	0	0	2.21348	2.07777	1.57413	0.705413	0	0		0.56	2.09894	2.04486	1.63345	0.878058	0	0	2.29618	2.03474	1.49973	0.204624	0	0	2.46554	2.08195	1.79325	0.47788	0	0
0.57	2.02831	2.04887	1.52754	0.727216	0	0	2.01964	2.04871	1.52688	0.689925	0	0	2.20894	2.07841	1.55867	0.709659	0	0		0.57	2.09498	2.04153	1.6303	0.887695	0	0	2.30017	2.03656	1.49995	0.204705	0	0	2.48129	2.08543	1.80887	0.498132	0	0
0.58	2.02943	2.04885	1.54778	0.732171	0	0	2.02282	2.04608	1.53996	0.691829	0	0	2.20613	2.08067	1.54149	0.712811	0	0		0.58	2.09565	2.04105	1.63499	0.898381	0	0	2.30734	2.03801	1.50018	0.204661	0	0	2.4923	2.0832	1.81187	0.518203	0	0
0.59	2.03353	2.05444	1.55875	0.737158	0	0	2.02199	2.05022	1.55278	0.695742	0	0	2.20033	2.08291	1.51878	0.713882	0	0		0.59	2.0894	2.03769	1.63902	0.906095	0	0	2.30728	2.03276	1.50035	0.204676	0	0	2.51537	2.0807	1.80599	0.538901	0	0
0.6	2.02593	2.05643	1.56514	0.74269	0	0	2.02425	2.05429	1.56233	0.699182	0	0	2.1998	2.08389	1.49664	0.713664	0	0		0.6	2.08606	2.03649	1.6347	0.916618	0	0	2.31053	2.03465	1.50213	0.204705	0	0	2.53154	2.08167	1.78719	0.557727	0	0
0.61	2.02881	2.05603	1.55447	0.7471	0	0	2.02435	2.05212	1.57327	0.703787	0	0	2.18656	2.08483	1.47539	0.711375	0	0		0.61	2.08621	2.03469	1.61112	0.927721	0	0	2.30252	2.03425	1.50213	0.204727	0	0	2.54353	2.0833	1.76394	0.575012	0	0
0.62	2.02597	2.05442	1.53279	0.750484	0	0	2.02186	2.05286	1.57756	0.708474	0	0	2.18474	2.08582	1.46147	0.708592	0	0		0.62	2.093	2.04036	1.59803	0.935811	0	0	2.29776	2.03722	1.50226	0.20534	0	0	2.56133	2.08106	1.73615	0.589293	0	0
0.63	2.0265	2.05144	1.50959	0.75163	0	0	2.02665	2.05099	1.57778	0.713633	0	0	2.17149	2.08713	1.45082	0.705	0	0		0.63	2.08342	2.03581	1.57605	0.938076	0	0	2.29939	2.04053	1.50248	0.205295	0	0	2.57442	2.08327	1.70935	0.601987	0	0
0.64	2.01959	2.04845	1.48182	0.748872	0	0	2.0291	2.05254	1.56605	0.718823	0	0	2.16728	2.08423	1.45049	0.701652	0	0		0.64	2.08745	2.03343	1.54815	0.941113	0	0	2.29929	2.04051	1.50211	0.205347	0	0	2.59053	2.0852	1.68195	0.613863	0	0
0.65	2.02032	2.04484	1.45217	0.746116	0	0	2.02665	2.04956	1.54378	0.722328	0	0	2.16549	2.08294	1.45406	0.698052	0	0		0.65	2.09241	2.03673	1.53091	0.943786	0	0	2.30402	2.04308	1.4995	0.205443	0	0	2.6188	2.083	1.65912	0.624183	0	0
0.66	2.01967	2.04229	1.42256	0.740608	0	0	2.03948	2.0496	1.51483	0.723442	0	0	2.16152	2.08586	1.46287	0.695659	0	0		0.66	2.09281	2.03999	1.53087	0.94492	0	0	2.30383	2.04417	1.49947	0.205354	0	0	2.64648	2.08331	1.63829	0.632768	0	0
0.67	2.03016	2.0449	1.40384	0.733399	0	0	2.04691	2.05147	1.47711	0.721502	0	0	2.15913	2.0894	1.47464	0.69401	0	0		0.67	2.0928	2.04504	1.53798	0.946854	0	0	2.29657	2.04195	1.4995	0.205191	0	0	2.68159	2.07633	1.61326	0.639802	0	0
0.68	2.02326	2.04133	1.38372	0.723966	0	0	2.04769	2.05336	1.44341	0.718048	0	0	2.15271	2.08684	1.49017	0.693214	0	0		0.68	2.09324	2.04371	1.529	0.949103	0	0	2.29009	2.04382	1.49908	0.205139	0	0	2.71613	2.07379	1.59472	0.645884	0	0
0.69	2.01918	2.03576	1.37437	0.714523	0	0	2.05092	2.04962	1.41373	0.712012	0	0	2.14923	2.08361	1.50278	0.693601	0	0		0.69	2.09889	2.04414	1.4995	0.954682	0	0	2.29244	2.04938	1.49925	0.205198	0	0	2.7457	2.07151	1.58184	0.649815	0	0
0.7	2.03483	2.03438	1.37266	0.704577	0	0	2.047	2.04333	1.39546	0.705487	0	0	2.14337	2.08421	1.51335	0.694932	0	0		0.7	2.09823	2.04825	1.47065	0.954145	0	0	2.28129	2.05048	1.49962	0.205168	0	0	2.77926	2.06994	1.57863	0.654251	0	0
0.71	2.02971	2.03616	1.38196	0.695729	0	0	2.05092	2.04293	1.38746	0.697769	0	0	2.1428	2.08104	1.52155	0.69654	0	0		0.71	2.09408	2.04766	1.4635	0.944742	0	0	2.27883	2.05644	1.49982	0.205131	0	0	2.81467	2.06866	1.57863	0.658748	0	0
0.72	2.03263	2.03876	1.39757	0.687909	0	0	2.05494	2.04629	1.39139	0.690392	0	0	2.13764	2.08105	1.52091	0.698248	0	0		0.72	2.08326	2.04749	1.45481	0.93637	0	0	2.2828	2.05644	1.4994	0.205078	0	0	2.84537	2.06513	1.58512	0.664762	0	0
0.73	2.03036	2.04336	1.41601	0.6818	0	0	2.05175	2.04257	1.40229	0.684557	0	0	2.14052	2.08265	1.51602	0.700056	0	0		0.73	2.08707	2.04688	1.46183	0.936064	0	0	2.28268	2.05052	1.49935	0.205086	0	0	2.87505	2.06133	1.59044	0.670845	0	0
0.74	2.039	2.04396	1.43767	0.677932	0	0	2.04123	2.03401	1.42397	0.679689	0	0	2.13658	2.08494	1.50561	0.700238	0	0		0.74	2.08131	2.04474	1.50136	0.938539	0	0	2.28099	2.04457	1.49957	0.205019	0	0	2.89365	2.0604	1.59669	0.676836	0	0
0.75	2.04013	2.04637	1.46268	0.674575	0	0	2.03796	2.03365	1.45388	0.676409	0	0	2.13145	2.08467	1.49117	0.700019	0	0		0.75	2.07788	2.04043	1.53641	0.940509	0	0	2.26831	2.04574	1.50023	0.204975	0	0	2.91281	2.06096	1.59846	0.68296	0	0
0.76	2.04887	2.04975	1.48303	0.673465	0	0	2.03316	2.0329	1.48921	0.675142	0	0	2.12618	2.07576	1.47531	0.698321	0	0		0.76	2.08072	2.03927	1.54528	0.945228	0	0	2.26192	2.04243	1.50055	0.205004	0	0	2.92903	2.05875	1.59844	0.689439	0	0
0.77	2.04018	2.04535	1.4986	0.674578	0	0	2.02421	2.02993	1.53028	0.676666	0	0	2.12681	2.07633	1.46463	0.695446	0	0		0.77	2.08186	2.03808	1.53663	0.949375	0	0	2.26192	2.0439	1.50048	0.205146	0	0	2.93377	2.05782	1.59966	0.696015	0	0
0.78	2.04134	2.04297	1.51265	0.67574	0	0	2.02186	2.02736	1.57306	0.681345	0	0	2.12797	2.07558	1.45381	0.692217	0	0		0.78	2.08241	2.03964	1.52952	0.952237	0	0	2.25885	2.04539	1.5005	0.205249	0	0	2.93506	2.05845	1.60165	0.702092	0	0
0.79	2.04309	2.04356	1.5203	0.677431	0	0	2.0195	2.02999	1.61565	0.688699	0	0	2.12684	2.07107	1.45017	0.68901	0	0		0.79	2.07888	2.0402	1.52403	0.951626	0	0	2.24213	2.04354	1.5005	0.20516	0	0	2.94202	2.05918	1.59792	0.708473	0	0
0.8	2.04084	2.04255	1.51587	0.679093	0	0	2.01387	2.0315	1.65632	0.698153	0	0	2.12393	2.07194	1.45296	0.685358	0	0		0.8	2.07539	2.03941	1.52252	0.951053	0	0	2.24755	2.04465	1.49992	0.205123	0	0	2.94554	2.05921	1.58676	0.715226	0	0
0.81	2.04253	2.04396	1.51127	0.680718	0	0	2.00912	2.03448	1.68201	0.709559	0	0	2.12558	2.07479	1.46109	0.682503	0	0		0.81	2.07652	2.03864	1.50912	0.953811	0	0	2.2475	2.04244	1.49963	0.205152	0	0	2.94786	2.05605	1.56798	0.720522	0	0
0.82	2.0541	2.04159	1.50042	0.680248	0	0	2.00354	2.03373	1.70043	0.723187	0	0	2.13241	2.07314	1.47738	0.680514	0	0		0.82	2.07426	2.03162	1.49764	0.957418	0	0	2.25062	2.04615	1.50003	0.205123	0	0	2.94381	2.0605	1.54071	0.723557	0	0
0.83	2.0582	2.04574	1.4849	0.679766	0	0	1.99948	2.03637	1.71128	0.735511	0	0	2.12959	2.07115	1.49954	0.679864	0	0		0.83	2.06912	2.03321	1.4852	0.955496	0	0	2.24033	2.05097	1.50023	0.205139	0	0	2.94899	2.05859	1.50359	0.72367	0	0
0.84	2.05886	2.04738	1.4663	0.67758	0	0	2.00031	2.03896	1.71028	0.748346	0	0	2.12734	2.06883	1.52529	0.68183	0	0		0.84	2.06456	2.03517	1.45267	0.950784	0	0	2.23083	2.05097	1.50018	0.205169	0	0	2.94312	2.05949	1.46409	0.721394	0	0
0.85	2.05954	2.04876	1.44448	0.673701	0	0	2.01004	2.0408	1.6946	0.761028	0	0	2.12956	2.07232	1.55192	0.685213	0	0		0.85	2.06291	2.03888	1.40934	0.945765	0	0	2.22761	2.04538	1.50022	0.205191	0	0	2.93556	2.0649	1.42742	0.716366	0	0
0.86	2.05513	2.04894	1.42427	0.668679	0	0	2.00843	2.04193	1.67212	0.772136	0	0	2.1331	2.07571	1.57701	0.690531	0	0		0.86	2.05951	2.04143	1.3749	0.936905	0	0	2.22366	2.04646	1.4999	0.205206	0	0	2.9345	2.06298	1.39762	0.709122	0	0
0.87	2.06053	2.05015	1.4087	0.660416	0	0	2.01567	2.04641	1.63808	0.781099	0	0	2.13711	2.07157	1.59242	0.696994	0	0		0.87	2.06229	2.04086	1.3432	0.925033	0	0	2.21815	2.04534	1.49998	0.20519	0	0	2.93161	2.06901	1.37502	0.700519	0	0
0.88	2.06352	2.05335	1.40252	0.652713	0	0	2.01958	2.04789	1.59596	0.786733	0	0	2.1475	2.07294	1.60478	0.70431	0	0		0.88	2.06459	2.04244	1.30842	0.910808	0	0	2.21645	2.04789	1.5001	0.20511	0	0	2.92747	2.06835	1.36087	0.69117	0	0
0.89	2.07068	2.05414	1.39813	0.644966	0	0	2.0115	2.0449	1.55278	0.789439	0	0	2.15499	2.07388	1.6112	0.711167	0	0		0.89	2.06698	2.03955	1.28348	0.894771	0	0	2.22274	2.04385	1.49988	0.205162	0	0	2.91358	2.06926	1.35925	0.681722	0	0
0.9	2.06905	2.05416	1.41187	0.638879	0	0	2.01389	2.04523	1.50826	0.789584	0	0	2.16651	2.06978	1.61343	0.718474	0	0		0.9	2.06931	2.03549	1.26635	0.877327	0	0	2.21006	2.04347	1.50003	0.205222	0	0	2.89504	2.07304	1.37026	0.672201	0	0
0.91	2.08246	2.05238	1.42705	0.632289	0	0	2.01873	2.04818	1.48007	0.787842	0	0	2.1821	2.0707	1.6094	0.72583	0	0		0.91	2.0654	2.03356	1.25563	0.85956	0	0	2.20138	2.04199	1.5003	0.20517	0	0	2.88572	2.07617	1.39053	0.664443	0	0
0.92	2.07799	2.05647	1.45178	0.628935	0	0	2.03081	2.0441	1.46108	0.783558	0	0	2.19187	2.07131	1.6034	0.733001	0	0		0.92	2.07555	2.03652	1.24852	0.841568	0	0	2.19348	2.04121	1.49774	0.2052	0	0	2.8776	2.07618	1.41535	0.659337	0	0
0.93	2.07404	2.05601	1.47365	0.626652	0	0	2.04542	2.04633	1.45753	0.780803	0	0	2.21657	2.0742	1.59291	0.739036	0	0		0.93	2.08522	2.034	1.25164	0.823513	0	0	2.19504	2.03636	1.49734	0.205199	0	0	2.85787	2.07619	1.44534	0.656421	0	0
0.94	2.07122	2.05296	1.50153	0.62774	0	0	2.05265	2.04484	1.46774	0.777857	0	0	2.23548	2.07617	1.57765	0.743989	0	0		0.94	2.09146	2.03346	1.25958	0.804936	0	0	2.19183	2.04339	1.49755	0.204491	0	0	2.85383	2.07144	1.4725	0.654851	0	0
0.95	2.07132	2.04795	1.52951	0.629465	0	0	2.04853	2.04261	1.48872	0.776945	0	0	2.24584	2.07935	1.56259	0.747968	0	0		0.95	2.09822	2.03158	1.27442	0.788609	0	0	2.19339	2.04156	1.49727	0.204431	0	0	2.84163	2.06636	1.49386	0.654851	0	0
0.96	2.06488	2.04193	1.55902	0.632834	0	0	2.04529	2.04408	1.50778	0.778241	0	0	2.26643	2.08124	1.54988	0.750479	0	0		0.96	2.09712	2.03084	1.29411	0.773676	0	0	2.19096	2.04229	1.49732	0.20444	0	0	2.82303	2.07403	1.5108	0.655714	0	0
0.97	2.05219	2.03988	1.58082	0.639478	0	0	2.04611	2.04259	1.52712	0.780202	0	0	2.28474	2.08512	1.53813	0.752867	0	0		0.97	2.10562	2.02781	1.32143	0.760986	0	0	2.1893	2.04085	1.49938	0.204388	0	0	2.80788	2.07056	1.52234	0.657387	0	0
0.98	2.04971	2.0366	1.60085	0.647735	0	0	2.04698	2.04293	1.53362	0.783118	0	0	2.29802	2.08058	1.52166	0.75487	0	0		0.98	2.11064	2.02458	1.3455	0.749966	0	0	2.18448	2.03083	1.4994	0.204403	0	0	2.79687	2.0722	1.52614	0.65985	0	0
0.99	2.04138	2.0328	1.61459	0.656611	0	0	2.05353	2.0437	1.54315	0.785929	0	0	2.30951	2.08475	1.50689	0.756092	0	0		0.99	2.10598	2.02385	1.37038	0.741147	0	0	2.17979	2.03257	1.4996	0.204305	0	0	2.78762	2.0719	1.5234	0.661941	0	0
1	2.03833	2.03114	1.61459	0.665492	0	0	2.06321	2.04225	1.55802	0.78695	0	0	2.31583	2.08792	1.49062	0.754843	0	0		1	2.10876	2.02353	1.39281	0.733418	0	0	2.18136	2.03367	1.49967	0.204253	0	0	2.77717	2.07052	1.5142	0.66315	0	0
1.01	2.03303	2.02889	1.6054	0.673768	0	0	2.06726	2.0352	1.56617	0.791083	0	0	2.31921	2.08827	1.47498	0.752668	0	0		1.01	2.1138	2.02338	1.41611	0.727371	0	0	2.18613	2.0318	1.49947	0.20432	0	0	2.7656	2.06976	1.50029	0.663141	0	0
1.02	2.02773	2.02433	1.58525	0.680412	0	0	2.06651	2.04117	1.57537	0.797467	0	0	2.31352	2.08731	1.46182	0.749889	0	0		1.02	2.11545	2.02382	1.43937	0.722694	0	0	2.18296	2.02849	1.50451	0.20429	0	0	2.76447	2.06906	1.48464	0.661896	0	0
1.03	2.03683	2.01959	1.56496	0.685386	0	0	2.05836	2.0397	1.58732	0.802809	0	0	2.30084	2.08631	1.4572	0.746928	0	0		1.03	2.10924	2.02249	1.46346	0.719998	0	0	2.18462	2.03112	1.50488	0.204246	0	0	2.76275	2.06676	1.47065	0.659942	0	0
1.04	2.04369	2.02182	1.54335	0.687065	0	0	2.05505	2.04045	1.585	0.808358	0	0	2.28994	2.08507	1.45726	0.743973	0	0		1.04	2.10414	2.02388	1.49042	0.719488	0	0	2.18397	2.02522	1.50486	0.205646	0	0	2.76222	2.06985	1.46022	0.657065	0	0
1.05	2.04055	2.02562	1.52786	0.688697	0	0	2.04861	2.04119	1.57614	0.812936	0	0	2.28133	2.0803	1.4586	0.741257	0	0		1.05	2.09628	2.02293	1.52027	0.720366	0	0	2.18168	2.0285	1.50491	0.205706	0	0	2.76746	2.07007	1.45295	0.653834	0	0
1.06	2.04919	2.02581	1.503	0.689254	0	0	2.06058	2.04085	1.56911	0.816378	0	0	2.27163	2.0788	1.45538	0.7391	0	0		1.06	2.09631	2.02418	1.55024	0.723949	0	0	2.18806	2.03151	1.5052	0.205765	0	0	2.76922	2.06295	1.44851	0.650512	0	0
1.07	2.05363	2.02524	1.47801	0.690364	0	0	2.06133	2.04008	1.55987	0.820126	0	0	2.25276	2.07815	1.44877	0.736748	0	0		1.07	2.09237	2.02537	1.57725	0.729936	0	0	2.18489	2.0356	1.50077	0.205749	0	0	2.77624	2.06636	1.4476	0.646959	0	0
1.08	2.05664	2.02626	1.44079	0.686457	0	0	2.06446	2.03858	1.5595	0.823376	0	0	2.24233	2.08076	1.43774	0.732766	0	0		1.08	2.076	2.02732	1.60266	0.737947	0	0	2.18581	2.04158	1.50045	0.205794	0	0	2.78384	2.07073	1.45199	0.643597	0	0
1.09	2.059	2.02982	1.39739	0.679209	0	0	2.0716	2.04151	1.54786	0.826174	0	0	2.23544	2.07824	1.41296	0.72771	0	0		1.09	2.06701	2.02831	1.61817	0.747084	0	0	2.18503	2.04457	1.5002	0.205877	0	0	2.79077	2.0719	1.4611	0.64043	0	0
1.1	2.06665	2.03045	1.34315	0.667546	0	0	2.06743	2.04406	1.52583	0.830642	0	0	2.22796	2.07537	1.38009	0.721493	0	0		1.1	2.0597	2.02927	1.62697	0.757038	0	0	2.18186	2.03864	1.50043	0.205839	0	0	2.80817	2.07511	1.47019	0.638595	0	0
1.11	2.06266	2.03127	1.289	0.6526	0	0	2.06653	2.04998	1.50414	0.83062	0	0	2.21422	2.07375	1.33965	0.711472	0	0		1.11	2.04787	2.03316	1.62705	0.766161	0	0	2.17943	2.04201	1.50038	0.205825	0	0	2.81225	2.0729	1.48181	0.638163	0	0
1.12	2.06039	2.0307	1.23957	0.634335	0	0	2.05913	2.05325	1.48207	0.827813	0	0	2.20667	2.07375	1.29019	0.698685	0	0		1.12	2.03888	2.03646	1.62166	0.775291	0	0	2.18333	2.04385	1.49767	0.205877	0	0	2.81398	2.07161	1.49723	0.637496	0	0
1.13	2.05575	2.0331	1.18856	0.611083	0	0	2.05827	2.05287	1.45612	0.824607	0	0	2.20952	2.07412	1.23384	0.681865	0	0		1.13	2.03658	2.04135	1.60526	0.78333	0	0	2.18172	2.04499	1.49767	0.205907	0	0	2.81915	2.0767	1.51053	0.637823	0	0
1.14	2.0575	2.03188	1.13596	0.586177	0	0	2.06709	2.05359	1.44912	0.820837	0	0	2.19968	2.07536	1.1794	0.661109	0	0		1.14	2.03316	2.04132	1.58748	0.790542	0	0	2.18324	2.05019	1.49745	0.205184	0	0	2.81451	2.07667	1.52244	0.63955	0	0
1.15	2.06974	2.03046	1.07708	0.556295	0	0	2.07909	2.0558	1.45555	0.817585	0	0	2.20134	2.07884	1.127	0.637007	0	0		1.15	2.02404	2.03856	1.56133	0.794638	0	0	2.17915	2.05131	1.49733	0.205147	0	0	2.81616	2.07987	1.53575	0.641936	0	0
1.16	2.08012	2.0307	1.03378	0.522557	0	0	2.06774	2.05389	1.46364	0.815477	0	0	2.19498	2.08072	1.08488	0.609703	0	0		1.16	2.01721	2.03617	1.53169	0.797412	0	0	2.18154	2.05019	1.497	0.205066	0	0	2.81616	2.08848	1.54781	0.645285	0	0
1.17	2.09233	2.0315	0.99348	0.48326	0	0	2.06527	2.05463	1.47629	0.814586	0	0	2.19604	2.07941	1.05439	0.580283	0	0		1.17	2.00764	2.03338	1.50207	0.7972	0	0	2.18388	2.04906	1.4996	0.205082	0	0	2.81553	2.08466	1.55759	0.648843	0	0
1.18	2.0998	2.0337	0.9703	0.444541	0	0	2.06286	2.05984	1.48653	0.813786	0	0	2.18687	2.07875	1.03805	0.550091	0	0		1.18	2.01332	2.03415	1.48065	0.79465	0	0	2.191	2.05276	1.49996	0.205015	0	0	2.81434	2.08083	1.56363	0.653001	0	0
1.19	2.11082	2.03455	0.962428	0.405237	0	0	2.05146	2.05091	1.50035	0.813781	0	0	2.17012	2.07843	1.03842	0.51966	0	0		1.19	2.0139	2.03647	1.46432	0.79128	0	0	2.19587	2.05542	1.49993	0.205066	0	0	2.81258	2.07828	1.56744	0.657831	0	0
1.2	2.12061	2.03552	0.97789	0.367075	0	0	2.04979	2.0476	1.51061	0.813576	0	0	2.16555	2.07784	1.05158	0.490368	0	0		1.2	2.01445	2.03823	1.45486	0.787726	0	0	2.21098	2.06394	1.49975	0.205134	0	0	2.80499	2.07225	1.57225	0.662133	0	0
1.21	2.12987	2.0357	1.0149	0.330525	0	0	2.03761	2.04089	1.52474	0.815581	0	0	2.15403	2.07693	1.07668	0.463182	0	0		1.21	2.01845	2.03508	1.45415	0.784666	0	0	2.21576	2.06134	1.49967	0.205044	0	0	2.80151	2.07297	1.56753	0.666694	0	0
1.22	2.14148	2.0347	1.07998	0.296751	0	0	2.04079	2.0383	1.5332	0.817745	0	0	2.15005	2.08081	1.11127	0.43794	0	0		1.22	2.01337	2.03743	1.45735	0.781076	0	0	2.21888	2.05992	1.49958	0.205007	0	0	2.79286	2.07329	1.55838	0.671778	0	0
1.23	2.1479	2.0307	1.15275	0.271253	0	0	2.0472	2.04123	1.54421	0.821147	0	0	2.138	2.08242	1.15217	0.415718	0	0		1.23	2.01016	2.03826	1.46596	0.77827	0	0	2.2181	2.05466	1.4993	0.204917	0	0	2.78487	2.07325	1.54772	0.674435	0	0
1.24	2.15081	2.03049	1.23174	0.255196	0	0	2.03664	2.04308	1.54277	0.823661	0	0	2.13337	2.08244	1.19554	0.396265	0	0		1.24	2.01197	2.03771	1.47687	0.776045	0	0	2.22283	2.04872	1.49953	0.20494	0	0	2.78483	2.06791	1.53328	0.676362	0	0
1.25	2.15203	2.0261	1.33715	0.243029	0	0	2.02931	2.0431	1.53905	0.826732	0	0	2.12078	2.08021	1.24236	0.379955	0	0		1.25	2.01481	2.04262	1.49225	0.775566	0	0	2.22766	2.04617	1.49962	0.204925	0	0	2.77038	2.06504	1.51593	0.67728	0	0
1.26	2.15147	2.02744	1.43644	0.234698	0	0	2.02534	2.04125	1.53197	0.828309	0	0	2.1139	2.07673	1.28785	0.366537	0	0		1.26	2.01374	2.04262	1.50805	0.776402	0	0	2.22692	2.04435	1.50005	0.204904	0	0	2.76507	2.05707	1.50543	0.677258	0	0
1.27	2.15259	2.02843	1.52015	0.238577	0	0	2.02617	2.0431	1.52574	0.829365	0	0	2.10698	2.07646	1.33264	0.356158	0	0		1.27	2.01083	2.04284	1.52268	0.778307	0	0	2.2436	2.03949	1.49958	0.204895	0	0	2.75871	2.05738	1.49124	0.676836	0	0
1.28	2.15316	2.02961	1.61921	0.248548	0	0	2.01566	2.04046	1.51535	0.830662	0	0	2.09774	2.07811	1.37543	0.348375	0	0		1.28	2.00238	2.04521	1.52793	0.781147	0	0	2.25232	2.03503	1.49965	0.204933	0	0	2.7541	2.05832	1.4768	0.676158	0	0
1.29	2.14628	2.02936	1.73254	0.262394	0	0	2.02124	2.04567	1.49896	0.831323	0	0	2.10009	2.07842	1.41582	0.34314	0	0		1.29	1.99879	2.04481	1.52875	0.784149	0	0	2.2633	2.03318	1.50002	0.204814	0	0	2.75009	2.06182	1.45539	0.673582	0	0
1.3	2.13814	2.02716	1.81616	0.285613	0	0	2.00999	2.049	1.48397	0.831302	0	0	2.09436	2.0826	1.45001	0.340412	0	0		1.3	1.99474	2.04421	1.52564	0.785545	0	0	2.27529	2.02916	1.49988	0.204821	0	0	2.75012	2.06563	1.43012	0.669917	0	0
1.31	2.13298	2.02237	1.89056	0.317766	0	0	2.01972	2.05019	1.4599	0.827999	0	0	2.09953	2.08615	1.48118	0.339817	0	0		1.31	1.98772	2.04501	1.51683	0.786671	0	0	2.29284	2.03026	1.49998	0.204909	0	0	2.74491	2.06814	1.40361	0.663098	0	0
1.32	2.12941	2.02377	1.95716	0.351516	0	0	2.02211	2.05021	1.44402	0.824595	0	0	2.10009	2.08493	1.5077	0.340289	0	0		1.32	1.98357	2.03586	1.50385	0.787468	0	0	2.31047	2.03134	1.50064	0.204859	0	0	2.74428	2.06721	1.38095	0.654652	0	0
1.33	2.12716	2.02097	1.99911	0.388065	0	0	2.01404	2.04395	1.42505	0.818728	0	0	2.09552	2.08178	1.52844	0.342401	0	0		1.33	1.98278	2.03193	1.49212	0.787159	0	0	2.33509	2.03433	1.50077	0.204926	0	0	2.74713	2.06281	1.36068	0.645562	0	0
1.34	2.12021	2.02018	2.01908	0.425699	0	0	2.02377	2.04361	1.41628	0.814662	0	0	2.09963	2.08248	1.54549	0.345583	1	0		1.34	1.97582	2.03116	1.47636	0.785524	0	0	2.34865	2.03469	1.50072	0.205005	0	0	2.74657	2.06817	1.35097	0.635791	0	0
1.35	2.1132	2.02396	2.03451	0.463905	0	0	2.02627	2.04325	1.40808	0.808996	0	0	2.10191	2.08448	1.55693	0.349438	1	0		1.35	1.97687	2.03039	1.46176	0.782731	0	0	2.37322	2.03578	1.50104	0.205049	0	0	2.74833	2.06566	1.34585	0.625691	0	0
1.36	2.10506	2.02181	2.03909	0.50319	0	0	2.03032	2.04627	1.40886	0.803085	0	0	2.10592	2.08835	1.56322	0.354255	1	0		1.36	1.97557	2.02986	1.44947	0.778228	0	0	2.39949	2.0331	1.50076	0.205123	0	0	2.74485	2.067	1.34197	0.615792	0	0
1.37	2.09117	2.0178	2.03456	0.542452	0	0	2.02714	2.0448	1.40289	0.797241	0	0	2.10999	2.08711	1.56871	0.358359	1	0		1.37	1.9772	2.03322	1.44041	0.773809	0	0	2.41709	2.0361	1.50082	0.205167	0	0	2.73967	2.0692	1.34706	0.605721	0	0
1.38	2.079	2.00964	2.016	0.58064	0	0	2.03438	2.04597	1.40599	0.791607	0	0	2.11694	2.08816	1.57355	0.362468	1	0		1.38	1.97765	2.02952	1.43728	0.769108	0	0	2.42751	2.03684	1.50074	0.205152	0	0	2.72688	2.06826	1.35929	0.595397	0	0
1.39	2.07486	2.00867	1.97565	0.616655	0	0	2.04259	2.04487	1.41244	0.785763	0	0	2.12562	2.08952	1.58153	0.367395	1	0		1.39	1.98397	2.02604	1.43822	0.764236	0	0	2.43707	2.03759	1.50025	0.205248	0	0	2.71468	2.06667	1.37865	0.587243	0	0
1.4	2.06735	2.01184	1.92621	0.648232	0	0	2.05633	2.04449	1.41557	0.781019	0	0	2.13539	2.08759	1.59718	0.372785	1	0		1.4	1.98568	2.02648	1.43819	0.760327	0	0	2.43142	2.03717	1.50034	0.20527	0	0	2.69896	2.06537	1.40525	0.581024	0	0
1.41	2.06087	2.01306	1.85661	0.673101	0	0	2.06754	2.05121	1.41634	0.777027	0	0	2.14923	2.08442	1.61381	0.380136	0	0		1.41	1.98748	2.02478	1.43744	0.75616	0	0	2.43367	2.03717	1.49792	0.205197	0	0	2.6844	2.06792	1.43768	0.577272	0	0
1.42	2.05052	2.0085	1.78209	0.694705	0	0	2.07906	2.04972	1.40538	0.772117	0	0	2.15843	2.08157	1.63169	0.389208	0	0		1.42	1.9842	2.02677	1.4394	0.751729	0	0	2.42811	2.03783	1.49499	0.20527	0	0	2.66693	2.0692	1.46594	0.575646	0	0
1.43	2.04238	2.01288	1.7293	0.708027	0	0	2.10005	2.05302	1.38393	0.766709	0	0	2.17108	2.08193	1.64966	0.398594	0	0		1.43	1.97517	2.02897	1.44414	0.746761	0	0	2.41943	2.03934	1.49151	0.204531	0	0	2.6484	2.07301	1.49069	0.575614	0	0
1.44	2.04351	2.01391	1.67986	0.717422	0	0	2.10646	2.05038	1.35245	0.757605	0	0	2.182	2.07976	1.66216	0.409197	0	0		1.44	1.9741	2.02627	1.45441	0.742589	0	0	2.42027	2.03601	1.48809	0.203757	0	0	2.62695	2.0775	1.50909	0.576431	0	0
1.45	2.03831	2.01452	1.61479	0.730145	0	0	2.12015	2.05262	1.31375	0.746478	0	0	2.18836	2.07659	1.67199	0.42029	0	0		1.45	1.96966	2.02839	1.46917	0.740372	0	0	2.41712	2.03748	1.48562	0.202742	0	0	2.60662	2.08196	1.52155	0.578068	0	0
1.46	2.03947	2.01891	1.58229	0.737351	0	0	2.14423	2.04888	1.27157	0.733119	0	0	2.19416	2.07877	1.68217	0.431611	0	0		1.46	1.97596	2.02913	1.49386	0.739874	0	0	2.40437	2.0398	1.48592	0.201654	0	0	2.59097	2.08765	1.52949	0.580158	0	0
1.47	2.04923	2.01953	1.56681	0.73571	0	0	2.17065	2.05034	1.2336	0.716689	0	0	2.20101	2.08346	1.68719	0.443804	0	0		1.47	1.97149	2.02986	1.52403	0.740717	0	0	2.39552	2.03795	1.4884	0.20099	0	0	2.56601	2.08898	1.53239	0.582488	0	0
1.48	2.05396	2.02232	1.53114	0.737422	0	0	2.19795	2.04888	1.19437	0.69873	0	0	2.2022	2.08241	1.68937	0.456419	0	0		1.48	1.97265	2.03002	1.55654	0.744566	0	0	2.38662	2.03795	1.48722	0.200341	0	0	2.55092	2.08898	1.53113	0.584976	0	0
1.49	2.0529	2.01813	1.52039	0.741286	0	0	2.2123	2.04811	1.15746	0.678327	0	0	2.20392	2.0839	1.68837	0.468616	0	0		1.49	1.96754	2.03231	1.58837	0.751175	0	0	2.37865	2.03758	1.48769	0.200304	0	0	2.53351	2.08866	1.52837	0.586712	0	0
1.5	2.05402	2.01336	1.54355	0.74127	0	0	2.23074	2.04365	1.12868	0.655526	0	0	2.2022	2.08419	1.6826	0.480404	0	0		1.5	1.96758	2.02874	1.61928	0.76057	0	0	2.37623	2.03983	1.48443	0.198939	0	0	2.5167	2.09031	1.52232	0.58795	0	0
1.51	2.05346	2.01416	1.56673	0.744636	0	0	2.24924	2.03913	1.10113	0.631181	0	0	2.19594	2.08155	1.67508	0.491406	0	0		1.51	1.9648	2.02594	1.64347	0.77144	0	0	2.36835	2.04211	1.48473	0.197991	0	0	2.50742	2.08998	1.51441	0.589163	0	0
1.52	2.05865	2.01894	1.57774	0.751267	0	0	2.25944	2.03809	1.08362	0.606187	0	0	2.19416	2.08178	1.66855	0.501768	0	0		1.52	1.96595	2.02647	1.65688	0.783327	0	0	2.36589	2.04332	1.48285	0.196356	0	0	2.49645	2.09122	1.50608	0.589572	0	0
1.53	2.06044	2.02035	1.59024	0.761261	0	0	2.26423	2.03921	1.07237	0.580028	0	0	2.19757	2.07945	1.6645	0.511994	0	0		1.53	1.97336	2.0254	1.65855	0.795815	0	0	2.35704	2.04038	1.48307	0.195796	0	0	2.48305	2.09153	1.49782	0.589549	0	0
1.54	2.05637	2.02269	1.60734	0.769055	0	0	2.27318	2.04329	1.06913	0.554415	0	0	2.19644	2.07895	1.66369	0.522119	0	0		1.54	1.97402	2.0314	1.64686	0.807214	0	0	2.35222	2.04595	1.48313	0.1952	0	0	2.47201	2.08674	1.48828	0.588641	0	0
1.55	2.06216	2.02329	1.61209	0.773504	0	0	2.28605	2.04221	1.07433	0.528268	0	0	2.19763	2.07919	1.66442	0.532621	0	0		1.55	1.98142	2.02866	1.62608	0.817206	0	0	2.34266	2.04786	1.48531	0.193902	0	0	2.45928	2.0845	1.48297	0.58726	0	0
1.56	2.05875	2.02109	1.5934	0.782982	0	0	2.28448	2.04408	1.08506	0.502959	0	0	2.18899	2.0731	1.66399	0.543368	0	0		1.56	1.97963	2.03061	1.59266	0.823902	0	0	2.33472	2.05082	1.48692	0.19297	0	0	2.44595	2.07943	1.4785	0.585443	0	0
1.57	2.05181	2.01969	1.58402	0.791308	0	0	2.28379	2.04221	1.09955	0.479513	0	0	2.18214	2.06805	1.66445	0.55396	0	0		1.57	1.98004	2.03081	1.5561	0.828365	0	0	2.31804	2.05236	1.48897	0.191985	0	0	2.43667	2.07912	1.47876	0.584166	0	0
1.58	2.05174	2.02185	1.59199	0.794626	0	0	2.28153	2.04104	1.11974	0.456546	0	0	2.18492	2.06356	1.66573	0.56405	0	0		1.58	1.98274	2.03023	1.51898	0.828914	0	0	2.31419	2.05206	1.49783	0.191904	0	0	2.42629	2.08135	1.48108	0.582726	0	0
1.59	2.0447	2.02586	1.57468	0.79907	0	0	2.28397	2.03921	1.13966	0.435243	0	0	2.17853	2.06099	1.66827	0.574321	0	0		1.59	1.98153	2.03064	1.48849	0.827255	0	0	2.31097	2.04874	1.50682	0.191918	0	0	2.41356	2.08076	1.48595	0.581899	0	0
1.6	2.04764	2.02747	1.56398	0.806363	0	0	2.28877	2.03958	1.1565	0.415107	0	0	2.1779	2.06132	1.67269	0.585229	0	0		1.6	1.97521	2.03338	1.46381	0.823984	0	0	2.31102	2.05027	1.52106	0.193255	0	0	2.40371	2.08009	1.49046	0.581255	0	0
1.61	2.04476	2.02944	1.56701	0.809659	0	0	2.28397	2.03961	1.17464	0.395724	0	0	2.17843	2.06512	1.67929	0.596782	0	0		1.61	1.9796	2.03299	1.45214	0.819791	0	0	2.3078	2.05171	1.53366	0.194999	0	0	2.39622	2.07819	1.49893	0.580982	0	0
1.62	2.04245	2.03141	1.56369	0.814162	0	0	2.28885	2.041	1.19422	0.37729	0	0	2.17618	2.07091	1.68581	0.608778	0	0		1.62	1.97775	2.03473	1.44977	0.815438	0	0	2.30059	2.05247	1.54665	0.198253	0	0	2.38813	2.07315	1.50761	0.581137	0	0
1.63	2.03782	2.03061	1.54782	0.818561	0	0	2.28811	2.04362	1.21805	0.359722	0	0	2.17505	2.07608	1.6884	0.620961	0	0		1.63	1.97531	2.03262	1.45507	0.811818	0	0	2.29976	2.05468	1.56084	0.201922	0	0	2.38116	2.07283	1.51621	0.582386	0	0
1.64	2.03725	2.02583	1.54309	0.821822	0	0	2.29285	2.04367	1.24585	0.344246	0	0	2.17154	2.07959	1.68794	0.633303	0	0		1.64	1.97337	2.02814	1.46892	0.809312	0	0	2.28948	2.05727	1.57394	0.205802	0	0	2.36903	2.07318	1.52298	0.584316	0	0
1.65	2.02799	2.02321	1.53976	0.823445	0	0	2.28727	2.0429	1.27475	0.331201	0	0	2.16972	2.08089	1.68355	0.645032	0	0		1.65	1.96802	2.02621	1.48887	0.807935	0	0	2.27914	2.06468	1.57832	0.21136	0	0	2.369	2.07479	1.52643	0.586402	0	0
1.66	2.02918	2.01944	1.53197	0.825052	0	0	2.28578	2.04106	1.30388	0.320093	0	0	2.18406	2.08481	1.67986	0.656439	0	0		1.66	1.96065	2.02056	1.51529	0.808688	0	0	2.2711	2.06137	1.58263	0.217004	0	0	2.36498	2.07513	1.52714	0.588277	0	0
1.67	2.02812	2.02021	1.53515	0.828367	0	0	2.28338	2.04073	1.33383	0.310258	0	0	2.19267	2.08574	1.6717	0.667043	0	0		1.67	1.95446	2.0151	1.53938	0.811462	0	0	2.26953	2.05874	1.5838	0.221561	0	0	2.36329	2.0761	1.52367	0.589526	0	0
1.68	2.02184	2.01784	1.54283	0.829982	0	0	2.28245	2.04074	1.35794	0.301359	0	0	2.20021	2.08769	1.66452	0.678054	0	0		1.68	1.94489	2.01455	1.56103	0.81728	0	0	2.25835	2.05799	1.57505	0.226512	0	0	2.35162	2.07838	1.52028	0.591002	0	0
1.69	2.02535	2.01525	1.54457	0.834379	0	0	2.28083	2.04783	1.38429	0.294795	0	0	2.21356	2.08583	1.65629	0.687807	0	0		1.69	1.93754	2.01126	1.57588	0.823379	0	0	2.24731	2.05574	1.56774	0.230741	0	0	2.35103	2.0822	1.51904	0.591828	0	0
1.7	2.02071	2.01584	1.53521	0.838745	0	0	2.26814	2.04929	1.40926	0.288924	0	0	2.2216	2.0881	1.64999	0.697255	0	0		1.7	1.93304	2.00934	1.58354	0.829737	0	0	2.23378	2.0557	1.55896	0.233693	0	0	2.35043	2.08322	1.52352	0.59284	0	0
1.71	2.01956	2.01048	1.53536	0.840972	0	0	2.26338	2.04893	1.43275	0.285659	0	0	2.23197	2.08814	1.64257	0.706049	0	0		1.71	1.92395	2.0123	1.58447	0.835793	0	0	2.22897	2.05052	1.54757	0.237162	0	0	2.34115	2.08077	1.53312	0.594321	0	0
1.72	2.02009	2.00173	1.52317	0.840944	0	0	2.25937	2.04526	1.44634	0.283255	0	0	2.25034	2.08652	1.63864	0.714655	0	0		1.72	1.9211	2.01157	1.58209	0.841303	0	0	2.23206	2.04676	1.53798	0.239108	0	0	2.33882	2.0894	1.5531	0.596992	0	0
1.73	2.02118	2.00013	1.51568	0.842612	0	0	2.25614	2.04413	1.45222	0.281347	0	0	2.26243	2.08426	1.63584	0.723311	0	0		1.73	1.91831	2.01021	1.57428	0.847453	0	0	2.2296	2.04678	1.52583	0.240667	0	0	2.33067	2.08561	1.57881	0.601516	0	0
1.74	2.01936	2.00093	1.51106	0.842655	0	0	2.24255	2.03888	1.4481	0.278825	0	0	2.28948	2.07916	1.6307	0.731816	0	0		1.74	1.92005	2.01005	1.56672	0.852705	0	0	2.22778	2.04232	1.51288	0.242045	0	0	2.33004	2.08594	1.60752	0.608685	0	0
1.75	2.02048	1.99939	1.51422	0.844346	0	0	2.23938	2.04033	1.43486	0.274704	0	0	2.31133	2.0772	1.62633	0.740376	0	0		1.75	1.91559	2.00928	1.55659	0.856271	0	0	2.22766	2.03306	1.50646	0.241381	0	0	2.32082	2.0869	1.63571	0.617857	0	0
1.76	2.01516	2.00077	1.51906	0.844923	0	0	2.23134	2.04664	1.42086	0.270214	0	0	2.32521	2.07488	1.61877	0.747537	0	0		1.76	1.9207	2.01028	1.54247	0.859628	0	0	2.2196	2.02856	1.49571	0.240995	0	0	2.31843	2.08628	1.65858	0.62845	0	0
1.77	2.01453	2.001	1.52518	0.846025	0	0	2.22331	2.04846	1.40577	0.263871	0	0	2.3454	2.07549	1.61337	0.754758	0	0		1.77	1.91847	2.01029	1.52704	0.861519	0	0	2.21389	2.03264	1.48368	0.241031	0	0	2.3184	2.08597	1.67518	0.640071	0	0
1.78	2.01734	2.00059	1.52811	0.849421	0	0	2.21307	2.04551	1.40365	0.257796	0	0	2.35742	2.07742	1.6078	0.761011	0	0		1.78	1.91954	2.00835	1.51389	0.862625	0	0	2.21374	2.03597	1.48035	0.23939	0	0	2.32019	2.08217	1.68297	0.651854	0	0
1.79	2.01675	2	1.54374	0.85165	0	0	2.21159	2.03844	1.40165	0.250782	0	0	2.37636	2.08253	1.60462	0.767805	0	0		1.79	1.92238	2.00835	1.50304	0.862363	0	0	2.21354	2.04153	1.47411	0.237188	0	0	2.32308	2.0812	1.68481	0.664292	0	0
1.8	2.01605	2.00004	1.54677	0.854388	0	0	2.20832	2.03513	1.41358	0.24603	0	0	2.38848	2.07675	1.59919	0.774594	0	0		1.8	1.92688	2.00877	1.49606	0.861234	0	0	2.20625	2.04156	1.46526	0.235533	0	0	2.31853	2.07961	1.68162	0.675936	0	0
1.81	2.01784	2.00302	1.53261	0.860547	0	0	2.20509	2.03585	1.43232	0.240947	0	0	2.40282	2.07448	1.59324	0.780746	0	0		1.81	1.92859	2.00782	1.4906	0.860716	0	0	2.20137	2.04491	1.46101	0.233289	0	0	2.3191	2.07988	1.67457	0.687114	0	0
1.82	2.01612	2.00879	1.52335	0.862732	0	0	2.1907	2.037	1.46005	0.238153	0	0	2.40689	2.07608	1.58325	0.786245	0	0		1.82	1.93315	2.00783	1.49434	0.860112	0	0	2.18625	2.04608	1.45508	0.230694	0	0	2.32029	2.07507	1.65974	0.697722	0	0
1.83	2.01555	2.00978	1.52028	0.861068	0	0	2.18594	2.0333	1.48763	0.237655	0	0	2.41096	2.07127	1.56848	0.790608	0	0		1.83	1.93596	2.00977	1.50381	0.859268	0	0	2.18399	2.0468	1.4542	0.227786	0	0	2.32324	2.07701	1.64091	0.707268	0	0
1.84	2.01678	2.01218	1.5171	0.859989	0	0	2.18043	2.03333	1.51534	0.238893	0	0	2.41156	2.07287	1.55928	0.794232	0	0		1.84	1.93538	2.00932	1.51534	0.860339	0	0	2.17846	2.05094	1.45073	0.22382	0	0	2.33196	2.07418	1.62293	0.714998	0	0
1.85	2.0226	2.01592	1.52632	0.861633	0	0	2.17654	2.02701	1.5373	0.24235	0	0	2.41566	2.07356	1.55371	0.79633	0	0		1.85	1.93483	2.00731	1.53565	0.862595	0	0	2.17207	2.04572	1.44956	0.221902	0	0	2.33713	2.07103	1.60551	0.720664	0	0
1.86	2.03017	2.01953	1.54475	0.866654	0	0	2.17334	2.02288	1.5547	0.245513	0	0	2.42079	2.07074	1.55268	0.799563	0	0		1.86	1.93134	2.00434	1.55198	0.866196	0	0	2.18067	2.05205	1.45074	0.218627	0	0	2.33889	2.07193	1.59062	0.726137	0	0
1.87	2.03778	2.01993	1.55697	0.872132	0	0	2.1654	2.02251	1.56551	0.249253	0	0	2.41219	2.07274	1.55291	0.803295	0	0		1.87	1.93073	2.00173	1.56283	0.872846	0	0	2.18288	2.045	1.4573	0.215683	0	0	2.34638	2.07129	1.57956	0.731213	0	0
1.88	2.0395	2.02192	1.56326	0.877052	0	0	2.15741	2.02662	1.56967	0.253933	0	0	2.4093	2.07374	1.55401	0.80733	0	0		1.88	1.93525	2.00107	1.56434	0.877838	0	0	2.17964	2.045	1.45944	0.213125	0	0	2.35792	2.06966	1.57391	0.736035	0	0
1.89	2.04645	2.0227	1.55218	0.88034	0	0	2.14379	2.02922	1.57392	0.258389	0	0	2.39772	2.07281	1.54886	0.811027	0	0		1.89	1.94088	1.99943	1.55811	0.882785	0	0	2.17318	2.04425	1.46159	0.211114	0	0	2.36366	2.06776	1.56883	0.740253	0	0
1.9	2.04595	2.02009	1.54157	0.88423	0	0	2.13829	2.03404	1.57264	0.263083	0	0	2.3948	2.07952	1.53716	0.813474	0	0		1.9	1.94201	2.00173	1.53891	0.885578	0	0	2.16751	2.04461	1.46815	0.209831	0	0	2.37579	2.0693	1.56183	0.744126	0	0
1.91	2.04473	2.02306	1.52638	0.885294	0	0	2.12951	2.03366	1.56738	0.26751	0	0	2.38441	2.08214	1.52321	0.815073	0	0		1.91	1.94722	2.00638	1.51553	0.886955	0	0	2.15386	2.04461	1.47314	0.207198	0	0	2.39897	2.07279	1.55105	0.747986	0	0
1.92	2.0448	2.02446	1.52638	0.886981	0	0	2.12153	2.03247	1.56356	0.270871	0	0	2.37063	2.07834	1.50516	0.81509	0	0		1.92	1.95291	2.00199	1.48468	0.886747	0	0	2.1538	2.04873	1.48012	0.206206	0	0	2.40994	2.06999	1.5428	0.750842	0	0
1.93	2.04592	2.02729	1.52322	0.886475	0	0	2.12075	2.03506	1.559	0.273985	0	0	2.37106	2.08128	1.48947	0.814699	0	0		1.93	1.95636	2.00023	1.44896	0.883387	0	0	2.14479	2.04544	1.48213	0.205132	0	0	2.42732	2.06868	1.53714	0.752241	0	0
1.94	2.05174	2.02646	1.51678	0.889763	0	0	2.12149	2.03874	1.5602	0.277303	0	0	2.35663	2.08773	1.47087	0.812664	0	0		1.94	1.9559	1.99925	1.40162	0.877312	0	0	2.14234	2.04506	1.49431	0.205196	0	0	2.43713	2.07601	1.52957	0.753839	0	0
1.95	2.05465	2.0225	1.50905	0.892525	0	0	2.11665	2.04063	1.57078	0.280641	0	0	2.34338	2.08774	1.45263	0.81013	0	0		1.95	1.95648	2.00238	1.34172	0.867346	0	0	2.14301	2.04585	1.50067	0.204511	0	0	2.45918	2.07662	1.52514	0.755915	0	0
1.96	2.05525	2.02029	1.5027	0.891289	0	0	2.12312	2.03988	1.58249	0.285423	0	0	2.33193	2.09547	1.43287	0.805826	0	0		1.96	1.95376	2.00237	1.28217	0.851811	0	0	2.13278	2.04474	1.50616	0.205504	0	0	2.48063	2.07444	1.52493	0.757372	0	0
1.97	2.05402	2.0191	1.47965	0.890213	0	0	2.12557	2.03952	1.59988	0.291934	0	0	2.33007	2.09035	1.41884	0.800055	0	0		1.97	1.96737	2.00375	1.2296	0.830206	0	0	2.12732	2.05179	1.50797	0.206405	0	0	2.49916	2.07159	1.52258	0.758821	0	0
1.98	2.0489	2.01514	1.45182	0.887439	0	0	2.12793	2.04065	1.61794	0.298533	0	0	2.326	2.09036	1.40661	0.793389	0	0		1.98	1.97251	2.00885	1.18545	0.805576	0	0	2.12094	2.05139	1.51424	0.206965	0	0	2.51723	2.07352	1.51785	0.760155	0	0
1.99	2.04195	2.01332	1.43366	0.882492	0	0	2.1368	2.04516	1.63502	0.307027	0	0	2.32431	2.09262	1.39971	0.786901	0	0		1.99	1.97658	2.01357	1.15749	0.780719	0	0	2.11851	2.04361	1.51739	0.207569	0	0	2.53123	2.07383	1.51107	0.761005	0	0
2	2.04738	2.01313	1.42739	0.875314	0	0	2.14087	2.04737	1.65047	0.315739	0	0	2.32385	2.08629	1.39893	0.780485	0	0		2	1.98631	2.01158	1.1481	0.754981	0	0	2.11933	2.04282	1.51877	0.208749	0	0	2.54339	2.07199	1.50266	0.761581	0	0
2.01	2.04513	2.01094	1.43045	0.86759	0	0	2.13446	2.04777	1.66758	0.325603	0	0	2.32047	2.08598	1.3977	0.773991	0	0		2.01	1.99474	2.01022	1.14734	0.729459	0	0	2.12094	2.04023	1.51699	0.210679	0	0	2.54343	2.06789	1.49527	0.760886	0	0
2.02	2.04043	2.00953	1.43653	0.864276	0	0	2.1328	2.05153	1.67865	0.336714	0	0	2.32613	2.08535	1.39377	0.767971	0	0		2.02	1.99762	2.0106	1.1448	0.704502	0	0	2.11213	2.03495	1.51474	0.211992	0	0	2.5556	2.07327	1.4893	0.759665	0	0
2.03	2.04103	2.0079	1.44427	0.862593	0	0	2.12643	2.05415	1.69307	0.348403	0	0	2.31931	2.08472	1.38848	0.760914	0	0		2.03	2.0016	2.01276	1.16475	0.679597	0	0	2.10419	2.03787	1.50144	0.212021	0	0	2.55911	2.07454	1.48082	0.758653	0	0
2.04	2.0312	2.00835	1.46155	0.859819	0	0	2.11766	2.05311	1.70606	0.360191	0	0	2.32156	2.07966	1.3818	0.753181	0	0		2.04	2.01007	2.01647	1.21218	0.653834	0	0	2.09776	2.04116	1.48113	0.211956	0	0	2.57012	2.07041	1.47387	0.757608	0	0
2.05	2.0237	2.01093	1.46772	0.855406	0	0	2.10558	2.05122	1.71669	0.373195	0	0	2.32385	2.08066	1.37139	0.745086	0	0		2.05	2.01343	2.01508	1.26879	0.635223	0	0	2.08982	2.04002	1.46628	0.209176	0	0	2.56498	2.07076	1.46296	0.755492	0	0
2.06	2.01205	2.01071	1.47091	0.853856	0	0	2.09026	2.05162	1.72607	0.386926	0	0	2.31981	2.07358	1.36166	0.736472	0	0		2.06	2.02475	2.02076	1.33613	0.626642	0	0	2.08491	2.03924	1.46263	0.205063	0	0	2.56093	2.07014	1.44935	0.75259	0	0
2.07	1.99879	2.01151	1.48636	0.852746	0	0	2.08541	2.04977	1.73247	0.401198	0	0	2.31584	2.07551	1.34788	0.727144	0	0		2.07	2.03105	2.02331	1.41118	0.621908	0	0	2.08405	2.03366	1.4608	0.201957	0	0	2.55404	2.06917	1.43388	0.747908	0	0
2.08	1.99065	2.01628	1.50176	0.8522	0	0	2.08306	2.04898	1.72996	0.415679	0	0	2.31481	2.07358	1.3303	0.717002	0	0		2.08	2.03674	2.02272	1.48336	0.621061	0	0	2.08474	2.03035	1.46605	0.200901	0	0	2.54412	2.07077	1.42517	0.742574	0	0
2.09	1.98777	2.01967	1.51675	0.854947	0	0	2.06783	2.04595	1.72259	0.429373	0	0	2.30567	2.06716	1.30614	0.704893	0	0		2.09	2.04009	2.02452	1.52834	0.622105	0	0	2.08782	2.03364	1.48025	0.200289	0	0	2.53076	2.07113	1.42109	0.736621	0	0
2.1	1.98357	2.02227	1.52452	0.856034	0	0	2.06294	2.04522	1.70365	0.44163	0	0	2.30729	2.06937	1.27753	0.691216	0	0		2.1	2.04339	2.02727	1.55399	0.629279	0	0	2.09888	2.03222	1.49081	0.199073	0	0	2.52207	2.06982	1.4255	0.731739	0	0
2.11	1.99055	2.02385	1.53379	0.859838	0	0	2.05976	2.04374	1.68073	0.453167	0	0	2.30954	2.0665	1.24658	0.674934	0	0		2.11	2.04057	2.02491	1.57338	0.636767	0	0	2.09485	2.03253	1.49659	0.199184	0	0	2.50815	2.07174	1.43402	0.727543	0	0
2.12	1.99343	2.02607	1.52926	0.861505	0	0	2.05252	2.04261	1.65636	0.461802	0	0	2.31127	2.06969	1.22145	0.656525	0	0		2.12	2.04794	2.02708	1.60152	0.641195	0	0	2.098	2.03365	1.49857	0.199222	0	0	2.49134	2.06476	1.44252	0.724259	0	0
2.13	1.98999	2.02527	1.52472	0.86427	0	0	2.05565	2.03522	1.62877	0.469463	0	0	2.30898	2.07063	1.20183	0.636559	0	0		2.13	2.05136	2.02098	1.60898	0.647273	0	0	2.10112	2.03331	1.51138	0.199886	0	0	2.48139	2.06672	1.45431	0.72163	0	0
2.14	1.9882	2.01945	1.50786	0.8654	0	0	2.05325	2.03225	1.60193	0.475905	0	0	2.30676	2.07248	1.19419	0.616471	0	0		2.14	2.05756	2.02123	1.59774	0.658371	0	0	2.10342	2.02734	1.5155	0.199864	0	0	2.46286	2.0623	1.46638	0.718374	0	0
2.15	1.98823	2.01704	1.48467	0.864863	0	0	2.06456	2.03375	1.57989	0.47995	0	0	2.29759	2.07309	1.19797	0.596568	0	0		2.15	2.07464	2.02283	1.57346	0.668209	0	0	2.1065	2.03551	1.51395	0.20246	0	0	2.45232	2.05915	1.47997	0.717234	0	0
2.16	1.9877	2.01706	1.45526	0.862644	0	0	2.06862	2.03522	1.56008	0.4835	0	0	2.28955	2.07344	1.21117	0.57786	0	0		2.16	2.08993	2.02068	1.53783	0.671681	0	0	2.10967	2.03812	1.50679	0.203796	0	0	2.43547	2.05917	1.49207	0.71687	0	0
2.17	1.99518	2.01905	1.41489	0.856027	0	0	2.06216	2.03747	1.54336	0.485576	0	0	2.28143	2.07476	1.22824	0.560651	0	0		2.17	2.09611	2.02226	1.49315	0.667436	0	0	2.10407	2.04256	1.5001	0.203373	0	0	2.4187	2.0608	1.51094	0.717901	0	0
2.18	2.00156	2.01945	1.37307	0.848288	0	0	2.06603	2.03636	1.53626	0.487342	0	0	2.27792	2.07798	1.24633	0.544874	0	0		2.18	2.10177	2.02132	1.4489	0.660788	0	0	2.10077	2.04513	1.48632	0.201908	0	0	2.40073	2.05701	1.51965	0.719114	0	0
2.19	1.99988	2.01866	1.32981	0.834997	0	0	2.0676	2.03266	1.52939	0.488807	0	0	2.27902	2.08217	1.26522	0.530205	0	0		2.19	2.11706	2.01937	1.42495	0.655924	0	0	2.10008	2.04923	1.47098	0.199895	0	0	2.39148	2.05796	1.52332	0.721847	0	0
2.2	1.99637	2.01604	1.29255	0.819521	0	0	2.06197	2.03308	1.5329	0.49074	0	0	2.26067	2.08639	1.28146	0.516046	0	0		2.2	2.12282	2.01527	1.44224	0.649954	0	0	2.09292	2.0518	1.4635	0.198391	0	0	2.37808	2.06151	1.51737	0.723473	0	0
2.21	1.98878	2.01426	1.25521	0.801848	0	0	2.06188	2.03792	1.53434	0.492248	0	0	2.24577	2.0898	1.30034	0.503335	0	0		2.21	2.13469	2.01626	1.47483	0.644871	0	0	2.09283	2.05144	1.46409	0.195159	0	0	2.37516	2.06057	1.50595	0.724274	0	0
2.22	1.98708	2.01206	1.22573	0.781921	0	0	2.07152	2.03718	1.5383	0.495367	0	0	2.22919	2.09134	1.31742	0.491279	0	0		2.22	2.1364	2.02135	1.50034	0.646804	0	0	2.09515	2.05441	1.47088	0.192511	0	0	2.36482	2.06726	1.48583	0.723415	0	0
2.23	1.98011	2.01128	1.19765	0.760844	0	0	2.0659	2.04269	1.54223	0.497559	0	0	2.22117	2.09571	1.33318	0.481495	0	0		2.23	2.14038	2.03058	1.52962	0.651797	0	0	2.08946	2.0559	1.47644	0.191221	0	0	2.35328	2.06981	1.46514	0.721004	0	0
2.24	1.97838	2.01628	1.17111	0.737024	0	0	2.06746	2.04378	1.54584	0.500204	0	0	2.20912	2.09404	1.33899	0.47225	0	0		2.24	2.14772	2.03429	1.56563	0.656045	0	0	2.0895	2.05403	1.49316	0.191228	0	0	2.34927	2.07361	1.44474	0.717348	0	0
2.25	1.97714	2.01712	1.15222	0.711516	0	0	2.05778	2.04524	1.54415	0.503308	0	0	2.197	2.09297	1.33541	0.46309	0	0		2.25	2.14429	2.03569	1.60626	0.660533	0	0	2.08955	2.04995	1.51068	0.191381	0	0	2.33826	2.07612	1.42937	0.712407	0	0
2.26	1.97884	2.01831	1.14141	0.68436	0	0	2.05851	2.04189	1.54403	0.505888	0	0	2.19065	2.09477	1.31613	0.452224	0	0		2.26	2.14035	2.03669	1.65439	0.668313	0	0	2.08069	2.04584	1.52818	0.193122	0	0	2.33073	2.07804	1.41975	0.706732	0	0
2.27	1.97766	2.01652	1.14923	0.657687	0	0	2.05293	2.03927	1.54337	0.508506	0	0	2.18551	2.0959	1.29082	0.439034	0	0		2.27	2.14096	2.03946	1.70897	0.684762	0	0	2.08629	2.04427	1.54143	0.195689	0	0	2.3249	2.08089	1.41006	0.700996	0	0
2.28	1.9834	2.01613	1.17556	0.632747	0	0	2.04015	2.03598	1.53941	0.510663	0	0	2.17287	2.09708	1.26089	0.423127	0	0		2.28	2.13983	2.04103	1.76398	0.70695	0	0	2.08161	2.04046	1.55308	0.199605	0	0	2.32772	2.0825	1.40516	0.695528	0	0
2.29	1.99714	2.01487	1.2128	0.611721	0	0	2.02724	2.04045	1.53956	0.513111	0	0	2.16138	2.09347	1.23457	0.40585	0	0		2.29	2.13019	2.04103	1.81276	0.730695	0	0	2.08317	2.04186	1.56617	0.203558	0	0	2.32188	2.08192	1.40011	0.688797	0	0
2.3	2.0029	2.0176	1.26564	0.59562	0	0	2.02484	2.03778	1.53686	0.515035	0	0	2.16194	2.09241	1.21183	0.387189	0	0		2.3	2.12842	2.04263	1.82766	0.754833	0	0	2.07422	2.03988	1.57496	0.207176	0	0	2.32248	2.08033	1.39665	0.682302	0	0
2.31	2.01093	2.01735	1.32639	0.581768	0	0	2.02406	2.03293	1.53807	0.51766	0	0	2.15558	2.08636	1.19274	0.36797	0	0		2.31	2.12502	2.04121	1.81634	0.780037	0	0	2.08468	2.04575	1.5778	0.212813	0	0	2.31034	2.07781	1.39326	0.675025	0	0
2.32	2.01896	2.01852	1.38996	0.573968	0	0	2.01618	2.03255	1.53614	0.519475	0	0	2.14919	2.0835	1.1759	0.347559	0	0		2.32	2.12492	2.04023	1.78977	0.80181	0	0	2.08707	2.04152	1.58373	0.217997	0	0	2.31203	2.07177	1.39145	0.668188	0	0
2.33	2.03447	2.02204	1.45987	0.570731	0	0	2.01134	2.02849	1.53335	0.521991	0	0	2.13539	2.08288	1.1656	0.325594	0	0		2.33	2.12321	2.03728	1.74978	0.819953	0	0	2.0935	2.04252	1.59213	0.222759	0	0	2.3132	2.06802	1.38884	0.661647	0	0
2.34	2.04895	2.01839	1.53579	0.572414	0	0	2.01623	2.03223	1.5214	0.523866	0	0	2.12088	2.08355	1.16178	0.302971	0	0		2.34	2.12153	2.03374	1.69323	0.834207	0	0	2.0935	2.04502	1.59809	0.228475	0	0	2.30106	2.06771	1.38854	0.654341	0	0
2.35	2.05529	2.01951	1.61055	0.581284	0	0	2.01467	2.03564	1.50793	0.52496	0	0	2.11509	2.08205	1.1704	0.281038	0	0		2.35	2.12382	2.03817	1.63462	0.844061	0	0	2.09584	2.04562	1.61169	0.234594	0	0	2.30166	2.0681	1.38583	0.647018	0	0
2.36	2.07033	2.02027	1.68012	0.594551	0	0	2.00914	2.03937	1.48353	0.524028	0	0	2.10244	2.07985	1.19518	0.260608	0	0		2.36	2.11587	2.04071	1.57757	0.849062	0	0	2.10552	2.04712	1.6242	0.242003	0	0	2.30053	2.07035	1.38126	0.639643	0	0
2.37	2.07775	2.02121	1.73739	0.61346	0	0	2.01315	2.04017	1.45752	0.521834	0	0	2.09267	2.07963	1.2334	0.242933	0	0		2.37	2.11018	2.04069	1.5193	0.849898	0	0	2.0974	2.04763	1.63785	0.251234	0	0	2.29592	2.06872	1.37855	0.631947	0	0
2.38	2.07878	2.01978	1.77768	0.635074	0	0	2.01242	2.04162	1.42972	0.517089	0	0	2.08055	2.07586	1.28047	0.228833	0	0		2.38	2.10681	2.04279	1.46994	0.847663	0	0	2.10295	2.05219	1.65705	0.25972	0	0	2.28445	2.06929	1.3727	0.623955	0	0
2.39	2.07292	2.01843	1.80709	0.657214	0	0	2.02137	2.03904	1.4036	0.511223	0	0	2.07708	2.0781	1.33042	0.218343	0	0		2.39	2.10235	2.0406	1.44038	0.841102	0	0	2.09648	2.04826	1.67201	0.269497	0	0	2.28047	2.06761	1.36644	0.615787	0	0
2.4	2.07213	2.01808	1.81149	0.680475	0	0	2.02469	2.04128	1.37921	0.504044	0	0	2.06675	2.07844	1.38353	0.211353	0	0		2.4	2.09957	2.04034	1.42671	0.833322	0	0	2.09896	2.04471	1.68927	0.28133	0	0	2.27185	2.065	1.35553	0.606608	0	0
2.41	2.06687	2.01707	1.80026	0.704251	0	0	2.01588	2.04241	1.36231	0.495341	0	0	2.06095	2.0855	1.43386	0.206779	0	0		2.41	2.09281	2.04174	1.43176	0.827765	0	0	2.08858	2.0389	1.71492	0.293191	0	0	2.27013	2.07196	1.33845	0.597247	0	0
2.42	2.07087	2.0141	1.7801	0.724731	0	0	2.01667	2.04506	1.34866	0.485888	0	0	2.06036	2.08779	1.48436	0.205962	0	0		2.42	2.08767	2.04331	1.45675	0.823716	0	0	2.07982	2.04054	1.73963	0.307559	0	0	2.26267	2.08266	1.3172	0.586088	0	0
2.43	2.06964	2.00975	1.74285	0.742334	0	0	2.02156	2.04953	1.34303	0.476114	0	0	2.05913	2.08205	1.52852	0.207838	0	0		2.43	2.0854	2.04213	1.49836	0.823285	0	0	2.06541	2.03584	1.76607	0.323678	0	0	2.24947	2.0829	1.29225	0.572673	0	0
2.44	2.066	2.01254	1.69648	0.757269	0	0	2.01916	2.04616	1.34577	0.466187	0	0	2.06095	2.08113	1.57098	0.213379	0	0		2.44	2.07069	2.0437	1.55014	0.825651	0	0	2.0566	2.03715	1.79805	0.340808	0	0	2.24771	2.08569	1.26277	0.557761	0	0
2.45	2.05833	2.01098	1.64703	0.767227	0	0	2.01667	2.0439	1.35432	0.45733	0	0	2.05691	2.08623	1.65378	0.220406	0	0		2.45	2.06671	2.03962	1.60957	0.832737	0	0	2.03659	2.03991	1.82645	0.36051	0	0	2.23962	2.09005	1.33898	0.54066	0	0
2.46	2.04604	2.00899	1.59616	0.774436	0	0	2.01736	2.0428	1.37202	0.449444	0	0	2.06377	2.09006	1.7987	0.229312	0	0		2.46	2.06109	2.03762	1.64944	0.845675	0	0	2.01971	2.03882	1.85176	0.381889	0	0	2.231	2.09094	1.44666	0.521944	0	0
2.47	2.03728	2.00762	1.54967	0.777254	0	0	2.02465	2.04536	1.39274	0.442533	0	0	2.07191	2.08698	1.92975	0.254777	0	0		2.47	2.05488	2.03584	1.67806	0.862858	0	0	2.0198	2.03587	1.87916	0.404708	0	0	2.23537	2.08619	1.56736	0.534976	0	0
2.48	2.03493	2.00901	1.51254	0.776685	0	0	2.03752	2.04312	1.41615	0.438028	0	0	2.09724	2.08823	2.05801	0.302656	0	0		2.48	2.04977	2.02842	1.69456	0.876667	0	0	2.003	2.03313	1.89834	0.428359	0	0	2.25447	2.08557	1.69813	0.55574	0	0
2.49	2.02909	2.01281	1.47834	0.775013	0	0	2.03675	2.04496	1.43906	0.434267	0	0	2.11112	2.08505	2.18103	0.349794	0	0		2.49	2.04799	2.02842	1.68042	0.889257	0	0	1.99837	2.03705	1.91448	0.453644	0	0	2.27466	2.08747	1.84417	0.579144	0	0
2.5	2.02554	2.01201	1.45801	0.771706	0	0	2.03423	2.04317	1.46353	0.432379	0	0	2.12949	2.08508	2.25092	0.397536	0	0		2.5	2.04744	2.02982	1.65786	0.902239	0	0	1.99837	2.03723	1.92154	0.479052	0	0	2.29373	2.09294	1.89985	0.603552	0	0
2.51	2.02587	2.01144	1.44884	0.7667	0	0	2.0407	2.04129	1.4794	0.431308	0	0	2.1577	2.08861	2.24974	0.445491	0	0		2.51	2.04294	2.02634	1.65649	0.910124	0	0	1.99428	2.03483	1.92387	0.505234	0	0	2.32788	2.08816	1.94072	0.631196	0	0
2.52	2.01641	2.01144	1.44407	0.762254	0	0	2.04556	2.0413	1.49471	0.431679	0	0	2.17045	2.086	2.24617	0.493141	0	0		2.52	2.0487	2.02125	1.6402	0.919248	0	0	1.98708	2.03287	1.91557	0.530153	0	0	2.35679	2.07933	1.98365	0.661901	0	0
2.53	2.00989	2.00984	1.45022	0.758409	0	0	2.03907	2.03872	1.50473	0.431897	0	0	2.18945	2.08795	2.2367	0.540646	0	0		2.53	2.05206	2.02264	1.59508	0.932568	0	0	1.99671	2.03642	1.89953	0.554498	0	0	2.38507	2.07776	2.03311	0.695638	0	0
2.54	2.00281	2.01006	1.45791	0.755035	0	0	2.04388	2.04169	1.51298	0.432693	0	0	2.21306	2.09148	2.22188	0.586654	0	0		2.54	2.05775	2.02071	1.56041	0.939339	0	0	1.99349	2.03362	1.87585	0.577313	0	0	2.4163	2.07846	2.07673	0.732669	0	0
2.55	2.00555	2.01147	1.46869	0.753925	0	0	2.05608	2.0417	1.51813	0.433786	0	0	2.24362	2.08605	2.15575	0.631388	0	0		2.55	2.05151	2.01934	1.52204	0.936205	0	0	2.00307	2.03231	1.84703	0.597948	0	0	2.4534	2.07719	2.01152	0.772777	0	0
2.56	2.00762	2.0135	1.47477	0.751663	0	0	2.05702	2.04352	1.52594	0.43517	0	0	2.26147	2.08576	2.0164	0.674639	0	0		2.56	2.05378	2.01605	1.47429	0.931705	0	0	2.01027	2.02956	1.81632	0.617083	0	0	2.48696	2.08169	1.91167	0.814269	0	0
2.57	2.00862	2.01129	1.48121	0.751071	0	0	2.05301	2.04166	1.53132	0.437073	0	0	2.2763	2.08719	1.88195	0.701298	0	0		2.57	2.05381	2.01608	1.44929	0.927122	0	0	2.01182	2.03534	1.7811	0.633427	0	0	2.5179	2.08454	1.79371	0.824272	0	0
2.58	2.00265	2.01108	1.47815	0.749395	0	0	2.04255	2.0476	1.53632	0.439616	0	0	2.2763	2.08593	1.74903	0.704567	0	0		2.58	2.0487	2.01649	1.46183	0.923382	0	0	2.02297	2.04161	1.74644	0.648632	0	0	2.53643	2.08487	1.66748	0.826316	0	0
2.59	1.99902	2.00549	1.48295	0.748321	0	0	2.04094	2.04943	1.54203	0.442015	0	0	2.28544	2.08887	1.62108	0.707895	0	0		2.59	2.04935	2.01808	1.48323	0.921224	0	0	2.02691	2.0427	1.71288	0.660966	0	0	2.55099	2.08522	1.53154	0.825903	0	0
2.6	1.99556	2.00348	1.48479	0.746118	0	0	2.03614	2.04717	1.54531	0.444594	0	0	2.29061	2.08469	1.54524	0.710439	0	0		2.6	2.04369	2.01634	1.48407	0.922569	0	0	2.02369	2.04682	1.6841	0.671287	0	0	2.56375	2.08135	1.48979	0.825939	0	0
2.61	1.99677	2.00444	1.48952	0.745573	0	0	2.03942	2.04983	1.54937	0.447677	0	0	2.28547	2.07865	1.54487	0.713073	0	0		2.61	2.04592	2.01655	1.4749	0.925716	0	0	2.02529	2.05238	1.65808	0.680434	0	0	2.56087	2.08133	1.47178	0.824282	0	0
2.62	1.99725	2.00539	1.49567	0.745638	0	0	2.03776	2.0457	1.55465	0.450556	0	0	2.29574	2.07711	1.54736	0.715658	0	0		2.62	2.0358	2.0156	1.48318	0.921431	0	0	2.03409	2.05233	1.63493	0.688213	0	0	2.56896	2.08097	1.46042	0.821031	0	0
2.63	1.99841	2.00674	1.50022	0.74565	0	0	2.04186	2.04639	1.55586	0.454309	0	0	2.30719	2.07646	1.55609	0.71881	0	0		2.63	2.02506	2.01248	1.48685	0.914416	0	0	2.04776	2.04866	1.61572	0.695676	0	0	2.58172	2.08287	1.43985	0.817358	0	0
2.64	2.00015	2.01165	1.50796	0.746772	0	0	2.03693	2.04643	1.56181	0.458279	0	0	2.31868	2.07519	1.56695	0.722928	0	0		2.64	2.01934	2.00816	1.48615	0.915217	0	0	2.05982	2.05207	1.59279	0.701119	0	0	2.58351	2.08348	1.42443	0.813339	0	0
2.65	1.99314	2.0116	1.51866	0.746199	0	0	2.03042	2.04565	1.56615	0.461216	0	0	2.32789	2.08	1.57808	0.728245	0	0		2.65	2.01025	2.00247	1.49969	0.917872	0	0	2.06477	2.04958	1.56927	0.705724	0	0	2.58232	2.07999	1.41029	0.806847	0	0
2.66	1.98682	2.0105	1.5359	0.748417	0	0	2.03688	2.04123	1.56664	0.466071	0	0	2.3406	2.08321	1.59002	0.734325	0	0		2.66	2.00734	2.00779	1.52215	0.920768	0	0	2.06563	2.05514	1.53819	0.708047	0	0	2.58925	2.07393	1.39739	0.800295	0	0
2.67	1.98331	2.014	1.54829	0.752304	0	0	2.03757	2.04201	1.56662	0.470242	0	0	2.34696	2.08585	1.59651	0.740442	0	0		2.67	2.00669	2.00743	1.5242	0.921318	0	0	2.06168	2.0503	1.51211	0.708827	0	0	2.59038	2.07584	1.38701	0.792555	0	0
2.68	1.981	2.01216	1.56221	0.758474	0	0	2.04246	2.04127	1.56949	0.474141	0	0	2.3562	2.09132	1.59745	0.747386	0	0		2.68	2.00895	2.01213	1.50909	0.922327	0	0	2.05942	2.04737	1.48366	0.70704	0	0	2.58978	2.07811	1.38427	0.784785	0	0
2.69	1.98273	2.01786	1.56546	0.764021	0	0	2.0432	2.0417	1.56079	0.478106	0	0	2.36136	2.09101	1.59405	0.753562	0	0		2.69	2.00494	2.01253	1.49798	0.923862	0	0	2.05543	2.04592	1.45778	0.704722	0	0	2.59737	2.07685	1.37925	0.777471	0	0
2.7	1.98323	2.01543	1.55919	0.76842	0	0	2.04888	2.04092	1.55224	0.481896	0	0	2.37229	2.09297	1.58975	0.759179	0	0		2.7	2.00883	2.0141	1.50659	0.92112	0	0	2.06111	2.04891	1.43392	0.70086	0	0	2.60032	2.07848	1.37669	0.770111	0	0
2.71	1.97907	2.01758	1.54186	0.771802	0	0	2.05691	2.0431	1.53866	0.484163	0	0	2.38202	2.08979	1.58091	0.764179	0	0		2.71	2.00653	2.01624	1.50129	0.920045	0	0	2.07152	2.04706	1.41445	0.695482	0	0	2.60791	2.08174	1.3717	0.761964	0	0
2.72	1.97341	2.01775	1.52176	0.773446	0	0	2.06503	2.04271	1.51926	0.485789	0	0	2.39414	2.08884	1.57418	0.768933	0	0		2.72	2.00992	2.01797	1.47973	0.923674	0	0	2.07234	2.0508	1.39939	0.689162	0	0	2.60387	2.08437	1.36018	0.753413	0	0
2.73	1.96698	2.01993	1.50169	0.773427	0	0	2.0617	2.04606	1.50104	0.485645	0	0	2.39818	2.09299	1.56808	0.773069	0	0		2.73	2.01442	2.01896	1.4783	0.922787	0	0	2.0611	2.05596	1.39062	0.68158	0	0	2.59979	2.08439	1.34874	0.744059	1	0
2.74	1.96338	2.01355	1.47687	0.771794	0	0	2.06664	2.04603	1.4786	0.483836	0	0	2.40387	2.09236	1.56463	0.77711	0	0		2.74	2.01898	2.02444	1.45555	0.916622	0	0	2.05866	2.05149	1.39364	0.67478	0	0	2.60029	2.08224	1.33478	0.733089	1	0
2.75	1.96108	2.01175	1.444	0.769024	0	0	2.07633	2.04792	1.45764	0.482205	0	0	2.41195	2.0908	1.56238	0.780788	0	0		2.75	2.03091	2.02812	1.41637	0.913369	0	0	2.05697	2.05036	1.39915	0.66831	0	0	2.5974	2.08485	1.32449	0.722097	1	0
2.76	1.95644	2.00776	1.41172	0.763538	0	0	2.08025	2.049	1.44079	0.477796	0	0	2.42692	2.0889	1.56094	0.784694	0	0		2.76	2.03043	2.02359	1.3894	0.904168	0	0	2.06178	2.04783	1.41564	0.663829	0	0	2.59452	2.08618	1.31164	0.70952	1	0
2.77	1.95882	2.00641	1.37786	0.753442	0	0	2.08598	2.04527	1.42869	0.473183	0	0	2.43616	2.09078	1.56115	0.788736	0	0		2.77	2.03557	2.02509	1.37597	0.893799	0	0	2.06339	2.04676	1.42607	0.659149	0	0	2.58815	2.09007	1.30387	0.697701	1	0
2.78	1.96745	2.0064	1.35123	0.741892	0	0	2.08828	2.04382	1.41025	0.468024	0	0	2.45344	2.09047	1.56319	0.792413	0	0		2.78	2.04006	2.02701	1.35037	0.88328	0	0	2.06894	2.04013	1.44105	0.656474	0	0	2.57539	2.09137	1.29232	0.684269	1	0
2.79	1.97036	2.00405	1.32937	0.728165	0	0	2.09714	2.04085	1.40471	0.462616	0	0	2.4592	2.08982	1.56769	0.796522	0	0		2.79	2.04462	2.02502	1.33466	0.872315	0	0	2.06807	2.03976	1.44787	0.652779	0	0	2.55556	2.09765	1.2817	0.670831	1	0
2.8	1.97154	2.00663	1.32648	0.715881	0	0	2.11085	2.04234	1.39881	0.455496	0	0	2.46033	2.08725	1.57272	0.800845	0	0		2.8	2.039	2.02518	1.31932	0.859918	0	0	2.05527	2.03606	1.45388	0.650766	0	0	2.54392	2.0976	1.26891	0.656173	1	0
2.81	1.97336	2.00507	1.3342	0.702586	0	0	2.11496	2.03903	1.39897	0.449439	0	0	2.46433	2.09008	1.57895	0.806181	0	0		2.81	2.03337	2.02573	1.30142	0.845104	0	0	2.05219	2.04088	1.45165	0.648316	0	0	2.53229	2.09584	1.25359	0.640226	0	0
2.82	1.97442	2.00451	1.35039	0.691456	0	0	2.11399	2.03905	1.40305	0.443069	0	0	2.46433	2.08943	1.58148	0.811821	0	0		2.82	2.03159	2.02627	1.28591	0.829256	0	0	2.05137	2.03606	1.45576	0.645423	0	0	2.52589	2.09509	1.2304	0.624347	0	0
2.83	1.97995	2.00311	1.37089	0.682663	0	0	2.13586	2.03311	1.41426	0.437959	0	0	2.46728	2.08595	1.58195	0.817474	0	0		2.83	2.02593	2.02798	1.27498	0.812343	0	0	2.05059	2.03566	1.45522	0.642085	0	0	2.51372	2.09151	1.20323	0.606052	0	0
2.84	1.97748	2.00112	1.39765	0.674722	0	0	2.13757	2.02901	1.42379	0.433763	0	0	2.46387	2.08498	1.57586	0.822387	0	0		2.84	2.02881	2.02738	1.27318	0.795839	0	0	2.0482	2.03454	1.45086	0.639613	0	0	2.50271	2.09076	1.17653	0.585251	0	0
2.85	1.9773	2.00092	1.43062	0.669759	0	0	2.14565	2.02937	1.43794	0.42998	0	0	2.46099	2.08492	1.56329	0.826859	0	0		2.85	2.02629	2.029	1.27109	0.779536	0	0	2.05138	2.03412	1.45172	0.637441	0	0	2.49061	2.08775	1.14046	0.561968	0	0
2.86	1.98169	2.00512	1.46372	0.666025	0	0	2.15295	2.03016	1.44604	0.426758	0	0	2.45463	2.08334	1.55047	0.83026	0	0		2.86	2.03172	2.03271	1.26997	0.764079	0	0	2.04736	2.03557	1.45283	0.633694	0	0	2.4796	2.08576	1.11224	0.537546	0	0
2.87	1.97392	2.00371	1.5041	0.666672	0	0	2.16025	2.03199	1.45412	0.424599	0	0	2.44828	2.07725	1.53611	0.831912	0	0		2.87	2.03324	2.02997	1.25534	0.747484	0	0	2.05128	2.04184	1.45376	0.631056	0	0	2.46399	2.08344	1.08932	0.510218	0	0
2.88	1.96859	2.00032	1.53685	0.669705	0	0	2.1675	2.03677	1.4625	0.421902	0	0	2.43788	2.07183	1.52104	0.833496	0	0		2.88	2.03197	2.02548	1.23273	0.730172	0	0	2.04959	2.04512	1.45251	0.628047	0	0	2.44154	2.0805	1.0767	0.482965	0	0
2.89	1.97361	2.00071	1.57477	0.676185	0	0	2.17793	2.03375	1.47122	0.42011	0	0	2.43732	2.07087	1.50675	0.83385	0	0		2.89	2.03912	2.02685	1.19964	0.708442	0	0	2.0608	2.04215	1.45334	0.625852	0	0	2.43401	2.08116	1.07707	0.45489	0	0
2.9	1.97687	2.00131	1.59202	0.682924	0	0	2.17633	2.03563	1.47848	0.418821	0	0	2.44718	2.07405	1.4996	0.833538	0	0		2.9	2.04529	2.0241	1.16635	0.68406	0	0	2.07672	2.03952	1.45324	0.623309	0	0	2.42761	2.07896	1.09257	0.4276	0	0
2.91	1.9755	2.00089	1.60194	0.692736	0	0	2.17712	2.03973	1.48759	0.418195	0	0	2.45347	2.07536	1.48993	0.832402	0	0		2.91	2.06042	2.02038	1.13329	0.656785	0	0	2.08141	2.03585	1.45044	0.619809	0	0	2.41369	2.08192	1.12336	0.403294	0	0
2.92	1.97589	1.99886	1.6028	0.699542	0	0	2.18123	2.04308	1.49838	0.418195	0	0	2.45231	2.0766	1.48473	0.831784	0	0		2.92	2.06588	2.02254	1.11008	0.628299	0	0	2.08453	2.03657	1.43572	0.617141	0	0	2.38998	2.08165	1.17593	0.380886	0	0
2.93	1.97125	2.00026	1.59479	0.706121	0	0	2.17801	2.0468	1.5071	0.418209	0	0	2.45407	2.07464	1.48187	0.830299	0	0		2.93	2.08162	2.02157	1.08846	0.599175	0	0	2.07729	2.03328	1.41591	0.613299	0	0	2.3749	2.08674	1.24534	0.363408	0	0
2.94	1.97077	1.99946	1.57301	0.712909	0	0	2.18272	2.05091	1.51795	0.419629	0	0	2.45635	2.07597	1.48394	0.829005	0	0		2.94	2.09335	2.01922	1.06757	0.569153	0	0	2.07565	2.03695	1.39619	0.606724	0	0	2.35938	2.08615	1.32312	0.352019	0	0
2.95	1.96841	1.99926	1.55445	0.716785	0	0	2.1818	2.05208	1.52681	0.420934	0	0	2.45917	2.07664	1.48611	0.827783	0	0		2.95	2.10714	2.01724	1.04755	0.537051	0	0	2.07729	2.04143	1.36755	0.598283	0	0	2.34078	2.08808	1.41061	0.346761	0	0
2.96	1.97144	1.99748	1.53026	0.718816	0	0	2.18586	2.04758	1.54004	0.423538	0	0	2.4591	2.07472	1.48944	0.827305	0	0		2.96	2.12426	2.01663	1.02401	0.502313	0	0	2.07888	2.04441	1.34026	0.588915	0	0	2.32739	2.0941	1.49644	0.347147	0	0
2.97	1.98124	1.99829	1.50162	0.718993	0	0	2.19394	2.04423	1.54624	0.426175	0	0	2.46546	2.08017	1.49339	0.827374	0	0		2.97	2.13735	2.01448	1.00721	0.466676	0	0	2.07406	2.05076	1.3189	0.577725	0	0	2.31412	2.09122	1.57214	0.35251	0	0
2.98	1.987	2.0011	1.47574	0.716929	0	0	2.20058	2.0368	1.55706	0.430125	0	0	2.46725	2.08239	1.4985	0.826948	0	0		2.98	2.15842	2.01428	1.00123	0.429142	0	0	2.07487	2.05373	1.30289	0.565762	0	0	2.31631	2.09185	1.63755	0.362277	0	0
2.99	1.98471	1.99951	1.44564	0.713488	0	0	2.20303	2.04238	1.56342	0.433389	0	0	2.4689	2.08433	1.49847	0.826906	0	0		2.99	2.17486	2.01154	1.01204	0.393118	0	0	2.06294	2.05337	1.2951	0.552831	0	0	2.30706	2.0855	1.69007	0.374919	0	0
3	1.98183	2.00032	1.42462	0.708117	0	0	2.21267	2.03789	1.57231	0.437915	0	0	2.45967	2.08437	1.49072	0.827306	0	0		3	2.1992	2.01036	1.03559	0.35888	0	0	2.059	2.04965	1.29604	0.539624	0	0	2.29028	2.09218	1.72962	0.390422	0	0
3.01	1.97601	1.99992	1.40872	0.6994	0	0	2.21982	2.03597	1.5743	0.442412	0	0	2.45457	2.08054	1.4826	0.82682	0	0		3.01	2.22027	2.01192	1.07796	0.328004	0	0	2.05505	2.04627	1.30533	0.52794	0	0	2.281	2.0871	1.75636	0.407481	0	0
3.02	1.97838	2.00175	1.39679	0.692064	0	0	2.22301	2.03744	1.57839	0.447694	0	0	2.45059	2.08092	1.46977	0.824426	0	0		3.02	2.24253	2.00901	1.13462	0.30078	1	0	2.04707	2.04964	1.32962	0.517028	0	0	2.27457	2.08358	1.77434	0.425398	0	0
3.03	1.97441	2.00135	1.40064	0.68432	0	0	2.22296	2.03858	1.5743	0.452235	0	0	2.439	2.08672	1.45084	0.821425	0	0		3.03	2.26292	2.01197	1.21065	0.27838	1	0	2.05107	2.04554	1.36335	0.507829	0	0	2.26999	2.08745	1.78048	0.443653	0	0
3.04	1.97606	2.00674	1.42382	0.67662	0	0	2.22868	2.04222	1.56778	0.456718	0	0	2.439	2.08378	1.42949	0.817311	0	0		3.04	2.27775	2.01156	1.30352	0.262598	1	0	2.04308	2.04481	1.4028	0.502129	0	0	2.26131	2.08679	1.78063	0.462002	0	0
3.05	1.97963	2.00896	1.4466	0.672622	0	0	2.23275	2.04178	1.55878	0.460026	0	0	2.42871	2.08219	1.41511	0.8117	0	0		3.05	2.29078	2.01252	1.41158	0.255518	1	0	2.03908	2.0463	1.45231	0.498957	0	0	2.26479	2.08493	1.7754	0.479457	0	0
3.06	1.97382	2.00637	1.4759	0.672188	0	0	2.23182	2.0429	1.54368	0.462583	0	0	2.4241	2.08477	1.40287	0.804437	0	0		3.06	2.29366	2.01194	1.53357	0.257819	1	0	2.03352	2.03846	1.50173	0.499015	0	0	2.25613	2.07891	1.76537	0.496562	0	0
3.07	1.96979	2.00337	1.50568	0.672987	0	0	2.23146	2.04551	1.52417	0.465185	0	0	2.42351	2.08092	1.3957	0.79748	0	0		3.07	2.29766	2.01098	1.65758	0.269196	1	0	2.032	2.02765	1.55292	0.502835	0	0	2.25491	2.07796	1.75239	0.512818	0	0
3.08	1.96519	2.00555	1.53169	0.67571	0	0	2.23346	2.04997	1.5023	0.465236	0	0	2.41652	2.07675	1.39119	0.790593	0	0		3.08	2.29255	2.00862	1.77669	0.290374	1	0	2.03608	2.02359	1.59949	0.508345	0	0	2.25607	2.07543	1.74244	0.527889	0	0
3.09	1.96116	2.00675	1.55135	0.678649	0	0	2.23245	2.04808	1.4762	0.46391	0	0	2.41318	2.07387	1.39393	0.784205	0	0		3.09	2.28701	2.00962	1.88379	0.318889	0	0	2.04238	2.0258	1.64216	0.517879	0	0	2.263	2.07542	1.72978	0.542119	0	0
3.1	1.95829	2.00572	1.56654	0.683941	0	0	2.22734	2.05333	1.443	0.460712	0	0	2.41139	2.07841	1.39725	0.777161	0	0		3.1	2.27122	2.01023	1.97473	0.354358	0	0	2.0392	2.031	1.68015	0.528565	0	0	2.27056	2.06814	1.72366	0.556414	0	0
3.11	1.96645	2.00492	1.57444	0.690532	0	0	2.23511	2.05037	1.41653	0.455501	0	0	2.40275	2.07973	1.40345	0.770767	0	0		3.11	2.26106	2.01145	2.04261	0.394917	0	0	2.03039	2.03471	1.72258	0.541322	0	0	2.2816	2.07008	1.72376	0.569501	0	0
3.12	1.96298	2.00313	1.58142	0.696756	0	0	2.24213	2.04663	1.38838	0.448222	0	0	2.39464	2.08006	1.40712	0.764865	0	0		3.12	2.24802	2.01108	2.08649	0.438779	0	0	2.03447	2.03654	1.7522	0.556447	0	0	2.30368	2.06979	1.72628	0.583813	0	0
3.13	1.97233	1.99854	1.57632	0.702302	0	0	2.24283	2.04665	1.36391	0.440394	0	0	2.39984	2.08103	1.41611	0.759944	0	0		3.13	2.23108	2.0097	2.09889	0.484206	0	0	2.0329	2.04508	1.78397	0.574583	0	0	2.3187	2.06786	1.72764	0.598919	0	0
3.14	1.97755	1.99596	1.55758	0.707735	0	0	2.24169	2.04366	1.34003	0.430693	0	0	2.38606	2.07948	1.42505	0.754722	0	0		3.14	2.21403	2.01053	2.07606	0.528394	0	0	2.0458	2.04618	1.80739	0.592931	0	0	2.34638	2.07072	1.73132	0.613949	0	0
3.15	1.98502	1.99535	1.53789	0.711203	0	0	2.24147	2.04181	1.31639	0.420214	0	0	2.37914	2.07791	1.43071	0.750531	0	0		3.15	2.20151	2.01174	2.01757	0.568295	0	0	2.03947	2.03911	1.82061	0.613071	0	0	2.36495	2.07298	1.72991	0.628675	0	0
3.16	1.99364	2.00231	1.51467	0.711102	0	0	2.2389	2.04592	1.29653	0.407896	0	0	2.36765	2.07563	1.42992	0.746975	0	0		3.16	2.18624	2.0098	1.92387	0.600696	0	0	2.04109	2.04251	1.82022	0.632797	0	0	2.38869	2.07649	1.72213	0.642929	0	0
3.17	1.99017	2.00691	1.48978	0.710291	0	0	2.2341	2.05261	1.2809	0.393582	0	0	2.35557	2.07596	1.42305	0.742869	0	0		3.17	2.16936	2.01053	1.80401	0.623666	0	0	2.0388	2.04546	1.80936	0.651858	0	0	2.41482	2.08096	1.71212	0.656793	0	0
3.18	1.98611	2.00194	1.46951	0.707544	0	0	2.23488	2.05188	1.26359	0.379844	0	0	2.34583	2.08072	1.40856	0.737697	0	0		3.18	2.15471	2.01069	1.66559	0.635621	0	0	2.03321	2.04693	1.78526	0.669877	0	0	2.43448	2.0829	1.69251	0.66943	0	0
3.19	1.98779	2.00531	1.45477	0.704084	0	0	2.2365	2.05416	1.25705	0.365491	0	0	2.33832	2.08518	1.38744	0.730295	0	0		3.19	2.13595	2.01005	1.51798	0.636993	0	0	2.02766	2.0499	1.75052	0.684995	0	0	2.44094	2.08386	1.66421	0.681281	0	0
3.2	1.99357	2.00593	1.44319	0.70031	0	0	2.23816	2.04859	1.25924	0.34986	0	0	2.33378	2.08127	1.36248	0.721503	0	0		3.2	2.13084	2.01432	1.37078	0.627446	0	0	2.02456	2.05355	1.70504	0.697963	0	0	2.45948	2.08291	1.62162	0.689785	0	0
3.21	1.9935	2.00774	1.43233	0.694944	0	0	2.22131	2.04602	1.26376	0.335595	0	0	2.3315	2.0867	1.33793	0.711243	0	0		3.21	2.12007	2.01387	1.22864	0.60712	0	0	2.03032	2.05538	1.64552	0.707349	0	0	2.47111	2.08292	1.56771	0.695055	0	0
3.22	1.99812	2.01314	1.41593	0.689998	0	0	2.21499	2.04979	1.27271	0.321934	0	0	2.32752	2.08413	1.32012	0.699215	0	0		3.22	2.11386	2.01422	1.09567	0.577507	0	0	2.03525	2.05204	1.58845	0.712875	0	0	2.47456	2.08643	1.50217	0.6954	0	0
3.23	1.9998	2.01554	1.38919	0.68337	0	0	2.2149	2.05351	1.2925	0.309542	0	0	2.32057	2.07966	1.30546	0.68625	0	0		3.23	2.10648	2.01418	0.979437	0.538685	0	0	2.03372	2.04684	1.52579	0.713181	0	0	2.48325	2.08353	1.44077	0.690921	0	0
3.24	1.99867	2.01815	1.35385	0.674053	0	0	2.21647	2.05356	1.32059	0.29785	0	0	2.32345	2.07961	1.29415	0.673195	0	0		3.24	2.10079	2.01137	0.888989	0.492559	0	0	2.02254	2.04276	1.47191	0.711316	0	0	2.47748	2.08485	1.3792	0.681972	0	0
3.25	2.00045	2.01754	1.30254	0.660727	0	0	2.21088	2.05064	1.34906	0.288109	0	0	2.32166	2.08148	1.28847	0.65975	0	0		3.25	2.09354	2.00897	0.823506	0.44149	1	0	2.02904	2.04572	1.42885	0.705638	0	0	2.46989	2.08576	1.33181	0.670983	0	0
3.26	2.00045	2.01177	1.24985	0.642735	0	0	2.2101	2.05026	1.37985	0.282205	0	0	2.31766	2.08019	1.28648	0.645901	0	0		3.26	2.09008	2.00775	0.794183	0.388854	1	0	2.02985	2.04682	1.40517	0.69899	0	0	2.46293	2.08135	1.29838	0.656711	0	0
3.27	2.00854	2.01017	1.19607	0.61946	0	0	2.21167	2.04622	1.41265	0.277016	0	0	2.30676	2.08307	1.28733	0.632069	0	0		3.27	2.08834	2.01072	0.800149	0.33585	1	0	2.03864	2.0435	1.39576	0.691702	0	0	2.45581	2.0766	1.27894	0.642011	0	0
3.28	2.01491	2.0116	1.14224	0.594012	0	0	2.20687	2.04918	1.45178	0.273787	0	0	2.30385	2.07895	1.29048	0.618473	0	0		3.28	2.09228	2.01406	0.836122	0.286553	1	0	2.04514	2.04573	1.40631	0.684961	0	0	2.44716	2.0734	1.26984	0.626922	0	0
3.29	2.02135	2.00702	1.09602	0.565484	0	0	2.2029	2.04283	1.47992	0.271856	0	0	2.29921	2.07992	1.29545	0.605686	0	0		3.29	2.09458	2.01641	0.894716	0.242558	1	0	2.0469	2.04091	1.42505	0.680295	0	0	2.44192	2.07369	1.27618	0.6118	0	0
3.3	2.03063	2.00446	1.05725	0.532927	0	0	2.20119	2.04648	1.51046	0.27376	0	0	2.28825	2.07672	1.30244	0.59324	0	0		3.3	2.09565	2.01678	0.973814	0.204339	1	0	2.05174	2.03875	1.44755	0.677757	0	0	2.43148	2.07879	1.29159	0.597923	0	0
3.31	2.04517	2.00286	1.0215	0.498425	0	0	2.20692	2.05093	1.54101	0.276229	0	0	2.27908	2.07482	1.30842	0.580969	0	0		3.31	2.08885	2.01931	1.06555	0.172634	0	0	2.04771	2.03582	1.47407	0.676686	0	0	2.41752	2.07621	1.31068	0.585663	0	0
3.32	2.06136	2.00147	0.993229	0.461301	0	0	2.20687	2.04719	1.56932	0.280129	0	0	2.27044	2.07998	1.31274	0.569358	0	0		3.32	2.08209	2.02205	1.1657	0.147885	0	0	2.04377	2.04026	1.49163	0.676094	0	0	2.40992	2.07621	1.33251	0.575855	0	0
3.33	2.08225	2.00249	0.982097	0.423083	0	0	2.20682	2.04051	1.59131	0.28599	0	0	2.26362	2.07964	1.31569	0.557661	0	0		3.33	2.07643	2.02027	1.27175	0.131357	0	0	2.0495	2.04287	1.50994	0.677244	0	0	2.39311	2.07658	1.34666	0.566826	0	0
3.34	2.10769	2.00002	0.986981	0.384455	0	0	2.19805	2.03756	1.6116	0.292484	0	0	2.24978	2.08422	1.31714	0.546245	0	0		3.34	2.07203	2.02361	1.38156	0.12314	0	0	2.05358	2.04656	1.52497	0.677804	0	0	2.38095	2.06927	1.35455	0.558634	0	0
3.35	2.13138	2.00275	1.00951	0.347921	0	0	2.18915	2.04281	1.62894	0.300934	0	0	2.24117	2.08204	1.31549	0.534735	0	0		3.35	2.06802	2.0275	1.48802	0.122803	0	0	2.04953	2.04954	1.5407	0.680714	0	0	2.37345	2.0677	1.34818	0.549248	0	0
3.36	2.1592	2.0039	1.04085	0.315164	0	0	2.18832	2.04393	1.64182	0.30944	0	0	2.23313	2.08367	1.31297	0.522924	0	0		3.36	2.06751	2.03104	1.57792	0.130326	0	0	2.05366	2.05361	1.55347	0.684117	0	0	2.36487	2.06706	1.33181	0.539492	0	0
3.37	2.18474	2.00461	1.08185	0.286087	0	0	2.17544	2.04093	1.6572	0.318499	0	0	2.22852	2.08276	1.30922	0.510787	0	0		3.37	2.06349	2.02928	1.64341	0.143607	0	0	2.05053	2.05956	1.56306	0.688207	0	0	2.35103	2.06931	1.30747	0.527663	0	0
3.38	2.22114	2.00731	1.13849	0.259064	0	0	2.17383	2.03422	1.66606	0.328195	0	0	2.22167	2.08504	1.305	0.498292	0	0		3.38	2.0601	2.02788	1.68035	0.15919	1	0	2.04652	2.05657	1.56543	0.693156	0	0	2.33889	2.07316	1.2806	0.513438	0	0
3.39	2.24543	2.00568	1.20985	0.235082	0	0	2.16571	2.04093	1.67484	0.339266	0	0	2.208	2.08344	1.30146	0.485686	0	0		3.39	2.06414	2.02555	1.68489	0.174368	1	0	2.04826	2.05953	1.56749	0.69657	0	0	2.33594	2.07009	1.24985	0.497519	0	0
3.4	2.26858	2.01058	1.30107	0.218784	0	0	2.15689	2.04167	1.68178	0.350353	0	0	2.19939	2.08669	1.30019	0.472837	0	0		3.4	2.05007	2.02244	1.65946	0.187229	1	0	2.04597	2.05756	1.5725	0.700185	0	0	2.31973	2.06725	1.22046	0.479605	0	0
3.41	2.28589	2.01112	1.40342	0.211515	0	0	2.15361	2.04203	1.68423	0.361471	0	0	2.1925	2.08671	1.29924	0.4599	0	0		3.41	2.04383	2.01916	1.61077	0.196374	1	0	2.04695	2.06114	1.57741	0.704201	0	0	2.30991	2.06949	1.19725	0.460085	1	0
3.42	2.29811	2.00865	1.50423	0.215026	0	0	2.152	2.04351	1.68212	0.372595	0	0	2.18786	2.08892	1.29702	0.447363	0	0		3.42	2.04441	2.01291	1.54679	0.200571	1	0	2.04546	2.05551	1.58739	0.709783	0	0	2.29778	2.06791	1.17955	0.43893	1	0
3.43	2.30442	2.00737	1.59592	0.224565	0	0	2.14637	2.04533	1.67543	0.383019	0	0	2.18151	2.08894	1.29677	0.434566	0	0		3.43	2.05182	2.01371	1.47763	0.19876	0	0	2.03831	2.05686	1.58876	0.716193	0	0	2.2868	2.06187	1.17201	0.417335	1	0
3.44	2.29986	2.00601	1.68515	0.236594	0	0	2.1448	2.04493	1.66416	0.393463	0	0	2.17975	2.08664	1.29866	0.421253	0	0		3.44	2.05117	2.01529	1.40506	0.191084	0	0	2.04077	2.05339	1.58357	0.722578	0	0	2.2741	2.06287	1.16949	0.395798	1	0
3.45	2.2976	2.00641	1.75749	0.253048	0	0	2.15375	2.04191	1.65278	0.402558	0	0	2.17866	2.08916	1.30459	0.408326	0	0		3.45	2.0534	2.01338	1.34256	0.17924	0	0	2.03934	2.05066	1.56481	0.7266	0	0	2.26552	2.0601	1.17606	0.375492	1	0
3.46	2.28779	2.00563	1.82612	0.277653	0	0	2.14249	2.04226	1.6397	0.410323	0	0	2.17687	2.08823	1.316	0.395989	0	0		3.46	2.05389	2.0128	1.2992	0.16246	0	0	2.04032	2.05015	1.53606	0.72907	0	0	2.25507	2.0697	1.18877	0.355171	1	0
3.47	2.28954	2.00607	1.89937	0.307005	0	0	2.14734	2.04075	1.6664	0.418063	0	0	2.16879	2.08691	1.3352	0.385332	0	0		3.47	2.05958	2.01688	1.27806	0.144331	0	0	2.0413	2.03967	1.50354	0.72907	0	0	2.24927	2.06779	1.20684	0.3361	1	0
3.48	2.27226	2.00409	1.95424	0.34106	0	0	2.13765	2.04075	1.71098	0.424592	0	0	2.16015	2.08787	1.36191	0.37616	0	0		3.48	2.06016	2.01667	1.28209	0.12703	0	0	2.04082	2.04032	1.47584	0.726925	0	0	2.2435	2.06404	1.22874	0.318542	1	0
3.49	2.26126	2.00593	1.9756	0.379259	0	0	2.12473	2.03685	1.75823	0.442983	0	0	2.15201	2.08407	1.39322	0.368941	0	0		3.49	2.0556	2.01391	1.3155	0.111801	1	0	2.04103	2.03909	1.45194	0.72363	0	0	2.22394	2.065	1.25687	0.30274	1	0
3.5	2.25144	2.00096	1.96377	0.415313	0	0	2.11499	2.03577	1.80295	0.465346	0	0	2.14509	2.08597	1.42759	0.364491	0	0		3.5	2.06411	2.01409	1.37613	0.101399	1	0	2.04595	2.03835	1.43764	0.719411	0	0	2.21645	2.06472	1.28883	0.289386	0	0
3.51	2.23823	1.99959	1.93306	0.447547	0	0	2.10124	2.03539	1.85152	0.487168	0	0	2.13982	2.085	1.46317	0.362093	0	0		3.51	2.06922	2.01327	1.45138	0.0965539	1	0	2.03967	2.03909	1.43056	0.714767	0	0	2.20259	2.06763	1.32263	0.277994	0	0
3.52	2.22428	2.00102	1.89546	0.472674	0	0	2.08987	2.0387	1.85811	0.508217	0	0	2.13866	2.07954	1.50322	0.362347	0	0		3.52	2.06637	2.01576	1.53928	0.100081	1	0	2.03893	2.04055	1.43477	0.710511	0	0	2.19563	2.06799	1.36092	0.269068	0	0
3.53	2.20981	2	1.85269	0.495759	0	0	2.08104	2.03767	1.85542	0.529202	0	0	2.12602	2.07919	1.54035	0.364468	0	0		3.53	2.06068	2.01613	1.62604	0.109662	1	0	2.0428	2.03947	1.44685	0.70626	0	0	2.18817	2.07314	1.39919	0.262238	0	0
3.54	2.20401	2.00136	1.80573	0.520526	0	0	2.06971	2.03731	1.85485	0.549555	0	0	2.11218	2.07758	1.57853	0.369962	0	0		3.54	2.05838	2.01319	1.7082	0.125834	1	0	2.04346	2.03875	1.46233	0.704219	0	0	2.18419	2.08049	1.44261	0.258592	0	0
3.55	2.18956	1.99917	1.76995	0.5413	0	0	2.05354	2.03546	1.86169	0.571116	0	0	2.10237	2.07692	1.61453	0.3773	0	0		3.55	2.05787	2.01392	1.7805	0.146425	1	0	2.05049	2.03875	1.47656	0.703593	0	0	2.17547	2.08399	1.48618	0.257385	0	0
3.56	2.18268	1.9966	1.72893	0.556761	0	0	2.05034	2.037	1.87457	0.592769	0	0	2.09612	2.07593	1.64948	0.387021	0	0		3.56	2.05227	2.01192	1.84099	0.170927	0	0	2.05042	2.03614	1.49516	0.703556	0	0	2.16463	2.07861	1.53223	0.259778	0	0
3.57	2.16475	1.995	1.67085	0.569108	0	0	2.04791	2.04144	1.85192	0.615853	0	0	2.09324	2.07565	1.68008	0.398701	0	0		3.57	2.05111	2.01059	1.89036	0.200282	0	0	2.04783	2.0417	1.51102	0.703534	0	0	2.15199	2.08283	1.56802	0.264682	0	0
3.58	2.16309	1.99701	1.61863	0.577536	0	0	2.04711	2.04665	1.81018	0.64067	0	0	2.09777	2.07403	1.70702	0.411919	0	0		3.58	2.05447	2.00845	1.93341	0.231469	0	0	2.05	2.0406	1.52386	0.704819	0	0	2.14218	2.08543	1.59603	0.272469	0	0
3.59	2.1574	2.00056	1.57103	0.581558	0	0	2.05599	2.05054	1.76979	0.654285	0	0	2.09946	2.07496	1.73126	0.427125	0	0		3.59	2.05217	2.01337	1.97014	0.265277	0	0	2.04496	2.04578	1.53907	0.707499	0	0	2.14155	2.08513	1.61556	0.280184	0	0
3.6	2.1444	2.00179	1.52833	0.583677	0	0	2.06405	2.05241	1.72282	0.663422	0	0	2.09886	2.06853	1.74984	0.443013	0	0		3.6	2.04933	2.01275	1.9904	0.301248	0	0	2.04149	2.04686	1.55468	0.710693	0	0	2.13757	2.09023	1.63086	0.287867	0	0
3.61	2.13898	2.00316	1.50913	0.582136	0	0	2.06573	2.05505	1.65799	0.673058	0	0	2.10181	2.06501	1.76571	0.460431	0	0		3.61	2.05043	2.01452	2.00539	0.338869	0	0	2.05331	2.04501	1.5676	0.715184	0	0	2.13419	2.08964	1.64337	0.296462	0	0
3.62	2.13887	2.00135	1.50483	0.579228	0	0	2.06019	2.05843	1.62926	0.682162	0	0	2.09953	2.06307	1.76949	0.478009	0	0		3.62	2.05146	2.01358	2.01298	0.375462	0	0	2.05237	2.04535	1.57547	0.719806	0	0	2.13024	2.08812	1.66	0.30622	0	0
3.63	2.13004	2.00236	1.49845	0.580797	0	0	2.05368	2.05541	1.60582	0.687686	0	0	2.10814	2.06182	1.76651	0.496262	0	0		3.63	2.04415	2.01361	2.01299	0.412005	0	0	2.05734	2.04978	1.58222	0.724936	0	0	2.12915	2.08752	1.6804	0.317979	0	0
3.64	2.11775	2.00002	1.50318	0.583285	0	0	2.05852	2.05613	1.57214	0.69275	0	0	2.118	2.06182	1.75033	0.512669	0	0		3.64	2.0458	2.01069	2.00964	0.448523	0	0	2.05749	2.05163	1.583	0.729957	0	0	2.13372	2.08234	1.70346	0.330974	0	0
3.65	2.11296	1.99624	1.531	0.583124	0	0	2.05769	2.05904	1.5308	0.694913	0	0	2.12724	2.058	1.72505	0.527611	0	0		3.65	2.04241	2.01291	2.00001	0.484496	0	0	2.06085	2.0546	1.58859	0.735161	0	0	2.13654	2.07967	1.72639	0.345131	0	0
3.66	2.10762	1.99805	1.54845	0.583273	0	0	2.05446	2.05643	1.48934	0.694527	0	0	2.12893	2.0583	1.69047	0.539893	0	0		3.66	2.04412	2.01311	1.98606	0.520923	0	0	2.05681	2.05752	1.5878	0.739884	0	0	2.13644	2.07668	1.74576	0.361047	0	0
3.67	2.10399	2.00165	1.55944	0.590303	0	0	2.048	2.05721	1.43949	0.691328	0	0	2.13813	2.05795	1.65463	0.549446	0	0		3.67	2.03849	2.01137	1.96882	0.554076	0	0	2.05374	2.05858	1.58117	0.746168	0	0	2.14563	2.07242	1.76772	0.378084	0	0
3.68	2.09216	2.00025	1.59538	0.598105	0	0	2.04643	2.06095	1.39149	0.684514	0	0	2.14509	2.06021	1.61814	0.556724	0	0		3.68	2.03393	2.01114	1.94378	0.585636	0	0	2.04961	2.06228	1.566	0.751066	0	0	2.14685	2.07356	1.79118	0.395992	0	0
3.69	2.07924	1.99766	1.63989	0.604519	0	0	2.04966	2.05872	1.34919	0.674742	0	0	2.15088	2.06176	1.58592	0.561754	0	0		3.69	2.02833	2.00795	1.91047	0.615997	0	0	2.05844	2.05335	1.54308	0.754113	0	0	2.14288	2.07153	1.81407	0.415957	0	0
3.7	2.07184	2.00242	1.66557	0.617197	0	0	2.04652	2.05876	1.3163	0.662622	0	0	2.15495	2.06113	1.55808	0.565114	0	0		3.7	2.02723	2.0103	1.87442	0.643023	0	0	2.06181	2.05073	1.50678	0.754803	0	0	2.14344	2.06447	1.83238	0.437561	0	0
3.71	2.05743	1.99986	1.68399	0.633246	0	0	2.04491	2.05617	1.30111	0.649648	0	0	2.16071	2.0627	1.53542	0.567168	0	0		3.71	2.02839	2.01145	1.83205	0.667551	0	0	2.0618	2.04661	1.47262	0.752703	0	0	2.15034	2.06213	1.84397	0.460743	0	0
3.72	2.05046	1.9961	1.70914	0.649449	0	0	2.04569	2.0502	1.29726	0.636659	0	0	2.17452	2.0637	1.52079	0.567881	0	0		3.72	2.0279	2.01395	1.77928	0.687826	0	0	2.06672	2.04367	1.44126	0.748185	0	0	2.14914	2.06392	1.83887	0.483591	0	0
3.73	2.04818	1.99513	1.72059	0.663831	0	0	2.04814	2.05687	1.30127	0.625326	0	0	2.18432	2.06332	1.51816	0.567968	0	0		3.73	2.03239	2.0151	1.73004	0.704252	0	0	2.06106	2.03921	1.41896	0.742916	0	0	2.15193	2.06511	1.81971	0.505179	0	0
3.74	2.04474	1.99848	1.71412	0.679229	0	0	2.04242	2.05617	1.31526	0.614408	0	0	2.19641	2.0653	1.52716	0.568353	0	0		3.74	2.03644	2.01916	1.67724	0.715762	0	0	2.05707	2.04218	1.40851	0.736633	0	0	2.15252	2.06959	1.78382	0.523524	0	0
3.75	2.04067	2.00369	1.68676	0.695996	0	0	2.04399	2.05806	1.33221	0.603482	0	0	2.20502	2.07424	1.54646	0.570879	0	0		3.75	2.02956	2.0144	1.63244	0.725196	0	0	2.04817	2.04218	1.41151	0.730686	0	0	2.15604	2.06932	1.73754	0.539049	0	0
3.76	2.03254	2.00747	1.66934	0.709734	0	0	2.0504	2.05989	1.34837	0.594671	0	0	2.21886	2.07745	1.57454	0.575788	0	0		3.76	2.02724	2.01339	1.59062	0.730864	0	0	2.04331	2.04073	1.42052	0.725476	0	0	2.16472	2.07279	1.68478	0.550836	0	0
3.77	2.0285	2.0027	1.65603	0.716164	0	0	2.05211	2.05579	1.36952	0.586725	0	0	2.23491	2.07554	1.60547	0.582628	0	0		3.77	2.01703	2.01471	1.55299	0.735137	0	0	2.04483	2.04597	1.44379	0.721852	0	0	2.17	2.07469	1.63459	0.558995	0	0
3.78	2.02446	2.00251	1.62827	0.724321	0	0	2.05049	2.05392	1.39671	0.580201	0	0	2.24236	2.07168	1.63459	0.591631	0	0		3.78	2.0141	2.01432	1.51892	0.736624	0	0	2.04659	2.04378	1.46956	0.719264	0	0	2.17855	2.07119	1.58424	0.563835	0	0
3.79	2.02449	1.99933	1.6112	0.734966	0	0	2.03757	2.05133	1.42404	0.575579	0	0	2.25955	2.07112	1.65497	0.601834	0	0		3.79	2.02304	2.01666	1.49337	0.734689	0	0	2.03704	2.0494	1.49861	0.719906	0	0	2.18777	2.07628	1.53818	0.566247	0	0
3.8	2.02274	1.99456	1.62228	0.741818	0	0	2.04163	2.05462	1.45415	0.572743	0	0	2.27508	2.07244	1.67106	0.613603	0	0		3.8	2.02807	2.01626	1.47557	0.731954	0	0	2.02984	2.05205	1.53052	0.721627	0	0	2.20272	2.07977	1.50078	0.565789	0	0
3.81	2.02164	1.99599	1.62156	0.749458	0	0	2.04482	2.05944	1.48521	0.572067	0	0	2.28484	2.0744	1.6761	0.624981	0	0		3.81	2.02862	2.01981	1.47125	0.728496	0	0	2.02508	2.05212	1.56172	0.725061	0	0	2.20663	2.07945	1.47148	0.562955	0	0
3.82	2.0148	2.00137	1.60676	0.759846	0	0	2.04712	2.05798	1.51749	0.57308	0	0	2.28369	2.07507	1.67719	0.636928	0	0		3.82	2.0281	2.01942	1.47664	0.726409	0	0	2.01222	2.05322	1.5878	0.730934	0	0	2.21824	2.08201	1.45744	0.559242	0	0
3.83	2.00904	2.00651	1.61672	0.767747	0	0	2.04791	2.05392	1.55274	0.575799	0	0	2.28772	2.07639	1.66384	0.64753	0	0		3.83	2.0338	2.02119	1.48121	0.726354	0	0	2.00981	2.05097	1.61305	0.73763	0	0	2.2246	2.07981	1.45888	0.554783	0	0
3.84	2.01535	2.00869	1.63286	0.773104	0	0	2.05917	2.05163	1.58586	0.580785	0	0	2.28772	2.07384	1.64607	0.658079	0	0		3.84	2.02757	2.02041	1.49061	0.726345	0	0	2.00978	2.04647	1.63452	0.746035	0	0	2.23385	2.07535	1.47686	0.552735	0	0
3.85	2.02057	2.00665	1.6363	0.783512	0	0	2.06092	2.05199	1.62595	0.58844	0	0	2.29805	2.06716	1.62026	0.665611	0	0		3.85	2.03338	2.02196	1.49546	0.725242	0	0	2.00589	2.04721	1.64722	0.75527	0	0	2.24715	2.07946	1.50513	0.552736	0	0
3.86	2.02061	2.00739	1.63307	0.79692	0	0	2.05437	2.05052	1.66999	0.597616	0	0	2.30497	2.06883	1.5944	0.671349	0	0		3.86	2.02948	2.02236	1.50068	0.725141	0	0	2.00355	2.04501	1.65756	0.765094	0	0	2.25342	2.0792	1.54359	0.555611	0	0
3.87	2.01373	2.00734	1.64095	0.808536	0	0	2.05026	2.04903	1.7116	0.610561	0	0	2.31077	2.0714	1.56422	0.675103	0	0		3.87	2.03958	2.01706	1.51187	0.724788	0	0	2.00604	2.03754	1.65785	0.774744	0	0	2.24536	2.07316	1.57449	0.560869	0	0
3.88	2.0103	2.00849	1.6323	0.815283	0	0	2.04865	2.04945	1.7493	0.626386	0	0	2.32408	2.07497	1.54258	0.677497	0	0		3.88	2.04185	2.01651	1.52786	0.726597	0	0	2.00365	2.03637	1.65341	0.784518	0	0	2.24771	2.07766	1.6015	0.568621	0	0
3.89	2.00974	2.00963	1.60606	0.823453	0	0	2.0576	2.0558	1.77917	0.643757	0	0	2.32934	2.08039	1.52483	0.678463	0	0		3.89	2.03843	2.01789	1.54368	0.730583	0	0	2.00843	2.03185	1.64259	0.793009	0	0	2.25056	2.0749	1.6167	0.576382	0	0
3.9	2.0103	2.0132	1.58443	0.830771	0	0	2.04629	2.04917	1.79171	0.662628	0	0	2.34255	2.08104	1.51141	0.679128	0	0		3.9	2.03611	2.01734	1.56061	0.735193	0	0	2.01325	2.0359	1.62366	0.800924	0	0	2.24718	2.07427	1.61948	0.584955	0	0
3.91	2.01201	2.01771	1.57922	0.834806	0	0	2.04302	2.04471	1.79278	0.680696	0	0	2.35285	2.07813	1.50513	0.679232	0	0		3.91	2.03429	2.0138	1.57417	0.740746	0	0	2.00843	2.03917	1.5966	0.807527	0	0	2.24433	2.07526	1.6105	0.592656	0	0
3.92	2.01489	2.01667	1.5677	0.838697	0	0	2.03577	2.04434	1.77837	0.697372	0	0	2.37355	2.07499	1.50387	0.678724	0	0		3.92	2.03415	2.01576	1.58679	0.74644	0	0	2.00999	2.03989	1.56835	0.811544	0	0	2.23216	2.07431	1.59377	0.598796	0	0
3.93	2.02118	2.01767	1.54713	0.84358	0	0	2.03419	2.04658	1.75022	0.713515	0	0	2.39143	2.07796	1.50772	0.679124	0	0		3.93	2.03178	2.0097	1.6004	0.75309	0	0	2.01241	2.04511	1.53316	0.813265	0	0	2.22759	2.07399	1.56556	0.603696	0	0
3.94	2.01484	2.01271	1.5332	0.847635	0	0	2.02781	2.047	1.71147	0.726597	0	0	2.41619	2.07995	1.51609	0.679692	0	0		3.94	2.02598	2.00619	1.61428	0.761585	0	0	2.01479	2.04999	1.50159	0.813351	0	0	2.21545	2.07115	1.53102	0.606148	0	0
3.95	2.00917	2.01509	1.52032	0.847607	0	0	2.01796	2.04405	1.66261	0.737092	0	0	2.43182	2.08068	1.52769	0.681577	0	0		3.95	2.01613	2.0027	1.62453	0.77106	0	0	2.01799	2.04592	1.47596	0.810792	0	0	2.20219	2.06385	1.4964	0.605766	0	0
3.96	2.01261	2.01211	1.51446	0.846666	0	0	2.02367	2.04335	1.60648	0.743628	0	0	2.44791	2.07896	1.5354	0.684339	0	0		3.96	2.01877	1.9982	1.63265	0.78157	0	0	2.02851	2.04441	1.46227	0.808	0	0	2.19304	2.06575	1.46034	0.602505	0	0
3.97	2.0172	2.01452	1.50809	0.845956	0	0	2.03164	2.04486	1.55103	0.745764	0	0	2.45771	2.08141	1.54289	0.687513	0	0		3.97	2.01774	1.99933	1.63213	0.790923	0	0	2.02455	2.04923	1.45596	0.804392	0	0	2.18896	2.07438	1.43473	0.597655	0	0
3.98	2.01724	2.01553	1.51401	0.848745	0	0	2.03318	2.04136	1.49828	0.745203	0	0	2.47039	2.07776	1.54203	0.690363	0	0		3.98	2.01723	2.00339	1.62207	0.800475	0	0	2.02937	2.05407	1.46427	0.802038	0	0	2.17974	2.07022	1.41679	0.591106	0	0
3.99	2.01606	2.01832	1.53131	0.850526	0	0	2.02905	2.03862	1.45476	0.741783	0	0	2.47784	2.07222	1.53726	0.693305	0	0		3.99	2.01956	2.00496	1.60615	0.808783	0	0	2.02458	2.0556	1.47542	0.800245	0	0	2.16708	2.07271	1.41302	0.585429	0	0
4	2.01378	2.01534	1.54449	0.852613	0	0	2.02976	2.04148	1.42759	0.736579	0	0	2.48016	2.07085	1.52638	0.694918	0	0		4	2.00883	2.00353	1.58944	0.814664	0	0	2.01745	2.04819	1.49207	0.800159	0	0	2.15547	2.07526	1.41675	0.579352	0	0
4.01	2.01501	2.01196	1.54425	0.85785	0	0	2.02577	2.03946	1.40959	0.730165	0	0	2.48887	2.06983	1.5152	0.696166	0	0		4.01	2.00835	2.00429	1.5676	0.819489	0	0	2.01997	2.04929	1.51078	0.800685	0	0	2.15093	2.07494	1.42709	0.574893	0	0
4.02	2.01498	2.01257	1.54877	0.861848	0	0	2.03009	2.04341	1.40264	0.724216	0	0	2.48893	2.07448	1.50041	0.695889	0	0		4.02	1.99759	2.00111	1.54535	0.822873	0	0	2.02006	2.04747	1.5293	0.802032	0	0	2.14404	2.07174	1.43732	0.571228	0	0
4.03	2.01392	2.00879	1.55839	0.864552	0	0	2.03751	2.04779	1.40355	0.718299	0	0	2.48486	2.0756	1.48645	0.695189	0	0		4.03	1.98737	2.00337	1.52996	0.824625	0	0	2.01527	2.04193	1.55014	0.805247	0	0	2.13999	2.07237	1.45116	0.567963	0	0
4.04	2.01493	2.01054	1.55564	0.867947	0	0	2.03284	2.05217	1.41428	0.712811	0	0	2.47847	2.0764	1.46931	0.693436	0	0		4.04	1.99136	2.00841	1.51545	0.824983	0	0	2.01706	2.04155	1.57047	0.808965	0	0	2.13252	2.0743	1.45889	0.565533	0	0
4.05	2.013	2.00977	1.56287	0.873471	0	0	2.03306	2.05612	1.42595	0.707876	0	0	2.46569	2.07658	1.45935	0.690615	0	0		4.05	1.99428	2.01011	1.51056	0.825367	0	0	2.01071	2.04339	1.58715	0.81508	0	0	2.12622	2.07937	1.46015	0.56385	0	0
4.06	2.01226	2.00764	1.5662	0.877726	0	0	2.0277	2.05858	1.442	0.704655	0	0	2.45457	2.07597	1.44953	0.686423	0	0		4.06	1.99568	2.02063	1.50685	0.825006	0	0	2.00097	2.04753	1.59535	0.821655	0	0	2.12105	2.07493	1.45534	0.561843	0	0
4.07	2.00805	2.00961	1.56613	0.884305	0	0	2.01915	2.06179	1.46368	0.702178	0	0	2.44284	2.07472	1.44448	0.682985	0	0		4.07	1.99519	2.02437	1.53881	0.826645	0	0	1.99771	2.04458	1.5998	0.827967	0	0	2.11992	2.07175	1.44237	0.558578	0	0
4.08	2.01025	2.00784	1.55367	0.8882	0	0	2.01379	2.06407	1.49116	0.70104	0	0	2.42639	2.07859	1.4449	0.679169	0	0		4.08	1.98804	2.02635	1.5922	0.827073	0	0	1.98948	2.03752	1.59505	0.833622	0	0	2.11823	2.07206	1.42317	0.553787	0	0
4.09	2.0113	2.00848	1.53748	0.89157	0	0	2.01637	2.06814	1.51744	0.702002	0	0	2.41814	2.08471	1.45318	0.675812	0	0		4.09	1.99146	2.02322	1.64022	0.838847	0	0	1.99022	2.0383	1.5879	0.838664	0	0	2.12287	2.06857	1.39987	0.547239	0	0
4.1	2.01528	2.01027	1.52217	0.892644	0	0	2.02382	2.06771	1.54844	0.705245	0	0	2.40126	2.09206	1.46662	0.673123	0	0		4.1	2.00062	2.02304	1.67855	0.858304	0	0	1.98522	2.04235	1.57563	0.843367	0	0	2.12062	2.06379	1.37815	0.539462	0	0
4.11	2.01626	2.01207	1.52379	0.891114	0	0	2.02309	2.07183	1.57668	0.709844	0	0	2.37975	2.09587	1.48357	0.671561	0	0		4.11	2.00471	2.02225	1.71294	0.875095	0	0	1.98351	2.03718	1.56126	0.847814	0	0	2.12241	2.06094	1.36255	0.530058	0	0
4.12	2.01562	2.01192	1.51288	0.892224	0	0	2.02296	2.07036	1.60188	0.716595	0	0	2.36167	2.09589	1.50199	0.672388	0	0		4.12	2.02473	2.02323	1.70789	0.890427	0	0	1.98815	2.03976	1.54212	0.850475	0	0	2.13113	2.06007	1.35359	0.5199	0	0
4.13	2.01673	2.01473	1.4932	0.896697	0	0	2.02218	2.06252	1.62089	0.72386	0	0	2.35168	2.09464	1.52065	0.673955	0	0		4.13	2.03457	2.02365	1.66616	0.903139	0	0	1.99366	2.04231	1.51676	0.851853	0	0	2.13694	2.06073	1.35124	0.510156	0	0
4.14	2.02033	2.01857	1.48361	0.896172	0	0	2.01734	2.06473	1.63723	0.732322	0	0	2.33596	2.09014	1.53844	0.676443	0	0		4.14	2.04097	2.02168	1.61867	0.913108	0	0	1.99108	2.04233	1.48414	0.851197	0	0	2.14268	2.06041	1.35761	0.500765	0	0
4.15	2.02671	2.01639	1.47675	0.890216	0	0	2.01167	2.05771	1.64359	0.741221	0	0	2.32083	2.09012	1.54674	0.679677	0	0		4.15	2.05637	2.02559	1.55861	0.917662	0	0	1.99573	2.0438	1.45977	0.848355	0	0	2.14205	2.05922	1.37177	0.492242	0	0
4.16	2.02338	2.01975	1.47194	0.885259	0	0	2.01229	2.05361	1.64529	0.750682	0	0	2.31051	2.0914	1.55307	0.683765	0	0		4.16	2.0654	2.02168	1.49209	0.917486	0	0	1.9948	2.04193	1.43961	0.843094	0	0	2.14894	2.06212	1.38815	0.48486	0	0
4.17	2.02576	2.02137	1.48537	0.883918	0	0	2.00985	2.05514	1.63551	0.759326	0	0	2.29558	2.09207	1.55489	0.687226	0	0		4.17	2.08294	2.02188	1.38969	0.911364	0	0	1.99553	2.04785	1.42697	0.838502	0	0	2.15246	2.06339	1.40758	0.479195	0	0
4.18	2.02751	2.02418	1.52116	0.886673	0	0	2.00887	2.05581	1.61673	0.767096	0	0	2.27894	2.0921	1.55549	0.6908	0	0		4.18	2.11181	2.02265	1.27456	0.900313	0	0	2.0036	2.04895	1.42521	0.833882	0	0	2.15876	2.06792	1.42926	0.474651	0	0
4.19	2.03214	2.02618	1.55979	0.890947	0	0	2.00479	2.05172	1.58917	0.772648	0	0	2.26117	2.08379	1.55361	0.693867	0	0		4.19	2.13007	2.0246	1.17096	0.873703	0	0	2.00521	2.04965	1.43473	0.829466	0	0	2.15425	2.0721	1.45007	0.471427	0	0
4.2	2.03333	2.02615	1.58028	0.897776	0	0	2.00078	2.05513	1.55712	0.775959	0	0	2.26111	2.08418	1.55418	0.697291	0	0		4.2	2.15054	2.02558	1.08116	0.837129	0	0	2.01246	2.04816	1.44511	0.826097	0	0	2.16115	2.0747	1.46919	0.469788	0	0
4.21	2.03095	2.02493	1.57754	0.906616	0	0	2.00477	2.05336	1.52883	0.77722	0	0	2.25882	2.08355	1.55492	0.700783	0	0		4.21	2.17607	2.02615	1.00825	0.799947	0	0	2.01002	2.04818	1.46052	0.823669	0	0	2.17318	2.07407	1.48853	0.469012	0	0
4.22	2.03098	2.02743	1.57964	0.912596	0	0	2.00562	2.04893	1.50745	0.776323	0	0	2.2525	2.08384	1.56	0.704425	0	0		4.22	2.20101	2.02692	0.983544	0.761747	0	0	2.0182	2.04668	1.48077	0.822168	0	0	2.18008	2.07466	1.50774	0.469416	0	0
4.23	2.03211	2.02376	1.58658	0.914374	0	0	1.9935	2.05342	1.49657	0.775674	0	0	2.24565	2.07967	1.56469	0.708234	0	0		4.23	2.23223	2.0279	0.999283	0.724649	0	0	2.01581	2.04409	1.50458	0.822132	0	0	2.18008	2.07562	1.52447	0.471009	0	0
4.24	2.0309	2.01893	1.58812	0.919397	0	0	1.99509	2.0512	1.49123	0.774866	0	0	2.24052	2.08639	1.56961	0.712912	0	0		4.24	2.27073	2.02989	1.02418	0.689215	0	0	2.00999	2.04073	1.5325	0.823742	0	0	2.19218	2.07756	1.54361	0.473884	0	0
4.25	2.02522	2.01828	1.58294	0.928704	0	0	1.99907	2.05863	1.49657	0.774939	0	0	2.23596	2.08739	1.57614	0.717825	0	0		4.25	2.3127	2.03087	1.06136	0.658262	0	0	2.01228	2.03965	1.55749	0.827459	0	0	2.213	2.07276	1.56646	0.477557	0	0
4.26	2.03036	2.02105	1.58405	0.938096	0	0	2.00324	2.06011	1.49806	0.774611	0	0	2.23364	2.089	1.58472	0.722879	0	0		4.26	2.35412	2.03069	1.11234	0.629975	0	0	2.01715	2.03997	1.57688	0.833341	0	0	2.22683	2.07052	1.59381	0.482855	0	0
4.27	2.03616	2.01664	1.57186	0.942223	0	0	2.00478	2.05674	1.50436	0.775302	0	0	2.23765	2.08518	1.59477	0.728596	0	0		4.27	2.38482	2.03028	1.18676	0.605054	0	0	2.02679	2.03736	1.5933	0.839275	0	0	2.23717	2.07306	1.62192	0.490513	0	0
4.28	2.03158	2.01618	1.54071	0.944397	0	0	2.00884	2.05718	1.51052	0.775098	0	0	2.24979	2.08644	1.60307	0.735127	0	0		4.28	2.40807	2.02731	1.27167	0.586171	0	0	2.02123	2.04221	1.59687	0.845011	0	0	2.25153	2.07244	1.65151	0.500788	0	0
4.29	2.02991	2.01337	1.50525	0.945068	0	0	2.00642	2.05869	1.52443	0.776162	0	0	2.26293	2.0906	1.61337	0.742996	0	0		4.29	2.43243	2.02377	1.36174	0.577317	0	0	2.02188	2.04184	1.59388	0.851507	0	0	2.27222	2.06578	1.67844	0.512584	0	0
4.3	2.02531	2.01357	1.48003	0.943248	0	0	1.99911	2.05828	1.53962	0.77807	0	0	2.26875	2.08736	1.61705	0.750542	0	0		4.3	2.46164	2.02319	1.46392	0.576698	0	0	2.02504	2.04486	1.58942	0.856288	0	0	2.29069	2.06638	1.69905	0.525652	0	0
4.31	2.0289	2.01643	1.4572	0.939973	0	0	1.99922	2.05597	1.56025	0.781881	0	0	2.27504	2.088	1.61813	0.758866	0	0		4.31	2.47736	2.02241	1.55876	0.580586	0	0	2.02563	2.0449	1.58352	0.86128	0	0	2.29874	2.06829	1.71159	0.539497	0	0
4.32	2.02608	2.00873	1.44096	0.935091	0	0	2.00169	2.05857	1.57853	0.787093	0	0	2.29456	2.08865	1.61129	0.76575	0	0		4.32	2.49418	2.02184	1.63624	0.592166	0	0	2.02367	2.04382	1.56779	0.865886	0	0	2.31655	2.06993	1.71409	0.553697	0	0
4.33	2.0213	2.00964	1.43472	0.929107	0	0	2.0072	2.05894	1.5935	0.793028	0	0	2.31236	2.09413	1.60087	0.772625	0	0		4.33	2.50592	2.02263	1.69818	0.607159	0	0	2.02838	2.04643	1.55025	0.869866	0	0	2.33724	2.07022	1.71006	0.567952	0	0
4.34	2.01945	2.01247	1.43305	0.923978	0	0	2.00884	2.05338	1.59895	0.799532	0	0	2.33185	2.09001	1.58879	0.778323	0	0		4.34	2.50863	2.02263	1.75713	0.625983	0	0	2.03482	2.05309	1.52478	0.87168	0	0	2.34768	2.06898	1.69606	0.580544	0	0
4.35	2.02382	2.01432	1.43752	0.919928	0	0	2.01052	2.05189	1.59744	0.805896	0	0	2.35594	2.08909	1.57727	0.782561	0	0		4.35	2.50169	2.0191	1.7976	0.647491	0	0	2.02914	2.05199	1.49617	0.871243	0	0	2.34878	2.07025	1.67334	0.592333	0	0
4.36	2.02207	2.01037	1.44063	0.916056	0	0	2.00233	2.05712	1.59373	0.811328	0	0	2.37778	2.08686	1.5659	0.787052	0	0		4.36	2.49702	2.01986	1.81459	0.672436	0	0	2.03784	2.05275	1.46959	0.868653	0	0	2.35454	2.07216	1.64098	0.601734	0	0
4.37	2.01853	2.01239	1.44353	0.912771	0	0	1.99668	2.05865	1.58201	0.816089	0	0	2.406	2.08742	1.55376	0.790276	0	0		4.37	2.49125	2.01831	1.79756	0.698475	0	0	2.03767	2.05241	1.446	0.864745	0	0	2.36087	2.06772	1.61025	0.60872	0	0
4.38	2.02183	2.00986	1.44433	0.9079	0	0	1.99348	2.05901	1.56131	0.82092	0	0	2.42096	2.08392	1.54668	0.793544	0	0		4.38	2.48374	2.02011	1.7637	0.719536	0	0	2.04398	2.05021	1.43378	0.860815	0	0	2.36613	2.06801	1.5795	0.612702	0	0
4.39	2.0211	2.00789	1.44433	0.903807	0	0	1.98873	2.05529	1.5365	0.823938	0	0	2.43651	2.08327	1.53556	0.795387	0	0		4.39	2.47451	2.02072	1.72335	0.732276	0	0	2.04391	2.04908	1.4255	0.855609	0	0	2.37302	2.07402	1.55361	0.615542	0	0
4.4	2.02902	2.00834	1.44569	0.90004	0	0	1.98633	2.0546	1.5033	0.824143	0	0	2.45382	2.08073	1.53054	0.797377	0	0		4.4	2.46214	2.02207	1.6614	0.741691	0	0	2.03891	2.05163	1.43207	0.851535	0	0	2.38403	2.07441	1.53573	0.617568	0	0
4.41	2.03178	2.00336	1.45128	0.89617	0	0	1.98225	2.05767	1.46431	0.822189	0	0	2.46937	2.08103	1.52361	0.79834	0	0		4.41	2.45262	2.02127	1.58974	0.752221	0	0	2.04294	2.05749	1.43366	0.846484	0	0	2.39102	2.07449	1.52443	0.618753	0	0
4.42	2.03392	2.00915	1.45199	0.893369	0	0	1.98054	2.05768	1.42791	0.817071	0	0	2.48053	2.07847	1.52293	0.79997	0	0		4.42	2.43789	2.02284	1.53857	0.75613	0	0	2.04047	2.0612	1.44739	0.84453	0	0	2.39456	2.07544	1.52208	0.620062	0	0
4.43	2.03398	2.00536	1.44786	0.890497	0	0	1.98312	2.05505	1.39932	0.810299	0	0	2.49229	2.07587	1.52568	0.801038	0	0		4.43	2.4197	2.02382	1.50296	0.751594	0	0	2.04431	2.06192	1.45902	0.841074	0	0	2.3854	2.0755	1.52465	0.620457	0	0
4.44	2.03579	2.001	1.44463	0.886655	0	0	1.97104	2.06176	1.38493	0.802483	0	0	2.5006	2.07965	1.52771	0.802667	0	0		4.44	2.40051	2.02087	1.4624	0.746054	0	0	2.0419	2.05821	1.48008	0.839953	0	0	2.38364	2.07538	1.53757	0.622552	0	0
4.45	2.03238	1.99924	1.43688	0.881414	0	0	1.97823	2.06074	1.38756	0.79418	0	0	2.50663	2.07824	1.52778	0.805528	0	0		4.45	2.38636	2.01934	1.43591	0.74275	0	0	2.04744	2.0608	1.49547	0.83934	0	0	2.38887	2.07758	1.55534	0.625392	0	0
4.46	2.03644	1.99846	1.43234	0.876392	0	0	1.97344	2.05934	1.39528	0.787946	0	0	2.50856	2.08203	1.52517	0.807135	0	0		4.46	2.36261	2.01876	1.45627	0.738791	0	0	2.03855	2.06152	1.51433	0.840557	0	0	2.38778	2.07403	1.58242	0.63068	0	0
4.47	2.03472	1.99792	1.42539	0.870822	0	0	1.97427	2.05675	1.41219	0.783609	0	0	2.50287	2.08427	1.52064	0.808787	0	0		4.47	2.34218	2.01839	1.49342	0.733235	0	0	2.02957	2.06154	1.53278	0.843181	0	0	2.39819	2.07621	1.60675	0.637629	0	0
4.48	2.03647	1.99976	1.42086	0.866326	0	0	1.97196	2.05125	1.44173	0.779136	0	0	2.50644	2.09029	1.50909	0.809028	0	0		4.48	2.3258	2.01586	1.52609	0.735974	0	0	2.02451	2.06786	1.54461	0.84534	0	0	2.39879	2.07705	1.62725	0.64662	0	0
4.49	2.03772	2.0006	1.4148	0.860002	0	0	1.97989	2.05282	1.47375	0.776351	0	0	2.50197	2.09382	1.49725	0.809218	0	0		4.49	2.30486	2.01606	1.56193	0.743703	0	0	2.01874	2.06931	1.55546	0.849707	0	0	2.39875	2.07221	1.64264	0.656436	0	0
4.5	2.03487	1.99745	1.41024	0.853144	0	0	1.98155	2.05397	1.50763	0.776839	0	0	2.49227	2.09156	1.48126	0.808414	0	0		4.5	2.28622	2.01548	1.61452	0.752071	0	0	2.02823	2.06863	1.55439	0.852615	0	0	2.39182	2.06894	1.65023	0.665785	0	0
4.51	2.02796	2.00322	1.40468	0.845958	0	0	1.97835	2.05546	1.54749	0.780134	0	0	2.48429	2.09282	1.46571	0.806261	0	0		4.51	2.26518	2.01709	1.67218	0.760912	0	0	2.02881	2.06568	1.55968	0.857062	0	0	2.39763	2.07709	1.6502	0.67596	0	0
4.52	2.03147	2.00179	1.408	0.83876	0	0	1.96792	2.05549	1.58522	0.785879	0	0	2.47455	2.09187	1.44714	0.802838	0	0		4.52	2.24657	2.0175	1.71718	0.774144	0	0	2.02073	2.0627	1.55298	0.859366	0	0	2.39822	2.07577	1.63967	0.685316	0	0
4.53	2.03147	2.00738	1.41606	0.832276	0	0	1.96465	2.05483	1.61339	0.79327	0	0	2.46186	2.09349	1.43037	0.798143	0	0		4.53	2.22802	2.01518	1.74963	0.79748	0	0	2.01343	2.06309	1.54735	0.863099	0	0	2.4092	2.07726	1.62953	0.694298	0	0
4.54	2.03028	2.00994	1.4269	0.827138	0	0	1.97023	2.04965	1.62743	0.801712	0	0	2.45328	2.09062	1.41864	0.79244	0	0		4.54	2.22067	2.01736	1.77769	0.821286	0	0	2.01802	2.06347	1.53232	0.865475	0	0	2.41908	2.07699	1.61418	0.700771	0	0
4.55	2.03662	2.00972	1.44253	0.823158	0	0	1.96786	2.04816	1.6311	0.810583	0	0	2.43599	2.08907	1.41206	0.786311	0	0		4.55	2.20028	2.0207	1.80108	0.841243	0	0	2.0171	2.06124	1.51791	0.866708	0	0	2.42309	2.08278	1.59495	0.706903	0	0
4.56	2.02915	2.0117	1.45617	0.819843	0	0	1.97111	2.04479	1.62206	0.818055	0	0	2.41475	2.08593	1.4139	0.780434	0	0		4.56	2.19574	2.02027	1.78399	0.86011	0	0	2.01853	2.05492	1.49802	0.866679	0	0	2.43287	2.0863	1.57547	0.712204	0	0
4.57	2.02571	2.00908	1.46877	0.818231	0	0	1.97348	2.04633	1.603	0.824892	0	0	2.40339	2.08692	1.41917	0.774922	0	0		4.57	2.17988	2.02117	1.75767	0.881696	0	0	2.02145	2.05674	1.47979	0.864696	0	0	2.43811	2.08347	1.55762	0.715455	0	0
4.58	2.02517	2.00863	1.47721	0.81662	0	0	1.97254	2.04522	1.57349	0.829594	0	0	2.38051	2.0812	1.42686	0.770813	0	0		4.58	2.17024	2.02387	1.73429	0.898926	0	0	2.02449	2.05039	1.46997	0.86251	0	0	2.44564	2.0746	1.54229	0.718253	0	0
4.59	2.02398	2.00802	1.48531	0.815981	0	0	1.96606	2.04859	1.54015	0.832365	0	0	2.37263	2.07858	1.43698	0.766782	0	0		4.59	2.16293	2.0246	1.70165	0.91333	0	0	2.02428	2.04559	1.46217	0.859461	0	0	2.44971	2.07973	1.52698	0.719061	0	0
4.6	2.01938	2.00718	1.48527	0.815016	0	0	1.97162	2.04116	1.50412	0.832452	0	0	2.36643	2.08467	1.44855	0.763095	0	0		4.6	2.16011	2.02515	1.65374	0.924935	0	0	2.01765	2.04266	1.46754	0.85777	0	0	2.45956	2.0829	1.51648	0.720328	0	0
4.61	2.02522	2.006	1.48587	0.814596	0	0	1.97081	2.0371	1.46861	0.830004	0	0	2.35573	2.08188	1.45969	0.76043	0	0		4.61	2.1494	2.0251	1.60091	0.932143	0	0	2.0223	2.04382	1.47322	0.855422	0	0	2.46188	2.07338	1.50247	0.720769	0	0
4.62	2.01887	2.00801	1.47904	0.812968	0	0	1.97236	2.04087	1.43767	0.826119	0	0	2.34367	2.08637	1.47189	0.758591	0	0		4.62	2.14086	2.02482	1.54812	0.936617	0	0	2.02449	2.05014	1.4843	0.855037	0	0	2.47063	2.07434	1.48856	0.720687	0	0
4.63	2.01887	2.00602	1.47345	0.811572	0	0	1.96989	2.04384	1.41937	0.820252	0	0	2.33741	2.0835	1.48414	0.758017	0	0		4.63	2.13853	2.02516	1.49383	0.934972	0	0	2.02341	2.04865	1.49601	0.854541	0	0	2.48579	2.07341	1.46207	0.719038	0	0
4.64	2.01199	2.00506	1.46532	0.808493	0	0	1.97393	2.04647	1.4138	0.813814	0	0	2.32476	2.08225	1.49691	0.757858	0	0		4.64	2.12497	2.02647	1.43187	0.930521	0	0	2.02549	2.04869	1.51544	0.854789	0	0	2.49209	2.07659	1.42556	0.715428	0	0
4.65	2.00683	2.00366	1.45618	0.805532	0	0	1.96826	2.04795	1.41081	0.808457	0	0	2.32131	2.08578	1.50789	0.75806	0	0		4.65	2.11879	2.02445	1.35277	0.922732	0	1	2.02762	2.0483	1.53195	0.856582	0	0	2.50137	2.07113	1.3801	0.708288	0	0
4.66	2.00676	2.00165	1.44439	0.802206	0	0	1.9666	2.04723	1.4232	0.804352	0	0	2.3179	2.08639	1.51753	0.75945	0	0		4.66	2.11426	2.02272	1.27365	0.907803	0	1	2.03057	2.05583	1.55551	0.860016	0	0	2.50376	2.06795	1.32407	0.69714	0	1
4.67	2.01714	2.00264	1.42853	0.797315	0	0	1.9618	2.0464	1.44393	0.799576	0	0	2.31101	2.08284	1.52574	0.761094	0	0		4.67	2.11934	2.02195	1.18534	0.884024	0	1	2.02896	2.05512	1.57715	0.864544	0	0	2.50435	2.06923	1.26022	0.682628	0	1
4.68	2.01774	2.00248	1.40885	0.791706	0	0	1.96909	2.04933	1.46436	0.797397	0	0	2.30293	2.08188	1.53313	0.763582	0	0		4.68	2.13011	2.02233	1.09393	0.854114	0	1	2.03125	2.05707	1.59114	0.871061	0	0	2.50896	2.07436	1.18791	0.663192	0	1
4.69	2.02239	2.00388	1.38247	0.782962	0	0	1.97555	2.04294	1.4867	0.797128	0	0	2.29249	2.0819	1.53766	0.766029	0	0		4.69	2.1494	2.02293	1.0148	0.818117	0	1	2.03762	2.06082	1.59658	0.877748	0	0	2.52352	2.0718	1.11032	0.639313	0	1
4.7	2.02296	2.00889	1.35734	0.77297	0	0	1.96503	2.05104	1.51845	0.79785	0	0	2.28159	2.07452	1.53948	0.768576	0	0		4.7	2.16866	2.02195	0.950972	0.777676	0	1	2.04147	2.05747	1.59474	0.883704	0	0	2.52524	2.06961	1.02714	0.609222	0	1
4.71	2.02581	2.00812	1.33037	0.760223	0	0	1.97218	2.05172	1.54659	0.800393	0	0	2.28096	2.07379	1.53812	0.771405	0	0		4.71	2.20144	2.02079	0.896525	0.734479	0	1	2.03583	2.05526	1.58447	0.888757	0	0	2.527	2.07148	0.950102	0.573444	0	1
4.72	2.03097	2.00553	1.31269	0.746354	0	0	1.96895	2.05017	1.56923	0.805066	0	0	2.27987	2.07374	1.53286	0.773625	0	0		4.72	2.23658	2.01748	0.851604	0.6879	0	1	2.03495	2.056	1.56164	0.892737	0	1	2.51818	2.07116	0.883098	0.532527	0	1
4.73	2.03738	2.00816	1.29632	0.731112	0	0	1.96009	2.04938	1.5852	0.811262	0	0	2.27523	2.07462	1.52438	0.775683	0	0		4.73	2.28408	2.01689	0.812997	0.63854	0	1	2.03243	2.05488	1.53097	0.896199	0	1	2.50823	2.06383	0.83483	0.488637	0	1
4.74	2.03967	2.01096	1.28307	0.716051	0	0	1.95922	2.04783	1.59234	0.817729	0	0	2.26947	2.07809	1.50784	0.77646	0	0		4.74	2.34233	2.01493	0.789653	0.586497	0	1	2.02766	2.05749	1.48283	0.896091	0	1	2.49719	2.06059	0.800999	0.443488	0	1
4.75	2.03224	2.01377	1.26878	0.700213	0	0	1.95756	2.04181	1.59254	0.823205	0	0	2.26383	2.07806	1.48991	0.776316	0	0		4.75	2.40916	2.01611	0.792833	0.532265	0	1	2.03155	2.0583	1.41888	0.892919	0	1	2.49086	2.06382	0.784465	0.398076	0	1
4.76	2.03634	2.01105	1.25266	0.682731	0	0	1.95276	2.04663	1.58402	0.827872	0	0	2.26721	2.07363	1.46551	0.773892	0	0		4.76	2.46977	2.02043	0.816207	0.480728	0	1	2.03861	2.05976	1.34589	0.883647	0	1	2.48734	2.06161	0.779113	0.351559	0	1
4.77	2.02716	2.00891	1.23277	0.663758	0	0	1.94787	2.04969	1.56816	0.832606	0	0	2.26374	2.07299	1.44323	0.770423	0	0		4.77	2.53721	2.02359	0.859634	0.435285	0	1	2.05378	2.05531	1.27118	0.868596	0	1	2.47862	2.06194	0.785121	0.305394	0	1
4.78	2.02779	2.00915	1.21037	0.642757	0	0	1.94631	2.04302	1.55262	0.836264	0	0	2.26486	2.07489	1.42236	0.764733	0	0		4.78	2.59898	2.02302	0.918409	0.394275	0	1	2.06331	2.05711	1.20263	0.850338	0	1	2.46997	2.06125	0.799527	0.259805	0	1
4.79	2.03046	2.00958	1.18671	0.620591	0	0	1.944	2.04344	1.53067	0.838014	0	0	2.26089	2.07199	1.40686	0.75844	0	0		4.79	2.65791	2.02149	0.980614	0.357746	0	1	2.08237	2.05784	1.14383	0.827996	0	1	2.45598	2.06063	0.827782	0.216563	0	1
4.8	2.03601	2.01059	1.16238	0.596751	0	0	1.94976	2.03752	1.50142	0.838865	0	0	2.25108	2.0784	1.39548	0.75167	0	0		4.8	2.71062	2.01876	1.03518	0.324508	0	1	2.11024	2.06525	1.08886	0.804424	0	1	2.44726	2.06001	0.86559	0.175724	0	1
4.81	2.03885	2.00606	1.13589	0.570817	0	0	1.94737	2.03533	1.46842	0.837	0	0	2.2419	2.07615	1.38825	0.744327	0	0		4.81	2.7645	2.01621	1.08958	0.295193	0	1	2.1436	2.06707	1.03362	0.777653	0	1	2.43738	2.06418	0.912565	0.138176	0	1
4.82	2.04512	2.00307	1.10829	0.543155	0	0	1.94815	2.03458	1.44074	0.833027	0	0	2.23382	2.07266	1.3845	0.737243	0	0		4.82	2.80919	2.01522	1.13762	0.269242	0	1	2.18503	2.06525	0.989732	0.746244	0	1	2.42985	2.0642	0.960444	0.104012	0	1
4.83	2.04958	1.99646	1.07739	0.512691	0	0	1.95055	2.03051	1.41703	0.826866	0	0	2.21941	2.07332	1.38473	0.72926	0	0		4.83	2.8444	2.01308	1.19032	0.247663	0	1	2.23691	2.06455	0.943863	0.711548	0	1	2.4206	2.07311	1.00756	0.0733345	0	1
4.84	2.07384	1.99504	1.04899	0.480664	0	0	1.94418	2.02904	1.40676	0.820378	0	0	2.21477	2.07014	1.39063	0.721776	0	0		4.84	2.87786	2.0137	1.24311	0.228296	0	1	2.28063	2.06155	0.906535	0.676145	0	1	2.41891	2.07666	1.05349	0.0452911	0	1
4.85	2.0985	1.99802	1.02581	0.445788	0	0	1.94589	2.03357	1.40698	0.814173	0	0	2.20894	2.06787	1.39696	0.715079	0	0		4.85	2.90333	2.01346	1.28483	0.213884	0	1	2.32613	2.06267	0.889414	0.638923	0	1	2.40671	2.07441	1.09684	0.0194065	0	1
4.86	2.11864	2.00016	1.01655	0.409709	0	0	1.95308	2.02872	1.41702	0.809252	0	0	2.19287	2.07104	1.4111	0.70961	0	0		4.86	2.9255	2.01107	1.31584	0.203425	0	0	2.36289	2.05415	0.872024	0.601043	0	1	2.39915	2.07952	1.13816	-0.00356092	0	1
4.87	2.14972	2.00209	1.02955	0.373764	0	0	1.96194	2.0283	1.43231	0.805344	0	0	2.17727	2.07197	1.42377	0.704534	0	0		4.87	2.93566	2.00828	1.35001	0.19238	0	0	2.40097	2.05569	0.850539	0.564539	0	1	2.39165	2.07977	1.17767	-0.023963	0	0
4.88	2.17737	2.0038	1.06846	0.339993	0	0	1.95304	2.03125	1.45304	0.802172	0	0	2.16753	2.07289	1.43524	0.701041	0	0		4.88	2.93906	2.00708	1.37496	0.181876	0	0	2.43841	2.05237	0.828852	0.524668	0	1	2.38519	2.08462	1.21937	-0.0415255	0	0
4.89	2.19309	2.00197	1.13573	0.312607	0	0	1.94732	2.0353	1.47833	0.800234	0	0	2.15547	2.07188	1.44291	0.697577	0	0		4.89	2.93621	2.00058	1.39649	0.174717	0	0	2.47022	2.05834	0.811544	0.482871	0	1	2.376	2.08204	1.25967	-0.0570275	0	0
4.9	2.21756	2.00034	1.22708	0.291631	0	0	1.944	2.03793	1.51027	0.800199	0	0	2.15378	2.07091	1.45173	0.694523	0	0		4.9	2.92255	1.99762	1.42582	0.169216	0	0	2.4918	2.05319	0.791474	0.439195	0	1	2.35807	2.07918	1.30143	-0.0696742	0	0
4.91	2.23312	2.00226	1.33641	0.279584	0	0	1.94483	2.03831	1.54524	0.802802	0	0	2.14742	2.077	1.46088	0.691489	0	0		4.91	2.90323	1.99839	1.46309	0.166449	0	0	2.51252	2.05137	0.787417	0.396164	0	1	2.34302	2.07605	1.34038	-0.0798508	0	0
4.92	2.25503	2.00546	1.44639	0.276273	0	0	1.94889	2.03986	1.57927	0.808402	0	0	2.13874	2.07571	1.47115	0.68921	0	0		4.92	2.88799	1.99681	1.50653	0.165883	0	0	2.52764	2.05213	0.798374	0.353688	0	1	2.33722	2.07635	1.38222	-0.0869944	0	0
4.93	2.26491	2.00689	1.55872	0.281557	0	0	1.95285	2.04358	1.60565	0.815636	0	0	2.13755	2.0719	1.48259	0.688625	0	0		4.93	2.8744	1.99522	1.55131	0.168693	0	0	2.52924	2.06107	0.824651	0.312609	0	0	2.3285	2.07291	1.423	-0.0921941	0	0
4.94	2.26549	2.00869	1.66345	0.293456	0	0	1.95857	2.0477	1.619	0.823824	0	0	2.12774	2.07157	1.49534	0.688417	0	0		4.94	2.84942	1.99421	1.59	0.17705	0	0	2.53245	2.06073	0.868382	0.274073	0	0	2.32097	2.07552	1.46552	-0.0944152	0	0
4.95	2.26844	2.00371	1.76065	0.312608	0	0	1.96019	2.04364	1.6193	0.83164	0	0	2.12317	2.07159	1.507	0.688998	0	0		4.95	2.81434	1.99501	1.63196	0.187543	0	0	2.53561	2.05999	0.91892	0.238217	0	0	2.31743	2.07169	1.50628	-0.094116	0	0
4.96	2.26553	2.00257	1.84465	0.337973	0	0	1.96023	2.04403	1.60905	0.838217	0	0	2.12082	2.06962	1.51209	0.690011	0	0		4.96	2.78476	1.99424	1.66442	0.198598	0	0	2.54038	2.06595	0.980397	0.2082	0	0	2.30533	2.0714	1.5505	-0.090796	0	0
4.97	2.25915	2.00696	1.91401	0.369382	0	0	1.95936	2.04105	1.59128	0.843904	0	0	2.1238	2.07411	1.51781	0.691431	0	0		4.97	2.7559	1.99564	1.67203	0.213023	0	0	2.53648	2.066	1.04839	0.180763	0	0	2.29778	2.07051	1.59554	-0.085001	0	0
4.98	2.24117	2.00544	1.96391	0.404672	0	0	1.96102	2.04071	1.56964	0.84809	0	0	2.12201	2.07319	1.52375	0.692463	0	0		4.98	2.73091	1.99544	1.66902	0.227427	0	0	2.53483	2.0671	1.12264	0.157979	0	0	2.28396	2.06637	1.64074	-0.0761646	0	0
4.99	2.23367	2.00744	1.99413	0.441348	0	0	1.96346	2.03627	1.54093	0.850988	0	0	2.11678	2.07613	1.52963	0.69407	0	0		4.99	2.69519	2.00446	1.65197	0.238503	0	0	2.52768	2.06266	1.1929	0.139679	0	0	2.27812	2.06712	1.68537	-0.0640865	0	0
5	2.21916	2.00349	1.99716	0.478327	0	0	1.96918	2.03592	1.50626	0.852366	0	0	2.10452	2.07326	1.53277	0.696537	0	0		5	2.67648	2.00815	1.61788	0.24792	0	0	2.52205	2.06305	1.27401	0.125917	0	0	2.27348	2.069	1.72876	-0.0494393	0	0
5.01	2.20472	2.0019	1.97826	0.514485	0	0	1.96835	2.03811	1.47322	0.850396	0	0	2.10455	2.07229	1.53584	0.699417	0	0		5.01	2.6584	2.00915	1.5713	0.252885	0	0	2.50853	2.06194	1.35484	0.116809	0	0	2.26712	2.06741	1.7711	-0.0319521	0	0
5.02	2.18571	2.0027	1.94853	0.546977	0	0	1.97721	2.03954	1.44031	0.845766	0	0	2.10343	2.07036	1.53773	0.701832	0	0		5.02	2.63917	2.01386	1.52624	0.255134	0	0	2.49336	2.05897	1.43633	0.113511	0	0	2.25217	2.06965	1.80627	-0.012386	0	0
5.03	2.18171	2.00464	1.90594	0.575518	0	0	1.98302	2.0392	1.41029	0.84012	0	0	2.10064	2.07928	1.53755	0.70384	0	0		5.03	2.61309	2.0168	1.47988	0.252897	0	0	2.48378	2.05487	1.51536	0.114781	0	0	2.24524	2.07058	1.83808	0.00989088	0	0
5.04	2.16951	2.00359	1.85727	0.601573	0	0	1.98772	2.03882	1.39135	0.833224	0	0	2.10353	2.08057	1.53288	0.706045	0	0		5.04	2.58481	2.02131	1.44595	0.247877	0	0	2.47264	2.05118	1.58319	0.120732	0	0	2.23479	2.0645	1.86195	0.0331318	0	0
5.05	2.15914	2.00551	1.8027	0.623338	0	0	1.99736	2.04437	1.37697	0.825669	0	0	2.10694	2.08249	1.52974	0.708456	0	0		5.05	2.56724	2.0219	1.41789	0.240734	0	0	2.45037	2.04751	1.64455	0.130489	0	0	2.22216	2.07058	1.8783	0.057878	0	0
5.06	2.1435	2.00763	1.74682	0.642109	0	0	2.00303	2.04363	1.36821	0.818064	0	0	2.11913	2.08572	1.5278	0.709855	0	0		5.06	2.54238	2.0217	1.40859	0.233576	0	0	2.43433	2.04231	1.69949	0.141565	0	0	2.21411	2.06708	1.88289	0.0829418	0	0
5.07	2.13313	2.00126	1.6816	0.655106	0	0	2.02328	2.04332	1.36597	0.809154	0	0	2.12483	2.08159	1.52899	0.711273	0	0		5.07	2.51747	2.02169	1.41479	0.225802	0	0	2.42077	2.04708	1.74089	0.156529	0	0	2.20841	2.06868	1.87901	0.107697	0	0
5.08	2.12325	1.999	1.61633	0.663685	0	0	2.03762	2.04483	1.36769	0.800901	0	0	2.13066	2.08164	1.5295	0.712663	0	0		5.08	2.48973	2.01956	1.43803	0.220243	0	0	2.3985	2.04636	1.76956	0.174146	0	0	2.20559	2.07157	1.86171	0.131431	0	0
5.09	2.10474	1.99996	1.54987	0.666443	0	0	2.04648	2.04258	1.37665	0.793337	0	0	2.14447	2.08327	1.53321	0.715247	0	0		5.09	2.47048	2.01566	1.46906	0.217439	0	0	2.3825	2.04481	1.79136	0.19242	0	0	2.19289	2.07757	1.83163	0.153441	0	0
5.1	2.09377	2.00527	1.49841	0.664894	0	0	2.05607	2.03999	1.3946	0.786295	0	0	2.16932	2.08742	1.53786	0.717822	0	0		5.1	2.44556	2.0145	1.50786	0.218597	0	0	2.36344	2.04513	1.79812	0.210707	0	0	2.18546	2.07788	1.78983	0.172695	0	0
5.11	2.08798	2.00724	1.45533	0.659922	0	0	2.06497	2.03812	1.41024	0.781355	0	0	2.18075	2.08524	1.54051	0.720397	0	0		5.11	2.42068	2.01351	1.5499	0.222522	0	0	2.3523	2.04657	1.79396	0.228272	0	0	2.17976	2.07788	1.73808	0.18821	0	0
5.12	2.07645	2.00541	1.42471	0.65454	0	0	2.07226	2.03371	1.4248	0.777789	0	0	2.19513	2.08975	1.54066	0.723289	0	0		5.12	2.39343	2.01096	1.58726	0.228609	0	0	2.33956	2.04695	1.77842	0.245247	0	0	2.17976	2.07438	1.67932	0.199699	0	0
5.13	2.06425	2.00602	1.4057	0.647726	0	0	2.08019	2.03409	1.43517	0.774189	0	0	2.2095	2.08115	1.53512	0.725523	0	0		5.13	2.37023	2.00783	1.61659	0.238067	0	0	2.32283	2.04141	1.75643	0.261625	0	0	2.17459	2.07632	1.6179	0.207004	0	0
5.14	2.06138	2.00725	1.39799	0.639549	0	0	2.09873	2.03557	1.43632	0.77096	0	0	2.21881	2.08152	1.5301	0.728153	0	0		5.14	2.35327	2.00137	1.63805	0.24861	0	0	2.31413	2.04218	1.73497	0.275274	0	0	2.16428	2.07629	1.55523	0.210362	0	0
5.15	2.04862	2.00887	1.39878	0.631207	0	0	2.10998	2.03781	1.43596	0.767002	0	0	2.22454	2.0806	1.52292	0.72897	0	0		5.15	2.33738	1.9994	1.66433	0.260244	0	0	2.30931	2.04661	1.70465	0.28702	0	0	2.1597	2.07312	1.49867	0.21012	0	0
5.16	2.0434	2.01284	1.40816	0.62348	0	0	2.11962	2.03778	1.43387	0.762404	0	0	2.23034	2.07711	1.51653	0.72995	0	0		5.16	2.31978	1.9998	1.68429	0.271838	0	0	2.29584	2.05328	1.66961	0.298198	0	0	2.15109	2.07788	1.44608	0.205741	0	0
5.17	2.0353	2.01503	1.43378	0.618381	0	0	2.12931	2.04002	1.43179	0.758731	0	0	2.24018	2.08193	1.50394	0.730564	0	0		5.17	2.30958	1.9945	1.70758	0.287311	0	0	2.28154	2.05069	1.6414	0.306151	0	0	2.14121	2.07411	1.39883	0.199275	0	0
5.18	2.02731	2.01584	1.46634	0.614918	0	0	2.13669	2.03884	1.42778	0.75451	0	0	2.25684	2.08446	1.49304	0.730771	0	0		5.18	2.28861	1.99193	1.7307	0.3039	0	0	2.27128	2.05373	1.6194	0.312098	0	0	2.13481	2.06872	1.35986	0.189889	0	0
5.19	2.03197	2.01205	1.50198	0.615893	0	0	2.15205	2.03922	1.4192	0.750662	0	0	2.27463	2.08224	1.48242	0.729405	0	0		5.19	2.26933	1.99212	1.7634	0.32276	0	0	2.27146	2.05863	1.59727	0.317354	0	0	2.13192	2.07	1.33517	0.178246	0	0
5.2	2.0239	2.01387	1.53292	0.619183	0	0	2.16501	2.04332	1.40069	0.74551	0	0	2.28096	2.07784	1.47209	0.726762	0	0		5.2	2.25629	1.98978	1.78985	0.342654	0	0	2.26903	2.05496	1.58809	0.322552	0	0	2.12964	2.06909	1.31925	0.165635	0	0
5.21	2.0228	2.01709	1.56153	0.624187	0	0	2.16985	2.04557	1.37887	0.73836	0	0	2.28964	2.08233	1.46445	0.724368	0	0		5.21	2.2449	1.99039	1.81926	0.365929	0	0	2.25955	2.0587	1.58322	0.327146	0	0	2.12102	2.07072	1.31612	0.15342	0	0
5.22	2.02171	2.02031	1.57891	0.630141	0	0	2.17626	2.04588	1.35014	0.729176	0	0	2.29478	2.08681	1.46116	0.721703	0	0		5.22	2.23593	1.98941	1.8485	0.390851	0	0	2.2485	2.0539	1.5853	0.332366	0	0	2.1061	2.07174	1.32531	0.1419	0	0
5.23	2.01886	2.02452	1.58987	0.636899	0	0	2.18193	2.04288	1.32736	0.718462	0	0	2.30047	2.09161	1.4675	0.719488	0	0		5.23	2.22351	1.98724	1.87815	0.417947	0	0	2.243	2.05876	1.59414	0.336864	0	0	2.09748	2.07245	1.34243	0.131521	0	0
5.24	2.01307	2.02234	1.58973	0.644079	0	0	2.18355	2.04322	1.31327	0.706064	0	0	2.30621	2.09579	1.47765	0.717076	0	0		5.24	2.21046	1.98841	1.90922	0.447252	0	0	2.23746	2.06171	1.60666	0.342739	0	0	2.09062	2.0741	1.36591	0.122795	0	0
5.25	2.00963	2.02137	1.58377	0.651288	0	0	2.18608	2.0402	1.30691	0.694133	0	0	2.312	2.09995	1.48981	0.716445	0	0		5.25	2.1992	1.98316	1.93262	0.477736	0	0	2.22944	2.05615	1.6236	0.350569	0	0	2.08488	2.07479	1.39314	0.115618	0	0
5.26	2.0051	2.01448	1.57256	0.656242	0	0	2.19258	2.04171	1.3133	0.682791	0	0	2.30958	2.09801	1.50065	0.717272	0	0		5.26	2.19526	1.97906	1.95923	0.51211	0	0	2.21436	2.05539	1.64518	0.358885	0	0	2.07852	2.07393	1.42559	0.110857	0	0
5.27	1.99527	2.01569	1.5559	0.660066	0	0	2.19009	2.03832	1.32731	0.671712	0	0	2.30899	2.09062	1.51263	0.718467	0	0		5.27	2.18791	1.98103	1.98093	0.54539	0	0	2.21037	2.05539	1.67158	0.369149	0	0	2.07444	2.07616	1.4579	0.107979	0	0
5.28	1.99474	2.01732	1.53724	0.66282	0	0	2.19577	2.03907	1.34188	0.662901	0	0	2.2958	2.08869	1.51929	0.719694	0	0		5.28	2.18904	1.98516	2.00732	0.581995	0	0	2.20634	2.05348	1.68926	0.380069	0	0	2.06237	2.07971	1.49207	0.1079	0	0
5.29	1.9912	2.02205	1.52331	0.664049	0	0	2.19092	2.04351	1.36025	0.654672	0	0	2.28656	2.08706	1.51898	0.721086	0	0		5.29	2.18623	1.9834	2.02108	0.619052	0	0	2.1935	2.04681	1.71162	0.3938	0	0	2.05835	2.07594	1.52104	0.109431	0	0
5.3	1.99351	2.01942	1.51309	0.66459	0	0	2.18608	2.04204	1.38006	0.647077	0	0	2.27841	2.09021	1.5151	0.722567	0	0		5.3	2.1783	1.98597	2.03944	0.65896	0	0	2.18162	2.0494	1.71887	0.40689	0	0	2.0555	2.07694	1.54907	0.113102	0	0
5.31	1.98483	2.01798	1.5097	0.66457	0	0	2.19572	2.03907	1.39956	0.641201	0	0	2.27082	2.08827	1.50923	0.723298	0	0		5.31	2.16471	1.98499	2.03767	0.698252	0	0	2.17525	2.04458	1.72412	0.421862	0	0	2.05367	2.08011	1.57075	0.117534	0	0
5.32	1.98079	2.01513	1.50796	0.664742	0	0	2.18936	2.03796	1.42133	0.63602	0	0	2.26678	2.07993	1.5003	0.723261	0	0		5.32	2.1539	1.98383	2.02861	0.738089	0	0	2.17208	2.04607	1.71533	0.434283	0	0	2.05655	2.07824	1.59056	0.123556	0	0
5.33	1.97391	2.0087	1.50962	0.666284	0	0	2.19743	2.03873	1.44321	0.63301	0	0	2.26095	2.07671	1.48742	0.722625	0	0		5.33	2.14364	1.9872	2.00043	0.77406	0	0	2.16813	2.04231	1.70434	0.446766	0	0	2.05462	2.0757	1.60379	0.13036	0	0
5.34	1.96414	2.00546	1.51564	0.666892	0	0	2.19194	2.03835	1.46271	0.631261	0	0	2.2579	2.07184	1.46994	0.721181	0	0		5.34	2.13743	1.98606	1.95849	0.807882	0	0	2.16412	2.04265	1.68519	0.457881	0	0	2.05265	2.07983	1.61642	0.138177	0	0
5.35	1.96538	2.00401	1.51721	0.668026	0	0	2.19116	2.03913	1.48221	0.630177	0	0	2.25306	2.0628	1.45272	0.718574	0	0		5.35	2.1272	1.98938	1.90103	0.837724	0	0	2.15543	2.04636	1.67219	0.467698	0	0	2.04501	2.08011	1.62308	0.146049	0	0
5.36	1.96884	2.00653	1.51883	0.670155	0	0	2.18876	2.03875	1.49575	0.630104	0	0	2.24604	2.06505	1.43614	0.713755	0	0		5.36	2.12209	1.98979	1.83279	0.862033	0	0	2.16178	2.04271	1.65691	0.476975	0	0	2.04832	2.08104	1.62592	0.154489	0	0
5.37	1.98049	2.00706	1.52221	0.670889	0	0	2.18073	2.03985	1.50726	0.630724	0	0	2.24186	2.06794	1.42161	0.708255	0	0		5.37	2.11691	1.99	1.75206	0.881346	0	0	2.15451	2.0394	1.64369	0.485525	0	0	2.0488	2.08483	1.62554	0.162625	0	0
5.38	1.98685	2.00998	1.52797	0.67301	0	0	2.16865	2.04208	1.52013	0.631744	0	0	2.24107	2.06346	1.41261	0.702354	0	0		5.38	2.10727	1.98569	1.66535	0.89294	0	0	2.15206	2.0398	1.63472	0.493461	0	0	2.05101	2.08477	1.62372	0.170331	0	0
5.39	1.98522	2.01262	1.5345	0.674826	0	0	2.16952	2.04212	1.52812	0.63342	0	0	2.23292	2.06472	1.41086	0.696297	0	0		5.39	2.1048	1.98392	1.57393	0.897921	0	0	2.14567	2.03908	1.62764	0.50064	0	0	2.04682	2.08516	1.619	0.178027	0	0
5.4	1.98008	2.01263	1.5479	0.678019	0	0	2.16791	2.04021	1.53132	0.636167	0	0	2.23004	2.06119	1.41689	0.690833	0	0		5.4	2.09784	1.98508	1.48729	0.896792	0	0	2.14322	2.04316	1.62964	0.50779	0	0	2.04088	2.0884	1.61168	0.185323	0	0
5.41	1.98104	2.00963	1.5559	0.682479	0	0	2.1615	2.04321	1.52368	0.638472	0	0	2.22937	2.058	1.42675	0.68546	0	0		5.41	2.10622	1.98369	1.41147	0.888441	0	0	2.13587	2.04505	1.63562	0.514959	0	0	2.04429	2.08906	1.60286	0.192265	0	0
5.42	1.98033	2.00787	1.56792	0.688	0	0	2.16311	2.04134	1.51058	0.640046	0	0	2.22242	2.0577	1.44086	0.681872	0	0		5.42	2.09978	1.98273	1.34632	0.876808	0	0	2.12704	2.04469	1.64892	0.524105	0	0	2.04872	2.089	1.58894	0.198076	0	0
5.43	1.98128	2.01028	1.57446	0.692979	0	0	2.15661	2.03983	1.48596	0.638792	0	0	2.20861	2.05801	1.45638	0.679103	0	0		5.43	2.09629	1.98371	1.29214	0.861316	0	0	2.12848	2.0436	1.66014	0.533821	0	0	2.05054	2.09223	1.574	0.202983	0	0
5.44	1.98689	2.01373	1.57311	0.699089	0	0	2.15481	2.03467	1.45412	0.636569	0	0	2.20053	2.06091	1.47652	0.677522	0	0		5.44	2.0922	1.98312	1.26596	0.843023	0	0	2.12595	2.04288	1.67133	0.544959	0	0	2.04593	2.092	1.55725	0.206259	0	0
5.45	1.99079	2.01653	1.57355	0.704617	0	0	2.14185	2.03467	1.42137	0.63199	0	0	2.19027	2.0683	1.49255	0.676987	0	0		5.45	2.09258	1.98293	1.2615	0.82254	0	0	2.12346	2.03991	1.67368	0.555447	0	0	2.04245	2.09435	1.54122	0.208812	0	0
5.46	1.98721	2.02074	1.56905	0.708594	0	0	2.13447	2.03728	1.39136	0.624817	0	0	2.18795	2.06858	1.50783	0.678008	0	0		5.46	2.08898	1.98605	1.27709	0.804838	0	0	2.11773	2.04178	1.67145	0.565945	0	0	2.03492	2.09412	1.52516	0.210438	0	0
5.47	1.97952	2.02157	1.56161	0.714274	0	0	2.13051	2.04512	1.36038	0.616645	0	0	2.18219	2.0724	1.51937	0.679508	0	0		5.47	2.08759	1.98821	1.31754	0.79161	0	0	2.11684	2.04322	1.6559	0.575792	0	0	2.03034	2.09269	1.51357	0.21116	0	0
5.48	1.98225	2.02258	1.5535	0.717644	0	0	2.13452	2.04401	1.33736	0.606462	0	0	2.18103	2.0714	1.52553	0.681589	0	0		5.48	2.08561	1.99156	1.36995	0.781688	0	0	2.11119	2.03874	1.64038	0.584844	0	0	2.02971	2.0973	1.50519	0.21097	0	0
5.49	1.9787	2.0212	1.54618	0.721096	0	0	2.12968	2.03951	1.32421	0.595019	0	0	2.17646	2.06756	1.52033	0.68367	0	0		5.49	2.08326	1.99707	1.42895	0.777843	0	0	2.10952	2.04392	1.614	0.591354	0	0	2.02859	2.09292	1.49997	0.210565	0	0
5.5	1.97802	2.01782	1.5302	0.723728	0	0	2.13051	2.04026	1.31767	0.583589	0	0	2.16898	2.07074	1.50218	0.685092	0	0		5.5	2.08368	1.99614	1.47684	0.776082	0	0	2.10772	2.04205	1.58537	0.597223	0	0	2.02971	2.09233	1.50026	0.210461	0	0
5.51	1.97466	2.01924	1.52316	0.725089	0	0	2.12008	2.0376	1.32534	0.572503	0	0	2.161	2.07195	1.47745	0.684462	0	0		5.51	2.06822	2.00201	1.52633	0.779459	0	0	2.10926	2.04057	1.55926	0.599869	0	0	2.02739	2.08894	1.5073	0.210428	0	0
5.52	1.97944	2.02302	1.51495	0.725062	0	0	2.108	2.03985	1.33971	0.562386	0	0	2.1558	2.07355	1.44768	0.680201	0	0		5.52	2.07039	2.00627	1.55887	0.783338	0	0	2.10737	2.04537	1.53714	0.601196	0	0	2.02106	2.09029	1.52016	0.211241	0	0
5.53	1.98074	2.02241	1.51387	0.725917	0	0	2.09832	2.03949	1.36056	0.554485	0	0	2.15977	2.07451	1.41536	0.67443	0	0		5.53	2.07476	2.0082	1.59013	0.791093	0	0	2.0905	2.04647	1.52164	0.602479	0	0	2.02103	2.08904	1.53644	0.213286	0	0
5.54	1.9751	2.02279	1.52178	0.726438	0	0	2.08631	2.04508	1.38809	0.547319	0	0	2.15573	2.06938	1.38446	0.667061	0	0		5.54	2.07939	2.0117	1.5994	0.798875	0	0	2.07937	2.04685	1.51901	0.602406	0	0	2.03034	2.08337	1.55574	0.216965	0	0
5.55	1.97408	2.02299	1.53031	0.728683	0	0	2.087	2.0447	1.41662	0.542092	0	0	2.16023	2.0707	1.36424	0.658225	0	0		5.55	2.08352	2.01575	1.5993	0.808279	0	0	2.07528	2.0487	1.5279	0.603662	0	0	2.03267	2.08085	1.5715	0.222029	0	0
5.56	1.97654	2.02154	1.53971	0.732871	0	0	2.0886	2.0365	1.44986	0.539199	0	0	2.16192	2.07234	1.34769	0.647786	0	0		5.56	2.08077	2.01669	1.58074	0.814968	0	0	2.06798	2.04601	1.53907	0.605527	0	0	2.03326	2.07768	1.58154	0.22812	0	0
5.57	1.97619	2.02131	1.54917	0.73589	0	0	2.08693	2.0294	1.48962	0.537573	0	0	2.16305	2.0682	1.33734	0.637106	0	0		5.57	2.0782	2.01645	1.55271	0.818811	0	0	2.06156	2.04568	1.56132	0.6095	0	0	2.04712	2.07508	1.58286	0.233938	0	0
5.58	1.96895	2.01952	1.55077	0.740101	0	0	2.07557	2.0313	1.52802	0.539564	0	0	2.15679	2.07308	1.33167	0.62608	0	0		5.58	2.07332	2.01815	1.51576	0.819933	0	0	2.05675	2.04568	1.58142	0.614107	0	0	2.05577	2.06777	1.57278	0.23917	0	0
5.59	1.96975	2.01466	1.54752	0.744001	0	0	2.07298	2.03583	1.56843	0.544229	0	0	2.15623	2.07659	1.33681	0.615428	0	0		5.59	2.07342	2.0181	1.48299	0.817702	0	0	2.05257	2.03704	1.60815	0.620654	0	0	2.06499	2.06446	1.55548	0.243267	0	0
5.6	1.9757	2.0186	1.54765	0.746819	0	0	2.06167	2.03513	1.61235	0.550432	0	0	2.15444	2.07179	1.35029	0.604793	0	0		5.6	2.07243	2.02078	1.45836	0.813909	0	0	2.03819	2.03443	1.62791	0.627892	0	0	2.07543	2.06368	1.53465	0.24513	0	0
5.61	1.97774	2.02052	1.54362	0.749846	0	0	2.06324	2.03853	1.64933	0.559564	0	0	2.14914	2.07247	1.36766	0.595984	0	0		5.61	2.07639	2.01567	1.44597	0.808893	0	0	2.03172	2.0329	1.64572	0.637711	0	0	2.08064	2.06164	1.50916	0.245731	0	0
5.62	1.96979	2.02209	1.53883	0.752911	0	0	2.06803	2.03671	1.68075	0.571008	0	0	2.15494	2.07501	1.38562	0.589584	0	0		5.62	2.07701	2.01099	1.44757	0.803936	0	0	2.03735	2.03215	1.65666	0.647566	0	0	2.09045	2.06471	1.48292	0.244936	0	0
5.63	1.96998	2.02385	1.53395	0.755681	0	0	2.06165	2.03967	1.70483	0.584004	0	0	2.1498	2.07407	1.40306	0.58407	0	0		5.63	2.07425	2.01039	1.45676	0.800634	0	0	2.03725	2.03398	1.66322	0.657471	0	0	2.087	2.05949	1.46294	0.242078	0	0
5.64	1.98172	2.02538	1.52306	0.757872	0	0	2.06643	2.03895	1.71573	0.59802	0	0	2.14461	2.07893	1.41597	0.57912	0	0		5.64	2.07006	2.00903	1.47215	0.798971	0	0	2.04355	2.03582	1.65898	0.667275	0	0	2.08637	2.06317	1.44717	0.237845	0	0
5.65	1.98261	2.02494	1.51446	0.758948	0	0	2.06406	2.03712	1.71	0.611388	0	0	2.14007	2.08056	1.419	0.574021	0	0		5.65	2.06188	2.00514	1.48449	0.798462	0	0	2.04271	2.03355	1.64751	0.676465	0	0	2.10016	2.06462	1.44057	0.233367	0	0
5.66	1.98272	2.02374	1.50651	0.758085	0	0	2.04961	2.03936	1.6851	0.623765	0	0	2.13143	2.07673	1.41837	0.569312	0	0		5.66	2.05895	2.00696	1.49836	0.798944	0	0	2.04912	2.03433	1.63377	0.685021	0	0	2.11117	2.06385	1.44517	0.22896	0	0
5.67	1.98861	2.02112	1.50026	0.758077	0	0	2.04005	2.03976	1.64427	0.633504	0	0	2.12451	2.08061	1.41601	0.563873	0	0		5.67	2.05983	2.00637	1.5061	0.798395	0	0	2.0515	2.03467	1.62072	0.691465	0	0	2.09851	2.06762	1.45624	0.226072	0	0
5.68	1.98861	2.01712	1.49869	0.758006	0	0	2.04332	2.03642	1.59384	0.639087	0	0	2.1255	2.07773	1.41604	0.558157	0	0		5.68	2.05517	2.00386	1.50904	0.800049	0	0	2.0562	2.03687	1.60756	0.697282	0	0	2.09565	2.07069	1.46995	0.224674	0	0
5.69	1.99327	2.02233	1.49955	0.757964	0	0	2.03846	2.03264	1.53685	0.640953	0	0	2.12317	2.08133	1.41623	0.552457	0	0		5.69	2.05735	2.0058	1.50763	0.801151	0	0	2.06015	2.03989	1.58956	0.703199	0	0	2.08929	2.0758	1.48346	0.223956	0	0
5.7	1.99216	2.02213	1.49575	0.758478	0	0	2.03578	2.03446	1.47551	0.639314	0	0	2.11742	2.08555	1.41937	0.547368	0	0		5.7	2.059	2.00541	1.5091	0.801692	0	0	2.06809	2.04064	1.57651	0.708474	0	0	2.08123	2.07455	1.49108	0.223827	0	0
5.71	1.99324	2.01817	1.48894	0.757925	0	0	2.04124	2.03295	1.41984	0.63473	0	0	2.1211	2.08656	1.4252	0.542722	0	0		5.71	2.0675	2.00953	1.50286	0.801669	0	0	2.07277	2.04806	1.55897	0.711674	0	0	2.08634	2.07739	1.49326	0.223709	0	0
5.72	2.00653	2.01619	1.4883	0.756559	0	0	2.03863	2.03403	1.37071	0.626217	0	0	2.10967	2.08555	1.43121	0.538277	0	0		5.72	2.06852	2.01321	1.49501	0.801644	0	0	2.07278	2.04766	1.54146	0.714233	0	0	2.07938	2.07393	1.49081	0.223241	0	0
5.73	2.00722	2.0168	1.48844	0.754055	0	0	2.04079	2.03664	1.33353	0.615232	0	0	2.10519	2.09351	1.43712	0.534414	0	0		5.73	2.07234	2.01714	1.48729	0.801071	0	0	2.08078	2.04652	1.52371	0.714832	0	0	2.0805	2.07742	1.4815	0.222533	0	0
5.74	2.00435	2.02019	1.49075	0.753785	0	0	2.03581	2.03585	1.30734	0.602478	0	0	2.10472	2.09856	1.44356	0.530622	0	0		5.74	2.07229	2.01673	1.47493	0.799369	0	0	2.0799	2.04616	1.51286	0.715538	0	0	2.07825	2.07491	1.46887	0.221039	0	0
5.75	2.00476	2.0202	1.49223	0.75435	0	0	2.03723	2.03837	1.30109	0.589774	0	0	2.09624	2.09495	1.45497	0.527407	0	0		5.75	2.07116	2.01652	1.46569	0.79715	0	0	2.08859	2.0499	1.50218	0.715531	0	0	2.07261	2.07589	1.4524	0.217956	0	0
5.76	2.00542	2.01902	1.49167	0.754621	0	0	2.04668	2.04247	1.30697	0.577396	0	0	2.09643	2.10006	1.46453	0.524805	0	0		5.76	2.06481	2.01216	1.45181	0.792714	0	0	2.10291	2.05173	1.50278	0.715502	0	0	2.06681	2.07979	1.43183	0.213827	0	0
5.77	1.99902	2.02141	1.47613	0.753784	0	0	2.04479	2.03798	1.32778	0.567024	0	0	2.08682	2.0974	1.47594	0.523983	0	0		5.77	2.06313	2.01508	1.44422	0.789388	0	0	2.10762	2.05097	1.50014	0.714882	0	0	2.07145	2.07598	1.41565	0.208131	0	0
5.78	2.00316	2.0222	1.45829	0.75108	0	0	2.04377	2.04204	1.35737	0.557788	0	0	2.079	2.10085	1.48593	0.523156	0	0		5.78	2.06872	2.01935	1.43191	0.783857	0	0	2.11069	2.05392	1.50443	0.71566	0	0	2.06569	2.07444	1.40614	0.200895	0	0
5.79	2.00611	2.0224	1.44355	0.745258	0	0	2.04441	2.0406	1.39323	0.551228	0	0	2.07698	2.09436	1.49592	0.522983	0	0		5.79	2.06933	2.01998	1.42263	0.779444	0	0	2.11223	2.06319	1.51335	0.71558	0	0	2.06744	2.07158	1.40376	0.194263	0	0
5.8	2.00792	2.02362	1.41634	0.73945	0	0	2.04527	2.03947	1.43604	0.547328	0	0	2.0772	2.09905	1.50486	0.522942	0	0		5.8	2.06923	2.0196	1.41023	0.772826	0	0	2.11612	2.06136	1.52621	0.71685	0	0	2.06685	2.07414	1.40895	0.188162	0	0
5.81	2.01558	2.0252	1.39836	0.734454	0	0	2.03882	2.03871	1.48675	0.545622	0	0	2.06857	2.09449	1.51596	0.523511	0	0		5.81	2.05905	2.02077	1.40104	0.765076	0	0	2.11845	2.05467	1.53493	0.719475	0	0	2.056	2.07707	1.42506	0.183278	0	0
5.82	2.0152	2.02835	1.39999	0.723901	0	0	2.03559	2.04094	1.54064	0.547991	0	0	2.06281	2.09771	1.53047	0.525526	0	0		5.82	2.05905	2.01961	1.38711	0.757319	0	0	2.12467	2.05394	1.54148	0.722682	0	0	2.05892	2.07902	1.44562	0.179231	0	0
5.83	2.0216	2.024	1.39305	0.714771	0	0	2.03803	2.0383	1.5975	0.553845	0	0	2.05536	2.08971	1.54895	0.528223	0	0		5.83	2.05294	2.01238	1.38081	0.748507	0	0	2.13013	2.05585	1.54167	0.726056	0	0	2.06234	2.07305	1.48093	0.177105	0	0
5.84	2.01821	2.01881	1.36991	0.709531	0	0	2.0421	2.04313	1.6547	0.563321	0	0	2.05378	2.08649	1.57016	0.532654	0	0		5.84	2.05465	2.01101	1.37925	0.739118	0	0	2.1284	2.05065	1.53734	0.727924	0	0	2.05892	2.07497	1.53011	0.177	0	0
5.85	2.02585	2.01641	1.36386	0.701244	0	0	2.03722	2.03762	1.7057	0.576345	0	0	2.04802	2.08391	1.58748	0.538479	0	0		5.85	2.06016	2.01081	1.37306	0.73025	0	0	2.11785	2.05029	1.53296	0.729251	0	0	2.05707	2.07466	1.59026	0.182109	0	0
5.86	2.0236	2.01862	1.36148	0.687983	0	0	2.03155	2.03578	1.74978	0.59166	0	0	2.04876	2.08516	1.60771	0.54578	0	0		5.86	2.06794	2.01219	1.37133	0.721943	0	0	2.10575	2.05213	1.52375	0.730586	0	0	2.05471	2.07302	1.65945	0.192837	0	0
5.87	2.02951	2.01684	1.34293	0.675269	0	0	2.03813	2.03914	1.77931	0.609204	0	0	2.04245	2.08196	1.62255	0.553296	0	0		5.87	2.0638	2.00829	1.36968	0.711973	0	0	2.10398	2.04769	1.52201	0.732489	0	0	2.04483	2.0749	1.73009	0.207882	0	0
5.88	2.03251	2.02046	1.32034	0.66529	0	0	2.03342	2.03734	1.79146	0.628177	0	0	2.03785	2.08065	1.63306	0.562414	0	0		5.88	2.07095	2.0079	1.3727	0.702541	0	0	2.10623	2.0433	1.52181	0.733125	0	0	2.04129	2.07644	1.78849	0.227718	0	0
5.89	2.02906	2.01689	1.32338	0.653423	0	0	2.03131	2.03732	1.78862	0.646442	0	0	2.02786	2.08321	1.63827	0.571555	0	0		5.89	2.06735	2.00966	1.37427	0.692564	0	0	2.10213	2.03738	1.52423	0.734474	0	0	2.03323	2.07931	1.82641	0.250038	0	0
5.9	2.03585	2.01547	1.34904	0.637065	0	0	2.02659	2.03848	1.76337	0.663082	0	0	2.02139	2.07777	1.63892	0.580716	0	0		5.9	2.06672	2.01358	1.38817	0.684776	0	0	2.10295	2.03997	1.52708	0.735742	0	0	2.02743	2.07263	1.84342	0.273684	0	0
5.91	2.0369	2.01829	1.34976	0.624892	0	0	2.02915	2.0371	1.71918	0.67755	0	0	2.02072	2.07997	1.63587	0.58967	0	0		5.91	2.06884	2.01215	1.40212	0.67703	0	0	2.0949	2.04002	1.53349	0.737797	0	0	2.02617	2.07071	1.83478	0.296449	0	0
5.92	2.02913	2.01516	1.34339	0.621342	0	0	2.02439	2.03458	1.66558	0.68758	0	0	2.0282	2.07484	1.63305	0.597394	0	0		5.92	2.06202	2.01369	1.42359	0.672024	0	0	2.08685	2.04263	1.54255	0.740549	0	0	2.0198	2.07072	1.80485	0.316894	0	0
5.93	2.03015	2.01774	1.3665	0.611621	0	0	2.01727	2.03579	1.60105	0.693403	0	0	2.03155	2.07322	1.62883	0.605543	0	0		5.93	2.05619	2.01462	1.44691	0.667576	0	0	2.08279	2.0404	1.5556	0.743093	0	0	2.01006	2.07742	1.74657	0.333987	0	0
5.94	2.0376	2.0148	1.40452	0.597478	0	0	2.00932	2.02843	1.53597	0.695719	0	0	2.03602	2.07036	1.62385	0.613788	0	0		5.94	2.04587	2.01457	1.47788	0.665268	0	0	2.08664	2.04447	1.57054	0.747136	0	0	2.00943	2.07619	1.66568	0.346808	0	0
5.95	2.03291	2.01959	1.42924	0.589377	0	0	2.01193	2.03291	1.47398	0.693153	0	0	2.04577	2.07005	1.62275	0.621612	0	0		5.95	2.0351	2.01515	1.50734	0.66581	0	0	2.09542	2.04524	1.5855	0.752289	0	0	2.00946	2.07467	1.57454	0.351953	0	0
5.96	2.03979	2.01783	1.47809	0.590783	0	0	2.01855	2.03179	1.4278	0.688255	0	0	2.045	2.06656	1.61795	0.628985	0	0		5.96	2.03357	2.01571	1.54144	0.66913	0	0	2.09707	2.03787	1.60769	0.758788	0	0	2.01301	2.07692	1.47893	0.349041	0	0
5.97	2.03387	2.01997	1.56259	0.596065	0	0	2.02418	2.03329	1.39388	0.679837	0	0	2.05821	2.06592	1.61324	0.636358	0	0		5.97	2.03359	2.01294	1.56489	0.674645	0	0	2.10018	2.04865	1.62476	0.765994	0	0	2.00836	2.07759	1.38366	0.340555	0	0
5.98	2.04063	2.01769	1.64814	0.603796	0	0	2.02584	2.03628	1.38262	0.671916	0	0	2.07264	2.06405	1.60873	0.642982	0	0		5.98	2.03367	2.01119	1.5788	0.682378	0	0	2.09464	2.05498	1.63603	0.77514	0	0	2.00843	2.07823	1.30705	0.327297	0	0
5.99	2.05334	2.02261	1.70154	0.619836	0	0	2.02489	2.03665	1.38468	0.664139	0	0	2.08424	2.06661	1.60757	0.649734	0	0		5.99	2.03251	2.00571	1.58339	0.68845	0	0	2.10105	2.05392	1.64042	0.784265	0	0	2.00674	2.0811	1.25515	0.309879	0	0
6	2.05465	2.02158	1.73777	0.642296	0	0	2.02328	2.03516	1.40839	0.658223	0	0	2.09989	2.06925	1.60884	0.656126	0	0		6	2.03249	2.00257	1.56644	0.693958	0	0	2.0978	2.04988	1.64019	0.79277	0	0	2.01311	2.08685	1.22274	0.290703	0	0
6.01	2.05243	2.02093	1.78143	0.662776	0	0	2.01355	2.03884	1.43506	0.653938	0	0	2.11037	2.07413	1.60723	0.663132	0	0		6.01	2.02963	2.00048	1.53543	0.698918	0	0	2.10022	2.05099	1.63348	0.800576	0	0	2.01261	2.08689	1.21336	0.271319	0	0
6.02	2.05951	2.02284	1.80095	0.681003	0	0	2.01927	2.04032	1.46335	0.652574	0	0	2.12191	2.07928	1.60174	0.670906	0	0		6.02	2.03407	1.99814	1.50014	0.69838	0	0	2.09775	2.04727	1.62234	0.807713	0	0	2.01669	2.09007	1.22563	0.252542	0	0
6.03	2.05955	2.02121	1.7893	0.704326	0	0	2.01932	2.03807	1.49289	0.652589	0	0	2.13978	2.08188	1.595	0.677021	0	0		6.03	2.02889	2.00165	1.45521	0.695034	0	0	2.09135	2.04689	1.60493	0.814864	0	0	2.01728	2.09004	1.24975	0.236309	0	0
6.04	2.06367	2.02457	1.77617	0.72734	0	0	2.02495	2.03659	1.52169	0.653233	0	0	2.14906	2.08541	1.58376	0.682031	0	0		6.04	2.03056	2.00365	1.40118	0.6885	0	0	2.08993	2.04689	1.57877	0.820673	0	0	2.01384	2.09253	1.28027	0.222784	0	0
6.05	2.06887	2.02374	1.76069	0.745641	0	0	2.02246	2.03212	1.55025	0.656107	0	0	2.15659	2.08477	1.56759	0.686282	0	0		6.05	2.02713	2.00741	1.35462	0.677957	0	0	2.0811	2.04767	1.54799	0.823996	0	0	2.01151	2.09502	1.31368	0.211266	0	0
6.06	2.07473	2.02647	1.72417	0.761432	0	0	2.01032	2.0355	1.57665	0.660392	0	0	2.16587	2.08122	1.55327	0.68972	0	0		6.06	2.01902	2.009	1.30348	0.663619	0	0	2.07785	2.05139	1.50623	0.824018	0	0	2.00568	2.09821	1.3426	0.20157	0	0
6.07	2.08704	2.02391	1.67931	0.774125	0	0	2.00875	2.03365	1.60522	0.667527	0	0	2.17456	2.08315	1.53802	0.69236	0	0		6.07	2.01393	2.01688	1.2613	0.646448	0	0	2.07232	2.04587	1.46496	0.821993	0	0	2.01606	2.09756	1.36759	0.193398	0	0
6.08	2.07966	2.02438	1.63965	0.784404	0	0	2.01267	2.02883	1.62636	0.675399	0	0	2.16822	2.0851	1.5215	0.69393	0	0		6.08	2.0122	2.01924	1.22573	0.624834	0	0	2.07145	2.04103	1.4315	0.816717	0	0	2.01496	2.09599	1.38925	0.186346	0	0
6.09	2.06582	2.02435	1.60085	0.791392	0	0	2.01189	2.03299	1.64034	0.684545	0	0	2.17224	2.08443	1.50224	0.694098	0	0		6.09	2.00651	2.02276	1.19936	0.60323	0	0	2.06902	2.04326	1.40937	0.810246	0	0	2.02007	2.09825	1.409	0.180754	0	0
6.1	2.06472	2.02512	1.57076	0.795528	0	0	2.00871	2.03559	1.64213	0.693712	0	0	2.16875	2.08122	1.47788	0.693108	0	0		6.1	1.99911	2.02531	1.18238	0.579983	0	0	2.07296	2.04767	1.39844	0.803612	0	0	2.01138	2.09924	1.42852	0.17611	0	0
6.11	2.05962	2.02408	1.54865	0.797457	0	0	2.01443	2.03597	1.63877	0.702156	0	0	2.16872	2.07543	1.45828	0.690433	0	0		6.11	2.00246	2.02646	1.17473	0.556223	0	0	2.07291	2.04726	1.40316	0.797047	0	0	2.00614	2.09923	1.44549	0.172684	0	0
6.12	2.05918	2.02446	1.53602	0.799402	0	0	2.01443	2.03331	1.62895	0.709824	0	0	2.16123	2.07158	1.44108	0.68534	0	0		6.12	2.00585	2.03178	1.16078	0.532988	0	0	2.08252	2.04726	1.41415	0.79177	0	0	2.00263	2.09537	1.45892	0.170706	0	0
6.13	2.05987	2.02384	1.53921	0.801783	0	0	2.01526	2.03484	1.61467	0.716697	0	0	2.15433	2.06992	1.42956	0.680688	0	0		6.13	2.02231	2.02887	1.14987	0.508641	0	0	2.08174	2.04806	1.4299	0.787898	0	0	2.00031	2.10049	1.47216	0.169042	0	0
6.14	2.04891	2.02438	1.54853	0.804258	0	0	2.00953	2.0419	1.59413	0.722919	0	0	2.14684	2.06833	1.42713	0.675396	0	0		6.14	2.03583	2.0322	1.13856	0.482052	0	0	2.0832	2.05254	1.44753	0.784697	0	0	1.99733	2.09669	1.48632	0.167715	0	0
6.15	2.03569	2.01878	1.56414	0.809534	0	0	2.01118	2.04528	1.56746	0.727838	0	0	2.14631	2.07283	1.43547	0.670748	0	0		6.15	2.05559	2.03356	1.12622	0.454911	0	0	2.08563	2.05213	1.47247	0.782752	0	0	1.98748	2.09576	1.49767	0.167274	0	0
6.16	2.02068	2.01516	1.57761	0.814793	0	0	2.01602	2.04568	1.53482	0.73017	0	0	2.13586	2.07698	1.45017	0.667301	0	0		6.16	2.07767	2.03259	1.12156	0.427108	0	0	2.08481	2.05474	1.499	0.781433	0	0	1.98466	2.08623	1.50837	0.16834	0	0
6.17	2.00906	2.01853	1.59223	0.822316	0	0	2.00955	2.05352	1.49769	0.7299	0	0	2.12419	2.0783	1.47384	0.664856	0	0		6.17	2.10135	2.02904	1.12924	0.399467	0	0	2.08888	2.05138	1.52513	0.783577	0	0	1.97724	2.08686	1.52225	0.169967	0	0
6.18	2.00491	2.01908	1.60224	0.829506	0	0	2.00885	2.0546	1.46132	0.727058	0	0	2.12761	2.08018	1.50314	0.664871	0	0		6.18	2.10871	2.02768	1.1478	0.373456	0	0	2.0978	2.05098	1.54953	0.787601	0	0	1.97541	2.09036	1.53664	0.171699	0	0
6.19	2.00424	2.01412	1.60918	0.837206	0	0	1.9992	2.05458	1.43066	0.722233	0	0	2.11892	2.08313	1.5318	0.667091	0	0		6.19	2.1381	2.02751	1.18372	0.349609	0	0	2.09716	2.05021	1.57154	0.792176	0	0	1.97488	2.08626	1.54746	0.174777	0	0
6.2	1.99714	2.01434	1.60671	0.846058	0	0	2.0081	2.05683	1.41038	0.716328	0	0	2.11431	2.08532	1.56532	0.671747	0	0		6.2	2.15841	2.02145	1.23635	0.329096	0	0	2.09551	2.04837	1.57548	0.79749	0	0	1.98075	2.08434	1.55989	0.178903	0	0
6.21	1.99812	2.01514	1.60302	0.853796	0	0	2.00404	2.05688	1.40255	0.709536	0	0	2.09986	2.08533	1.59083	0.677396	0	0		6.21	2.17427	2.01769	1.30609	0.314126	0	0	2.10114	2.05104	1.57085	0.802722	0	0	1.9836	2.08312	1.57354	0.183405	0	0
6.22	1.99268	2.01494	1.59458	0.860437	0	0	1.99752	2.0569	1.40409	0.703231	0	0	2.09349	2.08596	1.61075	0.685591	0	0		6.22	2.18845	2.01664	1.39452	0.305286	0	0	2.10434	2.05404	1.56204	0.806039	0	0	1.98184	2.08506	1.58589	0.188979	0	0
6.23	1.98903	2.01494	1.57986	0.866308	0	0	2.0096	2.05688	1.41301	0.698056	0	0	2.08136	2.08569	1.62102	0.693703	0	0		6.23	2.20705	2.01777	1.49533	0.304187	0	0	2.10919	2.05475	1.55085	0.808685	0	0	1.98068	2.08032	1.59604	0.195043	0	0
6.24	1.99584	2.01433	1.57126	0.870991	0	0	2.01849	2.04946	1.42467	0.693691	0	0	2.07373	2.08215	1.6243	0.702247	0	0		6.24	2.22862	2.01557	1.5979	0.311929	0	0	2.1085	2.04806	1.53557	0.81064	0	0	1.98645	2.07684	1.60352	0.202043	0	0
6.25	2.0003	2.01831	1.56578	0.874584	0	0	2.01452	2.04944	1.43609	0.690441	0	0	2.07021	2.07862	1.61827	0.710163	0	0		6.25	2.23995	2.01044	1.70482	0.327429	0	0	2.11976	2.04768	1.51526	0.812622	0	0	1.99517	2.07529	1.60871	0.209389	0	0
6.26	2.00648	2.0211	1.55551	0.879253	0	0	2.01853	2.04906	1.4436	0.687118	0	0	2.07191	2.07992	1.60742	0.716853	0	0		6.26	2.25019	2.01397	1.80105	0.349099	0	0	2.11976	2.04619	1.4928	0.813307	0	0	1.98755	2.07907	1.61528	0.216265	0	0
6.27	2.00929	2.01929	1.53701	0.883933	0	0	2.01607	2.04274	1.45036	0.684211	0	0	2.08126	2.08119	1.59071	0.723134	0	0		6.27	2.25025	2.01827	1.87254	0.378453	0	0	2.11573	2.05135	1.46879	0.81058	0	0	1.99033	2.07812	1.61774	0.223488	0	0
6.28	2.00525	2.01743	1.51841	0.886138	0	0	2.02156	2.03873	1.45585	0.681273	0	0	2.0859	2.07765	1.57277	0.727803	0	0		6.28	2.25366	2.01374	1.92389	0.411729	0	0	2.10521	2.04842	1.44027	0.806543	0	0	1.9962	2.07751	1.61672	0.231636	0	0
6.29	2.0116	2.02096	1.49695	0.884212	0	0	2.03438	2.04209	1.46799	0.678919	0	0	2.09226	2.07639	1.56	0.731041	0	0		6.29	2.25071	2.01171	1.95008	0.445006	0	0	2.10425	2.04728	1.41162	0.801354	0	0	1.99205	2.07588	1.61557	0.239418	0	0
6.3	2.0122	2.02012	1.47846	0.881161	0	0	2.03511	2.03989	1.48119	0.677301	0	0	2.09744	2.07421	1.54462	0.733261	0	0		6.3	2.25226	2.01304	1.94852	0.478851	0	0	2.10923	2.04579	1.40102	0.794847	0	0	1.98095	2.08002	1.60952	0.24644	0	0
6.31	2.01335	2.02066	1.47222	0.878165	0	0	2.04553	2.03949	1.49743	0.677593	0	0	2.1113	2.07741	1.53664	0.7359	0	0		6.31	2.24982	2.01679	1.92822	0.509878	0	0	2.10763	2.04539	1.39467	0.787004	0	0	1.97634	2.07713	1.59797	0.252952	0	0
6.32	2.01564	2.02102	1.4792	0.876238	0	0	2.05355	2.04472	1.51658	0.678614	0	0	2.11876	2.07741	1.53479	0.737299	0	0		6.32	2.25135	2.01779	1.89553	0.538675	0	0	2.10603	2.0439	1.40094	0.781123	0	0	1.96944	2.0765	1.58995	0.258252	0	0
6.33	2.01279	2.02477	1.48461	0.876216	0	0	2.04866	2.04694	1.53852	0.680508	0	0	2.13782	2.07772	1.53862	0.739433	0	0		6.33	2.24056	2.018	1.84576	0.564698	0	0	2.11724	2.04354	1.40934	0.775198	0	0	1.97753	2.07652	1.59309	0.262734	0	0
6.34	2.00819	2.02392	1.4985	0.876781	0	0	2.04871	2.04992	1.56039	0.683853	0	0	2.15068	2.08219	1.54195	0.742084	0	0		6.34	2.21949	2.01825	1.79462	0.586297	0	0	2.10923	2.0428	1.42685	0.771874	0	0	1.96775	2.07971	1.6086	0.26797	0	0
6.35	2.003	2.0221	1.51321	0.875663	0	0	2.0536	2.0492	1.58091	0.688764	0	0	2.15473	2.08157	1.54075	0.745522	0	0		6.35	2.20646	2.01687	1.74335	0.602362	0	0	2.1005	2.03911	1.44448	0.767866	0	0	1.95731	2.08449	1.6351	0.275988	0	0
6.36	1.9984	2.0193	1.52179	0.877629	0	0	2.05447	2.0492	1.5995	0.695565	0	0	2.16113	2.07804	1.534	0.749217	0	0		6.36	2.1894	2.01372	1.70147	0.615121	0	0	2.09812	2.03169	1.46444	0.765234	0	0	1.96142	2.07821	1.66105	0.287426	0	0
6.37	1.99548	2.01785	1.52793	0.880957	0	0	2.05687	2.0496	1.61192	0.702692	0	0	2.15824	2.07546	1.52184	0.750235	0	0		6.37	2.17909	2.01529	1.67036	0.625604	0	0	2.10205	2.02946	1.48173	0.764601	0	0	1.95685	2.07988	1.68047	0.301138	0	0
6.38	1.99261	2.01906	1.53499	0.883999	0	0	2.05461	2.05475	1.61492	0.710119	0	0	2.15712	2.07323	1.50313	0.750226	0	0		6.38	2.17611	2.0206	1.65488	0.636666	0	0	2.09409	2.03093	1.50835	0.764615	0	0	1.95151	2.07641	1.68319	0.313856	0	0
6.39	1.99092	2.01749	1.54498	0.886757	0	0	2.04986	2.05064	1.60387	0.717161	0	0	2.16236	2.07029	1.4793	0.749018	0	0		6.39	2.16553	2.02044	1.65628	0.647152	0	0	2.09578	2.0332	1.53723	0.766438	0	0	1.95203	2.08023	1.66659	0.325257	0	0
6.4	1.98456	2.01731	1.54971	0.888162	0	0	2.04668	2.05511	1.58516	0.722963	0	0	2.16468	2.0703	1.45812	0.746516	0	0		6.4	2.15777	2.0228	1.66865	0.657687	0	0	2.09249	2.03097	1.56135	0.770351	0	0	1.95717	2.0808	1.63518	0.334138	0	0
6.41	1.98926	2.01595	1.54905	0.893698	0	0	2.04263	2.05438	1.55781	0.726476	0	0	2.15599	2.06938	1.43326	0.742646	0	0		6.41	2.15169	2.02421	1.67179	0.670946	0	0	2.09725	2.03095	1.58335	0.776314	0	0	1.95992	2.08298	1.59671	0.340308	0	0
6.42	1.98523	2.01702	1.55686	0.898716	0	0	2.03941	2.05368	1.52746	0.728035	0	0	2.15423	2.0678	1.40627	0.736942	0	0		6.42	2.13476	2.02326	1.67346	0.68585	0	0	2.09007	2.02721	1.5995	0.782859	0	0	1.95687	2.08415	1.54666	0.34405	0	0
6.43	1.98291	2.0165	1.56933	0.901522	0	0	2.0338	2.04814	1.49577	0.727321	0	0	2.14856	2.06263	1.3769	0.72904	0	0		6.43	2.12687	2.02448	1.68438	0.698031	0	0	2.08284	2.02719	1.60852	0.789418	0	0	1.94802	2.07928	1.48854	0.344554	0	0
6.44	1.98579	2.01421	1.55687	0.907068	0	0	2.02564	2.04706	1.47186	0.725331	0	0	2.14213	2.05916	1.34997	0.719264	0	0		6.44	2.11848	2.02368	1.70163	0.709115	0	0	2.08046	2.03169	1.6107	0.796049	0	0	1.95886	2.07792	1.42201	0.340067	0	0
6.45	1.98585	2.01227	1.532	0.912927	0	0	2.02386	2.04819	1.45788	0.721703	0	0	2.13759	2.06299	1.33264	0.70744	0	0		6.45	2.10777	2.02625	1.70641	0.723552	0	0	2.08595	2.03651	1.60634	0.802645	0	0	1.96913	2.075	1.34804	0.3305	0	0
6.46	1.99221	2.01252	1.51483	0.914014	0	0	2.0199	2.04193	1.45705	0.718102	0	0	2.1353	2.06427	1.32357	0.695023	0	0		6.46	2.10103	2.02431	1.70947	0.742971	0	0	2.08595	2.04207	1.60225	0.809257	0	0	1.97125	2.08096	1.27807	0.315552	0	0
6.47	1.99393	2.01921	1.50022	0.910148	0	0	2.01835	2.04416	1.46163	0.715502	0	0	2.12665	2.0691	1.32034	0.683816	0	0		6.47	2.09331	2.01902	1.71415	0.759585	0	0	2.086	2.04057	1.63126	0.814505	0	0	1.9797	2.08021	1.22419	0.295812	0	0
6.48	2.0026	2.01811	1.49236	0.906821	0	0	2.01909	2.05056	1.47196	0.714539	0	0	2.11796	2.07364	1.32493	0.673037	0	0		6.48	2.08327	2.02098	1.70319	0.77286	0	0	2.09391	2.03944	1.64856	0.819846	0	0	1.98477	2.08042	1.19533	0.274105	0	0
6.49	2.002	2.0182	1.48697	0.907146	0	0	2.02149	2.05686	1.48202	0.713912	0	0	2.10413	2.07589	1.32833	0.662234	0	0		6.49	2.07262	2.02274	1.66116	0.785614	0	0	2.07912	2.03864	1.64843	0.835112	0	0	1.9858	2.07785	1.19214	0.252516	0	0
6.5	2.00664	2.02283	1.49456	0.910198	0	0	2.02545	2.05648	1.48984	0.713358	0	0	2.09488	2.07492	1.3295	0.651867	0	0		6.5	2.06139	2.02269	1.6241	0.796138	0	0	2.07436	2.04456	1.63496	0.846856	0	0	1.99262	2.07054	1.21309	0.233787	0	0
6.51	2.00018	2.02352	1.50397	0.909358	0	0	2.0248	2.05496	1.49684	0.712753	0	0	2.09151	2.07521	1.32822	0.64053	0	0		6.51	2.05061	2.02162	1.60409	0.800541	0	0	2.05437	2.04384	1.61476	0.85343	0	0	1.99722	2.07246	1.25168	0.217829	0	0
6.52	2.00141	2.01632	1.49748	0.908204	0	0	2.03055	2.05565	1.50254	0.712477	0	0	2.08705	2.07714	1.32295	0.629696	0	0		6.52	2.04557	2.01843	1.57763	0.803915	0	0	2.05844	2.04607	1.5546	0.854669	0	0	2.01223	2.07158	1.30291	0.204736	0	0
6.53	1.99618	2.01506	1.48341	0.908238	0	0	2.03616	2.05902	1.50881	0.713598	0	0	2.07731	2.08301	1.31401	0.618507	0	0		6.53	2.03769	2.01815	1.55288	0.810042	0	0	2.04239	2.04645	1.50642	0.853999	0	0	2.01651	2.07959	1.35421	0.19528	0	0
6.54	1.99502	2.01783	1.48021	0.906244	0	0	2.04109	2.06419	1.51544	0.714669	0	0	2.07746	2.08174	1.30527	0.606034	0	0		6.54	2.03313	2.01967	1.55138	0.813346	0	0	2.04001	2.04713	1.4733	0.85136	0	0	2.02187	2.08224	1.40538	0.189953	0	0
6.55	1.99955	2.0196	1.48179	0.904271	0	0	2.03623	2.06529	1.52062	0.71598	0	0	2.07006	2.07951	1.29259	0.592829	0	0		6.55	2.03196	2.01745	1.5559	0.815028	0	0	2.02395	2.04932	1.45787	0.848765	0	0	2.02726	2.08003	1.45773	0.187509	0	0
6.56	1.99261	2.02334	1.48188	0.90229	0	0	2.03529	2.07493	1.52104	0.717348	0	0	2.0633	2.07663	1.27855	0.578716	0	0		6.56	2.02572	2.01779	1.55115	0.818897	0	0	2.01517	2.05456	1.44717	0.845485	0	0	2.03788	2.0836	1.50942	0.187794	0	0
6.57	1.9891	2.01931	1.48812	0.901698	0	0	2.03606	2.07675	1.5231	0.718614	0	0	2.06167	2.06955	1.2665	0.563858	0	0		6.57	2.02847	2.01562	1.55123	0.823882	0	0	2.00478	2.05719	1.40285	0.842132	0	0	2.03643	2.08589	1.56143	0.191319	0	0
6.58	1.98268	2.0211	1.49132	0.901764	0	0	2.02481	2.07224	1.52493	0.719861	0	0	2.05614	2.06982	1.25232	0.548211	0	0		6.58	2.02614	2.01266	1.56055	0.828315	0	0	2.00085	2.05791	1.36106	0.838278	0	0	2.04127	2.08661	1.61863	0.198269	0	0
6.59	1.97571	2.02367	1.49608	0.902001	0	0	2.02979	2.06223	1.52923	0.721543	0	0	2.05349	2.06979	1.23824	0.531913	0	0		6.59	2.02268	2.01458	1.56538	0.831645	0	0	2.00118	2.05606	1.33008	0.82245	0	0	2.04731	2.08568	1.69053	0.209452	0	0
6.6	1.97222	2.02049	1.49844	0.901169	0	0	2.02582	2.05627	1.53255	0.7234	0	0	2.05218	2.07013	1.22717	0.514209	0	0		6.6	2.02265	2.01617	1.56064	0.836658	0	0	1.99949	2.0546	1.30627	0.807418	0	0	2.04742	2.08667	1.7688	0.225166	0	0
6.61	1.9717	2.02267	1.49965	0.900891	0	0	2.02657	2.05821	1.53453	0.726046	0	0	2.05385	2.0689	1.21663	0.495624	0	0		6.61	2.01422	2.01446	1.5561	0.842251	0	0	2.00439	2.05309	1.2842	0.794919	0	0	2.05174	2.08577	1.84266	0.248276	0	0
6.62	1.96711	2.02614	1.49685	0.901139	0	0	2.01935	2.05819	1.53185	0.728299	0	0	2.04834	2.07082	1.21218	0.477253	0	0		6.62	2.00858	2.01353	1.56668	0.845545	0	0	1.99794	2.05163	1.30431	0.784481	0	0	2.05026	2.08677	1.90745	0.276644	0	0
6.63	1.97351	2.02303	1.49839	0.901638	0	0	2.01613	2.05705	1.52652	0.730137	0	0	2.0411	2.0708	1.21786	0.45826	0	0		6.63	2.00747	2.01106	1.5716	0.848357	0	0	2.00443	2.05721	1.32402	0.774058	0	0	2.05027	2.07756	1.95562	0.307041	0	0
6.64	1.97193	2.02427	1.49465	0.900877	0	0	2.01378	2.05106	1.51205	0.731021	0	0	2.02922	2.07721	1.22907	0.440551	0	0		6.64	2.00867	2.00994	1.56163	0.855463	0	0	2.01005	2.05691	1.34182	0.764214	0	0	2.04688	2.07533	1.9774	0.338788	0	0
6.65	1.97496	2.02452	1.48457	0.900594	0	0	2.01466	2.04842	1.49468	0.731291	0	0	2.02082	2.07789	1.24347	0.424648	0	0		6.65	2.00759	2.01291	1.5598	0.862234	0	0	2.01814	2.05322	1.36149	0.755047	0	0	2.0469	2.07308	1.97582	0.369794	0	0
6.66	1.99072	2.02617	1.47374	0.89898	0	0	2.00987	2.04541	1.47548	0.729631	0	0	2.0154	2.07726	1.26283	0.409622	0	0		6.66	2.00994	2.01569	1.56633	0.864265	0	0	2.02536	2.05129	1.3851	0.747845	0	0	2.04686	2.06826	1.96203	0.399818	0	0
6.67	1.99547	2.02578	1.4626	0.895629	0	0	2.01228	2.04392	1.45855	0.726716	0	0	2.01301	2.08052	1.28164	0.395821	0	1		6.67	2.01049	2.0208	1.55853	0.866907	0	0	2.03176	2.04944	1.40938	0.743261	0	0	2.044	2.06607	1.93053	0.427686	0	0
6.68	1.9973	2.02574	1.4511	0.892258	0	0	2.01556	2.0424	1.44696	0.72284	0	0	2.00939	2.08121	1.29915	0.382975	0	1		6.68	2.00829	2.02062	1.54289	0.872051	0	0	2.03505	2.05093	1.43586	0.739864	0	0	2.04799	2.06923	1.88488	0.453704	0	0
6.69	2.00598	2.02394	1.43857	0.887518	0	0	2.01465	2.04867	1.44366	0.718684	0	0	2.00045	2.08095	1.32095	0.371236	0	1		6.69	2.00836	2.01675	1.55846	0.87637	0	0	2.03911	2.05653	1.46013	0.737248	0	0	2.04571	2.06826	1.81761	0.475453	0	0
6.7	2.00308	2.02192	1.42957	0.883124	0	0	2.01216	2.05166	1.4426	0.715508	0	0	1.99223	2.08192	1.34081	0.360892	0	0		6.7	2.00671	2.01482	1.57133	0.877555	0	0	2.03192	2.05765	1.48234	0.735959	0	0	2.04006	2.07147	1.73816	0.491968	0	0
6.71	2.00363	2.01888	1.41737	0.877035	0	0	2.00893	2.04979	1.44481	0.712863	0	0	1.98678	2.08472	1.36386	0.352786	0	0		6.71	2.0051	2.01526	1.56957	0.885147	0	0	2.03439	2.05842	1.51321	0.73598	0	0	2.04019	2.06634	1.65403	0.500637	0	0
6.72	2.00417	2.02065	1.40737	0.870471	0	0	2.00724	2.04499	1.4449	0.709634	0	0	1.98273	2.07891	1.3856	0.345289	0	0		6.72	2.00464	2.01746	1.57894	0.892386	0	0	2.03122	2.05993	1.54817	0.738007	0	0	2.04031	2.07049	1.57304	0.503284	0	0
6.73	2.01058	2.02381	1.39495	0.862742	0	0	2.00483	2.04348	1.4413	0.706414	0	0	1.97978	2.07918	1.40005	0.339758	0	0		6.73	1.9986	2.01768	1.60582	0.896903	0	0	2.0352	2.05619	1.58983	0.743794	0	0	2.041	2.07906	1.50288	0.502598	0	0
6.74	2.01109	2.0232	1.38951	0.854428	0	0	2.00953	2.04687	1.43608	0.702287	0	0	1.9763	2.07212	1.40608	0.334923	0	0		6.74	1.99373	2.02084	1.60511	0.904571	0	0	2.03195	2.05464	1.62919	0.751584	0	0	2.0435	2.08351	1.45125	0.498638	0	0
6.75	2.0162	2.02698	1.38711	0.845597	0	0	2.02249	2.04915	1.43177	0.698039	0	0	1.97796	2.07366	1.40659	0.329166	0	0		6.75	1.99202	2.02013	1.60113	0.915356	0	0	2.03282	2.05284	1.65549	0.762691	0	0	2.03734	2.08354	1.41595	0.492881	0	0
6.76	2.00681	2.02378	1.38775	0.837568	0	0	2.03623	2.04657	1.42206	0.693841	0	0	1.97434	2.0804	1.39622	0.322973	0	0		6.76	1.99317	2.01822	1.60209	0.922693	0	0	2.02962	2.05436	1.6666	0.774425	0	0	2.03463	2.08519	1.38247	0.485161	0	0
6.77	2.00456	2.02423	1.39248	0.830143	0	0	2.04107	2.04625	1.40941	0.68933	0	0	1.97423	2.08292	1.38236	0.315636	0	0		6.77	1.98359	2.01707	1.59647	0.928511	0	0	2.02413	2.0529	1.66877	0.784278	0	0	2.03822	2.08393	1.35296	0.476605	0	0
6.78	2.01039	2.02348	1.3976	0.822644	0	0	2.04913	2.05075	1.3896	0.683221	0	0	1.97937	2.08001	1.36973	0.306815	0	0		6.78	1.97856	2.01654	1.58754	0.933372	0	0	2.0169	2.05182	1.65527	0.793374	0	0	2.0321	2.08366	1.31972	0.46529	0	0
6.79	2.00536	2.0203	1.4046	0.81602	0	0	2.04507	2.0486	1.36104	0.67533	0	0	1.98279	2.07613	1.35525	0.29758	0	0		6.79	1.96731	2.01597	1.5767	0.939031	0	0	2.01851	2.0439	1.6332	0.801807	0	0	2.03636	2.08243	1.2853	0.451963	0	0
6.8	2.01409	2.01757	1.41298	0.809019	0	0	2.06042	2.04527	1.33351	0.665185	0	0	1.98889	2.07771	1.34616	0.287814	0	0		6.8	1.96399	2.01447	1.56645	0.946629	0	0	2.02012	2.04116	1.61283	0.808898	0	0	2.04342	2.08021	1.24924	0.435652	0	0
6.81	2.01352	2.02204	1.4231	0.80349	0	0	2.06522	2.05009	1.30561	0.652487	0	0	1.99048	2.07808	1.33963	0.277025	0	0		6.81	1.96749	2.01195	1.56628	0.950092	0	0	2.02324	2.04292	1.58244	0.814065	0	0	2.04745	2.08565	1.22113	0.417008	0	0
6.82	2.01924	2.02027	1.43388	0.799057	0	0	2.07242	2.05126	1.28135	0.639783	0	0	1.99322	2.081	1.33576	0.266803	0	0		6.82	1.96989	2.01311	1.55822	0.95225	0	0	2.02247	2.04088	1.54967	0.817856	0	0	2.04976	2.0793	1.20141	0.397007	0	0
6.83	2.01632	2.02151	1.44499	0.795174	0	0	2.07648	2.0513	1.25847	0.625373	0	0	1.99541	2.08038	1.33457	0.255908	0	0		6.83	1.97615	2.0174	1.53142	0.957049	0	0	2.01529	2.04079	1.51251	0.817907	0	0	2.05848	2.07869	1.19468	0.376769	0	0
6.84	2.0221	2.02233	1.45051	0.792401	0	0	2.07653	2.05428	1.24147	0.610263	0	0	1.99711	2.08356	1.33833	0.245446	0	0		6.84	1.97946	2.01365	1.51088	0.95983	0	0	2.01923	2.04178	1.47965	0.816587	0	0	2.06696	2.0765	1.1973	0.35718	0	0
6.85	2.01693	2.02254	1.45138	0.789369	0	0	2.07876	2.05528	1.22474	0.593308	0	0	1.99932	2.08167	1.34291	0.2353	0	0		6.85	1.98303	2.01301	1.49098	0.957854	0	0	2.01196	2.04274	1.45572	0.812621	0	0	2.08354	2.07811	1.20405	0.338735	0	0
6.86	2.01644	2.02277	1.45317	0.785812	0	0	2.08436	2.05844	1.21038	0.575551	0	0	1.99859	2.07718	1.35339	0.225707	0	0		6.86	1.98486	2.01671	1.45874	0.953979	0	0	2.00479	2.03855	1.44472	0.808008	0	0	2.10025	2.08219	1.2167	0.320922	0	0
6.87	2.01466	2.02337	1.45014	0.781689	0	0	2.08761	2.05717	1.19757	0.557867	0	0	1.9984	2.07491	1.36347	0.216937	0	0		6.87	1.97937	2.01314	1.43236	0.949029	0	0	2.00873	2.03731	1.43588	0.804678	0	0	2.11864	2.0793	1.23305	0.303063	0	0
6.88	2.01237	2.02295	1.44704	0.778444	0	0	2.09404	2.05258	1.19118	0.539186	0	0	1.9969	2.07745	1.37524	0.20937	0	0		6.88	1.97723	2.01232	1.42397	0.942309	0	0	2.01432	2.03985	1.4382	0.801456	0	0	2.13185	2.07675	1.25151	0.286839	0	0
6.89	2.01697	2.02535	1.4438	0.774591	0	0	2.10689	2.05649	1.19174	0.520263	0	0	2.00017	2.07777	1.38875	0.202107	0	0		6.89	1.98352	2.01347	1.41777	0.935669	0	0	2.01349	2.04358	1.44517	0.797507	0	0	2.14608	2.07992	1.27407	0.272441	0	0
6.9	2.0142	2.02832	1.43654	0.770451	0	0	2.10608	2.05598	1.19054	0.501405	0	0	1.99928	2.07679	1.39959	0.195698	1	0		6.9	1.98357	2.0154	1.41464	0.930696	0	0	2.0153	2.04664	1.45183	0.794229	0	0	2.16448	2.07772	1.30229	0.259858	0	0
6.91	2.02358	2.02452	1.42452	0.765737	0	0	2.11251	2.05065	1.19534	0.483815	0	0	1.99535	2.07517	1.40806	0.190392	1	0		6.91	1.98925	2.01633	1.42523	0.924606	0	0	2.01139	2.04326	1.46907	0.791691	0	0	2.1799	2.08028	1.32654	0.249204	0	0
6.92	2.03193	2.0277	1.4089	0.759019	0	0	2.12702	2.05458	1.20421	0.465774	0	0	1.99255	2.07648	1.41565	0.185064	1	0		6.92	1.99318	2.01438	1.44556	0.918536	0	0	2.00576	2.04335	1.487	0.790343	0	0	2.19763	2.08341	1.34651	0.240303	0	0
6.93	2.03325	2.03052	1.39255	0.751482	0	0	2.13977	2.05112	1.22045	0.448521	0	0	1.99541	2.07583	1.42283	0.180185	1	0		6.93	1.99207	2.01303	1.45968	0.9156	0	0	2.00818	2.0426	1.50654	0.792252	0	0	2.21824	2.07737	1.36546	0.231779	0	0
6.94	2.0287	2.03293	1.37854	0.742049	0	0	2.14454	2.05067	1.23563	0.432239	0	0	2.00061	2.07714	1.42587	0.175333	1	0		6.94	1.98874	2.01326	1.47106	0.916221	0	0	2.00419	2.03889	1.52383	0.793637	0	0	2.23432	2.07831	1.38508	0.223719	0	0
6.95	2.02369	2.03257	1.37089	0.732067	0	0	2.14551	2.04918	1.25797	0.418215	0	0	2.00351	2.08225	1.43111	0.171204	1	0		6.95	1.9832	2.01289	1.47987	0.916291	0	0	2.0092	2.04075	1.53701	0.796175	0	0	2.24525	2.08088	1.41125	0.217152	0	0
6.96	2.02384	2.03278	1.36324	0.722348	0	0	2.13905	2.0496	1.28413	0.40514	0	0	2.01115	2.08099	1.43786	0.16686	1	0		6.96	1.97397	2.00485	1.48825	0.914269	0	0	2.01407	2.04001	1.53949	0.798783	0	0	2.25142	2.07172	1.4442	0.212724	0	0
6.97	2.03502	2.03261	1.36085	0.712896	0	0	2.13896	2.04893	1.31783	0.393748	0	0	2.00998	2.08102	1.44837	0.163197	1	0		6.97	1.97673	2.00451	1.48051	0.911344	0	0	2.00612	2.04222	1.54833	0.801356	0	0	2.25311	2.07431	1.48155	0.212131	0	0
6.98	2.03567	2.03169	1.36019	0.702629	0	0	2.1373	2.04975	1.34937	0.384279	0	0	2.01184	2.08073	1.45975	0.160461	1	0		6.98	1.97723	2.00358	1.46626	0.911402	0	0	1.99905	2.04068	1.55312	0.804003	0	0	2.25601	2.06988	1.52404	0.214065	0	0
6.99	2.03205	2.03076	1.35863	0.692343	0	0	2.1277	2.0476	1.3832	0.378025	0	0	2.01234	2.0827	1.47483	0.158943	1	0		6.99	1.97886	2.00694	1.46759	0.909257	0	0	1.99193	2.04033	1.55937	0.808019	0	0	2.25944	2.06987	1.56702	0.217862	0	0
7	2.03892	2.03305	1.35966	0.682123	0	0	2.13089	2.04913	1.41592	0.373389	0	0	2.01293	2.08207	1.49036	0.158428	0	0		7	1.98279	2.00814	1.46947	0.90424	0	0	1.99269	2.03543	1.56616	0.811983	0	0	2.25537	2.07401	1.60422	0.224783	0	0
7.01	2.03426	2.0374	1.36767	0.671846	0	0	2.13089	2.05212	1.44674	0.370381	0	0	2.02234	2.07688	1.50587	0.158869	0	0		7.01	1.98223	2.01226	1.44992	0.90269	0	0	1.98483	2.03988	1.5639	0.816452	0	0	2.24107	2.07055	1.64003	0.233997	0	0
7.02	2.02603	2.03422	1.38342	0.662763	0	0	2.12277	2.05326	1.47095	0.368727	0	0	2.02583	2.07366	1.51793	0.160137	0	0		7.02	1.97818	2.01601	1.42022	0.900438	0	0	1.98821	2.04131	1.56148	0.821044	0	0	2.22736	2.07028	1.6768	0.245213	0	0
7.03	2.02649	2.03219	1.40433	0.655357	0	0	2.12124	2.0648	1.48993	0.368428	0	0	2.02886	2.07589	1.52896	0.162323	1	0		7.03	1.98029	2.01696	1.39814	0.893513	0	0	1.98513	2.04171	1.55252	0.823019	0	0	2.21468	2.06935	1.70536	0.258514	0	0
7.04	2.02479	2.02876	1.43546	0.650698	0	0	2.12941	2.05883	1.50697	0.369382	0	0	2.0318	2.0746	1.53899	0.164636	1	0		7.04	1.98814	2.01829	1.38298	0.880758	0	0	1.97176	2.04246	1.54416	0.826314	0	0	2.1986	2.06653	1.72498	0.273985	0	0
7.05	2.02828	2.02933	1.47098	0.647948	0	0	2.13264	2.06216	1.51904	0.370394	0	0	2.02889	2.07074	1.55028	0.167621	1	0		7.05	1.9891	2.02355	1.37417	0.867853	0	0	1.9638	2.04097	1.5289	0.827611	0	0	2.18536	2.06337	1.73103	0.289969	0	0
7.06	2.03283	2.02889	1.50719	0.648792	0	0	2.13591	2.05437	1.5274	0.372455	0	0	2.03122	2.07525	1.56012	0.171247	1	0		7.06	1.99941	2.03214	1.37374	0.860889	0	0	1.97108	2.04428	1.52672	0.829593	0	0	2.17394	2.06973	1.72361	0.305413	0	0
7.07	2.02695	2.02963	1.54045	0.652396	0	0	2.12789	2.05508	1.5276	0.374393	0	0	2.03646	2.07173	1.57033	0.176098	1	0		7.07	2.004	2.03524	1.40544	0.855488	0	0	1.9649	2.04241	1.52204	0.829644	0	0	2.16021	2.071	1.70548	0.318548	0	0
7.08	2.03677	2.03021	1.56982	0.657927	0	0	2.13351	2.05394	1.52656	0.376582	0	0	2.02935	2.07204	1.57527	0.181405	0	0		7.08	2.01027	2.04105	1.44518	0.848409	0	0	1.96416	2.03721	1.52251	0.83097	0	0	2.1481	2.07129	1.67436	0.329494	0	0
7.09	2.04275	2.03432	1.58929	0.665149	0	0	2.13591	2.05241	1.51431	0.377597	0	0	2.02708	2.07138	1.57653	0.186961	0	0		7.09	2.00797	2.03905	1.46555	0.846978	0	0	1.9643	2.03863	1.52274	0.832874	0	0	2.13259	2.07389	1.6377	0.339211	0	0
7.1	2.04462	2.03444	1.5985	0.672888	0	0	2.12784	2.0524	1.50349	0.378297	0	0	2.02004	2.06915	1.57056	0.191514	0	0		7.1	2.00799	2.03839	1.48863	0.848271	0	0	1.95804	2.03974	1.52063	0.834311	0	0	2.11655	2.07298	1.59938	0.345318	0	0
7.11	2.04526	2.0319	1.59471	0.680689	0	0	2.11663	2.05131	1.4882	0.376715	0	0	2.01647	2.06891	1.56593	0.195538	0	0		7.11	2.01653	2.03699	1.51729	0.848584	0	0	1.96055	2.0397	1.51838	0.83636	0	0	2.11134	2.07395	1.55847	0.349122	0	0
7.12	2.04534	2.03455	1.58217	0.68758	0	0	2.10703	2.04647	1.47938	0.375431	0	0	2.0112	2.06795	1.56159	0.198495	1	0		7.12	2.0172	2.03695	1.52929	0.851428	0	0	1.95908	2.04305	1.50741	0.835785	0	0	2.10326	2.07101	1.51048	0.350094	0	0
7.13	2.04139	2.03273	1.5666	0.691758	0	0	2.10141	2.04385	1.47255	0.37307	0	0	2.00596	2.06449	1.56164	0.202333	1	0		7.13	2.02065	2.03911	1.53331	0.854585	0	0	1.95367	2.04411	1.50069	0.83644	0	0	2.09019	2.077	1.46551	0.348055	0	0
7.14	2.04483	2.03132	1.54384	0.6945	0	0	2.08932	2.04906	1.4753	0.37146	0	0	1.99949	2.06673	1.56399	0.206513	1	0		7.14	2.01334	2.03774	1.5359	0.857441	0	0	1.96109	2.04895	1.48715	0.835079	0	0	2.07586	2.07818	1.4214	0.342539	0	0
7.15	2.04539	2.02771	1.51602	0.696678	0	0	2.07719	2.04354	1.47844	0.370127	0	0	1.99659	2.06645	1.56212	0.211082	1	0		7.15	2.01453	2.03539	1.52776	0.860172	0	0	1.97007	2.05039	1.48913	0.834517	0	0	2.06443	2.0816	1.37883	0.33437	0	0
7.16	2.04251	2.0303	1.49046	0.696348	0	0	2.07068	2.05395	1.48857	0.369363	0	0	1.98608	2.06422	1.54614	0.215851	1	0		7.16	2.00268	2.03426	1.51802	0.861407	0	0	1.95827	2.04634	1.48467	0.832535	0	0	2.06047	2.08087	1.343	0.324172	0	0
7.17	2.04659	2.03034	1.46405	0.693305	0	0	2.07479	2.0532	1.50059	0.369014	0	0	1.98081	2.06747	1.52238	0.218214	1	0		7.17	2.00556	2.03351	1.50652	0.861344	0	0	1.96424	2.04632	1.485	0.83255	0	0	2.05235	2.07887	1.31674	0.311631	0	0
7.18	2.04192	2.0345	1.43543	0.688349	0	0	2.06192	2.05096	1.51898	0.36967	0	0	1.98258	2.06365	1.48965	0.216978	0	0		7.18	2.00161	2.03041	1.49539	0.861023	0	0	1.96906	2.0519	1.48651	0.831879	0	0	2.04257	2.08198	1.30135	0.298217	0	0
7.19	2.04135	2.03056	1.41374	0.68166	0	0	2.06192	2.04986	1.54322	0.371637	0	0	1.98431	2.06179	1.44897	0.213617	0	0		7.19	2.00956	2.02832	1.48456	0.859771	0	0	1.97227	2.04897	1.48876	0.830615	0	0	2.02947	2.07715	1.29615	0.284367	0	0
7.2	2.04016	2.027	1.39978	0.673612	0	0	2.06279	2.05211	1.57197	0.375776	0	0	1.98788	2.06021	1.41159	0.207797	0	0		7.2	2.0072	2.03091	1.46962	0.858524	0	0	1.97938	2.05158	1.48887	0.830503	0	0	2.02778	2.07611	1.30087	0.271313	0	0
7.21	2.04311	2.02679	1.39559	0.665535	0	0	2.06113	2.04723	1.6028	0.382226	0	0	1.98438	2.06245	1.377	0.199652	0	0		7.21	2.00032	2.03154	1.45026	0.855893	0	0	1.98322	2.05018	1.48917	0.829189	0	0	2.02253	2.07382	1.31357	0.259465	0	0
7.22	2.04367	2.02617	1.40031	0.657502	0	0	2.06201	2.04684	1.62923	0.390432	0	0	1.98795	2.06186	1.3478	0.190149	1	0		7.22	2.00411	2.03059	1.42656	0.850493	0	0	1.99357	2.04871	1.4914	0.829239	0	0	2.01735	2.07545	1.33344	0.24842	0	0
7.23	2.04599	2.02582	1.41129	0.65105	0	0	2.05716	2.04314	1.64834	0.400263	0	0	1.99779	2.06671	1.32468	0.177933	1	0		7.23	2.00066	2.02613	1.4017	0.843256	0	0	2.00142	2.04799	1.48306	0.828656	0	0	2.0149	2.07226	1.35408	0.239038	0	0
7.24	2.0495	2.02687	1.42631	0.646049	0	0	2.06265	2.04092	1.65765	0.410095	0	0	1.99549	2.05941	1.31013	0.165304	1	0		7.24	2.00283	2.02834	1.37692	0.833539	0	0	2.00927	2.0424	1.48092	0.828056	0	0	2.01259	2.07258	1.37593	0.231494	0	0
7.25	2.05414	2.03008	1.44727	0.641922	0	0	2.05537	2.04425	1.65643	0.419921	0	0	2.00196	2.05851	1.30961	0.152145	1	0		7.25	2.00611	2.02936	1.3607	0.823408	0	0	2.01076	2.03835	1.4697	0.825462	0	0	2.00507	2.06903	1.40401	0.224992	0	0
7.26	2.05702	2.03003	1.46986	0.639212	0	0	2.05052	2.04092	1.64656	0.42914	0	0	2.00313	2.0579	1.33134	0.139381	1	0		7.26	2.00382	2.02667	1.35197	0.811926	0	0	2.01787	2.04129	1.4585	0.823509	0	0	1.98836	2.06556	1.4323	0.220082	0	0
7.27	2.06162	2.02937	1.49486	0.638667	0	0	2.05126	2.04239	1.63323	0.436983	0	0	2.00666	2.05627	1.3629	0.129714	1	0		7.27	1.99921	2.02846	1.35047	0.80073	0	0	2.01984	2.04354	1.44751	0.820222	0	0	1.98436	2.06623	1.46271	0.217951	0	0
7.28	2.06517	2.02594	1.52353	0.640284	0	0	2.04877	2.04496	1.61792	0.443877	0	0	2.01137	2.05342	1.41202	0.124394	1	0		7.28	1.99964	2.03027	1.34966	0.790377	0	0	2.01753	2.04097	1.4455	0.816306	0	0	1.98314	2.06629	1.49917	0.217548	0	0
7.29	2.06864	2.02785	1.55203	0.644214	0	0	2.04388	2.04311	1.6035	0.449744	0	0	2.01077	2.05437	1.4688	0.121786	0	0		7.29	1.99788	2.0307	1.35654	0.780123	0	0	2.02153	2.03356	1.4411	0.812437	0	0	1.98595	2.06569	1.53592	0.219656	0	0
7.3	2.06692	2.03057	1.57762	0.650329	0	0	2.0317	2.04052	1.59253	0.455014	0	0	2.01307	2.05986	1.5256	0.124216	0	0		7.3	1.99959	2.02763	1.37035	0.769704	0	0	2.0217	2.03247	1.43682	0.809244	0	0	1.97845	2.06664	1.57146	0.224729	0	0
7.31	2.06629	2.03191	1.59253	0.657798	0	0	2.03894	2.05095	1.58705	0.45994	0	0	2.01657	2.06407	1.57819	0.129476	0	0		7.31	1.99623	2.02767	1.39451	0.760679	0	0	2.02502	2.03169	1.43236	0.80598	0	0	1.97218	2.06761	1.60687	0.231483	0	0
7.32	2.06921	2.03263	1.59461	0.666396	0	0	2.04291	2.05431	1.58566	0.464519	0	0	2.01711	2.0695	1.6248	0.13784	0	0		7.32	1.99125	2.02835	1.42489	0.754418	0	0	2.01625	2.03462	1.43209	0.801419	0	0	1.96987	2.06829	1.64003	0.240634	0	0
7.33	2.07736	2.033	1.58519	0.673339	0	0	2.04051	2.05323	1.58887	0.469782	0	0	2.0073	2.06562	1.65696	0.149214	1	0		7.33	1.99351	2.02996	1.4588	0.752695	0	0	2.0179	2.03053	1.43172	0.796177	0	0	1.96237	2.07117	1.66943	0.251473	0	0
7.34	2.07673	2.03275	1.56036	0.678011	0	0	2.02856	2.05506	1.59523	0.475234	0	0	2.0098	2.06337	1.68093	0.161402	1	0		7.34	1.99975	2.02767	1.49459	0.753292	0	0	2.01314	2.03129	1.43172	0.792227	0	0	1.96125	2.06988	1.69815	0.264107	0	0
7.35	2.08365	2.02973	1.5192	0.680761	0	0	2.02538	2.05472	1.60733	0.481459	0	0	2.00566	2.05949	1.69053	0.17404	1	0		7.35	1.99697	2.02751	1.52141	0.754986	0	0	2.00756	2.038	1.4384	0.788925	0	0	1.96244	2.07439	1.72329	0.278511	0	0
7.36	2.08829	2.0278	1.47041	0.679361	0	0	2.02367	2.0558	1.62026	0.488281	0	0	2.0062	2.05917	1.68823	0.186908	1	0		7.36	2.01278	2.03041	1.53053	0.758745	0	0	2.00526	2.03802	1.44517	0.785659	0	0	1.97109	2.07795	1.74742	0.294381	0	0
7.37	2.0813	2.02703	1.41696	0.673253	0	0	2.018	2.0558	1.63494	0.496459	0	0	2.00973	2.06559	1.68012	0.198319	1	0		7.37	2.01162	2.0298	1.52853	0.762065	0	0	2.01341	2.04401	1.44975	0.783087	0	0	1.97049	2.07639	1.76394	0.311514	0	0
7.38	2.0749	2.02886	1.35571	0.662768	0	0	2.0108	2.05395	1.64704	0.505571	0	0	2.00736	2.071	1.66599	0.208965	1	0		7.38	2.01615	2.02664	1.52163	0.7636	0	0	2.01685	2.04844	1.44753	0.77986	0	0	1.96422	2.07957	1.77053	0.330013	0	0
7.39	2.07255	2.02969	1.29353	0.648348	0	0	2.00927	2.05882	1.65816	0.51539	0	0	2.01204	2.07068	1.64965	0.218577	1	0		7.39	2.01275	2.02721	1.50102	0.763482	0	0	2.0163	2.05662	1.44946	0.777272	0	0	1.95673	2.08271	1.76987	0.347889	0	0
7.4	2.07487	2.02926	1.23223	0.629219	0	0	2.01079	2.06028	1.66693	0.525217	0	0	2.0091	2.06685	1.63294	0.22673	1	0		7.4	2.00768	2.02716	1.47619	0.762713	0	0	2.00933	2.05695	1.45139	0.773309	0	0	1.95319	2.084	1.7588	0.364386	0	0
7.41	2.09113	2.02725	1.17535	0.605607	0	0	2.00838	2.05361	1.67269	0.535349	0	0	2.00093	2.06297	1.61381	0.23441	0	0		7.41	2.00706	2.02556	1.44445	0.75911	0	0	2.00554	2.05103	1.45119	0.770618	0	0	1.95326	2.08497	1.73955	0.380048	0	0
7.42	2.09872	2.02482	1.12206	0.577601	0	0	2.00196	2.05064	1.67702	0.546137	0	0	1.99449	2.06039	1.59436	0.240519	0	0		7.42	2.0059	2.02532	1.4118	0.753561	0	0	2.00578	2.04514	1.44036	0.768621	0	0	1.95098	2.07734	1.71268	0.393665	0	0
7.43	2.10329	2.02835	1.07562	0.546796	0	0	2.00274	2.05361	1.68248	0.556962	0	0	1.99499	2.06519	1.57117	0.245093	0	0		7.43	2.00079	2.02547	1.37295	0.743757	0	0	2.0046	2.04809	1.43417	0.765334	0	0	1.94174	2.0688	1.68323	0.406053	0	0
7.44	2.12068	2.03113	1.04008	0.51334	0	0	2.00914	2.05474	1.6876	0.56807	0	0	2.00186	2.06968	1.539	0.24853	0	0		7.44	1.99338	2.02915	1.33643	0.731975	0	0	2.00893	2.05036	1.415	0.759525	0	0	1.93249	2.06916	1.65049	0.415402	0	0
7.45	2.13108	2.03127	1.02404	0.47762	0	0	2.01071	2.04915	1.6909	0.579521	0	0	2.00246	2.07163	1.50428	0.249321	1	0		7.45	1.9951	2.02951	1.29808	0.717326	0	0	2.01005	2.04811	1.38901	0.753717	0	0	1.92437	2.06695	1.61896	0.42255	0	0
7.46	2.14446	2.03379	1.02252	0.441312	0	0	2.00193	2.04617	1.69154	0.591177	0	0	2.00129	2.06748	1.46784	0.246791	1	0		7.46	1.99228	2.02718	1.2615	0.700681	0	0	2.01508	2.04886	1.36709	0.745321	0	0	1.9105	2.06629	1.58506	0.427818	0	0
7.47	2.16943	2.03494	1.03795	0.407577	0	0	1.99468	2.04622	1.68828	0.602948	0	0	1.99482	2.06173	1.42889	0.241876	1	0		7.47	1.99684	2.02544	1.21764	0.68143	0	0	2.01451	2.04512	1.35127	0.735591	0	0	1.90297	2.06979	1.5536	0.431427	0	0
7.48	2.19434	2.03394	1.073	0.37623	0	0	2.00114	2.04624	1.6752	0.613961	0	0	1.99425	2.05924	1.394	0.234886	1	0		7.48	1.99571	2.02664	1.16621	0.658561	0	0	2.01949	2.04624	1.33583	0.725781	0	0	1.90644	2.06974	1.52602	0.433053	0	0
7.49	2.22223	2.02792	1.12154	0.348286	0	0	1.99625	2.04507	1.65521	0.6241	0	0	1.99312	2.05956	1.36757	0.225956	1	0		7.49	2.00198	2.02469	1.11195	0.631112	0	0	2.02292	2.04588	1.33143	0.715264	0	0	1.90475	2.07067	1.49774	0.432417	0	0
7.5	2.25064	2.02874	1.17499	0.325087	0	0	1.99399	2.04173	1.6243	0.631658	0	0	1.99315	2.05727	1.34931	0.215672	1	0		7.5	2.0156	2.02411	1.06198	0.598091	0	0	2.02624	2.04777	1.34012	0.704863	0	0	1.9036	2.07261	1.47288	0.430809	0	0
7.51	2.2738	2.03015	1.239	0.306118	0	0	1.98831	2.03877	1.58683	0.637366	0	0	1.99786	2.05729	1.33979	0.204753	1	0		7.51	2.01896	2.02275	1.0236	0.562061	0	0	2.03369	2.05261	1.35822	0.695155	0	0	1.90238	2.07514	1.44859	0.427099	0	0
7.52	2.31086	2.03178	1.3071	0.291478	0	0	1.98905	2.04364	1.54432	0.639939	0	0	2.00139	2.05598	1.33884	0.194042	1	0		7.52	2.02973	2.02627	1.00278	0.52496	0	0	2.03561	2.05261	1.38463	0.688013	0	0	1.90291	2.07988	1.43013	0.422817	0	0
7.53	2.34918	2.0312	1.37905	0.282994	0	0	1.98416	2.03879	1.50403	0.639801	0	0	2.00199	2.05663	1.35087	0.18403	0	0		7.53	2.04732	2.02687	1.00761	0.488381	0	0	2.03495	2.05041	1.41534	0.683589	0	0	1.90525	2.08688	1.41284	0.416736	0	0
7.54	2.37418	2.03281	1.45615	0.279377	0	0	1.97609	2.04065	1.46627	0.637288	0	0	1.99622	2.05855	1.374	0.1748	0	0		7.54	2.0598	2.02354	1.02943	0.453494	0	0	2.02794	2.05185	1.45014	0.680931	0	0	1.91565	2.09168	1.4016	0.410237	0	0
7.55	2.40085	2.03527	1.53276	0.28188	0	0	1.97932	2.04441	1.43563	0.632858	0	0	1.99569	2.06335	1.40658	0.168332	0	0		7.55	2.06886	2.02434	1.07373	0.422198	0	0	2.033	2.05259	1.47627	0.679669	0	0	1.91341	2.09547	1.39083	0.403143	0	0
7.56	2.42522	2.03215	1.60463	0.290454	0	0	1.99385	2.04292	1.41349	0.627327	0	0	1.99349	2.0678	1.44077	0.164757	0	0		7.56	2.07558	2.02649	1.13932	0.393963	0	0	2.03493	2.05406	1.49983	0.680317	0	0	1.91519	2.0955	1.38761	0.395864	0	0
7.57	2.44149	2.03157	1.67051	0.303179	0	0	1.99463	2.0414	1.39895	0.620784	0	0	1.99292	2.06748	1.47893	0.164386	0	0		7.57	2.08454	2.02747	1.22607	0.372688	0	0	2.03438	2.05739	1.51956	0.680951	0	0	1.91578	2.09808	1.38952	0.388163	0	0
7.58	2.46119	2.03416	1.72772	0.320368	0	0	1.98734	2.04142	1.39721	0.614056	0	1	1.98768	2.06702	1.51412	0.165227	1	0		7.58	2.09592	2.02881	1.33004	0.359538	0	0	2.03148	2.05404	1.53444	0.683538	0	0	1.91232	2.0937	1.39967	0.381061	0	0
7.59	2.4815	2.03841	1.77415	0.340285	0	0	1.98656	2.04216	1.40336	0.607218	0	1	1.98531	2.07105	1.54313	0.168112	1	0		7.59	2.10776	2.03272	1.44918	0.355639	0	0	2.03193	2.06036	1.54304	0.686752	0	0	1.91337	2.09155	1.42268	0.375168	0	0
7.6	2.48905	2.03943	1.81296	0.363226	0	0	1.98485	2.04216	1.41647	0.60227	0	1	1.98117	2.07383	1.56253	0.172814	1	0		7.6	2.11228	2.03644	1.56879	0.361485	0	0	2.04106	2.06148	1.54306	0.689916	0	0	1.91691	2.09124	1.45773	0.371294	0	0
7.61	2.4908	2.03945	1.83919	0.388387	0	0	1.98328	2.04175	1.43272	0.598567	0	0	1.98061	2.07436	1.57862	0.178448	1	0		7.61	2.12868	2.04135	1.68133	0.375809	0	0	2.04303	2.06597	1.53182	0.693124	0	0	1.91582	2.08781	1.50522	0.37132	0	0
7.62	2.49196	2.03728	1.85788	0.414976	0	0	1.97443	2.03837	1.44901	0.595928	0	0	1.98181	2.07812	1.58746	0.184236	1	0		7.62	2.13887	2.04139	1.78574	0.39726	0	0	2.04891	2.06448	1.51442	0.693764	0	0	1.90892	2.08593	1.56414	0.374745	0	0
7.63	2.47746	2.03533	1.86427	0.441535	0	0	1.98093	2.04063	1.4563	0.594033	0	0	1.98061	2.07737	1.59051	0.190182	1	0		7.63	2.13541	2.04022	1.87522	0.424312	0	0	2.06211	2.06641	1.48824	0.693007	0	0	1.91529	2.08469	1.63343	0.382718	0	0
7.64	2.47163	2.02873	1.85979	0.468125	0	0	1.98088	2.03507	1.45387	0.592042	0	0	1.98288	2.07887	1.59069	0.195874	1	0		7.64	2.13935	2.04064	1.95288	0.457713	0	0	2.07611	2.06422	1.45093	0.691044	0	0	1.90773	2.08056	1.70705	0.395529	0	0
7.65	2.45315	2.02568	1.84737	0.493352	0	0	1.98808	2.0388	1.43753	0.589264	0	0	1.97934	2.07521	1.58678	0.201544	0	0		7.65	2.14051	2.03674	2.01646	0.495523	0	0	2.08613	2.0617	1.41356	0.686416	0	0	1.90479	2.0787	1.78603	0.413647	0	0
7.66	2.44152	2.02526	1.829	0.516912	0	0	1.98642	2.04367	1.40666	0.584838	0	0	1.98324	2.07254	1.58427	0.207235	0	0		7.66	2.13777	2.03672	2.06369	0.537586	0	0	2.10074	2.05319	1.36782	0.678522	0	0	1.90472	2.07741	1.86422	0.437045	0	0
7.67	2.42873	2.02445	1.80262	0.539063	0	0	2.00663	2.04068	1.36502	0.577336	0	0	1.98151	2.07111	1.58162	0.211781	0	0		7.67	2.1333	2.03589	2.09113	0.581749	0	0	2.11865	2.0421	1.31076	0.668039	0	0	1.9065	2.07359	1.93927	0.46554	0	0
7.68	2.41539	2.02182	1.77068	0.559059	0	0	2.0236	2.04179	1.31205	0.566256	0	0	1.98498	2.07781	1.57364	0.216931	0	0		7.68	2.13389	2.03589	2.09696	0.625672	0	0	2.1436	2.04475	1.2518	0.653672	0	0	1.90472	2.07232	1.99967	0.498333	0	0
7.69	2.38982	2.01962	1.73348	0.576226	0	0	2.04851	2.03589	1.2493	0.551875	0	0	1.98539	2.07464	1.56363	0.221782	1	0		7.69	2.12654	2.03429	2.08143	0.668876	0	0	2.16376	2.03882	1.1927	0.634727	0	0	1.90129	2.07358	2.03955	0.534968	0	0
7.7	2.38054	2.01724	1.69782	0.590044	0	0	2.08081	2.04153	1.18245	0.533331	0	0	1.99247	2.07493	1.55788	0.224921	1	0		7.7	2.12308	2.03032	2.04354	0.708769	0	0	2.18622	2.03512	1.13776	0.612554	0	0	1.90007	2.07421	2.05792	0.572257	0	0
7.71	2.35971	2.01266	1.66511	0.600317	0	0	2.10175	2.04825	1.12246	0.510232	0	0	1.9965	2.07559	1.54677	0.227432	1	0		7.71	2.11519	2.02499	1.99069	0.745285	0	0	2.21239	2.02882	1.09358	0.587071	0	0	1.9	2.07642	2.04943	0.608316	0	0
7.72	2.33712	2.01383	1.64113	0.609729	0	0	2.13635	2.04934	1.06471	0.482834	0	0	1.99417	2.06957	1.53703	0.230153	1	0		7.72	2.10895	2.01904	1.92056	0.775913	0	0	2.23787	2.03627	1.06278	0.560241	0	0	1.90687	2.08125	2.0161	0.642643	0	0
7.73	2.32719	2.01281	1.62482	0.618039	0	0	2.162	2.05116	1.01337	0.453903	0	0	1.99006	2.06796	1.52816	0.231779	1	0		7.73	2.1022	2.01722	1.84716	0.800957	0	0	2.24883	2.03368	1.04515	0.532726	0	0	1.90858	2.08349	1.96532	0.672738	0	0
7.74	2.31152	2.01601	1.61933	0.626642	0	0	2.20633	2.05226	0.978169	0.422335	0	0	1.97722	2.06507	1.51989	0.233536	1	0		7.74	2.09036	2.0152	1.76867	0.819109	0	0	2.27181	2.03294	1.0432	0.504615	0	0	1.91433	2.08224	1.90364	0.698794	0	0
7.75	2.30632	2.01765	1.61247	0.634632	0	0	2.24485	2.04588	0.956522	0.388514	0	0	1.97138	2.06608	1.50753	0.233858	1	0		7.75	2.08121	2.01731	1.69039	0.832781	0	0	2.28679	2.0344	1.0541	0.477195	0	0	1.93166	2.07653	1.83407	0.719963	0	0
7.76	2.29529	2.01907	1.60772	0.642943	0	0	2.29297	2.03995	0.943846	0.35494	0	0	1.97148	2.06576	1.49372	0.233746	0	0		7.76	2.07665	2.01691	1.62016	0.841258	0	0	2.29467	2.04296	1.06757	0.45113	0	0	1.93866	2.0759	1.7656	0.736443	0	0
7.77	2.28426	2.02051	1.60372	0.649906	0	0	2.3337	2.04262	0.944509	0.3211	0	0	1.96738	2.06901	1.47668	0.232542	0	0		7.77	2.07891	2.01791	1.56287	0.843925	0	0	2.30583	2.04778	1.09439	0.427544	0	0	1.95121	2.07429	1.70016	0.748688	0	0
7.78	2.27621	2.02219	1.60471	0.656519	0	0	2.37291	2.04483	0.961781	0.288397	0	0	1.95927	2.06494	1.46392	0.229785	0	0		7.78	2.0676	2.01772	1.51724	0.843881	0	0	2.30733	2.04886	1.1251	0.40404	0	0	1.96775	2.08038	1.6443	0.757048	0	0
7.79	2.27158	2.02657	1.61157	0.663693	0	0	2.41383	2.05448	0.989556	0.257026	0	0	1.95889	2.06403	1.44901	0.226134	0	0		7.79	2.06595	2.0183	1.48585	0.841568	0	0	2.31425	2.04924	1.15791	0.383908	0	0	1.98719	2.07976	1.60075	0.76233	0	0
7.8	2.25535	2.02692	1.62072	0.672036	0	0	2.4595	2.05033	1.03082	0.228345	0	0	1.95422	2.0615	1.43367	0.222405	0	0		7.8	2.05919	2.0201	1.47065	0.83894	0	0	2.31105	2.05111	1.18689	0.365627	0	0	2.00145	2.07916	1.56979	0.765768	0	0
7.81	2.2478	2.03124	1.63405	0.6828	0	0	2.49636	2.04772	1.07362	0.203036	0	0	1.94841	2.05668	1.42172	0.217559	1	0		7.81	2.05295	2.02167	1.4677	0.836205	0	0	2.30882	2.0537	1.22468	0.349329	0	0	2.01568	2.075	1.55797	0.768425	0	0
7.82	2.23733	2.03201	1.6455	0.693031	0	0	2.53322	2.04599	1.12493	0.181475	0	0	1.94951	2.0583	1.40859	0.211486	1	0		7.82	2.04386	2.02246	1.47642	0.83344	0	0	2.3066	2.05296	1.25526	0.334365	0	0	2.03338	2.06731	1.56123	0.770842	0	0
7.83	2.22693	2.03458	1.65549	0.704404	0	0	2.57418	2.0479	1.17894	0.16151	0	0	1.95128	2.05609	1.39614	0.204936	1	0		7.83	2.04334	2.02544	1.48725	0.832345	0	0	2.31006	2.05814	1.28741	0.322105	0	0	2.04985	2.0705	1.5748	0.775451	0	0
7.84	2.21913	2.03537	1.65854	0.715668	0	0	2.59656	2.04866	1.22897	0.145409	0	0	1.95889	2.05546	1.3862	0.197118	1	0		7.84	2.04163	2.02879	1.5023	0.833145	0	0	2.30229	2.05892	1.3207	0.311075	0	0	2.07098	2.07371	1.59261	0.781766	0	0
7.85	2.20694	2.03454	1.66306	0.727579	0	0	2.62318	2.05429	1.27565	0.132801	0	0	1.96413	2.05642	1.38459	0.189436	1	0		7.85	2.04842	2.02881	1.52399	0.834384	0	0	2.29607	2.05964	1.35389	0.302364	0	0	2.08167	2.08071	1.61191	0.789511	0	0
7.86	2.19015	2.03433	1.66139	0.739433	0	0	2.64417	2.05949	1.32591	0.12238	1	0	1.96353	2.06095	1.38482	0.181437	1	0		7.86	2.05127	2.02687	1.54064	0.837027	0	0	2.29783	2.05185	1.38867	0.29597	0	0	2.09814	2.08046	1.62158	0.797821	0	0
7.87	2.17399	2.03848	1.65866	0.751278	0	0	2.65796	2.05951	1.37046	0.11471	1	0	1.96763	2.05968	1.39396	0.17485	1	0		7.87	2.0479	2.02846	1.5465	0.842009	0	0	2.29163	2.05856	1.42576	0.290883	0	0	2.11135	2.08364	1.62478	0.806366	0	0
7.88	2.15309	2.0378	1.6485	0.762056	0	0	2.6789	2.0596	1.40643	0.109703	1	0	1.97747	2.05867	1.40482	0.168375	0	0		7.88	2.04842	2.02963	1.54656	0.846862	0	0	2.28239	2.05523	1.46182	0.288974	0	0	2.12743	2.0776	1.6266	0.814044	0	0
7.89	2.13629	2.0336	1.63088	0.772344	0	0	2.68619	2.05851	1.44158	0.10686	1	0	1.97801	2.05636	1.42221	0.163459	0	0		7.89	2.04386	2.02845	1.53614	0.849755	0	0	2.27075	2.05446	1.49783	0.288982	0	0	2.13948	2.07955	1.62976	0.821376	0	0
7.9	2.12295	2.03162	1.60633	0.780627	0	0	2.69108	2.05894	1.47171	0.104956	1	0	1.97914	2.06214	1.43878	0.159224	0	0		7.9	2.04325	2.02687	1.52222	0.851018	0	0	2.26632	2.05187	1.53746	0.291002	0	0	2.16015	2.07796	1.63484	0.829698	0	0
7.91	2.10675	2.02746	1.5691	0.786187	0	0	2.70068	2.06157	1.49752	0.104993	1	0	1.98151	2.06311	1.45791	0.156743	0	0		7.91	2.05007	2.02826	1.50667	0.849939	0	0	2.2531	2.05298	1.56798	0.295325	0	0	2.17963	2.0761	1.64288	0.839011	0	0
7.92	2.09105	2.0299	1.51729	0.78926	0	0	2.70488	2.06111	1.52	0.10629	1	0	1.98498	2.06758	1.47707	0.155416	0	0		7.92	2.04842	2.03103	1.49904	0.849946	0	0	2.24944	2.05259	1.60019	0.302031	0	0	2.1975	2.07966	1.65028	0.849169	0	0
7.93	2.07893	2.02973	1.45854	0.786741	0	0	2.70654	2.0577	1.5417	0.108965	1	0	1.98154	2.07013	1.49558	0.155014	1	0		7.93	2.04839	2.03141	1.49883	0.849245	0	0	2.23923	2.05073	1.62718	0.309203	0	0	2.21295	2.07426	1.65078	0.859399	0	0
7.94	2.06527	2.03074	1.39641	0.77852	0	0	2.71461	2.05471	1.55961	0.112812	1	0	1.97801	2.06691	1.51008	0.156181	1	0		7.94	2.05343	2.03024	1.50659	0.849414	0	0	2.23786	2.04958	1.65322	0.318797	0	0	2.22616	2.07392	1.64795	0.869079	0	0
7.95	2.05828	2.03234	1.3321	0.765817	0	0	2.71133	2.05279	1.57497	0.117366	1	0	1.97977	2.06376	1.5203	0.157821	1	0		7.95	2.04952	2.03065	1.51119	0.850598	0	0	2.226	2.04623	1.67502	0.328851	0	0	2.24561	2.07335	1.63877	0.877562	0	0
7.96	2.05424	2.03373	1.27726	0.749182	0	0	2.70737	2.05016	1.59004	0.122731	1	0	1.97977	2.06028	1.52953	0.159942	1	0		7.96	2.04722	2.03379	1.51737	0.852293	0	0	2.21758	2.04918	1.7007	0.340923	0	0	2.2668	2.07207	1.62777	0.885975	0	0
7.97	2.05361	2.03374	1.2281	0.729281	0	0	2.71715	2.04974	1.60632	0.1286	0	0	1.98324	2.05994	1.53226	0.16186	1	0		7.97	2.0415	2.03476	1.52202	0.853945	0	0	2.20756	2.04731	1.7187	0.354115	0	0	2.29196	2.0715	1.61204	0.893218	0	0
7.98	2.04725	2.03336	1.18456	0.707173	0	0	2.72125	2.04481	1.62202	0.135759	0	0	1.98738	2.06316	1.53268	0.164387	1	0		7.98	2.03982	2.03553	1.52011	0.855452	0	0	2.20315	2.04693	1.73904	0.368931	0	0	2.31673	2.07083	1.59098	0.899958	0	0
7.99	2.04672	2.03555	1.15823	0.681393	0	0	2.72683	2.03963	1.63678	0.144452	0	0	1.99379	2.0661	1.52994	0.166422	1	0		7.99	2.03804	2.03928	1.5199	0.857279	0	0	2.20114	2.0492	1.75003	0.38388	0	0	2.34833	2.07046	1.5634	0.904644	0	0
8	2.04784	2.03817	1.15506	0.653137	0	0	2.72356	2.04036	1.65495	0.153677	0	0	1.99909	2.06835	1.52719	0.168194	1	0		8	2.0392	2.04122	1.51521	0.857781	0	0	2.19592	2.05143	1.75522	0.399987	0	0	2.37715	2.06793	1.53423	0.906441	0	0
8.01	2.05364	2.0414	1.17152	0.627093	0	0	2.72928	2.03702	1.66961	0.163437	0	0	2.00366	2.07444	1.52567	0.169444	0	0		8.01	2.03186	2.04331	1.50949	0.859402	0	0	2.19808	2.04848	1.75409	0.415329	0	0	2.40317	2.0698	1.50142	0.906099	0	0
8.02	2.05891	2.04219	1.21042	0.606061	0	0	2.73495	2.03858	1.67325	0.174712	0	0	2.00309	2.07317	1.52447	0.17049	0	0		8.02	2.03413	2.0405	1.49688	0.859378	0	0	2.19034	2.04629	1.75012	0.430065	0	0	2.43193	2.06979	1.4741	0.904083	0	0
8.03	2.06063	2.04082	1.27237	0.589832	0	0	2.73984	2.03673	1.67304	0.186235	0	0	2.01587	2.07063	1.524	0.172535	0	0		8.03	2.02565	2.04043	1.48456	0.858841	0	0	2.18919	2.04744	1.73506	0.444547	0	0	2.46541	2.06502	1.45766	0.90041	0	0
8.04	2.06765	2.04084	1.33156	0.57795	0	0	2.7446	2.03937	1.66613	0.196009	0	0	2.03462	2.07678	1.52733	0.17419	0	0		8.04	2.02	2.04116	1.46443	0.856166	0	0	2.17841	2.05156	1.71488	0.458314	0	0	2.49714	2.05883	1.44767	0.896424	0	0
8.05	2.07696	2.04269	1.38033	0.571823	0	0	2.74792	2.04015	1.65076	0.205172	1	0	2.04576	2.07766	1.53067	0.175812	0	0		8.05	2.01605	2.04148	1.44389	0.852267	0	0	2.17891	2.05086	1.68492	0.469939	0	0	2.53072	2.05746	1.44779	0.893	0	0
8.06	2.08328	2.04292	1.42488	0.566924	0	0	2.75586	2.04207	1.62633	0.212875	1	0	2.04923	2.08048	1.53173	0.178119	1	0		8.06	2.0189	2.03928	1.41915	0.846696	0	0	2.17356	2.05313	1.64772	0.479274	0	0	2.55733	2.06183	1.45545	0.88949	0	0
8.07	2.08679	2.03661	1.47137	0.563313	0	0	2.74683	2.04061	1.60006	0.219578	1	0	2.05804	2.08145	1.53161	0.180226	1	0		8.07	2.02287	2.03667	1.40098	0.839334	0	0	2.17295	2.05279	1.60143	0.485096	0	0	2.58857	2.06268	1.46542	0.887509	0	0
8.08	2.09955	2.03524	1.51419	0.562996	0	0	2.74019	2.04209	1.57158	0.223831	1	0	2.05624	2.07501	1.53086	0.182607	1	0		8.08	2.0285	2.03744	1.38529	0.829959	0	0	2.1681	2.05539	1.55616	0.488507	0	0	2.61749	2.0661	1.47444	0.886269	0	0
8.09	2.09495	2.03007	1.54878	0.567724	0	0	2.73702	2.04126	1.54151	0.225786	1	0	2.05511	2.07784	1.52851	0.184223	1	0		8.09	2.02572	2.03448	1.3745	0.820793	0	0	2.16417	2.05465	1.51208	0.4885	0	0	2.63777	2.0673	1.48077	0.885446	0	0
8.1	2.09973	2.02762	1.5727	0.576891	0	0	2.73712	2.04012	1.50538	0.226474	1	0	2.06388	2.07242	1.52536	0.185608	1	0		8.1	2.02174	2.03548	1.37508	0.811289	0	0	2.15694	2.05316	1.47907	0.48665	0	0	2.65857	2.06238	1.48097	0.884887	0	0
8.11	2.10258	2.02717	1.5994	0.584348	0	0	2.73385	2.04527	1.47367	0.225228	1	0	2.07212	2.07242	1.5179	0.187171	1	0		8.11	2.01721	2.03415	1.3846	0.801864	0	0	2.15114	2.05652	1.44934	0.482868	0	0	2.68053	2.06041	1.47518	0.883384	0	0
8.12	2.10845	2.02211	1.61201	0.589283	0	0	2.72643	2.04376	1.45182	0.22118	0	0	2.07562	2.07276	1.51275	0.188275	1	0		8.12	2.01776	2.03948	1.40183	0.794709	0	0	2.13989	2.0528	1.42994	0.478867	0	0	2.69789	2.06028	1.45915	0.881468	0	0
8.13	2.10449	2.02165	1.58835	0.598505	0	0	2.71187	2.04788	1.43576	0.215996	0	0	2.07733	2.07245	1.50828	0.188289	1	0		8.13	2.03015	2.04246	1.4226	0.788735	0	0	2.12943	2.04907	1.41945	0.47343	0	0	2.7147	2.06817	1.43184	0.878388	0	0
8.14	2.10044	2.01862	1.57337	0.607736	0	0	2.70477	2.04413	1.4277	0.211446	0	0	2.07619	2.07085	1.50081	0.188271	0	0		8.14	2.03587	2.04056	1.44991	0.785726	0	0	2.12616	2.04571	1.4181	0.46765	0	0	2.73203	2.07238	1.39537	0.872478	0	0
8.15	2.09821	2.01696	1.58372	0.608453	0	1	2.695	2.03858	1.43258	0.207356	0	0	2.07783	2.07503	1.49483	0.188238	0	0		8.15	2.04098	2.03826	1.47656	0.78364	0	0	2.1268	2.04677	1.42437	0.462678	0	0	2.74247	2.07394	1.35266	0.863251	0	0
8.16	2.09085	2.0155	1.58105	0.610557	0	1	2.6902	2.03741	1.44372	0.203711	0	0	2.0907	2.07345	1.49172	0.187429	0	0		8.16	2.03474	2.0389	1.51243	0.78397	0	0	2.11966	2.04342	1.44225	0.458495	0	0	2.75924	2.07108	1.30979	0.85017	0	0
8.17	2.09164	2.01261	1.56016	0.619191	0	0	2.68061	2.04295	1.45656	0.201116	0	0	2.08837	2.0757	1.48949	0.186634	0	0		8.17	2.03358	2.03895	1.54339	0.786335	0	0	2.10754	2.03669	1.46814	0.45636	0	0	2.7564	2.06118	1.27766	0.834697	0	0
8.18	2.09035	2.01356	1.55505	0.627456	0	0	2.67196	2.04259	1.47015	0.199248	0	0	2.089	2.07991	1.48814	0.185661	1	0		8.18	2.02847	2.03565	1.57864	0.793176	0	0	2.10841	2.03525	1.49596	0.456245	0	0	2.75349	2.06089	1.2572	0.81801	0	0
8.19	2.09609	2.01831	1.55837	0.629226	0	0	2.67034	2.04298	1.48448	0.198518	0	0	2.09254	2.08028	1.4883	0.184935	1	0		8.19	2.03186	2.03937	1.60862	0.801225	0	0	2.10592	2.03523	1.52741	0.458168	0	0	2.75758	2.05867	1.25343	0.8019	0	0
8.2	2.09656	2.02131	1.54035	0.628119	0	0	2.65977	2.04333	1.49528	0.198473	1	0	2.08954	2.0787	1.48827	0.184473	1	0		8.2	2.03526	2.04017	1.62871	0.811732	0	0	2.10436	2.03449	1.55642	0.461476	0	0	2.74836	2.0638	1.25807	0.78618	0	0
8.21	2.09253	2.0227	1.50543	0.631406	0	0	2.65183	2.03814	1.50625	0.199092	1	0	2.08717	2.07806	1.48889	0.183714	1	0		8.21	2.04535	2.03881	1.63391	0.822769	0	0	2.09883	2.03338	1.58317	0.466651	0	0	2.73911	2.07083	1.27085	0.7719	0	0
8.22	2.0925	2.0279	1.49504	0.633604	0	0	2.64786	2.03772	1.51299	0.199713	1	0	2.09241	2.08257	1.48843	0.18291	1	0		8.22	2.0414	2.03197	1.62756	0.832313	0	0	2.10053	2.04228	1.60333	0.473151	0	0	2.72814	2.07471	1.28758	0.757901	0	0
8.23	2.09877	2.0323	1.51126	0.629395	0	0	2.6503	2.03993	1.51368	0.201109	1	0	2.09354	2.08483	1.48654	0.182133	1	0		8.23	2.03574	2.02651	1.60848	0.841013	0	0	2.10219	2.04565	1.62396	0.480994	0	0	2.71371	2.07119	1.31111	0.74527	0	0
8.24	2.09531	2.03608	1.52177	0.627454	0	0	2.63668	2.03954	1.51302	0.202384	1	0	2.09471	2.08194	1.48656	0.181261	1	0		8.24	2.0306	2.02889	1.58239	0.84679	0	0	2.10786	2.04714	1.63642	0.488919	0	0	2.69927	2.07372	1.339	0.734471	0	0
8.25	2.08772	2.0365	1.52819	0.632141	0	0	2.63755	2.04207	1.51081	0.202544	1	0	2.09708	2.08131	1.48776	0.180199	1	0		8.25	2.02769	2.03085	1.55134	0.850485	0	0	2.10242	2.05202	1.64708	0.498364	0	0	2.686	2.07374	1.36973	0.726221	0	0
8.26	2.08991	2.03773	1.56057	0.639181	0	0	2.62306	2.0428	1.50641	0.202966	1	0	2.09704	2.08392	1.48925	0.179447	0	0		8.26	2.02598	2.02909	1.51333	0.852199	0	0	2.10238	2.05835	1.64811	0.507248	0	0	2.66981	2.07215	1.3975	0.720794	0	0
8.27	2.08448	2.04175	1.60776	0.643673	0	0	2.62071	2.04055	1.50013	0.202929	0	0	2.10341	2.0849	1.49154	0.179024	0	0		8.27	2.02378	2.02716	1.47644	0.850654	0	0	2.1097	2.05947	1.65169	0.516922	0	0	2.65999	2.07536	1.41394	0.716548	0	0
8.28	2.0823	2.04135	1.64821	0.651032	0	0	2.62474	2.04241	1.49895	0.203017	0	0	2.10929	2.08455	1.49392	0.178719	0	0		8.28	2.02662	2.02934	1.43801	0.845774	0	0	2.10007	2.05981	1.64655	0.525071	0	0	2.64618	2.07919	1.4115	0.712733	0	0
8.29	2.08347	2.04215	1.67981	0.665948	0	0	2.61026	2.04241	1.49376	0.202421	0	0	2.11042	2.08484	1.49333	0.178575	0	0		8.29	2.02439	2.02682	1.40113	0.838373	0	0	2.10012	2.05909	1.64253	0.534059	0	0	2.62656	2.07666	1.38467	0.707152	0	0
8.3	2.08586	2.03954	1.72517	0.685084	0	0	2.58872	2.04311	1.49378	0.20223	0	0	2.11683	2.089	1.4911	0.17827	0	0		8.3	2.02102	2.02745	1.36925	0.828341	0	0	2.10417	2.06429	1.63026	0.541975	0	0	2.62486	2.07638	1.34986	0.698128	0	0
8.31	2.09059	2.03855	1.76741	0.703413	0	0	2.57826	2.04755	1.49287	0.201109	0	0	2.1279	2.09029	1.48781	0.17733	1	0		8.31	2.01659	2.0318	1.34618	0.816879	0	0	2.1033	2.06391	1.62276	0.549665	0	0	2.62545	2.07028	1.30868	0.684183	0	0
8.32	2.08721	2.03519	1.77063	0.72411	0	0	2.56373	2.04601	1.49336	0.201079	0	0	2.13901	2.0893	1.47957	0.176199	1	0		8.32	2.01714	2.03732	1.322	0.803946	0	0	2.10164	2.0602	1.60754	0.555687	0	0	2.62431	2.06838	1.27049	0.66889	0	0
8.33	2.08273	2.02824	1.74726	0.746556	0	0	2.54602	2.0445	1.49421	0.200896	0	0	2.15192	2.08476	1.47253	0.174849	1	0		8.33	2.02739	2.03892	1.30515	0.790824	0	0	2.10399	2.05907	1.59216	0.561604	0	0	2.62728	2.07	1.24225	0.652002	0	0
8.34	2.08044	2.02387	1.70021	0.762622	0	0	2.5363	2.04599	1.49879	0.200446	0	0	2.16634	2.08282	1.46392	0.17209	1	0		8.34	2.03305	2.0399	1.29383	0.774787	0	0	2.09592	2.06094	1.57713	0.566063	0	0	2.62624	2.06909	1.23045	0.634297	0	0
8.35	2.08346	2.02506	1.62292	0.773411	0	0	2.52034	2.04565	1.49819	0.200506	0	0	2.18202	2.08284	1.45339	0.16955	1	0		8.35	2.03196	2.0368	1.27736	0.758737	0	0	2.09422	2.05797	1.56112	0.569402	0	0	2.63089	2.06847	1.22152	0.616311	0	0
8.36	2.08944	2.02424	1.51894	0.774933	0	0	2.5108	2.04826	1.49869	0.200748	1	0	2.196	2.08152	1.4437	0.165878	1	0		8.36	2.04272	2.03486	1.2535	0.743232	0	0	2.09021	2.0572	1.54087	0.572618	0	0	2.63725	2.06975	1.22199	0.59862	0	0
8.37	2.09539	2.02527	1.4109	0.768018	0	0	2.49631	2.04975	1.50047	0.200542	1	0	2.20767	2.078	1.43945	0.161402	1	0		8.37	2.0507	2.03761	1.25019	0.724413	0	0	2.08293	2.06132	1.51761	0.573876	0	0	2.64713	2.07583	1.23376	0.580491	0	0
8.38	2.10135	2.02425	1.30341	0.753322	0	0	2.47449	2.04784	1.49662	0.200506	1	0	2.22626	2.07739	1.43459	0.156978	0	0		8.38	2.05642	2.03291	1.2492	0.702771	0	0	2.08781	2.05465	1.49279	0.573766	0	0	2.65063	2.07237	1.2617	0.563755	0	0
8.39	2.11306	2.02262	1.20098	0.730794	0	0	2.46088	2.05263	1.49678	0.200587	1	0	2.24717	2.07737	1.43648	0.152871	0	0		8.39	2.07621	2.03058	1.24588	0.685551	0	0	2.07818	2.05317	1.46511	0.571304	0	0	2.65868	2.07332	1.30516	0.549784	0	0
8.4	2.11892	2.02538	1.10149	0.703187	0	0	2.46161	2.05301	1.4962	0.199501	1	0	2.26636	2.07387	1.44381	0.148786	0	0		8.4	2.09325	2.02863	1.26291	0.669147	0	0	2.07251	2.0502	1.44288	0.567257	0	0	2.66208	2.07554	1.35767	0.540668	0	0
8.41	2.12708	2.02573	1.00602	0.668117	0	0	2.45031	2.04596	1.49243	0.199791	1	0	2.2802	2.07295	1.45188	0.145716	0	0		8.41	2.10974	2.02472	1.29392	0.652454	0	0	2.06928	2.04984	1.41963	0.562235	0	0	2.65981	2.07557	1.41112	0.536773	0	0
8.42	2.14336	2.02488	0.923295	0.625661	0	0	2.44399	2.04893	1.4914	0.199412	1	0	2.28718	2.07006	1.46438	0.143566	0	0		8.42	2.12887	2.01805	1.32014	0.639719	0	0	2.07094	2.05058	1.4077	0.556877	0	0	2.65987	2.07873	1.46147	0.53531	0	0
8.43	2.16667	2.029	0.852892	0.576862	0	0	2.43758	2.04188	1.49338	0.198253	0	0	2.30162	2.06943	1.47719	0.141704	1	0		8.43	2.13839	2.01451	1.35022	0.629155	0	0	2.06947	2.04684	1.40006	0.54985	0	0	2.65875	2.07552	1.49742	0.535541	0	0
8.44	2.19338	2.03393	0.803969	0.524783	0	0	2.42558	2.04264	1.48787	0.198027	0	0	2.30633	2.07427	1.48799	0.141563	1	0		8.44	2.15021	2.00747	1.37757	0.621302	0	0	2.0679	2.04459	1.39614	0.543837	0	0	2.65697	2.07263	1.51862	0.537552	0	0
8.45	2.21896	2.03369	0.779789	0.472026	0	0	2.41815	2.04859	1.48934	0.197531	0	0	2.31794	2.07462	1.49996	0.141546	1	0		8.45	2.16542	2.00826	1.41057	0.615641	0	0	2.06633	2.04385	1.39712	0.537516	0	0	2.64835	2.07041	1.53419	0.53985	0	0
8.46	2.2508	2.03324	0.771149	0.419481	0	0	2.40449	2.04676	1.49323	0.19618	0	0	2.32661	2.07849	1.50849	0.141905	1	0		8.46	2.16812	2.01081	1.44354	0.608719	0	0	2.06707	2.0461	1.40726	0.531327	0	0	2.63336	2.0736	1.54113	0.542684	0	0
8.47	2.28675	2.03595	0.778958	0.368387	0	0	2.3949	2.04006	1.49374	0.19624	0	0	2.34102	2.08076	1.51414	0.143555	1	0		8.47	2.17525	2.00847	1.46114	0.607774	0	0	2.06786	2.04718	1.421	0.526262	0	0	2.62411	2.0742	1.53818	0.546163	0	0
8.48	2.31869	2.04094	0.787194	0.316502	0	0	2.39328	2.04046	1.49968	0.196239	0	0	2.34446	2.08174	1.52023	0.144399	1	0		8.48	2.18416	2.01239	1.47965	0.608985	0	0	2.06942	2.05459	1.44246	0.522252	0	0	2.61602	2.07545	1.52745	0.548597	0	0
8.49	2.35411	2.04474	0.807808	0.267212	0	0	2.3805	2.03712	1.50503	0.196166	0	0	2.3531	2.07732	1.52545	0.146052	1	0		8.49	2.188	2.0126	1.50674	0.607421	0	0	2.07666	2.05722	1.46872	0.520327	0	0	2.60797	2.08023	1.50765	0.549672	0	0
8.5	2.39827	2.04774	0.839726	0.217398	0	0	2.37413	2.03568	1.50843	0.197436	0	0	2.3531	2.08183	1.52765	0.147968	1	0		8.5	2.19232	2.00887	1.5141	0.608372	0	0	2.07993	2.05834	1.49265	0.520392	0	0	2.59007	2.08058	1.47911	0.548563	0	0
8.51	2.44178	2.04875	0.888267	0.172216	0	0	2.3638	2.0353	1.51262	0.197678	0	0	2.35654	2.08154	1.53258	0.149984	0	0		8.51	2.19496	2.00848	1.51197	0.611127	0	0	2.07592	2.06167	1.51634	0.522017	0	0	2.58548	2.08122	1.44985	0.545112	0	0
8.52	2.48475	2.05315	0.953792	0.132524	0	0	2.34543	2.03611	1.51535	0.198749	0	0	2.36985	2.07965	1.53413	0.152332	0	0		8.52	2.19435	2.01438	1.5125	0.61281	0	0	2.07352	2.05834	1.5304	0.524073	0	0	2.57389	2.07583	1.42355	0.539532	0	0
8.53	2.52534	2.05038	1.0384	0.0979783	0	0	2.32952	2.03834	1.51505	0.199996	0	0	2.38039	2.08636	1.5357	0.154741	0	0		8.53	2.19539	2.01652	1.4902	0.61326	0	0	2.06053	2.06103	1.54074	0.527113	0	0	2.56055	2.08316	1.40341	0.532677	0	0
8.54	2.57063	2.0522	1.13558	0.0720949	1	0	2.32389	2.04098	1.51845	0.200732	1	0	2.39253	2.08657	1.5375	0.156884	0	0		8.54	2.19591	2.02256	1.4604	0.611887	0	0	2.0661	2.05807	1.54605	0.529373	0	0	2.54494	2.08162	1.39127	0.525404	0	0
8.55	2.60419	2.04764	1.23586	0.0525031	1	0	2.32407	2.03725	1.51733	0.201915	1	0	2.3966	2.08043	1.53617	0.159301	0	0		8.55	2.19873	2.02291	1.42695	0.60487	0	0	2.06846	2.06104	1.5506	0.532515	0	0	2.5345	2.0784	1.38572	0.517902	0	0
8.56	2.63673	2.04688	1.34967	0.0420387	1	0	2.32089	2.0316	1.51563	0.203169	1	0	2.40344	2.07877	1.53519	0.161886	1	0		8.56	2.21005	2.02657	1.37971	0.59698	0	0	2.07578	2.05513	1.55327	0.535722	0	0	2.53044	2.07995	1.38688	0.510597	0	0
8.57	2.65817	2.04174	1.45317	0.0381673	1	0	2.31443	2.03647	1.51558	0.203907	1	0	2.40922	2.07965	1.53232	0.163813	1	0		8.57	2.22137	2.02653	1.33087	0.586713	0	0	2.07983	2.05176	1.55712	0.539132	0	0	2.51657	2.07488	1.39308	0.503255	0	0
8.58	2.67093	2.03897	1.55833	0.0442787	1	0	2.30566	2.03537	1.5118	0.204646	1	0	2.42199	2.07797	1.5277	0.165912	1	0		8.58	2.2214	2.02902	1.28104	0.570291	0	0	2.07186	2.05404	1.5594	0.542967	0	0	2.51139	2.07772	1.40647	0.496768	0	0
8.59	2.68077	2.03339	1.64355	0.0553675	1	0	2.31046	2.03916	1.50742	0.205369	1	0	2.42723	2.08108	1.52082	0.167145	1	0		8.59	2.21914	2.03504	1.22134	0.551471	0	0	2.06697	2.0496	1.56006	0.546372	0	0	2.50858	2.07136	1.42699	0.491464	0	0
8.6	2.67673	2.03162	1.71932	0.0733397	1	0	2.30405	2.04329	1.50058	0.205427	0	0	2.43884	2.07646	1.51474	0.168095	1	0		8.6	2.22034	2.04029	1.15752	0.526651	0	0	2.0596	2.04818	1.55972	0.550191	0	0	2.51155	2.07392	1.45373	0.488213	0	0
8.61	2.6702	2.02806	1.76652	0.0933186	0	0	2.30322	2.04737	1.49609	0.205376	0	0	2.45172	2.07799	1.50809	0.168496	1	0		8.61	2.21921	2.04494	1.09846	0.497435	0	0	2.06444	2.04304	1.55825	0.553595	0	0	2.50746	2.08125	1.48668	0.487422	0	0
8.62	2.65546	2.02209	1.79591	0.116513	0	0	2.30243	2.04178	1.49162	0.20408	0	0	2.45636	2.075	1.50586	0.168492	0	0		8.62	2.22208	2.04605	1.05093	0.464372	0	0	2.06038	2.04163	1.56097	0.556906	0	0	2.51033	2.0813	1.51935	0.488567	0	0
8.63	2.6465	2.02429	1.8073	0.139484	0	0	2.30566	2.04289	1.48912	0.203482	0	0	2.46029	2.07532	1.50385	0.168482	0	0		8.63	2.22217	2.04995	1.01835	0.426853	0	0	2.06527	2.04122	1.55754	0.560303	0	0	2.51845	2.07811	1.55197	0.49254	0	0
8.64	2.63286	2.01853	1.80254	0.161074	0	0	2.30331	2.04323	1.48735	0.202876	0	0	2.46089	2.07151	1.50375	0.169005	0	0		8.64	2.23242	2.04976	0.990564	0.391056	0	0	2.06126	2.04537	1.55504	0.564516	0	0	2.53173	2.07971	1.57952	0.497606	0	0
8.65	2.62398	2.01866	1.78178	0.183113	1	0	2.29367	2.04771	1.4896	0.202188	0	0	2.46907	2.075	1.50535	0.169318	0	0		8.65	2.24432	2.0525	0.974155	0.354595	0	0	2.05882	2.0421	1.54846	0.567315	0	0	2.54675	2.08198	1.60351	0.504711	0	0
8.66	2.60873	2.01265	1.74361	0.20139	1	0	2.29367	2.0537	1.49136	0.201612	0	0	2.47267	2.07081	1.50753	0.169686	0	0		8.66	2.2557	2.05604	0.991171	0.315454	0	0	2.04796	2.04213	1.53689	0.569976	0	0	2.56121	2.07983	1.6205	0.512666	0	0
8.67	2.6087	2.01218	1.70024	0.21717	1	0	2.28739	2.05776	1.4917	0.200985	0	0	2.47617	2.07046	1.50595	0.17019	0	0		8.67	2.26585	2.06269	1.01884	0.27653	0	0	2.03876	2.03884	1.51629	0.571326	0	0	2.57676	2.07858	1.63348	0.521424	0	0
8.68	2.61676	2.01152	1.64135	0.226508	1	0	2.27955	2.05814	1.49173	0.20091	0	0	2.48662	2.07335	1.50585	0.170871	1	0		8.68	2.28567	2.06349	1.06754	0.245089	0	0	2.03924	2.03589	1.49402	0.571282	0	0	2.59522	2.07095	1.63839	0.530791	0	0
8.69	2.61498	2.01027	1.58487	0.232603	1	0	2.27069	2.05515	1.49357	0.200407	0	0	2.49422	2.07176	1.50314	0.170893	1	0		8.69	2.31345	2.05898	1.14383	0.219177	0	0	2.04953	2.03962	1.46771	0.569363	0	0	2.61368	2.07479	1.63828	0.539977	0	0
8.7	2.6282	2.00643	1.52387	0.233607	1	0	2.26423	2.05436	1.49974	0.199728	0	0	2.49886	2.07529	1.49933	0.171175	1	0		8.7	2.33492	2.05743	1.23995	0.200112	0	0	2.04771	2.03664	1.44402	0.565536	0	0	2.62755	2.07063	1.63317	0.548641	0	0
8.71	2.6416	2.00678	1.48303	0.231706	0	0	2.2586	2.05738	1.50225	0.199698	1	0	2.49713	2.06693	1.49426	0.170683	1	0		8.71	2.35183	2.05509	1.33959	0.188222	0	0	2.05146	2.03627	1.42415	0.560368	0	0	2.65073	2.06335	1.6205	0.55656	0	0
8.72	2.66018	2.00332	1.45051	0.225695	0	0	2.25454	2.06297	1.50605	0.200907	1	0	2.49883	2.0692	1.49003	0.169979	1	0		8.72	2.3711	2.05516	1.43697	0.183633	0	0	2.05686	2.03774	1.41106	0.554666	0	0	2.66691	2.06429	1.60331	0.563698	0	0
8.73	2.66376	1.99867	1.42724	0.220446	0	0	2.25057	2.06484	1.51051	0.201579	1	0	2.50063	2.06505	1.4847	0.169048	1	0		8.73	2.39031	2.05558	1.53606	0.187786	0	0	2.06462	2.04073	1.40593	0.54871	0	0	2.68589	2.06052	1.58236	0.569042	0	0
8.74	2.66742	1.99661	1.41546	0.214925	0	0	2.24167	2.06522	1.51255	0.202206	1	0	2.50166	2.06764	1.48347	0.16773	1	0		8.74	2.39819	2.0556	1.63404	0.196663	0	0	2.05952	2.03812	1.4065	0.542894	0	0	2.709	2.06145	1.55737	0.572771	0	0
8.75	2.67627	1.99741	1.41674	0.207617	1	0	2.22805	2.05778	1.5105	0.202856	1	0	2.50393	2.06957	1.48438	0.166317	0	0		8.75	2.40665	2.05349	1.72294	0.212994	0	0	2.05447	2.03997	1.414	0.537543	0	0	2.71653	2.06147	1.52968	0.574784	0	0
8.76	2.67575	1.99721	1.41947	0.201507	1	0	2.21366	2.05555	1.50826	0.203432	1	0	2.50627	2.0709	1.48861	0.165435	0	0		8.76	2.39927	2.04903	1.79553	0.236104	0	0	2.0577	2.0381	1.42781	0.532543	0	0	2.73506	2.05894	1.50243	0.57477	0	0
8.77	2.66245	1.99902	1.42207	0.195954	1	0	2.21444	2.05297	1.50784	0.20403	1	0	2.5028	2.06511	1.49684	0.165022	0	0		8.77	2.39425	2.04358	1.85221	0.263272	0	0	2.05777	2.04259	1.45043	0.529072	0	0	2.75596	2.05956	1.47781	0.573118	0	0
8.78	2.65725	1.99982	1.43156	0.19168	1	0	2.20872	2.0556	1.50799	0.204037	0	0	2.49703	2.06349	1.5052	0.165431	0	0		8.78	2.38516	2.03717	1.88858	0.293355	0	0	2.06591	2.04482	1.47781	0.527228	0	0	2.7687	2.06278	1.45569	0.569813	0	0
8.79	2.65267	1.99765	1.44129	0.187088	1	0	2.19991	2.05225	1.50829	0.20454	0	0	2.49179	2.05867	1.51581	0.166726	0	0		8.79	2.36245	2.03683	1.90474	0.322481	0	0	2.06197	2.04666	1.505	0.528141	0	0	2.77332	2.06056	1.43903	0.565726	0	0
8.8	2.63765	1.99904	1.45216	0.183168	1	0	2.19511	2.05229	1.50885	0.205234	0	0	2.48478	2.0574	1.52484	0.167967	1	0		8.8	2.34039	2.03495	1.90615	0.351803	0	0	2.06854	2.05114	1.52981	0.53094	0	0	2.78257	2.0596	1.42383	0.560718	0	0
8.81	2.62966	1.99861	1.45923	0.180535	1	0	2.1911	2.05191	1.51071	0.205899	0	0	2.48471	2.05966	1.53155	0.170453	1	0		8.81	2.32799	2.02794	1.8967	0.380687	0	0	2.06465	2.05411	1.55071	0.53403	0	0	2.77623	2.06277	1.40973	0.555415	0	0
8.82	2.62224	2.00302	1.46839	0.178863	1	0	2.19022	2.04937	1.5111	0.206665	0	0	2.48301	2.06095	1.5352	0.172907	1	0		8.82	2.30981	2.02051	1.88763	0.408356	0	0	2.06223	2.05302	1.55974	0.537945	0	0	2.77455	2.06342	1.39425	0.54894	0	0
8.83	2.61487	2.0064	1.4752	0.177116	1	0	2.18288	2.05093	1.51306	0.207225	0	0	2.48018	2.06574	1.54012	0.175447	1	0		8.83	2.2883	2.01468	1.88191	0.435063	0	0	2.06143	2.05044	1.56486	0.542319	0	0	2.76368	2.06822	1.37601	0.541157	0	0
8.84	2.60495	2.00384	1.48455	0.175797	1	0	2.18293	2.04792	1.51526	0.207845	0	0	2.47971	2.06988	1.54001	0.177901	1	0		8.84	2.27304	2.0116	1.87809	0.460951	0	0	2.06478	2.05192	1.56809	0.545919	0	0	2.74691	2.06985	1.35474	0.532158	0	0
8.85	2.59215	1.99948	1.48879	0.174309	1	0	2.18044	2.04682	1.51758	0.209119	0	0	2.4704	2.06185	1.539	0.180701	1	0		8.85	2.24873	2.0102	1.87492	0.488229	0	0	2.07213	2.05422	1.57076	0.550242	0	0	2.74113	2.07049	1.3354	0.52136	0	0
8.86	2.58517	2.00465	1.49026	0.175016	1	0	2.18445	2.04238	1.52183	0.21044	0	0	2.4669	2.05955	1.53754	0.183155	1	0		8.86	2.23683	2.009	1.87091	0.515749	0	0	2.07787	2.05762	1.57108	0.554295	0	0	2.7197	2.07111	1.31946	0.509304	0	0
8.87	2.5735	2.00105	1.48834	0.174859	1	0	2.17315	2.03721	1.52401	0.211897	0	0	2.4658	2.06022	1.53462	0.185286	0	0		8.87	2.22383	2.00605	1.86688	0.542285	0	0	2.08677	2.05765	1.56838	0.559003	0	0	2.6925	2.07717	1.30566	0.49669	0	0
8.88	2.55778	1.99687	1.48327	0.173635	1	0	2.16987	2.03235	1.52411	0.21372	1	0	2.4646	2.0599	1.52989	0.187363	0	0		8.88	2.21474	2.00935	1.85606	0.567559	0	0	2.08345	2.05659	1.56419	0.563472	0	0	2.66988	2.07525	1.2959	0.483849	0	0
8.89	2.54316	1.99925	1.46724	0.17163	1	0	2.16996	2.03125	1.522	0.214989	1	0	2.46803	2.06509	1.5243	0.18889	0	0		8.89	2.21076	2.00949	1.84124	0.59201	0	0	2.07617	2.05369	1.55979	0.56627	0	0	2.64558	2.07939	1.29068	0.470468	0	0
8.9	2.53029	1.99705	1.4522	0.168331	1	0	2.16681	2.02791	1.51693	0.216294	1	0	2.47504	2.06765	1.51867	0.190189	0	0		8.9	2.20514	2.00944	1.82739	0.615421	0	0	2.07368	2.05452	1.55619	0.569346	0	0	2.61959	2.0788	1.28994	0.456573	0	0
8.91	2.51158	1.99986	1.44107	0.163313	1	0	2.16204	2.02047	1.51088	0.216988	1	0	2.47567	2.06862	1.51207	0.190869	0	0		8.91	2.19667	2.0155	1.80665	0.637645	0	0	2.07598	2.05	1.54921	0.572087	0	0	2.59179	2.07339	1.29635	0.44286	0	0
8.92	2.49179	2.00187	1.43493	0.157786	1	0	2.16132	2.02187	1.50443	0.216936	1	0	2.47571	2.06832	1.50724	0.191212	0	0		8.92	2.18765	2.01842	1.78316	0.659234	0	0	2.08636	2.05215	1.55027	0.575725	0	0	2.56633	2.07561	1.31008	0.430009	0	0
8.93	2.47306	2.0023	1.43213	0.152584	1	0	2.15577	2.01882	1.49576	0.216957	1	0	2.47511	2.05966	1.50031	0.191194	1	0		8.93	2.18487	2.02465	1.7475	0.6771	0	0	2.08964	2.05285	1.54319	0.578116	0	0	2.53744	2.07144	1.33406	0.419203	0	0
8.94	2.45228	2.00586	1.43538	0.148386	1	0	2.15017	2.017	1.48907	0.216308	1	0	2.47214	2.05201	1.4943	0.191189	1	0		8.94	2.17807	2.02932	1.70274	0.693161	0	0	2.09199	2.05211	1.53351	0.581228	0	0	2.5173	2.06857	1.36314	0.41018	0	0
8.95	2.43376	2.00766	1.45277	0.144087	1	0	2.15108	2.01957	1.48212	0.215032	1	0	2.47557	2.05365	1.48746	0.190288	1	0		8.95	2.17128	2.03305	1.65676	0.703835	0	0	2.08389	2.05052	1.51203	0.582199	0	0	2.48956	2.06858	1.39404	0.403899	0	0
8.96	2.41404	2.00867	1.47819	0.140229	1	0	2.14866	2.02176	1.47175	0.213735	0	0	2.47798	2.05823	1.47891	0.189061	1	0		8.96	2.15774	2.02951	1.61732	0.710069	0	0	2.0702	2.04856	1.48898	0.582061	0	0	2.46477	2.06923	1.4187	0.399418	0	0
8.97	2.40301	2.01009	1.50188	0.140913	1	0	2.1431	2.02397	1.46505	0.211614	0	0	2.48144	2.05728	1.47147	0.18723	1	0		8.97	2.14125	2.03148	1.58224	0.715232	0	0	2.06689	2.04957	1.46545	0.579306	0	0	2.44106	2.06925	1.44109	0.396375	0	0
8.98	2.38557	2.00753	1.52934	0.144794	1	0	2.14004	2.03102	1.46056	0.208551	0	0	2.48665	2.05923	1.46901	0.1845	1	0		8.98	2.12375	2.03028	1.56895	0.719009	0	0	2.06367	2.05101	1.44318	0.574838	0	0	2.41682	2.07058	1.45647	0.393396	0	0
8.99	2.37108	2.01173	1.55732	0.149059	1	0	2.13597	2.03769	1.45806	0.205908	0	0	2.48602	2.05918	1.46823	0.182133	1	0		8.99	2.10681	2.03069	1.56953	0.722537	0	0	2.06368	2.05649	1.42797	0.570945	0	0	2.39721	2.06967	1.46449	0.39148	0	0
9	2.35895	2.01176	1.56943	0.154569	0	0	2.13599	2.03621	1.45866	0.203297	0	0	2.48311	2.05761	1.47164	0.180452	0	0		9	2.09601	2.03009	1.57372	0.728466	0	0	2.06294	2.05522	1.41785	0.565289	0	0	2.37638	2.07222	1.46711	0.39008	0	0
9.01	2.34103	2.0092	1.57131	0.160705	1	0	2.13933	2.03882	1.46467	0.201253	0	0	2.47958	2.05796	1.48019	0.178977	0	0		9.01	2.08637	2.03025	1.58372	0.734908	0	0	2.06952	2.06676	1.41915	0.560625	0	0	2.3631	2.06999	1.46634	0.388145	0	0
9.02	2.31617	2.00777	1.56709	0.165713	1	0	2.13533	2.04109	1.47134	0.199312	0	0	2.48011	2.05348	1.48759	0.178229	0	0		9.02	2.07451	2.02964	1.58981	0.741566	0	0	2.06007	2.06565	1.41662	0.554859	0	0	2.34811	2.06815	1.46098	0.385933	0	0
9.03	2.29879	2.00581	1.56051	0.170268	1	0	2.1353	2.04042	1.47796	0.198036	0	0	2.47954	2.0596	1.49424	0.178211	0	0		9.03	2.04783	2.02668	1.58995	0.748914	0	0	2.05292	2.06602	1.42862	0.550776	0	0	2.33481	2.07232	1.44935	0.382713	0	0
9.04	2.28953	2.00584	1.54905	0.173025	1	0	2.12483	2.04044	1.48264	0.197379	0	0	2.48428	2.06116	1.50154	0.178192	0	0		9.04	2.0314	2.02119	1.5847	0.754619	0	0	2.04733	2.06789	1.44422	0.546132	0	0	2.3215	2.07648	1.43877	0.379093	0	0
9.05	2.2795	2.00821	1.53205	0.176185	1	0	2.11768	2.0438	1.49115	0.196738	0	0	2.48318	2.06663	1.50717	0.178624	1	0		9.05	2.02238	2.02063	1.57344	0.760599	0	0	2.05304	2.06829	1.46979	0.544047	0	0	2.30595	2.08065	1.42912	0.374003	0	0
9.06	2.2695	2.012	1.51366	0.178225	1	0	2.11057	2.04725	1.49972	0.196087	0	0	2.48368	2.06563	1.51463	0.179465	1	0		9.06	2.02234	2.02283	1.55943	0.765163	0	0	2.06685	2.07061	1.49668	0.544025	0	0	2.29677	2.07941	1.42443	0.368709	0	0
9.07	2.25609	2.01478	1.50777	0.177162	1	0	2.11385	2.04838	1.5066	0.196677	0	0	2.48545	2.0692	1.52219	0.180506	1	0		9.07	2.01379	2.02185	1.54291	0.7678	0	0	2.07033	2.07216	1.52755	0.54587	0	0	2.28812	2.07625	1.4199	0.363433	0	0
9.08	2.24958	2.01729	1.5072	0.175149	1	0	2.11307	2.04773	1.51517	0.197954	0	0	2.48141	2.06281	1.52581	0.182855	1	0		9.08	2.01478	2.02442	1.5159	0.770143	0	0	2.06809	2.07475	1.55334	0.54979	0	0	2.27319	2.07423	1.42249	0.358724	0	0
9.09	2.24187	2.01525	1.5181	0.175801	1	0	2.10918	2.04401	1.52435	0.199343	0	0	2.48205	2.06508	1.52951	0.185236	1	0		9.09	2.01195	2.02308	1.49891	0.769947	0	0	2.06248	2.07105	1.57578	0.554332	0	0	2.25999	2.07445	1.42752	0.353666	0	0
9.1	2.22601	2.01978	1.54125	0.178756	1	0	2.1045	2.04625	1.52889	0.201253	1	0	2.48425	2.06191	1.53124	0.186817	1	0		9.1	2.00957	2.02583	1.4916	0.766278	0	0	2.05689	2.06778	1.59601	0.559922	0	0	2.25318	2.0737	1.43573	0.349397	0	0
9.11	2.22016	2.02054	1.56912	0.184692	1	0	2.10453	2.04779	1.5311	0.203334	1	0	2.49185	2.06126	1.52666	0.188833	0	0		9.11	2.00098	2.0233	1.48587	0.764775	0	0	2.0448	2.06485	1.6129	0.566576	0	0	2.24803	2.07777	1.44543	0.345701	0	0
9.12	2.2108	2.02371	1.59051	0.191898	1	0	2.10544	2.05078	1.53094	0.205276	1	0	2.49362	2.06698	1.52269	0.190422	0	0		9.12	2.00033	2.02667	1.49228	0.764798	0	0	2.04082	2.07048	1.63301	0.574442	0	0	2.23756	2.07672	1.45884	0.343032	0	0
9.13	2.20502	2.02305	1.60217	0.19984	0	0	2.10561	2.05375	1.52873	0.207208	1	0	2.49586	2.06471	1.5203	0.191316	0	0		9.13	2.00426	2.02394	1.51644	0.765096	0	0	2.03436	2.07385	1.65376	0.583388	0	0	2.229	2.07252	1.47414	0.341402	0	0
9.14	2.19456	2.0252	1.59952	0.208132	1	0	2.12106	2.05639	1.52586	0.20855	1	0	2.49696	2.06728	1.51503	0.192438	0	0		9.14	2.00871	2.02749	1.53933	0.767187	0	0	2.02951	2.07087	1.67082	0.593916	0	0	2.22039	2.06988	1.49033	0.340599	0	0
9.15	2.18313	2.02539	1.59173	0.215252	1	0	2.12683	2.05535	1.52154	0.209804	0	0	2.49636	2.06502	1.50967	0.193261	0	0		9.15	2.00802	2.02711	1.54902	0.772152	0	0	2.02231	2.06903	1.68897	0.605681	0	0	2.21636	2.06696	1.50448	0.341189	0	0
9.16	2.17865	2.02357	1.57673	0.220241	1	0	2.13373	2.05052	1.5172	0.211029	0	0	2.49636	2.06024	1.50413	0.193604	1	0		9.16	2.00966	2.02945	1.55161	0.778824	0	0	2.01504	2.06789	1.7045	0.61741	0	0	2.20711	2.06527	1.51744	0.342632	0	0
9.17	2.1735	2.02494	1.55969	0.224664	1	0	2.14226	2.05092	1.51232	0.211686	0	0	2.50036	2.05671	1.49436	0.193491	1	0		9.17	2.02039	2.03203	1.57029	0.782308	0	0	2.00772	2.07052	1.71306	0.630678	0	0	2.21173	2.06613	1.52958	0.344453	0	0
9.18	2.15693	2.02396	1.53943	0.227251	1	0	2.13474	2.04565	1.50808	0.212327	0	0	2.49512	2.05867	1.48644	0.192626	1	0		9.18	2.01421	2.03185	1.59462	0.783531	0	0	2.00847	2.06348	1.71573	0.644244	0	0	2.2158	2.06647	1.53794	0.346937	0	0
9.19	2.145	2.02281	1.51969	0.229456	1	0	2.14243	2.04716	1.50346	0.212216	0	0	2.48645	2.05487	1.47683	0.190649	1	0		9.19	2.00797	2.03362	1.59808	0.792296	0	0	2.01499	2.06056	1.71125	0.65732	0	0	2.22438	2.06361	1.54564	0.349989	0	0
9.2	2.1412	2.01744	1.50772	0.229338	1	0	2.14846	2.04492	1.49947	0.212209	0	0	2.48715	2.05453	1.46968	0.188955	1	0		9.2	2.00742	2.03461	1.60067	0.805952	0	0	2.01989	2.06762	1.69145	0.669879	0	0	2.22603	2.06368	1.55154	0.353232	0	0
9.21	2.13044	2.01825	1.49963	0.227276	1	0	2.14337	2.05011	1.49449	0.212059	0	0	2.47958	2.05838	1.46462	0.186249	1	0		9.21	2.00687	2.03362	1.62468	0.81386	0	0	2.01668	2.06169	1.65891	0.680275	0	0	2.22197	2.06371	1.55654	0.357119	0	0
9.22	2.13175	2.01669	1.49344	0.22742	1	0	2.14136	2.04229	1.49469	0.211527	0	0	2.48301	2.05618	1.46339	0.183865	1	0		9.22	2.00634	2.03343	1.6333	0.81827	0	0	2.01105	2.05646	1.61553	0.687652	0	0	2.22852	2.06243	1.56092	0.360815	0	0
9.23	2.12779	2.02286	1.49726	0.227119	1	0	2.14097	2.04187	1.49474	0.210688	0	0	2.47724	2.05784	1.46363	0.181395	1	0		9.23	2.00868	2.03224	1.61481	0.828069	0	0	2.01588	2.05391	1.5627	0.691536	0	0	2.24107	2.06336	1.56544	0.364883	0	0
9.24	2.12384	2.02465	1.50477	0.227114	1	0	2.1317	2.03963	1.4956	0.210637	0	0	2.47898	2.05948	1.46953	0.179027	1	0		9.24	2.00944	2.03084	1.60347	0.839913	0	0	2.02163	2.05466	1.51194	0.691701	0	0	2.25315	2.06752	1.57235	0.369328	0	0
9.25	2.11984	2.02901	1.50757	0.228361	1	0	2.1272	2.03812	1.49728	0.210645	0	0	2.47427	2.06268	1.47695	0.177411	0	0		9.25	2.00678	2.03063	1.61282	0.846964	0	0	2.02093	2.05318	1.46109	0.688538	0	0	2.27098	2.06106	1.58114	0.374005	0	0
9.26	2.1049	2.02905	1.5099	0.22898	1	0	2.12559	2.0381	1.49785	0.210748	1	0	2.47254	2.06752	1.48474	0.176575	0	0		9.26	1.99886	2.03239	1.61455	0.850821	0	0	2.02672	2.0565	1.4198	0.683829	0	0	2.2865	2.06392	1.59256	0.380085	0	0
9.27	2.09691	2.02689	1.50387	0.230124	1	0	2.12171	2.04103	1.5005	0.210718	1	0	2.4662	2.0701	1.49475	0.176548	0	0		9.27	1.99441	2.03162	1.59865	0.858571	0	0	2.02998	2.05317	1.39059	0.676073	0	0	2.29115	2.06553	1.60481	0.38657	0	0
9.28	2.09877	2.02883	1.49527	0.230654	1	0	2.1224	2.04514	1.49826	0.210047	1	0	2.46913	2.07107	1.50257	0.176552	0	0		9.28	1.99329	2.02711	1.58246	0.868989	0	0	2.03255	2.055	1.37678	0.667668	0	0	2.30265	2.06971	1.62093	0.394266	0	0
9.29	2.08967	2.03177	1.48266	0.228496	1	0	2.12166	2.04436	1.49606	0.210785	1	0	2.46737	2.07108	1.51104	0.17736	0	0		9.29	1.99443	2.02513	1.58197	0.875154	0	0	2.03102	2.0583	1.37298	0.659141	0	0	2.30955	2.07356	1.63309	0.402598	0	0
9.3	2.08905	2.03553	1.46497	0.226671	1	0	2.12984	2.04878	1.49585	0.210128	1	0	2.46213	2.07625	1.51618	0.178227	1	0		9.3	1.98548	2.02216	1.56965	0.876421	0	0	2.03018	2.05565	1.38797	0.651868	0	0	2.32454	2.07451	1.64593	0.412393	0	0
9.31	2.08768	2.03651	1.44893	0.222785	1	0	2.13627	2.04242	1.49671	0.209576	1	0	2.45806	2.07531	1.5213	0.180079	1	0		9.31	1.98607	2.02764	1.528	0.880104	0	0	2.03344	2.06124	1.41546	0.646028	0	0	2.34415	2.07708	1.6551	0.422333	0	0
9.32	2.09055	2.03465	1.44225	0.21761	1	0	2.13794	2.04611	1.49205	0.209482	1	0	2.44361	2.07633	1.52265	0.181682	1	0		9.32	1.98221	2.02565	1.48643	0.883449	0	0	2.04151	2.06127	1.45053	0.642734	0	0	2.35967	2.08255	1.66167	0.432892	0	0
9.33	2.0888	2.03405	1.43685	0.21241	1	0	2.13798	2.04464	1.4923	0.209068	1	0	2.44541	2.07662	1.52239	0.183313	1	0		9.33	1.98291	2.02957	1.46092	0.878992	0	0	2.0463	2.06196	1.48741	0.642509	0	0	2.37529	2.08543	1.66347	0.443499	0	0
9.34	2.08593	2.03243	1.44596	0.207867	0	0	2.14691	2.04236	1.49203	0.208419	0	0	2.43954	2.07443	1.51792	0.184549	1	0		9.34	1.97906	2.03289	1.43467	0.870305	0	0	2.04792	2.06455	1.52514	0.644419	0	0	2.38278	2.08514	1.66053	0.453918	0	0
9.35	2.07962	2.02965	1.4604	0.204113	1	0	2.1525	2.0431	1.49046	0.207837	0	0	2.435	2.07256	1.51162	0.185334	1	0		9.35	1.98707	2.03071	1.40549	0.862462	0	0	2.04953	2.06604	1.56442	0.648123	0	0	2.39199	2.08715	1.65412	0.464285	0	0
9.36	2.08019	2.02443	1.48279	0.203482	1	0	2.14843	2.04641	1.49198	0.207203	0	0	2.42279	2.07065	1.50516	0.185766	1	0		9.36	1.99472	2.02794	1.39191	0.856767	0	0	2.04787	2.06266	1.60013	0.653509	0	0	2.40355	2.09105	1.64451	0.47329	0	0
9.37	2.08608	2.02182	1.5032	0.203466	1	0	2.14996	2.0408	1.4919	0.206643	0	0	2.41175	2.07483	1.50126	0.18537	0	0		9.37	1.99774	2.02869	1.38298	0.849688	0	0	2.04381	2.06118	1.63621	0.661906	0	0	2.41973	2.08594	1.63097	0.481813	0	0
9.38	2.08544	2.02364	1.51872	0.206263	0	0	2.1581	2.04195	1.49413	0.20668	0	0	2.40755	2.07386	1.49735	0.184952	0	0		9.38	2.00481	2.03006	1.37077	0.840381	0	0	2.03962	2.06237	1.67166	0.672308	0	0	2.43644	2.08087	1.61354	0.48937	0	0
9.39	2.0825	2.02489	1.52976	0.209009	1	0	2.15648	2.04544	1.49619	0.206009	0	0	2.40061	2.07223	1.49486	0.184948	0	0		9.39	2.01014	2.03125	1.35119	0.828504	0	0	2.04114	2.0598	1.70571	0.684953	0	0	2.45493	2.07516	1.59752	0.495491	0	0
9.4	2.0763	2.02353	1.53249	0.210799	1	0	2.14742	2.04998	1.49797	0.206091	0	0	2.37919	2.07192	1.49349	0.184494	0	0		9.4	2.02112	2.03321	1.33534	0.8163	0	0	2.03311	2.05389	1.73004	0.699208	0	0	2.46936	2.07039	1.58212	0.500327	0	0
9.41	2.07246	2.02416	1.52455	0.214112	1	0	2.14737	2.05008	1.49754	0.206068	0	0	2.37455	2.06742	1.49471	0.184136	0	0		9.41	2.02315	2.034	1.32511	0.803607	0	0	2.03639	2.05464	1.74189	0.714726	0	0	2.493	2.07169	1.57042	0.504245	0	0
9.42	2.0616	2.02738	1.51516	0.215073	1	0	2.1482	2.05199	1.50401	0.206038	0	0	2.37445	2.06359	1.49206	0.183305	1	0		9.42	2.03169	2.03598	1.32034	0.790867	0	0	2.04533	2.0602	1.7456	0.730365	0	0	2.51264	2.06854	1.56327	0.507882	0	0
9.43	2.05417	2.02161	1.50348	0.215035	1	0	2.15297	2.05133	1.50566	0.205949	0	0	2.35867	2.06008	1.49083	0.183273	1	0		9.43	2.04641	2.0364	1.31252	0.777906	0	0	2.04617	2.06095	1.73922	0.744292	0	0	2.52532	2.07015	1.56108	0.511722	0	0
9.44	2.04885	2.02164	1.4837	0.214426	1	0	2.1562	2.05549	1.50772	0.207201	0	0	2.34599	2.05651	1.48797	0.182427	1	0		9.44	2.06224	2.03485	1.30015	0.764325	0	0	2.04543	2.0554	1.72259	0.75804	0	0	2.5386	2.06541	1.5621	0.515576	0	0
9.45	2.05004	2.02004	1.47009	0.212044	1	0	2.16032	2.05702	1.50995	0.207776	1	0	2.33445	2.05294	1.48668	0.181582	1	0		9.45	2.06288	2.03744	1.28312	0.749329	0	0	2.047	2.0554	1.69641	0.770399	0	0	2.54725	2.06509	1.56215	0.519717	0	0
9.46	2.04765	2.02185	1.45569	0.208289	1	0	2.16268	2.05742	1.51221	0.208365	1	0	2.32814	2.05741	1.4842	0.180317	1	0		9.46	2.06516	2.03548	1.2614	0.732216	0	0	2.04543	2.05692	1.66993	0.780967	0	0	2.54844	2.0603	1.56261	0.523957	0	0
9.47	2.04411	2.01947	1.44808	0.204389	1	0	2.15787	2.06014	1.51	0.208999	1	0	2.32411	2.05353	1.48292	0.179078	1	0		9.47	2.07261	2.03549	1.2327	0.713393	0	0	2.05677	2.0573	1.6363	0.788815	0	0	2.55131	2.06389	1.56453	0.52761	0	0
9.48	2.04234	2.02247	1.45038	0.199206	0	0	2.16915	2.05648	1.50792	0.209581	1	0	2.31206	2.05514	1.48453	0.178256	1	0		9.48	2.07716	2.03649	1.20112	0.692675	0	0	2.06581	2.05914	1.59957	0.794863	0	0	2.55078	2.06487	1.56284	0.531597	0	0
9.49	2.04806	2.02006	1.45947	0.195879	1	0	2.17641	2.05127	1.50587	0.210178	1	0	2.30859	2.05772	1.48717	0.177007	1	0		9.49	2.08743	2.03431	1.16682	0.668838	0	0	2.06918	2.06508	1.56437	0.798602	0	0	2.54387	2.06556	1.56157	0.53606	0	0
9.5	2.04734	2.02327	1.47555	0.19432	1	0	2.16684	2.04575	1.50363	0.210133	1	0	2.31547	2.05122	1.49243	0.176671	0	0		9.5	2.10162	2.03236	1.12801	0.642565	0	0	2.07568	2.06474	1.5396	0.80003	0	0	2.54258	2.06909	1.55891	0.539664	0	0
9.51	2.05547	2.02392	1.49731	0.19381	1	0	2.17817	2.04831	1.50185	0.21011	1	0	2.31437	2.05307	1.49505	0.176244	0	0		9.51	2.12487	2.02709	1.09359	0.613197	0	0	2.07084	2.06216	1.52369	0.800124	0	0	2.52227	2.06846	1.54946	0.543501	0	0
9.52	2.05541	2.02293	1.51494	0.195654	1	0	2.18385	2.04832	1.49547	0.21008	1	0	2.30923	2.05553	1.50412	0.176676	0	0		9.52	2.14885	2.02688	1.07023	0.58051	0	0	2.06673	2.06071	1.51778	0.800599	0	0	2.50529	2.06434	1.53529	0.546311	0	0
9.53	2.06239	2.02656	1.52716	0.198245	1	0	2.1864	2.04794	1.49123	0.210133	0	0	2.31276	2.05388	1.51164	0.176685	0	0		9.53	2.16658	2.02708	1.06208	0.547497	0	0	2.05793	2.05518	1.51996	0.801912	0	0	2.48788	2.05991	1.52179	0.547297	0	0
9.54	2.07186	2.0276	1.53297	0.201216	1	0	2.18885	2.04986	1.48697	0.208828	0	0	2.3099	2.06022	1.51963	0.178316	0	0		9.54	2.18316	2.02965	1.07357	0.515315	0	0	2.05553	2.05777	1.52822	0.803893	0	0	2.47044	2.0615	1.50585	0.547262	0	0
9.55	2.06729	2.03322	1.52905	0.204022	1	0	2.19375	2.04468	1.48273	0.207523	0	0	2.31213	2.06119	1.52609	0.180366	1	0		9.55	2.2098	2.02812	1.10456	0.486131	0	0	2.05561	2.05782	1.53525	0.805971	0	0	2.45016	2.06755	1.49587	0.54658	0	0
9.56	2.06404	2.03322	1.52076	0.205588	1	0	2.20517	2.04211	1.47832	0.206233	0	0	2.3155	2.057	1.53117	0.182476	1	0		9.56	2.23418	2.02736	1.1481	0.460866	0	0	2.05717	2.05859	1.54144	0.808522	0	0	2.43842	2.06975	1.48963	0.545359	0	0
9.57	2.06248	2.04014	1.50825	0.206031	1	0	2.21239	2.04324	1.48074	0.204941	0	0	2.31427	2.05447	1.53128	0.184956	1	0		9.57	2.26199	2.02385	1.20012	0.43925	0	0	2.04665	2.06229	1.5485	0.811088	0	0	2.41863	2.06621	1.49022	0.545001	0	0
9.58	2.06564	2.03772	1.50015	0.205661	1	0	2.21798	2.04733	1.48287	0.20368	0	0	2.32057	2.05701	1.52742	0.186579	1	0		9.58	2.29151	2.02056	1.25161	0.421792	0	0	2.04664	2.05596	1.55873	0.814245	0	0	2.39999	2.07418	1.49518	0.544006	0	0
9.59	2.06581	2.04208	1.49261	0.204161	1	0	2.22594	2.04954	1.48723	0.203098	0	0	2.32638	2.05606	1.5221	0.188246	1	0		9.59	2.31708	2.02355	1.29968	0.408193	0	0	2.03774	2.05488	1.56628	0.818326	0	0	2.38714	2.07288	1.50291	0.544156	0	0
9.6	2.06376	2.04322	1.48676	0.204075	1	0	2.24855	2.04916	1.49172	0.202426	0	0	2.32528	2.0667	1.51432	0.189069	1	0		9.6	2.34146	2.02263	1.34998	0.3974	0	0	2.03621	2.0586	1.57424	0.823449	0	0	2.36405	2.07703	1.51319	0.545051	0	0
9.61	2.0547	2.04294	1.48634	0.202948	1	0	2.24688	2.04586	1.49809	0.202433	0	0	2.32347	2.06967	1.50799	0.189492	1	0		9.61	2.35619	2.02284	1.39736	0.389309	0	0	2.03625	2.04746	1.57776	0.828246	0	0	2.35652	2.07673	1.53001	0.546282	0	0
9.62	2.05592	2.0415	1.48723	0.201301	1	0	2.25003	2.04331	1.50252	0.202479	0	0	2.32347	2.07264	1.49889	0.189502	1	0		9.62	2.36185	2.01874	1.4386	0.38566	0	0	2.02988	2.04336	1.57664	0.83318	0	0	2.34443	2.0831	1.54753	0.549187	0	0
9.63	2.05487	2.04146	1.49084	0.200783	1	0	2.24994	2.0422	1.51132	0.203111	0	0	2.3183	2.07593	1.49122	0.189116	0	0		9.63	2.36909	2.01554	1.4713	0.385127	0	0	2.03725	2.04413	1.57229	0.837386	0	0	2.33455	2.08338	1.5653	0.553532	0	0
9.64	2.04464	2.04262	1.50477	0.199601	1	0	2.25391	2.04035	1.51779	0.203849	1	0	2.32174	2.07187	1.48726	0.187895	0	0		9.64	2.37183	2.00884	1.48626	0.386261	0	0	2.03636	2.04454	1.56311	0.841133	0	0	2.33108	2.07898	1.58265	0.559244	0	0
9.65	2.04488	2.03484	1.52167	0.200802	0	0	2.25229	2.04447	1.52198	0.205796	1	0	2.32111	2.07129	1.48461	0.186282	0	0		9.65	2.37585	2.01132	1.47397	0.387148	0	0	2.02903	2.0427	1.5536	0.844962	0	0	2.32992	2.07773	1.59519	0.565779	0	0
9.66	2.04851	2.0376	1.53589	0.204651	0	0	2.24744	2.04376	1.52483	0.207728	1	0	2.3194	2.07485	1.48451	0.18545	0	0		9.66	2.3799	2.01288	1.4467	0.384402	1	0	2.03309	2.0457	1.54201	0.847026	0	0	2.33286	2.07682	1.60603	0.572517	0	0
9.67	2.04345	2.03605	1.55066	0.209041	0	0	2.24665	2.04376	1.52441	0.209019	1	0	2.3131	2.07677	1.48696	0.184618	0	0		9.67	2.37656	2.01599	1.41967	0.37636	1	0	2.03553	2.04163	1.52585	0.849131	0	0	2.33867	2.08224	1.60944	0.579402	0	0
9.68	2.0377	2.03313	1.54879	0.213602	1	0	2.23861	2.04006	1.52174	0.2105	1	0	2.30562	2.07361	1.49451	0.184199	1	0		9.68	2.3749	2.01988	1.40402	0.366086	1	0	2.03148	2.0472	1.50326	0.849889	0	0	2.34963	2.0749	1.60986	0.58719	0	0
9.69	2.03954	2.03066	1.53626	0.2177	1	0	2.22899	2.04267	1.51753	0.211112	1	0	2.29401	2.07841	1.49965	0.183754	1	0		9.69	2.37713	2.02083	1.40953	0.357566	1	0	2.0306	2.04385	1.48883	0.848827	0	0	2.35247	2.07745	1.60958	0.593984	0	0
9.7	2.0368	2.02637	1.52065	0.21823	1	0	2.22977	2.04154	1.51314	0.212265	1	0	2.29281	2.06787	1.50481	0.184539	1	0		9.7	2.37544	2.02356	1.4384	0.352863	1	0	2.02889	2.04196	1.47295	0.845933	0	0	2.3599	2.07396	1.60638	0.600651	0	0
9.71	2.03624	2.02229	1.49978	0.217605	1	0	2.21609	2.04751	1.50609	0.212944	1	0	2.28594	2.06535	1.50989	0.185338	1	0		9.71	2.37717	2.02274	1.48133	0.352082	0	0	2.02728	2.04827	1.46401	0.843703	0	0	2.36918	2.07012	1.60033	0.6073	0	0
9.72	2.03996	2.02179	1.47919	0.216419	1	0	2.21525	2.04418	1.5016	0.21293	1	0	2.27837	2.06116	1.51517	0.186145	1	0		9.72	2.38005	2.02077	1.52861	0.354354	0	0	2.02889	2.05126	1.46483	0.841081	0	0	2.38648	2.0688	1.59646	0.613169	0	0
9.73	2.04769	2.01993	1.46233	0.213523	1	0	2.21211	2.05015	1.49275	0.212312	0	0	2.27713	2.06245	1.51517	0.187339	1	0		9.73	2.38249	2.01905	1.58155	0.359415	0	0	2.03286	2.05271	1.47132	0.839179	0	0	2.40728	2.06727	1.59163	0.619038	0	0
9.74	2.05241	2.01974	1.44664	0.210266	1	0	2.20647	2.05051	1.48244	0.211589	0	0	2.27657	2.06177	1.51253	0.18857	1	0		9.74	2.38492	2.02358	1.64278	0.367787	0	0	2.04093	2.05829	1.48516	0.838361	0	0	2.41593	2.07325	1.58868	0.624602	0	0
9.75	2.05884	2.02514	1.43691	0.204774	1	0	2.19592	2.04938	1.47795	0.210108	0	0	2.2766	2.06175	1.50992	0.189356	1	0		9.75	2.38276	2.01869	1.72169	0.381993	0	0	2.05223	2.06046	1.50238	0.837399	0	0	2.42742	2.07483	1.58565	0.629736	0	0
9.76	2.06594	2.02714	1.43537	0.198543	0	0	2.19999	2.05495	1.47503	0.207717	0	0	2.27203	2.0624	1.50618	0.189314	1	0		9.76	2.38344	2.01577	1.80756	0.403088	0	0	2.04582	2.05489	1.52213	0.839287	0	0	2.44238	2.07613	1.58068	0.635451	0	0
9.77	2.07173	2.03015	1.44383	0.193881	0	0	2.19518	2.0561	1.47314	0.206368	0	0	2.27833	2.06373	1.49985	0.189295	1	0		9.77	2.38077	2.01518	1.88866	0.433546	0	0	2.04181	2.05305	1.54856	0.841789	0	0	2.45569	2.07201	1.57855	0.640359	0	0
9.78	2.08048	2.03476	1.47001	0.190437	0	0	2.18792	2.05648	1.47402	0.20488	0	0	2.27139	2.06373	1.49099	0.1893	0	0		9.78	2.37439	2.0124	1.94951	0.46928	0	0	2.03945	2.04788	1.57355	0.845764	0	0	2.46896	2.07679	1.57747	0.644647	0	0
9.79	2.08456	2.03412	1.50467	0.190201	0	0	2.18862	2.0561	1.47965	0.203595	0	0	2.2726	2.05765	1.48358	0.188523	0	0		9.79	2.37207	2.00925	1.98206	0.506624	0	0	2.05085	2.04604	1.58947	0.852812	0	0	2.48923	2.07843	1.57643	0.649535	0	0
9.8	2.09035	2.03688	1.53954	0.194061	0	0	2.18062	2.05498	1.48445	0.202376	0	0	2.27026	2.066	1.47327	0.186497	1	0		9.8	2.36529	2.00514	1.97823	0.542567	0	0	2.05407	2.04606	1.59813	0.859287	0	0	2.50726	2.07809	1.57795	0.654329	0	0
9.81	2.09387	2.03761	1.57268	0.200209	0	0	2.19195	2.05348	1.48935	0.201661	0	0	2.2725	2.06659	1.45653	0.184103	1	0		9.81	2.34995	2.00301	1.94864	0.57529	0	0	2.06214	2.05126	1.59907	0.865912	0	0	2.52631	2.07685	1.58186	0.659713	0	0
9.82	2.08972	2.03759	1.59152	0.208005	0	0	2.18964	2.05722	1.49389	0.201742	0	0	2.26796	2.06854	1.43981	0.180809	1	0		9.82	2.34264	2.00735	1.89769	0.604379	0	0	2.06371	2.04754	1.58076	0.870991	0	0	2.5413	2.07308	1.58556	0.665101	0	0
9.83	2.08041	2.03851	1.59887	0.216401	0	0	2.19366	2.05017	1.50081	0.201712	0	0	2.25932	2.06981	1.42457	0.175503	1	0		9.83	2.33013	2.00935	1.83183	0.629545	0	0	2.05647	2.04788	1.5649	0.875247	0	0	2.55223	2.07663	1.58713	0.670631	0	0
9.84	2.08218	2.03677	1.59313	0.222894	1	0	2.19209	2.05244	1.50924	0.201778	1	0	2.24951	2.06889	1.41176	0.169415	1	0		9.84	2.31364	2.0078	1.76421	0.648686	0	0	2.04116	2.04266	1.54234	0.876845	0	0	2.57072	2.0757	1.58299	0.676696	0	0
9.85	2.08629	2.03756	1.57362	0.229381	1	0	2.20573	2.06097	1.51336	0.202618	1	0	2.24721	2.07371	1.40054	0.162552	1	0		9.85	2.29547	2.00998	1.69377	0.661103	0	0	2.03553	2.04306	1.52076	0.8786	0	0	2.58469	2.07544	1.57836	0.681987	0	0
9.86	2.0886	2.03602	1.54895	0.233479	1	0	2.20494	2.06212	1.518	0.204411	1	0	2.24087	2.07182	1.39811	0.156093	0	0		9.86	2.27611	2.01138	1.6202	0.669672	0	0	2.03309	2.04342	1.4947	0.878512	0	0	2.59975	2.07452	1.57168	0.686056	0	0
9.87	2.09053	2.03564	1.52418	0.234304	1	0	2.20975	2.05913	1.52012	0.205717	1	0	2.22762	2.07371	1.40182	0.149238	0	0		9.87	2.26019	2.01026	1.55281	0.673598	0	0	2.03304	2.04491	1.46905	0.877169	0	0	2.61008	2.07774	1.5609	0.689977	0	0
9.88	2.09003	2.03423	1.49525	0.233887	1	0	2.21951	2.0647	1.52185	0.207068	1	0	2.21952	2.07692	1.41056	0.14316	0	0		9.88	2.24516	2.01163	1.49652	0.672481	0	0	2.0354	2.04752	1.44778	0.873669	0	0	2.61008	2.07459	1.55118	0.693383	0	0
9.89	2.08441	2.03685	1.47291	0.231532	1	0	2.22769	2.0688	1.51595	0.207764	1	0	2.20787	2.07337	1.42305	0.138249	0	0		9.89	2.21871	2.01572	1.44838	0.667551	0	0	2.03051	2.05009	1.43263	0.867633	0	0	2.61242	2.07174	1.53885	0.696027	0	0
9.9	2.08753	2.03567	1.45511	0.227684	1	0	2.23407	2.07289	1.51126	0.209122	1	0	2.19753	2.07046	1.44338	0.13416	0	0		9.9	2.2036	2.0163	1.41265	0.659859	0	0	2.03706	2.05604	1.42796	0.863061	0	0	2.61926	2.07462	1.51924	0.698234	0	0
9.91	2.09058	2.04008	1.44395	0.223801	1	0	2.2252	2.07291	1.50442	0.209158	1	0	2.18482	2.06957	1.47039	0.131666	0	0		9.91	2.19818	2.02079	1.39169	0.651233	0	0	2.0354	2.05271	1.43474	0.858462	0	0	2.61001	2.07974	1.49746	0.698389	0	0
9.92	2.09322	2.04308	1.44622	0.218269	0	0	2.23153	2.07439	1.49979	0.209069	1	0	2.18065	2.07183	1.50125	0.131266	0	0		9.92	2.19268	2.0188	1.38981	0.642396	0	0	2.03138	2.05713	1.45351	0.85573	0	0	2.60368	2.07973	1.46859	0.696085	0	0
9.93	2.09692	2.04789	1.45847	0.213865	0	0	2.24032	2.07918	1.49067	0.208382	0	0	2.17364	2.07254	1.53474	0.13376	1	0		9.93	2.1793	2.02053	1.40593	0.63379	0	0	2.03055	2.05792	1.47233	0.85425	0	0	2.59506	2.08066	1.43917	0.692578	0	0
9.94	2.1015	2.05093	1.47735	0.21232	0	0	2.24429	2.0743	1.48535	0.207703	0	0	2.17131	2.08188	1.56825	0.138644	1	0		9.94	2.16815	2.01955	1.43387	0.628188	0	0	2.03872	2.05905	1.48837	0.853797	0	0	2.58987	2.08262	1.4149	0.686055	0	0
9.95	2.09396	2.05139	1.50672	0.21285	0	0	2.23458	2.06466	1.47979	0.206346	0	0	2.158	2.08031	1.59759	0.145186	1	0		9.95	2.16833	2.02485	1.4686	0.626254	0	0	2.04513	2.05647	1.50509	0.854827	0	0	2.58575	2.07785	1.39917	0.678923	0	0
9.96	2.09213	2.04718	1.53125	0.215709	0	0	2.23296	2.05791	1.47967	0.204798	0	0	2.14976	2.07997	1.61668	0.153331	1	0		9.96	2.16679	2.02542	1.51456	0.627611	0	0	2.04914	2.05499	1.52511	0.855	0	0	2.57475	2.08005	1.38659	0.671374	0	0
9.97	2.08332	2.04397	1.54455	0.220671	0	0	2.23139	2.05529	1.47924	0.203055	0	0	2.15209	2.08027	1.6297	0.162244	1	0		9.97	2.16215	2.02916	1.55729	0.631181	0	0	2.05002	2.0539	1.54449	0.857245	0	0	2.5661	2.07911	1.3812	0.664078	0	0
9.98	2.07931	2.04475	1.54607	0.225027	1	0	2.22977	2.05009	1.48155	0.202332	0	0	2.15262	2.07903	1.63486	0.170799	1	0		9.98	2.16212	2.02786	1.59593	0.638991	0	0	2.05163	2.05501	1.56127	0.861721	0	0	2.56729	2.08072	1.37933	0.656578	0	0
9.99	2.08333	2.04014	1.53617	0.228233	1	0	2.22492	2.04454	1.48662	0.201525	0	0	2.15146	2.08837	1.63218	0.179816	0	0		9.99	2.15868	2.02186	1.62706	0.648652	0	0	2.06131	2.05502	1.5747	0.867036	0	0	2.56488	2.08105	1.37881	0.648343	0	0
10	2.08089	2.03913	1.51769	0.229308	1	0	2.22584	2.04644	1.49458	0.200854	0	0	2.14438	2.08939	1.62313	0.187994	0	0		10	2.15016	2.02565	1.6494	0.660523	0	0	2.05241	2.05018	1.57815	0.873059	0	0	2.55738	2.07885	1.38252	0.64062	0	0
10.01	2.07734	2.03755	1.4981	0.228629	1	0	2.22751	2.04494	1.50143	0.200817	0	0	2.13564	2.08324	1.61276	0.19529	0	0		10.01	2.14669	2.02414	1.65855	0.672998	0	0	2.05569	2.05134	1.56929	0.87723	0	0	2.55969	2.07247	1.38452	0.632905	0	0
10.02	2.07839	2.03814	1.48098	0.22699	1	0	2.22196	2.04086	1.51068	0.201444	0	0	2.12867	2.08104	1.59332	0.201331	0	0		10.02	2.13472	2.02971	1.65706	0.68455	0	0	2.05804	2.04319	1.55669	0.880502	0	0	2.55626	2.07761	1.39153	0.626786	0	0
10.03	2.07425	2.03313	1.46594	0.224349	1	0	2.21313	2.04054	1.51968	0.202757	1	0	2.1229	2.07462	1.57249	0.206591	0	0		10.03	2.1296	2.02882	1.64246	0.695627	0	0	2.0597	2.04279	1.5376	0.88234	0	0	2.56092	2.07697	1.39594	0.619921	0	0
10.04	2.068	2.03128	1.45517	0.221437	1	0	2.21225	2.03869	1.52497	0.204704	1	0	2.11189	2.06883	1.54692	0.20944	1	0		10.04	2.13189	2.03223	1.61608	0.704759	0	0	2.06528	2.04092	1.52528	0.883907	0	0	2.56498	2.0706	1.40078	0.613911	0	0
10.05	2.0675	2.0287	1.44619	0.217141	1	0	2.21558	2.035	1.53093	0.20671	1	0	2.10485	2.0698	1.5216	0.211006	1	0		10.05	2.13019	2.02736	1.58532	0.711412	0	0	2.0669	2.042	1.51184	0.884248	0	0	2.57544	2.07093	1.39835	0.607588	0	0
10.06	2.06474	2.03276	1.44415	0.212614	1	0	2.21072	2.04064	1.52892	0.208249	1	0	2.10248	2.06501	1.49738	0.210183	1	0		10.06	2.12418	2.03233	1.54486	0.714464	0	0	2.06367	2.04576	1.49559	0.884753	0	0	2.56914	2.0699	1.39685	0.601411	0	0
10.07	2.07238	2.03464	1.44645	0.207769	1	0	2.21798	2.04362	1.52756	0.210648	1	0	2.09314	2.06285	1.47155	0.208189	1	0		10.07	2.11942	2.03042	1.50378	0.715029	0	0	2.06118	2.04578	1.48207	0.884024	0	0	2.57029	2.07264	1.39229	0.594518	0	0
10.08	2.06894	2.03453	1.46479	0.204398	0	0	2.21474	2.04733	1.52097	0.211364	1	0	2.08844	2.06258	1.44994	0.205759	1	0		10.08	2.11631	2.03401	1.46265	0.711654	0	0	2.0579	2.04539	1.46879	0.881027	0	0	2.56168	2.07347	1.3858	0.587178	0	0
10.09	2.06556	2.03599	1.49044	0.202307	1	0	2.21077	2.04918	1.51805	0.212906	1	0	2.08146	2.05556	1.43347	0.200407	1	0		10.09	2.11769	2.0384	1.42994	0.706111	0	0	2.05062	2.04617	1.45979	0.87857	0	0	2.556	2.07398	1.38056	0.579721	0	0
10.1	2.09252	2.0372	1.51946	0.204562	1	0	2.20355	2.04547	1.50816	0.212949	1	0	2.07976	2.05334	1.42063	0.195114	1	0		10.1	2.11396	2.03864	1.40441	0.698069	0	0	2.0538	2.04547	1.45763	0.874962	0	0	2.55197	2.07612	1.37386	0.571338	0	0
10.11	2.09262	2.03726	1.54091	0.209198	1	0	2.20346	2.04624	1.5037	0.213622	1	0	2.08263	2.06146	1.41022	0.189063	1	0		10.11	2.10635	2.0395	1.39063	0.689438	0	0	2.05218	2.04355	1.46765	0.872787	0	0	2.53982	2.08299	1.36892	0.563496	0	0
10.12	2.088	2.03755	1.55798	0.214722	0	0	2.19939	2.05332	1.49433	0.213077	1	0	2.08096	2.06048	1.41411	0.182994	0	0		10.12	2.10556	2.03877	1.38519	0.680882	0	0	2.05629	2.04769	1.47547	0.871416	0	0	2.53232	2.07777	1.36551	0.554477	0	0
10.13	2.09276	2.0404	1.56829	0.219014	0	0	2.19532	2.05035	1.48767	0.212465	0	0	2.08323	2.06437	1.42328	0.177261	0	0		10.13	2.10195	2.0406	1.39215	0.672585	0	0	2.05541	2.04588	1.48841	0.8714	0	0	2.51608	2.07417	1.364	0.545569	0	0
10.14	2.09104	2.03901	1.57535	0.223017	1	0	2.18893	2.0552	1.47885	0.21122	0	0	2.07966	2.06119	1.43858	0.173144	0	0		10.14	2.1006	2.03811	1.41012	0.665097	0	0	2.05458	2.04584	1.49878	0.87127	0	0	2.4964	2.08398	1.36102	0.537029	0	0
10.15	2.09456	2.03975	1.58461	0.228956	1	0	2.18643	2.06155	1.47436	0.209281	0	0	2.08256	2.05835	1.45757	0.170761	0	0		10.15	2.09521	2.04132	1.43554	0.659542	0	0	2.0538	2.04476	1.51201	0.871513	0	0	2.46635	2.08799	1.36291	0.528166	0	0
10.16	2.09403	2.0407	1.60355	0.236115	0	0	2.18672	2.05853	1.47185	0.207326	0	0	2.08203	2.06389	1.47301	0.169567	0	0		10.16	2.09581	2.03608	1.46955	0.65733	0	0	2.05218	2.04393	1.5247	0.872423	0	0	2.45592	2.0861	1.36403	0.51938	0	0
10.17	2.09233	2.04267	1.6293	0.244945	0	0	2.17818	2.05598	1.47133	0.205445	0	0	2.08433	2.06678	1.49121	0.169526	0	0		10.17	2.09294	2.03437	1.51231	0.657856	0	0	2.05961	2.04576	1.54148	0.874989	0	0	2.43462	2.08165	1.36627	0.510961	0	0
10.18	2.09642	2.0444	1.64358	0.256003	0	0	2.17524	2.05487	1.47552	0.204088	0	0	2.08727	2.06484	1.50386	0.168694	1	0		10.18	2.0873	2.03126	1.55582	0.661709	0	0	2.06293	2.04534	1.55607	0.878751	0	0	2.41841	2.08262	1.36992	0.502407	0	0
10.19	2.09579	2.04437	1.65119	0.269205	0	0	2.17234	2.05151	1.47765	0.202689	0	0	2.09477	2.06934	1.514	0.170353	1	0		10.19	2.07943	2.02838	1.59779	0.669493	0	0	2.0621	2.04568	1.56634	0.883614	0	0	2.40045	2.08518	1.37474	0.494579	0	0
10.2	2.06481	2.04555	1.64649	0.280246	0	0	2.16852	2.04783	1.48394	0.201996	0	0	2.09944	2.06357	1.52072	0.171985	1	0		10.2	2.07553	2.02608	1.63596	0.679481	0	0	2.06851	2.05013	1.56733	0.888198	0	0	2.37908	2.08165	1.38252	0.486874	0	0
10.21	2.06069	2.04415	1.63416	0.290123	0	0	2.17203	2.04671	1.48845	0.200674	0	0	2.09828	2.06321	1.52967	0.174011	1	0		10.21	2.075	2.03005	1.66471	0.692264	0	0	2.06851	2.04868	1.55792	0.892166	0	0	2.3595	2.07915	1.39367	0.479618	0	0
10.22	2.06365	2.04435	1.6175	0.297273	0	0	2.17879	2.04407	1.49301	0.200667	0	0	2.10345	2.06359	1.52974	0.176102	1	0		10.22	2.07163	2.02609	1.6786	0.706423	0	0	2.06044	2.04979	1.54053	0.895026	0	0	2.34389	2.08239	1.40446	0.47367	0	0
10.23	2.0572	2.04492	1.59279	0.303928	0	0	2.17673	2.04369	1.49707	0.200652	1	0	2.10752	2.06622	1.52708	0.178113	1	0		10.23	2.07164	2.02369	1.6816	0.720546	0	0	2.05075	2.05053	1.52407	0.895989	0	0	2.33015	2.08433	1.42016	0.468656	0	0
10.24	2.05889	2.04658	1.56668	0.311179	1	0	2.17951	2.04595	1.5057	0.200609	1	0	2.11509	2.06816	1.52324	0.179795	0	0		10.24	2.06827	2.02464	1.66677	0.733293	0	0	2.0467	2.05282	1.5055	0.895676	0	0	2.31575	2.08019	1.43686	0.464251	0	0
10.25	2.05009	2.04584	1.539	0.313392	1	0	2.17902	2.04408	1.50749	0.201125	1	0	2.11859	2.06945	1.52052	0.18058	0	0		10.25	2.06496	2.01814	1.64119	0.744352	0	0	2.04273	2.05392	1.4865	0.895362	0	0	2.30301	2.07799	1.4506	0.461531	0	0
10.26	2.03959	2.04532	1.50013	0.313941	1	0	2.18631	2.04266	1.51185	0.202371	1	0	2.13081	2.06913	1.51803	0.181388	0	0		10.26	2.06062	2.01911	1.61105	0.751838	0	0	2.04439	2.05177	1.47283	0.893802	0	0	2.28518	2.07736	1.46438	0.459575	0	0
10.27	2.03899	2.04516	1.45515	0.311206	1	0	2.19997	2.04451	1.51404	0.202895	1	0	2.13254	2.06242	1.5155	0.182615	0	0		10.27	2.05699	2.02437	1.57685	0.756858	0	0	2.03945	2.04992	1.4587	0.891009	0	0	2.27478	2.07705	1.47684	0.457989	0	0
10.28	2.03314	2.04565	1.4164	0.303974	1	0	2.20726	2.04081	1.51459	0.204177	1	0	2.14192	2.06246	1.51566	0.183837	0	0		10.28	2.05661	2.02297	1.54594	0.760216	0	0	2.03872	2.0492	1.44867	0.887905	0	0	2.26101	2.07453	1.4865	0.45735	0	0
10.29	2.0337	2.05249	1.38078	0.295157	0	0	2.2121	2.04159	1.51286	0.204788	1	0	2.15419	2.0631	1.51578	0.184714	0	0		10.29	2.06367	2.02667	1.51955	0.760745	0	0	2.03544	2.05185	1.4457	0.883386	0	0	2.25064	2.0707	1.49399	0.4569	0	0
10.3	2.03952	2.05376	1.3605	0.283528	0	0	2.22494	2.04452	1.51092	0.205467	1	0	2.17097	2.06216	1.512	0.185551	0	0		10.3	2.06742	2.02726	1.49513	0.760765	0	0	2.03466	2.05003	1.4479	0.880086	0	0	2.24546	2.07171	1.50261	0.457246	0	0
10.31	2.03952	2.05977	1.35742	0.271354	0	0	2.23348	2.04671	1.50478	0.206198	1	0	2.18499	2.06704	1.50325	0.186397	0	0		10.31	2.06767	2.02507	1.4725	0.758822	0	0	2.03793	2.05339	1.45189	0.877642	0	0	2.23971	2.07271	1.50988	0.457668	0	0
10.32	2.04005	2.059	1.35575	0.261372	0	0	2.24194	2.04339	1.50084	0.206146	1	0	2.1972	2.07025	1.4942	0.186426	0	0		10.32	2.06886	2.02589	1.45872	0.755118	0	0	2.04033	2.06004	1.46461	0.875506	0	0	2.23347	2.07713	1.5191	0.458817	0	0
10.33	2.04178	2.05889	1.36977	0.253041	0	0	2.25524	2.0505	1.49462	0.205599	0	0	2.20594	2.06408	1.48382	0.184869	0	0		10.33	2.06836	2.02595	1.44329	0.750391	0	0	2.04845	2.06225	1.46763	0.873588	0	0	2.23057	2.07557	1.52654	0.460485	0	0
10.34	2.04072	2.06055	1.38682	0.243627	0	0	2.26138	2.04231	1.49001	0.205039	0	0	2.23033	2.06508	1.47096	0.182872	0	0		10.34	2.06783	2.02522	1.43476	0.746	0	0	2.05011	2.05928	1.4779	0.872852	0	0	2.22832	2.06889	1.53543	0.462964	0	0
10.35	2.04304	2.06322	1.39922	0.237006	0	0	2.26914	2.04677	1.48827	0.203865	0	0	2.25011	2.06542	1.4568	0.180414	0	0		10.35	2.06559	2.02861	1.43183	0.740507	0	0	2.05246	2.06118	1.48736	0.870453	0	0	2.23066	2.06855	1.54161	0.465671	0	0
10.36	2.0547	2.06786	1.41481	0.230924	0	0	2.27279	2.05051	1.48778	0.203224	0	0	2.26175	2.06509	1.45021	0.177179	0	0		10.36	2.07129	2.02628	1.43187	0.735516	0	0	2.04689	2.06375	1.5003	0.871065	0	0	2.23238	2.06917	1.54609	0.468913	0	0
10.37	2.06347	2.06971	1.43194	0.22537	0	0	2.26767	2.04426	1.48982	0.202656	0	0	2.28204	2.06793	1.44612	0.172712	0	0		10.37	2.0742	2.02046	1.43172	0.730768	0	0	2.0534	2.06411	1.50713	0.871745	0	0	2.23354	2.0717	1.54645	0.472024	0	0
10.38	2.06705	2.07032	1.44721	0.222609	1	0	2.26814	2.04615	1.49837	0.201963	0	0	2.30222	2.07306	1.446	0.169064	0	0		10.38	2.07263	2.02249	1.43711	0.726052	0	0	2.04453	2.06528	1.51979	0.873677	0	0	2.23816	2.07139	1.54426	0.475117	0	0
10.39	2.06894	2.06738	1.46109	0.219314	1	0	2.28062	2.04806	1.50481	0.202009	0	0	2.3167	2.0673	1.44965	0.165769	0	0		10.39	2.06869	2.02154	1.44561	0.721611	0	0	2.04792	2.06264	1.52318	0.874974	0	0	2.23869	2.06953	1.53913	0.47771	0	0
10.4	2.06613	2.06702	1.4767	0.218149	1	0	2.27711	2.04442	1.51331	0.20338	0	0	2.32891	2.06859	1.46101	0.163274	0	0		10.4	2.06915	2.01938	1.45991	0.71804	0	0	2.04374	2.06264	1.51952	0.876343	0	0	2.23301	2.06826	1.52943	0.479721	0	0
10.41	2.07145	2.06567	1.48741	0.217023	1	0	2.26985	2.04452	1.52196	0.204656	0	0	2.348	2.0631	1.47379	0.161196	0	0		10.41	2.06967	2.01742	1.48159	0.716086	0	0	2.03703	2.06631	1.51667	0.877962	0	0	2.23697	2.07208	1.51598	0.481333	0	0
10.42	2.07723	2.0675	1.50737	0.217046	1	0	2.26991	2.04899	1.53033	0.206618	1	0	2.36828	2.06345	1.48408	0.160336	0	0		10.42	2.06242	2.01708	1.50874	0.716446	0	0	2.04655	2.05853	1.51523	0.877554	0	0	2.22944	2.06573	1.49841	0.481365	0	0
10.43	2.08477	2.07009	1.52456	0.21811	1	0	2.27	2.04303	1.5344	0.208498	1	0	2.39203	2.06573	1.49321	0.160744	0	0		10.43	2.05914	2.02006	1.53882	0.719475	0	0	2.04472	2.05851	1.52254	0.878639	0	0	2.2203	2.07209	1.47631	0.480189	0	0
10.44	2.09045	2.07048	1.54619	0.221946	1	0	2.27232	2.04157	1.5389	0.211035	1	0	2.39844	2.06316	1.49956	0.160715	0	0		10.44	2.061	2.02026	1.56677	0.724734	0	0	2.0381	2.05774	1.52415	0.879506	0	0	2.21396	2.07403	1.44941	0.477204	0	0
10.45	2.10214	2.07208	1.57398	0.226924	1	0	2.27648	2.03672	1.53905	0.213616	1	0	2.41005	2.06412	1.50474	0.16112	0	0		10.45	2.06122	2.02146	1.58832	0.731906	0	0	2.04208	2.05623	1.5315	0.88305	0	0	2.21052	2.07658	1.42483	0.4722	0	0
10.46	2.10676	2.07049	1.60497	0.233525	1	0	2.27412	2.03933	1.53737	0.216234	1	0	2.41926	2.05735	1.50326	0.161056	0	0		10.46	2.06026	2.02051	1.60394	0.739938	0	0	2.04927	2.05474	1.52839	0.885149	0	0	2.20768	2.07345	1.3977	0.465274	0	0
10.47	2.10196	2.06475	1.63296	0.243472	1	0	2.26612	2.04345	1.53079	0.218238	1	0	2.4274	2.05674	1.50323	0.161842	0	0		10.47	2.06651	2.02544	1.61324	0.747997	0	0	2.04831	2.057	1.52553	0.886929	0	0	2.19451	2.07001	1.37078	0.457503	0	0
10.48	2.10654	2.06259	1.65948	0.255606	1	0	2.26126	2.04385	1.51977	0.219618	1	0	2.42626	2.05384	1.50081	0.161778	0	0		10.48	2.06718	2.02702	1.61404	0.756606	0	0	2.05056	2.05624	1.50681	0.887088	0	0	2.18186	2.06811	1.34422	0.447716	0	0
10.49	2.10638	2.05774	1.68301	0.269443	1	0	2.24517	2.03974	1.50664	0.220199	1	0	2.42803	2.05898	1.50217	0.161742	0	0		10.49	2.06616	2.02371	1.61016	0.765184	0	0	2.04474	2.05401	1.49042	0.887103	0	0	2.17166	2.0748	1.31958	0.436187	0	0
10.5	2.10637	2.05492	1.69856	0.283893	1	0	2.23217	2.03939	1.49333	0.219499	1	0	2.42917	2.06347	1.50093	0.161378	0	0		10.5	2.06456	2.02349	1.60614	0.772642	0	0	2.05942	2.05061	1.47927	0.885076	0	0	2.16017	2.07956	1.29488	0.422751	0	0
10.51	2.1128	2.0533	1.70031	0.2989	1	0	2.2306	2.03567	1.48419	0.218209	1	0	2.42333	2.06477	1.50617	0.161746	0	0		10.51	2.06637	2.02289	1.5968	0.779291	0	0	2.05878	2.0443	1.4757	0.882298	0	0	2.14587	2.07668	1.27199	0.408003	0	0
10.52	2.10952	2.05326	1.68791	0.314401	0	0	2.2121	2.03311	1.47358	0.216255	1	0	2.41459	2.06288	1.51259	0.162136	0	0		10.52	2.06591	2.02286	1.58306	0.785913	0	0	2.05972	2.04581	1.4745	0.880759	0	0	2.14247	2.08049	1.25361	0.392393	0	0
10.53	2.10332	2.04867	1.67223	0.32716	0	0	2.20724	2.03536	1.46721	0.214912	0	0	2.40241	2.06356	1.52408	0.163736	0	0		10.53	2.07282	2.02089	1.56771	0.791185	0	0	2.06388	2.0436	1.47883	0.879856	0	0	2.13729	2.07446	1.24441	0.375337	0	0
10.54	2.09485	2.04785	1.6443	0.336569	0	0	2.19766	2.0395	1.46295	0.212338	0	0	2.39547	2.05976	1.53833	0.165739	0	0		10.54	2.07013	2.02068	1.55057	0.794856	0	0	2.06799	2.04625	1.48922	0.879513	0	0	2.12411	2.07891	1.24125	0.357974	0	0
10.55	2.0845	2.04203	1.60402	0.345418	0	0	2.18471	2.04289	1.46059	0.209742	0	0	2.38386	2.05628	1.54872	0.169023	0	0		10.55	2.07242	2.01733	1.53272	0.79683	0	0	2.06718	2.04442	1.49508	0.878777	0	0	2.11493	2.07194	1.24478	0.341619	0	0
10.56	2.07654	2.03921	1.57464	0.350446	0	0	2.17412	2.03321	1.45651	0.207183	0	0	2.37058	2.06185	1.55797	0.173912	1	0		10.56	2.06845	2.02261	1.51783	0.797355	0	0	2.06868	2.04741	1.50203	0.879091	0	0	2.10341	2.07638	1.26016	0.325868	0	0
10.57	2.0709	2.03918	1.55598	0.35156	0	0	2.1703	2.03787	1.45894	0.204527	0	0	2.34853	2.06338	1.56594	0.177602	1	0		10.57	2.06358	2.02003	1.50677	0.797603	0	0	2.07197	2.04592	1.50724	0.879294	0	0	2.10051	2.08083	1.28317	0.311379	0	0
10.58	2.0653	2.03715	1.52804	0.353824	0	0	2.16108	2.03474	1.46312	0.201969	0	0	2.33582	2.06145	1.56965	0.182137	1	0		10.58	2.06369	2.01587	1.49959	0.797556	0	0	2.08095	2.04666	1.51537	0.880461	0	0	2.09357	2.08147	1.31345	0.299206	0	0
10.59	2.06146	2.03918	1.51549	0.356566	0	0	2.15789	2.03873	1.46952	0.200118	0	0	2.32534	2.0614	1.56856	0.186672	1	0		10.59	2.06156	2.01661	1.49824	0.797273	0	0	2.0834	2.04743	1.51762	0.881668	0	0	2.08383	2.07957	1.35031	0.289144	0	0
10.6	2.05403	2.04138	1.51237	0.355435	0	0	2.15877	2.042	1.47842	0.198768	0	0	2.31026	2.06073	1.56851	0.191133	0	0		10.6	2.05758	2.01783	1.49295	0.796681	0	0	2.06885	2.04935	1.51785	0.883351	0	0	2.08499	2.07574	1.39403	0.282401	0	0
10.61	2.04248	2.04042	1.50456	0.355981	0	0	2.15063	2.04225	1.48701	0.198111	0	0	2.29291	2.05799	1.56727	0.195676	0	0		10.61	2.0474	2.01768	1.49083	0.796725	0	0	2.07613	2.05305	1.50804	0.884335	0	0	2.077	2.07733	1.44235	0.27835	0	0
10.62	2.03845	2.03722	1.49542	0.355978	0	0	2.14647	2.04103	1.49512	0.198104	0	0	2.27857	2.05532	1.566	0.199348	0	0		10.62	2.05017	2.01634	1.48742	0.795086	0	0	2.07216	2.05415	1.495	0.884605	0	0	2.06554	2.07478	1.49485	0.277742	0	0
10.63	2.04374	2.03722	1.49698	0.355452	0	0	2.13676	2.04504	1.50407	0.198104	0	0	2.26295	2.05398	1.56353	0.203492	0	0		10.63	2.04506	2.01379	1.48663	0.794278	0	0	2.08346	2.05271	1.47464	0.882855	0	0	2.0621	2.07731	1.54714	0.280906	0	0
10.64	2.04836	2.03522	1.4938	0.35493	0	0	2.13112	2.04565	1.51083	0.198666	0	0	2.25074	2.06255	1.56222	0.207622	0	0		10.64	2.04892	2.01636	1.48428	0.792781	0	0	2.09471	2.05197	1.44915	0.88018	0	0	2.06092	2.07667	1.60274	0.287509	0	0
10.65	2.05487	2.0396	1.50298	0.354358	0	0	2.12626	2.04034	1.51733	0.199978	1	0	2.24094	2.06409	1.56996	0.211301	0	0		10.65	2.05057	2.01892	1.48427	0.791906	0	0	2.09314	2.05454	1.42397	0.875805	0	0	2.05577	2.08497	1.65749	0.297366	0	0
10.66	2.06012	2.04078	1.49977	0.353766	0	0	2.12635	2.04771	1.5237	0.201335	1	0	2.23453	2.05982	1.57877	0.215426	0	0		10.66	2.05504	2.01874	1.47875	0.79111	0	0	2.10052	2.05269	1.39999	0.869201	0	0	2.05005	2.08274	1.71152	0.310965	0	0
10.67	2.05436	2.04555	1.4889	0.357041	0	0	2.12596	2.05115	1.53041	0.203261	1	0	2.22932	2.05895	1.59134	0.221556	0	0		10.67	2.06169	2.0164	1.47293	0.789466	0	0	2.09977	2.05379	1.38037	0.861978	0	0	2.04781	2.08085	1.76785	0.327734	0	0
10.68	2.05841	2.04919	1.486	0.35537	0	0	2.12778	2.05458	1.53066	0.205156	1	0	2.21538	2.05862	1.61064	0.228496	0	0		10.68	2.06844	2.02034	1.46684	0.786689	0	0	2.09887	2.0542	1.36849	0.853092	0	0	2.04837	2.08502	1.82151	0.34805	0	0
10.69	2.06197	2.04726	1.47364	0.350965	0	0	2.12695	2.0542	1.53267	0.207716	1	0	2.19623	2.0574	1.6311	0.236615	0	0		10.69	2.07284	2.02294	1.45728	0.783111	0	0	2.1046	2.05271	1.36952	0.844579	0	0	2.05352	2.08474	1.87032	0.372533	0	0
10.7	2.06665	2.04552	1.44897	0.349357	0	0	2.12455	2.05454	1.52848	0.209103	1	0	2.18876	2.06	1.65409	0.24642	0	0		10.7	2.07462	2.02472	1.4501	0.780062	0	0	2.11277	2.05639	1.38034	0.83667	0	0	2.05643	2.08576	1.91168	0.399423	0	0
10.71	2.07493	2.04759	1.44127	0.344351	0	0	2.12695	2.0572	1.52427	0.211058	1	0	2.18295	2.06209	1.67565	0.257042	0	0		10.71	2.0826	2.02652	1.44316	0.77585	0	0	2.11522	2.05306	1.40379	0.830371	0	0	2.0656	2.08672	1.93797	0.428515	0	0
10.72	2.07543	2.05085	1.44437	0.338812	0	0	2.1343	2.05867	1.51586	0.211736	1	0	2.17878	2.06341	1.70514	0.27047	0	0		10.72	2.09243	2.02922	1.43692	0.771641	0	0	2.10715	2.04713	1.43056	0.826369	0	0	2.07993	2.08739	1.94613	0.458415	0	0
10.73	2.07478	2.05409	1.43822	0.334391	0	0	2.12862	2.05346	1.5111	0.212377	1	0	2.17464	2.06373	1.73709	0.284255	0	0		10.73	2.093	2.03137	1.42532	0.766383	0	0	2.09598	2.04824	1.45728	0.82446	0	0	2.09205	2.08773	1.93331	0.487077	0	0
10.74	2.0771	2.05515	1.44136	0.331093	0	0	2.12524	2.06127	1.50195	0.212435	1	0	2.1671	2.06378	1.76636	0.301732	0	0		10.74	2.08734	2.0294	1.41536	0.760576	0	0	2.09612	2.04974	1.48173	0.823912	0	0	2.10416	2.08808	1.89997	0.514149	0	0
10.75	2.07292	2.05443	1.44151	0.327288	0	0	2.12848	2.06198	1.49737	0.212405	0	0	2.16413	2.06122	1.78804	0.32168	0	0		10.75	2.09421	2.03175	1.40383	0.753387	0	0	2.10733	2.04713	1.50416	0.823956	0	0	2.11621	2.08428	1.84994	0.53697	0	0
10.76	2.06468	2.05135	1.43525	0.323404	0	0	2.12113	2.06306	1.49088	0.211638	0	0	2.16	2.06317	1.80728	0.341595	0	0		10.76	2.09034	2.02878	1.39221	0.745613	0	0	2.10733	2.04411	1.52515	0.824933	0	0	2.12769	2.08498	1.78775	0.555478	0	0
10.77	2.07048	2.05158	1.42426	0.317917	0	0	2.11877	2.05741	1.48417	0.210953	0	0	2.16233	2.06254	1.8087	0.361902	0	0		10.77	2.08244	2.03131	1.38525	0.737287	0	0	2.10728	2.04152	1.54448	0.827608	0	0	2.14486	2.08245	1.71511	0.569495	0	0
10.78	2.06935	2.05017	1.40849	0.311262	0	0	2.11891	2.05663	1.47972	0.209662	0	0	2.16814	2.06488	1.80088	0.381794	0	0		10.78	2.08357	2.02853	1.37581	0.727878	0	0	2.10733	2.04407	1.56074	0.831945	0	0	2.16044	2.08154	1.64271	0.578417	0	0
10.79	2.06524	2.05512	1.39617	0.304037	0	0	2.11484	2.05702	1.47779	0.207723	0	0	2.17631	2.06325	1.78795	0.399722	0	0		10.79	2.0978	2.0267	1.3642	0.719587	0	0	2.11056	2.04258	1.56963	0.837149	0	0	2.17133	2.07901	1.57352	0.582431	0	0
10.8	2.06812	2.05629	1.39451	0.2946	0	0	2.10758	2.05769	1.47558	0.206371	0	0	2.16987	2.06201	1.76644	0.417189	0	0		10.8	2.10524	2.02296	1.35114	0.709025	0	0	2.10802	2.04556	1.56647	0.842032	0	0	2.17994	2.07778	1.50959	0.582271	0	0
10.81	2.07028	2.05486	1.40066	0.286312	0	0	2.10032	2.0536	1.47781	0.205027	0	0	2.17338	2.05946	1.74348	0.433	0	0		10.81	2.112	2.02254	1.33944	0.697102	0	0	2.10724	2.04668	1.54852	0.845654	0	0	2.1892	2.07627	1.46186	0.578816	0	0
10.82	2.06628	2.05506	1.41618	0.280233	0	0	2.08895	2.05622	1.48406	0.203685	0	0	2.17284	2.05723	1.71788	0.446477	0	0		10.82	2.11307	2.02336	1.32554	0.684112	0	0	2.11121	2.05259	1.52875	0.847389	0	0	2.19616	2.07889	1.43056	0.57254	0	0
10.83	2.06279	2.05584	1.44871	0.275777	0	0	2.09228	2.06401	1.48873	0.203058	0	0	2.17748	2.05669	1.68459	0.459083	0	0		10.83	2.1335	2.02673	1.31856	0.670523	0	0	2.11762	2.05374	1.50697	0.846382	0	0	2.20219	2.07882	1.42192	0.566309	0	0
10.84	2.05768	2.05561	1.49051	0.274094	0	0	2.09277	2.06142	1.49351	0.202978	0	0	2.18212	2.05253	1.65783	0.468883	0	0		10.84	2.15452	2.02809	1.31788	0.657267	0	0	2.11919	2.05554	1.48833	0.845705	0	0	2.20836	2.07878	1.43265	0.560388	0	0
10.85	2.04965	2.05418	1.5338	0.276278	0	0	2.08097	2.06257	1.49827	0.203015	0	0	2.18152	2.05451	1.63327	0.475785	0	0		10.85	2.16241	2.02791	1.32174	0.644209	0	0	2.10881	2.06001	1.46695	0.844106	0	0	2.21337	2.08098	1.45911	0.557487	0	0
10.86	2.05091	2.05533	1.58666	0.282924	0	0	2.08289	2.05961	1.50494	0.203096	0	0	2.18332	2.05779	1.6205	0.4831	0	0		10.86	2.1771	2.03131	1.33029	0.632044	0	0	2.10318	2.06299	1.45017	0.842181	0	0	2.22128	2.08472	1.49329	0.557436	0	0
10.87	2.05169	2.05255	1.63952	0.292306	0	0	2.07682	2.06072	1.50944	0.20317	1	0	2.18272	2.05876	1.61768	0.48878	0	0		10.87	2.19477	2.02778	1.33552	0.620433	0	0	2.10318	2.06366	1.42323	0.837553	0	0	2.22055	2.08936	1.53078	0.559561	0	0
10.88	2.05116	2.04998	1.69367	0.306734	0	0	2.06918	2.05849	1.51367	0.204527	1	0	2.18509	2.05906	1.62416	0.497335	0	0		10.88	2.20325	2.02823	1.35188	0.609899	0	0	2.11121	2.06515	1.40025	0.831555	0	0	2.22041	2.08765	1.562	0.56418	0	0
10.89	2.05413	2.04861	1.73853	0.323933	0	0	2.06478	2.05736	1.51796	0.205789	1	0	2.18328	2.0614	1.63193	0.506238	0	0		10.89	2.21013	2.0265	1.36972	0.598511	0	0	2.10964	2.06252	1.37902	0.82286	0	0	2.22658	2.09143	1.58561	0.57016	0	0
10.9	2.04604	2.04463	1.77267	0.345462	0	0	2.06426	2.06112	1.52207	0.207082	1	0	2.19149	2.06011	1.6499	0.515198	0	0		10.9	2.2266	2.02848	1.39757	0.5913	0	0	2.11771	2.05765	1.3704	0.814422	0	0	2.2264	2.09674	1.60122	0.577168	0	0
10.91	2.04039	2.04129	1.79408	0.368133	0	0	2.06383	2.06559	1.51756	0.20844	1	0	2.19666	2.06273	1.65639	0.524978	0	0		10.91	2.23177	2.02533	1.43547	0.585506	0	0	2.12242	2.05537	1.37299	0.80618	0	0	2.23132	2.09697	1.60445	0.584611	0	0
10.92	2.04113	2.03729	1.80951	0.389709	0	0	2.06825	2.06482	1.51556	0.209739	1	0	2.19666	2.06567	1.66161	0.536362	0	0		10.92	2.23976	2.02262	1.48819	0.583843	0	0	2.12168	2.05495	1.38477	0.798985	0	0	2.22822	2.09721	1.597	0.591691	0	0
10.93	2.03726	2.03209	1.8018	0.411787	0	0	2.06619	2.05959	1.51109	0.209754	1	0	2.202	2.07047	1.6642	0.546978	0	0		10.93	2.23865	2.01991	1.53872	0.586847	0	0	2.12893	2.05715	1.39849	0.793758	0	0	2.22373	2.09216	1.57893	0.597335	0	0
10.94	2.03978	2.03713	1.78185	0.434496	0	0	2.06453	2.05659	1.50858	0.210418	0	0	2.20954	2.0737	1.66546	0.557539	0	0		10.94	2.22456	2.01292	1.60049	0.594292	0	0	2.13211	2.05636	1.41059	0.788568	0	0	2.2202	2.09154	1.55423	0.600949	0	0
10.95	2.04811	2.03953	1.75863	0.453272	0	0	2.06947	2.05695	1.50399	0.210382	0	0	2.22178	2.07208	1.6644	0.56732	0	0		10.95	2.2229	2.00513	1.6656	0.60513	0	0	2.13211	2.04961	1.42722	0.784213	0	0	2.22201	2.09504	1.52428	0.602221	0	0
10.96	2.04698	2.04272	1.72627	0.468815	0	0	2.0679	2.05774	1.50146	0.210993	0	0	2.23456	2.07045	1.65687	0.5775	0	0		10.96	2.21842	2.00181	1.71918	0.621403	0	0	2.13839	2.04884	1.43748	0.779571	0	0	2.22545	2.09346	1.49575	0.601826	0	0
10.97	2.04627	2.04236	1.69064	0.482096	0	0	2.07514	2.05479	1.49705	0.210927	0	0	2.25138	2.07115	1.65072	0.588549	0	0		10.97	2.21387	2.00163	1.76505	0.642997	0	0	2.14406	2.05148	1.45257	0.777326	0	0	2.23129	2.09514	1.47228	0.599397	0	0
10.98	2.04677	2.04493	1.6632	0.492616	0	0	2.07745	2.05551	1.49499	0.210189	0	0	2.25825	2.06796	1.64689	0.596774	0	0		10.98	2.21796	2.00124	1.8008	0.665144	0	0	2.13848	2.0518	1.46277	0.775153	0	0	2.23525	2.09641	1.46033	0.595987	0	0
10.99	2.04616	2.04237	1.64617	0.502597	0	0	2.07819	2.05369	1.48832	0.20954	0	0	2.2762	2.06794	1.64303	0.605382	0	0		10.99	2.21052	2.00518	1.82113	0.688974	0	0	2.14965	2.05734	1.47217	0.774453	0	0	2.23707	2.10021	1.45561	0.592151	0	0
11	2.05375	2.04538	1.63549	0.511572	0	0	2.0798	2.05111	1.48621	0.20889	0	0	2.28594	2.07022	1.63274	0.613947	0	0		11	2.20084	2.00778	1.81798	0.71258	0	0	2.15532	2.05731	1.46978	0.773134	0	0	2.23823	2.0948	1.4673	0.58963	0	0
11.01	2.05191	2.04451	1.63118	0.52103	0	0	2.08147	2.05255	1.48859	0.207516	0	0	2.30165	2.0699	1.62861	0.622901	0	0		11.01	2.19399	2.00959	1.80257	0.736118	0	0	2.16026	2.05879	1.46292	0.771289	0	0	2.23416	2.09222	1.49354	0.587737	0	0
11.02	2.05533	2.0441	1.61723	0.530497	0	0	2.08234	2.05149	1.48861	0.206823	0	0	2.32538	2.06703	1.62096	0.630684	0	0		11.02	2.1872	2.01216	1.77238	0.756587	0	0	2.17392	2.05362	1.44658	0.768332	0	0	2.23476	2.08711	1.52888	0.589018	0	0
11.03	2.05053	2.04587	1.60766	0.539477	0	0	2.08636	2.04781	1.49092	0.206793	0	0	2.34092	2.06388	1.61715	0.637598	0	0		11.03	2.17986	2.01199	1.73418	0.773229	0	0	2.17554	2.05396	1.42724	0.764118	0	0	2.23644	2.09446	1.56639	0.593938	0	0
11.04	2.0504	2.04243	1.6029	0.544476	0	0	2.0847	2.04782	1.49331	0.206151	0	0	2.35136	2.06105	1.60575	0.643778	0	0		11.04	2.17862	2.01944	1.68395	0.786274	0	0	2.18205	2.04989	1.4062	0.758557	0	0	2.23483	2.09576	1.60586	0.601319	0	0
11.05	2.04675	2.0446	1.58891	0.550031	0	0	2.08377	2.05045	1.49597	0.206188	0	0	2.36177	2.06367	1.59539	0.651133	0	0		11.05	2.17177	2.02238	1.63434	0.796233	0	0	2.19649	2.05545	1.37553	0.75148	0	0	2.22958	2.09226	1.63803	0.610705	0	0
11.06	2.05325	2.04479	1.57157	0.557788	0	0	2.08212	2.04927	1.49624	0.205526	0	0	2.37345	2.06308	1.589	0.656468	0	0		11.06	2.16322	2.02436	1.59487	0.801828	0	0	2.20378	2.05025	1.34135	0.743375	0	0	2.21581	2.08522	1.65725	0.62134	0	0
11.07	2.05918	2.04615	1.5653	0.562256	0	0	2.07072	2.04896	1.49877	0.205622	0	0	2.38273	2.06247	1.58499	0.660963	0	0		11.07	2.16378	2.02896	1.55829	0.804577	0	0	2.20613	2.05137	1.29981	0.731291	0	0	2.20947	2.07976	1.66613	0.632832	0	0
11.08	2.06279	2.04834	1.5651	0.565042	0	0	2.07077	2.04755	1.49914	0.205675	0	0	2.40064	2.0657	1.57333	0.665851	0	0		11.08	2.14779	2.02961	1.53124	0.807118	0	0	2.21421	2.04398	1.25917	0.716904	0	0	2.20372	2.07405	1.66257	0.643852	0	0
11.09	2.06754	2.0509	1.54945	0.567801	0	0	2.07318	2.04939	1.50184	0.205785	0	0	2.40648	2.06415	1.56567	0.670757	0	0		11.09	2.13646	2.02651	1.52028	0.807095	0	0	2.20858	2.04698	1.22054	0.698981	0	0	2.19623	2.06991	1.64718	0.654055	0	0
11.1	2.07225	2.05484	1.52753	0.573287	0	0	2.07559	2.04641	1.50189	0.205932	0	0	2.41522	2.06582	1.55672	0.674411	0	0		11.1	2.13249	2.0228	1.51958	0.807393	0	0	2.20295	2.04626	1.1909	0.679811	0	0	2.19276	2.07024	1.62018	0.66231	0	0
11.11	2.07819	2.06004	1.5118	0.575453	0	0	2.08044	2.04494	1.50194	0.206073	0	0	2.41686	2.06714	1.55044	0.677314	0	0		11.11	2.12398	2.02534	1.5241	0.809072	0	0	2.20604	2.04848	1.17006	0.660211	0	0	2.19279	2.07375	1.58512	0.668059	0	0
11.12	2.08529	2.06382	1.50699	0.572089	0	0	2.07232	2.04491	1.50184	0.206184	0	0	2.41802	2.07201	1.54634	0.678967	0	0		11.12	2.10979	2.02414	1.54023	0.81157	0	0	2.20364	2.05328	1.16337	0.639304	0	0	2.18758	2.08012	1.54669	0.670981	0	0
11.13	2.09124	2.06806	1.49329	0.569258	0	0	2.06415	2.04567	1.50115	0.206251	0	0	2.42563	2.07168	1.54762	0.681861	0	0		11.13	2.09673	2.02589	1.55945	0.815728	0	0	2.19723	2.04844	1.17089	0.618716	0	0	2.18424	2.07814	1.5105	0.670872	0	0
11.14	2.09133	2.06948	1.48259	0.570298	0	0	2.05774	2.04456	1.50277	0.206332	0	0	2.43314	2.07366	1.55644	0.685466	0	0		11.14	2.09962	2.02313	1.57726	0.821466	0	0	2.19654	2.04916	1.18933	0.598802	0	0	2.18701	2.07809	1.47944	0.668877	0	0
11.15	2.09728	2.06751	1.49818	0.57089	0	0	2.05775	2.04343	1.50213	0.206273	0	0	2.43484	2.07689	1.57424	0.689527	0	0		11.15	2.09624	2.02629	1.59047	0.828632	0	0	2.1934	2.04848	1.22671	0.581871	0	0	2.18239	2.07715	1.45811	0.665642	0	0
11.16	2.09675	2.06834	1.52148	0.569234	0	0	2.05863	2.04196	1.5021	0.206899	0	0	2.43534	2.0766	1.58811	0.695231	0	0		11.16	2.09962	2.02646	1.60373	0.83667	0	0	2.19026	2.05183	1.27597	0.567757	0	0	2.19329	2.08163	1.44999	0.661535	0	0
11.17	2.09921	2.06656	1.53407	0.57144	0	0	2.0668	2.04751	1.50146	0.206817	0	0	2.43424	2.07824	1.59963	0.702533	0	0		11.17	2.0865	2.02605	1.6172	0.843886	0	0	2.18952	2.04667	1.3373	0.557974	0	0	2.19778	2.08323	1.45233	0.657682	0	0
11.18	2.09183	2.06298	1.53388	0.57693	0	0	2.0643	2.0523	1.50122	0.206877	0	0	2.4332	2.08244	1.61008	0.709831	0	0		11.18	2.08767	2.02659	1.62256	0.852783	0	0	2.19344	2.0448	1.39282	0.552047	0	0	2.20233	2.08642	1.46362	0.654998	0	0
11.19	2.0918	2.06218	1.54326	0.582467	0	0	2.06837	2.05454	1.49874	0.206766	0	0	2.43547	2.08019	1.61121	0.717091	0	0		11.19	2.08366	2.02737	1.6178	0.863334	0	0	2.18777	2.03622	1.44108	0.550384	0	0	2.20576	2.08928	1.48548	0.653744	0	0
11.2	2.09524	2.06321	1.56807	0.582994	0	0	2.0716	2.05677	1.49887	0.206635	0	0	2.44008	2.07764	1.60584	0.724471	0	0		11.2	2.07914	2.02933	1.62007	0.872411	0	0	2.19091	2.03257	1.47756	0.549976	0	0	2.2115	2.09216	1.51053	0.654093	0	0
11.21	2.09468	2.06303	1.58998	0.584685	0	0	2.06984	2.0572	1.49842	0.206524	0	0	2.45058	2.07737	1.59682	0.730532	0	0		11.21	2.08037	2.02916	1.60986	0.87875	0	0	2.18223	2.03408	1.49521	0.550223	0	0	2.22022	2.08615	1.53594	0.656924	0	0
11.22	2.09811	2.06188	1.5978	0.595754	0	0	2.07147	2.0546	1.49881	0.206479	0	0	2.45642	2.07695	1.58544	0.736131	0	0		11.22	2.08407	2.03116	1.58814	0.886778	0	0	2.17983	2.03225	1.49423	0.551295	0	0	2.23467	2.08298	1.55967	0.661026	0	0
11.23	2.10679	2.06127	1.61945	0.609074	0	0	2.07707	2.0576	1.49935	0.206405	0	0	2.45756	2.07335	1.57374	0.740563	1	0		11.23	2.09078	2.031	1.57287	0.892029	0	0	2.18306	2.03002	1.47767	0.550623	0	0	2.24028	2.0811	1.57795	0.666405	0	0
11.24	2.11134	2.06191	1.64854	0.617403	0	0	2.08022	2.06464	1.49759	0.206413	0	0	2.45639	2.07229	1.55971	0.744214	1	0		11.24	2.08836	2.03004	1.55975	0.894819	0	0	2.17568	2.03043	1.44388	0.548667	0	0	2.24672	2.0805	1.58806	0.672684	0	0
11.25	2.11709	2.06032	1.64701	0.625665	0	0	2.08097	2.06615	1.49772	0.206442	0	0	2.4686	2.07063	1.54333	0.747877	0	0		11.25	2.08551	2.03237	1.54353	0.89844	0	0	2.17651	2.03077	1.39413	0.543331	0	0	2.26345	2.07823	1.58834	0.678838	0	0
11.26	2.11941	2.0569	1.63612	0.637748	0	0	2.07203	2.06653	1.49762	0.205808	0	0	2.47207	2.07344	1.5306	0.749486	0	0		11.26	2.08039	2.03123	1.5418	0.900094	0	0	2.17249	2.03444	1.33626	0.533522	0	0	2.26297	2.07757	1.57381	0.684876	0	0
11.27	2.11986	2.06169	1.63909	0.648268	0	0	2.07034	2.06279	1.49782	0.205801	0	0	2.47784	2.07786	1.52058	0.749884	0	0		11.27	2.08037	2.02949	1.55409	0.902328	0	0	2.18214	2.0392	1.27264	0.519789	0	0	2.26485	2.07885	1.55094	0.689069	0	0
11.28	2.12608	2.0649	1.64537	0.657698	0	0	2.06633	2.06241	1.49786	0.205696	0	0	2.48308	2.07464	1.51134	0.750275	0	0		11.28	2.07623	2.03085	1.5581	0.906959	0	0	2.18297	2.04031	1.22133	0.501895	0	0	2.26728	2.07945	1.52124	0.689836	0	0
11.29	2.12726	2.06551	1.64574	0.667088	0	0	2.06139	2.05571	1.49979	0.205763	0	0	2.49122	2.07811	1.5115	0.750747	0	0		11.29	2.07632	2.02982	1.5752	0.914141	0	0	2.19354	2.04364	1.18559	0.481006	0	0	2.26899	2.07689	1.48388	0.688854	0	0
11.3	2.12616	2.06373	1.63791	0.677595	0	0	2.05244	2.05576	1.49967	0.205807	0	0	2.49763	2.07772	1.52445	0.751478	0	0		11.3	2.06441	2.0296	1.59235	0.919195	0	0	2.2023	2.04546	1.16899	0.460401	0	0	2.26964	2.07369	1.45141	0.685579	0	0
11.31	2.13257	2.06572	1.62538	0.689811	0	0	2.04676	2.05017	1.50004	0.205747	0	0	2.49239	2.07374	1.53873	0.753135	0	0		11.31	2.05932	2.02504	1.59801	0.926956	0	0	2.21426	2.04253	1.17644	0.439957	0	0	2.26276	2.07587	1.42465	0.67976	0	0
11.32	2.12967	2.0677	1.61611	0.697531	0	0	2.04744	2.052	1.49954	0.205703	0	0	2.49122	2.07084	1.55777	0.757644	0	0		11.32	2.0591	2.0205	1.59889	0.935316	0	0	2.22709	2.04474	1.205	0.421283	0	0	2.25707	2.07587	1.40344	0.673646	0	0
11.33	2.1338	2.0675	1.60531	0.702486	0	0	2.0418	2.0498	1.49935	0.20571	0	0	2.49179	2.08111	1.57478	0.76257	0	0		11.33	2.05196	2.02024	1.60977	0.941969	0	0	2.23262	2.04658	1.24358	0.405607	0	0	2.25541	2.07267	1.39068	0.665918	0	0
11.34	2.13788	2.06646	1.5744	0.708566	0	0	2.0434	2.04314	1.49957	0.205627	0	0	2.49239	2.08142	1.59124	0.769086	0	0		11.34	2.04427	2.02551	1.61607	0.949467	0	0	2.24232	2.04505	1.29922	0.393218	0	0	2.24969	2.07236	1.38756	0.658204	0	0
11.35	2.13908	2.06799	1.55126	0.715215	0	0	2.04255	2.04053	1.49977	0.205613	0	0	2.47721	2.08626	1.59631	0.775216	0	0		11.35	2.04328	2.02157	1.61744	0.958408	0	0	2.24638	2.04541	1.35975	0.384092	0	0	2.23655	2.07364	1.39367	0.650877	0	0
11.36	2.14137	2.06937	1.53271	0.716389	0	0	2.04655	2.0383	1.49975	0.20562	0	0	2.47604	2.08277	1.59488	0.782098	0	0		11.36	2.04346	2.01955	1.60828	0.968421	0	0	2.25039	2.04579	1.42344	0.380208	0	0	2.22677	2.06979	1.4118	0.644068	0	0
11.37	2.14899	2.06973	1.50795	0.715843	0	0	2.04815	2.03645	1.49983	0.205636	0	0	2.47254	2.07856	1.5819	0.788215	0	0		11.37	2.03978	2.01987	1.59595	0.977267	0	0	2.2407	2.04281	1.486	0.379545	0	0	2.22049	2.06952	1.43254	0.639893	0	0
11.38	2.15019	2.0713	1.48171	0.714171	0	0	2.05455	2.03647	1.49738	0.205636	0	0	2.4662	2.08109	1.56005	0.792686	0	0		11.38	2.03251	2.01967	1.59836	0.980649	0	0	2.24476	2.04167	1.53995	0.382825	0	0	2.21249	2.0715	1.45715	0.637921	0	0
11.39	2.15255	2.07466	1.46739	0.711405	0	0	2.05469	2.04314	1.4979	0.205577	0	0	2.46393	2.0798	1.53057	0.795084	0	0		11.39	2.02953	2.02225	1.59001	0.983742	0	0	2.24388	2.04097	1.58107	0.38905	0	0	2.20856	2.07025	1.4849	0.63679	0	0
11.4	2.15361	2.077	1.45671	0.708681	0	0	2.05631	2.04387	1.49808	0.204833	0	0	2.45873	2.07881	1.50123	0.794276	0	0		11.4	2.03562	2.02225	1.55903	0.993544	0	0	2.23193	2.04207	1.61504	0.395981	0	0	2.20397	2.07405	1.50289	0.637275	0	0
11.41	2.15468	2.07635	1.44446	0.704739	0	0	2.04754	2.04684	1.49815	0.204996	0	0	2.46396	2.07885	1.47688	0.791802	0	0		11.41	2.04282	2.02403	1.54177	1.00057	0	0	2.21901	2.04541	1.6348	0.404334	0	0	2.19426	2.07505	1.51304	0.639274	0	0
11.42	2.15814	2.07675	1.43974	0.70038	0	0	2.04196	2.04504	1.49855	0.205063	0	0	2.45876	2.08147	1.45267	0.788605	1	0		11.42	2.04087	2.02816	1.52774	0.998353	0	0	2.21407	2.04167	1.64874	0.41378	0	0	2.18168	2.07252	1.51552	0.64081	0	0
11.43	2.15175	2.07488	1.43343	0.69433	0	0	2.04117	2.0498	1.50115	0.205086	0	0	2.45702	2.07347	1.4411	0.785346	1	0		11.43	2.04521	2.03133	1.49784	0.995568	0	0	2.21495	2.04356	1.66399	0.422941	0	0	2.17145	2.07892	1.50701	0.642059	0	0
11.44	2.15405	2.07583	1.4368	0.689878	0	0	2.03951	2.05167	1.50068	0.205147	0	0	2.46396	2.07511	1.43228	0.780061	1	0		11.44	2.05409	2.02779	1.48046	0.99365	0	0	2.20369	2.04656	1.67971	0.433314	0	0	2.16342	2.0773	1.48656	0.641718	0	0
11.45	2.15059	2.07588	1.44439	0.6849	0	0	2.03467	2.05463	1.5006	0.205176	0	0	2.47684	2.07159	1.42703	0.77558	1	0		11.45	2.0516	2.02839	1.49	0.992771	0	0	2.19884	2.0444	1.70188	0.444784	0	0	2.15817	2.0773	1.46273	0.639501	0	0
11.46	2.15128	2.07971	1.45678	0.682162	0	0	2.033	2.05797	1.50056	0.205199	0	0	2.47918	2.07226	1.42711	0.770304	0	0		11.46	2.05081	2.03115	1.50467	0.993591	0	0	2.19718	2.03888	1.73454	0.457816	0	0	2.15081	2.08373	1.43722	0.635008	0	0
11.47	2.14832	2.07977	1.46298	0.680515	0	0	2.02641	2.06207	1.50037	0.205243	0	0	2.48498	2.07008	1.44124	0.765442	0	0		11.47	2.05562	2.03154	1.52013	0.994779	0	0	2.20203	2.04	1.77564	0.473858	0	0	2.13991	2.08464	1.41534	0.62898	0	0
11.48	2.15468	2.07819	1.46905	0.678892	0	0	2.01911	2.06022	1.50223	0.205251	0	0	2.49079	2.06821	1.4582	0.76221	0	0		11.48	2.06294	2.03254	1.5003	0.997235	0	0	2.19234	2.04005	1.82373	0.492739	0	0	2.13473	2.08557	1.39847	0.62213	0	0
11.49	2.16167	2.07603	1.4705	0.676652	0	0	2.00598	2.05803	1.502	0.205258	0	0	2.49309	2.07794	1.48511	0.76141	0	0		11.49	2.0726	2.03274	1.46983	1.00084	0	0	2.19469	2.04075	1.87793	0.515341	0	0	2.12905	2.08174	1.3911	0.614843	0	0
11.5	2.16586	2.0721	1.47042	0.673844	0	0	2.01245	2.05359	1.50158	0.205839	0	0	2.49309	2.08248	1.50795	0.762313	0	0		11.5	2.07605	2.03293	1.44864	0.992878	0	0	2.19238	2.04558	1.93069	0.541123	0	0	2.11763	2.08366	1.39107	0.607272	0	0
11.51	2.15837	2.07156	1.47332	0.671624	0	0	2.01325	2.05431	1.50173	0.205795	0	0	2.49082	2.08863	1.52836	0.765577	0	0		11.51	2.07492	2.03725	1.42559	0.982813	0	0	2.18763	2.04369	1.98702	0.570286	0	0	2.11531	2.08049	1.40132	0.60044	0	0
11.52	2.15897	2.07182	1.47506	0.669949	0	0	2.02055	2.05465	1.50158	0.205713	0	0	2.49946	2.08934	1.54096	0.767966	0	0		11.52	2.07548	2.03921	1.39692	0.976433	0	0	2.17489	2.04481	2.03	0.602028	0	0	2.1129	2.0859	1.42183	0.594403	0	0
11.53	2.16187	2.07335	1.48139	0.669361	0	0	2.01812	2.05059	1.50168	0.205765	0	0	2.49773	2.09231	1.53923	0.771212	0	0		11.53	2.07308	2.03248	1.3859	0.970654	0	0	2.16843	2.0422	2.06186	0.637671	0	0	2.10835	2.08145	1.45275	0.590805	0	0
11.54	2.16486	2.07269	1.48279	0.667744	0	0	2.01897	2.0469	1.50153	0.205728	0	0	2.48898	2.09199	1.52633	0.774413	0	0		11.54	2.06223	2.03245	1.37538	0.964018	0	0	2.16834	2.04073	2.07472	0.673065	0	0	2.10782	2.08314	1.48949	0.590029	0	0
11.55	2.16596	2.07758	1.48105	0.667198	0	0	2.01815	2.04211	1.50163	0.206339	0	0	2.47734	2.08782	1.5122	0.774766	0	0		11.55	2.06784	2.03203	1.34798	0.952118	0	0	2.16502	2.03959	2.06454	0.708329	0	0	2.11079	2.08478	1.52787	0.592274	0	0
11.56	2.16992	2.07548	1.47346	0.665476	0	0	2.01826	2.04106	1.50141	0.206251	0	0	2.47037	2.09231	1.48916	0.773936	0	0		11.56	2.06265	2.03416	1.31608	0.938296	0	0	2.15288	2.04071	2.02966	0.741318	0	0	2.12278	2.0848	1.56082	0.597103	0	0
11.57	2.17285	2.07735	1.46575	0.663178	0	0	2.01107	2.03776	1.50163	0.2062	0	0	2.45999	2.09714	1.45982	0.771837	0	0		11.57	2.0614	2.03454	1.27171	0.922129	0	0	2.14397	2.04414	1.97507	0.77003	0	0	2.13017	2.08041	1.5901	0.603249	0	0
11.58	2.17405	2.08028	1.45195	0.659879	0	0	2.01118	2.03887	1.49977	0.206184	0	0	2.44942	2.09488	1.44434	0.767773	0	0		11.58	2.0619	2.03193	1.25321	0.904953	0	0	2.13516	2.04715	1.90593	0.795293	0	0	2.13711	2.08012	1.61022	0.610112	0	0
11.59	2.17056	2.08418	1.43993	0.65551	0	0	2.01607	2.04074	1.49979	0.206212	0	0	2.43664	2.08552	1.4278	0.761657	0	0		11.59	2.06634	2.03152	1.24226	0.882466	0	0	2.11919	2.04836	1.82255	0.814441	0	0	2.13133	2.08529	1.61554	0.61863	0	0
11.6	2.16936	2.08708	1.42615	0.650035	0	0	2.00726	2.04558	1.49793	0.206272	0	0	2.43137	2.08363	1.41644	0.757098	0	0		11.6	2.07071	2.03307	1.24097	0.863961	0	0	2.11993	2.04281	1.73582	0.829129	0	0	2.13248	2.08086	1.61352	0.62726	0	0
11.61	2.17518	2.0884	1.41693	0.644018	0	0	2.01049	2.04523	1.49792	0.206189	0	0	2.42613	2.08072	1.40347	0.751018	0	0		11.61	2.07163	2.03225	1.24806	0.846228	0	0	2.11028	2.04061	1.64532	0.837305	0	0	2.13816	2.08307	1.60236	0.633778	0	0
11.62	2.17339	2.08922	1.41054	0.636797	0	0	1.99752	2.05195	1.49576	0.205584	0	0	2.42153	2.07618	1.40357	0.745314	0	0		11.62	2.07596	2.03185	1.27063	0.829599	0	0	2.11827	2.04213	1.56867	0.840207	0	0	2.14741	2.08084	1.5793	0.639284	0	0
11.63	2.17351	2.092	1.40882	0.630203	0	0	1.99835	2.05307	1.49361	0.205563	0	0	2.41459	2.07648	1.39746	0.737131	0	0		11.63	2.08145	2.03345	1.28899	0.814955	0	0	2.11739	2.04442	1.50516	0.838538	0	0	2.15418	2.0869	1.55173	0.642605	0	0
11.64	2.16835	2.0924	1.41191	0.623554	0	0	1.99512	2.05379	1.492	0.204951	0	0	2.41055	2.07521	1.40252	0.731047	1	0		11.64	2.08919	2.03053	1.31202	0.800531	0	0	2.11342	2.04224	1.46258	0.834877	0	0	2.15814	2.08845	1.52627	0.643804	0	0
11.65	2.16438	2.08661	1.42299	0.617463	0	0	1.99198	2.05675	1.49423	0.204369	0	0	2.40825	2.07652	1.41039	0.724549	1	0		11.65	2.08506	2.0272	1.3401	0.788582	0	0	2.10133	2.0423	1.4441	0.830665	0	0	2.16382	2.08651	1.50238	0.64368	0	0
11.66	2.16624	2.09158	1.43663	0.612549	0	0	1.99517	2.05785	1.49234	0.203808	0	0	2.39957	2.07236	1.42709	0.720075	0	0		11.66	2.08938	2.02213	1.36868	0.779079	0	0	2.10775	2.04565	1.44082	0.826169	0	0	2.1689	2.08203	1.48664	0.642116	0	0
11.67	2.1605	2.09097	1.45681	0.609288	0	0	2.00407	2.06229	1.49433	0.203866	0	0	2.39774	2.06915	1.43857	0.716869	0	0		11.67	2.09371	2.0194	1.40512	0.772478	0	0	2.09967	2.04118	1.45018	0.823573	0	0	2.17062	2.08364	1.47615	0.64004	0	0
11.68	2.1606	2.09033	1.47701	0.607567	0	0	2.01132	2.06267	1.49396	0.203285	0	0	2.39253	2.06981	1.45155	0.713986	0	0		11.68	2.09563	2.01867	1.44171	0.768046	0	0	2.1005	2.04341	1.46541	0.820926	0	0	2.17343	2.08195	1.47024	0.638363	0	0
11.69	2.15893	2.0859	1.49074	0.608127	0	0	2.01546	2.05818	1.49595	0.203263	0	0	2.39083	2.07016	1.45014	0.711548	0	0		11.69	2.0908	2.01986	1.47533	0.766638	0	0	2.10608	2.04188	1.48927	0.82005	0	0	2.18488	2.08186	1.47491	0.636232	0	0
11.7	2.16132	2.08529	1.50145	0.609252	0	0	2.0171	2.05444	1.49781	0.20257	0	0	2.38856	2.06822	1.43837	0.709169	0	0		11.7	2.0934	2.02241	1.50311	0.76776	0	0	2.09805	2.04304	1.51798	0.820371	0	0	2.20321	2.08434	1.48495	0.634233	0	0
11.71	2.15905	2.08407	1.50304	0.609242	0	0	2.01801	2.05225	1.49961	0.202601	0	0	2.38159	2.07114	1.42565	0.704249	0	0		11.71	2.09714	2.01974	1.52241	0.770268	0	0	2.09962	2.04121	1.54912	0.822976	0	0	2.20843	2.08748	1.49877	0.634151	0	0
11.72	2.15335	2.08411	1.49839	0.609807	0	0	2.0286	2.04553	1.50164	0.203213	0	0	2.37515	2.07277	1.40514	0.697304	0	0		11.72	2.09578	2.01543	1.53185	0.773591	0	0	2.09482	2.04349	1.57752	0.828925	0	0	2.21295	2.08549	1.51451	0.635265	0	0
11.73	2.15848	2.08359	1.4875	0.608654	0	0	2.02868	2.04666	1.50389	0.203167	0	0	2.37398	2.07248	1.38828	0.690386	0	0		11.73	2.09554	2.01193	1.52953	0.77605	0	0	2.08929	2.04495	1.59939	0.835544	0	0	2.22329	2.08159	1.53241	0.637971	0	0
11.74	2.16021	2.0856	1.47802	0.607553	0	0	2.0239	2.04704	1.50597	0.20375	0	0	2.36995	2.07477	1.37958	0.681437	0	0		11.74	2.09874	2.01238	1.51805	0.778016	0	0	2.08767	2.04939	1.61456	0.843119	0	0	2.2359	2.07833	1.54559	0.640839	0	0
11.75	2.17189	2.08981	1.45636	0.604786	0	0	2.03122	2.04668	1.50377	0.203728	0	0	2.37058	2.07765	1.37704	0.673705	0	0		11.75	2.10816	2.01754	1.50403	0.778311	0	0	2.09418	2.05014	1.61657	0.849949	0	0	2.23478	2.08148	1.55496	0.644519	0	0
11.76	2.16429	2.08207	1.438	0.601392	0	0	2.02442	2.04781	1.50608	0.204377	0	0	2.37232	2.0854	1.38072	0.666025	0	0		11.76	2.11424	2.02328	1.49172	0.776717	0	0	2.08859	2.04752	1.61653	0.857069	0	0	2.23709	2.08618	1.55869	0.648623	0	0
11.77	2.16779	2.07889	1.41307	0.594219	0	0	2.01849	2.04556	1.50407	0.204334	0	0	2.36715	2.08026	1.39729	0.658271	0	0		11.77	2.11858	2.02745	1.48098	0.77503	0	0	2.08947	2.04863	1.60964	0.863615	0	0	2.23775	2.08767	1.55533	0.652712	0	0
11.78	2.16436	2.07771	1.39134	0.586505	0	0	2.00443	2.04221	1.50674	0.204975	0	0	2.36481	2.07736	1.41381	0.652524	0	0		11.78	2.12185	2.02926	1.47327	0.773092	0	0	2.08619	2.04418	1.60144	0.870222	0	0	2.23312	2.08929	1.54634	0.656602	0	0
11.79	2.16556	2.07896	1.36825	0.576499	0	0	2.00004	2.04485	1.50438	0.20496	0	0	2.36074	2.07832	1.44447	0.648835	0	0		11.79	2.12563	2.02715	1.46832	0.771222	0	0	2.08139	2.04271	1.58523	0.875748	0	0	2.23478	2.08515	1.53325	0.658401	0	0
11.8	2.16029	2.07836	1.34954	0.565969	0	0	1.99556	2.04376	1.50475	0.205734	0	0	2.35947	2.07866	1.48675	0.646345	0	0		11.8	2.12538	2.02425	1.46375	0.768762	0	0	2.08379	2.03936	1.56338	0.880137	0	0	2.23128	2.08167	1.5174	0.659228	0	0
11.81	2.16313	2.08056	1.32622	0.554328	0	0	1.99271	2.04258	1.50265	0.205682	0	0	2.36174	2.07351	1.53066	0.648399	0	0		11.81	2.12528	2.02522	1.46127	0.7654	0	0	2.09026	2.04267	1.53809	0.882432	0	0	2.23184	2.07947	1.50003	0.659177	0	0
11.82	2.17353	2.07837	1.29997	0.540471	0	0	1.98744	2.04447	1.50262	0.205748	0	0	2.36004	2.07672	1.57311	0.654065	0	0		11.82	2.12628	2.02821	1.45553	0.762081	0	0	2.0903	2.03857	1.5105	0.882476	0	0	2.22959	2.07889	1.49393	0.658237	0	0
11.83	2.17533	2.07838	1.26893	0.524426	0	0	1.98708	2.04224	1.49784	0.205764	0	0	2.35834	2.07963	1.61551	0.662255	0	0		11.83	2.12501	2.03196	1.45382	0.759255	0	0	2.0903	2.03224	1.48827	0.881558	0	0	2.22276	2.07956	1.48741	0.656611	0	0
11.84	2.18519	2.0762	1.23648	0.505045	0	0	1.99083	2.04154	1.49782	0.205741	0	0	2.36177	2.07798	1.64349	0.672043	0	0		11.84	2.12877	2.03587	1.45287	0.755335	0	0	2.09598	2.03632	1.47424	0.878874	0	0	2.21246	2.08184	1.48517	0.656475	0	0
11.85	2.1862	2.07046	1.21172	0.483427	0	0	1.98483	2.04197	1.49541	0.205091	0	0	2.35243	2.06962	1.65889	0.683013	0	0		11.85	2.12681	2.03686	1.45288	0.752266	0	0	2.09759	2.03742	1.47171	0.876645	0	0	2.20899	2.0793	1.48424	0.65523	0	0
11.86	2.19723	2.07348	1.19309	0.460195	0	0	1.98168	2.04312	1.49533	0.205032	0	0	2.3535	2.06543	1.66261	0.693946	0	0		11.86	2.12314	2.03469	1.44993	0.748565	0	0	2.10092	2.03783	1.47349	0.874765	0	0	2.20212	2.0771	1.48804	0.654471	0	0
11.87	2.20133	2.07253	1.1838	0.437492	0	0	1.98335	2.04352	1.49544	0.204383	0	0	2.36041	2.06927	1.65625	0.704501	0	0		11.87	2.11504	2.0347	1.44679	0.745249	0	0	2.10013	2.03672	1.48807	0.874056	0	0	2.194	2.07744	1.49112	0.653235	0	0
11.88	2.20946	2.07032	1.18072	0.41479	0	0	1.98982	2.04543	1.49748	0.204375	0	0	2.37198	2.06834	1.63708	0.713872	0	0		11.88	2.10744	2.03389	1.44276	0.741369	0	0	2.10498	2.04196	1.49722	0.873668	0	0	2.19684	2.07903	1.49887	0.652816	0	0
11.89	2.22516	2.06908	1.18842	0.392092	0	0	1.98996	2.04322	1.49783	0.204383	0	0	2.37952	2.07093	1.61285	0.721643	0	0		11.89	2.09082	2.03725	1.44246	0.736325	0	0	2.11633	2.04606	1.50569	0.875323	0	0	2.19568	2.08511	1.50615	0.653657	0	0
11.9	2.24216	2.06946	1.20092	0.369374	0	0	1.99736	2.04843	1.49993	0.20434	0	0	2.38132	2.07028	1.57965	0.726526	0	0		11.9	2.08275	2.0373	1.44103	0.731817	0	0	2.11633	2.04906	1.50775	0.875817	0	0	2.18769	2.08574	1.51169	0.65487	0	0
11.91	2.26094	2.06886	1.2196	0.348892	0	0	1.99898	2.04928	1.49988	0.204385	0	0	2.38366	2.07228	1.55005	0.729769	0	0		11.91	2.07685	2.03871	1.43944	0.72801	0	0	2.12201	2.0476	1.51087	0.876458	0	0	2.17848	2.08318	1.51526	0.656424	0	0
11.92	2.27799	2.06844	1.2428	0.330653	0	0	1.99745	2.04297	1.50238	0.204362	0	0	2.3964	2.07132	1.5229	0.729786	0	0		11.92	2.07209	2.04149	1.44356	0.724185	0	0	2.13483	2.05132	1.50761	0.876363	0	0	2.17561	2.0822	1.51169	0.656947	0	0
11.93	2.29202	2.0672	1.26773	0.314623	0	0	1.99995	2.04597	1.50498	0.204339	0	0	2.40508	2.07129	1.50377	0.729758	0	0		11.93	2.06912	2.04231	1.44606	0.719737	0	0	2.13959	2.05432	1.50899	0.876902	0	0	2.17323	2.07742	1.50557	0.65766	0	0
11.94	2.30548	2.06838	1.2894	0.300216	0	0	2.0048	2.04405	1.50724	0.205091	0	0	2.41329	2.07033	1.48852	0.728913	0	0		11.94	2.06101	2.04313	1.44757	0.716162	0	0	2.14531	2.05362	1.50747	0.877588	0	0	2.1663	2.07233	1.49475	0.65737	0	0
11.95	2.32953	2.07415	1.30935	0.286403	0	0	2.00961	2.04403	1.51182	0.205823	0	0	2.43704	2.07518	1.48722	0.727723	0	0		11.95	2.05408	2.0394	1.44577	0.71255	0	0	2.14134	2.05139	1.50439	0.878491	0	0	2.15999	2.07392	1.48796	0.656638	0	0
11.96	2.35062	2.07491	1.32928	0.27366	0	0	2.01849	2.04286	1.51185	0.206538	0	0	2.44992	2.07096	1.48865	0.726124	0	0		11.96	2.05287	2.04003	1.44273	0.709282	0	0	2.14688	2.05063	1.50011	0.878681	0	0	2.14909	2.0762	1.47717	0.654756	0	0
11.97	2.37459	2.07292	1.35724	0.262548	0	0	2.02742	2.04507	1.50922	0.207881	0	0	2.45699	2.06969	1.49507	0.725729	0	0		11.97	2.05104	2.04142	1.4309	0.704813	0	0	2.15408	2.04836	1.48763	0.877669	0	0	2.15428	2.07491	1.46985	0.653125	0	0
11.98	2.39557	2.07243	1.39889	0.253638	0	0	2.03384	2.04805	1.50689	0.207866	0	0	2.45879	2.07134	1.50643	0.726156	0	0		11.98	2.05085	2.04379	1.41153	0.69928	0	0	2.15814	2.04571	1.48031	0.876933	0	0	2.15088	2.07336	1.4643	0.650412	0	0
11.99	2.41375	2.07266	1.44378	0.249218	0	0	2.03532	2.04914	1.50666	0.207836	0	0	2.47104	2.07103	1.51787	0.72735	0	0		11.99	2.05864	2.04141	1.38957	0.691478	0	0	2.15477	2.04161	1.47634	0.873908	0	0	2.14691	2.07178	1.46376	0.6478	0	0
12	2.43179	2.07173	1.49187	0.250285	0	0	2.03616	2.0473	1.50228	0.207873	0	0	2.48388	2.07488	1.52574	0.729765	0	0		12	2.05794	2.04253	1.3667	0.680945	0	0	2.15394	2.03899	1.47651	0.872633	0	0	2.14232	2.07275	1.4634	0.645306	0	0
12.01	2.44812	2.06959	1.53847	0.253577	0	0	2.03703	2.05172	1.5025	0.208521	0	0	2.49666	2.07387	1.52696	0.731796	0	0		12.01	2.06237	2.04249	1.34619	0.669836	0	0	2.14831	2.04343	1.47126	0.871641	0	0	2.13664	2.07152	1.46576	0.643253	0	0
12.02	2.45458	2.07486	1.5773	0.259645	0	0	2.04192	2.05658	1.50005	0.208558	0	0	2.48912	2.07647	1.51966	0.733899	0	0		12.02	2.06915	2.03969	1.32918	0.657196	0	0	2.1347	2.04194	1.47248	0.870677	0	0	2.13433	2.0751	1.47021	0.641507	0	0
12.03	2.4663	2.07475	1.60996	0.267379	0	0	2.04187	2.05617	1.4996	0.208611	0	0	2.49546	2.06974	1.50058	0.734713	0	0		12.03	2.07809	2.04024	1.31756	0.644337	0	0	2.13553	2.03932	1.46691	0.868379	0	0	2.13668	2.08025	1.47529	0.639544	0	0
12.04	2.47046	2.07083	1.64251	0.276831	0	0	2.03539	2.06028	1.49492	0.20785	0	0	2.49949	2.06944	1.4749	0.733591	0	0		12.04	2.08149	2.04216	1.30591	0.630457	0	0	2.12893	2.03445	1.45927	0.865718	0	0	2.13657	2.0844	1.48352	0.638344	0	0
12.05	2.46589	2.0667	1.67528	0.289566	0	0	2.02905	2.06141	1.49026	0.207754	0	0	2.50126	2.06977	1.44142	0.72995	0	0		12.05	2.08204	2.04663	1.30102	0.615772	0	0	2.13299	2.03407	1.45496	0.862787	0	0	2.14179	2.08473	1.4908	0.637463	0	0
12.06	2.46242	2.06595	1.70038	0.304485	0	0	2.03232	2.06067	1.49023	0.207008	0	0	2.5088	2.07114	1.40567	0.723828	0	0		12.06	2.07855	2.04717	1.30128	0.600504	0	0	2.12985	2.03704	1.45512	0.85952	0	0	2.15034	2.08477	1.5041	0.638023	0	0
12.07	2.4566	2.06818	1.7156	0.322258	0	0	2.03227	2.05805	1.49061	0.205659	0	0	2.51341	2.07182	1.37365	0.715304	0	0		12.07	2.07563	2.04338	1.31103	0.586118	0	0	2.12916	2.03744	1.45754	0.857275	0	0	2.14978	2.08481	1.517	0.638587	0	0
12.08	2.45441	2.06842	1.71568	0.33896	0	0	2.03157	2.0599	1.49091	0.205705	0	0	2.51744	2.07278	1.35052	0.704771	0	0		12.08	2.08026	2.04058	1.33364	0.573348	0	0	2.12833	2.04341	1.45886	0.855022	0	0	2.15269	2.08485	1.5293	0.640845	0	0
12.09	2.44277	2.0709	1.70651	0.353849	0	0	2.03873	2.06214	1.49116	0.205055	0	0	2.51561	2.07438	1.33561	0.693483	0	0		12.09	2.08484	2.03959	1.36406	0.562952	0	0	2.13087	2.04562	1.4622	0.853083	0	0	2.15328	2.08425	1.53704	0.643739	0	0
12.1	2.42833	2.07196	1.68781	0.366611	0	0	2.03686	2.06475	1.49356	0.205047	0	0	2.51791	2.07057	1.33552	0.682501	0	0		12.1	2.09509	2.04038	1.40156	0.556344	0	0	2.14051	2.05077	1.46634	0.850545	0	0	2.16015	2.07983	1.54579	0.646765	0	0
12.11	2.41265	2.07221	1.67631	0.378256	0	0	2.0407	2.06511	1.49353	0.204376	0	0	2.51741	2.07315	1.34638	0.671644	0	0		12.11	2.09963	2.04133	1.43949	0.551942	0	0	2.14134	2.04893	1.47384	0.848272	0	0	2.17564	2.0856	1.54946	0.649782	0	0
12.12	2.4039	2.06665	1.67331	0.389348	0	0	2.04684	2.06515	1.49597	0.203742	0	0	2.52732	2.07217	1.36869	0.663092	0	0		12.12	2.10132	2.03858	1.478	0.550953	0	0	2.14526	2.04704	1.48477	0.847259	0	0	2.18432	2.08465	1.55005	0.653122	0	0
12.13	2.38646	2.06371	1.67629	0.401942	0	0	2.04823	2.0622	1.49398	0.203779	0	0	2.53316	2.07571	1.40068	0.656006	0	0		12.13	2.10476	2.0423	1.50595	0.551731	0	0	2.1437	2.05334	1.49771	0.847238	0	0	2.193	2.08273	1.5499	0.656544	0	0
12.14	2.37311	2.06518	1.67959	0.41576	0	0	2.05682	2.06073	1.49652	0.203855	0	0	2.52852	2.07637	1.44305	0.651801	0	0		12.14	2.11282	2.03642	1.5265	0.555094	0	0	2.13728	2.05517	1.51221	0.848551	0	0	2.2149	2.07954	1.54671	0.659625	0	0
12.15	2.36093	2.06665	1.6761	0.429586	0	0	2.06459	2.06148	1.50083	0.203257	0	0	2.52271	2.08086	1.4851	0.650973	0	0		12.15	2.12368	2.0309	1.52709	0.558469	0	0	2.14282	2.05815	1.51787	0.849863	0	0	2.22408	2.077	1.54515	0.662606	0	0
12.16	2.34642	2.06334	1.66118	0.442408	0	0	2.06352	2.0619	1.50057	0.20334	0	0	2.51744	2.08055	1.52539	0.653566	0	0		12.16	2.13578	2.02858	1.5064	0.561407	0	0	2.14526	2.05405	1.51551	0.851906	0	0	2.23497	2.07827	1.54098	0.664609	0	0
12.17	2.33476	2.06481	1.6365	0.452256	0	0	2.0674	2.05896	1.50257	0.203988	0	0	2.51397	2.08213	1.55783	0.658363	0	0		12.17	2.15749	2.02885	1.46349	0.560632	0	0	2.14919	2.05223	1.50869	0.852577	0	0	2.2459	2.07988	1.53697	0.667454	0	0
12.18	2.32367	2.06446	1.60121	0.459517	0	0	2.06633	2.05307	1.50468	0.203948	0	0	2.51167	2.08375	1.57595	0.664065	0	0		12.18	2.17417	2.03303	1.39933	0.554019	0	0	2.14033	2.04444	1.50176	0.851853	0	0	2.26083	2.07958	1.53467	0.669553	0	0
12.19	2.30271	2.05834	1.56019	0.464521	0	0	2.06388	2.05681	1.50455	0.20462	0	0	2.5059	2.0806	1.5802	0.670157	0	0		12.19	2.19422	2.03604	1.31778	0.542053	0	0	2.13622	2.04597	1.49347	0.851138	0	0	2.27687	2.078	1.53257	0.671362	0	0
12.2	2.28752	2.05343	1.51169	0.465741	0	0	2.05657	2.05567	1.50445	0.204649	0	0	2.49192	2.08314	1.57168	0.675082	0	0		12.2	2.21375	2.03768	1.23135	0.522508	0	0	2.1281	2.04154	1.48218	0.850387	0	0	2.30108	2.08119	1.53165	0.673611	0	0
12.21	2.27183	2.05161	1.46182	0.463908	0	0	2.05412	2.0512	1.50203	0.204694	0	0	2.47964	2.07932	1.55539	0.679026	0	0		12.21	2.23607	2.03582	1.15358	0.496314	0	0	2.12321	2.03969	1.47449	0.849964	0	0	2.31197	2.07897	1.53339	0.674947	0	0
12.22	2.25444	2.0528	1.41369	0.45643	0	0	2.04935	2.05155	1.4998	0.205313	0	0	2.46216	2.08	1.53126	0.681115	0	0		12.22	2.2618	2.0418	1.08627	0.464664	0	0	2.12164	2.04006	1.46049	0.847274	0	0	2.32743	2.08057	1.53338	0.6775	0	0
12.23	2.2432	2.05417	1.37468	0.44588	0	0	2.0462	2.05082	1.50186	0.204553	0	0	2.44358	2.08389	1.50568	0.681646	0	0		12.23	2.28186	2.03894	1.04169	0.430271	0	0	2.11356	2.03749	1.44317	0.844263	0	0	2.3406	2.07772	1.53193	0.680152	0	0
12.24	2.22801	2.05592	1.34568	0.433691	0	0	2.04883	2.05461	1.50185	0.204559	0	0	2.43487	2.08424	1.48145	0.680079	0	0		12.24	2.30232	2.03883	1.02164	0.394259	0	0	2.11928	2.03342	1.42478	0.839379	0	0	2.34876	2.08064	1.5331	0.681959	0	0
12.25	2.20993	2.05649	1.33438	0.420975	0	0	2.05216	2.05271	1.49995	0.205202	0	0	2.42967	2.08332	1.46242	0.676884	0	0		12.25	2.3303	2.04209	1.02755	0.358789	0	0	2.10479	2.02898	1.41736	0.833475	0	0	2.36487	2.08455	1.52575	0.683745	0	0
12.26	2.2029	2.05346	1.33561	0.408782	0	0	2.04896	2.0475	1.50268	0.205245	0	0	2.41986	2.08426	1.45012	0.673137	0	0		12.26	2.36441	2.0413	1.06342	0.325434	0	0	2.0975	2.03157	1.41348	0.827577	0	0	2.38276	2.0817	1.51675	0.685453	0	0
12.27	2.19304	2.05161	1.34227	0.397267	0	0	2.03841	2.05162	1.50286	0.205299	0	0	2.40821	2.08652	1.44613	0.669185	0	0		12.27	2.3941	2.04459	1.12471	0.295896	0	0	2.08698	2.02968	1.418	0.82268	0	0	2.40409	2.07884	1.51068	0.685675	0	0
12.28	2.17432	2.04974	1.35388	0.387155	0	0	2.03854	2.05198	1.49822	0.205351	0	0	2.3972	2.08073	1.45423	0.665814	0	0		12.28	2.42759	2.0456	1.20637	0.274316	0	0	2.08772	2.0293	1.42348	0.818516	0	0	2.411	2.07787	1.50423	0.685469	0	0
12.29	2.16976	2.04989	1.364	0.377347	0	0	2.03049	2.04566	1.4978	0.20541	0	0	2.3966	2.07911	1.47372	0.662979	0	0		12.29	2.45262	2.04322	1.3028	0.260198	0	0	2.08855	2.02932	1.42574	0.814975	0	0	2.42308	2.08231	1.49994	0.685351	0	0
12.3	2.16097	2.05182	1.37841	0.368777	0	0	2.03451	2.04533	1.49735	0.204671	0	0	2.40067	2.07659	1.49882	0.662357	0	0		12.3	2.47766	2.03732	1.40164	0.253898	0	0	2.08942	2.03117	1.42811	0.810703	0	0	2.42883	2.08389	1.50096	0.685088	0	0
12.31	2.14984	2.05228	1.38737	0.3602	0	0	2.03863	2.0476	1.49943	0.204591	0	0	2.40534	2.0769	1.52837	0.664797	0	0		12.31	2.49768	2.03376	1.48803	0.254992	0	0	2.09095	2.03376	1.42452	0.805477	0	0	2.43671	2.08231	1.50222	0.685433	0	0
12.32	2.13818	2.04932	1.39626	0.353833	1	0	2.04029	2.04911	1.49913	0.204511	0	0	2.42279	2.07522	1.55817	0.668812	0	0		12.32	2.50862	2.02665	1.5569	0.260761	0	0	2.08938	2.03858	1.42217	0.801287	0	0	2.44004	2.07943	1.50394	0.685978	0	0
12.33	2.13602	2.04655	1.39844	0.346922	1	0	2.04917	2.04949	1.50132	0.205182	0	0	2.43097	2.06971	1.58293	0.674821	0	0		12.33	2.51882	2.02643	1.60435	0.270041	0	0	2.09252	2.04196	1.42114	0.796055	0	0	2.4399	2.08037	1.50864	0.686174	0	0
12.34	2.13253	2.04559	1.39909	0.340289	1	0	2.04913	2.04608	1.49901	0.205152	0	0	2.43725	2.06549	1.59683	0.681444	0	0		12.34	2.53257	2.02953	1.62596	0.280524	0	0	2.08596	2.04423	1.41791	0.791814	0	0	2.43972	2.07398	1.51506	0.6866	0	0
12.35	2.14129	2.04399	1.39361	0.332499	1	0	2.0451	2.04502	1.49902	0.205063	0	0	2.43959	2.06064	1.60211	0.68868	0	0		12.35	2.53489	2.03105	1.63424	0.291176	0	0	2.09478	2.05016	1.4087	0.787236	0	0	2.44427	2.07015	1.52124	0.68783	0	0
12.36	2.13896	2.04583	1.38979	0.324152	1	0	2.05579	2.0428	1.49657	0.204295	0	0	2.45121	2.06191	1.59758	0.695534	0	0		12.36	2.53266	2.03363	1.62662	0.299987	0	0	2.09561	2.05019	1.40173	0.781048	0	0	2.44705	2.06727	1.52836	0.690214	0	0
12.37	2.14012	2.04169	1.38781	0.315828	1	0	2.06067	2.04137	1.49653	0.20422	0	0	2.47099	2.05223	1.58549	0.701225	0	0		12.37	2.52588	2.02953	1.60806	0.308714	1	0	2.10447	2.05835	1.38929	0.774117	0	0	2.45096	2.06565	1.53202	0.69272	0	0
12.38	2.14778	2.04272	1.38993	0.307552	1	0	2.05991	2.04437	1.4992	0.204161	0	0	2.49719	2.05669	1.56369	0.705795	0	0		12.38	2.50838	2.02974	1.58569	0.315271	1	0	2.10691	2.05837	1.38055	0.76681	0	0	2.46134	2.0583	1.5328	0.695178	0	0
12.39	2.15344	2.04256	1.39859	0.300213	1	0	2.07617	2.04778	1.50191	0.204118	0	0	2.51183	2.05664	1.53415	0.708581	0	0		12.39	2.49998	2.02666	1.57073	0.319126	1	0	2.10618	2.05987	1.37626	0.758866	0	0	2.4706	2.05258	1.52664	0.696763	0	0
12.4	2.161	2.04237	1.41142	0.29318	1	0	2.08609	2.04889	1.50243	0.204826	0	0	2.53282	2.05728	1.50326	0.708898	0	0		12.4	2.48418	2.02981	1.56298	0.321786	1	0	2.10456	2.05989	1.37014	0.751687	0	0	2.47328	2.05262	1.51509	0.698243	0	0
12.41	2.17213	2.04177	1.43113	0.287925	1	0	2.07811	2.04972	1.50275	0.204862	0	0	2.5498	2.05662	1.47183	0.706376	0	0		12.41	2.46163	2.03164	1.5668	0.325254	1	0	2.10779	2.06098	1.36216	0.744225	0	0	2.48074	2.05738	1.49936	0.69867	0	0
12.42	2.18322	2.043	1.45581	0.284186	1	0	2.08304	2.04937	1.50296	0.204942	0	0	2.56441	2.05666	1.44352	0.702261	0	0		12.42	2.44524	2.03561	1.58453	0.331213	1	0	2.11338	2.05839	1.35021	0.735471	0	0	2.49049	2.05646	1.48103	0.697511	0	0
12.43	2.18609	2.0438	1.48925	0.28295	1	0	2.08317	2.04979	1.50068	0.204978	0	0	2.58072	2.05826	1.42119	0.696852	0	0		12.43	2.42736	2.0325	1.61449	0.339134	1	0	2.12076	2.05947	1.33492	0.72579	0	0	2.50487	2.06289	1.4561	0.694976	0	0
12.44	2.19718	2.04279	1.52725	0.284428	0	0	2.08324	2.04985	1.50281	0.204999	0	0	2.59777	2.06082	1.40883	0.690652	0	0		12.44	2.41163	2.03237	1.65146	0.349323	0	0	2.13211	2.05943	1.31914	0.714289	0	0	2.51871	2.06773	1.42658	0.690743	0	0
12.45	2.2041	2.0418	1.56984	0.289339	0	0	2.08091	2.05359	1.50253	0.205028	0	0	2.61761	2.06342	1.40182	0.68388	0	0		12.45	2.40219	2.03323	1.68632	0.362683	0	0	2.13053	2.06353	1.30471	0.702561	0	0	2.5319	2.06516	1.41349	0.684306	0	0
12.46	2.20474	2.04419	1.61927	0.297659	0	0	2.07599	2.06215	1.50233	0.2057	0	0	2.63512	2.06215	1.39587	0.677435	0	0		12.46	2.38685	2.03311	1.72322	0.379357	0	0	2.13542	2.06615	1.29355	0.690404	0	0	2.53589	2.069	1.40957	0.675365	0	0
12.47	2.2065	2.04697	1.672	0.309133	0	0	2.07962	2.06251	1.50206	0.205693	0	0	2.64383	1.99557	1.40242	0.671094	0	0		12.47	2.37773	2.0328	1.76132	0.397772	0	0	2.13632	2.06583	1.2909	0.677355	0	0	2.53272	2.06613	1.41259	0.670051	0	0
12.48	2.20357	2.0464	1.72792	0.325556	0	0	2.08031	2.06144	1.50214	0.205672	0	0	2.60493	1.99975	1.42025	0.663799	0	0		12.48	2.36413	2.02637	1.79538	0.418873	0	0	2.13155	2.06504	1.28977	0.664352	0	0	2.53433	2.0719	1.41654	0.666271	0	0
12.49	2.20301	2.04801	1.78837	0.34587	0	0	2.06583	2.06108	1.50005	0.205612	0	0	2.56713	2.00108	1.44703	0.659678	0	0		12.49	2.3493	2.0256	1.81854	0.442673	0	0	2.12819	2.0613	1.29337	0.652063	0	0	2.53188	2.0716	1.42905	0.662996	0	0
12.5	2.20544	2.04844	1.85504	0.370756	0	0	2.06422	2.06144	1.49988	0.205664	0	0	2.52491	2.0046	1.47927	0.658566	0	0		12.5	2.32827	2.02368	1.83206	0.468197	0	0	2.13461	2.06087	1.30307	0.64	0	0	2.53072	2.06778	1.42663	0.657813	0	0
12.51	2.20364	2.05005	1.91984	0.400672	0	0	2.06986	2.06031	1.4999	0.205715	0	0	2.49764	2.01012	1.51727	0.66062	0	0		12.51	2.32018	2.02391	1.82577	0.493145	0	0	2.1306	2.05829	1.31353	0.628913	0	0	2.52388	2.06619	1.42056	0.652843	0	0
12.52	2.20417	2.04742	1.97969	0.43596	0	0	2.07152	2.06033	1.50038	0.205657	0	0	2.45365	2.01143	1.55049	0.664513	0	0		12.52	2.31332	2.02084	1.79386	0.516392	0	0	2.13056	2.05753	1.32421	0.618752	0	0	2.52104	2.06654	1.41596	0.646759	0	0
12.53	2.19368	2.04545	2.03074	0.475531	0	0	2.06588	2.06144	1.50229	0.205643	0	0	2.42119	2.01696	1.57412	0.669282	0	0		12.53	2.31251	2.01946	1.73548	0.535243	0	0	2.11916	2.05529	1.33433	0.60886	0	0	2.51712	2.06305	1.42339	0.641053	0	0
12.54	2.18668	2.04309	2.06894	0.517226	0	0	2.06588	2.05995	1.50229	0.205725	0	0	2.39583	2.02086	1.58424	0.675705	0	0		12.54	2.30329	2.01826	1.65599	0.547647	0	0	2.11996	2.05752	1.34332	0.599749	0	0	2.50791	2.06492	1.43383	0.636319	0	0
12.55	2.17273	2.03772	2.0895	0.560346	0	0	2.06579	2.0555	1.50278	0.206344	0	0	2.36456	2.0211	1.58547	0.682095	0	0		12.55	2.29511	2.01549	1.55764	0.552314	0	0	2.11997	2.05006	1.3524	0.590698	0	0	2.48935	2.06973	1.43741	0.633494	0	0
12.56	2.16747	2.03274	2.09074	0.60391	0	0	2.06579	2.05325	1.50513	0.206396	0	0	2.33569	2.02198	1.5855	0.687359	0	0		12.56	2.28277	2.01803	1.44859	0.54887	0	0	2.12228	2.04927	1.36146	0.582286	0	0	2.4767	2.0707	1.43732	0.631837	0	0
12.57	2.16277	2.03473	2.07558	0.646542	0	0	2.0598	2.0525	1.505	0.206485	0	0	2.30634	2.09369	1.56792	0.691644	0	0		12.57	2.26575	2.02059	1.33923	0.536983	0	0	2.123	2.05222	1.37123	0.574827	0	0	2.46893	2.08001	1.43809	0.62689	0	0
12.58	2.15747	2.03493	2.04434	0.686555	0	0	2.06484	2.05246	1.50295	0.207169	0	0	2.32742	2.09174	1.54053	0.696423	0	0		12.58	2.26296	2.02512	1.23553	0.516877	0	0	2.13903	2.05783	1.38408	0.567631	0	0	2.44816	2.08442	1.44314	0.621157	0	0
12.59	2.14698	2.03413	1.99403	0.722835	0	0	2.07451	2.05355	1.50265	0.207213	0	0	2.34562	2.09074	1.50762	0.697264	0	0		12.59	2.2465	2.0297	1.14421	0.490218	0	0	2.1407	2.05634	1.40017	0.561427	0	0	2.43142	2.08369	1.45344	0.616668	0	0
12.6	2.13419	2.03172	1.92812	0.754796	0	0	2.06882	2.05282	1.50245	0.207221	0	0	2.36488	2.0865	1.47308	0.694961	0	0		12.6	2.24358	2.03093	1.07205	0.457841	0	0	2.13257	2.05897	1.4218	0.556201	0	0	2.41702	2.08554	1.48201	0.615445	0	0
12.61	2.1296	2.03132	1.85224	0.780386	0	0	2.07206	2.05091	1.50008	0.207184	0	0	2.3749	2.08321	1.43382	0.689777	0	0		12.61	2.23394	2.03174	1.02456	0.421774	0	0	2.13267	2.05524	1.45353	0.552577	0	0	2.40374	2.08957	1.52065	0.617057	0	0
12.62	2.12723	2.03355	1.76931	0.799476	0	0	2.07039	2.04907	1.49961	0.207214	0	0	2.39473	2.08156	1.40484	0.6831	0	0		12.62	2.22595	2.0345	1.00512	0.384109	0	0	2.12224	2.05494	1.49309	0.551557	0	0	2.38469	2.09199	1.55922	0.621179	0	0
12.63	2.13139	2.03794	1.67915	0.812383	0	0	2.07284	2.048	1.49745	0.207192	0	0	2.41343	2.07987	1.39172	0.675414	0	0		12.63	2.21413	2.03933	1.0171	0.347041	1	0	2.11984	2.05611	1.53654	0.553802	0	0	2.36897	2.08962	1.58994	0.627712	0	0
12.64	2.12736	2.03953	1.59098	0.819038	0	0	2.07284	2.04582	1.4975	0.207097	0	0	2.42147	2.08076	1.3939	0.667056	0	0		12.64	2.20845	2.03963	1.06449	0.313435	1	0	2.10849	2.05762	1.57938	0.559371	0	0	2.35279	2.09397	1.61325	0.635468	0	0
12.65	2.12677	2.04375	1.50892	0.818794	0	0	2.0802	2.044	1.49507	0.206463	0	0	2.4384	2.07726	1.41009	0.660589	0	0		12.65	2.19764	2.03954	1.14777	0.28534	1	0	2.10844	2.06099	1.6124	0.567074	0	0	2.33443	2.09033	1.62743	0.643995	0	0
12.66	2.12493	2.04753	1.43566	0.812884	0	0	2.08182	2.04446	1.49306	0.20644	0	0	2.45297	2.07891	1.43684	0.656096	0	0		12.66	2.19466	2.03514	1.25981	0.266201	1	0	2.10683	2.05774	1.63482	0.576201	0	0	2.33212	2.09086	1.62623	0.653008	0	0
12.67	2.12027	2.04576	1.37523	0.802661	0	0	2.08594	2.04707	1.49353	0.205746	0	0	2.4675	2.08472	1.47466	0.65456	0	0		12.67	2.18894	2.03719	1.38872	0.258284	0	0	2.10364	2.05999	1.64438	0.585008	0	0	2.31537	2.08725	1.60954	0.66163	0	0
12.68	2.11561	2.04978	1.33267	0.789401	0	0	2.08991	2.04826	1.49548	0.205128	0	0	2.47976	2.08437	1.51211	0.655364	0	0		12.68	2.18255	2.03375	1.52206	0.261239	0	0	2.09718	2.05812	1.64466	0.593925	0	0	2.31012	2.08151	1.57491	0.667781	0	0
12.69	2.11623	2.05138	1.30778	0.774469	0	0	2.09065	2.04647	1.49556	0.205172	0	0	2.48964	2.08145	1.54669	0.659011	0	0		12.69	2.18589	2.03635	1.64436	0.273684	0	0	2.09322	2.06334	1.63466	0.602337	0	0	2.30207	2.08309	1.52609	0.670239	0	0
12.7	2.12082	2.05536	1.2984	0.75902	0	0	2.09718	2.0495	1.49794	0.205119	0	0	2.50471	2.08918	1.57289	0.664434	0	0		12.7	2.18128	2.03738	1.74609	0.293221	0	0	2.09395	2.06076	1.62033	0.610122	0	0	2.29341	2.08274	1.47442	0.667773	0	0
12.71	2.11668	2.05498	1.2997	0.744219	0	0	2.08996	2.05292	1.49989	0.205118	0	0	2.51694	2.0901	1.58816	0.670916	0	0		12.71	2.17323	2.03884	1.8291	0.317769	0	0	2.09225	2.06937	1.59931	0.616276	0	0	2.28189	2.07227	1.42387	0.661288	0	0
12.72	2.11437	2.05856	1.31102	0.730644	0	0	2.08265	2.05254	1.50017	0.205133	0	0	2.5292	2.08909	1.59322	0.677697	0	0		12.72	2.16521	2.03696	1.89342	0.346193	0	0	2.09866	2.06934	1.57542	0.620816	0	0	2.27046	2.0726	1.38137	0.653511	0	0
12.73	2.10854	2.05498	1.33337	0.71785	0	0	2.08982	2.0544	1.50052	0.205096	0	0	2.54436	2.0843	1.58981	0.683348	0	0		12.73	2.1606	2.03716	1.94342	0.378799	0	0	2.10923	2.0697	1.54711	0.623478	0	0	2.25333	2.07327	1.35082	0.643616	0	0
12.74	2.09796	2.05516	1.36081	0.706962	0	0	2.08978	2.05812	1.5006	0.205222	0	0	2.5614	2.08266	1.57969	0.6886	0	0		12.74	2.15038	2.03835	1.97475	0.414223	0	0	2.11887	2.06262	1.52427	0.624783	0	0	2.24537	2.06533	1.33129	0.632582	0	0
12.75	2.08863	2.05777	1.39327	0.699495	0	0	2.08732	2.063	1.50276	0.205274	0	0	2.57369	2.08779	1.56613	0.692943	0	0		12.75	2.13856	2.0362	1.98321	0.45162	0	0	2.11158	2.06079	1.50874	0.624141	0	0	2.24421	2.06566	1.31855	0.620417	0	0
12.76	2.08456	2.05883	1.42796	0.694496	0	0	2.09135	2.06257	1.50273	0.205297	0	0	2.58655	2.08461	1.55212	0.696214	0	0		12.76	2.13178	2.03464	1.96939	0.487358	0	0	2.10434	2.06037	1.50394	0.623499	0	0	2.23213	2.06153	1.31498	0.607735	0	0
12.77	2.08332	2.06026	1.46266	0.692517	0	0	2.08561	2.05813	1.50226	0.205955	0	0	2.60292	2.08397	1.5369	0.698689	0	0		12.77	2.12778	2.03212	1.93803	0.518805	0	0	2.09548	2.05183	1.50773	0.623419	0	0	2.22354	2.06154	1.32399	0.595912	0	0
12.78	2.08798	2.05769	1.48843	0.692118	0	0	2.07668	2.05589	1.50167	0.205909	0	0	2.60817	2.08625	1.52348	0.699893	0	0		12.78	2.12609	2.03317	1.89376	0.546475	0	0	2.085	2.05073	1.51871	0.624649	0	0	2.21442	2.06286	1.34302	0.584886	0	0
12.79	2.08738	2.05648	1.50861	0.693623	0	0	2.07025	2.05364	1.50161	0.205895	0	0	2.61869	2.09048	1.51417	0.700315	0	0		12.79	2.1159	2.03048	1.8496	0.570694	0	0	2.08579	2.04655	1.53203	0.627083	0	0	2.20927	2.06256	1.36614	0.576712	0	0
12.8	2.08852	2.05592	1.51951	0.695362	0	0	2.06211	2.0443	1.49935	0.205769	0	0	2.63162	2.08633	1.5084	0.700397	0	0		12.8	2.10912	2.03035	1.81256	0.592278	0	0	2.0754	2.04911	1.54136	0.629707	0	0	2.19963	2.06225	1.38542	0.570586	0	0
12.81	2.09082	2.05673	1.52337	0.697573	0	0	2.06442	2.04425	1.49958	0.205778	0	0	2.63573	2.08609	1.5105	0.70071	0	0		12.81	2.11029	2.03019	1.78316	0.612241	0	0	2.07216	2.04085	1.54947	0.633031	0	0	2.19501	2.06799	1.39977	0.565244	0	0
12.82	2.08616	2.05475	1.52173	0.699488	0	0	2.06766	2.04351	1.49936	0.205762	0	0	2.64561	2.08969	1.5138	0.701355	0	0		12.82	2.11142	2.03143	1.76311	0.630459	0	0	2.07215	2.04337	1.55092	0.635728	0	0	2.19385	2.06481	1.3998	0.55954	0	0
12.83	2.08727	2.05281	1.51999	0.700467	0	0	2.05721	2.04128	1.49809	0.205784	0	0	2.655	2.09577	1.5125	0.703226	0	0		12.83	2.10911	2.02877	1.74565	0.647626	0	0	2.06074	2.03962	1.55785	0.639371	0	0	2.19038	2.06481	1.39078	0.553069	0	0
12.84	2.09134	2.05383	1.51846	0.701385	0	0	2.04999	2.04128	1.49732	0.205704	0	0	2.66031	2.0942	1.50204	0.704697	0	0		12.84	2.10285	2.02747	1.72736	0.664684	0	0	2.05515	2.04147	1.56547	0.642235	0	0	2.18867	2.06802	1.37677	0.544906	0	0
12.85	2.10008	2.05184	1.51937	0.702502	0	0	2.04189	2.04163	1.49732	0.2052	0	0	2.65971	2.09099	1.48438	0.704364	0	0		12.85	2.1022	2.02814	1.71135	0.680027	0	0	2.05592	2.03957	1.57525	0.646923	0	0	2.18243	2.07122	1.35741	0.535916	0	0
12.86	2.11116	2.04781	1.5254	0.704165	0	0	2.02746	2.04021	1.4973	0.204979	0	0	2.66152	2.09254	1.45838	0.701357	0	0		12.86	2.09706	2.03017	1.68814	0.693461	0	0	2.06311	2.04695	1.58385	0.652514	0	0	2.1715	2.07219	1.34056	0.526127	0	0
12.87	2.10999	2.0468	1.53229	0.706405	0	0	2.02825	2.03986	1.49732	0.204965	0	0	2.66496	2.08968	1.43042	0.696397	0	0		12.87	2.09823	2.03126	1.66091	0.705957	0	0	2.06632	2.0532	1.59505	0.658121	0	0	2.16737	2.06869	1.32523	0.514276	0	0
12.88	2.10755	2.04957	1.53896	0.709541	0	0	2.02663	2.04094	1.49924	0.204981	0	0	2.66559	2.09002	1.40707	0.690015	0	0		12.88	2.08635	2.03071	1.63601	0.714834	0	0	2.07199	2.05314	1.60146	0.664325	0	0	2.1599	2.06671	1.31379	0.502457	0	0
12.89	2.11041	2.05577	1.53999	0.712921	0	0	2.0282	2.03947	1.49976	0.204907	0	0	2.66566	2.09127	1.38858	0.682611	0	0		12.89	2.08979	2.02939	1.61389	0.722163	0	0	2.07036	2.05352	1.60709	0.67052	0	0	2.14722	2.06959	1.30628	0.48943	0	0
12.9	2.10518	2.05875	1.5377	0.71642	0	0	2.03301	2.03911	1.49968	0.204974	0	0	2.6539	2.09381	1.37134	0.674866	0	0		12.9	2.09034	2.03183	1.59071	0.728614	0	0	2.07685	2.04865	1.61453	0.677116	0	0	2.14141	2.06896	1.30641	0.476807	0	0
12.91	2.10344	2.06115	1.53169	0.718449	0	0	2.03551	2.0373	1.50201	0.204908	0	0	2.64568	2.09315	1.35068	0.665989	0	0		12.91	2.08514	2.03369	1.57553	0.734143	0	0	2.08087	2.05612	1.61673	0.684383	0	0	2.13976	2.06671	1.31023	0.464634	0	0
12.92	2.11393	2.06375	1.52175	0.719871	0	0	2.03717	2.03694	1.50201	0.20487	0	0	2.63285	2.08607	1.32857	0.655555	0	0		12.92	2.07946	2.03455	1.56032	0.738361	0	0	2.06961	2.05132	1.61262	0.692203	0	0	2.1358	2.07027	1.3231	0.452824	0	0
12.93	2.11615	2.06811	1.50589	0.72086	0	0	2.03796	2.03694	1.50587	0.205579	0	0	2.61996	2.08288	1.30752	0.642615	0	0		12.93	2.07492	2.03446	1.54624	0.741815	0	0	2.07289	2.05245	1.59783	0.699064	0	0	2.12827	2.06998	1.33727	0.442217	0	0
12.94	2.11325	2.06814	1.4866	0.720692	0	0	2.0412	2.03692	1.50656	0.205504	0	0	2.60767	2.09062	1.29243	0.628194	0	0		12.94	2.07667	2.03414	1.53387	0.743712	0	0	2.06809	2.05544	1.57008	0.704035	0	0	2.11612	2.06842	1.35523	0.433275	0	0
12.95	2.1127	2.07411	1.46126	0.718523	0	0	2.04934	2.03203	1.50649	0.206722	0	0	2.59658	2.09097	1.28431	0.613768	0	0		12.95	2.0681	2.03871	1.52236	0.745131	0	0	2.07141	2.05951	1.53633	0.706229	0	0	2.11206	2.06685	1.37821	0.425151	0	0
12.96	2.10455	2.07992	1.42896	0.713663	0	0	2.05008	2.03129	1.50406	0.20686	0	0	2.57727	2.09043	1.2879	0.600101	0	0		12.96	2.0704	2.04036	1.5154	0.74624	0	0	2.06177	2.05692	1.49487	0.705238	0	0	2.10459	2.0707	1.40252	0.418679	0	0
12.97	2.1017	2.08133	1.39716	0.706031	0	0	2.05179	2.03459	1.50418	0.2068	0	0	2.55919	2.08886	1.29762	0.587088	0	0		12.97	2.06641	2.04355	1.50509	0.746349	0	0	2.06421	2.05174	1.45243	0.703013	0	0	2.10122	2.07581	1.42677	0.414165	0	0
12.98	2.10008	2.07715	1.37177	0.695482	0	0	2.05425	2.03421	1.50034	0.206786	0	0	2.53878	2.08925	1.31092	0.575289	0	0		12.98	2.06803	2.04558	1.4903	0.747315	0	0	2.05923	2.05101	1.41775	0.697538	0	0	2.09838	2.08064	1.45768	0.411272	0	0
12.99	2.09546	2.07157	1.36028	0.683956	0	0	2.06151	2.03417	1.50003	0.206749	0	0	2.51951	2.08863	1.32854	0.563953	0	0		12.99	2.06342	2.04605	1.46974	0.745529	0	0	2.05508	2.04995	1.3924	0.689878	0	0	2.09667	2.07972	1.49074	0.410028	0	0
13	2.10123	2.06898	1.35688	0.672717	0	0	2.06396	2.04125	1.50005	0.206823	0	0	2.50094	2.08391	1.35211	0.553748	0	0		13	2.05768	2.04354	1.4481	0.741667	0	0	2.05111	2.05333	1.37332	0.681752	0	0	2.09152	2.08137	1.52662	0.411717	0	0
13.01	2.1018	2.0662	1.3648	0.663751	0	0	2.0623	2.04381	1.49755	0.206867	0	0	2.48701	2.08717	1.38603	0.545675	0	0		13.01	2.05433	2.04085	1.42028	0.735429	0	0	2.04553	2.04997	1.37198	0.673216	0	0	2.09267	2.07915	1.56523	0.41574	0	0
13.02	2.10054	2.06682	1.3774	0.654907	0	0	2.06549	2.04679	1.49805	0.206816	0	0	2.46546	2.0933	1.43416	0.540144	0	0		13.02	2.05385	2.03814	1.4015	0.72781	0	0	2.04146	2.05149	1.38547	0.665315	0	0	2.09085	2.07819	1.61136	0.422615	0	0
13.03	2.10181	2.06642	1.39306	0.647184	0	0	2.05984	2.04755	1.49535	0.206056	0	0	2.44562	2.0956	1.49001	0.539112	0	0		13.03	2.05047	2.04052	1.38982	0.718836	0	0	2.0309	2.0496	1.41072	0.65944	0	0	2.10466	2.0801	1.65611	0.431978	0	0
13.04	2.11108	2.06682	1.40853	0.64016	0	0	2.05984	2.05166	1.49555	0.206168	0	0	2.42404	2.09178	1.5516	0.543055	0	0		13.04	2.05209	2.04628	1.39172	0.710341	0	0	2.02195	2.05141	1.44352	0.655796	0	0	2.11447	2.0794	1.70256	0.445378	0	0
13.05	2.11745	2.06186	1.43019	0.634515	0	0	2.05656	2.05504	1.49584	0.205439	0	0	2.4049	2.09023	1.61142	0.550577	0	0		13.05	2.06118	2.04642	1.40721	0.70231	0	0	2.01715	2.0462	1.48072	0.655184	0	0	2.11849	2.07812	1.7465	0.461271	0	0
13.06	2.11731	2.0593	1.45694	0.631075	0	0	2.06947	2.05721	1.49845	0.205543	0	0	2.38285	2.09214	1.66172	0.562054	0	0		13.06	2.06404	2.04969	1.43282	0.69675	0	0	2.01563	2.04327	1.52116	0.656408	0	0	2.12655	2.07427	1.78772	0.480038	0	0
13.07	2.11708	2.05811	1.48773	0.629969	0	0	2.06452	2.05536	1.4983	0.205579	0	0	2.36084	2.09542	1.69583	0.575513	0	0		13.07	2.07027	2.04466	1.46598	0.694663	0	0	2.0123	2.04138	1.56214	0.659578	0	0	2.13913	2.07303	1.82014	0.500862	0	0
13.08	2.11343	2.0619	1.51743	0.631804	0	0	2.06447	2.05423	1.50067	0.205594	0	0	2.34233	2.09157	1.71557	0.590446	0	0		13.08	2.07829	2.04751	1.50294	0.694839	0	0	2.01161	2.0462	1.60042	0.665737	0	0	2.16265	2.07112	1.84317	0.523309	0	0
13.09	2.10798	2.0613	1.54145	0.635777	0	0	2.05966	2.0621	1.50047	0.205661	0	0	2.32964	2.08645	1.71751	0.605216	0	0		13.09	2.07547	2.05056	1.53848	0.698187	0	0	2.01406	2.05435	1.63578	0.674288	0	0	2.19141	2.07207	1.85597	0.547	0	0
13.1	2.10382	2.06169	1.56035	0.640742	0	0	2.05976	2.05654	1.50057	0.205639	0	0	2.31808	2.08967	1.7062	0.619007	0	0		13.1	2.07722	2.0471	1.56557	0.703359	0	0	2.01152	2.0555	1.66914	0.685068	0	0	2.21832	2.07462	1.85476	0.570203	0	0
13.11	2.10253	2.06215	1.57128	0.645883	0	0	2.05986	2.05995	1.50092	0.205682	0	0	2.30602	2.09002	1.67998	0.631098	0	0		13.11	2.08121	2.0491	1.58399	0.710497	0	0	2.00432	2.05811	1.69013	0.696816	0	0	2.24302	2.08263	1.84323	0.593033	0	0
13.12	2.09369	2.05938	1.57441	0.651528	0	0	2.05663	2.06073	1.50044	0.205749	0	0	2.30679	2.0888	1.64315	0.640968	0	0		13.12	2.0828	2.05272	1.59001	0.718084	0	0	2.00192	2.0607	1.69999	0.709914	0	0	2.27301	2.0814	1.81488	0.613474	0	0
13.13	2.08774	2.06183	1.57339	0.657266	0	0	2.06792	2.05662	1.5005	0.205869	0	0	2.29937	2.08467	1.59904	0.647576	0	0		13.13	2.0851	2.05122	1.58382	0.72484	0	0	2.00603	2.06219	1.69734	0.722317	0	0	2.29028	2.08146	1.78282	0.63226	0	0
13.14	2.08487	2.05861	1.56826	0.662356	0	0	2.06543	2.05628	1.50008	0.205793	0	0	2.30118	2.07955	1.55171	0.650656	0	0		13.14	2.08341	2.04894	1.56408	0.73034	0	0	2.01004	2.0592	1.68767	0.733802	0	0	2.31561	2.08282	1.74302	0.646953	0	0
13.15	2.07847	2.05802	1.55866	0.666957	0	0	2.06622	2.05591	1.50005	0.205786	0	0	2.29717	2.08341	1.50635	0.650447	0	0		13.15	2.08458	2.04856	1.53759	0.733302	0	0	2.00349	2.05921	1.66524	0.743795	0	0	2.34727	2.07876	1.70444	0.65998	0	0
13.16	2.07667	2.05979	1.54522	0.670268	0	0	2.05735	2.05374	1.49962	0.205705	0	0	2.29667	2.08375	1.46661	0.647512	0	0		13.16	2.08285	2.04641	1.5027	0.733389	0	0	2.00663	2.05955	1.63394	0.752666	0	0	2.38238	2.08451	1.66713	0.670174	0	0
13.17	2.07145	2.06238	1.5268	0.672483	0	0	2.06393	2.05452	1.4999	0.205764	0	0	2.29901	2.0837	1.4391	0.642982	0	0		13.17	2.07609	2.04584	1.46543	0.731513	0	0	2.00912	2.05955	1.59197	0.759087	0	0	2.40886	2.08614	1.63753	0.678371	0	0
13.18	2.07492	2.05805	1.50981	0.673421	0	0	2.06157	2.05982	1.49982	0.205756	0	0	2.30659	2.08276	1.42519	0.636976	0	0		13.18	2.06473	2.04171	1.42777	0.725805	0	0	2.00824	2.04914	1.54453	0.762178	0	0	2.42788	2.08488	1.61065	0.685313	0	0
13.19	2.07728	2.05766	1.49739	0.671931	0	0	2.06963	2.05271	1.50018	0.205763	0	0	2.32056	2.09115	1.41975	0.631325	0	0		13.19	2.05966	2.03735	1.39312	0.717993	0	0	1.9962	2.04315	1.49046	0.761172	0	0	2.4469	2.08175	1.59026	0.69061	0	0
13.2	2.07492	2.05908	1.49193	0.670461	0	0	2.07037	2.05755	1.50008	0.205734	0	0	2.32935	2.0934	1.42316	0.626699	0	0		13.2	2.05806	2.0403	1.3568	0.707498	0	0	1.99957	2.0405	1.43437	0.757047	0	0	2.47233	2.08079	1.58228	0.695105	0	0
13.21	2.07668	2.05884	1.4948	0.669334	0	0	2.07352	2.05382	1.4999	0.205757	0	0	2.34786	2.09277	1.43253	0.622038	0	0		13.21	2.0564	2.03759	1.33176	0.695211	0	0	2.01166	2.03306	1.38836	0.749826	0	0	2.49029	2.0754	1.57969	0.698825	0	0
13.22	2.07904	2.05844	1.51213	0.669602	0	0	2.07759	2.05157	1.49978	0.205786	0	0	2.35701	2.08955	1.44198	0.61859	0	0		13.22	2.05763	2.04075	1.30735	0.680359	0	0	2.02453	2.03192	1.35892	0.739557	0	0	2.5006	2.07439	1.59126	0.704488	0	0
13.23	2.08483	2.05501	1.53006	0.671563	0	0	2.07273	2.05382	1.49995	0.205727	0	0	2.36517	2.09307	1.44421	0.61556	0	0		13.23	2.05767	2.04333	1.29056	0.665707	0	0	2.02449	2.03115	1.3406	0.728954	0	0	2.51972	2.07179	1.60649	0.710609	0	0
13.24	2.08705	2.05663	1.55028	0.676264	0	0	2.08485	2.04674	1.49992	0.205697	0	0	2.37566	2.09535	1.44223	0.612907	0	0		13.24	2.05721	2.04319	1.27815	0.649175	0	0	2.02361	2.03081	1.33748	0.719188	0	0	2.53646	2.07115	1.62539	0.719579	0	0
13.25	2.08344	2.05603	1.56609	0.681199	0	0	2.09299	2.04376	1.49965	0.20572	0	0	2.3924	2.09796	1.42995	0.608988	0	0		13.25	2.0613	2.04268	1.26722	0.632682	0	0	2.03164	2.03153	1.35396	0.709612	0	0	2.5532	2.07718	1.63828	0.728907	0	0
13.26	2.08352	2.05782	1.5765	0.687295	0	0	2.11085	2.04483	1.49742	0.205734	0	0	2.408	2.09572	1.40689	0.603701	0	0		13.26	2.06311	2.04118	1.25717	0.615961	0	0	2.03154	2.02854	1.37642	0.701462	0	0	2.56238	2.07465	1.64456	0.738629	0	0
13.27	2.0952	2.05462	1.57755	0.69321	0	0	2.12617	2.04298	1.4975	0.205683	0	0	2.41435	2.08995	1.37134	0.596353	0	0		13.27	2.06894	2.04364	1.25391	0.597205	0	0	2.02582	2.03561	1.40266	0.696098	0	0	2.58371	2.07751	1.64186	0.748382	0	0
13.28	2.09173	2.05217	1.57984	0.698891	0	0	2.13981	2.03777	1.49742	0.20496	0	0	2.42715	2.09062	1.32606	0.586004	0	0		13.28	2.07244	2.04963	1.25345	0.578963	0	0	2.02439	2.04077	1.42926	0.692176	0	0	2.59696	2.07818	1.63295	0.756496	0	0
13.29	2.0965	2.05276	1.57281	0.703966	0	0	2.14314	2.04113	1.49709	0.204952	0	0	2.43002	2.08741	1.27368	0.572068	0	0		13.29	2.08503	2.05032	1.25728	0.561266	0	0	2.03325	2.04082	1.45905	0.690222	0	0	2.60855	2.08264	1.6214	0.764611	0	0
13.3	2.1012	2.04998	1.56862	0.709718	0	0	2.15369	2.04222	1.49724	0.204951	0	0	2.44158	2.08067	1.21756	0.553776	0	0		13.3	2.09651	2.05235	1.2722	0.544608	0	0	2.03307	2.04347	1.48748	0.68856	0	0	2.61433	2.08106	1.60086	0.771109	0	0
13.31	2.09773	2.04831	1.56743	0.713304	0	0	2.16989	2.0359	1.49972	0.204869	0	0	2.43694	2.08031	1.16265	0.531861	0	0		13.31	2.10341	2.05496	1.285	0.529257	0	0	2.03547	2.04753	1.51609	0.689274	0	0	2.63216	2.08298	1.57918	0.777165	0	0
13.32	2.08847	2.04385	1.57337	0.717722	0	0	2.17868	2.03703	1.4999	0.204861	0	0	2.43523	2.08385	1.11399	0.506698	0	0		13.32	2.11495	2.05089	1.29731	0.515831	0	0	2.02831	2.04789	1.54316	0.692372	0	0	2.65352	2.08525	1.54853	0.780399	0	0
13.33	2.08395	2.0402	1.58067	0.722977	0	0	2.1957	2.03475	1.49988	0.204876	0	0	2.4334	2.08001	1.08079	0.47892	0	0		13.33	2.12819	2.05311	1.30688	0.502159	0	0	2.02915	2.04757	1.57078	0.696965	0	0	2.66908	2.08655	1.52294	0.78163	0	0
13.34	2.08053	2.03939	1.58952	0.730177	0	0	2.20135	2.0392	1.50025	0.204922	0	0	2.42411	2.07966	1.06474	0.449536	0	0		13.34	2.13392	2.0516	1.31116	0.488861	0	0	2.03251	2.04942	1.59309	0.703065	0	0	2.68179	2.08497	1.49493	0.780017	0	0
13.35	2.08054	2.04178	1.59425	0.738535	0	0	2.21268	2.03809	1.50052	0.204914	0	0	2.41899	2.07479	1.06733	0.420706	0	0		13.35	2.1418	2.05163	1.31094	0.475622	0	0	2.02933	2.05311	1.6035	0.709624	0	0	2.69791	2.08399	1.4732	0.778392	0	0
13.36	2.08173	2.03701	1.59201	0.745281	0	0	2.22221	2.03965	1.50305	0.204944	0	0	2.41021	2.07446	1.09017	0.393694	0	0		13.36	2.15815	2.0548	1.3087	0.461798	0	0	2.02375	2.05609	1.60671	0.716978	0	0	2.71065	2.07891	1.46056	0.775555	0	0
13.37	2.07836	2.04065	1.59017	0.751388	0	0	2.22554	2.04263	1.50272	0.205017	0	0	2.40382	2.07962	1.1326	0.369356	0	0		13.37	2.1648	2.05383	1.3009	0.448294	0	0	2.02458	2.04927	1.60547	0.723173	0	0	2.7194	2.07479	1.45532	0.77189	0	0
13.38	2.08431	2.04405	1.58738	0.755846	0	0	2.23127	2.04335	1.50278	0.205783	0	0	2.39156	2.08251	1.18648	0.348827	0	0		13.38	2.17999	2.04857	1.29152	0.433822	0	0	2.02287	2.05401	1.59827	0.728722	0	0	2.73856	2.07924	1.45022	0.769111	0	0
13.39	2.0849	2.04544	1.59567	0.762387	0	0	2.23042	2.04075	1.50303	0.205732	0	0	2.38281	2.08602	1.24824	0.332912	0	0		13.39	2.19631	2.04961	1.28021	0.41774	0	0	2.02527	2.05314	1.58445	0.734451	0	0	2.74209	2.07413	1.44628	0.765833	0	0
13.4	2.08263	2.043	1.59186	0.769747	0	0	2.23846	2.03999	1.50278	0.205741	0	0	2.36654	2.08922	1.31324	0.321184	0	0		13.4	2.20524	2.04652	1.27067	0.401149	0	0	2.02209	2.05301	1.56576	0.738867	0	0	2.7624	2.07028	1.44261	0.762591	0	0
13.41	2.0797	2.04245	1.57823	0.779458	0	0	2.24567	2.04592	1.50055	0.205845	0	0	2.35377	2.08892	1.3791	0.313778	0	0		13.41	2.22167	2.04346	1.2688	0.383283	0	0	2.01803	2.05667	1.54055	0.742111	0	0	2.76709	2.06994	1.4347	0.758501	0	0
13.42	2.08786	2.0457	1.56158	0.784201	0	0	2.25223	2.04626	1.5028	0.205844	0	0	2.34278	2.08732	1.43877	0.310073	0	0		13.42	2.22836	2.0418	1.2863	0.366371	1	0	2.01964	2.05284	1.50511	0.742744	0	0	2.76544	2.06932	1.42563	0.753673	0	0
13.43	2.08899	2.04977	1.54717	0.783793	0	0	2.25143	2.05118	1.5028	0.205948	0	0	2.32895	2.08985	1.49368	0.310451	0	0		13.43	2.23959	2.04049	1.32263	0.351232	1	0	2.02287	2.05826	1.4685	0.740789	0	0	2.76431	2.07061	1.41037	0.748383	0	0
13.44	2.08266	2.05135	1.51238	0.784385	0	0	2.25397	2.05271	1.50265	0.206566	0	0	2.31388	2.09215	1.53704	0.313475	0	0		13.44	2.25096	2.03881	1.3788	0.341404	1	0	2.02361	2.05556	1.43009	0.735972	0	0	2.76435	2.06929	1.39393	0.742224	0	0
13.45	2.08739	2.05354	1.48407	0.786597	0	0	2.25391	2.05534	1.50266	0.206574	0	0	2.297	2.0909	1.57012	0.319178	0	0		13.45	2.2562	2.03458	1.44408	0.33779	1	0	2.01798	2.05843	1.40066	0.729494	0	0	2.75292	2.06512	1.37441	0.73414	0	0
13.46	2.09274	2.05611	1.48006	0.783882	0	0	2.24515	2.05574	1.50201	0.206634	0	0	2.28892	2.09191	1.58952	0.325534	1	0		13.46	2.24959	2.03086	1.52919	0.339988	1	0	2.01632	2.05945	1.38332	0.721308	0	0	2.74661	2.06799	1.34845	0.72483	0	0
13.47	2.09735	2.05408	1.47421	0.778513	0	0	2.23862	2.05427	1.50013	0.206635	0	0	2.2815	2.08905	1.59931	0.332331	1	0		13.47	2.25483	2.03067	1.6209	0.346396	1	0	2.01553	2.06098	1.37812	0.713181	0	0	2.72931	2.06763	1.32044	0.713807	0	0
13.48	2.09383	2.05648	1.45987	0.776668	0	0	2.23131	2.05359	1.49986	0.206547	0	0	2.27572	2.08388	1.59811	0.338869	1	0		13.48	2.25666	2.03105	1.70838	0.361661	1	0	2.01397	2.05917	1.38672	0.706065	0	0	2.70382	2.06476	1.29687	0.700276	0	0
13.49	2.09444	2.05171	1.45962	0.775174	0	0	2.23057	2.05142	1.49956	0.206606	0	0	2.26884	2.08006	1.59472	0.344999	1	0		13.49	2.25339	2.03242	1.79966	0.384592	0	0	2.01313	2.05953	1.4047	0.699703	0	0	2.68879	2.06667	1.27745	0.685227	0	0
13.5	2.09099	2.05477	1.482	0.772262	0	0	2.20716	2.05039	1.49973	0.206532	0	0	2.26423	2.08135	1.59048	0.35032	1	0		13.5	2.25235	2.0348	1.89622	0.412227	0	0	2.02209	2.0584	1.42542	0.695783	0	0	2.65752	2.0705	1.26728	0.669662	0	0
13.51	2.10103	2.0558	1.50579	0.769457	0	0	2.1911	2.04969	1.49985	0.206502	0	0	2.25965	2.08105	1.58796	0.355601	1	0		13.51	2.24277	2.03339	1.96861	0.447033	0	0	2.01798	2.05428	1.44332	0.692948	0	0	2.63384	2.06859	1.27129	0.654186	0	0
13.52	2.09408	2.0578	1.52225	0.772082	0	0	2.1725	2.04679	1.49777	0.206554	0	0	2.24852	2.08592	1.58625	0.36105	1	0		13.52	2.23206	2.03708	2.01774	0.487934	0	0	2.01793	2.05281	1.45981	0.690988	0	0	2.61247	2.06923	1.28532	0.639933	0	0
13.53	2.09175	2.05845	1.53963	0.778736	0	0	2.16362	2.04305	1.49792	0.206502	0	0	2.25023	2.08595	1.5852	0.366789	0	0		13.53	2.21744	2.03133	2.05788	0.529058	0	0	2.01309	2.05061	1.47147	0.689196	0	0	2.5945	2.06888	1.30716	0.627677	0	0
13.54	2.09635	2.05811	1.56916	0.78312	0	0	2.14909	2.0423	1.49787	0.205941	0	0	2.2536	2.08305	1.58442	0.372379	0	0		13.54	2.21236	2.03499	2.06753	0.56954	0	0	2.01475	2.05541	1.48364	0.687743	0	0	2.56325	2.0702	1.33503	0.617079	0	0
13.55	2.09462	2.05553	1.57925	0.786418	0	0	2.1322	2.05124	1.49561	0.205912	0	0	2.25363	2.09208	1.58191	0.377366	0	0		13.55	2.20336	2.03574	2.04078	0.611515	0	0	2.02365	2.05209	1.49643	0.687291	0	0	2.53359	2.07725	1.36572	0.608448	0	0
13.56	2.09232	2.05719	1.56964	0.794162	0	0	2.11281	2.05194	1.49578	0.205867	0	0	2.24906	2.09439	1.58005	0.382398	0	0		13.56	2.20222	2.03672	1.99502	0.649768	0	0	2.02218	2.05022	1.50885	0.68808	0	0	2.50746	2.07917	1.39805	0.601819	0	0
13.57	2.09002	2.05881	1.56816	0.80039	0	0	2.10393	2.04973	1.49774	0.205247	0	0	2.24719	2.09763	1.57804	0.387052	0	0		13.57	2.19377	2.03894	1.94661	0.681113	0	0	2.01964	2.04871	1.52688	0.689925	0	0	2.48764	2.07408	1.4276	0.597308	0	0
13.58	2.08942	2.05822	1.5597	0.803612	0	0	2.0999	2.05417	1.49801	0.205245	0	0	2.24658	2.10507	1.57883	0.392201	0	0		13.58	2.18598	2.04135	1.88303	0.705888	0	0	2.02282	2.04608	1.53996	0.691829	0	0	2.46213	2.07249	1.45366	0.595315	0	0
13.59	2.08945	2.06462	1.53251	0.807468	0	0	2.09014	2.05937	1.49824	0.205268	0	0	2.24184	2.10347	1.57591	0.397151	0	0		13.59	2.17587	2.04121	1.81247	0.729079	0	0	2.02199	2.05022	1.55278	0.695742	0	0	2.44349	2.07121	1.47322	0.594097	0	0
13.6	2.08772	2.06502	1.49914	0.807744	0	0	2.09666	2.05638	1.50007	0.205321	0	0	2.2389	2.10322	1.56954	0.402387	0	0		13.6	2.17273	2.04006	1.75264	0.748342	0	0	2.02425	2.05429	1.56233	0.699182	0	0	2.41627	2.07091	1.48484	0.593738	0	0
13.61	2.07946	2.06428	1.46672	0.805775	0	0	2.09092	2.0542	1.49958	0.205343	0	0	2.24465	2.10134	1.5549	0.406493	0	0		13.61	2.16675	2.0409	1.71069	0.761387	0	0	2.02435	2.05212	1.57327	0.703787	0	0	2.38661	2.06999	1.48226	0.59332	0	0
13.62	2.08705	2.06252	1.42376	0.800082	0	0	2.09176	2.05383	1.49958	0.205268	0	0	2.2534	2.09845	1.53835	0.409127	0	0		13.62	2.15684	2.03564	1.65462	0.771361	0	0	2.02186	2.05286	1.57756	0.708474	0	0	2.36678	2.07274	1.472	0.592497	0	0
13.63	2.09522	2.06272	1.38152	0.791725	0	0	2.08611	2.05573	1.50166	0.205121	0	0	2.25056	2.10106	1.51861	0.409628	0	0		13.63	2.14517	2.03332	1.60062	0.781151	0	0	2.02665	2.05099	1.57778	0.713633	0	0	2.34019	2.07652	1.45035	0.589682	0	0
13.64	2.10164	2.06473	1.34624	0.780235	0	0	2.08209	2.05426	1.50169	0.205144	0	0	2.24829	2.10494	1.49826	0.409323	0	0		13.64	2.13528	2.03141	1.57989	0.784314	0	0	2.0291	2.05254	1.56605	0.718823	0	0	2.32453	2.078	1.42231	0.58521	0	0
13.65	2.10507	2.06377	1.33564	0.765421	0	0	2.07728	2.04644	1.50392	0.205815	0	0	2.24765	2.09656	1.48052	0.408296	0	0		13.65	2.13045	2.03322	1.57339	0.784286	0	0	2.02665	2.04956	1.54378	0.722328	0	0	2.31188	2.07954	1.39296	0.577976	0	0
13.66	2.10208	2.06059	1.33419	0.750849	0	0	2.08787	2.04353	1.50685	0.205845	0	0	2.24421	2.09911	1.46635	0.405939	0	0		13.66	2.12507	2.03546	1.5608	0.789926	0	0	2.03948	2.0496	1.51483	0.723442	0	0	2.29064	2.07754	1.36586	0.568657	0	0
13.67	2.10031	2.05823	1.33877	0.741369	0	0	2.09199	2.04763	1.507	0.206435	0	0	2.24542	2.09363	1.45418	0.402943	0	0		13.67	2.11963	2.03412	1.56981	0.797575	0	0	2.04691	2.05147	1.47711	0.721502	0	0	2.26594	2.08416	1.34415	0.558518	0	0
13.68	2.10148	2.0587	1.36085	0.732494	0	0	2.09532	2.04501	1.50499	0.20716	0	0	2.23614	2.09369	1.44471	0.398947	0	0		13.68	2.10967	2.03199	1.59213	0.80287	0	0	2.04769	2.05336	1.44341	0.718048	0	0	2.25739	2.08596	1.33215	0.547102	0	0
13.69	2.10378	2.05693	1.38667	0.722641	0	0	2.10597	2.04612	1.50499	0.207226	0	0	2.22805	2.09364	1.44661	0.394778	0	0		13.69	2.10206	2.03265	1.60128	0.809251	0	0	2.05092	2.04962	1.41373	0.712012	0	0	2.24117	2.08784	1.33092	0.535737	0	0
13.7	2.11134	2.05576	1.41211	0.715715	0	0	2.1099	2.04759	1.50301	0.207299	0	0	2.2205	2.09192	1.45672	0.390745	0	0		13.7	2.09146	2.03192	1.60043	0.817197	0	0	2.047	2.04333	1.39546	0.705487	0	0	2.23728	2.09189	1.33468	0.524694	0	0
13.71	2.1126	2.05632	1.44957	0.710366	0	0	2.11402	2.0524	1.50092	0.20733	0	0	2.20887	2.09534	1.4796	0.388992	0	0		13.71	2.08822	2.0314	1.60739	0.826104	0	0	2.05092	2.04293	1.38746	0.697769	0	0	2.23503	2.09467	1.34888	0.514986	0	0
13.72	2.11147	2.05569	1.49546	0.709973	0	0	2.11897	2.05572	1.50035	0.207331	0	0	2.20369	2.09466	1.51304	0.389205	0	0		13.72	2.08816	2.03224	1.625	0.83345	0	0	2.05494	2.04629	1.39139	0.690392	0	0	2.22707	2.09342	1.36944	0.506041	0	0
13.73	2.10038	2.05444	1.54673	0.714478	0	0	2.13109	2.05648	1.49787	0.207434	0	0	2.20189	2.09105	1.5538	0.39247	0	0		13.73	2.09145	2.03644	1.63153	0.841231	0	0	2.05175	2.04257	1.40229	0.684557	0	0	2.21958	2.08868	1.40023	0.499131	0	0
13.74	2.09392	2.0548	1.59788	0.721019	0	0	2.144	2.05838	1.49764	0.207331	0	0	2.20306	2.08743	1.59946	0.398918	0	0		13.74	2.08682	2.03725	1.61236	0.853905	0	0	2.04123	2.03401	1.42397	0.679689	0	0	2.20468	2.08903	1.43479	0.494294	0	0
13.75	2.08699	2.05399	1.63455	0.732408	0	0	2.16584	2.05989	1.49756	0.206666	0	0	2.2054	2.08611	1.65047	0.407823	0	0		13.75	2.08505	2.04217	1.60365	0.864182	0	0	2.03796	2.03365	1.45388	0.676409	0	0	2.19834	2.08584	1.47187	0.493024	0	0
13.76	2.08469	2.04962	1.65966	0.745332	0	0	2.16825	2.06729	1.49501	0.206628	0	0	2.21472	2.08156	1.7028	0.420564	0	0		13.76	2.08051	2.04509	1.60629	0.866243	0	0	2.03316	2.0329	1.48921	0.675142	0	0	2.19256	2.08742	1.50648	0.494287	0	0
13.77	2.08123	2.05293	1.67527	0.758036	0	0	2.17311	2.07068	1.49503	0.206605	0	0	2.21878	2.08824	1.7533	0.43697	0	0		13.77	2.0839	2.04528	1.58442	0.870475	0	0	2.02421	2.02993	1.53028	0.676666	0	0	2.1926	2.08394	1.53833	0.497112	0	0
13.78	2.08179	2.05403	1.67635	0.771512	0	0	2.18199	2.07142	1.49734	0.205948	0	0	2.23683	2.07974	1.80117	0.456845	0	0		13.78	2.08442	2.04686	1.57035	0.879201	0	0	2.02186	2.02736	1.57306	0.681345	0	0	2.1885	2.08336	1.55921	0.501189	0	0
13.79	2.06953	2.05737	1.67431	0.783628	0	0	2.18111	2.06695	1.49754	0.205852	0	0	2.25023	2.08042	1.83653	0.479323	0	0		13.79	2.08035	2.04388	1.58909	0.884062	0	0	2.0195	2.02999	1.61565	0.688699	0	0	2.18457	2.08303	1.56664	0.506461	0	0
13.8	2.0655	2.05945	1.65825	0.795406	0	0	2.18361	2.07257	1.49777	0.205875	0	0	2.2653	2.08305	1.86049	0.503422	0	0		13.8	2.08025	2.04246	1.59574	0.889313	0	0	2.01387	2.0315	1.65632	0.698153	0	0	2.17252	2.0754	1.56651	0.511819	0	0
13.81	2.0701	2.06076	1.62936	0.807599	0	0	2.19249	2.06736	1.50002	0.205897	0	0	2.28046	2.07766	1.86696	0.52739	0	0		13.81	2.07049	2.04557	1.58838	0.898068	0	0	2.00912	2.03448	1.68201	0.709559	0	0	2.1714	2.07729	1.55736	0.515442	0	0
13.82	2.0729	2.0637	1.60335	0.814567	0	0	2.20536	2.06702	1.50069	0.205941	0	0	2.28979	2.08247	1.85621	0.5514	0	0		13.82	2.06829	2.04869	1.58585	0.904676	0	0	2.00354	2.03373	1.70043	0.723187	0	0	2.16733	2.07606	1.53805	0.518226	0	0
13.83	2.08049	2.06405	1.56693	0.817721	0	0	2.20947	2.06438	1.50079	0.205955	0	0	2.30372	2.08442	1.83553	0.57333	0	0		13.83	2.06789	2.05259	1.5793	0.910771	0	0	1.99948	2.03637	1.71128	0.735511	0	0	2.16331	2.0767	1.5069	0.519397	0	0
13.84	2.08232	2.06198	1.52897	0.820548	0	0	2.21276	2.0651	1.50077	0.206057	0	0	2.31418	2.08448	1.80854	0.592394	0	0		13.84	2.06967	2.05553	1.56873	0.914731	0	0	2.00031	2.03896	1.71028	0.748346	0	0	2.17242	2.08344	1.47335	0.518539	0	0
13.85	2.08056	2.0629	1.50754	0.819316	0	0	2.21271	2.0606	1.5006	0.20611	0	0	2.32059	2.08638	1.773	0.609929	0	0		13.85	2.06862	2.0522	1.56223	0.917639	0	0	2.01004	2.0408	1.6946	0.761028	0	0	2.17011	2.08186	1.43244	0.514008	0	0
13.86	2.08059	2.06703	1.49134	0.817946	0	0	2.21507	2.0535	1.5004	0.206125	0	0	2.32627	2.08829	1.7397	0.62533	0	0		13.86	2.0664	2.04689	1.55097	0.922619	0	0	2.00843	2.04193	1.67212	0.772136	0	0	2.17523	2.08125	1.39277	0.506983	0	0
13.87	2.08172	2.06428	1.47283	0.81726	0	0	2.21743	2.0455	1.50025	0.206119	0	0	2.32858	2.0899	1.70878	0.638057	0	0		13.87	2.05749	2.05003	1.54841	0.926905	0	0	2.01567	2.04641	1.63808	0.781099	0	0	2.17807	2.08318	1.35437	0.496779	0	0
13.88	2.07943	2.0603	1.47741	0.814628	0	0	2.21104	2.0461	1.49972	0.206074	0	0	2.32614	2.09444	1.67877	0.649418	0	0		13.88	2.05372	2.04962	1.55737	0.928981	0	0	2.01958	2.04789	1.59596	0.786733	0	0	2.17407	2.07839	1.32493	0.48536	0	0
13.89	2.08529	2.05918	1.4937	0.810843	0	0	2.21909	2.04673	1.49952	0.206131	0	0	2.32437	2.09829	1.65119	0.658666	0	0		13.89	2.05498	2.05237	1.55867	0.932023	0	0	2.0115	2.0449	1.55278	0.789439	0	0	2.17292	2.07745	1.3048	0.47231	0	0
13.9	2.08462	2.05923	1.51597	0.811247	0	0	2.21756	2.04024	1.49929	0.206027	0	0	2.31568	2.09602	1.62995	0.666675	0	0		13.9	2.04775	2.05613	1.55359	0.938134	0	0	2.01389	2.04523	1.50826	0.789584	0	0	2.18087	2.08255	1.29597	0.458434	0	0
13.91	2.08172	2.06109	1.53352	0.815696	0	0	2.21195	2.03938	1.49954	0.205982	0	0	2.31388	2.10053	1.61213	0.673322	0	0		13.91	2.05697	2.06141	1.54695	0.943577	0	0	2.01873	2.04818	1.48007	0.787842	0	0	2.17912	2.08062	1.2961	0.44502	0	0
13.92	2.0766	2.05797	1.54794	0.822964	0	0	2.20482	2.03515	1.49891	0.205909	0	0	2.30977	2.09313	1.60077	0.679308	0	0		13.92	2.05943	2.06003	1.54252	0.94605	0	0	2.03081	2.0441	1.46108	0.783558	0	0	2.17625	2.08062	1.30768	0.432015	0	0
13.93	2.06434	2.06122	1.561	0.826603	0	0	2.19996	2.04133	1.49916	0.205937	0	0	2.30051	2.09088	1.58735	0.685012	0	0		13.93	2.06072	2.05735	1.52543	0.945751	0	0	2.04542	2.04633	1.45753	0.780803	0	0	2.1751	2.08511	1.32837	0.420635	0	0
13.94	2.05791	2.05791	1.56168	0.827967	0	0	2.19436	2.03676	1.49928	0.205806	0	0	2.29938	2.09442	1.57405	0.690655	0	0		13.94	2.0575	2.05347	1.50368	0.947211	0	0	2.05265	2.04484	1.46774	0.777857	0	0	2.17057	2.08001	1.35685	0.411263	0	0
13.95	2.05674	2.05654	1.54474	0.833039	0	0	2.19278	2.03889	1.49945	0.205775	0	0	2.29647	2.09864	1.55962	0.694402	0	0		13.95	2.05418	2.05331	1.49604	0.947218	0	0	2.04853	2.04261	1.48872	0.776945	0	0	2.16492	2.08795	1.3927	0.403951	0	0
13.96	2.06017	2.05339	1.54201	0.83773	0	0	2.19199	2.0395	1.49948	0.205768	0	0	2.29072	2.09381	1.53938	0.696827	0	0		13.96	2.05319	2.05356	1.50386	0.944891	0	0	2.04529	2.04408	1.50778	0.778241	0	0	2.16443	2.08578	1.42866	0.399579	0	0
13.97	2.05728	2.05221	1.55925	0.838947	0	0	2.18801	2.04955	1.49986	0.205746	0	0	2.29015	2.08903	1.51816	0.698232	0	0		13.97	2.04921	2.05046	1.50817	0.944636	0	0	2.04611	2.04259	1.52712	0.780202	0	0	2.15812	2.08513	1.46579	0.397953	1	0
13.98	2.06137	2.05564	1.56113	0.84161	0	0	2.18871	2.04136	1.50011	0.205783	0	0	2.28564	2.09255	1.50222	0.697514	0	0		13.98	2.04959	2.04795	1.50732	0.947132	0	0	2.04698	2.04293	1.53362	0.783118	0	0	2.15129	2.08579	1.50175	0.39799	1	0
13.99	2.05784	2.05102	1.53945	0.849132	0	0	2.18959	2.03953	1.50014	0.205763	0	0	2.28274	2.0913	1.49044	0.69642	0	0		13.99	2.0529	2.04878	1.49822	0.950128	0	0	2.05353	2.0437	1.54315	0.785929	0	0	2.14102	2.08803	1.53726	0.400404	1	0
14	2.05728	2.04667	1.51181	0.854874	0	0	2.18229	2.03845	1.49813	0.205808	0	0	2.28511	2.08682	1.47719	0.695107	0	0		14	2.05853	2.04906	1.48579	0.949834	0	0	2.06321	2.04225	1.55802	0.78695	0	0	2.12893	2.08898	1.56936	0.404505	1	0
14.01	2.05847	2.04208	1.50978	0.851821	0	0	2.1879	2.03845	1.49783	0.205809	0	0	2.27231	2.08681	1.47518	0.693794	0	0		14.01	2.0607	2.04607	1.47037	0.944254	0	0	2.06726	2.0352	1.56617	0.791083	0	0	2.11807	2.0916	1.60123	0.411408	1	0
14.02	2.05261	2.04147	1.5022	0.843164	0	0	2.18698	2.04142	1.49805	0.20519	0	0	2.27462	2.0894	1.47922	0.690992	0	0		14.02	2.06685	2.04924	1.45776	0.939561	0	0	2.06651	2.04117	1.57537	0.797467	0	0	2.10945	2.09191	1.63087	0.419969	1	0
14.03	2.06194	2.03687	1.4791	0.845103	0	0	2.18217	2.04109	1.49807	0.205139	0	0	2.27458	2.09009	1.49127	0.689634	0	0		14.03	2.06723	2.05037	1.46521	0.936547	0	0	2.05836	2.0397	1.58732	0.802809	0	0	2.09858	2.08549	1.65769	0.430123	1	0
14.04	2.06773	2.04144	1.4858	0.849916	0	0	2.18454	2.04182	1.49817	0.205183	0	0	2.2664	2.08623	1.50693	0.689825	0	0		14.04	2.0693	2.04895	1.49649	0.935038	0	0	2.05505	2.04045	1.585	0.808358	0	0	2.09455	2.08742	1.6742	0.441948	0	0
14.05	2.06537	2.03811	1.51327	0.847407	0	0	2.17404	2.04111	1.50039	0.205235	0	0	2.26356	2.07981	1.52917	0.692336	0	0		14.05	2.06751	2.04932	1.52129	0.937407	0	0	2.04861	2.04119	1.57614	0.812936	0	0	2.08356	2.08327	1.68322	0.454563	0	0
14.06	2.05954	2.03993	1.51195	0.846748	0	0	2.16924	2.04636	1.50049	0.205264	0	0	2.26583	2.07956	1.55081	0.695992	0	0		14.06	2.06221	2.04893	1.54028	0.943001	0	0	2.06058	2.04085	1.56911	0.816378	0	0	2.07735	2.08674	1.68319	0.466705	0	0
14.07	2.06367	2.03775	1.49416	0.847904	0	0	2.1685	2.03856	1.50029	0.205307	0	0	2.25303	2.08245	1.56564	0.700251	0	0		14.07	2.07186	2.05206	1.51702	0.947168	0	0	2.06133	2.04008	1.55987	0.820126	0	0	2.07094	2.09219	1.67295	0.47813	0	0
14.08	2.05721	2.03554	1.49185	0.849371	0	0	2.1605	2.04683	1.50012	0.205285	0	0	2.24658	2.08346	1.56946	0.705765	0	0		14.08	2.07255	2.0572	1.45126	0.950936	0	0	2.06446	2.03858	1.5595	0.823376	0	0	2.07434	2.09698	1.6562	0.488274	0	0
14.09	2.05841	2.03595	1.49644	0.84783	0	0	2.14431	2.04867	1.49982	0.20527	0	0	2.24665	2.08086	1.56653	0.71066	0	0		14.09	2.06132	2.06362	1.38319	0.941117	0	0	2.0716	2.04151	1.54786	0.826174	0	0	2.07428	2.09507	1.63446	0.496848	0	0
14.1	2.05608	2.03736	1.51058	0.844496	0	0	2.14195	2.05275	1.50183	0.20527	0	0	2.24491	2.08924	1.56056	0.714383	0	0		14.1	2.05498	2.06495	1.32758	0.919995	0	0	2.06743	2.04406	1.52583	0.830642	0	0	2.08293	2.0906	1.61231	0.504145	0	0
14.11	2.04615	2.03581	1.50799	0.845477	0	0	2.12913	2.05497	1.50205	0.20521	0	0	2.25427	2.08892	1.54479	0.717113	0	0		14.11	2.05274	2.06271	1.27154	0.901273	0	0	2.06653	2.04998	1.50414	0.83062	0	0	2.0824	2.08262	1.59056	0.509386	0	0
14.12	2.04911	2.03662	1.50487	0.851683	0	0	2.13315	2.05572	1.5021	0.205851	0	0	2.25253	2.08922	1.52375	0.719473	0	0		14.12	2.04138	2.06274	1.24478	0.885577	0	0	2.05913	2.05325	1.48207	0.827813	0	0	2.08524	2.08101	1.56856	0.51378	0	0
14.13	2.04861	2.04225	1.51665	0.852224	0	0	2.13473	2.05238	1.50183	0.205896	0	0	2.25551	2.0866	1.50157	0.719982	0	0		14.13	2.04032	2.06394	1.24513	0.869324	0	0	2.05827	2.05287	1.45612	0.824607	0	0	2.09043	2.08036	1.55072	0.517022	0	0
14.14	2.04753	2.03825	1.50635	0.849569	0	0	2.13639	2.0535	1.50406	0.205895	0	0	2.26372	2.08791	1.48228	0.718197	0	0		14.14	2.04835	2.06357	1.23576	0.849947	0	0	2.06709	2.05359	1.44912	0.820837	0	0	2.08584	2.07776	1.53932	0.518612	0	0
14.15	2.05399	2.04315	1.48151	0.850443	0	0	2.14528	2.05312	1.50196	0.205814	0	0	2.26656	2.09047	1.4629	0.714882	0	0		14.15	2.05404	2.06438	1.21896	0.82895	0	0	2.07909	2.0558	1.45555	0.817585	0	0	2.0962	2.07971	1.53439	0.520246	0	0
14.16	2.06401	2.04486	1.47114	0.847744	0	0	2.1517	2.05427	1.50178	0.206419	0	0	2.27472	2.09077	1.44777	0.711489	0	0		14.16	2.05928	2.06556	1.2032	0.806882	0	0	2.06774	2.05389	1.46364	0.815477	0	0	2.10294	2.0762	1.53702	0.521866	0	0
14.17	2.06108	2.04941	1.46619	0.845077	0	0	2.14841	2.05689	1.50404	0.206434	0	0	2.28518	2.08852	1.44005	0.707697	0	0		14.17	2.05866	2.06441	1.23219	0.785184	0	0	2.06527	2.05463	1.47629	0.814586	0	0	2.11285	2.06819	1.55245	0.524695	0	0
14.18	2.06693	2.04819	1.44814	0.841916	0	0	2.1565	2.05427	1.50433	0.206426	0	0	2.29968	2.08789	1.43642	0.703401	0	0		14.18	2.06774	2.06184	1.29949	0.7633	0	0	2.06286	2.05984	1.48653	0.813786	0	0	2.11516	2.06527	1.57555	0.528773	0	0
14.19	2.07043	2.04974	1.43546	0.837492	0	0	2.15895	2.0498	1.50245	0.207097	0	0	2.3101	2.08852	1.4383	0.699169	0	0		14.19	2.07394	2.05405	1.37199	0.754278	0	0	2.05146	2.05091	1.50035	0.813781	0	0	2.12952	2.06466	1.60515	0.535261	0	0
14.2	2.07342	2.04987	1.41816	0.831916	0	0	2.16699	2.04464	1.50255	0.207104	0	0	2.3095	2.08048	1.44265	0.6947	0	0		14.2	2.07581	2.05386	1.44289	0.757322	0	0	2.04979	2.0476	1.51061	0.813576	0	0	2.13976	2.06631	1.63629	0.544229	0	0
14.21	2.08084	2.05103	1.39913	0.824691	0	0	2.15889	2.04241	1.50273	0.207148	0	0	2.3216	2.08083	1.44983	0.691903	0	0		14.21	2.06285	2.0566	1.51201	0.761156	0	0	2.03761	2.04089	1.52474	0.815581	0	0	2.15006	2.06981	1.6671	0.555245	0	0
14.22	2.08124	2.05079	1.38369	0.815842	0	0	2.142	2.04128	1.50059	0.207194	0	0	2.32858	2.07798	1.45684	0.689492	0	0		14.22	2.0697	2.05484	1.54489	0.764784	0	0	2.04079	2.0383	1.5332	0.817745	0	0	2.15475	2.06789	1.69191	0.567959	0	0
14.23	2.0828	2.04897	1.37292	0.805883	0	0	2.142	2.04388	1.50059	0.207237	0	0	2.32788	2.07992	1.46421	0.687475	0	0		14.23	2.07262	2.05564	1.54184	0.767589	0	0	2.0472	2.04123	1.54421	0.821147	0	0	2.16331	2.07145	1.70872	0.581816	0	0
14.24	2.07673	2.04841	1.36933	0.795943	0	0	2.13552	2.0446	1.49839	0.207273	0	0	2.32784	2.07728	1.46069	0.685468	0	0		14.24	2.06759	2.0592	1.53493	0.770314	0	0	2.03664	2.04308	1.54277	0.823661	0	0	2.1742	2.07245	1.71909	0.596181	0	0
14.25	2.07476	2.04569	1.37505	0.786521	0	0	2.12348	2.04794	1.49824	0.20728	0	0	2.33653	2.07697	1.45244	0.683339	0	0		14.25	2.06768	2.06334	1.52571	0.772269	0	0	2.02931	2.0431	1.53905	0.826732	0	0	2.18398	2.06606	1.72146	0.610484	0	0
14.26	2.06753	2.04017	1.38583	0.778012	0	0	2.11066	2.0416	1.49814	0.206668	0	0	2.32958	2.08085	1.43056	0.679424	0	0		14.26	2.06594	2.06473	1.51482	0.773634	0	0	2.02534	2.04125	1.53197	0.828309	0	0	2.18741	2.06894	1.71773	0.624792	0	0
14.27	2.06203	2.03699	1.4059	0.771207	0	0	2.1139	2.04309	1.49594	0.206669	0	0	2.33359	2.08345	1.39826	0.674395	0	0		14.27	2.05916	2.06176	1.50173	0.773967	0	0	2.02617	2.0431	1.52574	0.829365	0	0	2.19019	2.06931	1.70467	0.638259	0	0
14.28	2.05547	2.03523	1.43063	0.765101	0	0	2.10506	2.04343	1.49602	0.206685	0	0	2.32721	2.08246	1.35849	0.665432	0	0		14.28	2.05477	2.05763	1.4854	0.772882	0	0	2.01566	2.04046	1.51535	0.830662	0	0	2.19765	2.07254	1.68286	0.650931	0	0
14.29	2.0477	2.02892	1.45917	0.762328	0	0	2.09215	2.05464	1.49825	0.206065	0	0	2.31966	2.08213	1.31415	0.653173	0	0		14.29	2.0588	2.05938	1.46777	0.770931	0	0	2.02124	2.04567	1.49896	0.831323	0	0	2.1999	2.07534	1.65068	0.661151	0	0
14.3	2.04698	2.02603	1.49134	0.761739	0	0	2.07761	2.05762	1.49832	0.206096	0	0	2.3225	2.08794	1.26961	0.63842	0	0		14.3	2.06105	2.05565	1.4498	0.767054	0	0	2.00999	2.049	1.48397	0.831302	0	0	2.20052	2.07468	1.6147	0.66853	0	0
14.31	2.04175	2.0227	1.52848	0.763426	0	0	2.08478	2.06658	1.49809	0.206149	0	0	2.30512	2.08534	1.23498	0.62043	0	0		14.31	2.06999	2.05547	1.43875	0.762122	0	0	2.01972	2.05019	1.4599	0.827999	0	0	2.20733	2.0811	1.57616	0.672623	0	0
14.32	2.04644	2.02219	1.56073	0.768113	0	0	2.07991	2.06623	1.50046	0.20617	0	0	2.29644	2.09403	1.21042	0.601263	0	0		14.32	2.07278	2.05624	1.4326	0.756033	0	0	2.02211	2.05021	1.44402	0.824595	0	0	2.217	2.08528	1.54269	0.674669	0	0
14.33	2.04585	2.02066	1.58612	0.775273	0	0	2.07343	2.06248	1.50045	0.206118	0	0	2.28782	2.09404	1.19474	0.581307	0	0		14.33	2.07272	2.05762	1.43341	0.751002	0	0	2.01404	2.04395	1.42505	0.818728	0	0	2.22394	2.08237	1.5169	0.675107	0	0
14.34	2.04892	2.01931	1.60541	0.784022	0	0	2.06533	2.05876	1.50025	0.206201	0	0	2.27622	2.09569	1.19374	0.561251	0	0		14.34	2.06819	2.06158	1.43866	0.746853	0	0	2.02377	2.04361	1.41628	0.814662	0	0	2.23189	2.08145	1.50287	0.674702	0	0
14.35	2.04559	2.02134	1.61122	0.792504	0	0	2.06686	2.05582	1.50023	0.206231	0	0	2.25701	2.09825	1.20326	0.541522	0	0		14.35	2.06877	2.05746	1.44931	0.743265	0	0	2.02627	2.04325	1.40808	0.808996	0	0	2.23361	2.07859	1.49656	0.673894	0	0
14.36	2.04273	2.02375	1.60509	0.801079	0	0	2.06187	2.05731	1.50043	0.206223	0	0	2.23836	2.0969	1.22934	0.523215	0	0		14.36	2.07396	2.05568	1.45878	0.740208	0	0	2.03032	2.04627	1.40886	0.803085	0	0	2.23533	2.07733	1.49511	0.673535	0	0
14.37	2.04405	2.02339	1.58212	0.807842	0	0	2.04887	2.05433	1.50005	0.206238	0	0	2.22156	2.09594	1.27236	0.50707	0	0		14.37	2.08039	2.05824	1.46499	0.737925	0	0	2.02714	2.0448	1.40289	0.797241	0	0	2.24223	2.08049	1.5055	0.673576	0	0
14.38	2.04532	2.02524	1.54965	0.812814	0	0	2.05207	2.05063	1.49977	0.206245	0	0	2.20472	2.09436	1.3276	0.49539	0	0		14.38	2.08047	2.05961	1.47122	0.736277	0	0	2.03438	2.04597	1.40599	0.791607	0	0	2.25075	2.08303	1.52337	0.673554	0	0
14.39	2.05294	2.02704	1.5084	0.813355	0	0	2.0585	2.04691	1.49962	0.206215	0	0	2.18544	2.09469	1.39055	0.488992	0	0		14.39	2.08169	2.05725	1.4734	0.734346	0	0	2.04259	2.04487	1.41244	0.785763	0	0	2.25712	2.08309	1.54895	0.676448	0	0
14.4	2.05179	2.03003	1.46355	0.81024	0	0	2.07063	2.04655	1.49959	0.206162	0	0	2.16796	2.09371	1.45468	0.486798	0	0		14.4	2.0835	2.06001	1.47436	0.732985	0	0	2.05633	2.04449	1.41557	0.781019	0	0	2.26571	2.08438	1.5769	0.681312	0	0
14.41	2.05532	2.03678	1.41281	0.80408	0	0	2.06424	2.03614	1.4993	0.20611	0	0	2.15921	2.09567	1.51202	0.488473	0	0		14.41	2.08313	2.05842	1.46965	0.730706	0	0	2.06754	2.05121	1.41634	0.777027	0	0	2.26802	2.07507	1.60636	0.689074	0	0
14.42	2.05418	2.03915	1.37239	0.794821	0	0	2.06262	2.03316	1.49915	0.206117	0	0	2.13876	2.09439	1.55558	0.492683	0	0		14.42	2.08673	2.05983	1.45805	0.728766	0	0	2.07906	2.04972	1.40538	0.772117	0	0	2.28417	2.07056	1.62911	0.697986	0	0
14.43	2.05891	2.03794	1.34108	0.781666	0	0	2.06017	2.03395	1.49916	0.206037	0	0	2.13224	2.09183	1.58808	0.499207	0	0		14.43	2.0836	2.05784	1.43862	0.725435	0	0	2.10005	2.05302	1.38393	0.766709	0	0	2.29791	2.06932	1.64314	0.707317	0	0
14.44	2.06523	2.03809	1.32177	0.76777	0	0	2.06026	2.03952	1.49914	0.205963	0	0	2.12286	2.09216	1.60446	0.506635	0	0		14.44	2.08998	2.05328	1.41326	0.719359	0	0	2.10646	2.05038	1.35245	0.757605	0	0	2.3124	2.06767	1.6453	0.717432	0	0
14.45	2.07038	2.03289	1.31631	0.753469	0	0	2.05456	2.03691	1.49896	0.205912	0	0	2.11938	2.09156	1.60898	0.514758	0	0		14.45	2.08682	2.05052	1.38077	0.711059	0	0	2.12015	2.05262	1.31375	0.746478	0	0	2.33364	2.07408	1.64143	0.72675	0	0
14.46	2.07974	2.03329	1.32975	0.740412	0	0	2.05465	2.03991	1.49905	0.205853	0	0	2.11467	2.09353	1.60049	0.521633	0	0		14.46	2.08543	2.046	1.34285	0.69972	0	0	2.14423	2.04888	1.27157	0.733119	0	0	2.35084	2.07696	1.63748	0.735197	0	0
14.47	2.0856	2.03268	1.35889	0.729202	0	0	2.05303	2.03954	1.49921	0.205808	0	0	2.10184	2.0929	1.58178	0.527277	0	0		14.47	2.08617	2.04266	1.30655	0.686174	0	0	2.17065	2.05034	1.2336	0.716689	0	0	2.36696	2.0741	1.62219	0.74288	0	0
14.48	2.09203	2.03184	1.39961	0.720848	0	0	2.04646	2.04331	1.49943	0.205756	0	0	2.09599	2.09325	1.5561	0.531104	0	0		14.48	2.08923	2.04524	1.27242	0.669297	0	0	2.19795	2.04888	1.19437	0.69873	0	0	2.38667	2.07061	1.60942	0.750959	0	0
14.49	2.08857	2.03463	1.44918	0.717364	0	0	2.04397	2.03957	1.49942	0.205727	0	0	2.09375	2.08942	1.52949	0.532595	0	0		14.49	2.09437	2.0431	1.24703	0.650255	0	0	2.2123	2.04811	1.15746	0.678327	0	0	2.4022	2.06899	1.5956	0.756218	0	0
14.5	2.09267	2.03699	1.50345	0.717606	0	0	2.03421	2.04101	1.4994	0.205741	0	0	2.09205	2.08879	1.50628	0.532568	0	0		14.5	2.10582	2.037	1.22677	0.629763	0	0	2.23074	2.04365	1.12868	0.655526	0	0	2.42128	2.06419	1.58297	0.761485	0	0
14.51	2.10433	2.03321	1.55639	0.722256	0	0	2.03667	2.0444	1.4998	0.205682	0	0	2.08687	2.08656	1.4852	0.530993	0	0		14.51	2.1201	2.03758	1.21749	0.609355	0	0	2.24924	2.03913	1.10113	0.631181	0	0	2.44665	2.06771	1.56909	0.765545	0	0
14.52	2.10376	2.03131	1.60035	0.730433	0	0	2.04311	2.05108	1.49987	0.205631	0	0	2.08747	2.08047	1.47325	0.529271	0	0		14.52	2.12528	2.03522	1.21668	0.588571	0	0	2.25944	2.03809	1.08362	0.606187	0	0	2.45474	2.07029	1.56272	0.769218	0	0
14.53	2.09627	2.02708	1.63508	0.740992	0	0	2.0439	2.04916	1.50002	0.205696	0	0	2.07939	2.08658	1.46787	0.526407	0	0		14.53	2.13091	2.0301	1.22119	0.568379	0	0	2.26423	2.03921	1.07237	0.580028	0	0	2.46748	2.07318	1.56016	0.772892	0	0
14.54	2.09163	2.0283	1.65329	0.753209	0	0	2.04293	2.04584	1.50027	0.205688	0	0	2.07832	2.08886	1.47508	0.524105	0	0		14.54	2.13599	2.02597	1.23182	0.549047	0	0	2.27318	2.04329	1.06913	0.554415	0	0	2.4795	2.07451	1.56165	0.776129	0	0
14.55	2.09343	2.03209	1.65668	0.765859	0	0	2.05016	2.04699	1.50049	0.205747	0	0	2.06896	2.08855	1.49009	0.52237	0	0		14.55	2.13762	2.02654	1.24673	0.530165	0	0	2.28605	2.04221	1.07433	0.528268	0	0	2.49162	2.07513	1.56783	0.780582	0	0
14.56	2.08877	2.03267	1.64789	0.777014	0	0	2.06062	2.04442	1.50033	0.205763	0	0	2.07668	2.08761	1.52007	0.523083	0	0		14.56	2.14544	2.02931	1.26697	0.513554	0	0	2.28448	2.04408	1.08506	0.502959	0	0	2.49915	2.07289	1.57299	0.785114	0	0
14.57	2.08697	2.03428	1.62315	0.786403	0	0	2.07594	2.04106	1.50042	0.205778	0	0	2.08366	2.08502	1.55877	0.526126	0	0		14.57	2.15845	2.03052	1.28852	0.498098	0	0	2.28379	2.04221	1.09955	0.479513	0	0	2.51068	2.07545	1.58199	0.790749	0	0
14.58	2.08757	2.0377	1.59044	0.79382	0	0	2.0832	2.0388	1.50023	0.205793	0	0	2.09008	2.08373	1.60458	0.532778	0	0		14.58	2.1657	2.03012	1.31181	0.485137	0	0	2.28153	2.04104	1.11974	0.456546	0	0	2.51646	2.07418	1.58336	0.79606	0	0
14.59	2.09693	2.03955	1.55244	0.797201	0	0	2.10175	2.03735	1.50042	0.205814	0	0	2.10167	2.08893	1.6463	0.54276	0	0		14.59	2.17664	2.03304	1.33108	0.473502	0	0	2.28397	2.03921	1.13966	0.435243	0	0	2.52801	2.07228	1.58317	0.802154	0	0
14.6	2.0969	2.03343	1.51085	0.798167	0	0	2.10979	2.04072	1.49824	0.205815	0	0	2.11631	2.08635	1.68193	0.555567	0	0		14.6	2.18467	2.0407	1.34578	0.462939	0	0	2.28877	2.03958	1.1565	0.415107	0	0	2.5361	2.07643	1.57702	0.807043	0	0
14.61	2.0882	2.03565	1.46988	0.795746	0	0	2.11945	2.03995	1.49817	0.205889	0	0	2.12563	2.08277	1.70699	0.569524	0	0		14.61	2.19102	2.03756	1.34957	0.453211	0	0	2.28397	2.03961	1.17464	0.395724	0	0	2.53729	2.07868	1.5693	0.811515	0	0
14.62	2.08411	2.03319	1.4386	0.790281	0	0	2.12995	2.03925	1.49797	0.205255	0	0	2.14083	2.08499	1.71876	0.583876	0	0		14.62	2.19632	2.03619	1.34488	0.443007	0	0	2.28885	2.041	1.19422	0.37729	0	0	2.54481	2.07518	1.55784	0.815197	0	0
14.63	2.08517	2.03708	1.41371	0.783062	0	0	2.13647	2.04303	1.49792	0.205248	0	0	2.15771	2.08048	1.71654	0.598483	0	0		14.63	2.21071	2.03875	1.33273	0.431402	0	0	2.28811	2.04362	1.21805	0.359722	0	0	2.55119	2.07802	1.54759	0.818057	0	0
14.64	2.0857	2.04036	1.40483	0.775267	0	0	2.14456	2.04452	1.498	0.205211	0	0	2.17445	2.0789	1.70157	0.6122	0	0		14.64	2.22967	2.04034	1.31025	0.418091	0	0	2.29285	2.04367	1.24585	0.344246	0	0	2.56159	2.07387	1.53849	0.820513	0	0
14.65	2.08511	2.04047	1.41132	0.767343	0	0	2.15195	2.05193	1.50047	0.205197	0	0	2.19018	2.07888	1.67243	0.624303	0	0		14.65	2.25088	2.03758	1.28371	0.403187	0	0	2.28727	2.0429	1.27475	0.331201	0	0	2.55641	2.07325	1.52702	0.822148	0	0
14.66	2.08337	2.04197	1.43081	0.761749	0	0	2.14136	2.05038	1.50074	0.205293	0	0	2.1994	2.0789	1.63125	0.633509	0	0		14.66	2.27155	2.04172	1.25493	0.385428	0	0	2.28578	2.04106	1.30388	0.320093	0	0	2.55875	2.07326	1.51787	0.823733	0	0
14.67	2.0904	2.0425	1.46105	0.758603	0	0	2.14461	2.0508	1.50084	0.205394	0	0	2.21574	2.08243	1.5813	0.63861	0	0		14.67	2.28651	2.04664	1.22473	0.365743	0	0	2.28338	2.04073	1.33383	0.310258	0	0	2.56113	2.0726	1.5063	0.823774	0	0
14.68	2.0857	2.03502	1.4976	0.758345	0	0	2.1381	2.05191	1.50089	0.205469	0	0	2.2268	2.08248	1.52836	0.640146	0	0		14.68	2.31175	2.0492	1.19519	0.343857	0	0	2.28245	2.04074	1.35794	0.301359	0	0	2.55591	2.07232	1.50122	0.82373	0	0
14.69	2.07814	2.0307	1.53195	0.761354	0	0	2.1308	2.05414	1.50277	0.205462	0	0	2.22918	2.08618	1.48247	0.638006	0	0		14.69	2.33358	2.04706	1.16972	0.319759	0	0	2.28083	2.04783	1.38429	0.294795	0	0	2.56172	2.07457	1.49484	0.822513	0	0
14.7	2.07641	2.02941	1.55981	0.766486	0	0	2.13226	2.05419	1.50471	0.205461	0	0	2.22914	2.08961	1.44684	0.633305	0	0		14.7	2.34861	2.04392	1.15023	0.294302	0	0	2.26814	2.04929	1.40926	0.288924	0	0	2.55076	2.07128	1.49477	0.822536	0	0
14.71	2.06535	2.02774	1.58188	0.773161	0	0	2.13713	2.05787	1.50661	0.206118	0	0	2.23492	2.09561	1.42693	0.627944	0	0		14.71	2.36923	2.04473	1.14546	0.267443	0	0	2.26338	2.04893	1.43275	0.285659	0	0	2.54785	2.06772	1.49092	0.822095	0	0
14.72	2.06713	2.02986	1.58786	0.779969	0	0	2.13376	2.05714	1.50667	0.206796	0	0	2.23542	2.09264	1.42368	0.621734	0	0		14.72	2.39154	2.04437	1.15859	0.240798	0	0	2.25937	2.04526	1.44634	0.283255	0	0	2.54495	2.07243	1.49209	0.822113	0	0
14.73	2.06659	2.02535	1.58628	0.787595	0	0	2.12882	2.05455	1.50637	0.207437	0	0	2.23836	2.09383	1.43648	0.61695	0	0		14.73	2.41157	2.04185	1.19335	0.217209	0	0	2.25614	2.04413	1.45222	0.281347	0	0	2.53217	2.06693	1.48833	0.820847	0	0
14.74	2.07307	2.02001	1.57102	0.792739	0	0	2.12629	2.05157	1.50391	0.207446	0	0	2.2373	2.09214	1.46467	0.613779	0	0		14.74	2.42594	2.04285	1.25375	0.197802	0	0	2.24255	2.03888	1.4481	0.278825	0	0	2.52064	2.07479	1.48456	0.820003	0	0
14.75	2.06606	2.02087	1.54573	0.797306	0	0	2.12366	2.0497	1.50127	0.207357	0	0	2.2414	2.09336	1.50992	0.613143	0	0		14.75	2.44535	2.04624	1.33772	0.184762	0	0	2.23938	2.04033	1.43486	0.274704	0	0	2.52589	2.07342	1.4808	0.818831	0	0
14.76	2.06488	2.01952	1.50921	0.798531	0	0	2.12936	2.05457	1.49871	0.207282	0	0	2.24137	2.09552	1.56245	0.616728	0	0		14.76	2.46027	2.04525	1.43389	0.179478	1	0	2.23134	2.04664	1.42086	0.270214	0	0	2.5247	2.07297	1.48249	0.817196	0	0
14.77	2.05907	2.01834	1.47458	0.796305	0	0	2.11964	2.05712	1.49859	0.207173	0	0	2.24484	2.09479	1.6199	0.624882	0	0		14.77	2.46953	2.03817	1.54226	0.182827	1	0	2.22331	2.04846	1.40577	0.263871	0	0	2.5183	2.07325	1.48367	0.816019	0	0
14.78	2.06025	2.01933	1.43571	0.790885	0	0	2.12453	2.06304	1.49883	0.207054	0	0	2.24784	2.09687	1.67553	0.636774	0	0		14.78	2.47988	2.03326	1.65086	0.193593	1	0	2.21307	2.04551	1.40365	0.257796	0	0	2.51595	2.07312	1.47961	0.815287	0	0
14.79	2.0602	2.02309	1.40115	0.783658	0	0	2.12291	2.06263	1.49693	0.207025	0	0	2.25596	2.09434	1.71919	0.65184	0	0		14.79	2.47708	2.03506	1.75637	0.212896	1	0	2.21159	2.03844	1.40165	0.250782	0	0	2.49802	2.07238	1.47233	0.814819	0	0
14.8	2.05609	2.02682	1.37595	0.774339	0	0	2.11985	2.06186	1.49713	0.207009	0	0	2.25538	2.09434	1.74986	0.668863	0	0		14.8	2.48031	2.03425	1.85475	0.238652	1	0	2.20832	2.03513	1.41358	0.24603	0	0	2.48765	2.07621	1.46321	0.812359	0	0
14.81	2.06601	2.02735	1.36054	0.763219	0	0	2.11249	2.05777	1.4955	0.206369	0	0	2.25959	2.09119	1.7625	0.686304	0	0		14.81	2.47507	2.03479	1.94407	0.271057	1	0	2.20509	2.03585	1.43232	0.240947	0	0	2.4791	2.07809	1.45259	0.808414	0	0
14.82	2.06135	2.0253	1.35251	0.751993	0	0	2.10365	2.05849	1.49569	0.206318	0	0	2.26724	2.09377	1.76205	0.704194	0	0		14.82	2.46627	2.03625	2.01936	0.309549	1	0	2.1907	2.037	1.46005	0.238153	0	0	2.46457	2.07651	1.44133	0.804341	0	0
14.83	2.0532	2.03003	1.35371	0.741066	0	0	2.1093	2.06253	1.49604	0.205714	0	0	2.26894	2.09442	1.74691	0.720099	0	0		14.83	2.46097	2.03598	2.07838	0.352225	0	0	2.18594	2.0333	1.48763	0.237655	0	0	2.45655	2.07844	1.43617	0.800237	0	0
14.84	2.04798	2.0324	1.3645	0.730973	0	0	2.11494	2.06623	1.49832	0.205743	0	0	2.26957	2.09568	1.72645	0.735023	0	0		14.84	2.45107	2.03631	2.1158	0.398423	0	0	2.18043	2.03333	1.51534	0.238893	0	0	2.4433	2.07622	1.43596	0.796196	0	0
14.85	2.05392	2.02993	1.38308	0.722081	0	0	2.10522	2.06545	1.49862	0.205831	0	0	2.27253	2.09726	1.69689	0.74724	0	0		14.85	2.43958	2.03526	2.12671	0.44526	0	0	2.17654	2.02701	1.5373	0.24235	0	0	2.41959	2.07594	1.43628	0.792096	0	0
14.86	2.04817	2.0287	1.40748	0.714817	0	0	2.10755	2.06356	1.50092	0.205869	0	0	2.27961	2.0947	1.6699	0.758188	0	0		14.86	2.42453	2.03344	2.11884	0.491032	0	0	2.17334	2.02288	1.5547	0.245513	0	0	2.4052	2.07726	1.43591	0.788087	0	0
14.87	2.04298	2.02867	1.42994	0.710226	0	0	2.11229	2.06727	1.50092	0.205907	0	0	2.28312	2.09601	1.64327	0.766693	0	0		14.87	2.4089	2.03673	2.09356	0.533423	0	0	2.1654	2.02251	1.56551	0.249253	0	0	2.39192	2.07661	1.43623	0.784114	0	0
14.88	2.03896	2.02985	1.4525	0.708016	0	0	2.1104	2.06134	1.5006	0.205987	0	0	2.2871	2.09444	1.62009	0.774031	0	0		14.88	2.3807	2.03571	2.05927	0.573285	0	0	2.15741	2.02662	1.56967	0.253933	0	0	2.3718	2.0779	1.43875	0.779892	0	0
14.89	2.04021	2.02389	1.47452	0.705944	0	0	2.105	2.05983	1.50029	0.206017	0	0	2.29518	2.09217	1.60235	0.780501	0	0		14.89	2.36846	2.03504	2.01563	0.610454	0	0	2.14379	2.02922	1.57392	0.258389	0	0	2.36034	2.08306	1.44505	0.775954	0	0
14.9	2.03792	2.02151	1.48751	0.705112	0	0	2.09858	2.05498	1.50034	0.20601	0	0	2.30557	2.09057	1.59224	0.78536	0	0		14.9	2.35195	2.03564	1.96755	0.645044	0	0	2.13829	2.03404	1.57264	0.263083	0	0	2.35805	2.08023	1.44961	0.772653	0	0
14.91	2.0409	2.01993	1.48754	0.705714	0	0	2.10025	2.05798	1.50002	0.205956	0	0	2.30838	2.09544	1.58953	0.790678	0	0		14.91	2.33606	2.0366	1.9142	0.675226	0	0	2.12951	2.03366	1.56738	0.26751	0	0	2.3494	2.08311	1.45676	0.770645	0	0
14.92	2.04151	2.02371	1.48177	0.705766	0	0	2.10347	2.05351	1.49972	0.206007	0	0	2.31703	2.09282	1.5911	0.795971	0	0		14.92	2.3299	2.03819	1.8583	0.700441	0	0	2.12153	2.03247	1.56356	0.270871	0	0	2.34199	2.08245	1.46414	0.768118	0	0
14.93	2.05204	2.02155	1.46248	0.703567	0	0	2.09632	2.04683	1.49957	0.205992	0	0	2.32699	2.09214	1.60381	0.802451	0	0		14.93	2.31857	2.04193	1.80096	0.721246	0	0	2.12075	2.03506	1.559	0.273985	0	0	2.34315	2.08091	1.4683	0.766165	0	0
14.94	2.04802	2.02295	1.42536	0.699433	0	0	2.08627	2.04576	1.49957	0.205933	0	0	2.33909	2.09378	1.61019	0.80942	0	0		14.94	2.30372	2.0433	1.7474	0.738445	0	0	2.12149	2.03874	1.5602	0.277303	0	0	2.34146	2.08062	1.46524	0.764571	0	0
14.95	2.04799	2.02038	1.37197	0.691709	0	0	2.09072	2.04169	1.49915	0.205882	0	0	2.34196	2.0909	1.61805	0.818314	0	0		14.95	2.29063	2.04584	1.69903	0.752553	0	0	2.11665	2.04063	1.57078	0.280641	0	0	2.34267	2.08124	1.46033	0.762592	0	0
14.96	2.05852	2.02197	1.30052	0.67905	0	0	2.08707	2.04395	1.4993	0.205829	0	0	2.34306	2.08953	1.61699	0.825656	0	0		14.96	2.27011	2.04722	1.6547	0.763602	0	0	2.12312	2.03988	1.58249	0.285423	0	0	2.33979	2.079	1.44801	0.759613	0	0
14.97	2.06552	2.02255	1.21837	0.660031	0	0	2.08907	2.04168	1.49958	0.205755	0	0	2.34417	2.08466	1.60798	0.833443	0	0		14.97	2.25982	2.04702	1.61039	0.77154	0	0	2.12557	2.03952	1.59988	0.291934	0	0	2.33646	2.08252	1.42847	0.755526	0	0
14.98	2.07605	2.02573	1.13396	0.632309	0	0	2.0856	2.04354	1.49975	0.205786	0	0	2.34186	2.08402	1.59175	0.839586	0	0		14.98	2.24621	2.04938	1.57087	0.776509	0	0	2.12793	2.04065	1.61794	0.298533	0	0	2.34452	2.08514	1.40684	0.749663	0	0
14.99	2.08601	2.02969	1.05696	0.598829	0	0	2.08327	2.04429	1.50023	0.205808	0	0	2.33732	2.08145	1.57513	0.843695	0	0		14.99	2.23484	2.05115	1.53842	0.777879	0	0	2.1368	2.04516	1.63502	0.307027	0	0	2.34336	2.08578	1.39155	0.741866	0	0
34.99	2.49653	2.02438	1.39389			0.35636	1.98447	2.05421	1.47657	0.78844			2.22377	2.03979	1.64202	0.174646				34.99	2.49653	2.02438	1.39389			0.35636	1.98447	2.05421	1.47657	0.78844			2.22377	2.03979	1.64202	0.174646
35	2.51313	2.01826	1.39374			0.349361	1.98616	2.0563	1.47224	0.787049			2.23374	2.03802	1.62572	0.181083				35	2.51313	2.01826	1.39374			0.349361	1.98616	2.0563	1.47224	0.787049			2.23374	2.03802	1.62572	0.181083

## Sheet: 4D
	Triggered average on REWARD across recordings														Heatmaps
X	Vglut2			Calb1			Anxa1			DAT				X	Vglut2 - heatmap																												Calb1 - heatmap
Time	470	405	Acc	470	405	Acc	470	405	Acc	470	405	Acc		Time	Mouse # below																												Mouse # below
(s)	nΔF/F	nΔF/F	m/s2	nΔF/F	nΔF/F	m/s2	nΔF/F	nΔF/F	m/s2	nΔF/F	nΔF/F	m/s2		(s)	11	9	11	10	9	2	4	2	7	7	3	11	7	3	7	2	7	3	3	7	3	1	12	5	10	1	6	11	3	8	6	1	2	4	1
-1.04	0.068366	0.00132251	0.0737296	0.0473008	0.00560834	0.0354395	0.128197	0.00205812	0.0314924	0.112825	-0.000160354	0.0162948		-1.04	0.0714155	0.108459	0.0712363	0.0182305	0.0615406	0.0595269	0.0455682	0.067818	0.0297039	0.0168527	0.0586648	0.0531774	0.0456441	0.0972559	0.0587285	0.0732743	0.0296854	0.0654907	0.138876	0.0849605	0.101707	0.0361977	0.0540318	0.0561247	0.0633076	0.0539196	0.0531779	0.0964152	0.0413223	0.0530822	0.0750257	0.072728	0.0267552	0.0183064	0.0126171
-1.03	0.068631	0.000541365	0.061428	0.0455686	0.005408	0.0211955	0.127514	0.00231918	0.032297	0.11338	0.00101915	0.0100767		-1.03	0.0625999	0.11443	0.0715522	0.00948203	0.0608656	0.0527501	0.0580273	0.0739474	0.0269378	0.0215915	0.0564446	0.0482798	0.0403764	0.0966581	0.0599687	0.078261	0.0282933	0.0677581	0.136283	0.074035	0.103096	0.0582142	0.0431143	0.0722879	0.066626	0.0542505	0.04965	0.0912613	0.0491034	0.0624032	0.0510586	0.0721303	0.028692	0.026789	0.0196033
-1.02	0.0675435	0.00112803	0.0518798	0.0489828	0.0030503	0.0229708	0.128407	0.00184682	0.038584	0.112934	0.000458737	0.00480948		-1.02	0.0588538	0.107915	0.0722895	0.00828807	0.0655109	0.0561302	0.0434252	0.0666519	0.0292511	0.0182404	0.06268	0.0490404	0.0403703	0.0977353	0.0601244	0.0796434	0.0310902	0.0624049	0.141076	0.0789359	0.0989064	0.0447711	0.0500168	0.062528	0.0665944	0.0565303	0.041074	0.0942121	0.0503282	0.0637296	0.0595445	0.07416	0.0291292	0.0232967	0.0193721
-1.01	0.0670723	0.000564708	0.0398591	0.0491049	0.00249988	0.023988	0.128834	0.00182436	0.0461726	0.113343	0.000834945	-0.000265142		-1.01	0.0555999	0.107143	0.0722238	0.00501841	0.0646315	0.0572902	0.0387021	0.0670439	0.0305624	0.0179529	0.0638086	0.0457646	0.038482	0.0983704	0.0607747	0.0820746	0.0305484	0.0622608	0.142368	0.0790065	0.0966245	0.0480805	0.04901	0.0609846	0.0670477	0.0557229	0.0394424	0.0921186	0.0516639	0.0654494	0.0560337	0.0726285	0.0295443	0.0239853	0.0212625
-1	0.0665818	0.000236461	0.034099	0.0506974	0.00233432	0.030217	0.129236	0.00183048	0.0555653	0.113636	0.000677609	-0.00539691		-1	0.0571818	0.106908	0.0714719	0.00416267	0.0645023	0.0592792	0.034926	0.0654873	0.0316762	0.01658	0.0657131	0.0446075	0.038495	0.0965753	0.0615736	0.0818341	0.0316237	0.062161	0.144858	0.0790586	0.0938537	0.0471489	0.0488827	0.0562662	0.0662297	0.0544829	0.0358733	0.0917322	0.054549	0.0650912	0.0559722	0.0727711	0.0295064	0.0235655	0.0202517
-0.99	0.0664586	-0.000179456	0.0323651	0.051824	0.00204187	0.0335653	0.128904	0.00188373	0.06371	0.114304	0.000687334	-0.00978201		-0.99	0.0629836	0.106806	0.0709763	0.00495892	0.0595417	0.0599957	0.0328579	0.0650635	0.0333157	0.0168864	0.0629247	0.0459732	0.0391782	0.0947296	0.0641014	0.0836848	0.0326563	0.0629236	0.145274	0.0804322	0.0935087	0.0504961	0.0479839	0.0561404	0.062289	0.0526348	0.0328562	0.0894024	0.0548383	0.0658541	0.0552949	0.0720063	0.0292281	0.0242197	0.021587
-0.98	0.0661663	-0.000532227	0.0291953	0.0498183	0.00198844	0.0343551	0.128632	0.00178154	0.0716427	0.11472	0.00071324	-0.011724		-0.98	0.0650674	0.104969	0.069468	0.00438612	0.0591503	0.0609558	0.0313953	0.0661064	0.0349032	0.0176351	0.0590625	0.0481154	0.040068	0.0945466	0.0637079	0.0829931	0.0322302	0.0595614	0.147528	0.0792842	0.0908014	0.0481399	0.0454616	0.0561392	0.0626228	0.0499218	0.0350612	0.092656	0.0552914	0.0658551	0.0515847	0.0681638	0.0284114	0.0248024	0.0204461
-0.97	0.0664274	-0.000359865	0.035631	0.049111	0.00241947	0.0543351	0.128577	0.00195126	0.0769915	0.115112	0.00059618	-0.0124052		-0.97	0.0695268	0.105991	0.0694366	0.0119119	0.053721	0.0614893	0.0278363	0.0657534	0.0367944	0.0174707	0.0559904	0.0467359	0.0410286	0.0948125	0.0654276	0.0829479	0.0318062	0.0644053	0.148639	0.0811575	0.0884116	0.0513059	0.0453187	0.0544409	0.0618835	0.048382	0.0343358	0.0929648	0.056362	0.0670736	0.0517565	0.066745	0.0296794	0.0267614	0.0193192
-0.96	0.0661461	0.000275934	0.0372173	0.0478807	0.00248842	0.0625903	0.127869	0.00204983	0.0794245	0.115441	0.000585185	-0.00812918		-0.96	0.0718058	0.104848	0.0703002	0.0161747	0.0545107	0.0618034	0.0294463	0.0640707	0.0370211	0.0177463	0.0533721	0.04892	0.0406298	0.0912181	0.0660171	0.0836452	0.0321294	0.0633438	0.149263	0.0778647	0.0890365	0.0474179	0.0442584	0.0538211	0.0618432	0.0476964	0.0335656	0.0924622	0.0586145	0.0672021	0.04787	0.0650545	0.0295203	0.028292	0.0176949
-0.95	0.0660963	0.000786261	0.0375822	0.0462851	0.00254083	0.062761	0.127083	0.00208162	0.0780038	0.1157	0.000767396	-0.000379143		-0.95	0.0726939	0.102177	0.071261	0.0181724	0.0547383	0.0639508	0.0259704	0.0629589	0.037629	0.0180383	0.0518419	0.0494907	0.0420685	0.0913148	0.066716	0.0852895	0.0330866	0.0617065	0.149594	0.0796834	0.0886192	0.0481623	0.0434497	0.0522567	0.0645226	0.0482812	0.0283582	0.0904086	0.0564597	0.0683198	0.0485715	0.0627242	0.0301964	0.0282586	0.0188309
-0.94	0.06595	0.00112337	0.0263005	0.0455393	0.00364647	0.0704512	0.126808	0.0018601	0.0764585	0.115836	0.00101986	0.00942673		-0.94	0.0717213	0.103391	0.0717512	0.0189823	0.0551279	0.0667377	0.023546	0.0636403	0.0381482	0.0171838	0.0540423	0.0495846	0.0410042	0.0909974	0.065389	0.084298	0.0277521	0.0612878	0.148307	0.0786904	0.0880431	0.0459844	0.0434175	0.0502516	0.0682443	0.0477234	0.0320707	0.0905008	0.0559867	0.0701592	0.0468586	0.0619689	0.0318101	0.0256826	0.0204301
-0.93	0.0656793	0.00124451	0.0133165	0.0447761	0.00412568	0.0787104	0.12596	0.00187187	0.0735497	0.116214	0.00114102	0.0198704		-0.93	0.0737597	0.104309	0.0738653	0.0251695	0.0553575	0.0694567	0.0244996	0.0631758	0.0384635	0.0172001	0.0526908	0.0488076	0.0388514	0.0885317	0.0678716	0.0866321	0.0266276	0.060834	0.145352	0.076436	0.0883692	0.0483167	0.0424313	0.0470013	0.0691899	0.0482127	0.0293393	0.0825709	0.0538675	0.0659463	0.0456638	0.0618979	0.033833	0.0277945	0.0215282
-0.92	0.0650549	0.000943755	-0.00586172	0.0451243	0.00411914	0.0736003	0.125257	0.00197338	0.0680295	0.116562	0.00145799	0.030505		-0.92	0.073935	0.104722	0.0756697	0.0308701	0.0568935	0.0691725	0.022248	0.0639206	0.0388726	0.0175746	0.0533574	0.0448269	0.0371292	0.0855326	0.0675892	0.0890346	0.0265267	0.0572548	0.145922	0.0728002	0.0866617	0.0486843	0.0427649	0.0421755	0.0697117	0.0506887	0.0236696	0.0771495	0.0526516	0.0639097	0.0444989	0.0618208	0.0343482	0.0288051	0.0228424
-0.91	0.0643265	0.000454719	-0.0239232	0.0457084	0.00473728	0.072482	0.124081	0.00190835	0.0618009	0.117006	0.00148012	0.0354392		-0.91	0.0729869	0.104276	0.07673	0.0304152	0.0531708	0.0691488	0.0206115	0.0633439	0.0394919	0.0168128	0.0510038	0.0437296	0.0380874	0.0832595	0.0693616	0.0896904	0.0272604	0.0583404	0.142588	0.0728942	0.0830967	0.0506626	0.0413523	0.0396555	0.0728077	0.0510232	0.0174866	0.0757458	0.0515945	0.0632216	0.0444604	0.0601881	0.0355754	0.0288024	0.0258365
-0.9	0.0639665	0.000400416	-0.0415074	0.0450557	0.00536879	0.0690984	0.123606	0.00174446	0.0546952	0.117706	0.00152452	0.0377243		-0.9	0.0713545	0.10191	0.0795493	0.0316544	0.051578	0.0704184	0.0228509	0.064183	0.040238	0.0171536	0.0472612	0.0426911	0.0361071	0.0842174	0.0696311	0.0913337	0.026885	0.0579296	0.140059	0.071936	0.083904	0.0447379	0.0425944	0.038274	0.0713892	0.0496502	0.0204237	0.0766856	0.0544715	0.0625589	0.0434237	0.0586488	0.0361943	0.0305623	0.0269953
-0.89	0.0636123	0.000273384	-0.0451523	0.0449754	0.00435883	0.0549632	0.123187	0.00193154	0.0440693	0.118303	0.00163305	0.0365744		-0.89	0.0728005	0.0981268	0.082268	0.0345708	0.0548356	0.0707468	0.0233987	0.0644477	0.0393217	0.0172376	0.0448216	0.0405049	0.0370792	0.0859785	0.0716949	0.092198	0.0264573	0.0605011	0.137488	0.0708774	0.082779	0.0467453	0.0430872	0.0332014	0.0685823	0.0482245	0.01879	0.0713668	0.0574407	0.0650342	0.0429328	0.0581684	0.0361506	0.0331002	0.0256115
-0.88	0.0627996	0.000342011	-0.044021	0.0456465	0.00394352	0.0332826	0.123505	0.00189304	0.0305291	0.11855	0.00157949	0.0327371		-0.88	0.072989	0.0950101	0.0845002	0.0352508	0.0544149	0.0692128	0.0194703	0.0623069	0.0389173	0.0162375	0.0426841	0.0418662	0.0366299	0.086368	0.071602	0.0925593	0.0289255	0.0587705	0.134882	0.0713372	0.0808593	0.0404593	0.0424828	0.031777	0.0688761	0.0449508	0.0184177	0.0734207	0.0606189	0.0680976	0.0448028	0.0573345	0.0359399	0.0353759	0.027519
-0.87	0.0626835	0.000275752	-0.0370997	0.0436471	0.00381581	0.0106505	0.123143	0.00183881	0.0186977	0.119109	0.00152012	0.0285056		-0.87	0.0730288	0.0909081	0.0860348	0.0372078	0.0513404	0.0719792	0.0207427	0.0624236	0.038718	0.0164489	0.0431632	0.044798	0.0373124	0.084557	0.0721203	0.0923164	0.0298419	0.0594415	0.130604	0.0725444	0.0807626	0.0371549	0.0413734	0.0324314	0.0710057	0.0416463	0.0208493	0.0748759	0.0631162	0.0657942	0.0452567	0.0577362	0.0372097	0.0367725	0.0280877
-0.86	0.0632153	0.000616681	-0.0292276	0.0425269	0.00385618	-0.00989801	0.123001	0.0019886	0.00234554	0.119223	0.00139509	0.0282807		-0.86	0.0803732	0.0906433	0.0881988	0.0455643	0.0513726	0.0729897	0.0177592	0.0621539	0.0375701	0.0162968	0.0438179	0.0426782	0.0362615	0.0859264	0.0713223	0.0932721	0.0313079	0.057126	0.13	0.0733085	0.0831862	0.0366232	0.0448599	0.0308164	0.0711065	0.040152	0.0253805	0.0697635	0.0623654	0.0662731	0.0438363	0.0615865	0.0378513	0.0385942	0.027801
-0.85	0.0628343	0.000196566	-0.0179735	0.0422022	0.00396841	-0.0193966	0.122667	0.00220273	-0.00989748	0.11936	0.00122895	0.0305238		-0.85	0.082962	0.0914997	0.0890084	0.0477808	0.0510413	0.0694719	0.0135848	0.0621269	0.0369411	0.0158229	0.0472918	0.0458388	0.0342237	0.0848695	0.0724086	0.0928638	0.0309107	0.057071	0.126305	0.0714653	0.083916	0.0381226	0.0426985	0.0272244	0.0725125	0.0372465	0.0264231	0.0671827	0.0604102	0.0676681	0.0414459	0.0652023	0.0397917	0.0401016	0.0285415
-0.84	0.0624852	0.00018155	-0.00732802	0.0416632	0.00398999	-0.0214747	0.121732	0.00203187	-0.0184916	0.119546	0.00115071	0.0370672		-0.84	0.0837626	0.0903709	0.0907276	0.0489347	0.0476223	0.0667844	0.0124643	0.0605404	0.0367352	0.016801	0.0472456	0.0467977	0.0337414	0.0799649	0.0735193	0.094336	0.0345232	0.0578591	0.125601	0.0711761	0.0841128	0.0347236	0.0421943	0.0269355	0.0750748	0.0353049	0.0245125	0.0661628	0.057487	0.0649752	0.0367791	0.0682694	0.0413227	0.0433087	0.029318
-0.83	0.0622824	-0.000182849	0.000611571	0.0418022	0.00443287	-0.0189154	0.121219	0.00222014	-0.0245724	0.120204	0.00121608	0.0453128		-0.83	0.0840588	0.089851	0.0904892	0.0534322	0.0442134	0.0686178	0.0159196	0.0599295	0.0371548	0.0170165	0.0483631	0.0428377	0.0339052	0.080805	0.073559	0.0950005	0.0320896	0.0608618	0.123706	0.0705607	0.0844244	0.0373961	0.0413518	0.0266582	0.0734766	0.0366738	0.0242688	0.058087	0.0546704	0.068115	0.0353374	0.0694038	0.0418517	0.0450784	0.0276995
-0.82	0.0617533	-0.000258315	0.00849454	0.0428917	0.00469732	-0.0142862	0.120984	0.00193096	-0.0266048	0.120427	0.00113818	0.0524578		-0.82	0.0869646	0.0865898	0.0908883	0.0542254	0.0458208	0.064481	0.013109	0.0577554	0.0384125	0.0175193	0.0442259	0.0401037	0.0312598	0.0803767	0.075073	0.0962044	0.0329851	0.0597187	0.122073	0.0677898	0.0856469	0.0400702	0.0429723	0.0237286	0.0713788	0.0361974	0.0264336	0.0577811	0.0518657	0.0700069	0.0353188	0.0696496	0.0430216	0.0502447	0.027705
-0.81	0.0614999	-0.000181861	0.0202102	0.0446554	0.00438464	-0.0126985	0.121047	0.0021024	-0.0180435	0.120502	0.00112635	0.0551999		-0.81	0.0812278	0.0854321	0.0900867	0.0572918	0.0467245	0.0637085	0.0141644	0.0563281	0.0400597	0.0198662	0.0441906	0.041821	0.0316428	0.0793829	0.0764977	0.0947606	0.0311327	0.0584677	0.124407	0.0691533	0.0839589	0.039484	0.0408395	0.0245584	0.0693409	0.0361787	0.0243634	0.0595484	0.0529336	0.0709538	0.0381111	0.0701768	0.0442485	0.0576768	0.0250459
-0.8	0.0611485	-8.01841e-05	0.0339593	0.047063	0.00407665	-0.015243	0.121186	0.00226279	-0.00767505	0.120656	0.00119295	0.0549692		-0.8	0.0794598	0.0822256	0.0896755	0.0678391	0.0432479	0.0625504	0.0142452	0.0543584	0.0405686	0.0208359	0.0420882	0.0403	0.0349516	0.0765562	0.0768654	0.0969956	0.0297015	0.0570656	0.124714	0.0696829	0.0818307	0.0408613	0.0418508	0.0250898	0.0680118	0.0368907	0.018559	0.0574767	0.0532447	0.072266	0.0415036	0.0696576	0.0465725	0.0636356	0.0233272
-0.79	0.0608023	0.000255856	0.0574149	0.0473658	0.00441219	-0.0224218	0.121776	0.0022761	0.00654265	0.120772	0.00109326	0.0512827		-0.79	0.0796837	0.0803671	0.0882237	0.0737229	0.0406836	0.0624826	0.0130065	0.0524445	0.0426167	0.0198108	0.0428534	0.0403284	0.0331175	0.0785093	0.0760275	0.0964574	0.0277075	0.0552899	0.123141	0.0712376	0.0810011	0.0399153	0.0417202	0.0221845	0.0680379	0.0378399	0.0145959	0.0593973	0.0533067	0.0725209	0.0455767	0.0684208	0.0479434	0.0672623	0.0203288
-0.78	0.060839	0.000486896	0.0804476	0.0484396	0.00371557	-0.0258279	0.121947	0.00221291	0.0269714	0.120548	0.000885979	0.045303		-0.78	0.0826909	0.081088	0.0884324	0.0668096	0.0383426	0.0615508	0.0100444	0.0521413	0.0440487	0.0206609	0.045329	0.0434927	0.032862	0.0751129	0.0768584	0.0957996	0.0292751	0.05408	0.123845	0.0703759	0.0810883	0.039533	0.0421783	0.0201499	0.0728393	0.0381573	0.0092926	0.0647594	0.0523464	0.0655336	0.0458878	0.0676489	0.0509376	0.0713796	0.0210931
-0.77	0.0615197	0.000460647	0.0956921	0.0490032	0.00379193	-0.0292305	0.122187	0.00256442	0.0465733	0.120642	0.000912916	0.0393688		-0.77	0.085261	0.0855978	0.0888796	0.0671071	0.0382229	0.0636101	0.0131715	0.0510005	0.0437323	0.0207358	0.0482339	0.0451852	0.0329477	0.0774806	0.0756568	0.0955721	0.0288992	0.0578316	0.122748	0.0726993	0.0825061	0.0373215	0.0390138	0.0194462	0.0764372	0.039312	0.00551469	0.0629882	0.0524532	0.065462	0.0463757	0.0663083	0.0512513	0.074418	0.0180801
-0.76	0.0621431	0.00035409	0.105333	0.049514	0.00423775	-0.0269769	0.122295	0.00206039	0.0626075	0.120928	0.000985232	0.0331789		-0.76	0.0944707	0.0852242	0.088694	0.0678388	0.0370649	0.0633978	0.0176113	0.0505674	0.0443115	0.0199115	0.0474477	0.044518	0.0315692	0.0766259	0.0744566	0.0973834	0.0297537	0.0594928	0.121269	0.074363	0.0821623	0.0370099	0.0385812	0.0217576	0.0817893	0.0412084	0.0018834	0.0618207	0.0512497	0.0645958	0.046598	0.0658935	0.0528002	0.0749093	0.0190724
-0.75	0.0623004	0.000769754	0.107573	0.0489849	0.00433836	-0.0227841	0.122289	0.00177039	0.0743439	0.120617	0.0010241	0.0260695		-0.75	0.100459	0.0875759	0.0890384	0.0616348	0.0378923	0.0641708	0.0211141	0.0496803	0.0442454	0.0199392	0.0481548	0.042661	0.0285155	0.0750534	0.0737457	0.0958326	0.027854	0.0620828	0.12182	0.0753613	0.0804262	0.0353461	0.0381196	0.0202606	0.0849387	0.0422142	0.00343303	0.0630214	0.0483759	0.0596364	0.0470822	0.0686568	0.0515496	0.0760635	0.0180302
-0.74	0.0624048	0.000636096	0.0920176	0.0507959	0.00452428	-0.0124619	0.12225	0.0018785	0.0823165	0.120358	0.000957022	0.0191813		-0.74	0.101337	0.086302	0.0891603	0.0646886	0.0404712	0.0655815	0.0246583	0.0491699	0.0427925	0.0201789	0.0450554	0.0420391	0.0287997	0.0730692	0.0726014	0.0952756	0.0275842	0.0603857	0.122189	0.0744297	0.0798571	0.0327207	0.0363005	0.0254046	0.0892697	0.043642	0.00373748	0.0618538	0.0485264	0.0544612	0.0490747	0.0709963	0.0513013	0.0794587	0.0194901
-0.73	0.0627673	0.00041587	0.07168	0.0517643	0.00538768	-0.0074788	0.121757	0.00173448	0.0840181	0.120099	0.00109484	0.0129354		-0.73	0.0973954	0.0825873	0.0884142	0.0745057	0.0426644	0.0665628	0.0302816	0.0482493	0.0436156	0.0194593	0.0424906	0.0394567	0.0294969	0.0715428	0.0704748	0.094996	0.0256533	0.0617188	0.125917	0.0778954	0.0781278	0.0333632	0.0365249	0.0260955	0.0902044	0.0440054	0.00560196	0.0621999	0.0488362	0.0570632	0.0490841	0.07174	0.0501361	0.0808724	0.0194935
-0.72	0.0622549	0.000555692	0.0550814	0.0523414	0.0054101	-0.000387237	0.121626	0.00172449	0.0834135	0.11983	0.000881435	0.00915008		-0.72	0.0894178	0.0821144	0.0858387	0.0761704	0.0426528	0.0654295	0.0313483	0.0482111	0.0441108	0.0184071	0.0379364	0.0389261	0.0301104	0.0687139	0.069135	0.092288	0.0244139	0.0581608	0.129209	0.0824056	0.0777842	0.0340656	0.0374814	0.0267524	0.0914218	0.0453115	0.000165824	0.0657407	0.0478589	0.0530883	0.0504201	0.0743939	0.0500372	0.0801337	0.0210968
-0.71	0.061117	0.000491582	0.0369914	0.0531644	0.00462991	0.00744159	0.121359	0.00202057	0.0789302	0.119307	0.000887504	0.0108016		-0.71	0.0805329	0.0769714	0.0848827	0.0788047	0.0417129	0.0639938	0.0306581	0.048838	0.0432827	0.0192232	0.0349683	0.0357104	0.0309875	0.0688145	0.0682661	0.0893663	0.0207735	0.0577623	0.126982	0.0799329	0.0787201	0.03041	0.0370216	0.027596	0.0925488	0.045186	0.00159302	0.0688438	0.0476733	0.0482894	0.0537488	0.0763052	0.0506661	0.0816117	0.0229497
-0.7	0.0613933	0.000106805	0.0237618	0.0549524	0.0056413	0.0177401	0.120569	0.0021274	0.0715977	0.11922	0.000894508	0.0152753		-0.7	0.0761785	0.0716306	0.0830582	0.0869172	0.0415693	0.0679875	0.0316639	0.0476948	0.0436036	0.0188746	0.0334972	0.03598	0.0309332	0.0664559	0.0684195	0.0879941	0.0215493	0.0584191	0.127079	0.0783907	0.0801914	0.0331902	0.0375553	0.0308756	0.0964079	0.0459228	0.00288941	0.0682686	0.0487006	0.0494613	0.0540054	0.0759701	0.0507167	0.0832858	0.0240478
-0.69	0.061583	2.10376e-05	0.0177462	0.055952	0.00534271	0.0277713	0.120364	0.00183887	0.0608974	0.119085	0.00100157	0.0226769		-0.69	0.0737471	0.0685836	0.0822238	0.0875663	0.037526	0.0693464	0.0344925	0.0472125	0.0442083	0.0190215	0.0335516	0.0361819	0.0305356	0.0642201	0.0684774	0.0856456	0.0246551	0.0596905	0.128437	0.0807376	0.0807233	0.0370046	0.0366871	0.0286891	0.0990176	0.0462352	0.000744736	0.0721869	0.0473243	0.0526432	0.0563603	0.0757131	0.0501227	0.0826006	0.0241729
-0.68	0.0612714	0.000412975	0.0136662	0.056711	0.00554859	0.0433798	0.119876	0.00211027	0.045564	0.118736	0.000858957	0.0301862		-0.68	0.0719447	0.0663531	0.0809031	0.0889106	0.0367318	0.0681498	0.0327964	0.0465324	0.0422751	0.0195185	0.0341524	0.0362976	0.0294102	0.0656339	0.0673386	0.084352	0.0261938	0.0596078	0.124389	0.0782368	0.0813565	0.0353843	0.0373815	0.0296363	0.10269	0.046536	0.00171689	0.0757585	0.0473613	0.053887	0.0582677	0.0789882	0.0504841	0.0822241	0.0242941
-0.67	0.0609562	0.000216689	0.00617406	0.0588043	0.00622233	0.0540378	0.119669	0.00195098	0.0275223	0.118078	0.00107365	0.0364526		-0.67	0.0701251	0.0585944	0.0817262	0.0930079	0.0339273	0.07239	0.034011	0.0448133	0.0401828	0.0199291	0.0398846	0.0335866	0.0285931	0.0643675	0.0656549	0.0839799	0.0281253	0.0599184	0.121872	0.072176	0.0802542	0.0346085	0.0374103	0.0337287	0.105659	0.0463419	0.00675212	0.0730489	0.0479026	0.0576938	0.05667	0.081444	0.0515523	0.0816816	0.0251177
-0.66	0.0612769	0.000299136	-0.00170983	0.058715	0.00519434	0.0587218	0.120081	0.00185725	0.00838696	0.117764	0.00101377	0.0400448		-0.66	0.0716826	0.0573723	0.081632	0.0873285	0.0313323	0.0745166	0.0345436	0.0429321	0.0395155	0.0195633	0.0444943	0.0383107	0.0290835	0.064272	0.064273	0.0828892	0.0293445	0.0623923	0.122982	0.0700575	0.0789688	0.0390346	0.0368614	0.0352633	0.107172	0.0462628	0.00990433	0.074651	0.0459394	0.0592966	0.0564369	0.0844925	0.0521045	0.0801247	0.0249678
-0.65	0.0612395	0.000321792	-0.00746415	0.0584788	0.00385614	0.0541913	0.120753	0.0018545	-0.00937285	0.117137	0.000716312	0.044061		-0.65	0.0691908	0.0570978	0.081705	0.0856502	0.0311367	0.074863	0.0341984	0.0426482	0.039815	0.020338	0.0451227	0.0356723	0.0301253	0.064738	0.0627095	0.0827679	0.0320699	0.0611183	0.124135	0.069144	0.0753102	0.0367503	0.0378797	0.039664	0.109169	0.0502987	0.0103459	0.0734308	0.0476457	0.0574977	0.0566941	0.0875095	0.0532406	0.0773703	0.0262107
-0.64	0.0609969	0.000371101	-0.00652572	0.058243	0.00426875	0.0459974	0.120858	0.00206656	-0.0248699	0.116616	0.000678053	0.0459908		-0.64	0.0671375	0.0548591	0.0804272	0.0849034	0.0327235	0.0737405	0.0331834	0.041824	0.0401925	0.0210999	0.0461629	0.0354594	0.0302974	0.0674631	0.0610945	0.083101	0.0303142	0.058829	0.122411	0.0660848	0.0724402	0.0365144	0.0406695	0.0428396	0.111685	0.0505084	0.016827	0.0715503	0.0484978	0.0584665	0.0588711	0.0919286	0.0552277	0.0763067	0.0270776
-0.63	0.0604612	0.000158516	-0.0036817	0.0596746	0.00390058	0.0322191	0.121491	0.00200407	-0.0354821	0.116323	0.000714963	0.0481723		-0.63	0.0647185	0.0533287	0.0797647	0.0772923	0.0325239	0.0738947	0.0354272	0.0430694	0.0391257	0.0208183	0.046351	0.0333515	0.0317854	0.0643154	0.0608285	0.0820776	0.0269241	0.0591496	0.126154	0.0636966	0.0686373	0.0342464	0.0393496	0.0469381	0.113484	0.0515777	0.0192391	0.0713866	0.050747	0.0603263	0.0611274	0.0982886	0.0569824	0.0751686	0.0277726
-0.62	0.0601029	0.000134501	0.00285122	0.0609018	0.00353621	0.0179084	0.121736	0.00258583	-0.043442	0.116081	0.000672788	0.049171		-0.62	0.0653159	0.0525155	0.0778305	0.0689477	0.0339474	0.0680642	0.0350174	0.0443372	0.038718	0.0210386	0.0420682	0.0363719	0.0325935	0.0672699	0.0604505	0.0806059	0.0248065	0.0611436	0.12884	0.063517	0.0636965	0.0305683	0.0409923	0.0491066	0.117286	0.0521808	0.0172679	0.0732227	0.0508263	0.0618256	0.0668425	0.103943	0.0603151	0.0735579	0.0290112
-0.61	0.0600765	-2.00543e-05	0.0166456	0.0624912	0.00373404	0.00460549	0.121916	0.00279786	-0.0488451	0.115487	0.000522716	0.0495421		-0.61	0.0603945	0.052201	0.0763302	0.070941	0.034587	0.0682926	0.0341779	0.044914	0.0389388	0.0201443	0.0432022	0.0366704	0.0326984	0.0690494	0.059094	0.0793861	0.0238811	0.0609503	0.128571	0.0623825	0.062407	0.0274497	0.0411997	0.0507752	0.119554	0.0553426	0.0149263	0.0763038	0.050609	0.0682417	0.0685805	0.105513	0.0620624	0.0712424	0.0314179
-0.6	0.0591591	-8.37917e-05	0.0320471	0.0646208	0.00412976	-0.00787262	0.122088	0.00278992	-0.0498803	0.115332	0.000760452	0.0457414		-0.6	0.0568984	0.0503212	0.0750492	0.0644567	0.0340999	0.0663796	0.0357337	0.0456347	0.0378005	0.0195074	0.0408851	0.0387651	0.0312137	0.0727394	0.0569405	0.0764461	0.0246757	0.0626954	0.127205	0.058929	0.0616323	0.0254282	0.0375988	0.045259	0.121329	0.0527947	0.0142714	0.0829202	0.0459601	0.0703494	0.069479	0.108474	0.0636501	0.0701655	0.0321571
-0.59	0.0591491	-0.000144215	0.0441952	0.0669284	0.00426563	-0.0219546	0.122014	0.00283592	-0.0476907	0.114946	0.000271238	0.0399233		-0.59	0.0579205	0.0514924	0.0730133	0.0642411	0.0337074	0.0665576	0.0380433	0.0463913	0.0371601	0.0195774	0.04079	0.0355733	0.0319305	0.075785	0.0553981	0.0756374	0.024356	0.0658949	0.129028	0.0542459	0.0597332	0.0225141	0.036	0.0447626	0.121706	0.0536566	0.0129623	0.086019	0.0426929	0.0675578	0.0702353	0.111842	0.0661899	0.0693903	0.032344
-0.58	0.0590173	-0.000383326	0.0590572	0.0674336	0.00404125	-0.0261796	0.122384	0.00285677	-0.0410552	0.114266	0.000140987	0.0328024		-0.58	0.0587647	0.0541427	0.0721912	0.0658135	0.0319967	0.06782	0.034696	0.046004	0.0373745	0.0203208	0.0368058	0.0362225	0.0325432	0.0809896	0.0539046	0.0749441	0.0239586	0.0657374	0.127144	0.0505243	0.0598251	0.0240974	0.0371799	0.0438246	0.120797	0.0525397	0.0185063	0.083788	0.0370809	0.065278	0.0679383	0.112147	0.0682776	0.0673388	0.0342233
-0.57	0.058879	-0.000319004	0.0769027	0.0657991	0.00363418	-0.0273558	0.122455	0.00246922	-0.0303516	0.113753	3.98616e-05	0.027908		-0.57	0.0576726	0.0584241	0.0714849	0.0672689	0.0314532	0.0699161	0.036141	0.0458896	0.038719	0.0210702	0.0390626	0.0335416	0.0333929	0.0802235	0.0526615	0.0740782	0.0270689	0.063891	0.124122	0.0462186	0.0589227	0.0274517	0.0344684	0.0419869	0.119694	0.0544556	0.0180068	0.0843853	0.0339214	0.0605358	0.0672824	0.112942	0.0676752	0.0656701	0.0346656
-0.56	0.057778	-0.000135181	0.0932836	0.0661091	0.00354248	-0.0248862	0.122215	0.00213541	-0.0168825	0.113699	0.000124415	0.0227014		-0.56	0.0586357	0.0577047	0.0703957	0.0594868	0.0344322	0.0680464	0.0364473	0.0456936	0.0379254	0.0210824	0.0361233	0.0290054	0.0319068	0.07824	0.0518156	0.0741963	0.0278926	0.0613411	0.126845	0.0427181	0.0546668	0.0294664	0.0339087	0.0391239	0.117914	0.0514485	0.0227712	0.083036	0.0330676	0.0529523	0.0657874	0.115234	0.0677299	0.0660273	0.0320534
-0.55	0.0578179	-0.000227515	0.105009	0.0638884	0.00330982	-0.0122771	0.122024	0.00212035	-0.00410215	0.113329	6.83249e-05	0.018439		-0.55	0.0625809	0.0585894	0.069723	0.0572515	0.0358621	0.0673385	0.03743	0.0447183	0.0378727	0.0209779	0.0368445	0.028174	0.0324317	0.0819543	0.0508329	0.0757812	0.0253696	0.0624636	0.125727	0.0428946	0.0525881	0.0269031	0.0359078	0.0432338	0.114862	0.0512699	0.0294016	0.0777044	0.0302769	0.051772	0.0640281	0.115791	0.0699496	0.065998	0.0314572
-0.54	0.0572624	-0.000223579	0.115934	0.0627054	0.00299178	0.00690163	0.121814	0.00218	0.00989187	0.113033	0.00013227	0.0146052		-0.54	0.0598114	0.0550982	0.0693295	0.0489306	0.0359815	0.0653363	0.0384538	0.0457178	0.0375535	0.0194233	0.0387652	0.0308302	0.0332808	0.0810447	0.0493996	0.0759566	0.0259839	0.0638051	0.126953	0.04277	0.0501385	0.0281415	0.0349279	0.0445389	0.110708	0.0517299	0.033054	0.076919	0.0272237	0.0533159	0.0589378	0.116176	0.0703905	0.0630792	0.0315682
-0.53	0.0568772	-0.000495085	0.124229	0.0628514	0.00312786	0.0284014	0.121205	0.0020304	0.0219981	0.113294	0.000624066	0.0126347		-0.53	0.0570637	0.0522045	0.0692242	0.0387974	0.0388111	0.0625921	0.0434781	0.045497	0.0377755	0.0190318	0.0438018	0.0335921	0.0327115	0.0798595	0.0494122	0.0760948	0.0270556	0.0637826	0.127012	0.0425642	0.0502755	0.0283058	0.0324134	0.0444649	0.111747	0.0534946	0.028234	0.0748594	0.025241	0.0518964	0.0600751	0.119953	0.070093	0.060155	0.0295262
-0.52	0.0574024	-0.000346555	0.125787	0.0621477	0.00339372	0.049295	0.120937	0.00193213	0.0362689	0.113097	0.000329356	0.0102524		-0.52	0.0594084	0.0498234	0.0688453	0.0358254	0.038445	0.0626344	0.0439383	0.0468179	0.0368006	0.0169936	0.0461561	0.0327218	0.0319953	0.0833386	0.0502202	0.0769642	0.0271551	0.0695548	0.129583	0.0435483	0.0485405	0.025657	0.0301913	0.0462084	0.109679	0.051167	0.033042	0.0795345	0.0216719	0.0525873	0.0563239	0.124274	0.07094	0.0590328	0.0275032
-0.51	0.0583458	-0.000549531	0.12198	0.0619	0.00355077	0.0667023	0.120678	0.00200392	0.0468646	0.112866	0.000353845	0.0115361		-0.51	0.0590732	0.0511764	0.0682598	0.0397279	0.035502	0.0659879	0.0487166	0.0481791	0.0371083	0.0170454	0.0488573	0.0336498	0.0332902	0.0899039	0.0501518	0.0761973	0.0232676	0.0719042	0.12813	0.0432372	0.0489411	0.023811	0.0300947	0.048875	0.112552	0.0521096	0.0343574	0.0787957	0.0207731	0.0552788	0.0553277	0.128711	0.0719017	0.0566092	0.0263239
-0.5	0.0589355	-0.000524227	0.116271	0.0624383	0.00440493	0.0714337	0.120704	0.0021788	0.057593	0.112513	0.000329213	0.0170994		-0.5	0.0584093	0.0524984	0.0678075	0.0348902	0.032295	0.069095	0.0502266	0.0493719	0.0378991	0.017229	0.0504088	0.030628	0.0357998	0.0943003	0.0492425	0.0761697	0.0205708	0.0713244	0.134173	0.0400495	0.0460884	0.0262456	0.0283603	0.0494684	0.114012	0.051753	0.0351007	0.0839803	0.0215009	0.0525748	0.0564444	0.135189	0.0717523	0.053158	0.0252727
-0.49	0.0594153	-0.000540654	0.105405	0.0625485	0.00583034	0.0693902	0.121133	0.002171	0.068443	0.111987	0.000436553	0.0254164		-0.49	0.0583044	0.0540415	0.0672796	0.035617	0.0306351	0.0703529	0.0503587	0.0481307	0.037971	0.0180913	0.0490614	0.0290089	0.0362943	0.0988804	0.0485977	0.0749245	0.0210265	0.070048	0.13832	0.0371236	0.0471893	0.0258825	0.0283761	0.0510382	0.116545	0.050798	0.0393028	0.0832945	0.025497	0.0527469	0.0565777	0.141104	0.0719563	0.0520319	0.0249805
-0.48	0.0601551	-0.000192236	0.0798113	0.0608159	0.00642209	0.058415	0.121589	0.00226014	0.0752295	0.11124	0.000125873	0.0315467		-0.48	0.058686	0.0525485	0.066434	0.0365712	0.0283958	0.0719475	0.0518782	0.048312	0.0368046	0.0181335	0.0497674	0.0275599	0.0377419	0.106687	0.0471435	0.073151	0.0206435	0.074031	0.140005	0.0359005	0.0452108	0.0232207	0.0289001	0.0517035	0.115228	0.0508171	0.0445257	0.0897758	0.0290432	0.053855	0.0528335	0.144793	0.071212	0.0524097	0.0245268
-0.47	0.0605797	0.000165701	0.0481621	0.0605007	0.00585668	0.0456817	0.12174	0.00258474	0.0743594	0.111343	0.00048662	0.0353882		-0.47	0.0600471	0.0543279	0.0673073	0.0346	0.0259683	0.0741244	0.0566206	0.0474593	0.0375466	0.0188437	0.0461036	0.0284204	0.040434	0.11227	0.0440303	0.0722714	0.0165256	0.071746	0.14171	0.034568	0.0435677	0.0224684	0.0309552	0.0537032	0.11398	0.0528647	0.0504927	0.0876067	0.033792	0.0539515	0.0496241	0.145983	0.070273	0.0500062	0.023467
-0.46	0.0608714	5.75809e-06	0.0224037	0.061307	0.00520749	0.0309214	0.121857	0.00259829	0.0745757	0.110974	0.000514075	0.0336178		-0.46	0.0579362	0.0524946	0.0679789	0.0302079	0.0258741	0.0765031	0.0602716	0.047577	0.0367929	0.0198284	0.0442929	0.0300251	0.0414911	0.113903	0.0425764	0.0732865	0.0223622	0.0773209	0.144056	0.0317485	0.0431874	0.0231303	0.030606	0.0516226	0.109209	0.0499647	0.0505679	0.0920371	0.0343462	0.0579352	0.0482434	0.14904	0.0703433	0.0484653	0.0249153
-0.45	0.0610533	-0.000195637	-0.000388866	0.0610359	0.00507735	0.0214985	0.122291	0.00243841	0.0724629	0.110651	0.000681784	0.02744		-0.45	0.0564164	0.0479724	0.0674683	0.0382737	0.0259433	0.0743674	0.0634788	0.048452	0.0362716	0.0201315	0.0446689	0.0322133	0.0418863	0.111401	0.0415913	0.0727346	0.0244077	0.0804671	0.146153	0.0328393	0.0427353	0.0226917	0.0318752	0.0518538	0.107394	0.0507365	0.0479252	0.0916849	0.0348453	0.0624879	0.046981	0.147751	0.0685495	0.0480397	0.0235841
-0.44	0.0611827	-0.000215137	-0.0194097	0.0607799	0.00410987	0.0169115	0.1223	0.00239968	0.0658603	0.110433	0.000678953	0.0200915		-0.44	0.0601323	0.0475974	0.0678959	0.0359145	0.0249349	0.0759165	0.0666241	0.049176	0.0358234	0.021131	0.0432591	0.0312567	0.0436773	0.114433	0.0406285	0.0722742	0.0211328	0.0849476	0.145734	0.0338108	0.041574	0.0224399	0.0297392	0.0512119	0.106007	0.0491538	0.0423522	0.0946094	0.0351379	0.0618186	0.0471155	0.145638	0.067645	0.0475598	0.0231425
-0.43	0.0617985	3.35189e-05	-0.0280149	0.0608646	0.00367204	0.0155831	0.122585	0.00237437	0.0585169	0.110227	0.000841612	0.0140938		-0.43	0.0642896	0.0474463	0.068521	0.0437026	0.02378	0.0765235	0.0700385	0.0493803	0.0372543	0.0192995	0.043056	0.0316306	0.0457952	0.114679	0.0382864	0.0734858	0.0235131	0.0881623	0.149777	0.0329144	0.038516	0.022951	0.0291084	0.0483043	0.10257	0.0476715	0.0460148	0.0922568	0.0339115	0.0627843	0.0473179	0.143304	0.0683081	0.0456639	0.0224259
-0.42	0.062371	-0.000604425	-0.0304812	0.0616868	0.00335652	0.0114795	0.122951	0.00212804	0.047571	0.109299	0.000812088	0.011193		-0.42	0.060976	0.0426751	0.0675149	0.0458451	0.0246043	0.0759305	0.0719228	0.0504913	0.036785	0.0182863	0.045949	0.0338765	0.0473728	0.117069	0.0383856	0.0751477	0.0240888	0.0951295	0.152847	0.0331956	0.0395993	0.0219303	0.0309719	0.0452989	0.105335	0.045926	0.0432098	0.0902312	0.0321225	0.0669267	0.0501061	0.141256	0.0686771	0.046818	0.0231493
-0.41	0.0626454	-0.0005969	-0.0349329	0.0597336	0.00320662	0.00490502	0.123452	0.00206149	0.0345069	0.109222	0.000913683	0.0131199		-0.41	0.063565	0.0419505	0.0675558	0.0466858	0.024931	0.0717293	0.0698273	0.0501335	0.0358057	0.0174822	0.0500626	0.0350307	0.0489761	0.119592	0.0381113	0.0752625	0.0231807	0.0960755	0.157386	0.035453	0.0370371	0.0211099	0.0299824	0.0424323	0.107012	0.0461558	0.0460076	0.0863289	0.0321529	0.0681907	0.0485489	0.137305	0.0673101	0.0464893	0.0236845
-0.4	0.0634039	-0.000441803	-0.0357565	0.0588611	0.00317629	-0.0047962	0.123497	0.00229115	0.0216885	0.109166	0.000992204	0.017072		-0.4	0.0651068	0.0452083	0.0681257	0.0420853	0.0253845	0.0705851	0.0702641	0.0511461	0.0349659	0.01693	0.0496081	0.0345507	0.0504106	0.127322	0.0379413	0.0739035	0.0228305	0.100096	0.158514	0.0312989	0.0369046	0.0216075	0.0291485	0.0443719	0.104872	0.0470618	0.0506662	0.0901024	0.0331865	0.0720234	0.0491286	0.135878	0.0677705	0.0489403	0.0254973
-0.39	0.0639454	-0.000518036	-0.0297011	0.0581959	0.00302452	-0.0189049	0.12377	0.00211338	0.0103312	0.109283	0.00118906	0.018962		-0.39	0.0608316	0.0464016	0.0695186	0.0436011	0.024442	0.066107	0.0677538	0.0510833	0.035189	0.0155137	0.0551438	0.0371325	0.0505619	0.130339	0.0384704	0.073633	0.0239558	0.104638	0.159111	0.0323987	0.0371567	0.0211214	0.033014	0.0459229	0.0993991	0.0473836	0.0581306	0.0890135	0.0301493	0.076024	0.0506603	0.134153	0.0675193	0.048962	0.0269664
-0.38	0.0643703	-0.000771668	-0.0180923	0.0581323	0.00288301	-0.0333234	0.123949	0.00209098	0.00182845	0.109284	0.00123311	0.0216777		-0.38	0.0567647	0.0483662	0.0701624	0.0405728	0.0254407	0.064228	0.0683325	0.0507011	0.0338119	0.0189282	0.0545153	0.037859	0.0488612	0.135159	0.0380604	0.0736372	0.0241204	0.107587	0.159709	0.0335773	0.0383888	0.0211076	0.0345105	0.0477556	0.0963104	0.0480325	0.0589305	0.0917042	0.0311069	0.0782721	0.0497141	0.130304	0.0647197	0.0510941	0.0296829
-0.37	0.0647068	-0.000594107	0.00171313	0.0579225	0.00329754	-0.0448142	0.124246	0.00203878	-0.000793094	0.109321	0.0013532	0.0217484		-0.37	0.0579862	0.0499212	0.0708565	0.0391652	0.0254644	0.0636961	0.0695684	0.0500486	0.0331087	0.0203731	0.0569471	0.0364452	0.0472781	0.133736	0.0390365	0.0729455	0.0260995	0.109681	0.162811	0.0317406	0.0359693	0.0239282	0.0330936	0.0489304	0.0899461	0.0479914	0.0626916	0.095885	0.0328479	0.0806186	0.0483415	0.12672	0.061241	0.0520886	0.0297463
-0.36	0.0647363	-0.000614434	0.0253244	0.0584613	0.00341814	-0.0452937	0.124317	0.00247472	-0.00128661	0.108411	0.00142834	0.020362		-0.36	0.0524249	0.0508914	0.0703804	0.0383619	0.0244301	0.0627582	0.0718593	0.0512141	0.0345781	0.0221271	0.0554062	0.036689	0.0458007	0.135127	0.0390866	0.0724591	0.0264704	0.115119	0.158927	0.0310435	0.0351952	0.0261467	0.0352915	0.050467	0.0843452	0.0509022	0.0628815	0.0973269	0.0354751	0.0823708	0.048469	0.125007	0.0588265	0.0547787	0.02915
-0.35	0.0644336	-0.000434168	0.0524484	0.058229	0.00331257	-0.0400656	0.124913	0.00208255	0.00217683	0.107922	0.00126071	0.0172582		-0.35	0.0455836	0.04761	0.0704783	0.0353736	0.0241806	0.0623692	0.0737041	0.0500103	0.0363179	0.0229681	0.0529973	0.0398466	0.0439613	0.133587	0.0393079	0.0736709	0.0301332	0.117932	0.157648	0.0341933	0.0350103	0.0237567	0.038432	0.0468294	0.0823223	0.0504802	0.0670232	0.0947705	0.0374643	0.0821995	0.0445139	0.121736	0.0547877	0.0544301	0.0326303
-0.34	0.0648472	-0.000280341	0.0695246	0.0576809	0.00416621	-0.0306894	0.124939	0.00201631	0.00963237	0.107445	0.00134618	0.0148598		-0.34	0.0406809	0.0442427	0.0693472	0.0358569	0.0244828	0.0641198	0.0773246	0.0505435	0.037654	0.0227163	0.0502479	0.0394866	0.0432463	0.136691	0.037601	0.0732933	0.030132	0.122492	0.160486	0.0339913	0.0339058	0.0239636	0.0379347	0.042528	0.0824605	0.0529941	0.0665654	0.099888	0.0436385	0.0822411	0.0401243	0.118658	0.0509887	0.0547399	0.0320998
-0.33	0.0649954	-0.000210043	0.0805512	0.0569847	0.00404835	-0.0157888	0.125289	0.00225806	0.0182327	0.107232	0.00134403	0.0078998		-0.33	0.0410281	0.0415042	0.0681406	0.037924	0.0236044	0.0640911	0.0768091	0.0523191	0.0374025	0.0205421	0.0488338	0.0404022	0.0421209	0.139038	0.0382618	0.0727555	0.0305431	0.125285	0.161504	0.0337508	0.0323868	0.0234355	0.0389166	0.0400931	0.0819173	0.0547168	0.0645542	0.103205	0.0456358	0.0861424	0.041002	0.115265	0.0493994	0.0544005	0.0312371
-0.32	0.0647287	-0.000428379	0.0825477	0.0567468	0.00385342	0.00262078	0.1257	0.00238506	0.0254095	0.10695	0.00144492	0.000495593		-0.32	0.0335376	0.0379393	0.0674411	0.0378927	0.0259699	0.0646124	0.0747308	0.0537488	0.0382332	0.0199626	0.0414334	0.0446263	0.0400805	0.139854	0.0363231	0.0705468	0.0294868	0.12915	0.160392	0.0355954	0.0353707	0.0263046	0.0416776	0.0377634	0.0799436	0.0548592	0.0674388	0.101979	0.0492842	0.0861827	0.0404037	0.111132	0.0485416	0.0537382	0.0327805
-0.31	0.0656155	-0.000350262	0.0846677	0.0562131	0.0034347	0.023455	0.12621	0.00195801	0.0336375	0.107296	0.00146625	-0.00881959		-0.31	0.0380879	0.0365276	0.0671418	0.0383313	0.0273604	0.0646442	0.0735166	0.0546122	0.0395014	0.0185833	0.0373076	0.0432429	0.0418353	0.144843	0.035543	0.0703164	0.0319013	0.130004	0.16495	0.0385759	0.0379466	0.027163	0.0421401	0.0357465	0.076575	0.0543659	0.0723721	0.104181	0.050002	0.0892943	0.0383057	0.106189	0.0470703	0.0512147	0.0329268
-0.3	0.0655626	-0.000491447	0.0733852	0.056337	0.00348414	0.0448043	0.125802	0.00191988	0.0389886	0.107374	0.00163467	-0.0153526		-0.3	0.0382582	0.0337234	0.0658079	0.0389908	0.0287859	0.0640849	0.0729535	0.0554805	0.0405033	0.0188398	0.0400431	0.0443412	0.0430099	0.144444	0.0342405	0.0675613	0.0287112	0.131172	0.165831	0.0414031	0.0422035	0.0312703	0.0408639	0.0359337	0.072006	0.0536208	0.0669445	0.105805	0.0534937	0.0924011	0.0379214	0.101104	0.0463857	0.0499962	0.0304305
-0.29	0.0655344	-0.000645468	0.0604956	0.0569431	0.00353666	0.0650264	0.126069	0.00176876	0.0414682	0.107444	0.00148179	-0.0172906		-0.29	0.0398822	0.0325813	0.0638974	0.0418343	0.0312099	0.0620705	0.0717978	0.056133	0.0401734	0.0179312	0.0398524	0.0455928	0.0453512	0.141772	0.0346757	0.0674553	0.0332477	0.129289	0.166249	0.0450412	0.0427688	0.0317883	0.0407348	0.035757	0.0684112	0.0529888	0.0703886	0.101866	0.0544757	0.0968578	0.0387268	0.0984874	0.0449299	0.0500529	0.0303956
-0.28	0.0653314	-0.000981295	0.0477724	0.0568987	0.00320815	0.0806459	0.126168	0.00161867	0.0418854	0.107383	0.00151413	-0.0122009		-0.28	0.0379806	0.0313234	0.0636187	0.0414223	0.0330878	0.0606182	0.0711906	0.0562209	0.0432417	0.0178908	0.0408112	0.0439757	0.0463748	0.141186	0.0340771	0.0665533	0.0325664	0.127717	0.164095	0.0470336	0.0426611	0.0359754	0.0410705	0.0360991	0.0636756	0.053099	0.0760821	0.0988429	0.0561807	0.0970196	0.0379835	0.0940398	0.0445856	0.0500541	0.0294954
-0.27	0.0654724	-0.000678201	0.0356073	0.0556565	0.00312511	0.087622	0.126403	0.00142888	0.0429464	0.107796	0.0013981	-0.00150843		-0.27	0.043024	0.0333487	0.0635083	0.0378221	0.03041	0.0591953	0.0746275	0.0569829	0.0448289	0.0189448	0.0459015	0.0395866	0.0475113	0.143114	0.0331783	0.0669827	0.0331082	0.126288	0.161316	0.0524871	0.0441082	0.0347713	0.0384809	0.0330302	0.0608434	0.0526633	0.0765031	0.100483	0.0557164	0.0955776	0.0372404	0.0927659	0.0423844	0.0498402	0.0283689
-0.26	0.064376	-0.000526181	0.0164194	0.0539968	0.00358749	0.0883406	0.12706	0.00158141	0.0397843	0.10793	0.00116902	0.0138573		-0.26	0.0371922	0.031843	0.0623722	0.037674	0.028543	0.0570594	0.0803068	0.0576565	0.0447297	0.0189506	0.0505027	0.041607	0.0463259	0.137649	0.0302903	0.0654035	0.0297348	0.124754	0.15428	0.0525986	0.0429722	0.032503	0.0383441	0.0329697	0.0614455	0.0537047	0.0746354	0.100795	0.0559292	0.0941814	0.0422559	0.0900897	0.0397269	0.0504097	0.0289816
-0.25	0.0641976	-0.00039199	0.0153866	0.0528573	0.00360465	0.0826648	0.128106	0.00197138	0.0368479	0.107702	0.00103437	0.0288583		-0.25	0.0370361	0.0324617	0.0603368	0.0418741	0.0280757	0.052837	0.0784055	0.057967	0.0435784	0.0185237	0.0542095	0.0414652	0.0455865	0.141117	0.0288891	0.0659549	0.0313117	0.12339	0.150376	0.0522038	0.0402298	0.0342165	0.0371	0.0289087	0.0627207	0.0533356	0.0812074	0.0988948	0.0554004	0.0894214	0.0436155	0.0887495	0.0381429	0.0495013	0.0287298
-0.24	0.0640303	-0.00071201	0.0238719	0.0511835	0.00306337	0.0737162	0.128961	0.00214731	0.0332633	0.107689	0.000901857	0.0423729		-0.24	0.0339557	0.0356676	0.0600651	0.0379828	0.0278411	0.0530865	0.079143	0.0586694	0.0434113	0.0202928	0.0563755	0.042899	0.0431145	0.14294	0.0267518	0.0653264	0.0285568	0.123202	0.147015	0.0503633	0.0404003	0.0384419	0.0365481	0.0264997	0.0640592	0.0523901	0.0833632	0.098827	0.0541871	0.0847899	0.0445817	0.0822641	0.03719	0.0487474	0.027427
-0.23	0.0639535	-0.000476182	0.03699	0.0497145	0.00321057	0.0592657	0.129698	0.00236919	0.0294288	0.107734	0.000846174	0.0556839		-0.23	0.0318703	0.0363679	0.0584537	0.0363644	0.0284012	0.0510934	0.0791067	0.0599508	0.0420338	0.0213755	0.0594518	0.0457228	0.0426342	0.139693	0.0268116	0.0671266	0.0287781	0.125252	0.14224	0.053614	0.0422965	0.0373626	0.0370695	0.0230681	0.063941	0.0513424	0.0836606	0.101775	0.0541709	0.0804901	0.0468342	0.0818772	0.0360151	0.0462631	0.0272872
-0.22	0.0634753	-0.000542826	0.0512814	0.0490492	0.00282649	0.0423929	0.130454	0.00269427	0.0246086	0.107504	0.000762579	0.064116		-0.22	0.0268554	0.0350739	0.0571376	0.0373545	0.0308438	0.0486807	0.0782946	0.060194	0.0401525	0.020513	0.059073	0.0482105	0.0444768	0.138485	0.0277921	0.0674294	0.0297758	0.12456	0.138293	0.046543	0.0408276	0.0375608	0.0395284	0.0245559	0.0625477	0.0512331	0.0865506	0.10288	0.0543405	0.08128	0.0520405	0.0770364	0.035327	0.044906	0.0274884
-0.21	0.0640213	-0.000301673	0.0742158	0.0489943	0.00258348	0.0210873	0.130518	0.00260096	0.0248061	0.107401	0.000826385	0.0672965		-0.21	0.0276165	0.0376168	0.0557398	0.0373054	0.0334215	0.0466427	0.0746727	0.0595719	0.0396721	0.0205933	0.0600569	0.0490131	0.0460125	0.142891	0.0299479	0.0678877	0.0303625	0.126261	0.137645	0.0452502	0.0426938	0.0421389	0.0400699	0.0267714	0.0603724	0.050909	0.0899137	0.100002	0.0568584	0.0758253	0.0493886	0.0745843	0.0364388	0.0440856	0.0244067
-0.2	0.0637283	-0.000268395	0.0819536	0.0482376	0.00233971	-0.00201102	0.130677	0.00275386	0.0265548	0.10792	0.000843514	0.0678362		-0.2	0.0278163	0.0404306	0.0562206	0.0292463	0.0356427	0.0490623	0.07571	0.059352	0.0382062	0.0190917	0.0583418	0.0520067	0.0477077	0.140944	0.0288832	0.0694194	0.0308566	0.125732	0.135516	0.0433506	0.0438256	0.0429667	0.0421066	0.0281142	0.0552209	0.0500429	0.0883906	0.100474	0.0533957	0.0745387	0.0507514	0.0728385	0.0363657	0.042962	0.0243662
-0.19	0.0636302	3.94143e-05	0.0808087	0.0484371	0.00254848	-0.023184	0.130614	0.00276831	0.032548	0.108205	0.00108353	0.0647845		-0.19	0.0290823	0.0413236	0.0561894	0.0286376	0.0393681	0.0472252	0.0749305	0.0596735	0.0368043	0.0198439	0.0601095	0.0525231	0.0489075	0.139178	0.0292086	0.0721329	0.0287814	0.127403	0.132532	0.040846	0.044237	0.0444368	0.0442591	0.0303211	0.0518836	0.0497852	0.0878694	0.0974078	0.0523092	0.0744667	0.0533972	0.0750794	0.0376297	0.0438848	0.0236956
-0.18	0.0630679	-5.29988e-05	0.0771822	0.0484649	0.00256298	-0.0359778	0.130414	0.00244778	0.0427785	0.108673	0.00117124	0.058056		-0.18	0.0261757	0.0418939	0.0545324	0.0298825	0.040319	0.0473193	0.0749701	0.0600613	0.0350155	0.0186012	0.0594659	0.0539717	0.0489841	0.141375	0.0266999	0.0719919	0.0296061	0.127225	0.132304	0.037092	0.0466567	0.0443391	0.0429364	0.033187	0.0506443	0.049887	0.0863619	0.0880919	0.0515292	0.0693017	0.0560778	0.0753183	0.0369898	0.0446701	0.0227186
-0.17	0.0630061	-1.67887e-05	0.0720742	0.0490905	0.00310944	-0.0365668	0.130005	0.00223003	0.0546446	0.109371	0.00138287	0.0527919		-0.17	0.0260683	0.0457345	0.0521249	0.0301856	0.0431262	0.0462105	0.0738716	0.0606304	0.0337061	0.0191413	0.0605105	0.05431	0.0477346	0.139921	0.0252781	0.0735146	0.0288033	0.125972	0.130851	0.0394728	0.0486966	0.0475263	0.0414942	0.032849	0.0505334	0.0507296	0.0884662	0.0831428	0.0520779	0.0675138	0.0532058	0.0807082	0.036711	0.0443182	0.0215476
-0.16	0.0622371	-0.000357477	0.0592065	0.0499153	0.00338831	-0.025011	0.130521	0.00245796	0.0636249	0.110141	0.00141521	0.0471986		-0.16	0.0220884	0.0448304	0.0515695	0.0238496	0.0483194	0.0451568	0.0703863	0.0609383	0.0321544	0.0186398	0.0602161	0.0569237	0.0456743	0.13686	0.023033	0.0765865	0.0302211	0.123224	0.129873	0.0379876	0.0510816	0.0462705	0.0418289	0.0329961	0.0498168	0.0514615	0.0895314	0.0786057	0.0499965	0.0692397	0.0513589	0.0852624	0.0361294	0.0441709	0.0237601
-0.15	0.0625998	-0.000565929	0.0513288	0.0514297	0.00335586	0.00187407	0.130454	0.00204526	0.0707312	0.110147	0.00143478	0.0393526		-0.15	0.019812	0.0479141	0.050872	0.0202519	0.0488413	0.0440966	0.0710916	0.063637	0.0316098	0.0194166	0.0617969	0.0551193	0.0445352	0.137511	0.0232466	0.0765655	0.027391	0.121672	0.12956	0.0364866	0.053107	0.0448047	0.0421558	0.0380914	0.0491823	0.0520637	0.0977489	0.0789309	0.0515326	0.0702103	0.0516733	0.0867684	0.0368592	0.0444889	0.0222944
-0.14	0.0621444	-0.000896131	0.0409134	0.0520508	0.00320856	0.0291653	0.130827	0.00182711	0.0724791	0.110509	0.00119101	0.0317483		-0.14	0.0167655	0.0496517	0.050385	0.0110914	0.0495158	0.0436312	0.0701008	0.0632284	0.0307339	0.0189243	0.0584994	0.0552335	0.0445421	0.139712	0.0231923	0.0773742	0.0283452	0.117618	0.126297	0.0358699	0.0562558	0.0434638	0.0412623	0.043036	0.0483875	0.0532388	0.098797	0.0785813	0.0519182	0.0692091	0.0539915	0.0891282	0.0362327	0.04305	0.0229061
-0.13	0.0626138	-0.000659664	0.0246369	0.053894	0.00366024	0.0557569	0.131394	0.00214231	0.0687447	0.110835	0.0012402	0.0233592		-0.13	0.0178452	0.0513785	0.0499901	0.00724518	0.0504903	0.0427021	0.069792	0.0619041	0.030048	0.0194003	0.059235	0.052764	0.04431	0.139825	0.0244361	0.0778892	0.0290654	0.114407	0.12595	0.0353875	0.0592704	0.045671	0.0435072	0.0491907	0.0465279	0.0522968	0.102012	0.0839309	0.0515665	0.075478	0.0508151	0.0899219	0.0374125	0.0420801	0.0259449
-0.12	0.0626623	-0.000630889	0.0116318	0.0544747	0.00351253	0.0785679	0.131825	0.00217573	0.064162	0.110995	0.000912798	0.0141958		-0.12	0.0146511	0.0469627	0.0510131	0.00509646	0.0524185	0.0411761	0.0699147	0.0619287	0.0294025	0.0191112	0.0626138	0.0529281	0.0455419	0.143397	0.0225065	0.0795273	0.0306405	0.11463	0.124489	0.0347853	0.060248	0.0448479	0.045233	0.0537187	0.0431387	0.0495241	0.0997798	0.0852987	0.0481174	0.0769994	0.0506371	0.0872615	0.038733	0.0402944	0.0292945
-0.11	0.0633064	-0.000376446	0.00285724	0.0552336	0.00338123	0.0940803	0.132004	0.00225609	0.0563827	0.111076	0.00081871	0.00683022		-0.11	0.0175352	0.0493302	0.0522079	0.00892289	0.0512841	0.0428813	0.0730137	0.0611073	0.0272231	0.0186347	0.0644035	0.0510026	0.04633	0.144187	0.0221378	0.0790563	0.0297234	0.11702	0.125266	0.0352366	0.0623234	0.0425212	0.0447072	0.0535713	0.037261	0.0470376	0.10308	0.0921167	0.0480995	0.0769994	0.0552746	0.0855133	0.0405117	0.0387397	0.031278
-0.1	0.0635515	-0.00013313	-0.00884535	0.0556368	0.00298069	0.0963255	0.131812	0.00215363	0.0464859	0.111364	0.000781112	0.00159838		-0.1	0.0214658	0.0466609	0.0529885	0.0120116	0.0542407	0.0412381	0.0685633	0.0589132	0.0264036	0.0190569	0.0689622	0.0500989	0.045069	0.145393	0.0211983	0.08239	0.0318011	0.118523	0.120843	0.0372154	0.0652959	0.0451107	0.0453271	0.0528885	0.036359	0.0467636	0.104376	0.0890094	0.0521124	0.0806543	0.054138	0.0885842	0.0415171	0.0373657	0.0345513
-0.09	0.0639245	0.000431047	-0.0170341	0.0563561	0.0033284	0.0951736	0.131727	0.00220619	0.0362808	0.11127	0.000969034	-0.00112809		-0.09	0.0249706	0.044714	0.0531573	0.0180572	0.0537678	0.0395627	0.067502	0.0580026	0.0250088	0.0189876	0.0731898	0.0492204	0.0441033	0.142425	0.0210761	0.0818682	0.0347606	0.122001	0.117831	0.036443	0.068227	0.0459292	0.0466142	0.0551784	0.0347355	0.0448832	0.106386	0.0915937	0.0520877	0.0837088	0.0496473	0.0909189	0.0421507	0.0348875	0.0378993
-0.08	0.0639139	0.000370433	-0.0197364	0.0556244	0.00295147	0.0903151	0.131591	0.00198732	0.0251257	0.110807	0.000879723	-0.00173645		-0.08	0.02417	0.0477	0.0551842	0.0152495	0.057344	0.0376831	0.0655916	0.0578324	0.0228704	0.0181053	0.07238	0.0510967	0.043651	0.141629	0.0207903	0.0813778	0.0351634	0.123425	0.11421	0.0357992	0.0691051	0.0461626	0.0467245	0.0543442	0.0358824	0.0423321	0.110121	0.092484	0.0510745	0.084853	0.048672	0.0925497	0.0423433	0.0326427	0.0392793
-0.07	0.0645772	0.000131303	-0.0249452	0.0556703	0.00306622	0.0815791	0.131563	0.00201033	0.00966	0.110631	0.000755994	-0.00149778		-0.07	0.02643	0.0538313	0.0557538	0.0144633	0.0577669	0.0388287	0.0661258	0.0584341	0.0213684	0.0184191	0.0728563	0.0534951	0.0421829	0.139744	0.0216333	0.0823507	0.0352425	0.121524	0.112669	0.0350364	0.0727301	0.0469029	0.0472734	0.0520655	0.0382524	0.042339	0.114956	0.0947148	0.0531816	0.0879123	0.0465983	0.0945893	0.043339	0.0334648	0.0393276
-0.06	0.0648115	-0.000383742	-0.028181	0.0561408	0.0032269	0.0707354	0.131174	0.00192932	-0.00335419	0.11046	0.000730687	-0.00204718		-0.06	0.0235712	0.0568896	0.054917	0.0084158	0.0617017	0.0362158	0.0613436	0.0580273	0.0208875	0.0177226	0.0730175	0.0551918	0.0419846	0.143046	0.0225892	0.0824844	0.0407671	0.118986	0.109505	0.0341119	0.0729273	0.0477886	0.0488108	0.0579105	0.0408226	0.0411474	0.115114	0.0964185	0.054407	0.0919853	0.0405261	0.0958758	0.0439911	0.0341183	0.0370991
[truncated: 321 more rows]
[truncated: 124 more columns]

## Sheet: 4E
Triggered average on REWARD across recordings							Heatmaps
X	Vglut2	Calb1	Anxa1	DAT		X	Vglut2 - heatmap																												Calb1 - heatmap
Time	Licking	Licking	Licking	Licking		Time	Mouse # below																												Mouse # below
[truncated: 421 more rows]
[truncated: 116 more columns]

## Sheet: 4F
	Triggered average on AIR PUFF across recordings														Heatmaps
[truncated: 423 more rows]
[truncated: 137 more columns]

[truncated: 4 more sheets: 4G, 4H, 4I, 4L]
