# Supplementary material for: Unique functional responses differentially map onto genetic subtypes of dopamine neurons
Source: Nat Neurosci. 2023 Aug 3;26(10):1762–74. doi: 10.1038/s41593-023-01401-9 (PMC10545540; doi:10.1038/s41593-023-01401-9)
Supplement: Supplementary file 7 — Statistical source data. [file 41593_2023_1401_MOESM7_ESM.xlsx]

## Sheet: 5A
	ACCELERATION (left column)																	ΔF/F (right column)
X	Vglut2					Calb1					Anxa1						X	Vglut2					Calb1					Anxa1
Time (s)	largest dec -------- to -------- smallest dec					largest dec -------- to -------- smallest dec					largest acc -------- to -------- smallest acc						Time (s)	largest dec -------- to -------- smallest dec					largest dec -------- to -------- smallest dec					largest acc -------- to -------- smallest acc
-0.99	-0.00964657	0.0425109	0.128141	0.0489441	0.0523453	0.0580483	0.0565518	0.119135	0.0673672	-0.018623	-0.129288	0.0104608	-0.0622571	-0.0207043	-0.0772565		-0.99	0.068192	0.0699971	0.0690287	0.0684187	0.0660205	0.0405934	0.0389126	0.040911	0.0416239	0.0391554	0.145672	0.153771	0.148992	0.14813	0.148857
-0.98	0.00018643	0.0400737	0.161946	0.0574789	0.0748033	0.0725931	0.0850827	0.118949	0.0630583	-0.0100045	-0.131088	-0.00594141	-0.0729602	-0.0294349	-0.0683979		-0.98	0.0696675	0.0705882	0.067862	0.0701365	0.0645286	0.0417381	0.0431314	0.0401431	0.0385714	0.0410225	0.145595	0.152443	0.151143	0.148314	0.148711
-0.97	0.0157721	0.0415351	0.160274	0.0477477	0.0838453	0.0784097	0.112519	0.0940604	0.0655425	-0.00581114	-0.117112	-0.023413	-0.086475	-0.0191897	-0.0543472		-0.97	0.0683234	0.0704951	0.0680771	0.0686248	0.0654792	0.040607	0.0419982	0.0403601	0.0393115	0.0399743	0.145672	0.153104	0.148694	0.148759	0.149164
-0.96	0.0465913	0.0333286	0.155791	0.0299521	0.0709191	0.083835	0.109328	0.0900958	0.0493421	0.0208637	-0.0886862	-0.0406781	-0.0921343	-0.00872905	-0.047404		-0.96	0.0682736	0.0704184	0.0683359	0.0688186	0.0651419	0.0398079	0.0423175	0.0401516	0.0387625	0.0400794	0.145284	0.152833	0.148515	0.149146	0.149477
-0.95	0.0732444	0.0448672	0.154299	0.0184546	0.0693614	0.103413	0.1297	0.0645779	0.0255875	0.0288146	-0.059732	-0.0479514	-0.0839395	-0.00738185	-0.0354352		-0.95	0.0675591	0.0706363	0.0692201	0.0689672	0.0655895	0.0387752	0.0414693	0.0402765	0.0392436	0.0403357	0.144741	0.152896	0.147328	0.149408	0.149477
-0.94	0.0939994	0.0483819	0.14751	0.0105497	0.0563912	0.118522	0.131233	0.0445107	0.0193262	0.0362024	-0.030707	-0.0528138	-0.0759225	-0.00706608	-0.0242607		-0.94	0.0673059	0.0704984	0.0702028	0.0694351	0.0656555	0.0380093	0.0411709	0.0402489	0.0392696	0.0408447	0.144185	0.152836	0.147143	0.149501	0.14984
-0.93	0.101927	0.0493906	0.123247	-0.0305802	0.052353	0.135793	0.154184	0.0130547	0.0127643	0.0454207	0.000451578	-0.0428728	-0.0574734	0.0075443	-0.0193314		-0.93	0.0675033	0.07045	0.0711017	0.0695681	0.065685	0.0372388	0.0409973	0.0408108	0.0398639	0.0409367	0.143186	0.152418	0.146681	0.149814	0.149966
-0.92	0.116929	0.0578389	0.116814	-0.0466623	0.0420543	0.147339	0.147991	-0.0167324	-0.0154698	0.0589312	0.0221601	-0.0277393	-0.0459029	0.00388155	-0.0110483		-0.92	0.0671617	0.0706138	0.0716817	0.0701674	0.0657769	0.0365697	0.0402563	0.0408329	0.0405933	0.0413613	0.142245	0.152187	0.146452	0.149816	0.149761
-0.91	0.0965917	0.0707837	0.108165	-0.0406451	0.0283267	0.175246	0.156964	-0.0440956	-0.0277571	0.033382	0.0354921	-0.0105611	-0.0342295	-0.00496616	-0.011355		-0.91	0.0671027	0.0705633	0.0719797	0.0705789	0.06618	0.0367706	0.0396359	0.0405236	0.0417763	0.0413271	0.141663	0.152382	0.146235	0.149683	0.149537
-0.9	0.0841351	0.0628319	0.100906	-0.047808	0.0191632	0.178591	0.142478	-0.0664043	-0.038776	0.05375	0.0433563	-0.00563918	-0.0355279	-0.00196448	0.00923911		-0.9	0.067155	0.0701684	0.0716592	0.0706436	0.0662889	0.0364173	0.0396704	0.0410369	0.0414635	0.0410415	0.141021	0.152409	0.146511	0.149515	0.14967
-0.89	0.0660429	0.0721512	0.0956165	-0.0559439	0.0175363	0.181495	0.138433	-0.0842484	-0.0434462	0.0564188	0.0363505	0.00514854	-0.0313408	-0.00823629	0.0167707		-0.89	0.0672566	0.0701824	0.0718069	0.0708759	0.0660209	0.0371638	0.0391299	0.0417641	0.041531	0.0403881	0.139933	0.15244	0.146731	0.149394	0.149355
-0.88	0.0251834	0.0845328	0.120557	-0.0360999	0.0046929	0.169686	0.104871	-0.0770652	-0.0559008	0.0728659	0.0283809	0.00280228	-0.0342938	-3.71561e-05	0.0127513		-0.88	0.0667705	0.0697721	0.0714609	0.0712507	0.0658806	0.0368242	0.0382583	0.0418732	0.0412898	0.0400534	0.139481	0.152353	0.146887	0.14915	0.148986
-0.87	-0.00911265	0.0870104	0.11628	-0.042952	-0.018125	0.164659	0.12078	-0.0561633	-0.0474908	0.0795365	0.0173606	-0.00982762	-0.0242001	0.00627979	0.000733562		-0.87	0.0668853	0.0691955	0.0710412	0.0714594	0.065845	0.0362855	0.0372641	0.0422497	0.0409454	0.0398141	0.138952	0.151953	0.147961	0.148898	0.148644
-0.86	-0.0249896	0.0854406	0.101708	-0.0712363	-0.011154	0.141673	0.0995577	-0.034348	-0.0440571	0.0726664	-0.00362135	-0.031749	-0.0194674	0.0136236	-0.00916332		-0.86	0.0666859	0.0690937	0.0711881	0.0713271	0.0655342	0.0367791	0.0375188	0.0436293	0.0397707	0.0396647	0.138309	0.151509	0.148134	0.148881	0.148498
-0.85	-0.0253033	0.0888847	0.107969	-0.0644329	-0.0165612	0.108114	0.0844098	0.0198014	-0.019994	0.0617803	-0.0359011	-0.0398832	-0.00974456	0.0089827	-0.0453211		-0.85	0.0665828	0.0689081	0.0714907	0.0714425	0.0651492	0.0371256	0.0372636	0.0442328	0.0401666	0.03959	0.137709	0.150899	0.148275	0.148991	0.148017
-0.84	-0.0290652	0.0827764	0.107223	-0.0648422	-0.0263014	0.0994084	0.0659614	0.0643448	-0.0143683	0.039075	-0.0578817	-0.0686807	-0.00524042	0.0133783	-0.0604642		-0.84	0.0663999	0.0689327	0.0716069	0.0717232	0.0654943	0.0365313	0.036856	0.0450736	0.0396153	0.0398225	0.1375	0.150477	0.148403	0.149151	0.147907
-0.83	-0.0206656	0.0684455	0.0935035	-0.0584826	-0.0438509	0.0874857	0.0595363	0.116299	0.0129815	0.0194329	-0.0872025	-0.0830739	-0.0135723	-0.0142379	-0.0698267		-0.83	0.0665538	0.0691246	0.0717501	0.0715793	0.0655757	0.0368599	0.0369885	0.0461301	0.0395794	0.0400464	0.136702	0.15059	0.148408	0.148992	0.147916
-0.82	0.00381251	0.0641119	0.0826939	-0.0432156	-0.0496601	0.0740306	0.0372342	0.157931	0.052128	0.00393291	-0.109871	-0.0932919	-0.0282692	-0.0389885	-0.071902		-0.82	0.0660335	0.069078	0.0721816	0.0717473	0.0655506	0.0378261	0.037892	0.0476809	0.0397014	0.0396026	0.136297	0.150748	0.14772	0.149222	0.147748
-0.81	0.03837	0.0591306	0.0893802	-0.0257648	-0.0436451	0.0838329	0.0396778	0.194511	0.0888902	0.00716158	-0.137263	-0.0992616	-0.0520396	-0.070363	-0.0637535		-0.81	0.0657348	0.0689348	0.0721796	0.0720863	0.0660008	0.0372448	0.0382675	0.0488463	0.0398739	0.0393922	0.135966	0.15073	0.147649	0.148983	0.147484
-0.8	0.0606278	0.0608292	0.0777438	-0.00826458	-0.054223	0.0939441	0.0393108	0.209291	0.105957	0.00974643	-0.152701	-0.110407	-0.0791778	-0.0888697	-0.0686497		-0.8	0.0660565	0.0690374	0.0719388	0.0720383	0.0661651	0.0370844	0.0383643	0.0503228	0.0393346	0.0385319	0.135947	0.150939	0.148124	0.149036	0.147892
-0.79	0.0871365	0.0561731	0.0786786	0.0170839	-0.0446776	0.0982941	0.0514709	0.223084	0.137419	0.0262758	-0.166832	-0.101166	-0.0990417	-0.111008	-0.0675696		-0.79	0.0662905	0.0685606	0.0717597	0.0718222	0.0663501	0.0367218	0.0392511	0.0517136	0.039996	0.0379591	0.135459	0.150807	0.148393	0.148801	0.148045
-0.78	0.114651	0.0576691	0.0778049	0.0283687	-0.0359419	0.103998	0.0617055	0.215331	0.147057	0.0313585	-0.180587	-0.0969283	-0.0946392	-0.110232	-0.0645894		-0.78	0.0662082	0.0682054	0.0715355	0.0717535	0.0669943	0.0369055	0.0394482	0.0523328	0.0399315	0.0374819	0.135774	0.15061	0.148676	0.14895	0.148155
-0.77	0.130978	0.0423999	0.0893865	0.0341745	-0.0287231	0.0950691	0.0714984	0.193256	0.140781	0.0455025	-0.184171	-0.0768398	-0.0935262	-0.111363	-0.0653018		-0.77	0.0666715	0.0680864	0.0713009	0.071853	0.0668535	0.0364887	0.0397057	0.0519517	0.0395616	0.0365764	0.135466	0.150434	0.149273	0.148819	0.148578
-0.76	0.147612	0.0353492	0.0819389	0.0434753	-0.0365311	0.0791064	0.0800531	0.165845	0.132961	0.0404342	-0.171889	-0.0657003	-0.0848166	-0.107343	-0.0688913		-0.76	0.0672877	0.0679817	0.0709508	0.0716205	0.0668181	0.0369364	0.0403215	0.0522623	0.0394128	0.0362208	0.135224	0.150477	0.149324	0.149196	0.14896
-0.75	0.148368	0.0207599	0.0837979	0.0392227	-0.024064	0.0919857	0.0888554	0.130167	0.123927	0.0412743	-0.150568	-0.03573	-0.0710408	-0.0929651	-0.0670322		-0.75	0.067178	0.0673277	0.0711249	0.071332	0.0668346	0.0370238	0.0413254	0.0521197	0.0394365	0.0360393	0.134846	0.150489	0.149069	0.149171	0.149311
-0.74	0.147936	0.0111674	0.0506373	0.0203787	-0.0294419	0.094443	0.088844	0.0859507	0.121516	0.0374697	-0.12651	-0.0192257	-0.062499	-0.0695392	-0.073898		-0.74	0.0669427	0.0672389	0.0709011	0.0710287	0.0668516	0.0381527	0.04166	0.0513869	0.038673	0.0353606	0.134992	0.150619	0.149017	0.149595	0.149671
-0.73	0.163824	-0.00209608	0.0271463	0.0191007	-0.0201901	0.1108	0.0714442	0.0320873	0.107263	0.03376	-0.0891689	0.00346071	-0.0698812	-0.0520935	-0.0697989		-0.73	0.0666589	0.0671736	0.071105	0.0709953	0.0665671	0.0386602	0.0424927	0.0516323	0.0387334	0.0353295	0.13449	0.150545	0.148818	0.150139	0.149902
-0.72	0.160205	-0.0103999	0.0214186	0.0157509	0.0047771	0.143327	0.0370126	-0.00542294	0.0865738	0.00772697	-0.0647097	0.0120196	-0.0646273	-0.0203879	-0.061229		-0.72	0.0667798	0.0674755	0.070908	0.0705464	0.0664693	0.0382905	0.0435265	0.0519604	0.0385143	0.0356595	0.134128	0.150727	0.148114	0.150435	0.150288
-0.71	0.143117	-0.0360529	0.0084595	0.025645	0.0117974	0.168222	0.0136645	-0.0268608	0.0575351	0.00186457	-0.045886	0.0291791	-0.049997	0.00856817	-0.0463131		-0.71	0.0665242	0.0670967	0.0707914	0.0704565	0.066583	0.0381662	0.0443875	0.0515703	0.0384935	0.0355207	0.133713	0.150083	0.148124	0.150636	0.150667
-0.7	0.121529	-0.0535554	-0.0247364	0.0417603	0.0295243	0.176685	0.00257027	-0.0439037	0.0368823	-0.00765414	-0.0336353	0.0230274	-0.0392997	0.0222083	-0.0234069		-0.7	0.0660917	0.0670831	0.070184	0.0700535	0.0664236	0.0384429	0.0450298	0.051068	0.0386129	0.0363092	0.133189	0.149954	0.14776	0.151022	0.150575
-0.69	0.107762	-0.0727208	-0.0186026	0.0560163	0.0309562	0.188276	-0.00462994	-0.0503912	0.0140701	-0.0124565	-0.0192185	0.0167782	-0.0316003	0.0281386	0.00190594		-0.69	0.0662457	0.0667055	0.0698998	0.0702895	0.0661632	0.0383803	0.046456	0.0509411	0.03876	0.0372568	0.132603	0.149851	0.147187	0.15099	0.150505
-0.68	0.0890223	-0.0748386	-0.0123	0.054552	0.0276967	0.169448	0.00872435	-0.0404001	-0.00466747	-0.0124797	-0.0181144	0.0118801	-0.0141644	0.0347202	0.0166741		-0.68	0.0666626	0.0663615	0.0693762	0.0697348	0.0659227	0.0384443	0.0481907	0.0505497	0.0384912	0.0372835	0.13246	0.149701	0.146858	0.151172	0.150548
-0.67	0.0660429	-0.0686643	-0.0118022	0.0584963	0.0322616	0.154734	0.0171924	-0.029886	-0.00972069	0.0365293	-0.013291	-0.00329552	2.05889e-05	0.0387064	0.028476		-0.67	0.066275	0.0653557	0.0692457	0.0691728	0.0660942	0.0395343	0.0484276	0.0498117	0.0385568	0.0384811	0.132103	0.149246	0.147097	0.151377	0.149781
-0.66	0.0341763	-0.0328091	0.00317957	0.0600461	0.0696436	0.123976	0.0292851	-0.026584	-0.00275636	0.0543621	-0.0187498	-0.0307217	0.000187092	0.0412107	0.0281907		-0.66	0.0663205	0.0652892	0.068814	0.06833	0.0657892	0.0398327	0.0484546	0.0498927	0.0383256	0.0396274	0.131761	0.149423	0.146957	0.151794	0.149216
-0.65	0.0237497	-0.0212258	0.0307662	0.0212964	0.086844	0.107808	0.029642	-0.0223696	0.00635818	0.0575818	-0.0250924	-0.0425419	-0.00339313	0.0418857	0.0108882		-0.65	0.066515	0.0651064	0.0686224	0.0682281	0.0659559	0.0408537	0.0484908	0.0496711	0.0374223	0.0403351	0.13132	0.149108	0.1471	0.151935	0.148785
-0.64	0.0339341	0.0150918	0.0499897	0.0374317	0.110782	0.0889599	0.0217275	-0.0183674	0.0193345	0.0799349	-0.0486809	-0.0574783	-0.0018266	0.0377131	-0.0102861		-0.64	0.0662535	0.0644777	0.0683152	0.0674758	0.0661236	0.0405843	0.0482995	0.0489946	0.0370245	0.0407072	0.130599	0.148828	0.14709	0.152414	0.148302
-0.63	0.0178427	0.0403412	0.0611232	0.0534727	0.139904	0.1009	0.0138975	0.00361174	0.0311872	0.0754379	-0.0666022	-0.0805295	-0.0167204	0.0167242	-0.0389705		-0.63	0.0658916	0.0641739	0.068005	0.0676371	0.066149	0.0410319	0.0480843	0.0480934	0.0359822	0.0419955	0.129541	0.148705	0.147145	0.152246	0.147972
-0.62	-0.00622786	0.069795	0.0589186	0.0368924	0.141451	0.115856	0.0163865	0.013454	0.0563977	0.0489602	-0.0924621	-0.094083	-0.0348405	-0.000926909	-0.0608681		-0.62	0.0652979	0.0642733	0.0676806	0.067657	0.0661636	0.0412355	0.0487917	0.0481289	0.0358624	0.0427586	0.129177	0.148541	0.146541	0.152677	0.148354
-0.61	0.0200976	0.0758794	0.0814746	0.0263063	0.130928	0.144614	0.0143467	0.0280304	0.0742432	0.0440354	-0.114067	-0.0917703	-0.0461993	-0.0170221	-0.0769752		-0.61	0.0647808	0.0640408	0.0677466	0.0675163	0.0662381	0.0417925	0.0495362	0.0477939	0.0355623	0.0433604	0.12854	0.148322	0.146209	0.152572	0.148497
-0.6	0.0353084	0.0934916	0.0882788	0.0617308	0.122803	0.165856	0.0201847	0.0449119	0.0757583	0.0512243	-0.136275	-0.0962889	-0.053654	-0.0454958	-0.0826277		-0.6	0.0646735	0.063969	0.0674463	0.0670992	0.0662458	0.0422228	0.0502383	0.0476432	0.0359759	0.0439375	0.128254	0.14831	0.145688	0.15242	0.148521
-0.59	0.00583166	0.105991	0.0827289	0.0467404	0.113192	0.177261	0.0334615	0.0496136	0.0781924	0.0481532	-0.143926	-0.0973738	-0.0588671	-0.0627882	-0.0910619		-0.59	0.0645723	0.064273	0.0671121	0.0668122	0.0665168	0.0431984	0.0506283	0.0486789	0.0364043	0.0446953	0.128103	0.148212	0.145527	0.152232	0.148733
-0.58	0.00193673	0.124864	0.0893163	0.0319417	0.0737444	0.179419	0.0481295	0.0358994	0.093939	0.0600181	-0.153687	-0.0990442	-0.0545568	-0.0611662	-0.0871725		-0.58	0.0650015	0.0642485	0.0671235	0.0661319	0.0668491	0.0439955	0.0505025	0.050047	0.0372244	0.0443551	0.128269	0.147869	0.145042	0.1521	0.148912
-0.57	0.0287479	0.134061	0.101702	0.0559377	0.0724492	0.16743	0.0549029	0.0460968	0.0868733	0.0484675	-0.157083	-0.100754	-0.0494949	-0.0763527	-0.0900455		-0.57	0.0651837	0.0641174	0.0668779	0.0656944	0.0669202	0.0436952	0.050002	0.0505764	0.0371792	0.0442259	0.127988	0.147861	0.144985	0.151539	0.148714
-0.56	0.00562023	0.136961	0.0750194	0.0703417	0.0579926	0.150494	0.0397781	0.0519921	0.0761349	0.0381144	-0.149885	-0.113068	-0.0463964	-0.0904046	-0.0912658		-0.56	0.0654417	0.0638388	0.0665717	0.0651475	0.0670914	0.0435525	0.0493257	0.0505812	0.0380069	0.0443494	0.128225	0.147822	0.144632	0.151027	0.148602
-0.55	0.00484543	0.145432	0.0556869	0.071194	0.0419697	0.126175	0.0330686	0.0671572	0.0852512	0.0265469	-0.137476	-0.12297	-0.0510151	-0.0886559	-0.093939		-0.55	0.0652755	0.0638254	0.0665105	0.0648933	0.0673371	0.0431269	0.0485273	0.0509744	0.0382071	0.0439948	0.128425	0.147676	0.144781	0.150909	0.148684
-0.54	0.00648223	0.134478	0.0641642	0.07306	0.0302999	0.118178	0.0224121	0.0880723	0.0779937	0.0155644	-0.12941	-0.126604	-0.0589886	-0.0935354	-0.0796963		-0.54	0.0649307	0.063614	0.0664812	0.0646631	0.0673474	0.04296	0.0477029	0.0505962	0.0387596	0.0438934	0.12853	0.147228	0.144053	0.151037	0.148985
-0.53	0.00917279	0.103318	0.0652979	0.0875668	0.0429043	0.112803	-0.00217552	0.101906	0.0711656	0.0189923	-0.116481	-0.117926	-0.06599	-0.10377	-0.0771994		-0.53	0.0641346	0.0637224	0.0661188	0.0640365	0.0674281	0.0428877	0.0476317	0.0502194	0.0389532	0.044321	0.128916	0.147559	0.143773	0.151064	0.14907
-0.52	-0.00264499	0.0583432	0.0549041	0.0886615	0.0345399	0.119192	-0.00445092	0.101094	0.0664823	0.0267076	-0.101307	-0.103629	-0.0852282	-0.100267	-0.0793737		-0.52	0.0641895	0.0637486	0.0660509	0.0637054	0.0678218	0.0439437	0.048273	0.0501144	0.0391042	0.0440684	0.129603	0.147509	0.143212	0.150996	0.149461
-0.51	0.0074541	0.0440466	0.054749	0.0810985	0.0362953	0.119591	0.00145018	0.0921512	0.0588495	0.037771	-0.0864619	-0.0798334	-0.102842	-0.100497	-0.0876786		-0.51	0.063984	0.0638223	0.0660956	0.064062	0.0683435	0.0437855	0.0483884	0.050483	0.039034	0.0436036	0.130009	0.147113	0.142548	0.151172	0.150021
-0.5	-0.015548	0.0232869	0.068494	0.0756863	0.0554081	0.128116	-0.0102114	0.0666656	0.048786	0.0510854	-0.0676218	-0.0634581	-0.116871	-0.106238	-0.0874083		-0.5	0.0639474	0.0639016	0.0659461	0.0637123	0.068463	0.044264	0.0488502	0.0503345	0.0389341	0.0434539	0.130053	0.146456	0.141549	0.150771	0.150443
-0.49	0.00722138	-0.0182599	0.0617552	0.069201	0.0742726	0.128086	-0.0328809	0.0549084	0.029495	0.0550049	-0.0457768	-0.0609352	-0.134557	-0.101995	-0.097633		-0.49	0.0639985	0.0639945	0.0655925	0.0633488	0.0685406	0.0450809	0.0489006	0.0497257	0.038702	0.0431969	0.130436	0.146316	0.141421	0.150415	0.150972
-0.48	0.000813987	-0.0429798	0.0562733	0.0525652	0.074102	0.119274	-0.0430198	0.0457898	-0.00435324	0.0452503	-0.0259514	-0.0697193	-0.155026	-0.101069	-0.112573		-0.48	0.0640835	0.0639004	0.0656843	0.0634222	0.0683988	0.0452551	0.0487105	0.0485365	0.0380213	0.0425668	0.130669	0.145807	0.140547	0.150634	0.151674
-0.47	0.000119327	-0.0491493	0.0338934	0.0360178	0.0554075	0.116705	-0.0610853	0.0460853	-0.0340725	0.0472444	-0.00906299	-0.0817274	-0.168296	-0.0973427	-0.106132		-0.47	0.0640458	0.0638803	0.0652188	0.0631387	0.0682095	0.0449113	0.04841	0.0471117	0.0378695	0.0421579	0.130723	0.144994	0.139842	0.15057	0.152499
-0.46	-0.00970153	-0.100329	0.0168	0.000814211	0.0405675	0.11155	-0.0516991	0.0439295	-0.0469165	0.0424256	0.00698405	-0.0903767	-0.172809	-0.0942303	-0.106624		-0.46	0.0638556	0.0642087	0.0648342	0.0626838	0.0670107	0.0459236	0.0479572	0.0455004	0.0370781	0.0423584	0.130677	0.144563	0.139381	0.150637	0.15343
-0.45	-0.0120291	-0.139467	-0.00879909	-0.0320977	-0.00051003	0.127252	-0.0350417	0.0510796	-0.0685676	0.0461467	0.00723257	-0.0955611	-0.164996	-0.0822795	-0.1046		-0.45	0.0640639	0.0641185	0.0643041	0.0628225	0.0664786	0.0462171	0.0477332	0.0443544	0.0367178	0.0420503	0.131047	0.144262	0.138729	0.151072	0.15465
-0.44	-0.0380278	-0.134189	-0.0269741	-0.0414917	-0.0299862	0.126079	0.00494224	0.0506701	-0.0702098	0.0534059	0.011616	-0.0901029	-0.148094	-0.0766504	-0.0984105		-0.44	0.0642114	0.0641798	0.0642709	0.062294	0.0659064	0.0464208	0.0476147	0.0438505	0.0357315	0.0419391	0.131092	0.143745	0.137957	0.151077	0.155526
-0.43	-0.0597569	-0.145616	-0.0828991	-0.0608999	-0.0562737	0.134274	0.04349	0.0554778	-0.070037	0.0613867	0.00651229	-0.081192	-0.122129	-0.0641078	-0.0801149		-0.43	0.064179	0.0641757	0.0642751	0.0619399	0.0655607	0.0460106	0.047365	0.0436442	0.0364209	0.0422146	0.130295	0.143306	0.137465	0.150831	0.156016
-0.42	-0.0594317	-0.145334	-0.111098	-0.0695927	-0.0842968	0.124319	0.0920673	0.0400217	-0.061524	0.0832316	-0.0025193	-0.0891128	-0.0927921	-0.0550708	-0.0714885		-0.42	0.0644014	0.0642749	0.0642881	0.0614352	0.0648454	0.046129	0.0468237	0.0436839	0.0362862	0.0424771	0.12981	0.143363	0.137026	0.150737	0.156335
-0.41	-0.0649089	-0.112332	-0.108683	-0.0488082	-0.0938114	0.119211	0.114237	0.0516397	-0.074517	0.110271	-0.01452	-0.0866051	-0.0678683	-0.0464345	-0.0516003		-0.41	0.064588	0.0641229	0.0641901	0.0612096	0.0646207	0.0458218	0.0476968	0.0433798	0.0364758	0.0420903	0.129255	0.142954	0.136692	0.15079	0.156677
-0.4	-0.0801346	-0.0982979	-0.112705	-0.0333819	-0.0833295	0.103414	0.146882	0.0634427	-0.0694673	0.0942778	-0.0180796	-0.0806182	-0.0440388	-0.0329924	-0.0303261		-0.4	0.0644949	0.0638317	0.064334	0.0607257	0.0640857	0.0454833	0.0479676	0.0432614	0.0371404	0.0430186	0.128334	0.142791	0.136552	0.150373	0.156594
-0.39	-0.0910649	-0.10332	-0.132485	-0.022936	-0.0920968	0.103575	0.166327	0.082426	-0.06166	0.0797685	-0.0373006	-0.0781853	-0.0237468	-0.0216145	-0.0130563		-0.39	0.0646032	0.0642039	0.0643986	0.0607972	0.0639603	0.0448839	0.0477463	0.0427654	0.0375823	0.0432186	0.127881	0.142012	0.136314	0.150209	0.156634
-0.38	-0.0850875	-0.0827365	-0.102638	-0.00727954	-0.0821457	0.113321	0.188602	0.115023	-0.0427639	0.0714113	-0.0520321	-0.073355	-0.00789338	-0.00553268	0.0065294		-0.38	0.0647406	0.0642407	0.0638977	0.0607905	0.063699	0.0445204	0.0477057	0.0427094	0.0374982	0.043095	0.127797	0.141173	0.136332	0.15035	0.157195
-0.37	-0.107096	-0.0823844	-0.0485256	-0.00740595	-0.0558987	0.138902	0.197606	0.138499	-0.0395498	0.0445505	-0.0717923	-0.057574	0.000727272	0.00966238	0.0171716		-0.37	0.065209	0.0642712	0.0638682	0.0608442	0.0635367	0.0444759	0.0475055	0.0428041	0.0375435	0.0439358	0.12767	0.140475	0.135961	0.150219	0.157061
-0.36	-0.107462	-0.0997375	-0.0432772	-0.00799737	-0.0340897	0.168468	0.202968	0.153321	-0.0100312	0.00363283	-0.0886127	-0.0526888	0.00257497	0.0298647	0.0225026		-0.36	0.0656946	0.0645813	0.0638723	0.0603933	0.063531	0.0443829	0.0467083	0.0429082	0.0373347	0.0445454	0.127441	0.139877	0.135341	0.149861	0.156987
-0.35	-0.0796527	-0.0874036	-0.0148831	-0.00599631	-0.0341697	0.18906	0.200887	0.157588	0.0183921	0.00705213	-0.109242	-0.0528427	-0.0146639	0.0292789	0.0178721		-0.35	0.0660315	0.065105	0.0639306	0.0599602	0.0638324	0.0448309	0.0458844	0.0432189	0.0373104	0.0442424	0.127447	0.139355	0.13477	0.149723	0.156995
-0.34	-0.0763918	-0.0311047	0.0379542	-0.00209384	-0.00596858	0.214772	0.193955	0.158322	0.0150873	-0.0130743	-0.118468	-0.0544691	-0.0383599	0.0213867	0.0123881		-0.34	0.0661976	0.0647532	0.0638805	0.0597074	0.0636834	0.0448667	0.045549	0.0440227	0.0377004	0.0436669	0.12696	0.139388	0.134372	0.149538	0.157278
-0.33	-0.0497951	0.0151461	0.0708783	0.00153964	0.00928093	0.210667	0.196271	0.138987	0.0164415	-0.0209167	-0.12266	-0.0649588	-0.0759806	-0.00199722	-0.0146721		-0.33	0.0660038	0.0649043	0.0634344	0.0589002	0.0635233	0.0454202	0.044922	0.0443961	0.037637	0.0442235	0.126719	0.139274	0.134088	0.148798	0.157154
-0.32	0.00895263	0.0758858	0.0787784	0.0237698	0.0294679	0.210451	0.171465	0.141377	0.0157777	-0.0158177	-0.128089	-0.0716664	-0.115548	-0.0426402	-0.0540086		-0.32	0.0657047	0.064641	0.0635858	0.0586432	0.0632229	0.0448323	0.0451393	0.0448598	0.0377731	0.0435575	0.126448	0.138835	0.134265	0.148543	0.157514
-0.31	0.05921	0.154216	0.120165	0.0478613	0.0421556	0.203832	0.163415	0.102606	0.00672674	-0.00161012	-0.136199	-0.0980896	-0.159979	-0.0927431	-0.0925276		-0.31	0.0659544	0.064354	0.0635064	0.0585423	0.0635289	0.0453283	0.0450701	0.0459704	0.0379466	0.0431057	0.126137	0.138771	0.134362	0.148316	0.156897
-0.3	0.12126	0.206251	0.149302	0.068981	0.0670531	0.202065	0.143982	0.0867824	-0.0124248	-0.00439897	-0.143805	-0.135529	-0.200943	-0.154625	-0.131692		-0.3	0.0658856	0.0641189	0.0634688	0.0582015	0.063093	0.0447049	0.0455871	0.0460778	0.0379024	0.0432373	0.12572	0.138494	0.13432	0.148028	0.156577
-0.29	0.202533	0.238482	0.168683	0.079197	0.0935521	0.201812	0.127895	0.0571936	0.0011374	0.0225758	-0.159175	-0.172948	-0.243861	-0.215575	-0.180663		-0.29	0.0662883	0.0642309	0.0634557	0.0579385	0.0631275	0.0443721	0.0455048	0.0465516	0.0378442	0.0445088	0.125461	0.138333	0.134456	0.147748	0.15559
-0.28	0.287207	0.26112	0.162209	0.092895	0.130775	0.229179	0.108177	0.0416525	0.0208775	0.0342788	-0.176034	-0.199949	-0.267829	-0.280229	-0.207612		-0.28	0.0670359	0.0642979	0.0639838	0.058334	0.0628734	0.0443156	0.0455894	0.0463903	0.0381586	0.0451786	0.125113	0.138325	0.134403	0.147414	0.154489
-0.27	0.356494	0.267838	0.176887	0.105044	0.155503	0.252216	0.11115	0.0271975	0.0505513	0.0365959	-0.173888	-0.223558	-0.272326	-0.310539	-0.231509		-0.27	0.0672295	0.0644132	0.0639229	0.0577428	0.062777	0.0452953	0.0451786	0.0466857	0.038439	0.0454362	0.124801	0.138336	0.134101	0.146961	0.15335
-0.26	0.403345	0.283211	0.172454	0.107272	0.159518	0.282793	0.134491	0.0593129	0.0910172	0.0488514	-0.165501	-0.225476	-0.264561	-0.328102	-0.24607		-0.26	0.0671422	0.0644159	0.0641137	0.0574564	0.0625847	0.0449335	0.0448065	0.0463233	0.0391112	0.0460573	0.124829	0.138586	0.134399	0.146441	0.152975
-0.25	0.445748	0.311465	0.152148	0.102831	0.175745	0.306616	0.163331	0.0772917	0.125981	0.0776939	-0.145375	-0.203196	-0.236782	-0.312862	-0.255373		-0.25	0.0672364	0.0643898	0.0639802	0.0575568	0.0625032	0.0454974	0.0444979	0.0456161	0.0397793	0.0462597	0.124919	0.138692	0.134494	0.146228	0.152269
-0.24	0.482953	0.314675	0.121105	0.0981545	0.161342	0.323093	0.19132	0.103343	0.156947	0.116203	-0.109515	-0.158881	-0.181868	-0.275668	-0.233537		-0.24	0.0673127	0.0643959	0.0641371	0.0572401	0.0621971	0.0462819	0.0450574	0.0445318	0.0403793	0.0462531	0.125061	0.138633	0.133824	0.145513	0.15184
-0.23	0.503071	0.315033	0.122009	0.0879447	0.138324	0.334666	0.216703	0.113664	0.182127	0.145118	-0.0691781	-0.102243	-0.123056	-0.207656	-0.200065		-0.23	0.0676635	0.064246	0.0639668	0.0569771	0.0618069	0.0467999	0.0456113	0.0440497	0.0411799	0.0466948	0.125575	0.138624	0.133573	0.144859	0.151379
-0.22	0.482782	0.283155	0.0910982	0.0614155	0.109873	0.338801	0.229288	0.128162	0.192012	0.176368	-0.0285045	-0.0292458	-0.0577428	-0.137858	-0.129811		-0.22	0.0679323	0.0639574	0.0636876	0.0567891	0.0619575	0.0465835	0.0457526	0.0427875	0.0417513	0.0470753	0.125801	0.13875	0.133373	0.144393	0.150842
-0.21	0.489622	0.263151	0.0726437	0.0333889	0.0871028	0.335363	0.230371	0.118323	0.177155	0.181215	0.0232706	0.0597856	0.0205056	-0.0577231	-0.0529535		-0.21	0.0680524	0.0635362	0.0633032	0.0567966	0.0613527	0.0469101	0.0456814	0.041873	0.0418252	0.0475091	0.126074	0.138364	0.132843	0.143669	0.150206
-0.2	0.478474	0.237463	0.0486106	-0.00703192	0.0355363	0.318399	0.225928	0.106639	0.167695	0.174365	0.0731743	0.147673	0.106435	0.0447354	0.0406993		-0.2	0.0683692	0.0632069	0.063446	0.0562479	0.061031	0.0467462	0.0451059	0.0420955	0.0415337	0.0476351	0.126244	0.138202	0.132447	0.143091	0.149641
-0.19	0.449861	0.18186	0.0233231	-0.0379246	-0.00079308	0.300811	0.221062	0.0901514	0.141309	0.133635	0.12387	0.222764	0.185085	0.139771	0.128859		-0.19	0.0685701	0.0627325	0.0631555	0.0562161	0.0608896	0.0461621	0.0455241	0.0421771	0.0410014	0.0476336	0.12693	0.138129	0.132629	0.142456	0.148916
-0.18	0.393745	0.137064	-0.00119424	-0.0770479	-0.0343669	0.271131	0.195169	0.0632421	0.0997415	0.0884886	0.166561	0.294897	0.260155	0.231208	0.218396		-0.18	0.0686437	0.0620311	0.0632145	0.0559292	0.060912	0.0453414	0.0447875	0.0424431	0.0400626	0.0470181	0.127238	0.13834	0.132791	0.142122	0.148321
-0.17	0.356151	0.144703	-0.0245462	-0.0975339	-0.0633241	0.220059	0.174017	0.0227894	0.0683103	0.0365617	0.208215	0.348601	0.32404	0.309082	0.287347		-0.17	0.0690064	0.0615862	0.0629642	0.055741	0.0602769	0.0450844	0.044832	0.043145	0.0393334	0.0464972	0.127303	0.138677	0.13284	0.141816	0.147877
-0.16	0.302392	0.100214	-0.0434193	-0.10998	-0.101093	0.143932	0.133203	-0.0289873	0.0202044	-0.0156365	0.226507	0.383105	0.364295	0.372627	0.339225		-0.16	0.0691907	0.0611335	0.0624275	0.0553676	0.0599641	0.0451937	0.0448202	0.0433592	0.0384926	0.0461685	0.127144	0.139078	0.133048	0.141369	0.147008
-0.15	0.253453	0.0589046	-0.044597	-0.108595	-0.11574	0.0833809	0.0791193	-0.0706597	-0.0244075	-0.0790988	0.229364	0.387731	0.371275	0.387479	0.368205		-0.15	0.0697334	0.0605452	0.0619074	0.0558569	0.0593614	0.0445561	0.0451745	0.043578	0.0377181	0.046382	0.126978	0.139263	0.133639	0.141028	0.146405
-0.14	0.220261	0.0534954	-0.0229066	-0.101328	-0.103006	0.0260666	0.0442116	-0.0989175	-0.0707262	-0.101046	0.209989	0.377711	0.348577	0.371022	0.367713		-0.14	0.0700367	0.0602381	0.0611034	0.0555721	0.0588312	0.0449577	0.0447174	0.0436231	0.0367582	0.0460249	0.126068	0.139397	0.134237	0.140387	0.146281
-0.13	0.210292	0.0542696	-0.00151944	-0.0637346	-0.0956507	-0.0173045	0.0332019	-0.0969678	-0.0718939	-0.10919	0.168674	0.311466	0.278231	0.300723	0.314576		-0.13	0.0699179	0.0599542	0.0605343	0.055331	0.0585955	0.0451034	0.0444924	0.0438408	0.0356937	0.0456873	0.125323	0.138622	0.134341	0.139912	0.145672
-0.12	0.207745	0.0554718	0.0488049	-0.00582911	-0.0522698	-0.0228063	0.062922	-0.0564804	-0.0518165	-0.0762742	0.0908095	0.199405	0.161799	0.180667	0.21489		-0.12	0.0698649	0.059569	0.0599476	0.0555658	0.0582935	0.0450292	0.044461	0.0444421	0.0345453	0.0457628	0.124733	0.137843	0.134497	0.139099	0.144996
-0.11	0.258389	0.111769	0.116905	0.0672385	0.0212764	0.0286402	0.115235	0.0226628	0.0179014	0.0107472	-0.0160138	0.0361483	0.000992468	0.000206462	0.0628818		-0.11	0.0700017	0.0592043	0.0595438	0.055355	0.0580381	0.0443952	0.0445509	0.0454621	0.0340501	0.0448469	0.124018	0.137297	0.134665	0.138501	0.144342
-0.1	0.31514	0.17968	0.195132	0.164233	0.109105	0.0977603	0.209974	0.114632	0.127884	0.14948	-0.153704	-0.156015	-0.194431	-0.210218	-0.135431		-0.1	0.0700001	0.058811	0.0591532	0.0548262	0.0579819	0.0442234	0.0446634	0.0454871	0.0331859	0.0436056	0.123478	0.136311	0.134535	0.137403	0.143303
-0.09	0.402301	0.250526	0.291538	0.271263	0.196552	0.190524	0.308738	0.209108	0.253481	0.270699	-0.314007	-0.392293	-0.413138	-0.455015	-0.372578		-0.09	0.0697348	0.0581124	0.0586616	0.0547746	0.05706	0.0431084	0.0438609	0.0460749	0.0326272	0.0430351	0.122634	0.135581	0.134471	0.136829	0.14194
-0.08	0.485714	0.342123	0.385816	0.378807	0.31002	0.27496	0.400188	0.290213	0.350609	0.400684	-0.490373	-0.614613	-0.622897	-0.686264	-0.596163		-0.08	0.0698072	0.0574064	0.0579974	0.0544085	0.0564335	0.0427653	0.0441006	0.0463073	0.0321956	0.0420335	0.121959	0.134983	0.134397	0.135561	0.141066
-0.07	0.59473	0.435399	0.476176	0.485965	0.414644	0.36277	0.489831	0.371199	0.452936	0.509689	-0.54968	-0.819417	-0.802255	-0.894266	-0.800801		-0.07	0.0696326	0.0572005	0.0575298	0.054219	0.0559006	0.0420349	0.0433951	0.0458728	0.0321699	0.0408931	0.121124	0.134298	0.13435	0.134458	0.139965
-0.06	0.673189	0.520337	0.551873	0.584392	0.516696	0.444145	0.578323	0.451611	0.534152	0.592142	-0.716915	-0.9667	-0.935588	-1.03467	-0.95438		-0.06	0.0693642	0.0571142	0.0569389	0.0542101	0.0551358	0.0410421	0.0423788	0.0452294	0.0316727	0.0407603	0.120346	0.133229	0.133954	0.133143	0.138674
-0.05	0.78657	0.615158	0.657066	0.690351	0.638855	0.541219	0.672817	0.536141	0.606894	0.666026	-0.887417	-1.05692	-1.00473	-1.11486	-1.03441		-0.05	0.0688036	0.0571264	0.0564817	0.0539975	0.054498	0.0407135	0.0414914	0.0455957	0.0306701	0.0405542	0.119223	0.132108	0.133686	0.131856	0.137702
-0.04	0.870938	0.71556	0.739661	0.774374	0.724164	0.629395	0.743214	0.631231	0.673125	0.7154	-0.891323	-1.04347	-0.984469	-1.09001	-1.01267		-0.04	0.0686581	0.0569277	0.0561557	0.0537795	0.0541984	0.0412542	0.041174	0.0455427	0.0304763	0.0400281	0.118287	0.131083	0.133347	0.130621	0.136594
-0.03	0.834317	0.701776	0.709816	0.73815	0.705154	0.647705	0.736328	0.647089	0.66515	0.690875	-0.808487	-0.933829	-0.868679	-0.956465	-0.88803		-0.03	0.0687342	0.0569364	0.0554029	0.0537872	0.0534222	0.0405457	0.040738	0.0453578	0.0299301	0.0394878	0.117194	0.130348	0.133194	0.129516	0.135512
-0.02	0.717012	0.591774	0.591441	0.613707	0.589444	0.593388	0.623044	0.55809	0.568915	0.58494	-0.751402	-0.71313	-0.657322	-0.716177	-0.666152		-0.02	0.0689338	0.0568488	0.055149	0.0533212	0.0526019	0.0405128	0.0405918	0.04499	0.0286508	0.0393331	0.116305	0.128986	0.132644	0.128555	0.134026
-0.01	0.518995	0.398429	0.410484	0.395957	0.38393	0.400005	0.396008	0.368332	0.36332	0.364304	-0.468113	-0.40853	-0.370216	-0.403871	-0.370395		-0.01	0.0689095	0.0563652	0.0551799	0.0531237	0.052571	0.0404587	0.0408801	0.0455618	0.0281717	0.0388109	0.115619	0.127967	0.132581	0.127959	0.132949
0	0.0450824	0.0245041	-0.00145365	0.0165645	0.00441001	0.0256553	0.0160538	0.026063	0.0119629	0.0118229	-0.0207114	-0.00963526	0.00275188	-0.0102696	-0.00790142		0	0.0687636	0.0559517	0.0547862	0.0529234	0.0520941	0.0400932	0.041486	0.0448439	0.0281203	0.0381144	0.115062	0.127472	0.132437	0.127333	0.131915
0.01	-0.790883	-0.543955	-0.538923	-0.487426	-0.472806	-0.809706	-0.486697	-0.474799	-0.43441	-0.426335	0.724052	0.461759	0.423638	0.404992	0.388689		0.01	0.068669	0.0561158	0.0547143	0.0528517	0.0521986	0.0393666	0.0420468	0.0448803	0.0280876	0.0374849	0.114821	0.12677	0.132136	0.126788	0.130655
0.02	-1.3967	-1.0058	-0.956667	-0.895247	-0.855365	-1.49299	-0.949478	-0.89492	-0.855347	-0.826424	1.38241	0.88925	0.824046	0.796962	0.741702		0.02	0.0689358	0.0564754	0.0551366	0.0529808	0.0522118	0.0410996	0.0429656	0.0448698	0.0289248	0.0375073	0.11547	0.126291	0.131743	0.126405	0.129348
0.03	-1.86594	-1.40977	-1.33917	-1.24592	-1.18489	-1.97963	-1.36099	-1.26954	-1.23126	-1.17809	1.85184	1.29892	1.18601	1.14698	1.06936		0.03	0.0695525	0.0573866	0.0553122	0.0536306	0.0523159	0.0428677	0.0444851	0.0452364	0.0297859	0.0370411	0.116411	0.126286	0.131891	0.126126	0.12906
0.04	-2.30556	-1.76656	-1.65802	-1.50578	-1.42408	-2.35678	-1.67161	-1.57593	-1.51468	-1.4096	2.24744	1.64052	1.49924	1.4402	1.35072		0.04	0.0703473	0.0586142	0.0554194	0.0537344	0.0524812	0.046123	0.0474309	0.0455394	0.0307252	0.0368106	0.117423	0.126343	0.131992	0.125512	0.128837
0.05	-2.52068	-1.93398	-1.76457	-1.61622	-1.51259	-2.55714	-1.83734	-1.7298	-1.65101	-1.51449	2.52304	1.88383	1.71219	1.63413	1.52841		0.05	0.071645	0.059896	0.0561145	0.0544257	0.0530692	0.049976	0.0498924	0.0469784	0.0327661	0.0369178	0.118993	0.126553	0.132186	0.125479	0.128703
0.06	-2.33532	-1.89644	-1.71317	-1.56778	-1.45619	-2.3229	-1.8829	-1.71007	-1.65752	-1.47205	2.35545	1.98493	1.80277	1.72327	1.60501		0.06	0.0730254	0.0611644	0.0571208	0.0553755	0.0532326	0.0546218	0.0528803	0.0480767	0.03401	0.037071	0.1208	0.126772	0.132275	0.125504	0.128688
0.07	-2.2266	-1.85317	-1.6578	-1.49049	-1.3758	-2.15509	-1.88581	-1.68013	-1.58063	-1.36788	2.17265	2.01044	1.8026	1.71042	1.58236		0.07	0.074082	0.0625248	0.0580978	0.0568326	0.0537392	0.0588082	0.05552	0.0497261	0.0346553	0.0371998	0.122115	0.126716	0.132379	0.125771	0.129194
0.08	-2.17204	-1.77146	-1.54707	-1.38158	-1.24039	-2.11567	-1.82508	-1.59044	-1.44805	-1.22238	2.08899	1.91527	1.6972	1.59289	1.45479		0.08	0.0752686	0.0639548	0.0596244	0.0579807	0.055165	0.0636684	0.0582101	0.0520148	0.0368381	0.0387381	0.123379	0.127178	0.132744	0.126274	0.129321
0.09	-2.04469	-1.63798	-1.40776	-1.2509	-1.09334	-2.04136	-1.73042	-1.44832	-1.26898	-1.06017	1.91939	1.72276	1.50512	1.3805	1.23846		0.09	0.076507	0.0655525	0.0610756	0.0597106	0.056028	0.0679301	0.0600246	0.0541957	0.0383952	0.0396919	0.124631	0.12803	0.133138	0.12698	0.129465
0.1	-1.88138	-1.50918	-1.249	-1.09584	-0.922909	-1.96715	-1.59671	-1.28836	-1.07726	-0.887142	1.69695	1.46073	1.25175	1.11015	0.97796		0.1	0.0783096	0.0674355	0.0627984	0.061274	0.0571987	0.0727932	0.0625745	0.0566011	0.0393949	0.0407962	0.126022	0.128741	0.133365	0.127494	0.1298
0.11	-1.72656	-1.3612	-1.09546	-0.945626	-0.755596	-1.85003	-1.40922	-1.11198	-0.88424	-0.725159	1.42525	1.16246	0.963024	0.815867	0.69431		0.11	0.0806368	0.0697626	0.0638734	0.0628769	0.0586523	0.0769861	0.0644258	0.0585923	0.0408163	0.0415134	0.127324	0.12955	0.133923	0.12804	0.130337
0.12	-1.60712	-1.21207	-0.935773	-0.798941	-0.591537	-1.69312	-1.19102	-0.927581	-0.689743	-0.578266	1.1569	0.875203	0.677116	0.537275	0.439604		0.12	0.0829884	0.0718218	0.0656835	0.0640033	0.0600772	0.0803979	0.0669442	0.0608654	0.0430683	0.0428809	0.128652	0.130914	0.134875	0.128502	0.130779
0.13	-1.47157	-1.06816	-0.766598	-0.642158	-0.433465	-1.50925	-0.994217	-0.738962	-0.512729	-0.431686	0.872922	0.606835	0.420583	0.286324	0.220797		0.13	0.0856326	0.0737466	0.0670325	0.0652479	0.0607522	0.083033	0.0697913	0.0628084	0.0444178	0.0431035	0.130128	0.13206	0.13561	0.128894	0.131772
0.14	-1.3561	-0.935726	-0.620859	-0.510007	-0.280377	-1.34922	-0.811402	-0.580573	-0.364255	-0.306435	0.615009	0.374598	0.214481	0.0956924	0.056657		0.14	0.0886934	0.0764023	0.0688515	0.0661807	0.0616639	0.0858099	0.0727601	0.0650655	0.0462493	0.0432842	0.131498	0.133047	0.136135	0.129525	0.133021
0.15	-1.27035	-0.813209	-0.484594	-0.397681	-0.159417	-1.21618	-0.694355	-0.464262	-0.241102	-0.229926	0.412766	0.190392	0.0566427	-0.0397164	-0.0530085		0.15	0.0919176	0.0780217	0.0703076	0.0673507	0.0626358	0.0883943	0.0755023	0.0679043	0.0480607	0.0435043	0.132589	0.134431	0.136977	0.130237	0.133757
0.16	-1.19516	-0.729853	-0.396017	-0.30639	-0.0843015	-1.12016	-0.61097	-0.383703	-0.167387	-0.186392	0.291225	0.054189	-0.0383218	-0.111382	-0.105595		0.16	0.0948109	0.0796869	0.0723387	0.0682887	0.0631087	0.090737	0.0790495	0.0703303	0.0497871	0.0436934	0.133688	0.135654	0.137834	0.13134	0.134473
0.17	-1.07836	-0.665652	-0.317253	-0.235777	-0.0323947	-1.07415	-0.581398	-0.327739	-0.135029	-0.1553	0.179882	-0.0275981	-0.0857535	-0.141309	-0.117913		0.17	0.0983168	0.0817467	0.0737771	0.0689827	0.0638028	0.0935987	0.0815408	0.071833	0.0507903	0.0440791	0.134906	0.136598	0.138629	0.132515	0.135143
0.18	-1.01602	-0.601341	-0.251253	-0.196843	-0.00609715	-1.04208	-0.534504	-0.309406	-0.12887	-0.159203	0.117267	-0.0592174	-0.0905451	-0.119918	-0.0917093		0.18	0.101488	0.0833985	0.0749209	0.0697952	0.0647805	0.0967959	0.0830058	0.0731891	0.0524631	0.0444773	0.135722	0.137627	0.139245	0.133597	0.135351
0.19	-0.951226	-0.551604	-0.198676	-0.153728	0.00217998	-0.992055	-0.50553	-0.294819	-0.130655	-0.161281	0.107334	-0.031802	-0.0552085	-0.0698619	-0.0423125		0.19	0.105258	0.0851873	0.0760799	0.0711957	0.0659628	0.0994281	0.0838363	0.0742854	0.0534469	0.0453405	0.136818	0.138572	0.140131	0.134434	0.135708
0.2	-0.858525	-0.502097	-0.186509	-0.132638	0.00320427	-0.92659	-0.457373	-0.270179	-0.130306	-0.163388	0.103363	0.0228302	0.000338688	0.00736141	0.0204969		0.2	0.108649	0.0876085	0.0769385	0.0724103	0.0666321	0.101538	0.0846661	0.0741357	0.0541945	0.0455314	0.138164	0.139754	0.140984	0.135087	0.136414
0.21	-0.785254	-0.451918	-0.165705	-0.116527	0.0295048	-0.858593	-0.417734	-0.254594	-0.129133	-0.156771	0.117791	0.110589	0.0680966	0.0829006	0.0764464		0.21	0.112293	0.0896097	0.0778307	0.0732721	0.0678405	0.103875	0.0840976	0.0749328	0.0536637	0.0467047	0.139311	0.140986	0.141996	0.135782	0.137043
0.22	-0.724621	-0.417861	-0.169465	-0.102439	0.0179177	-0.768522	-0.362466	-0.242144	-0.118313	-0.139002	0.16785	0.195804	0.143598	0.151007	0.13834		0.22	0.115521	0.0916797	0.0785627	0.0743686	0.0688336	0.105166	0.0843464	0.0758746	0.054489	0.0467959	0.140555	0.142119	0.143299	0.136066	0.137773
0.23	-0.645511	-0.379586	-0.189509	-0.0828015	0.0101227	-0.704312	-0.337688	-0.201263	-0.103186	-0.117777	0.202374	0.275964	0.213296	0.204597	0.181776		0.23	0.119105	0.0938944	0.0799086	0.0759255	0.0697806	0.105984	0.0845733	0.0762847	0.0538819	0.0469317	0.142003	0.14359	0.144845	0.136465	0.138901
0.24	-0.568161	-0.340491	-0.201393	-0.0736018	-0.00241364	-0.644284	-0.294654	-0.17627	-0.0814972	-0.0991677	0.262985	0.342177	0.250197	0.243471	0.219139		0.24	0.121819	0.0953322	0.0807238	0.0764956	0.0703932	0.106513	0.0851804	0.0755775	0.0536665	0.0470655	0.143602	0.144889	0.146327	0.137475	0.139476
0.25	-0.537966	-0.295701	-0.203581	-0.0681619	-0.0129824	-0.565938	-0.269355	-0.152498	-0.0853621	-0.0589098	0.309572	0.389298	0.291434	0.254775	0.246302		0.25	0.12453	0.0969906	0.081993	0.0767903	0.070614	0.106513	0.0852219	0.0752775	0.0533502	0.0476812	0.144974	0.145877	0.148288	0.138613	0.140025
0.26	-0.463471	-0.253368	-0.188494	-0.0587394	-0.024572	-0.4671	-0.235621	-0.133411	-0.0604339	-0.0191132	0.323152	0.40797	0.317111	0.258859	0.255221		0.26	0.126998	0.0986382	0.0830194	0.0775206	0.0707535	0.105863	0.0862831	0.0749255	0.0537684	0.0473703	0.146735	0.147371	0.150335	0.139674	0.14091
0.27	-0.374089	-0.192838	-0.165874	-0.0538446	-0.0223853	-0.373613	-0.198479	-0.0934811	-0.042876	0.00444487	0.321867	0.396952	0.328592	0.243539	0.251229		0.27	0.12912	0.0998041	0.0839755	0.0780394	0.0704753	0.10512	0.0862125	0.0743905	0.0534113	0.0476584	0.148367	0.14889	0.151677	0.141167	0.141615
0.28	-0.279565	-0.140853	-0.125504	-0.0516909	-0.014759	-0.280296	-0.139023	-0.0816712	-0.024593	0.0257248	0.313949	0.362532	0.316581	0.216116	0.234091		0.28	0.130766	0.100835	0.0844662	0.0777917	0.0706321	0.104031	0.0852174	0.0739842	0.0533981	0.0481329	0.150325	0.150411	0.153529	0.142556	0.142141
0.29	-0.187437	-0.0898769	-0.0857357	-0.0602972	-0.0207664	-0.171392	-0.110225	-0.0650226	-0.00656126	0.0334465	0.269175	0.3052	0.294002	0.172937	0.198639		0.29	0.13273	0.101547	0.0854719	0.0782406	0.0703204	0.101729	0.0833488	0.0740911	0.0530231	0.0487751	0.152359	0.152434	0.155341	0.143846	0.143522
0.3	-0.0599737	-0.0594909	-0.0687198	-0.0639287	-0.0141734	-0.0857853	-0.0773428	-0.0421282	0.0131954	0.0184465	0.21603	0.238627	0.257196	0.135031	0.157984		0.3	0.134447	0.102478	0.0857515	0.0786287	0.0703915	0.0999378	0.082127	0.0733187	0.0535103	0.0496058	0.154693	0.154679	0.156767	0.144978	0.144931
0.31	0.0437778	-0.0385948	-0.0481622	-0.0735052	-0.0331195	-0.0257576	-0.0543299	-0.0334946	0.0159535	-0.00495279	0.149569	0.165472	0.203667	0.0940503	0.119739		0.31	0.135502	0.103267	0.0862208	0.078838	0.070522	0.0982072	0.0805406	0.0719729	0.0540511	0.0503745	0.156815	0.15643	0.158336	0.145947	0.146607
0.32	0.126119	-0.0283533	-0.0295656	-0.0640297	-0.0382792	0.0206302	-0.0453394	-0.0365449	0.0214297	-0.0372057	0.0913933	0.0946496	0.14426	0.0595192	0.0637763		0.32	0.136556	0.104228	0.0867075	0.079097	0.0708795	0.0961515	0.0793075	0.0705523	0.0542008	0.0509599	0.159237	0.158751	0.160088	0.146854	0.148327
0.33	0.194894	-0.0106799	-0.0273017	-0.0541374	-0.0334855	0.067992	-0.0553308	-0.0427028	0.013142	-0.0671965	0.0395432	0.0240174	0.0857394	0.0261163	0.0239019		0.33	0.137138	0.104705	0.087442	0.0798006	0.071204	0.0944327	0.0785843	0.0695548	0.0541239	0.0513802	0.161567	0.160882	0.161881	0.147966	0.15017
0.34	0.269329	-0.00529311	-0.0252982	-0.0326806	-0.0188436	0.0899404	-0.0451681	-0.0471695	-0.00404867	-0.089506	-0.0113025	-0.043561	0.0406135	0.00834651	-0.0119411		0.34	0.137244	0.105337	0.0877026	0.0802349	0.071573	0.0933245	0.077673	0.0682458	0.0534373	0.0515584	0.163714	0.162864	0.163831	0.149137	0.151568
0.35	0.32402	0.025128	0.027269	-0.00626425	-0.015841	0.106437	-0.0306478	-0.0624739	-0.0126407	-0.101557	-0.0564998	-0.0904301	-0.0168935	-0.0056477	-0.0374171		0.35	0.136702	0.106022	0.0884062	0.081055	0.0721565	0.091574	0.0759609	0.0672692	0.0526725	0.0515386	0.165811	0.164543	0.165887	0.150337	0.152895
0.36	0.366028	0.0572607	0.0528986	0.0292783	-0.0122498	0.130237	-0.0204564	-0.0564184	-0.0205788	-0.131798	-0.0869023	-0.135493	-0.0646459	-0.0157909	-0.05495		0.36	0.13656	0.106846	0.0889047	0.0814807	0.0724133	0.0898954	0.0743262	0.0670433	0.0521857	0.0526641	0.167697	0.166171	0.167402	0.151444	0.154288
0.37	0.382257	0.0964465	0.0799424	0.0365232	-0.0117578	0.152345	0.000185392	-0.0556837	-0.0312249	-0.151335	-0.102019	-0.154696	-0.103407	-0.0111346	-0.0529863		0.37	0.136401	0.107471	0.0893493	0.081871	0.0724298	0.0888702	0.0727432	0.0662111	0.051373	0.0535338	0.169404	0.167415	0.169108	0.152587	0.1551
0.38	0.392656	0.135562	0.0962568	0.0520769	-0.0214634	0.170667	0.0134308	-0.0429308	-0.027999	-0.155161	-0.112012	-0.154936	-0.117699	-0.0103267	-0.0626952		0.38	0.135968	0.108486	0.0898882	0.0821086	0.0719439	0.0872253	0.0714153	0.0655141	0.0507758	0.0546991	0.171014	0.168634	0.170373	0.153562	0.156343
0.39	0.39033	0.183584	0.1237	0.076171	-0.0319134	0.184874	0.0829264	-0.0385042	-0.014969	-0.147731	-0.101948	-0.136521	-0.11965	-0.005217	-0.0629906		0.39	0.135477	0.109165	0.0900542	0.082613	0.0717488	0.0860167	0.0701564	0.0652423	0.0509887	0.055963	0.172822	0.169639	0.171362	0.153963	0.157433
0.4	0.388241	0.211047	0.130917	0.0716679	-0.0477818	0.190537	0.0898655	-0.0330352	-0.00887854	-0.131135	-0.0806236	-0.114427	-0.108092	-0.0147471	-0.0618318		0.4	0.13535	0.109531	0.0903512	0.0826957	0.0717041	0.0847337	0.0688034	0.0658305	0.0503431	0.0575847	0.17426	0.170804	0.172597	0.154962	0.158507
0.41	0.370085	0.235689	0.135627	0.0671824	-0.0481966	0.196505	0.102339	-0.0231619	0.00680966	-0.0872401	-0.0567144	-0.0698368	-0.076546	-0.0222125	-0.0629781		0.41	0.134534	0.109843	0.0905959	0.0829631	0.0715472	0.0832499	0.0676762	0.0655439	0.0501257	0.0584502	0.176323	0.172044	0.17409	0.155543	0.159182
0.42	0.339371	0.259067	0.143693	0.0860756	-0.0473447	0.202482	0.115281	-0.0154699	0.0124341	-0.0435398	-0.0366981	-0.040597	-0.047239	-0.0425725	-0.058629		0.42	0.133548	0.110165	0.0909439	0.0835145	0.0714964	0.0812779	0.0668615	0.0664485	0.0495711	0.058924	0.177744	0.17333	0.175377	0.156368	0.160286
0.43	0.312854	0.265352	0.160914	0.0794204	-0.0496679	0.217571	0.120089	-0.0124789	0.0242589	-0.00359079	-0.011858	-0.00866933	-0.0179342	-0.0580542	-0.0583712		0.43	0.133141	0.109956	0.0908908	0.0841844	0.0713694	0.0798087	0.0661894	0.0669103	0.0494885	0.0591785	0.179213	0.174053	0.176404	0.156854	0.160905
0.44	0.302661	0.276579	0.163085	0.0640727	-0.0303623	0.236814	0.0796153	0.0302131	0.0476278	0.0403504	-0.000770444	0.0271869	-0.000892322	-0.0695234	-0.0500377		0.44	0.132307	0.110115	0.0913675	0.0841787	0.0714198	0.0783034	0.065284	0.0676338	0.049394	0.0600137	0.180174	0.174693	0.177504	0.157982	0.161458
0.45	0.271573	0.254597	0.151212	0.0800447	-0.0139649	0.241094	0.105799	0.0747111	0.0638289	0.081939	0.00189976	0.0494484	0.0222809	-0.076707	-0.0430535		0.45	0.131363	0.109959	0.0916712	0.0847714	0.0707327	0.07659	0.0648253	0.066901	0.0496748	0.0597692	0.18122	0.175287	0.178043	0.158361	0.161876
0.46	0.249791	0.268074	0.138584	0.0777882	-0.0187349	0.241105	0.119914	0.084588	0.0695724	0.115333	0.00282092	0.0546324	0.0254632	-0.0741798	-0.0431936		0.46	0.13069	0.109613	0.0916187	0.085244	0.0706216	0.0751496	0.0641825	0.0664889	0.0493176	0.0601268	0.181976	0.175702	0.178375	0.159114	0.162002
0.47	0.2639	0.271772	0.129012	0.0685098	-0.00823577	0.221849	0.131346	0.123617	0.0817749	0.165878	-0.00903125	0.0614597	0.0275031	-0.0691055	-0.0406418		0.47	0.129754	0.109198	0.0917635	0.0854004	0.0708981	0.0739977	0.0638736	0.066062	0.0495678	0.0598449	0.182831	0.176024	0.178391	0.15975	0.162065
0.48	0.276297	0.25371	0.121007	0.0842129	-0.00444516	0.206366	0.155491	0.134097	0.0846599	0.192045	-0.0222443	0.0505491	0.021268	-0.0469941	-0.0322797		0.48	0.128712	0.108999	0.0923043	0.0858713	0.0711353	0.0718987	0.0638298	0.0652964	0.0494903	0.060808	0.183661	0.176591	0.178628	0.160709	0.162324
0.49	0.272892	0.232379	0.113961	0.100088	-0.0297385	0.175393	0.161206	0.126448	0.0613208	0.207604	-0.0344889	0.0222875	0.0232235	-0.0398941	-0.032003		0.49	0.127842	0.108902	0.0924527	0.0869845	0.071303	0.0702131	0.0638997	0.0642476	0.0500398	0.0603295	0.184545	0.177364	0.178507	0.16115	0.162499
0.5	0.295157	0.25871	0.108142	0.0876604	-0.0387552	0.173504	0.144376	0.0893498	0.0543535	0.205165	-0.0475496	-0.00778537	0.0337809	-0.0142038	-0.031592		0.5	0.127009	0.108544	0.0927525	0.0874583	0.0720688	0.0695842	0.0634906	0.0640983	0.0503531	0.0604676	0.185061	0.177946	0.178705	0.161764	0.162546
0.51	0.312149	0.227663	0.116348	0.0781072	-0.0200929	0.169916	0.132399	0.096452	0.0307781	0.203503	-0.0714144	-0.0269847	0.0450139	-0.00166566	-0.0373149		0.51	0.126248	0.108037	0.0932658	0.0879629	0.0720183	0.0681554	0.0633616	0.0641407	0.0506456	0.0602344	0.185615	0.178489	0.178566	0.162492	0.162393
0.52	0.318378	0.200939	0.10526	0.0940982	-0.0238762	0.18107	0.127045	0.061942	0.011592	0.16382	-0.0884581	-0.0491645	0.0486644	2.66031e-05	-0.0439049		0.52	0.125685	0.107635	0.0937242	0.0885203	0.0720461	0.0672239	0.0624701	0.063662	0.0509389	0.060836	0.185704	0.179239	0.178717	0.162991	0.162552
0.53	0.31634	0.194738	0.0906915	0.0843572	-0.020376	0.185545	0.121623	0.0778963	-0.0119448	0.147731	-0.0976347	-0.0619945	0.0398361	0.00239293	-0.0440797		0.53	0.124839	0.107111	0.0938618	0.0888344	0.0723776	0.0668009	0.0607335	0.0639022	0.0517271	0.0596983	0.185686	0.179563	0.178445	0.163315	0.162058
0.54	0.320063	0.179214	0.075079	0.0749248	-0.0105277	0.199017	0.107801	0.0881895	-0.033966	0.10028	-0.1145	-0.0674674	0.0202718	0.0115506	-0.0416767		0.54	0.123648	0.105979	0.0942944	0.0888751	0.072233	0.0659687	0.0599664	0.0642193	0.0515641	0.0595147	0.18562	0.179828	0.178017	0.163531	0.161592
0.55	0.317028	0.128379	0.053702	0.085653	0.00354749	0.197478	0.11481	0.104794	-0.0625878	0.063014	-0.116865	-0.0681352	-0.0178545	0.00569077	-0.0374769		0.55	0.12264	0.105281	0.0943477	0.089188	0.0720573	0.0654145	0.0596752	0.0648429	0.051605	0.0585622	0.185589	0.179811	0.17715	0.164185	0.161445
0.56	0.309353	0.117606	0.0485876	0.110387	-0.00472184	0.214636	0.136818	0.108615	-0.0780969	0.00571325	-0.119884	-0.0790532	-0.0525269	-0.00303839	-0.0199565		0.56	0.121298	0.104557	0.0943857	0.0894598	0.0722611	0.06538	0.0591556	0.0652156	0.0521858	0.0575856	0.185288	0.180026	0.176574	0.164531	0.161717
0.57	0.274865	0.104333	0.0592746	0.0921622	-0.00565273	0.214577	0.13082	0.110854	-0.10164	-0.0294648	-0.116982	-0.0845441	-0.0951118	6.31679e-05	-0.00302519		0.57	0.119941	0.103928	0.0939784	0.0898162	0.0726421	0.0649951	0.0587702	0.065458	0.0524242	0.0567458	0.185031	0.179621	0.176012	0.164882	0.161595
0.58	0.238635	0.088294	0.0727392	0.0957027	0.0015656	0.220925	0.123066	0.0935585	-0.0909428	-0.0809413	-0.115456	-0.0865932	-0.117597	-0.0141937	0.015054		0.58	0.118058	0.103489	0.0942872	0.08975	0.0724229	0.0642551	0.0590038	0.0652089	0.0524064	0.0560672	0.184929	0.179702	0.175422	0.165227	0.161923
0.59	0.1919	0.0832869	0.0766151	0.0797417	0.0087821	0.225384	0.123599	0.0761878	-0.0693375	-0.102435	-0.096184	-0.095042	-0.13407	-0.0350949	0.0260286		0.59	0.117081	0.103131	0.0941149	0.0898315	0.0726879	0.063992	0.05865	0.064492	0.0525069	0.0554611	0.184647	0.179392	0.175175	0.165481	0.16191
0.6	0.143653	0.0969822	0.0945526	0.0798508	0.0190889	0.228849	0.114554	0.061754	-0.0561792	-0.120685	-0.0812003	-0.0950019	-0.139967	-0.050143	0.0332507		0.6	0.115877	0.102747	0.0938482	0.0894838	0.0728834	0.0622591	0.0580878	0.0634371	0.0516238	0.0551452	0.184424	0.179136	0.174725	0.165427	0.161937
0.61	0.125731	0.0884996	0.0993524	0.0704218	0.0248221	0.210232	0.0823365	0.0458637	-0.0436498	-0.125368	-0.0603611	-0.0899249	-0.137976	-0.0667012	0.036632		0.61	0.114829	0.102035	0.0937806	0.0896593	0.073257	0.0613251	0.0574976	0.0620545	0.0509936	0.0548232	0.184236	0.178851	0.174249	0.165699	0.16207
0.62	0.0978234	0.0880084	0.0865974	0.0644859	0.0270816	0.210042	0.0686519	0.0395516	0.0019186	-0.127775	-0.0409088	-0.0855047	-0.113701	-0.0835612	0.0276436		0.62	0.113799	0.101223	0.0938191	0.0894428	0.0736627	0.0604678	0.0572021	0.0604464	0.0505997	0.0544008	0.184017	0.178146	0.173617	0.165666	0.162137
0.63	0.0840234	0.097762	0.089011	0.0420087	0.0191402	0.197387	0.0586149	0.0286029	0.0208445	-0.110943	-0.0243417	-0.0884988	-0.089051	-0.0961631	0.0143885		0.63	0.11311	0.100327	0.0936073	0.0891835	0.0739682	0.0595149	0.0568102	0.0595207	0.0497363	0.0542238	0.183332	0.177474	0.173013	0.165615	0.161935
0.64	0.0628208	0.0915391	0.101546	0.0554584	0.0175841	0.183098	0.0674955	0.0138283	0.031977	-0.0988755	-0.0283221	-0.0864712	-0.0611349	-0.108079	-0.000354833		0.64	0.11218	0.0996072	0.0932355	0.0885978	0.073789	0.0580785	0.0567775	0.0591359	0.0488908	0.0542228	0.183109	0.177132	0.172482	0.165788	0.162379
0.65	0.051137	0.073355	0.0938493	0.045176	0.00409441	0.1641	0.087197	0.0210682	0.0543043	-0.0759219	-0.0392559	-0.0814958	-0.0450195	-0.115892	-0.0236491		0.65	0.111117	0.0990507	0.0933177	0.0885659	0.0737249	0.0578791	0.056795	0.0587656	0.0490731	0.053883	0.182793	0.176764	0.171997	0.166026	0.162366
0.66	0.0297341	0.0656936	0.0685611	0.0416482	0.011897	0.151682	0.0980693	0.0302508	0.0811427	-0.0451041	-0.0716731	-0.0796521	-0.0312488	-0.117119	-0.0459107		0.66	0.110353	0.0990154	0.0932614	0.0881643	0.0735536	0.0576868	0.0567161	0.0589796	0.0489827	0.0535287	0.182274	0.176028	0.171515	0.166178	0.16204
0.67	0.0238072	0.0740727	0.0643453	0.0497255	0.0293601	0.120213	0.10869	0.0550983	0.0910669	-0.0175982	-0.0964061	-0.07124	-0.025507	-0.123013	-0.0672798		0.67	0.109682	0.0985013	0.0935876	0.0877693	0.0729902	0.0568113	0.0562194	0.059601	0.0484556	0.0530485	0.181589	0.176026	0.170719	0.1665	0.162164
0.68	0.035885	0.0762199	0.0518103	0.0698641	0.0308699	0.101668	0.13731	0.0753666	0.104147	0.00992386	-0.126296	-0.062173	-0.032174	-0.122735	-0.0897682		0.68	0.10908	0.0984525	0.0934373	0.0874102	0.0729118	0.0563014	0.0554729	0.0591214	0.0485466	0.0522664	0.181764	0.175587	0.169964	0.166575	0.161779
0.69	0.0584671	0.0802521	0.0282796	0.0586921	0.0475531	0.0743612	0.143217	0.100323	0.123915	0.0489327	-0.144427	-0.065228	-0.0345467	-0.120519	-0.108642		0.69	0.108424	0.097972	0.0929668	0.0869626	0.0732915	0.0555251	0.0548538	0.0589856	0.0490184	0.0510659	0.181566	0.175662	0.169101	0.166907	0.161506
0.7	0.0858694	0.0939197	0.0414636	0.0570984	0.0525768	0.0685474	0.128864	0.10718	0.134575	0.057641	-0.162359	-0.0690613	-0.0423315	-0.122531	-0.119654		0.7	0.107706	0.0972234	0.0924538	0.0864719	0.0730342	0.0545903	0.0546552	0.058224	0.0489252	0.0501898	0.181649	0.175606	0.168678	0.166532	0.161396
0.71	0.107646	0.110499	0.0526093	0.0533204	0.0604457	0.0557753	0.144384	0.111849	0.137982	0.061966	-0.149062	-0.0669428	-0.0501183	-0.117985	-0.1196		0.71	0.107206	0.0962824	0.0918317	0.0860705	0.0729385	0.053421	0.0548584	0.0580537	0.0487461	0.0494312	0.181885	0.175583	0.16788	0.16608	0.161197
0.72	0.140448	0.103525	0.0487646	0.0635885	0.0641902	0.0642858	0.160717	0.0983566	0.130538	0.06854	-0.144429	-0.0758566	-0.0515094	-0.106894	-0.110676		0.72	0.106349	0.0956303	0.0908393	0.0855622	0.072597	0.0525354	0.0548728	0.0581237	0.0493637	0.0495916	0.182622	0.175732	0.167607	0.165504	0.160436
0.73	0.144939	0.0961311	0.0402022	0.0847803	0.0759199	0.0551487	0.155344	0.085501	0.123501	0.0501335	-0.141041	-0.0862343	-0.0435296	-0.108218	-0.0891207		0.73	0.105988	0.0945737	0.0896477	0.0852722	0.0722667	0.0521994	0.0554752	0.0588939	0.049068	0.0493995	0.182625	0.176068	0.16732	0.165395	0.160296
0.74	0.164095	0.0824293	0.050072	0.103002	0.0857267	0.0629018	0.149066	0.064088	0.0927188	0.0313722	-0.1335	-0.0861244	-0.0421738	-0.0999659	-0.0677911		0.74	0.105372	0.0940168	0.0896155	0.0853245	0.0717831	0.0529429	0.0559535	0.0589967	0.049288	0.0496232	0.18264	0.175414	0.167089	0.164852	0.160095
0.75	0.175858	0.0863724	0.0258447	0.115075	0.1118	0.0525525	0.166015	0.0349975	0.0783729	0.0251778	-0.125667	-0.0838642	-0.0360896	-0.0891373	-0.0450808		0.75	0.104995	0.093218	0.0890687	0.0848861	0.0716734	0.0530649	0.0563443	0.0596253	0.0498622	0.0501167	0.182524	0.174902	0.166471	0.16466	0.159584
0.76	0.174321	0.0909202	0.0288112	0.138253	0.122078	0.0498874	0.169163	0.00305072	0.0849245	0.0161567	-0.123114	-0.0830353	-0.0393377	-0.0790556	-0.0232245		0.76	0.104405	0.0923459	0.0887783	0.0840942	0.071872	0.0536048	0.0568439	0.0599816	0.050051	0.0506849	0.182008	0.174614	0.166411	0.164188	0.159413
0.77	0.17267	0.0980538	0.0312937	0.136829	0.133788	0.0533498	0.146411	-0.0154551	0.0791392	-0.00182725	-0.112599	-0.0647176	-0.0490609	-0.0842121	-0.00342562		0.77	0.103895	0.091868	0.0883742	0.0837203	0.0718129	0.0546503	0.0563372	0.0598182	0.0500785	0.0506603	0.181388	0.173977	0.165755	0.163906	0.159482
0.78	0.17586	0.104813	0.0356423	0.106942	0.121729	0.0691006	0.13103	-0.0382918	0.0549406	-0.0158231	-0.0943332	-0.0471108	-0.060746	-0.0699553	0.000642663		0.78	0.103102	0.0912043	0.0879668	0.0834592	0.0718305	0.0552085	0.0562884	0.0597168	0.0509227	0.0514327	0.180794	0.173668	0.165351	0.163365	0.15937
0.79	0.159705	0.148817	0.028464	0.0882424	0.118189	0.0836751	0.102788	-0.056809	0.0498505	-0.0513094	-0.0824376	-0.02912	-0.0827193	-0.0592261	-0.0107205		0.79	0.102005	0.0906333	0.0873075	0.0831201	0.0717377	0.0557493	0.0557681	0.0594831	0.0507934	0.0517418	0.180309	0.17346	0.164731	0.163154	0.159217
0.8	0.142422	0.157166	0.0517591	0.0687272	0.102404	0.128107	0.0562974	-0.071213	0.0279955	-0.0658411	-0.0705308	-0.0300466	-0.0891851	-0.059033	-0.0173353		0.8	0.100907	0.0902436	0.087119	0.0828348	0.0717264	0.0563234	0.0553576	0.0595377	0.050963	0.0522331	0.17978	0.173216	0.164175	0.162986	0.159448
0.81	0.127912	0.164038	0.0503637	0.0389102	0.0902569	0.153384	0.0107336	-0.0626576	0.00486092	-0.0797242	-0.065661	-0.0379563	-0.0985119	-0.066406	-0.0283695		0.81	0.0995932	0.0899628	0.0863499	0.0831662	0.0713157	0.0565841	0.0547432	0.0592104	0.050714	0.0530052	0.179489	0.17306	0.163615	0.163374	0.159146
0.82	0.100217	0.153609	0.0558784	0.00153986	0.0780804	0.180272	-0.00581216	-0.0644953	-0.00884664	-0.0828212	-0.0728963	-0.0541054	-0.109177	-0.0599207	-0.0463087		0.82	0.0984752	0.0894565	0.0862416	0.0831296	0.0714021	0.0564891	0.0563983	0.059957	0.0501182	0.0527183	0.178827	0.172829	0.163398	0.163676	0.158941
0.83	0.0824798	0.152065	0.0617059	-0.02379	0.0932965	0.193972	-0.0219467	-0.044917	-0.0136691	-0.0795181	-0.0885831	-0.0776681	-0.119327	-0.0756723	-0.0664168		0.83	0.0974456	0.088939	0.0857637	0.0826794	0.0712376	0.0563236	0.0567281	0.0596224	0.0494181	0.0527819	0.178052	0.172207	0.162827	0.163584	0.158668
0.84	0.0813443	0.129125	0.0630586	-0.030603	0.0791569	0.209355	-0.0225269	-0.0227416	-0.0108821	-0.0577952	-0.108256	-0.0925487	-0.122426	-0.0874611	-0.0732538		0.84	0.0969198	0.0882915	0.0852672	0.082408	0.0714368	0.056138	0.0571602	0.059823	0.0485279	0.0527188	0.177085	0.171636	0.162335	0.163517	0.158115
0.85	0.0686775	0.122446	0.0356709	-0.0291415	0.0740859	0.200953	-0.00709404	0.00689535	0.00282386	-0.0513422	-0.12524	-0.095832	-0.126729	-0.0981746	-0.0826579		0.85	0.0960664	0.0873202	0.0843156	0.0824314	0.0715228	0.0563336	0.0571123	0.0596723	0.0480959	0.0519579	0.175835	0.17132	0.162037	0.163295	0.157688
0.86	0.0749288	0.102598	0.0256421	-0.0698858	0.061313	0.210952	0.0136881	0.0216144	0.00118645	-0.0443932	-0.142085	-0.0993922	-0.121832	-0.110953	-0.106354		0.86	0.0953756	0.0865594	0.0836963	0.0818019	0.0713422	0.0560072	0.0573086	0.0594396	0.0480912	0.0511928	0.174423	0.170853	0.161252	0.162541	0.157371
0.87	0.0991024	0.101597	0.00716893	-0.0617197	0.0549633	0.207882	0.0360606	0.0723379	0.0152101	-0.0326098	-0.148924	-0.102566	-0.0995293	-0.122237	-0.123862		0.87	0.0946636	0.0857805	0.0825534	0.0817617	0.0713526	0.0563369	0.0569912	0.0585524	0.0484345	0.0510876	0.173371	0.170553	0.160164	0.161769	0.156698
0.88	0.131045	0.0889896	-0.0042238	-0.0390685	0.0473473	0.201084	0.0580736	0.0751812	0.0296511	-0.0126887	-0.155951	-0.0940687	-0.0853195	-0.123209	-0.129929		0.88	0.0939047	0.0850966	0.0821695	0.0817513	0.071146	0.0570314	0.0572345	0.0585562	0.0492898	0.0509722	0.172434	0.170012	0.159483	0.161426	0.156345
0.89	0.132714	0.0675311	0.0111405	-0.0420838	0.0430939	0.195901	0.0829055	0.0840171	0.0321242	-0.0248634	-0.143251	-0.108396	-0.0557286	-0.136647	-0.124384		0.89	0.0928382	0.0847672	0.081815	0.0815483	0.0708276	0.0566642	0.0576384	0.0578281	0.0506299	0.050659	0.171377	0.169196	0.158726	0.160632	0.15601
0.9	0.147958	0.0542649	0.0232958	-0.0366661	0.0453252	0.178918	0.0927136	0.0895425	0.025225	-0.000174041	-0.141837	-0.126881	-0.0400506	-0.134531	-0.122245		0.9	0.0920301	0.0846331	0.0810926	0.0812085	0.0703306	0.0568298	0.0580946	0.0581268	0.051231	0.0513761	0.170529	0.168381	0.15766	0.159773	0.155361
0.91	0.160278	0.0399967	0.0432991	0.00566312	0.0474981	0.168535	0.104945	0.0914567	0.0326998	0.00516806	-0.133927	-0.140003	-0.0384384	-0.126297	-0.097707		0.91	0.0911461	0.084025	0.0809047	0.0811348	0.0703445	0.057191	0.0580958	0.0579096	0.0525038	0.0509457	0.169409	0.1674	0.156504	0.15918	0.154968
0.92	0.180912	0.0241776	0.0839577	0.0243859	0.0409439	0.164926	0.115289	0.0666444	0.0197194	0.00626267	-0.136397	-0.154647	-0.0336433	-0.126192	-0.0739839		0.92	0.0903589	0.0834086	0.0805572	0.0807737	0.0702825	0.0564144	0.057717	0.0574173	0.0532056	0.0509436	0.168354	0.16612	0.156002	0.158534	0.154876
0.93	0.189336	0.0192941	0.0984273	0.0354357	0.0340578	0.157694	0.115108	0.0817618	0.00234045	-0.00831739	-0.12861	-0.161423	-0.0228294	-0.126497	-0.0484248		0.93	0.0896664	0.0824842	0.0803274	0.0809569	0.0702177	0.0568304	0.0572379	0.0572949	0.0533165	0.0503093	0.167045	0.165308	0.155088	0.157998	0.154471
0.94	0.204844	0.0166081	0.0901321	0.0615165	0.0260659	0.130333	0.10674	0.0868902	0.00849239	0.00343728	-0.131287	-0.152219	-0.0306666	-0.11875	-0.0297262		0.94	0.0892327	0.0813662	0.080074	0.0804972	0.0699281	0.0573106	0.0572145	0.0573852	0.0543678	0.0502545	0.165427	0.164768	0.153868	0.157409	0.153862
0.95	0.217742	0.00890825	0.097888	0.0791435	0.0136377	0.120392	0.0994608	0.120028	0.00728801	-0.0158528	-0.106812	-0.135747	-0.0373854	-0.117879	-0.00519529		0.95	0.0891221	0.0805347	0.0800672	0.0802335	0.0700164	0.0575548	0.0577233	0.0562401	0.0549888	0.0497054	0.164232	0.163722	0.152911	0.156945	0.15348
0.96	0.221127	0.0178794	0.0988884	0.102923	0.0161794	0.105519	0.0803044	0.134049	-0.00341505	-0.0196333	-0.0852382	-0.118293	-0.0238439	-0.115113	0.00723854		0.96	0.0891171	0.0799088	0.0798789	0.0798269	0.0697681	0.0578223	0.0580238	0.0556277	0.0546539	0.0501012	0.163392	0.162532	0.152342	0.156576	0.153271
0.97	0.219374	0.0312555	0.0723805	0.118204	0.0127707	0.0740213	0.061731	0.124747	-0.00792104	-0.0277397	-0.0539783	-0.104777	-0.0239274	-0.10788	0.0169083		0.97	0.0887065	0.0797675	0.0797967	0.079432	0.0696042	0.0585155	0.0582051	0.0555077	0.0549373	0.0498304	0.161947	0.161706	0.151392	0.156067	0.152744
0.98	0.200946	0.0464132	0.0776881	0.110736	-0.00819515	0.0689058	0.034143	0.118758	-0.0094017	-0.0311175	-0.0225446	-0.0966938	-0.0333508	-0.0860546	0.0152419		0.98	0.0881091	0.080094	0.0796284	0.0789968	0.0697511	0.0589704	0.0590351	0.0545509	0.0559067	0.0492806	0.160843	0.160659	0.150269	0.155302	0.152617
0.99	0.185135	0.0531412	0.0707781	0.103969	-0.00161646	0.0715673	0.0190058	0.104698	-0.0132542	-0.0275719	-0.0020949	-0.0842087	-0.0373289	-0.0715913	0.00433478		0.99	0.0869017	0.0813224	0.0787464	0.0779245	0.0706616	0.0578117	0.0576936	0.0554372	0.0547512	0.0486086	0.158686	0.159739	0.150202	0.154647	0.151868
1	0.175506	0.0523853	0.0719605	0.0938775	-0.00320281	0.0648366	0.0194479	0.0587625	-0.0158571	-0.0204678	-0.00869336	-0.0768061	-0.042116	-0.0593834	-0.0136791		1	0.0861598	0.0805666	0.0799946	0.0800835	0.070505	0.0621696	0.0605239	0.0525355	0.0573907	0.0465171	0.159032	0.159044	0.148166	0.153972	0.152747

## Sheet: 5B
acc/dec quintile	Vglut2		Calb1		Anxa1
	mean	s.e.m.	mean	s.e.m.	mean	s.e.m.
smallest	0.0376325	0.00874818	0.0314765	0.010997	0.0422436	0.011485
-	0.0508853	0.00813606	0.0445442	0.00869701	0.0553395	0.0120207
-	0.0542698	0.00988222	0.0384973	0.0144037	0.049267	0.0135498
-	0.0688531	0.0108496	0.0534865	0.0128503	0.0646619	0.0109089
largest	0.0804771	0.0163	0.0766341	0.0168581	0.0872207	0.0133382

## Sheet: 5C
	REWARD
	Vglut2				Calb1				Anxa1
X	Accel (m/s2)		Trans (nΔF/F)		Accel (m/s2)		Trans (nΔF/F)		Accel (m/s2)		Trans (nΔF/F)
Time(s)	small dec	large dec	small dec	large dec	small dec	large dec	small dec	large dec	small dec	large dec	small dec	large dec
-1.04	0.0464876	-0.00399441	0.0617457	0.0646028	-0.0686278	0.0182511	0.0337668	0.03805	-0.0364841	0.0202706	0.123686	0.118634
-1.03	0.0779859	-0.0605652	0.0612793	0.0656476	-0.08333	0.0100243	0.0308585	0.0390279	-0.0355089	0.0240785	0.121019	0.119259
-1.02	0.09499	-0.0704295	0.0616059	0.0617736	-0.0734532	0.00437455	0.0389391	0.0353063	-0.0369008	0.0340905	0.123288	0.12128
-1.01	0.0937812	-0.0487634	0.0639727	0.0623388	-0.0660154	0.017348	0.040683	0.0461268	-0.0381009	0.04673	0.121341	0.119701
-1	0.0323929	-0.119374	0.0601547	0.0598468	-0.0766129	-0.00161923	0.0383938	0.042164	-0.0303815	0.0617569	0.120743	0.119857
-0.99	0.0270702	-0.0989819	0.060955	0.0601733	-0.0758952	0.0660572	0.033708	0.0392524	-0.0307246	0.0793812	0.121619	0.121619
-0.98	-0.000786872	-0.064771	0.0629677	0.0586206	-0.0746183	0.105244	0.038395	0.042344	-0.0335572	0.097538	0.12279	0.119684
-0.97	-0.0228447	-0.0432415	0.0601232	0.0622812	-0.108801	0.119746	0.0347313	0.0463684	-0.0336302	0.101879	0.121285	0.11903
-0.96	-0.0759733	-0.0278432	0.0600928	0.0629235	-0.117484	0.116244	0.0277826	0.0424944	-0.0340417	0.112973	0.119452	0.117343
-0.95	-0.0483145	-0.0211846	0.0588032	0.0637581	-0.111348	0.15618	0.034145	0.0386861	-0.0345238	0.113241	0.118539	0.119495
-0.94	-0.0392283	-0.0426757	0.0600578	0.0589015	-0.0806022	0.101768	0.0244114	0.0393692	-0.0271839	0.107026	0.117827	0.118738
-0.93	-0.0519464	-0.0570838	0.0606722	0.0600849	-0.0772957	0.0701935	0.03736	0.0399518	-0.0262078	0.0866954	0.115107	0.118373
-0.92	-0.110446	-0.0760704	0.0616291	0.0592697	-0.0366282	0.0676413	0.0294492	0.0467845	-0.0102837	0.0748545	0.119029	0.117516
-0.91	-0.0675402	-0.113449	0.0619316	0.0596405	-0.0122251	0.0505586	0.0305614	0.0398671	-0.00216377	0.0666901	0.116431	0.113087
-0.9	-0.0833829	-0.12269	0.0590144	0.0573652	0.0023458	0.0159442	0.0361814	0.0422335	-0.00216662	0.0413625	0.117408	0.114827
-0.89	-0.120844	-0.138474	0.0556019	0.0560868	0.0143631	-0.0168845	0.0375696	0.0392491	0.00633989	0.0324555	0.114853	0.110804
-0.88	-0.118256	-0.161862	0.0560261	0.0573044	0.0137105	-0.0602957	0.0297897	0.0395571	0.00892992	0.00738141	0.119511	0.111058
-0.87	-0.0736926	-0.16578	0.0584844	0.0593453	-0.00659669	-0.0753287	0.0466012	0.0373435	0.00240095	-0.0180491	0.117412	0.115797
-0.86	-0.0765654	-0.143091	0.0560533	0.0573496	-0.0205452	-0.0890939	0.040288	0.0380282	0.00779813	-0.0554883	0.118475	0.114549
-0.85	-0.0579092	-0.124631	0.0599179	0.056595	-0.0496507	-0.0667137	0.038255	0.0311244	0.00493088	-0.0686772	0.117593	0.111852
-0.84	-0.0519578	-0.0834905	0.0624317	0.0544597	-0.0838931	-0.0476241	0.0355069	0.0312226	-0.0108054	-0.114064	0.116207	0.108978
-0.83	-0.0735549	-0.0196672	0.0587786	0.0552856	-0.078912	-0.0239148	0.0321638	0.0340978	-0.00631728	-0.107927	0.11575	0.112353
-0.82	-0.0739649	0.0151006	0.0577527	0.0566664	-0.073723	-0.0183006	0.0345216	0.03734	-0.0108078	-0.101744	0.118691	0.107245
-0.81	-0.0852817	0.0423121	0.0581201	0.0539622	-0.08383	-0.014724	0.0327192	0.0402499	-0.0283763	-0.0821206	0.11932	0.110052
-0.8	-0.0644593	0.0489872	0.056438	0.0547345	-0.0755879	-0.0222964	0.0398014	0.0396991	-0.0188537	-0.0531199	0.11796	0.11059
-0.79	-0.0380023	0.0648938	0.0602679	0.0548488	-0.0860105	-0.0540491	0.0408138	0.0421001	-0.00485948	-0.00848934	0.120816	0.106577
-0.78	-0.017518	0.0640693	0.0559692	0.0544007	-0.0982892	-0.0616522	0.0412245	0.0508274	0.00712195	0.0167786	0.121926	0.109259
-0.77	0.0258121	0.0887529	0.0562994	0.0538131	-0.167831	-0.0736989	0.0365845	0.040417	0.0212187	0.037699	0.125293	0.107926
-0.76	0.0461028	0.0773628	0.0601808	0.0515867	-0.169942	-0.0477618	0.0424535	0.0441331	0.0378001	0.0649423	0.122417	0.110249
-0.75	0.0319544	0.0624679	0.0635212	0.0539657	-0.183593	-0.0275657	0.0379801	0.0449649	0.0447856	0.0613352	0.122178	0.109422
-0.74	0.0261013	0.0601454	0.0639047	0.0566295	-0.173278	-0.0168449	0.0458968	0.04381	0.0412764	0.0718895	0.123685	0.105793
-0.73	0.0136916	0.0418848	0.0584015	0.052965	-0.164762	-0.0020683	0.0474767	0.0435975	0.0352905	0.0715472	0.122478	0.10913
-0.72	-0.0306064	0.0174629	0.055923	0.0555843	-0.0947368	-0.00787721	0.042529	0.0492727	0.0262855	0.0712704	0.124972	0.109025
-0.71	-0.0611643	0.0117035	0.0619019	0.0539729	-0.0831437	-0.0314221	0.0451493	0.0499864	0.0245517	0.0650659	0.123232	0.105783
-0.7	-0.0641335	0.0285039	0.0597462	0.0521461	-0.035529	-0.0371008	0.0398514	0.0473073	0.0186137	0.0612344	0.123004	0.109185
-0.69	-0.0719424	0.0185163	0.0579009	0.0523669	-0.0383753	-0.00215593	0.0477901	0.0486701	0.0172589	0.0447057	0.12184	0.105971
-0.68	-0.0841124	0.0192015	0.0619502	0.0530022	-0.0226605	0.0203928	0.0570139	0.0492928	0.00170515	0.0337254	0.120372	0.104699
-0.67	-0.0946376	0.0109883	0.0567965	0.0565069	-0.0225291	0.0535765	0.0431057	0.0551277	-0.00793694	0.0162297	0.123173	0.109748
-0.66	-0.086102	0.00783049	0.0590746	0.054275	-0.0230314	0.0719519	0.0476939	0.0548147	-0.031532	-0.00461233	0.119718	0.105992
-0.65	-0.0910809	-0.000437203	0.0612704	0.0489555	-0.0471824	0.0826073	0.0496536	0.0556839	-0.0411265	-0.0248977	0.121405	0.110219
-0.64	-0.0896688	-0.0239016	0.0630262	0.0516535	-0.0504597	0.0648182	0.0449835	0.0487516	-0.0474314	-0.0448991	0.121443	0.11215
-0.63	-0.0736454	-0.0187163	0.0629775	0.0520506	-0.0787358	0.0495733	0.0445996	0.056033	-0.0491831	-0.0707518	0.119977	0.113095
-0.62	-0.0439154	-0.0058893	0.05847	0.0538039	-0.0904491	0.0541729	0.0447636	0.0538309	-0.0586283	-0.0824278	0.12211	0.113502
-0.61	-0.0341718	-0.0126791	0.0577313	0.0503329	-0.11947	0.0476342	0.0465875	0.0643248	-0.0429262	-0.105985	0.118475	0.113625
-0.6	-0.0200673	-0.0178668	0.0566663	0.0490842	-0.130055	0.031142	0.0560162	0.0616123	-0.06101	-0.105925	0.120639	0.113869
-0.59	-0.0214045	0.0310367	0.0609842	0.052733	-0.14526	0.0335447	0.0520099	0.0578827	-0.0693013	-0.0938674	0.12305	0.113356
-0.58	0.00617302	0.0462741	0.058623	0.0468029	-0.147065	0.00772297	0.0562755	0.0605901	-0.0773656	-0.0677433	0.123175	0.113108
-0.57	0.0289982	0.045973	0.0591028	0.0518369	-0.154502	-0.0176182	0.0493023	0.0633069	-0.0776821	-0.0472107	0.120991	0.114245
-0.56	0.0521006	0.0650487	0.0571621	0.0501553	-0.122005	-0.0347432	0.0487453	0.0633417	-0.0822006	-0.00221624	0.122044	0.115548
-0.55	0.0511115	0.102853	0.0579565	0.047593	-0.108761	-0.0400781	0.0438306	0.0566456	-0.0749331	0.026287	0.122301	0.114053
-0.54	0.059855	0.109629	0.0550719	0.0478133	-0.0680431	-0.0418548	0.0446686	0.0614161	-0.0708674	0.0529913	0.120741	0.113471
-0.53	0.0557192	0.0958047	0.0588374	0.047946	-0.0190699	-0.00947113	0.0395944	0.0581207	-0.06585	0.0633213	0.118637	0.114971
-0.52	0.0426753	0.110307	0.0573049	0.0494941	0.0131625	-0.0030766	0.0483736	0.0553988	-0.0571551	0.0742924	0.118904	0.114478
-0.51	0.0311469	0.137295	0.0566188	0.0471789	0.0434785	0.0164379	0.0536252	0.0593029	-0.057605	0.0927526	0.117871	0.112071
-0.5	0.0245258	0.131996	0.0593975	0.0498229	0.0464236	0.0228503	0.044267	0.0508353	-0.0501252	0.129401	0.120391	0.112038
-0.49	0.0384356	0.0935734	0.0611016	0.0507334	0.0459935	0.0274704	0.0449171	0.0569956	-0.0573742	0.130479	0.118355	0.11282
-0.48	-0.00459407	0.0893943	0.0582234	0.0514675	0.0107804	0.0119512	0.0434131	0.0580635	-0.0481881	0.139274	0.121859	0.112429
-0.47	-0.0675863	0.09421	0.0608652	0.0493578	-0.00218659	-0.00210871	0.0414912	0.0605645	-0.0370659	0.146935	0.122333	0.114904
-0.46	-0.116145	0.021974	0.058898	0.0504241	-0.0497348	0.0013666	0.0425801	0.0561447	-0.0410129	0.13016	0.120746	0.114462
-0.45	-0.162434	-0.00892881	0.0613021	0.0514822	-0.068568	0.00602495	0.0369033	0.0526179	-0.0222573	0.0858195	0.122823	0.110617
-0.44	-0.209202	0.0349606	0.0640662	0.0499913	-0.107438	0.0168962	0.0508647	0.05809	-0.019464	0.077156	0.116865	0.115036
-0.43	-0.219807	0.0177548	0.0595517	0.0527201	-0.152695	0.0357994	0.0428793	0.056858	-0.025474	0.0612888	0.123589	0.114895
-0.42	-0.210905	-0.0246099	0.0567575	0.0528245	-0.181096	0.0414235	0.0489622	0.0540537	-0.0382371	0.0443951	0.122643	0.114245
-0.41	-0.206003	-0.00165669	0.0599511	0.0546982	-0.209447	0.0483069	0.0498274	0.0510425	-0.0396264	0.0259576	0.12638	0.111266
-0.4	-0.163863	-0.0321839	0.0639428	0.0528602	-0.246471	0.0729062	0.0438884	0.0548492	-0.066491	0.0138883	0.123303	0.113294
-0.39	-0.12401	-0.0876935	0.0606366	0.0548902	-0.253478	0.0535872	0.0401247	0.0511983	-0.0688183	0.00305655	0.122722	0.113589
-0.38	-0.0749547	-0.100302	0.0648078	0.0535641	-0.239126	0.0517358	0.036933	0.0507842	-0.0648998	-0.00687203	0.124725	0.11299
-0.37	-0.00911334	-0.0984565	0.0627317	0.0530561	-0.248998	0.0642665	0.044705	0.0494601	-0.0601224	-0.0178787	0.12456	0.114148
-0.36	0.0316202	-0.0852407	0.0638388	0.0547787	-0.234823	0.0484245	0.0430019	0.0542159	-0.0522578	-0.0117015	0.121772	0.115838
-0.35	0.0639999	-0.0403701	0.0667014	0.0530935	-0.216785	0.0330822	0.0413735	0.0526688	-0.0386063	-0.00346283	0.12573	0.112922
-0.34	0.0525038	-0.0118304	0.0647825	0.0516545	-0.216811	0.0568905	0.0407891	0.053586	-0.0338239	-0.000182845	0.12386	0.112738
-0.33	0.0466713	0.0435946	0.0657515	0.050151	-0.186406	0.0538906	0.0324711	0.0519159	-0.0392844	0.025268	0.127843	0.115215
-0.32	0.0156217	0.0612054	0.0670885	0.0505083	-0.155611	0.0620562	0.0369946	0.049161	-0.0373639	0.0475531	0.124838	0.11411
-0.31	0.00359487	0.0687521	0.0666726	0.0521539	-0.136072	0.0952658	0.0370139	0.050959	-0.0423151	0.065884	0.126657	0.115012
-0.3	-0.0102783	0.0650678	0.0677724	0.0494054	-0.102666	0.107608	0.0404521	0.0515889	-0.0538096	0.0778069	0.125832	0.116949
-0.29	-0.00233041	0.0765741	0.069249	0.054822	-0.0749157	0.116277	0.0396311	0.0495911	-0.0537696	0.0965799	0.12663	0.115199
-0.28	-0.0575591	0.0573738	0.0683892	0.0476705	-0.069529	0.140871	0.0379558	0.0500296	-0.0481504	0.0852088	0.123298	0.115337
-0.27	-0.0828444	0.0577631	0.0665578	0.0521681	-0.0890224	0.174776	0.0455669	0.0478656	-0.0547395	0.0835859	0.124094	0.11748
-0.26	-0.0930513	0.0584121	0.0657378	0.0521589	-0.0732053	0.171623	0.0425036	0.0483414	-0.0483787	0.0693275	0.124639	0.117693
-0.25	-0.117581	0.0680671	0.0662458	0.0523232	-0.0839406	0.162892	0.037526	0.0427531	-0.041447	0.0701165	0.126987	0.11756
-0.24	-0.145373	0.044096	0.0659121	0.0487698	-0.0737819	0.142466	0.0317569	0.0386686	-0.0364108	0.0482327	0.127317	0.121252
-0.23	-0.0788663	0.0664949	0.0622465	0.0518604	-0.0782716	0.116361	0.0401075	0.0405519	-0.0331016	0.0455414	0.128707	0.121037
-0.22	-0.0654103	0.111559	0.0650446	0.0519499	-0.066168	0.0897729	0.0393116	0.037254	-0.0291783	0.0329816	0.127771	0.122852
-0.21	-0.0390725	0.110131	0.06568	0.0520597	-0.0922639	0.0611048	0.0384412	0.0370019	-0.0308744	0.0251255	0.124714	0.125297
-0.2	-0.046164	0.112428	0.0656132	0.0486075	-0.112108	0.025974	0.0305947	0.0384163	-0.0372534	0.0261008	0.127522	0.125184
-0.19	-0.0518127	0.1467	0.0691594	0.0511503	-0.156871	0.00569391	0.0391842	0.0352006	-0.0448853	0.0550061	0.123976	0.124758
-0.18	-0.100638	0.142117	0.0620079	0.0497057	-0.185821	-0.0171421	0.0348996	0.0303688	-0.0536532	0.0735164	0.123531	0.127285
-0.17	-0.106613	0.130724	0.0662603	0.0507073	-0.206163	0.00934769	0.0399739	0.0350615	-0.0692407	0.111063	0.12472	0.125364
-0.16	-0.144344	0.169724	0.0616437	0.0505552	-0.224397	0.049934	0.0444596	0.0314325	-0.0801489	0.141921	0.121461	0.126399
-0.15	-0.17535	0.190675	0.0645698	0.0499352	-0.229032	0.118456	0.0456121	0.0330362	-0.0792883	0.147712	0.120689	0.127898
-0.14	-0.208804	0.194261	0.0608311	0.0515833	-0.227995	0.180288	0.0535327	0.0276235	-0.0771582	0.146333	0.122566	0.132045
-0.13	-0.234725	0.220998	0.0653354	0.0490632	-0.215601	0.26704	0.0497227	0.0309174	-0.0761083	0.147897	0.119444	0.13089
-0.12	-0.288574	0.230282	0.0635829	0.0484	-0.221371	0.299979	0.0530812	0.0258339	-0.0721805	0.132055	0.120733	0.132384
-0.11	-0.327035	0.214426	0.0670749	0.0499166	-0.235034	0.340753	0.0528834	0.0345777	-0.0737681	0.117721	0.118847	0.135103
-0.1	-0.354934	0.243046	0.0671807	0.046956	-0.240057	0.366965	0.0527786	0.0278276	-0.0787587	0.119501	0.118189	0.134104
-0.09	-0.381165	0.255836	0.0679856	0.0499472	-0.245082	0.355576	0.0543584	0.0276889	-0.101451	0.114746	0.118906	0.136298
-0.08	-0.419538	0.256664	0.069079	0.048719	-0.257094	0.316037	0.0616848	0.0248558	-0.122005	0.110304	0.114395	0.133377
-0.07	-0.444403	0.264688	0.0672594	0.0492476	-0.240546	0.265161	0.0639	0.0258536	-0.145445	0.110542	0.116922	0.134545
-0.06	-0.44896	0.279049	0.0678229	0.0485128	-0.196773	0.201003	0.0630954	0.0189108	-0.165765	0.102179	0.115835	0.136469
-0.05	-0.426492	0.253877	0.0733733	0.0476733	-0.154493	0.136082	0.056336	0.0242994	-0.189238	0.083618	0.115863	0.137205
-0.04	-0.385715	0.243947	0.0740102	0.0462438	-0.107275	0.0721973	0.0696052	0.0242988	-0.175343	0.062005	0.116021	0.135821
-0.03	-0.316022	0.209552	0.0745638	0.0472234	-0.0811882	0.0314812	0.0681263	0.023335	-0.160396	0.0394147	0.117302	0.136396
-0.02	-0.222348	0.171216	0.0713155	0.0424237	-0.0661729	-0.0674085	0.0575977	0.029285	-0.111642	-0.00224461	0.116797	0.138278
-0.01	-0.104884	0.122485	0.0768289	0.0443086	-0.0536355	-0.114696	0.0696906	0.0248572	-0.0693075	-0.0364807	0.116854	0.134651
0	-0.00845923	0.0590988	0.0764235	0.0463393	-0.0401536	-0.186695	0.0669517	0.0256395	-0.0166247	-0.0587559	0.11688	0.133764
0.01	0.0962868	-0.0174978	0.0790515	0.0468385	-0.043731	-0.241528	0.0694137	0.0240051	0.0114454	-0.0775481	0.114368	0.134039
0.02	0.178887	-0.0969124	0.0793891	0.0465789	-0.0205352	-0.334131	0.0719	0.0253738	0.0331102	-0.106671	0.114488	0.135657
0.03	0.196952	-0.185492	0.0772607	0.0442149	0.0158376	-0.378704	0.0674885	0.0277714	0.049251	-0.124076	0.114166	0.133411
0.04	0.16859	-0.281454	0.0817948	0.0423188	0.0463059	-0.495761	0.0622465	0.0264664	0.0783081	-0.141592	0.113579	0.132516
0.05	0.145712	-0.382128	0.0841091	0.0468097	0.0523975	-0.617008	0.0625852	0.0241601	0.0919295	-0.205514	0.111286	0.131257
0.06	0.0648877	-0.521415	0.0834866	0.045564	0.0118735	-0.772648	0.0625234	0.0316553	0.090898	-0.309966	0.109356	0.130018
0.07	-0.0511167	-0.694842	0.0869415	0.0492571	-0.0834989	-1.02322	0.0721466	0.0383614	0.0802485	-0.408808	0.10452	0.128853
0.08	-0.163669	-0.881994	0.0936153	0.0521857	-0.166932	-1.38424	0.0891301	0.0513484	0.0199639	-0.532183	0.102334	0.126659
0.09	-0.328548	-1.0885	0.0955977	0.0589178	-0.323481	-1.73796	0.122008	0.0771141	-0.0655392	-0.685256	0.096708	0.125024
0.1	-0.510784	-1.33559	0.10039	0.063371	-0.484784	-2.10946	0.14841	0.108065	-0.170825	-0.824726	0.096199	0.121712
0.11	-0.662958	-1.55901	0.110713	0.0711195	-0.58149	-2.43777	0.175278	0.141133	-0.287515	-0.968027	0.0935886	0.121956
0.12	-0.840211	-1.76857	0.121352	0.0784315	-0.649952	-2.63369	0.201843	0.170537	-0.397703	-1.11632	0.0893577	0.117143
0.13	-1.01537	-1.97221	0.131413	0.091109	-0.727137	-2.70684	0.223486	0.200766	-0.48086	-1.241	0.0854892	0.119053
0.14	-1.18551	-2.13381	0.147053	0.10469	-0.719513	-2.71472	0.258081	0.225001	-0.539513	-1.35184	0.0855097	0.116769
0.15	-1.36739	-2.23571	0.163497	0.11733	-0.686495	-2.62923	0.270406	0.249039	-0.574007	-1.44111	0.0862696	0.116589
0.16	-1.55191	-2.30405	0.18016	0.129343	-0.571925	-2.49291	0.287568	0.275361	-0.576161	-1.4811	0.0821044	0.114935
0.17	-1.65377	-2.33638	0.202199	0.148854	-0.42163	-2.33818	0.321225	0.29499	-0.56259	-1.48586	0.0839573	0.116174
0.18	-1.68346	-2.31652	0.220194	0.162953	-0.332769	-2.14447	0.343281	0.323991	-0.518241	-1.47429	0.0840134	0.118321
0.19	-1.63808	-2.24397	0.23924	0.178773	-0.22972	-1.93293	0.348393	0.344057	-0.485473	-1.42356	0.0845098	0.119876
0.2	-1.52006	-2.12865	0.253091	0.192188	-0.143721	-1.7214	0.366201	0.35851	-0.430056	-1.35459	0.0855137	0.122009
0.21	-1.3466	-1.94173	0.266959	0.208035	-0.138242	-1.53027	0.385174	0.37669	-0.363186	-1.27322	0.0844081	0.122039
0.22	-1.15723	-1.68464	0.277729	0.216951	-0.144272	-1.33005	0.399126	0.383294	-0.295093	-1.18512	0.0879051	0.122507
0.23	-0.94821	-1.43603	0.291536	0.232119	-0.118924	-1.14662	0.415849	0.390167	-0.235019	-1.08192	0.0916311	0.125452
0.24	-0.704774	-1.15917	0.301849	0.236355	-0.123065	-0.969532	0.432895	0.392877	-0.166644	-0.973495	0.0902555	0.123631
0.25	-0.452171	-0.902733	0.314648	0.245635	-0.0947104	-0.806731	0.431946	0.397738	-0.0939952	-0.852348	0.0926309	0.12437
0.26	-0.209448	-0.693039	0.320271	0.254693	-0.0723407	-0.631554	0.441987	0.405619	-0.0388177	-0.715954	0.0909226	0.122963
0.27	0.021757	-0.500312	0.325101	0.261022	-0.0557954	-0.488501	0.442512	0.403988	0.0165651	-0.593399	0.0969447	0.123667
0.28	0.221621	-0.286827	0.334535	0.266417	-0.0241512	-0.338288	0.442459	0.401318	0.0564885	-0.478833	0.0949909	0.122576
0.29	0.385339	-0.145003	0.337578	0.27523	-0.00227338	-0.227009	0.451259	0.395365	0.0884708	-0.370417	0.0975383	0.126945
0.3	0.503914	-0.022548	0.33609	0.274823	0.00954406	-0.120724	0.444975	0.39116	0.107982	-0.27587	0.0986915	0.127083
0.31	0.573455	0.107386	0.341678	0.276366	0.0185287	-0.0457943	0.44417	0.39119	0.129705	-0.200039	0.100629	0.120918
0.32	0.626071	0.201295	0.342041	0.280333	0.0306934	0.0439637	0.455384	0.391543	0.144275	-0.121573	0.099935	0.125605
0.33	0.667656	0.236845	0.344535	0.28452	0.0482047	0.102966	0.445972	0.388729	0.164898	-0.0493211	0.0999429	0.127114
0.34	0.692147	0.292957	0.344219	0.285223	0.0506687	0.127576	0.444752	0.383008	0.177586	-0.00501774	0.100451	0.125017
0.35	0.687702	0.33946	0.339605	0.284993	0.0644575	0.175201	0.430412	0.384967	0.19662	0.0332386	0.101652	0.126723
0.36	0.650488	0.365042	0.340065	0.281929	0.0804196	0.191209	0.42905	0.384188	0.215479	0.0615935	0.105555	0.130929
0.37	0.595174	0.4131	0.338154	0.286258	0.0764656	0.215362	0.416385	0.381369	0.218759	0.0749683	0.099494	0.132067
0.38	0.495456	0.435179	0.331292	0.287935	0.0665397	0.204151	0.402545	0.380664	0.213084	0.0752909	0.102457	0.132967
0.39	0.363437	0.409674	0.331469	0.280225	0.0925215	0.212357	0.402106	0.383157	0.208477	0.0842636	0.101186	0.129645
0.4	0.243639	0.388421	0.323233	0.281189	0.0895542	0.177851	0.39348	0.370888	0.181579	0.0792613	0.10421	0.12982
0.41	0.142023	0.34026	0.323284	0.276091	0.0887526	0.165236	0.383686	0.368752	0.152535	0.0760922	0.104137	0.131529
0.42	0.0396125	0.237274	0.316316	0.273705	0.113335	0.118321	0.374524	0.366827	0.134435	0.0718048	0.102611	0.133616
0.43	-0.0152726	0.176382	0.311056	0.272682	0.10677	0.107061	0.370977	0.354884	0.111414	0.0704894	0.105588	0.132898
0.44	-0.071138	0.119076	0.306264	0.264581	0.10634	0.110428	0.356155	0.359317	0.0949455	0.0694993	0.105443	0.135676
0.45	-0.106576	0.0526498	0.303247	0.265978	0.0977071	0.114476	0.350405	0.353602	0.08546	0.0710774	0.105641	0.136839
0.46	-0.110827	0.00671835	0.299011	0.258142	0.0936202	0.115789	0.336885	0.349594	0.0805759	0.0673213	0.104337	0.138801
0.47	-0.0915868	-0.0295581	0.292629	0.258037	0.0607738	0.134885	0.328024	0.347987	0.0644063	0.0537256	0.104425	0.138157
0.48	-0.0984555	-0.0528894	0.281354	0.254747	0.0713986	0.142913	0.327508	0.340772	0.0513921	0.0293338	0.104621	0.140689
0.49	-0.0877294	-0.0712691	0.278001	0.253895	0.0529808	0.147354	0.305617	0.338455	0.0389489	0.0323982	0.103361	0.142373
0.5	-0.0803221	-0.0540408	0.269786	0.246579	0.0594612	0.148689	0.311272	0.32858	0.0321412	0.0186607	0.106215	0.144538
0.51	-0.0958779	-0.0259722	0.261944	0.240714	0.0647351	0.145887	0.298689	0.332038	0.0184043	0.0160158	0.105751	0.144854
0.52	-0.0980498	-0.00642068	0.260561	0.236603	0.0928367	0.12699	0.29377	0.3262	0.0182211	0.0118398	0.10699	0.147085
0.53	-0.0769796	0.0132035	0.249212	0.230801	0.0907166	0.111292	0.282207	0.326554	0.00531328	0.0156106	0.11043	0.146804
0.54	-0.0748774	0.0515786	0.250249	0.222578	0.130965	0.0656792	0.279927	0.31088	-0.00200098	-0.0152469	0.107324	0.148205
0.55	-0.0781232	0.0602031	0.24502	0.222016	0.133962	0.0515693	0.267253	0.315916	-0.00605456	-0.0327654	0.111345	0.147526
0.56	-0.0115588	0.0400793	0.235116	0.218149	0.141455	0.0334017	0.257159	0.307004	-0.0130546	-0.0460527	0.113486	0.149562
0.57	0.0130664	0.0503375	0.232698	0.211543	0.124283	0.0184886	0.253289	0.298618	-0.0160423	-0.0671982	0.109547	0.152429
0.58	0.0159837	0.0295467	0.2253	0.210001	0.111446	-0.00925755	0.245593	0.292714	0.00267556	-0.0793155	0.112765	0.147085
0.59	0.0700836	0.0132691	0.221035	0.206063	0.0711931	-0.00429013	0.23666	0.286469	0.0216968	-0.0796986	0.114958	0.151242
0.6	0.116913	-0.00364795	0.206532	0.1999	0.0424665	-0.026858	0.229768	0.278996	0.0300089	-0.0687486	0.11473	0.151886
0.61	0.1089	-0.018326	0.204283	0.193883	0.0455573	-0.0183532	0.228881	0.272874	0.0522426	-0.0757101	0.118964	0.154302
0.62	0.0971055	-0.035921	0.199261	0.195544	0.044044	-0.00317218	0.221676	0.259111	0.0680723	-0.0694903	0.120048	0.153704
0.63	0.0898678	-0.032274	0.193626	0.190434	0.0576861	0.0276116	0.216648	0.250742	0.0700277	-0.0632483	0.11643	0.152784
0.64	0.0628708	-0.0545547	0.191499	0.188197	0.0585796	0.0645451	0.213475	0.251697	0.0774643	-0.0547027	0.119458	0.156673
0.65	0.0629215	-0.0578863	0.186543	0.1808	0.0877417	0.0783499	0.210362	0.232155	0.0725084	-0.0630511	0.119839	0.15235
0.66	0.0526426	-0.0434688	0.182959	0.174527	0.0751481	0.0936863	0.19778	0.22513	0.0730555	-0.0565352	0.121231	0.156709
0.67	0.0671434	-0.0614381	0.18001	0.171343	0.0717012	0.0742425	0.196052	0.217921	0.0647559	-0.0540235	0.122448	0.156554
0.68	0.0952992	-0.0908662	0.169275	0.172657	0.0547752	0.0609062	0.181469	0.205934	0.0619683	-0.0497595	0.125191	0.156859
0.69	0.102405	-0.0826429	0.1667	0.167765	0.0601591	0.0195509	0.183112	0.206401	0.0595041	-0.0476081	0.128058	0.15838
0.7	0.0897794	-0.0976026	0.159047	0.168647	0.0532923	0.0208028	0.16392	0.191288	0.0592412	-0.0352578	0.126296	0.159919
0.71	0.0714615	-0.122382	0.156191	0.160501	0.0423389	-0.0253868	0.168225	0.184158	0.0563123	-0.035516	0.128917	0.160257
0.72	0.0775951	-0.104012	0.150314	0.158559	0.0418502	-0.0123783	0.159182	0.168445	0.046606	-0.0249026	0.13167	0.161334
0.73	0.0659881	-0.0680612	0.149815	0.153187	0.0761169	0.00214762	0.157803	0.172798	0.0481994	-0.0166653	0.134904	0.163667
0.74	0.0532099	-0.0553411	0.140807	0.148681	0.0778126	0.0322149	0.158963	0.16675	0.0362063	-0.00832188	0.134761	0.164274
0.75	0.0292703	-0.00520468	0.142023	0.146971	0.0851238	0.0537172	0.146942	0.155085	0.0298112	-0.00234254	0.138946	0.160997
0.76	0.0275234	0.0368834	0.138261	0.144353	0.0885156	0.111802	0.151447	0.154322	0.0151748	0.0248291	0.139327	0.163823
0.77	0.012142	0.0759897	0.134633	0.142318	0.0819652	0.135486	0.141553	0.147827	0.0105848	0.0398958	0.136634	0.166165
0.78	-0.0296365	0.123301	0.133235	0.136816	0.061309	0.161361	0.139703	0.141716	-0.0020444	0.0564281	0.140063	0.165491
0.79	-0.0335838	0.163453	0.12559	0.13521	0.0483152	0.18285	0.132522	0.138755	-0.00951699	0.0657449	0.139774	0.167349
0.8	-0.0155246	0.177905	0.124663	0.133565	-0.00368152	0.207577	0.138589	0.130571	-0.0369172	0.0860804	0.143405	0.167819
0.81	-0.00148109	0.175254	0.122198	0.131175	-0.0277803	0.254735	0.118662	0.120978	-0.0380196	0.0770764	0.146722	0.168821
0.82	-0.036512	0.147686	0.120318	0.125809	-0.041758	0.296674	0.123586	0.119409	-0.0344302	0.0802578	0.142207	0.170127
0.83	-0.0179503	0.109942	0.117019	0.124189	-0.0600293	0.265034	0.122363	0.115388	-0.0306363	0.0655336	0.145775	0.169139
0.84	-0.00284363	0.0579362	0.116166	0.119825	-0.0607431	0.257463	0.114756	0.114676	-0.041563	0.0524213	0.148614	0.170984
0.85	-0.0127525	0.0110837	0.109219	0.114512	-0.0196277	0.205395	0.110041	0.108523	-0.027329	0.0321075	0.149329	0.167975
0.86	-0.0138689	-0.0100266	0.105934	0.114549	0.00276627	0.136418	0.10718	0.10525	-0.0386068	0.0215638	0.146844	0.170177
0.87	0.00219979	-0.0180646	0.109687	0.108573	0.0286748	0.0773542	0.104714	0.100991	-0.00589556	0.000745949	0.145244	0.173084
0.88	0.0079098	-0.0284775	0.104412	0.11109	0.0477637	0.0982029	0.104448	0.103056	-0.0161599	-0.00527633	0.145945	0.17519
0.89	-0.00912093	-0.0112563	0.0998502	0.108802	0.0868236	0.0925931	0.105762	0.0954522	-0.00458725	-0.0101568	0.145434	0.173003
0.9	-0.00627624	0.0301263	0.0996678	0.108174	0.112966	0.128842	0.104228	0.100526	0.00443115	-0.0122351	0.145528	0.172481
0.91	-0.00375552	0.0518534	0.0961149	0.102655	0.123822	0.149731	0.0979592	0.0878991	0.0242717	-0.0117002	0.146158	0.170626
0.92	0.0187257	0.0586929	0.0923618	0.098701	0.141603	0.175522	0.0981559	0.0837218	0.00448753	0.00440516	0.149656	0.170371
0.93	0.0232913	0.064165	0.0910792	0.0970484	0.148842	0.169362	0.095703	0.0835738	0.0305941	0.00805308	0.145097	0.170581
0.94	0.0295046	0.069538	0.0909028	0.0905123	0.106985	0.159888	0.0966552	0.0777024	0.0417853	0.0227773	0.148504	0.170826
0.95	0.0146451	0.0278305	0.0892127	0.0905068	0.0714108	0.126439	0.0949748	0.0795195	0.0653668	0.0292562	0.149505	0.167608
0.96	0.0341853	0.00602411	0.0873783	0.0899214	0.0457383	0.0882866	0.0937231	0.0802596	0.0803137	0.0283158	0.148489	0.168633
0.97	0.045519	-0.0125909	0.084075	0.0862746	0.0137168	0.038849	0.0850629	0.073729	0.0814737	0.023554	0.147124	0.169513
0.98	0.0357858	-0.0297443	0.083433	0.0875334	0.0259206	0.00344893	0.0839633	0.0683193	0.0753718	0.0220957	0.145269	0.169688
0.99	0.0482699	-0.0655241	0.0764295	0.0837013	0.0180213	-0.0236481	0.0959972	0.068754	0.0745599	0.0155207	0.144037	0.169216
1	0.0831965	-0.0589899	0.0794725	0.0831713	0.0248703	-0.0352252	0.0891534	0.0632513	0.0641431	0.000247464	0.140142	0.168056
1.01	0.0603376	-0.039433	0.0751708	0.0830753	0.0419496	-0.0369346	0.0935597	0.0590657	0.0448966	-0.00209147	0.143317	0.167506
1.02	0.0332777	-0.032567	0.0765207	0.0810369	0.0505688	-0.0400361	0.0898474	0.057496	0.0382187	-0.0135376	0.141239	0.166865
1.03	0.0323275	-0.0158826	0.0741443	0.0787071	0.0327864	-0.0386644	0.0919978	0.0671202	0.0318413	-0.0205149	0.142398	0.167225
1.04	0.00722662	0.00443314	0.0718715	0.0787363	0.0568204	-0.0332982	0.089133	0.0638021	0.0246709	-0.0317664	0.141573	0.166562
1.05	-0.0191112	0.0213338	0.0701166	0.0762944	0.0652174	-0.0316902	0.0875497	0.0592712	0.0184216	-0.0255207	0.139388	0.164106

## Sheet: 5D
	REWARD
	Vglut2		Calb1		Anxa1
	Small acc	Large Acc	Small acc	Large Acc	Small acc	Large Acc
Mean	0.096051	0.0801132	0.142979	0.135635	-0.0120329	0.00320044
rec #1	0.12948	0.0903764	0.167325	0.208427	-0.0566443	-0.0282735
2	0.0950698	0.0404483	0.175953	0.210099	-0.0291893	-0.0337374
3	0.0604133	0.0342203	0.265203	0.225583	0.00332236	-0.00878613
4	0.0478346	0.0512564	0.168028	0.163667	-0.0110669	-0.0309177
5	0.173823	0.149179	0.191486	0.208665	0.0340106	0.00215717
6	0.162289	0.134198	0.178487	0.202768	-0.0114682	-0.0229834
7	0.0473134	0.0587836	0.189211	0.210134	0.0223527	-0.0121754
8	0.0869759	0.0714081	0.127728	0.132002	0.00623933	-0.0264097
9	0.0978679	0.103662	0.27771	0.0635941	-0.00196467	-0.0432655
10	0.0575459	0.0582425	-0.00557809	-0.0238353	-0.00964619	-0.0231715
11	0.100144	0.0568503	0.0302243	0.0237913	-0.0123079	-0.0722173
12	0.119182	0.107704	0.166373	0.178522	-0.0319607	-0.0289039
13	0.0607878	0.0393892	0.145289	0.155144	-0.018719	0.0480361
14	0.0633918	0.0553111	0.165448	0.123783	-0.024423	-0.00158083
15	0.110417	0.108707	0.00372092	0.0215393	-0.0314387	0.025431
16	0.115889	0.0662522	0.109983	0.123505	-0.0370037	-0.0115294
17	0.135639	0.104959	0.0740449	0.0784123	-0.00321343	0.0794699
18	0.200535	0.133349			-0.0309631	0.0527987
19	0.0190861	0.0171986			0.00890112	0.022932
20	0.118406	0.10227			-0.0371986	-0.0142437
21	0.0838948	0.0591952			-0.0267268	-0.0357293
22	0.0627812	0.073059			0.1074	0.121842
23	0.0913995	0.104792			0.0379724	0.0802491
24	0.0819058	0.079265			-0.0268301	-0.0262156
25	0.0562499	0.0276814			-0.0302179	-0.023966
26	0.123489	0.0872777			-0.0361408	-0.02818
27	0.0587531	0.0802623			-0.0095818	-0.00872779
28	0.128862	0.147873			-0.030026	0.0351558
29					-0.0233079	-0.031844
30					0.052653	-0.00566968
31					0.0449554	-0.025887
32					-0.0296262	0.0305751
33					-0.0109306	0.0113811
34					-0.0290776	0.0343344
35					-0.0223045	0.0177715
36					-0.0428457	0.0150136
37					0.117374	0.195475
38					0.040837	0.00590735
39					-0.0668295	-0.0636234
40					-0.0360605	-0.0379929
41					0.0882138	0.130842
42					0.017586	0.00530523
43					-0.0824181	-0.031162
44					-0.0207027	-0.0362117
45					-0.0996789	-0.0558566
46					-0.0828126	-0.0196493
47					-0.0563206	0.0327048
48					-0.0238591	0.00352651
49					-0.0479573	0.0607432
50					-0.00200068	-0.0476978

## Sheet: 5E
	AIR PUFF
	Vglut2				Calb1				Anxa1
X	Accel (m/s2)		Trans (nΔF/F)		Accel (m/s2)		Trans (nΔF/F)		Accel (m/s2)		Trans (nΔF/F)
Time(s)	small dec	large dec	small dec	large dec	small dec	large dec	small dec	large dec	small dec	large dec	small dec	large dec
-1.04	0.0120953	0.0594809	0.0633662	0.0747869	0.0501609	0.056051	0.0415495	0.0414146	-0.0824819	-0.00678925	0.124347	0.126062
-1.03	0.0136066	0.0260464	0.0603725	0.0722119	0.0343774	0.104183	0.0409031	0.0387746	-0.0686092	-0.0108199	0.124002	0.124886
-1.02	-0.0364709	0.0186567	0.0586705	0.0720302	0.00346693	0.151859	0.0438709	0.0388557	-0.0509831	-0.0100603	0.124504	0.123024
-1.01	-0.0576636	0.0438642	0.0581735	0.0720829	-0.0150911	0.148517	0.0411752	0.043448	-0.0402956	-0.00732405	0.121611	0.124386
-1	-0.0586193	0.0703219	0.0581553	0.06775	-0.032053	0.154394	0.0457311	0.0432798	-0.0243928	-0.00139871	0.125384	0.123706
-0.99	-0.0604862	0.0798697	0.0592839	0.0720606	-0.031254	0.123463	0.0424481	0.0348277	-0.0164587	0.00706447	0.122709	0.123289
-0.98	-0.0728935	0.156995	0.0643019	0.0697065	-0.0295448	0.0924511	0.0381989	0.0382576	-0.0208964	0.0171165	0.122645	0.123604
-0.97	-0.0851797	0.17583	0.0557153	0.0731854	-0.0003619	0.0628474	0.0364411	0.0456082	-0.0212851	0.0236006	0.125435	0.123305
-0.96	-0.084367	0.153073	0.0646253	0.0740916	0.0052732	0.0179422	0.0483114	0.0460906	-0.0256653	0.0346644	0.118705	0.120779
-0.95	-0.117206	0.15151	0.0634643	0.0712456	0.0174439	-0.030007	0.0399653	0.043544	-0.0280811	0.0477306	0.120753	0.122427
-0.94	-0.165555	0.145565	0.0611915	0.0648506	0.0127739	-0.067583	0.0398407	0.0437384	-0.0255849	0.0452174	0.118347	0.122508
-0.93	-0.146747	0.135384	0.0632064	0.067035	0.0194089	-0.092729	0.0381319	0.0393699	-0.0266897	0.0455402	0.116452	0.122315
-0.92	-0.172608	0.168899	0.0649493	0.0713102	-0.00249749	-0.0940899	0.0439642	0.0413647	-0.0368322	0.0441269	0.118615	0.126084
-0.91	-0.179536	0.185132	0.0642231	0.072889	-0.0130472	-0.0808603	0.0417762	0.0376692	-0.0362687	0.0370109	0.119403	0.126835
-0.9	-0.148012	0.153572	0.0657073	0.0671436	-0.030342	-0.0613236	0.0472322	0.0478547	-0.0426975	0.00569773	0.115306	0.128093
-0.89	-0.132662	0.148026	0.0643958	0.0687849	-0.0658594	-0.0617626	0.0442181	0.0431021	-0.0532842	-0.00432114	0.119554	0.126077
-0.88	-0.0945911	0.161561	0.0667082	0.0682875	-0.112452	-0.0378051	0.042325	0.0386421	-0.0478351	-0.0304169	0.116969	0.128178
-0.87	-0.0399812	0.103928	0.0711459	0.0670479	-0.150346	-0.0304022	0.0477447	0.0409249	-0.0554483	-0.061389	0.115727	0.131648
-0.86	-0.0348182	0.00383201	0.0674923	0.0725054	-0.15896	0.00125727	0.0448778	0.0442061	-0.0602951	-0.077636	0.120161	0.131378
-0.85	-0.00706705	-0.00386434	0.0671682	0.0681456	-0.186678	0.0141612	0.0446458	0.0454385	-0.0604374	-0.0696039	0.122297	0.131912
-0.84	0.100203	-0.0246737	0.0646593	0.0692558	-0.195244	0.04961	0.0400772	0.0372767	-0.0667936	-0.0759742	0.120372	0.134874
-0.83	0.122049	-0.0903946	0.0729134	0.0685839	-0.168885	0.0626693	0.0417256	0.0447007	-0.0735255	-0.051418	0.124219	0.132266
-0.82	0.182552	-0.102628	0.0719488	0.0693188	-0.154226	0.0736726	0.0376082	0.0449554	-0.06585	-0.019257	0.123741	0.13453
-0.81	0.256684	-0.0476631	0.0746539	0.0668779	-0.160375	0.07494	0.0396732	0.0440224	-0.0542186	-0.00906017	0.123086	0.134071
-0.8	0.263716	-0.065043	0.0704357	0.06916	-0.125718	0.124487	0.0382013	0.0508997	-0.0509009	-0.00490441	0.122106	0.136567
-0.79	0.216286	-0.0840226	0.0727693	0.0670992	-0.111841	0.13813	0.0397229	0.0482627	-0.0333253	0.00431737	0.121202	0.137589
-0.78	0.164042	-0.0609559	0.0662673	0.0694568	-0.106603	0.178977	0.0379586	0.0512915	-0.0199666	0.00125792	0.121149	0.136511
-0.77	0.144456	-0.0853881	0.0763568	0.0642194	-0.0899948	0.211571	0.0306221	0.0532877	-0.00216419	0.0146902	0.119537	0.134571
-0.76	0.0904107	-0.113625	0.0723946	0.0728848	-0.0614244	0.237572	0.0316097	0.0490438	0.00495648	0.0262869	0.122157	0.134756
-0.75	0.0327229	-0.0916809	0.0741703	0.0760313	-0.0596035	0.239099	0.0361372	0.0518171	0.0117392	0.0363869	0.119488	0.137076
-0.74	-0.0227497	-0.0670564	0.0738875	0.064576	-0.0531247	0.229601	0.0382621	0.0543831	0.00580418	0.0363366	0.123381	0.134401
-0.73	-0.0440941	-0.0742913	0.0752808	0.0725581	-0.0607743	0.223413	0.0322442	0.0507076	-0.00312039	0.039233	0.12094	0.135938
-0.72	-0.0802122	-0.0389648	0.0733433	0.0700565	-0.079648	0.205406	0.0332018	0.0498889	-0.0128153	0.0210701	0.125605	0.13338
-0.71	-0.0913609	0.0219933	0.0733135	0.0710722	-0.132536	0.213619	0.0375784	0.0602007	-0.0142607	2.43855e-05	0.129568	0.134052
-0.7	-0.100111	0.0433409	0.0726431	0.067959	-0.150704	0.172982	0.037691	0.058202	-0.0167403	-0.0178263	0.124932	0.13211
-0.69	-0.088306	0.0622425	0.0782275	0.0679744	-0.150932	0.171089	0.0396622	0.0527798	-0.00933268	-0.0250365	0.130345	0.134372
-0.68	-0.0610096	0.0780128	0.0767354	0.0687201	-0.166838	0.134666	0.0459233	0.0556766	-0.0117071	-0.0441338	0.129232	0.133167
-0.67	-0.0872082	0.0623057	0.0749364	0.0649166	-0.191384	0.110062	0.0424713	0.050682	-0.00954445	-0.0589944	0.127643	0.132302
-0.66	-0.116825	0.0503585	0.0778749	0.0659138	-0.173469	0.0627503	0.0442654	0.0533473	-0.0108456	-0.0491028	0.131957	0.13172
-0.65	-0.0896475	0.0505112	0.0806337	0.0663728	-0.185761	0.0684061	0.0440663	0.0473745	-0.008869	-0.0447605	0.127647	0.133826
-0.64	-0.0679368	0.0349704	0.079486	0.0625461	-0.202175	0.0503517	0.0474444	0.0554115	-0.0109379	-0.03812	0.127769	0.131335
-0.63	-0.0618095	0.0596038	0.0776085	0.0631164	-0.203098	0.0319547	0.0453658	0.0507321	-0.00121882	-0.0290465	0.13013	0.130731
-0.62	-0.0405471	0.108634	0.0678949	0.0650505	-0.160119	0.0162764	0.0522741	0.050845	0.00712055	-0.0244774	0.132237	0.131552
-0.61	-0.0168209	0.122795	0.0693808	0.059874	-0.160037	-0.00333633	0.0529651	0.0492853	0.00829948	-0.0153114	0.129897	0.131434
-0.6	0.0416959	0.133619	0.071154	0.0596699	-0.146648	-0.0202084	0.0488676	0.0515573	0.0196937	-0.00254462	0.13084	0.134034
-0.59	0.100016	0.153816	0.0715878	0.0579923	-0.136383	-0.00195862	0.0541789	0.0482647	0.0244441	0.0137751	0.130637	0.132904
-0.58	0.0832109	0.129047	0.070806	0.0555155	-0.104903	-0.00135798	0.0509049	0.0440094	0.0327466	0.0272587	0.13143	0.134498
-0.57	0.107996	0.100778	0.0788522	0.0577781	-0.0845598	-0.00495651	0.0527333	0.0452499	0.0371334	0.0518707	0.131066	0.131358
-0.56	0.0912531	0.0493345	0.0753788	0.0566093	-0.05735	-0.00993125	0.0444821	0.0448744	0.0380966	0.047474	0.130882	0.13392
-0.55	0.0610024	0.00792384	0.0748984	0.0527938	-0.0205558	-0.0549196	0.0533252	0.0459694	0.0342172	0.0518418	0.131784	0.138362
-0.54	0.0520722	-0.0184752	0.0687563	0.0522266	0.0200227	-0.104406	0.0562444	0.0441928	0.0319576	0.053837	0.131137	0.137273
-0.53	0.0941262	-0.0425159	0.078487	0.0530565	0.0545278	-0.105562	0.0547771	0.0496651	0.025473	0.0528004	0.132965	0.136648
-0.52	0.0858336	-0.0631866	0.071776	0.053182	0.0574757	-0.099435	0.0593859	0.0518054	0.00439319	0.051034	0.130927	0.134844
-0.51	0.107738	-0.109644	0.0681669	0.0500811	0.0979621	-0.0904231	0.0512592	0.0444899	-0.000741343	0.0583073	0.128743	0.134071
-0.5	0.101309	-0.123401	0.0726942	0.0465207	0.11453	-0.0387789	0.0509106	0.0493987	0.00398296	0.0594885	0.130389	0.136315
-0.49	0.0575664	-0.135713	0.0764204	0.056684	0.12105	0.00532525	0.0516443	0.051768	-0.00800741	0.0635622	0.129047	0.138222
-0.48	0.0142987	-0.136272	0.0749069	0.0493159	0.114312	0.00687916	0.0490727	0.0430645	-0.0198973	0.0683117	0.131923	0.132335
-0.47	-0.0509823	-0.134216	0.0728692	0.0456975	0.0961376	0.00826585	0.0500544	0.0499153	-0.0153924	0.072114	0.129295	0.138101
-0.46	-0.0592593	-0.0333276	0.0661652	0.0502791	0.0683519	0.0198573	0.0503285	0.0430271	-0.0203202	0.0710288	0.129671	0.137046
-0.45	-0.0801956	0.0250469	0.0715699	0.0483619	-0.0055354	0.0207942	0.0536427	0.044115	-0.0293834	0.0650435	0.131022	0.139012
-0.44	-0.0776636	0.0612956	0.0741577	0.0454663	-0.0328221	0.00468407	0.0489766	0.043603	-0.0237886	0.055083	0.131505	0.138593
-0.43	-0.0709394	0.0955666	0.073277	0.0422287	-0.0744528	0.0273257	0.0530522	0.0430192	-0.0241914	0.0583021	0.131228	0.137947
-0.42	-0.0880505	0.14461	0.0750531	0.0386046	-0.0839832	0.0456608	0.0459445	0.0415259	-0.0296346	0.0353823	0.1305	0.141157
-0.41	-0.0904037	0.107505	0.0711518	0.0442834	-0.113155	0.0706663	0.0451357	0.0438094	-0.0165956	0.0244372	0.129518	0.140986
-0.4	-0.0662101	0.115386	0.0703573	0.0435826	-0.10813	0.0888307	0.0474211	0.0423045	-0.0154206	0.0204359	0.131655	0.141999
-0.39	-0.0889254	0.103862	0.0733134	0.0442856	-0.137321	0.116451	0.0477322	0.0429291	-0.0152831	0.00494435	0.132743	0.141752
-0.38	-0.11981	0.076228	0.0735321	0.0497987	-0.121454	0.132742	0.041778	0.0501915	-0.0129473	-0.0203976	0.134234	0.145359
-0.37	-0.0808423	0.0491245	0.0699501	0.0435925	-0.121863	0.0998604	0.0456743	0.0504118	-0.00636491	-0.0129891	0.131431	0.140996
-0.36	-0.0707346	0.0120932	0.077871	0.0438014	-0.111043	0.0460981	0.0511408	0.043521	-0.0224559	-0.00846131	0.129468	0.140765
-0.35	-0.104707	-0.0422598	0.0763003	0.0415833	-0.0655744	0.0191064	0.0571905	0.0439053	-0.0451917	-0.00891791	0.129977	0.140051
-0.34	-0.0748723	-0.0479667	0.0700868	0.0434838	-0.0381481	0.00456636	0.0548302	0.0463566	-0.056493	0.00315144	0.131296	0.140048
-0.33	-0.0602235	-0.0688215	0.0680547	0.0438264	-0.0522207	-0.0456603	0.0533608	0.0424323	-0.0744647	0.0208291	0.133147	0.141026
-0.32	-0.0853574	-0.0744332	0.0718448	0.0484965	-0.0830088	-0.0325496	0.0557952	0.0434196	-0.0937994	0.021377	0.132003	0.139354
-0.31	-0.108299	-0.0510959	0.0718137	0.0474861	-0.0975574	-0.0124899	0.0553015	0.0443151	-0.090611	0.0237388	0.130192	0.141447
-0.3	-0.105519	-0.0338162	0.0757909	0.048354	-0.126164	-0.0132955	0.0571913	0.0482443	-0.0830311	0.025136	0.132553	0.137528
-0.29	-0.137112	-0.0502157	0.0696026	0.0480059	-0.147863	-0.0263479	0.0562333	0.044563	-0.0846984	0.0268377	0.131905	0.140865
-0.28	-0.145885	-0.0374513	0.0730012	0.0489519	-0.156169	-0.0302997	0.0652982	0.0414565	-0.0661577	0.035014	0.132421	0.140504
-0.27	-0.150612	-0.0476422	0.0708837	0.0497433	-0.141416	-0.050316	0.0593197	0.0458593	-0.0513205	0.0385027	0.133849	0.142823
-0.26	-0.13096	-0.0435943	0.0756194	0.0517866	-0.155673	-0.0656643	0.059935	0.0412539	-0.0517955	0.0502931	0.132196	0.140385
-0.25	-0.136722	-0.0516823	0.0685393	0.0517157	-0.179225	-0.0525519	0.0555669	0.0434653	-0.0287364	0.0466931	0.131826	0.141877
-0.24	-0.126335	-0.0132132	0.0661454	0.0543663	-0.206792	-0.0736452	0.0578813	0.0428885	-0.021944	0.0361259	0.127455	0.139725
-0.23	-0.124018	-0.00566563	0.0735407	0.0525959	-0.217612	-0.028489	0.0594723	0.0366123	-0.00898654	0.0110913	0.130871	0.143115
-0.22	-0.0733005	-0.00197786	0.0714409	0.0566658	-0.207974	0.0262379	0.0560317	0.0435062	-0.011648	0.00207375	0.131578	0.14273
-0.21	-0.0606161	-0.0618587	0.07621	0.0591015	-0.183597	0.0747235	0.0594838	0.0427642	-0.0114378	-0.0244744	0.125473	0.143013
-0.2	-0.0694726	-0.0749078	0.0780885	0.0545659	-0.1426	0.122174	0.0573815	0.0462258	-0.0258081	-0.0232531	0.127037	0.140551
-0.19	-0.0848952	-0.0915651	0.0684506	0.0565562	-0.0986985	0.195001	0.0553487	0.0371143	-0.0328252	-0.0294294	0.12903	0.141294
-0.18	-0.102615	-0.0288775	0.0746388	0.0562482	-0.0722973	0.220766	0.0564522	0.0364172	-0.0561403	-0.0186322	0.130947	0.139509
-0.17	-0.101152	-0.0027612	0.0758658	0.0607178	-0.0742359	0.250727	0.0588453	0.0372346	-0.061528	-0.019076	0.132036	0.141948
-0.16	-0.134583	0.118541	0.0726124	0.0610882	-0.0929684	0.254175	0.0555114	0.0393779	-0.0690405	-0.00519647	0.12879	0.138733
-0.15	-0.161234	0.176204	0.0770081	0.0594738	-0.137872	0.226524	0.0548044	0.0418722	-0.0852174	0.0220728	0.128308	0.141891
-0.14	-0.204678	0.202001	0.0784878	0.0628114	-0.188454	0.178375	0.0558586	0.040486	-0.0855333	0.0492437	0.128475	0.14014
-0.13	-0.238043	0.191184	0.0778071	0.0618281	-0.227517	0.147218	0.0631152	0.0419522	-0.0789789	0.0764646	0.13173	0.138318
-0.12	-0.319877	0.218779	0.0792357	0.0629686	-0.23955	0.0755448	0.0652938	0.0426803	-0.0871953	0.0908108	0.129388	0.138832
-0.11	-0.342158	0.167586	0.0804332	0.0614962	-0.261536	0.0422912	0.0657568	0.0394654	-0.0848469	0.120596	0.126481	0.137258
-0.1	-0.303653	0.163519	0.0850946	0.0678779	-0.285297	0.0327473	0.0669878	0.0386905	-0.0847026	0.106893	0.127936	0.138448
-0.09	-0.275013	0.194573	0.0805662	0.0638843	-0.255492	0.0497116	0.0646586	0.034764	-0.0893108	0.111133	0.126124	0.140365
-0.08	-0.257601	0.180688	0.0832093	0.0598358	-0.221877	0.0504208	0.0615958	0.037982	-0.0995216	0.0939079	0.123074	0.139907
-0.07	-0.264607	0.163436	0.0823491	0.0650422	-0.222218	0.102802	0.0656816	0.0439614	-0.0983516	0.103015	0.120739	0.136951
-0.06	-0.262318	0.221142	0.0880356	0.068661	-0.206726	0.0960152	0.0574239	0.0417209	-0.090627	0.0869204	0.123786	0.135616
-0.05	-0.303408	0.232717	0.0916745	0.063677	-0.163343	0.0643458	0.0614058	0.0447571	-0.0704523	0.0789734	0.124725	0.135827
-0.04	-0.306853	0.194705	0.0911712	0.0667534	-0.165391	0.0603555	0.0649521	0.0432236	-0.0447334	0.058071	0.124238	0.134417
-0.03	-0.289778	0.188085	0.0930804	0.061121	-0.162604	0.0243026	0.0643809	0.0474957	-0.0300572	0.039839	0.123426	0.135488
-0.02	-0.290756	0.151243	0.0932606	0.0657544	-0.136823	-0.104026	0.0611592	0.0441	-0.0318358	0.0112231	0.122074	0.138153
-0.01	-0.308075	0.0928349	0.0955741	0.0632979	-0.0689373	-0.154231	0.0584672	0.0452273	-0.0291514	-0.0287995	0.122157	0.135597
0	-0.280976	-0.0050383	0.101119	0.0655364	-0.0220647	-0.213331	0.0599179	0.0395071	-0.0338115	-0.073762	0.119248	0.13166
0.01	-0.397204	-0.210995	0.101518	0.062681	-0.0646865	-0.445067	0.0566734	0.0372771	-0.175325	-0.258212	0.114603	0.126072
0.02	-0.699287	-0.66381	0.105258	0.0662636	-0.289336	-0.814281	0.0542307	0.0331099	-0.407234	-0.585361	0.116396	0.126243
0.03	-1.04439	-1.28972	0.106026	0.059707	-0.535092	-1.22448	0.0516945	0.0287921	-0.642315	-0.97195	0.115498	0.123736
0.04	-1.50164	-1.99451	0.108436	0.0598725	-0.846076	-1.72443	0.0562971	0.0374466	-0.916047	-1.40219	0.113207	0.123979
0.05	-2.05018	-2.72091	0.121324	0.0602518	-1.19667	-2.28454	0.0499001	0.0403174	-1.21597	-1.87575	0.112613	0.123274
0.06	-2.47748	-3.34454	0.135759	0.0789651	-1.52632	-2.69493	0.0612692	0.0497266	-1.40729	-2.19717	0.107849	0.119987
0.07	-2.69475	-3.64653	0.159271	0.101215	-1.7283	-2.92734	0.0905347	0.0649993	-1.47711	-2.34396	0.103969	0.114716
0.08	-2.77951	-3.63186	0.197363	0.130106	-1.88692	-2.99398	0.0980355	0.0845024	-1.47806	-2.38942	0.0985213	0.104182
0.09	-2.68858	-3.46517	0.230125	0.172858	-1.97711	-2.94827	0.12514	0.104281	-1.4148	-2.32813	0.0933452	0.100963
0.1	-2.45492	-3.15994	0.278721	0.215252	-1.9504	-2.76912	0.147248	0.131834	-1.27707	-2.16228	0.086127	0.0942938
0.11	-2.12514	-2.73286	0.31475	0.266902	-1.82631	-2.53833	0.170436	0.169405	-1.04871	-1.95175	0.0789808	0.0874215
0.12	-1.76927	-2.3298	0.360131	0.310991	-1.6143	-2.29038	0.197603	0.19446	-0.789996	-1.72089	0.0733982	0.0811146
0.13	-1.37301	-1.99561	0.400238	0.347465	-1.39509	-2.03144	0.207096	0.222396	-0.552394	-1.49168	0.0683879	0.0765816
0.14	-0.997484	-1.69636	0.422844	0.383227	-1.14551	-1.80482	0.226863	0.247951	-0.311473	-1.26084	0.0633395	0.0731388
0.15	-0.642132	-1.3604	0.448177	0.414949	-0.936518	-1.59219	0.238581	0.261132	-0.0975416	-1.05115	0.0592246	0.0671425
0.16	-0.281518	-1.02669	0.463257	0.440847	-0.702872	-1.40222	0.250718	0.281411	0.0637781	-0.857089	0.0532992	0.0630779
0.17	0.0593947	-0.71261	0.48349	0.454131	-0.500906	-1.20367	0.261747	0.289262	0.178752	-0.688105	0.0482678	0.0627877
0.18	0.328502	-0.391568	0.48538	0.466473	-0.275283	-1.03388	0.270242	0.295994	0.268703	-0.525581	0.0440647	0.0553826
0.19	0.597178	-0.0712127	0.503985	0.485238	-0.109329	-0.793894	0.265259	0.297162	0.334241	-0.379307	0.0460022	0.0532825
0.2	0.763833	0.128361	0.505056	0.499984	0.0783854	-0.663579	0.27622	0.292262	0.394128	-0.233813	0.0378629	0.0472879
0.21	0.85937	0.31641	0.516748	0.509156	0.240748	-0.476334	0.271277	0.294503	0.4582	-0.0991003	0.0353462	0.0477446
0.22	0.968357	0.478252	0.522018	0.514407	0.399207	-0.290681	0.266537	0.281428	0.535079	0.0285358	0.0303477	0.0468305
0.23	1.07337	0.645309	0.531825	0.520834	0.53811	-0.0879561	0.256057	0.274697	0.63373	0.152552	0.0316859	0.0494952
0.24	1.12818	0.815315	0.538173	0.529453	0.691226	0.0604433	0.248006	0.265974	0.70538	0.261333	0.0261206	0.0431056
0.25	1.23657	1.0477	0.541103	0.529837	0.827513	0.322204	0.238336	0.257705	0.791793	0.373096	0.0246375	0.0420036
0.26	1.32613	1.17787	0.538416	0.525317	0.967844	0.512355	0.228246	0.240715	0.833985	0.459357	0.0202015	0.0375363
0.27	1.36177	1.23862	0.538212	0.522533	1.06736	0.67726	0.217613	0.227704	0.843214	0.536302	0.0187231	0.0355335
0.28	1.34004	1.29767	0.532359	0.51648	1.12133	0.783125	0.211073	0.215828	0.816457	0.594496	0.0190307	0.0304452
0.29	1.2714	1.30487	0.531319	0.517978	1.12622	0.854244	0.199685	0.205787	0.780601	0.632599	0.0141806	0.0309661
0.3	1.18618	1.21129	0.520806	0.507133	1.09405	0.835928	0.184299	0.19274	0.697968	0.630839	0.0138206	0.0279383
0.31	1.06727	1.08741	0.514727	0.50467	1.02871	0.790909	0.173412	0.186069	0.617746	0.623669	0.0127823	0.0231185
0.32	0.963934	1.02701	0.507623	0.492821	0.909493	0.726911	0.161716	0.167726	0.539593	0.609087	0.011627	0.0238632
0.33	0.888297	0.883501	0.499911	0.485128	0.785598	0.652851	0.155287	0.159204	0.473516	0.554806	0.0129782	0.0246779
0.34	0.809369	0.691987	0.491122	0.479976	0.665197	0.561298	0.143899	0.150888	0.396129	0.504834	0.0149678	0.0256444
0.35	0.7056	0.536756	0.478545	0.462907	0.653762	0.50347	0.133782	0.144476	0.324892	0.451047	0.0179289	0.0232401
0.36	0.624781	0.431166	0.468563	0.460862	0.545382	0.45683	0.127202	0.136002	0.267465	0.399288	0.020855	0.0255335
0.37	0.500092	0.334538	0.459115	0.441691	0.507375	0.417443	0.121484	0.123205	0.215895	0.335043	0.0257253	0.0324708
0.38	0.366229	0.231118	0.449314	0.439491	0.481053	0.385811	0.117502	0.119037	0.168321	0.301924	0.0288451	0.0305256
0.39	0.297403	0.181297	0.438491	0.422353	0.472631	0.380716	0.10942	0.111168	0.121345	0.26281	0.036852	0.0377442
0.4	0.267024	0.15593	0.423955	0.415133	0.388825	0.397565	0.108304	0.108656	0.0889001	0.253162	0.0427694	0.0397002
0.41	0.212468	0.128891	0.416517	0.406035	0.396465	0.405105	0.102433	0.104365	0.0608399	0.241678	0.0508842	0.0431149
0.42	0.249353	0.106096	0.409547	0.393062	0.413304	0.428161	0.0918276	0.0979208	0.0416024	0.22328	0.0577996	0.0487825
0.43	0.30211	0.123285	0.396133	0.390203	0.453366	0.435648	0.0925368	0.0914956	0.0150682	0.204989	0.066626	0.0564786
0.44	0.338785	0.156373	0.373953	0.379703	0.511229	0.453464	0.0901836	0.0861652	0.0226369	0.202589	0.0692392	0.0611739
0.45	0.362845	0.186244	0.366584	0.366361	0.55862	0.454624	0.0919962	0.0835772	0.0662783	0.171079	0.0822877	0.0661504
0.46	0.382312	0.247951	0.356187	0.359947	0.625694	0.449686	0.0897545	0.0740069	0.112124	0.132085	0.0885925	0.0705272
0.47	0.418185	0.271119	0.347084	0.345634	0.690517	0.425609	0.0830022	0.078893	0.141676	0.114595	0.102795	0.0757708
0.48	0.456487	0.292273	0.339683	0.342054	0.735414	0.422404	0.0860324	0.0725321	0.159405	0.109495	0.10658	0.0813053
0.49	0.484043	0.28079	0.325979	0.330305	0.770381	0.384855	0.0853871	0.0702045	0.193526	0.082633	0.109902	0.0848863
0.5	0.527045	0.297046	0.318332	0.31929	0.78679	0.350353	0.0816672	0.0679846	0.188	0.0849212	0.121858	0.0901048
0.51	0.571826	0.268458	0.312805	0.314427	0.815697	0.332231	0.0777788	0.0662824	0.195106	0.0951364	0.127494	0.0960664
0.52	0.575354	0.28005	0.306264	0.303341	0.827351	0.312683	0.0747451	0.0681324	0.221439	0.115766	0.132847	0.0998546
0.53	0.569982	0.293176	0.298367	0.296668	0.858779	0.294141	0.0774581	0.0527396	0.25689	0.126934	0.137008	0.103709
0.54	0.576181	0.323341	0.293251	0.282818	0.878851	0.313808	0.0776027	0.0616012	0.263263	0.14215	0.140117	0.107391
0.55	0.554642	0.317423	0.27998	0.277114	0.888354	0.318673	0.0708985	0.0563582	0.273434	0.137924	0.145819	0.109092
0.56	0.558758	0.345057	0.276752	0.269429	0.878759	0.322109	0.0669786	0.0550239	0.259829	0.142429	0.144632	0.113505
0.57	0.520346	0.323947	0.268109	0.265819	0.860668	0.298296	0.068643	0.0558239	0.26632	0.122813	0.151096	0.111775
0.58	0.537859	0.300434	0.262601	0.254436	0.802378	0.281096	0.0636659	0.0558463	0.271218	0.109299	0.154175	0.114838
0.59	0.516184	0.304216	0.258917	0.254752	0.718163	0.234815	0.063924	0.0546493	0.265547	0.0982751	0.154085	0.119985
0.6	0.473614	0.290828	0.248785	0.241352	0.663981	0.191817	0.0577874	0.0512718	0.273394	0.0948408	0.157727	0.118567
0.61	0.430218	0.274105	0.244291	0.23501	0.59126	0.161093	0.0638055	0.0486809	0.28286	0.083339	0.156916	0.120311
0.62	0.386039	0.269602	0.236687	0.221689	0.534602	0.131913	0.0535803	0.0443019	0.287556	0.0825833	0.158444	0.12134
0.63	0.314541	0.222613	0.230207	0.224672	0.49864	0.117087	0.053801	0.0521876	0.301406	0.072739	0.162686	0.122663
0.64	0.2863	0.16277	0.221558	0.215886	0.533934	0.128108	0.0563689	0.0516445	0.333372	0.0584356	0.161189	0.123276
0.65	0.332963	0.121836	0.216507	0.207844	0.687116	0.135342	0.0525008	0.0385493	0.363345	0.0464287	0.163984	0.125122
0.66	0.412812	0.0807026	0.217081	0.212647	0.735013	0.15419	0.0581951	0.0468867	0.409778	0.0420495	0.166149	0.122639
0.67	0.522081	0.0556813	0.212059	0.201076	0.809905	0.218479	0.0622288	0.043096	0.462214	0.0394578	0.166497	0.123597
0.68	0.636652	0.0836191	0.201639	0.201729	0.870938	0.253849	0.0660769	0.0433647	0.483933	0.0384359	0.169179	0.123252
0.69	0.812463	0.139154	0.200273	0.196627	0.888787	0.268327	0.0706285	0.0456849	0.517839	0.0442593	0.165568	0.123563
0.7	0.874204	0.13832	0.192091	0.186266	0.773306	0.289995	0.0637518	0.0438238	0.520846	0.0523471	0.171384	0.12519
0.71	0.860115	0.150432	0.185471	0.185576	0.773001	0.30297	0.066438	0.038837	0.499515	0.0570307	0.169419	0.12651
0.72	0.803637	0.193933	0.179573	0.178673	0.695025	0.292045	0.0653387	0.0423901	0.432862	0.0714328	0.170734	0.124237
0.73	0.682946	0.230236	0.177861	0.179184	0.61283	0.318641	0.068046	0.0446192	0.378682	0.0930446	0.17208	0.122706
0.74	0.494907	0.222804	0.169939	0.168895	0.507229	0.342086	0.0724048	0.0398911	0.297993	0.127792	0.1715	0.12471
0.75	0.321291	0.308478	0.165069	0.173246	0.37519	0.400256	0.0675982	0.0421184	0.237326	0.160274	0.169238	0.121015
0.76	0.195487	0.347834	0.164568	0.169286	0.258957	0.436665	0.0654304	0.0433947	0.158441	0.199027	0.169773	0.121393
0.77	0.0743309	0.383133	0.155838	0.168706	0.203369	0.478615	0.0702105	0.0389424	0.095833	0.236765	0.170267	0.118655
0.78	0.0020442	0.39406	0.153802	0.160084	0.163782	0.48346	0.0773027	0.0382145	0.0176883	0.282213	0.172539	0.118012
0.79	-0.100356	0.436031	0.152501	0.157626	0.152577	0.457684	0.0682943	0.0421139	-0.0277358	0.300387	0.171548	0.119669
0.8	-0.161983	0.402138	0.145017	0.154352	0.149627	0.422191	0.072504	0.0339016	-0.0721579	0.313903	0.172312	0.116016
0.81	-0.197048	0.394543	0.147193	0.152502	0.142637	0.438056	0.068002	0.0378408	-0.0858815	0.310199	0.172903	0.113203
0.82	-0.226922	0.359031	0.139619	0.1465	0.133937	0.397884	0.0703447	0.0360398	-0.0963101	0.304409	0.172462	0.112359
0.83	-0.242655	0.362945	0.13551	0.145421	0.140698	0.342419	0.0751025	0.0370568	-0.0666298	0.279486	0.173268	0.114649
0.84	-0.212645	0.315535	0.139059	0.140904	0.105456	0.332857	0.0701866	0.041486	-0.0481493	0.260101	0.171365	0.112833
0.85	-0.145722	0.298134	0.131704	0.14022	0.127382	0.304843	0.0652294	0.0327936	-0.0142723	0.24982	0.170414	0.110117
0.86	-0.103825	0.263743	0.123794	0.13593	0.121356	0.240634	0.0642948	0.0334161	0.0230401	0.263163	0.168902	0.108859
0.87	-0.0342979	0.282795	0.122241	0.141993	0.120514	0.224647	0.0657445	0.0367993	0.0670396	0.288419	0.171126	0.110107
0.88	0.0348203	0.24701	0.11962	0.133084	0.12276	0.258251	0.0602149	0.037575	0.0897415	0.293976	0.171572	0.106885
0.89	0.0931746	0.243357	0.113751	0.130126	0.134184	0.269836	0.0667991	0.0364574	0.103448	0.305915	0.168182	0.117612
0.9	0.140115	0.257082	0.107368	0.127142	0.0873835	0.310686	0.0614542	0.0393921	0.107553	0.307453	0.170321	0.111663
0.91	0.175222	0.246342	0.101856	0.125936	0.0661269	0.358729	0.0673835	0.041682	0.110036	0.281982	0.169363	0.112762
0.92	0.180191	0.163368	0.102675	0.12692	0.0452436	0.369041	0.0678872	0.0426756	0.0997889	0.225349	0.163679	0.111289
0.93	0.171067	0.137017	0.102292	0.121771	0.0213419	0.327829	0.0651934	0.0427106	0.107708	0.195184	0.164403	0.114261
0.94	0.126559	0.119982	0.101374	0.121008	0.0286612	0.301331	0.0605318	0.0420542	0.111005	0.172425	0.165759	0.111299
0.95	0.0719271	0.0707014	0.097794	0.118586	0.0447466	0.236019	0.0673354	0.0425398	0.113024	0.145326	0.162957	0.112664
0.96	0.0582963	0.0487165	0.0977207	0.116241	0.0825509	0.149966	0.0678166	0.0474311	0.120325	0.129279	0.162876	0.112602
0.97	0.00559955	0.0797813	0.0933104	0.114358	0.106972	0.100482	0.0659648	0.0526424	0.126917	0.127209	0.159859	0.114919
0.98	-0.0210248	0.0726296	0.096152	0.110812	0.127755	0.0536095	0.0591844	0.0557692	0.132317	0.125719	0.158917	0.114852
0.99	-0.0334513	0.0119578	0.0890079	0.106219	0.181949	0.0394403	0.0656853	0.0519097	0.141723	0.128508	0.157422	0.117481
1	-0.0422161	0.0295239	0.0861527	0.106787	0.231185	0.0316886	0.0628118	0.0540921	0.130131	0.131269	0.155862	0.118728
1.01	-0.0550468	0.0804193	0.0819077	0.105406	0.26188	0.0288319	0.0633063	0.0566872	0.113696	0.139718	0.15428	0.120261
1.02	-0.00406195	0.0889737	0.0809153	0.101888	0.277979	0.0621045	0.0635577	0.0576132	0.0913161	0.143061	0.155764	0.120369
1.03	-0.0255737	0.109194	0.0791337	0.100981	0.264807	0.121914	0.0650146	0.0586219	0.0756168	0.139117	0.156711	0.116203
1.04	-0.0349615	0.119604	0.0818383	0.101278	0.258587	0.149576	0.0627977	0.0591136	0.0623408	0.133194	0.15519	0.11874
1.05	-0.0339157	0.0891094	0.0757316	0.0981931	0.241068	0.197205	0.067684	0.0574527	0.0695787	0.120102	0.155664	0.119293

## Sheet: 5F
	REWARD
	Vglut2		Calb1		Anxa1
	Small acc	Large Acc	Small acc	Large Acc	Small acc	Large Acc
Mean	0.166592	0.168735	0.0500795	0.0580282	-0.0338627	-0.0389102
rec #1	0.215826	0.159499	0.0934087	0.105688	0.0158278	0.0069255
2	0.101828	0.150371	0.0298965	0.0989618	-0.0355515	-0.0625163
3	0.219173	0.237483	0.0637604	0.0470793	-0.0158273	0.000713815
4	0.163951	0.246115	0.034006	0.0502187	-0.0614127	-0.0613109
5	0.239518	0.238231	0.0487185	0.11318	-0.0431599	-0.0298323
6	0.185505	0.213451	0.0507843	0.0544461	-0.0355733	-0.0436878
7	0.225368	0.211007	0.0480973	0.0749858	-0.0443283	-0.00931777
8	0.06227	0.0887562	0.0611167	0.0886077	0.0286694	-0.0509713
9	0.11037	0.0597614	-0.0347043	-0.0907576	-0.0329323	-0.00151079
10	0.0902576	0.0306041	0.0100693	-0.00798801	-0.0411632	-0.0712651
11	0.0757972	0.111259	0.078531	0.0697481	-0.040399	-0.0407185
12	0.16027	0.19657	0.0725026	0.0538222	-0.0486469	-0.0155784
13	0.232706	0.233067	0.0324205	0.0340313	-0.110177	-0.0889021
14	0.193069	0.183688	0.0394068	0.0652603	-0.0222183	-0.097858
15	0.205319	0.262662	0.119251	0.0990429	-0.0465811	-0.0652717
16	0.0672299	0.113983	0.0383493	0.0721255	-0.0249965	-0.0861621
17	0.131786	0.14698			-0.00401522	-0.0198015
18	0.134507	0.090504			-0.0284534	-0.0364012
19	0.185981	0.190647			-0.0820976	-0.0399209
20	0.186685	0.198749			-0.0284332	-0.00798664
21	0.151342	0.0961568			0.00139871	0.0268813
22	0.210736	0.170872			-0.0284819	-0.0528806
23	0.174782	0.146546			-0.0637287	-0.0565932
24	0.205401	0.238206			-0.0393663	-0.0556532
25	0.256699	0.235268			0.0200618	0.0867495
26	0.153573	0.0812341			-0.0381358	-0.00820916
27	0.234005	0.241525			-0.0749242	-0.0313499
28	0.116904	0.130991			-0.0662578	-0.0897699
29	0.140314	0.189115			-0.0452518	-0.0596719
30					-0.068623	-0.0532311
31					-0.00479198	-0.0489073
32					-0.0628319	-0.0859784
33					-0.0375534	-0.0785371
34					-0.00590491	-0.0423483
35					0.0193257	-0.00971797
36					0.0294085	-0.0586472
37					0.0222259	0.0363417
38					0.0003186	-0.0540834
39					0.051166	0.0485312
40					-0.0180269	0.031119
41					-0.0281669	-0.0558847
42					-0.018147	-0.0362671
43					-0.025519	-0.0387889
44					-0.0522052	-0.0716757
45					-0.105993	-0.0973653
46					-0.127723	-0.0915577
47					-0.0738012	-0.0379918
48					-0.0998798	-0.0357521
49					-0.0113659	-0.0276351
50					0.0480554	0.00143494
51					0.00902251	-0.0659779
52					-0.0216112	-0.00337713
53					-0.0301947	-0.0663832
54					-0.102815	-0.0751118
55					-0.0588215	-0.077955
56					-0.0857005	0.00161953
