# Supplementary material for: Unique functional responses differentially map onto genetic subtypes of dopamine neurons
Source: Nat Neurosci. 2023 Aug 3;26(10):1762–74. doi: 10.1038/s41593-023-01401-9 (PMC10545540; doi:10.1038/s41593-023-01401-9)
Supplement: Supplementary file 8 — Statistical source data. [file 41593_2023_1401_MOESM8_ESM.xlsx]

## Sheet: 6A
	Vglut2			Calb1			Anxa1
Rec #	Loc angle PC1/PC2	Reward response	Air puff response	Loc angle PC1/PC2	Reward response	Air puff response	Loc angle PC1/PC2	Reward response	Air puff response
1	210.528	0.129383	0.167298	248.189	0.0693634	0.0578867	209.501	-0.0480756	-0.0389739
2	210.127	0.0617587	0.121245	234.747	0.105997	0.106291	244.769	-0.0736992	-0.0386797
3	142.346	0.0942372	0.224485	243.443	0.0176839	0.0508769	239.224	0.137729	-0.0353599
4	119.352	0.034462	0.106422	229.907	0.134357	0.0648139	275.471	-0.00171668	-0.0476105
5	143.366	0.0675134	0.184027	218.504	0.142051	0.035236	256.97	0.00674814	-0.000580855
6	134.284	0.0694272	0.120158	402.856	0.0983653	-0.0641587	260.792	0.00425202	0.0422242
7	147.883	0.0838167	0.189023	223.728	0.123708	0.0757473	301.795	0.0017421	-0.0326015
8	140.03	0.0153578	0.170255	225.184	0.183559	0.0612711	283.922	-0.00588842	-0.0276326
9	132.931	0.101908	0.22325	189.97	0.183932	0.082916	293.334	-0.0250551	-0.047951
10	130.403	0.0541155	0.17553	219.503	0.150932	0.0420105	295.201	-0.0217481	-0.0425249
11	115.896	0.0416058	0.217742	213.517	0.223788	0.05273	279.608	-0.0263843	-0.0726446
12	101.873	0.0715109	0.093785				277.422	-0.0159562	-0.0407898
13	108.849	0.0541875	0.0562623				261.593	0.0143285	-0.0351843
14	115.889	0.0855004	0.0903979				305.801	0.00321653	-0.0302314
15	163.051	0.0510258	0.207848				317.675	-0.0113417	-0.0168974
16	115.733	0.0404516	0.201322				293.678	0.016546	-0.0900367

## Sheet: 6B
	LEFT - air puff vs reward								MIDDLE - reward vs locomotion								RIGHT - air puff vs locomotion
	Vglut2		Calb1		Anxa1				Vglut2		Calb1		Anxa1				Vglut2		Calb1		Anxa1
Rec #	Reward response	Air puff response	Reward response	Air puff response	Reward response	Air puff response		Rec #	Loc angle PC1/PC2	Air puff response	Loc angle PC1/PC2	Reward response	Loc angle PC1/PC2	Reward response		Rec #	Loc angle PC1/PC2	Air puff response	Loc angle PC1/PC2	Reward response	Loc angle PC1/PC2	Reward response
1	210.528	0.167298	248.189	0.0578867	209.501	-0.0389739		1	210.528	0.129383	248.189	0.0693634	209.501	-0.0480756		1	0.129383	0.167298	0.0693634	0.0578867	-0.0257674	-0.0533915
2	210.127	0.121245	234.747	0.106291	244.769	-0.0386797		2	210.127	0.0617587	234.747	0.105997	244.769	-0.0736992		2	0.0617587	0.121245	0.105997	0.106291	0.0108531	-0.0753575
3	142.346	0.224485	243.443	0.0508769	239.224	-0.0353599		3	142.346	0.0942372	243.443	0.0176839	239.224	0.137729		3	0.0942372	0.224485	0.0176839	0.0508769	-0.00988306	-0.094313
4	119.352	0.106422	229.907	0.0648139	275.471	-0.0476105		4	119.352	0.034462	229.907	0.134357	275.471	-0.00171668		4	0.034462	0.106422	0.134357	0.0648139	-0.0229537	-0.0536614
5	202.404	0.153045	218.504	0.035236	256.97	-0.000580855		5	143.366	0.0675134	218.504	0.142051	256.97	0.00674814		5	0.0731757	0.225448	0.142051	0.035236	-0.0480756	-0.0389739
6	143.366	0.184027	402.856	-0.0641587	260.792	0.0422242		6	134.284	0.0694272	402.856	0.0983653	260.792	0.00425202		6	0.090406	0.20197	0.15649	0.0541218	-0.0736992	-0.0386797
7	134.284	0.120158	223.728	0.0757473	301.795	-0.0326015		7	147.883	0.0838167	223.728	0.123708	301.795	0.0017421		7	0.0675134	0.184027	0.020076	0.0645466	-0.0279555	0.0174397
8	147.883	0.189023	225.184	0.0612711	283.922	-0.0276326		8	140.03	0.0153578	225.184	0.183559	283.922	-0.00588842		8	0.0694272	0.120158	-0.00712779	0.00493882	-0.0528245	-0.0234235
9	140.03	0.170255	189.97	0.082916	293.334	-0.047951		9	132.931	0.101908	189.97	0.183932	293.334	-0.0250551		9	0.0838167	0.189023	0.0983653	-0.0641587	0.0101625	-0.0506318
10	132.931	0.22325	219.503	0.0420105	295.201	-0.0425249		10	130.403	0.0541155	219.503	0.150932	295.201	-0.0217481		10	0.0153578	0.170255	0.123708	0.0757473	0.0973107	-0.0625718
11	130.403	0.17553	213.517	0.05273	279.608	-0.0726446		11	115.896	0.0416058	213.517	0.223788	279.608	-0.0263843		11	0.146852	0.105746	0.183559	0.0612711	-0.0273291	-0.10335
12	115.896	0.217742			277.422	-0.0407898		12	101.873	0.0715109			277.422	-0.0159562		12	0.102749	0.139308	0.17406	0.0506985	-0.0584627	-0.10231
13	101.873	0.093785			261.593	-0.0351843		13	108.849	0.0541875			261.593	0.0143285		13	0.0841605	0.0830309	0.183932	0.082916	0.0155311	-0.0685119
14	108.849	0.0562623			305.801	-0.0302314		14	115.889	0.0855004			305.801	0.00321653		14	0.101908	0.22325	0.150932	0.0420105	0.137729	-0.0353599
15	115.889	0.0903979			317.675	-0.0168974		15	163.051	0.0510258			317.675	-0.0113417		15	0.0541155	0.17553	0.223788	0.05273	-0.0122315	-0.0198409
16	163.051	0.207848			293.678	-0.0900367		16	115.733	0.0404516			293.678	0.016546		16	0.0416058	0.217742	0.171832	0.0734962	-0.00171668	-0.0476105
17	115.733	0.201322														17	0.103456	0.168736	0.158187	0.0920913	0.00674814	-0.000580855
																18	0.0715109	0.093785			0.00425202	0.0422242
																19	0.0541875	0.0562623			0.0017421	-0.0326015
																20	0.0855004	0.0903979			0.0111398	0.0252715
																21	0.069384	0.0687658			0.0253519	-0.0218788
																22	0.0510258	0.207848			-0.0291907	0.00523402
																23	0.137725	0.187251			0.00875503	-0.0530248
																24	0.15402	0.220247			-0.00588842	-0.0276326
																25	0.0383171	0.19112			-0.0250551	-0.047951
																26	0.0404516	0.201322			-0.0217481	-0.0425249
																27	0.0592865	0.117928			-0.0263843	-0.0726446
																28	0.0964941	0.162829			-0.0159562	-0.0407898
																29					0.0474182	-0.0236361
																30					0.0925291	0.0497255
																31					-0.0259886	-0.0352516
																32					-0.0187363	-0.0590006
																33					0.0143285	-0.0351843
																34					0.00952645	0.00951913
																35					0.0319762	-0.016761
																36					-0.0210373	-0.053363
																37					0.00321653	-0.0302314
																38					-0.0113417	-0.0168974
																39					0.016546	-0.0900367
																40					-0.0271098	-0.0369832
																41					-0.0393224	-0.0388623
																42					-0.0120862	-0.0529593
																43					-0.0220776	-0.0130139
																44					-0.0144763	-0.012607
																45					0.00706864	-0.0302531
																46					-0.0149217	-0.0361619
																47					0.0185235	-0.0534772
																48					-0.0169415	-0.0353877
																49					-0.00341495	-0.0524049
																50					-0.0262891	-0.049514
																51					-0.0339387	0.00624381
