# Supplementary material for: Unique functional responses differentially map onto genetic subtypes of dopamine neurons
Source: Nat Neurosci. 2023 Aug 3;26(10):1762–74. doi: 10.1038/s41593-023-01401-9 (PMC10545540; doi:10.1038/s41593-023-01401-9)
Supplement: Supplementary file 9 — Statistical source data. [file 41593_2023_1401_MOESM9_ESM.xlsx]

## Sheet: 7C
	DAT				Vglut2				Calb1				Anxa1
X	Striatum		SNc		Striatum		SNc		Striatum		SNc		Striatum		SNc
Time (s)	470	405	470	405	470	405	470	405	470	405	470	405	470	405	470	405
0	1.15683	1.00115	-0.00777746	-0.00968243	0.967149	0.959974	3.70348e-05	0.024311	0.9875	1.04554	-0.027062	0.0586072	1.23118	1.11354	0.448845	0.215588
0.01	1.15909	1.00114	-0.00953712	-0.00965371	0.966392	0.957052	-0.00167733	0.0248047	0.994327	1.05482	-0.0278431	0.0611331	1.22522	1.11179	0.440634	0.219326
0.02	1.15782	0.999794	-0.0120236	-0.00840871	0.96109	0.95598	-0.00869693	0.0236866	0.996363	1.05535	-0.0327765	0.0662486	1.22133	1.11317	0.434077	0.220654
0.03	1.15725	0.998993	-0.00598961	-0.00454006	0.959532	0.954114	-0.0104551	0.0146305	0.999906	1.05763	-0.0313376	0.0620057	1.2166	1.11295	0.428274	0.224916
0.04	1.15796	0.998008	-0.00528597	-0.00172691	0.957671	0.957082	-0.00611893	0.0135122	0.996549	1.06051	-0.0262398	0.059911	1.21068	1.11223	0.415816	0.228025
0.05	1.16009	0.998186	0.00464489	-0.00415101	0.954706	0.957082	-0.0041065	0.012911	0.99586	1.04869	-0.0254587	0.0594401	1.20602	1.11483	0.4108	0.229318
0.06	1.16475	0.998268	0.00821563	-0.00483762	0.957779	0.961091	-0.000515617	0.0202475	0.990416	1.03642	-0.0210598	0.0651495	1.20251	1.11621	0.413506	0.229912
0.07	1.16906	0.997473	0.0131594	-0.00357406	0.954014	0.958123	0.00684592	0.0234409	0.986287	1.03175	-0.0260343	0.0657086	1.1966	1.11369	0.415177	0.236654
0.08	1.16953	0.998099	0.0198193	-0.00480351	0.947587	0.955169	0.000440115	0.0201381	0.98695	1.03518	-0.0317899	0.0652083	1.19462	1.11452	0.415166	0.238401
0.09	1.17131	0.998638	0.0230297	-0.00557001	0.945705	0.955185	-0.000349102	0.0206366	0.980818	1.03637	-0.0361887	0.068858	1.19144	1.1181	0.416844	0.245073
0.1	1.17449	0.998638	0.0305003	-0.00349171	0.937741	0.958903	0.00201852	0.0227654	0.978782	1.03287	-0.0448632	0.0605888	1.18873	1.11656	0.417989	0.255483
0.11	1.17468	0.998822	0.0312271	-0.00216743	0.936616	0.961306	-0.000888029	0.0237691	0.972721	1.03105	-0.0412454	0.0667986	1.18875	1.11578	0.425636	0.258418
0.12	1.17645	1.00017	0.0368806	-0.00400956	0.943822	0.962377	0.00365944	0.0259284	0.969365	1.04276	-0.0398476	0.0699186	1.18321	1.11424	0.430129	0.265021
0.13	1.17555	0.999346	0.0308233	-0.00562045	0.943844	0.962377	0.0105768	0.0301253	0.962648	1.0445	-0.0398887	0.0684473	1.1805	1.11078	0.429425	0.258902
0.14	1.17376	0.999259	0.0340135	-0.00651764	0.944233	0.962055	0.00694681	0.028483	0.965287	1.03923	-0.0478642	0.0741566	1.18011	1.11076	0.433861	0.252189
0.15	1.16962	0.998987	0.0322165	-0.00342407	0.942718	0.962622	0.00489884	0.0273579	0.968582	1.05215	-0.0493442	0.0747158	1.17776	1.10642	0.431909	0.263817
0.16	1.16565	0.99774	0.028986	-0.00297271	0.941204	0.955674	0.00521855	0.0205152	0.974608	1.06381	-0.052222	0.073215	1.17972	1.10584	0.428837	0.257698
0.17	1.1595	0.997888	0.0239989	-0.00446148	0.945013	0.956746	0.00247192	0.0257886	0.973217	1.07137	-0.051482	0.0680648	1.18134	1.10504	0.424698	0.252559
0.18	1.15558	0.997847	0.0159224	-0.00623322	0.946571	0.957832	0.0112573	0.0237693	0.968406	1.08531	-0.0457676	0.0649159	1.1811	1.10562	0.421764	0.258589
0.19	1.1513	0.998446	0.00950175	-0.00833564	0.951116	0.957863	0.015303	0.017401	0.977707	1.07998	-0.0421909	0.0607369	1.17942	1.10403	0.423379	0.257841
0.2	1.14487	0.997605	0.000638014	-0.0125692	0.95341	0.954374	0.0131667	0.0132272	0.977569	1.0846	-0.040012	0.0576515	1.17985	1.1054	0.423393	0.255906
0.21	1.13526	0.998553	-0.00291558	-0.0130833	0.956072	0.950089	0.0148065	0.00695473	0.982067	1.08527	-0.0415331	0.0541687	1.17241	1.10756	0.420752	0.258861
0.22	1.12706	0.997721	-0.00467235	-0.0118282	0.953085	0.951711	0.0158329	0.00487938	0.979225	1.07414	-0.0379975	0.0438869	1.17471	1.10735	0.414692	0.253188
0.23	1.11795	0.998054	-0.00683276	-0.0130662	0.954968	0.953593	0.0123067	0.00657543	0.98241	1.05779	-0.0416153	0.0450237	1.17272	1.11282	0.414703	0.250559
0.24	1.10991	0.996946	-0.0142832	-0.0158924	0.959946	0.952522	0.0186208	0.0082106	0.978912	1.06132	-0.0394775	0.0357725	1.17304	1.11458	0.411787	0.245485
0.25	1.10239	0.997191	-0.0195934	-0.0234332	0.964469	0.947411	0.0194928	0.00829476	0.9775	1.05662	-0.0408753	0.0301704	1.17419	1.11614	0.40893	0.239188
0.26	1.0949	0.997709	-0.0202598	-0.0262091	0.965614	0.949278	0.020321	0.00941303	0.966557	1.045	-0.0416564	0.0277175	1.17183	1.11553	0.403916	0.248821
0.27	1.08972	0.999951	-0.0177563	-0.0277587	0.95992	0.950931	0.0150925	0.00733775	0.969135	1.04499	-0.0438353	0.0293553	1.17028	1.11415	0.40336	0.248357
0.28	1.08491	0.999238	-0.0177391	-0.0286533	0.959528	0.95064	0.00749385	0.0099886	0.975134	1.01706	-0.0509886	0.0294191	1.16781	1.1161	0.397213	0.24406
0.29	1.08151	0.999961	-0.0109785	-0.0256477	0.95879	0.947687	0.00985812	0.0186006	0.966327	1.01769	-0.0509886	0.0248035	1.17074	1.1149	0.386348	0.234348
0.3	1.0765	1.00078	-0.0067215	-0.0229838	0.966428	0.949064	0.0114323	0.0174753	0.971078	1.006	-0.0537842	0.029556	1.17162	1.1133	0.382011	0.228794
0.31	1.07648	1.00008	-0.00076845	-0.0205008	0.970949	0.951727	0.0169194	0.0264477	0.965721	1.00018	-0.0580187	0.0311161	1.18036	1.11249	0.382072	0.223917
0.32	1.07807	1.00162	0.00274163	-0.0201289	0.972462	0.948804	0.0231968	0.0232238	0.962105	0.999006	-0.0579776	0.0290557	1.18612	1.11308	0.387647	0.228228
0.33	1.07914	1.00261	0.00598917	-0.0173042	0.972914	0.951191	0.0178365	0.0242579	0.97065	1.00259	-0.0564976	0.0331175	1.20069	1.11073	0.398185	0.242356
0.34	1.08219	1.00423	0.0113163	-0.0141176	0.971765	0.950931	0.0170475	0.0248054	0.974446	0.99553	-0.0536609	0.0290262	1.21308	1.11033	0.413115	0.249706
0.35	1.08382	1.00396	0.00994034	-0.00727189	0.971784	0.95468	0.0162582	0.0195132	0.987007	0.994867	-0.0479054	0.0315575	1.22898	1.10757	0.428641	0.251572
0.36	1.08525	1.00305	0.0131273	-0.00657827	0.968776	0.95442	0.0155501	0.0126393	1.00034	0.993626	-0.0398887	0.030366	1.23893	1.10598	0.442379	0.246765
0.37	1.08721	1.00145	0.0113678	-0.00463813	0.971092	0.952231	0.0162463	0.0131565	1.02309	0.99359	-0.0305564	0.0282871	1.25316	1.10774	0.458313	0.242463
0.38	1.08651	1.00002	0.010964	-0.00605553	0.973014	0.95064	0.0194446	0.0115748	1.05186	1.00467	-0.0125497	0.0314318	1.27057	1.10439	0.476445	0.240117
0.39	1.08579	0.99823	0.00496764	-0.00519101	0.974547	0.954389	0.0173318	0.00564394	1.10291	0.995863	-0.00601307	0.03306	1.28328	1.10575	0.493077	0.243745
0.4	1.08632	0.997953	0.00494752	-0.00695017	0.967361	0.953027	0.0205308	0.00829004	1.14319	0.988159	0.00759476	0.0315545	1.29387	1.10831	0.507061	0.249819
0.41	1.08579	0.997948	0.00111141	-0.00783475	0.963682	0.952798	0.0175405	0.0051269	1.19504	0.995724	0.0313159	0.0279002	1.30493	1.10752	0.51719	0.255932
0.42	1.08348	0.99724	-0.00597528	-0.00801726	0.962231	0.953823	0.0183258	0.00832047	1.25785	1.00674	0.0478426	0.0398458	1.31279	1.10612	0.52329	0.249819
0.43	1.08187	0.996249	-0.0134052	-0.00750614	0.964201	0.951436	0.0230166	0.00987167	1.31255	1.0201	0.0665071	0.0410187	1.31577	1.10551	0.523861	0.237592
0.44	1.07792	0.995449	-0.0165548	-0.0092542	0.95972	0.949278	0.0230978	0.00825969	1.3788	1.01654	0.0866516	0.0385081	1.32104	1.10294	0.522833	0.23574
0.45	1.07649	0.995362	-0.0197448	-0.0115351	0.954913	0.951681	0.0232229	0.0146468	1.44029	1.026	0.105933	0.0344965	1.32028	1.10216	0.524534	0.236369
0.46	1.07469	0.996352	-0.0261047	-0.00956373	0.954956	0.955445	0.0193597	0.0188745	1.49905	1.02892	0.125296	0.0377693	1.33097	1.10317	0.530122	0.23574
0.47	1.07309	0.996434	-0.0307079	-0.00798444	0.9558	0.952476	0.0217742	0.0209897	1.54765	1.02597	0.144786	0.0424003	1.33493	1.1024	0.531267	0.229576
0.48	1.07253	0.998769	-0.032101	-0.00199209	0.95052	0.958123	0.0247155	0.0198597	1.58687	1.0276	0.160659	0.0409684	1.33986	1.10045	0.539606	0.23742
0.49	1.07288	0.998948	-0.0352911	-0.00267457	0.942232	0.954894	0.028447	0.0214364	1.60586	1.03222	0.177195	0.0384623	1.35077	1.10168	0.550118	0.238592
0.5	1.07092	0.999583	-0.0437677	-0.00442267	0.941518	0.957052	0.0238375	0.023542	1.62149	1.03936	0.194471	0.032218	1.36738	1.10129	0.561716	0.229474
0.51	1.07143	0.999956	-0.0476815	-0.00369776	0.939634	0.959163	0.0176475	0.0197476	1.62758	1.02577	0.194439	0.0343626	1.37794	1.09951	0.570735	0.227638
0.52	1.07159	0.999687	-0.0515751	-0.00419773	0.940067	0.959714	0.0100089	0.0239518	1.62622	1.02285	0.198913	0.0307087	1.39133	1.10011	0.582433	0.230763
0.53	1.07464	1.00006	-0.0487968	-0.00856794	0.937014	0.961061	0.00842848	0.0170125	1.61549	1.00989	0.201166	0.0265544	1.40548	1.1009	0.594167	0.235635
0.54	1.07857	0.999262	-0.0527415	-0.00855933	0.938898	0.964289	0.00223854	0.0180721	1.60328	1.01334	0.204322	0.0390052	1.41604	1.10131	0.610359	0.239354
0.55	1.0798	0.998736	-0.0517399	-0.0065905	0.937379	0.958398	0.00381899	0.012684	1.57695	1.00083	0.207436	0.045157	1.43451	1.10132	0.628103	0.241851
0.56	1.08266	0.999827	-0.0563909	-0.00606925	0.935145	0.957602	0.00987728	0.0142303	1.54992	0.999432	0.201093	0.0498665	1.44802	1.1021	0.643803	0.247357
0.57	1.08321	0.999394	-0.0563986	-0.00716752	0.93179	0.957373	0.0152266	0.0111066	1.51285	0.995191	0.192617	0.0478651	1.46752	1.10208	0.659948	0.259012
0.58	1.08519	0.998945	-0.0596567	-0.0072002	0.933048	0.956287	0.015749	0.0127489	1.48521	0.989852	0.179083	0.0488658	1.48251	1.10405	0.665614	0.262142
0.59	1.08572	0.999133	-0.0618043	-0.0069112	0.935799	0.959775	0.0110038	0.0143	1.46085	0.981534	0.166322	0.0566072	1.49304	1.10127	0.674611	0.262827
0.6	1.08537	0.996905	-0.0607853	-0.00696398	0.937036	0.956822	0.00699783	0.0121591	1.42834	0.991882	0.154878	0.064319	1.50111	1.10167	0.677563	0.268317
0.61	1.0847	0.995293	-0.0654192	-0.0119426	0.937906	0.957082	0.0138363	0.0148234	1.40136	0.995263	0.150136	0.064319	1.508	1.10404	0.678669	0.259134
0.62	1.08472	0.995473	-0.0575972	-0.012699	0.936438	0.956547	0.0152487	0.0185522	1.36762	0.984063	0.137268	0.0582261	1.51646	1.10426	0.678847	0.252397
0.63	1.08132	0.994852	-0.0582634	-0.0113359	0.936119	0.956271	0.017497	0.0169221	1.33187	0.992078	0.127361	0.0633771	1.51859	1.10171	0.685133	0.254289
0.64	1.07847	0.996376	-0.055417	-0.00944859	0.935843	0.95468	0.0266522	0.0147749	1.29408	0.990811	0.115813	0.0616993	1.52421	1.10114	0.690295	0.251185
0.65	1.07812	0.997264	-0.0526109	-0.00932043	0.940465	0.957128	0.026499	0.0239107	1.26369	0.996699	0.100769	0.0606102	1.52433	1.10249	0.691143	0.249863
0.66	1.07562	0.996443	-0.0466153	-0.0105896	0.941683	0.960066	0.0273813	0.0292144	1.232	0.997299	0.0879045	0.0538108	1.52644	1.1027	0.693736	0.255977
0.67	1.07223	0.996084	-0.0441524	-0.0114572	0.940968	0.960051	0.0187778	0.0301997	1.21907	1.00024	0.0785679	0.0527511	1.52089	1.10331	0.692433	0.255942
0.68	1.06796	0.995468	-0.0409224	-0.0146067	0.940347	0.958704	0.0213273	0.0322721	1.19409	1.00258	0.0713701	0.0501608	1.51656	1.10429	0.69297	0.249194
0.69	1.06529	0.99556	-0.0433651	-0.0173842	0.937801	0.956271	0.0207113	0.0301476	1.17591	1.00898	0.0626917	0.0455396	1.51385	1.1035	0.688502	0.247372
0.7	1.06477	0.99771	-0.0444552	-0.0157788	0.938653	0.956241	0.0308252	0.0285705	1.15834	0.990835	0.0563165	0.0420075	1.5075	1.10332	0.68579	0.249812
0.71	1.06173	0.998074	-0.0451416	-0.0115397	0.939781	0.954374	0.0347497	0.023826	1.13943	0.999032	0.0490364	0.0414777	1.50277	1.10154	0.691382	0.266995
0.72	1.05725	0.99789	-0.050148	-0.010638	0.945478	0.957067	0.0401932	0.0169221	1.13201	1.00242	0.045417	0.0497194	1.49627	1.10252	0.697017	0.28044
0.73	1.05494	0.998249	-0.0494818	-0.00939296	0.950096	0.953823	0.0410622	0.0233571	1.12387	0.995427	0.0360393	0.0465698	1.49205	1.10251	0.696817	0.280405
0.74	1.05086	0.99888	-0.0565878	-0.00991714	0.956209	0.952997	0.0373049	0.0233448	1.11507	0.996608	0.0223841	0.0377984	1.48405	1.10269	0.688241	0.286554
0.75	1.04605	0.997366	-0.0668026	-0.0116778	0.960369	0.951084	0.0435646	0.0157903	1.10897	0.988952	0.0166259	0.0342368	1.48089	1.10349	0.685704	0.28847
0.76	1.04037	0.996935	-0.0741912	-0.0155396	0.967979	0.948115	0.0436046	0.00942189	1.10287	0.987216	0.00942805	0.0357969	1.46962	1.10368	0.674096	0.283609
0.77	1.03681	0.997387	-0.0822954	-0.0162432	0.980161	0.953195	0.0554253	0.00947039	1.08468	0.990697	0.00654895	0.0373276	1.46323	1.10229	0.66987	0.281886
0.78	1.03323	0.998824	-0.0876266	-0.0153751	0.995218	0.94836	0.0617122	0.00633335	1.07183	0.994178	-0.0013665	0.0388876	1.45883	1.10248	0.664867	0.278876
0.79	1.0263	0.998736	-0.0855117	-0.0137832	1.00769	0.951084	0.0770921	0.00745389	1.0509	0.986465	0.000883736	0.0347963	1.45474	1.10466	0.663292	0.284426
0.8	1.02059	0.99693	-0.0869892	-0.0141315	1.01483	0.953517	0.0841701	0.0117373	1.04349	0.987968	-0.00408217	0.0368482	1.45116	1.106	0.668227	0.294273
0.81	1.01399	0.996474	-0.0842507	-0.0165908	1.01831	0.952981	0.0926525	0.0165119	1.04141	0.980227	-0.00829512	0.036928	1.45559	1.10797	0.66927	0.293044
0.82	1.0085	0.996202	-0.0861149	-0.0165973	1.02598	0.949753	0.0950205	0.0207391	1.02593	0.966652	-0.010381	0.0359234	1.46021	1.1052	0.672061	0.294262
0.83	1.00196	0.995837	-0.0922183	-0.0190466	1.02948	0.954297	0.100497	0.0164815	1.02052	0.971229	-0.00818998	0.0380682	1.47178	1.10638	0.674774	0.289395
0.84	0.997666	0.997012	-0.0908353	-0.0244916	1.033	0.954068	0.110785	0.0175459	1.01399	0.963512	-0.00735684	0.0412724	1.48161	1.10913	0.677552	0.279098
0.85	0.994663	0.997371	-0.0902192	-0.0255336	1.03618	0.956776	0.107933	0.0176067	1.01062	0.952212	-0.0129055	0.0428874	1.49104	1.11054	0.675342	0.271705
0.86	0.995521	0.99772	-0.0850209	-0.0218608	1.03853	0.957052	0.112817	0.0202829	1.0045	0.949058	-0.0141769	0.0388803	1.50697	1.10953	0.680466	0.265011
0.87	0.99358	0.997273	-0.0780573	-0.0200678	1.03707	0.954925	0.118409	0.0213169	1.00185	0.948887	-0.0147465	0.0338678	1.52042	1.11267	0.686034	0.269188
0.88	0.994122	0.996647	-0.079862	-0.0200578	1.03373	0.959209	0.117891	0.031961	1.00523	0.942256	-0.00736379	0.0380979	1.53142	1.11091	0.697836	0.277661
0.89	0.999453	0.996822	-0.082128	-0.0204097	1.02932	0.957296	0.11966	0.0330255	1.00795	0.949319	-0.00430592	0.0431816	1.54296	1.10991	0.707128	0.279427
0.9	1.00159	0.997904	-0.0799943	-0.0200578	1.02828	0.960785	0.122916	0.0293153	1.01268	0.956315	-0.000572294	0.0433288	1.55164	1.10874	0.712526	0.275673
0.91	1.00855	0.999351	-0.0828234	-0.0204097	1.03518	0.959729	0.120106	0.0298627	1.0127	0.963913	-0.00548633	0.0417982	1.56161	1.10794	0.707928	0.272004
0.92	1.01671	0.999007	-0.086682	-0.0190023	1.03412	0.958949	0.128774	0.0271866	1.01877	0.980248	-0.00887165	0.0345776	1.56456	1.10854	0.707773	0.266503
0.93	1.02718	1.00054	-0.086975	-0.0167304	1.03796	0.955766	0.132007	0.027734	1.01877	0.97319	-0.0129574	0.0360418	1.56592	1.11168	0.702621	0.264671
0.94	1.03767	0.999114	-0.0873597	-0.0137347	1.04098	0.956837	0.137374	0.0229898	1.01874	0.987689	-0.011335	0.0352985	1.56991	1.10794	0.705824	0.26275
0.95	1.04763	1.0001	-0.089077	-0.013403	1.05046	0.952538	0.148997	0.0240542	1.01751	1.00001	-0.0126174	0.0367084	1.5649	1.10673	0.713267	0.259761
0.96	1.05746	0.999934	-0.0893808	-0.0139055	1.0592	0.948841	0.162775	0.0229898	1.01977	1.02517	-0.00816164	0.0401114	1.56093	1.10812	0.719505	0.260965
0.97	1.06846	1.00054	-0.0953402	-0.015323	1.07959	0.949107	0.172771	0.0202833	1.01925	1.02279	-0.014686	0.0486786	1.55929	1.10618	0.724663	0.260422
0.98	1.07699	1.00204	-0.0970906	-0.0137346	1.09813	0.947537	0.190506	0.00477344	1.01135	1.02162	-0.0205446	0.0433229	1.5569	1.10659	0.730303	0.255512
0.99	1.08181	1.00176	-0.0966638	-0.0111108	1.1238	0.947329	0.203713	0.00580745	1.00275	1.02212	-0.0299682	0.0432361	1.55165	1.10423	0.729392	0.253711
1	1.08875	1.00121	-0.0958733	-0.0107605	1.14909	0.943601	0.218449	0.00635489	0.991556	1.02517	-0.0328463	0.035231	1.55239	1.10206	0.730758	0.251316
1.01	1.09068	0.999746	-0.0907918	-0.0117974	1.16792	0.946285	0.237759	0.00364832	0.991762	1.01808	-0.030794	0.0359933	1.55236	1.0999	0.737684	0.244015
1.02	1.08995	0.999185	-0.0899675	-0.0133671	1.19087	0.946291	0.256233	0.00738897	0.987844	1.02397	-0.0309352	0.0388248	1.55519	1.10108	0.739984	0.230581
1.03	1.08815	0.998896	-0.0860469	-0.012122	1.21308	0.94766	0.274004	0.00580755	0.991393	1.02508	-0.0267357	0.03877	1.55229	1.09792	0.752124	0.230527
1.04	1.08473	0.997797	-0.0856049	-0.0107162	1.23423	0.948201	0.288696	0.00951781	0.998111	1.02106	-0.0247049	0.0485759	1.54884	1.10048	0.765251	0.230577
1.05	1.07828	0.997677	-0.0802167	-0.00647543	1.25045	0.950901	0.307948	0.00787561	0.993469	1.02042	-0.0219465	0.0464268	1.55392	1.09912	0.773878	0.237285
1.06	1.07108	0.996855	-0.0776327	-0.00399397	1.26403	0.952737	0.317218	0.00620301	0.989446	1.02325	-0.0241033	0.0453458	1.55227	1.09656	0.779587	0.242141
1.07	1.06454	0.996588	-0.0682823	-0.00107119	1.27048	0.954895	0.326488	0.0120724	0.986768	1.02146	-0.0167569	0.0380455	1.54787	1.09556	0.779112	0.244552
1.08	1.05602	0.995145	-0.0606998	-0.00180903	1.27687	0.954619	0.331096	0.0196145	0.981425	1.03426	-0.0143512	0.0431667	1.54827	1.09672	0.766907	0.243993
1.09	1.04839	0.993087	-0.0559608	-0.00411515	1.28137	0.955126	0.329504	0.0174249	0.986216	1.03772	-0.011345	0.0488178	1.54578	1.10105	0.766388	0.236132
1.1	1.04057	0.993173	-0.0574825	-0.00343404	1.27494	0.957807	0.328712	0.0216521	0.992939	1.02944	-0.0134442	0.0580307	1.54248	1.10302	0.763553	0.233652
1.11	1.03332	0.992546	-0.0587315	-0.000139254	1.2731	0.958069	0.331043	0.031323	0.988302	1.03467	-0.0111788	0.057505	1.53086	1.10519	0.767385	0.234246
1.12	1.02806	0.994444	-0.0491601	-0.000533809	1.26566	0.961805	0.320356	0.0297719	0.98838	1.02177	-0.00531218	0.0607089	1.52207	1.1046	0.767561	0.249518
1.13	1.02102	0.995162	-0.047284	-0.00269768	1.25813	0.961012	0.318069	0.0340296	0.980381	1.02767	-0.00654311	0.0622939	1.5121	1.10756	0.763714	0.253192
1.14	1.0133	0.996957	-0.0383417	0.00219547	1.24907	0.960479	0.311214	0.0388042	0.970413	1.03398	-0.00715603	0.0566421	1.50371	1.106	0.753914	0.263573
1.15	1.00912	0.998146	-0.0315608	0.00250456	1.23811	0.960726	0.304403	0.0377702	0.978566	1.03686	-0.00712074	0.0595739	1.49251	1.10697	0.745363	0.255573
1.16	1.00353	1.00057	-0.0336194	0.00190896	1.22829	0.961003	0.292972	0.0404845	0.980646	1.01704	-0.00490266	0.0599451	1.48113	1.10855	0.7353	0.245232
1.17	0.998402	1.00103	-0.034937	0.000369464	1.21429	0.959674	0.285325	0.0389411	0.98138	1.0258	-0.0076676	0.0577274	1.47136	1.10973	0.72476	0.237285
1.18	0.994699	1.00167	-0.0372868	0.00193761	1.20377	0.962095	0.270772	0.0314978	0.984665	1.01585	-0.0112976	0.048828	1.45919	1.11109	0.723086	0.240379
1.19	0.989539	1.00401	-0.032562	0.00281069	1.19024	0.963181	0.262508	0.0289509	0.992006	1.00818	-0.0127038	0.0419589	1.44784	1.10854	0.717175	0.239035
1.2	0.982634	1.00464	-0.0262188	0.00227635	1.17972	0.958116	0.25486	0.0273467	0.98594	1.01052	-0.0126273	0.0350618	1.43329	1.10876	0.70962	0.235386
1.21	0.97678	1.00528	-0.0219764	0.00140022	1.16347	0.95706	0.237976	0.0219639	0.977787	1.01343	-0.0132509	0.0380524	1.4254	1.10639	0.699228	0.236034
1.22	0.970355	1.00457	-0.0284784	-1.8755e-05	1.15553	0.956293	0.231911	0.0177063	0.980453	1.01285	-0.0232645	0.0333766	1.41745	1.10797	0.687721	0.228013
1.23	0.96447	1.00286	-0.031141	0.000361757	1.14878	0.954944	0.228881	0.0129013	0.982346	1.0133	-0.0218742	0.0250508	1.40962	1.10562	0.673541	0.227398
1.24	0.958932	1.00169	-0.0345295	-0.00526927	1.14011	0.956839	0.214234	0.00764006	0.980337	1.00512	-0.0232433	0.0233034	1.39859	1.10524	0.658633	0.213319
1.25	0.952171	1.00097	-0.0375104	-0.0093019	1.13447	0.954725	0.205656	0.00873483	0.976236	1.00575	-0.0216783	0.019213	1.39161	1.10503	0.640506	0.216398
1.26	0.947194	0.999448	-0.03664	-0.00683198	1.12807	0.955549	0.201786	0.00294894	0.973487	1.00575	-0.02674	0.0150932	1.38309	1.10543	0.627828	0.223041
1.27	0.940778	0.998919	-0.035104	-0.00543775	1.12282	0.95394	0.187138	-0.00131647	0.970086	0.996345	-0.0304014	0.014534	1.37733	1.10645	0.615151	0.221804
1.28	0.934537	0.998918	-0.0288873	-0.00629524	1.10957	0.949653	0.181728	0.00399799	0.974839	0.989832	-0.0324978	0.015505	1.3667	1.10684	0.603617	0.219987
1.29	0.929203	0.99747	-0.0280807	-0.00293912	1.09781	0.950217	0.177021	0.00660579	0.966107	0.994531	-0.0339351	0.0144721	1.35932	1.10783	0.599349	0.223656
1.3	0.926684	0.99748	-0.0247403	-0.00116125	1.09134	0.952617	0.16774	0.0119505	0.972134	1.00495	-0.0332308	0.0176179	1.35585	1.10623	0.595022	0.22914
1.31	0.923288	0.998552	-0.0167667	-0.000449011	1.08753	0.950228	0.165409	0.010886	0.978123	0.999076	-0.0338852	0.0170851	1.3469	1.10701	0.590181	0.225472
1.32	0.919198	0.999347	-0.00458752	0.00500815	1.07954	0.950503	0.159207	0.0124066	0.97209	1.00722	-0.0273319	0.0153679	1.33363	1.10681	0.585241	0.230433
1.33	0.915638	0.998547	0.0108033	0.00660505	1.06857	0.95211	0.14909	0.012954	0.96679	1.0102	-0.0307875	0.0224788	1.32258	1.1074	0.580237	0.221909
1.34	0.91367	0.999266	0.0230446	0.011739	1.06249	0.950764	0.153708	0.00972589	0.966746	1.0079	-0.0308241	0.0229786	1.31796	1.10739	0.577639	0.224962
1.35	0.911875	0.998989	0.0376871	0.0126392	1.05412	0.953717	0.145307	0.00704971	0.970764	1.01023	-0.0308957	0.0249792	1.30641	1.10565	0.576232	0.226809
1.36	0.907235	0.99962	0.0506109	0.0106478	1.04879	0.956931	0.138313	0.0118243	0.978183	1.0196	-0.029448	0.0295964	1.30393	1.10524	0.5788	0.227473
1.37	0.904369	1.00006	0.0631257	0.0104256	1.04122	0.957467	0.139105	0.0128583	0.978293	1.02489	-0.0286592	0.0441033	1.29512	1.1064	0.577813	0.227438
1.38	0.899749	1.00034	0.0808645	0.0117717	1.03709	0.963619	0.135366	0.012311	0.974307	1.0296	-0.0250282	0.0518716	1.29556	1.10622	0.575161	0.22442
1.39	0.897954	1.00151	0.0916784	0.00890413	1.03751	0.963512	0.13541	0.0123368	0.982416	1.02785	-0.0213147	0.0564354	1.29315	1.10543	0.558998	0.226328
1.4	0.896179	1.00232	0.097815	0.00885133	1.03716	0.968517	0.138615	0.00329999	0.971707	1.01743	-0.0248918	0.064675	1.28575	1.10799	0.545199	0.220829
1.41	0.896383	1.00321	0.106073	0.00915038	1.03527	0.970814	0.136409	0.00168356	0.969819	1.01692	-0.0256682	0.066735	1.27972	1.11017	0.527754	0.22078
1.42	0.89672	1.00223	0.111857	0.00559923	1.03148	0.966713	0.129496	-0.000358679	0.975201	1.01474	-0.0321292	0.0759724	1.27727	1.11155	0.514591	0.214688
1.43	0.896536	1.00367	0.116196	0.0051946	1.03145	0.968229	0.121132	0.00124853	0.97779	1.00905	-0.0321642	0.0722915	1.27249	1.11174	0.504795	0.220858
1.44	0.897444	1.00385	0.115898	-0.00016455	1.03033	0.971642	0.114968	0.0081823	0.981047	1.01902	-0.0350003	0.0743194	1.26161	1.11197	0.493361	0.223324
1.45	0.898698	1.00475	0.117408	-0.00145235	1.02848	0.973694	0.115841	0.0113709	0.970831	1.02964	-0.0293157	0.0686079	1.25917	1.11609	0.48297	0.222701
1.46	0.902247	1.00403	0.118537	-0.00371723	1.02505	0.968491	0.115922	0.00285108	0.96391	1.00984	-0.0293158	0.0654916	1.25256	1.11745	0.468072	0.222666
1.47	0.90546	1.0052	0.119621	-0.000885347	1.02356	0.96736	0.112089	0.0049753	0.960277	1.01588	-0.0286566	0.0572527	1.25034	1.11709	0.462273	0.228255
1.48	0.910988	1.00223	0.115737	0.000890988	1.02425	0.965386	0.107376	0.00238562	0.954132	1.01896	-0.0286978	0.0541929	1.24336	1.11531	0.452858	0.23126
1.49	0.916526	1.00376	0.113241	0.00321164	1.0223	0.961897	0.105829	-0.00670743	0.943778	1.02374	-0.0344648	0.0490731	1.23491	1.11511	0.448441	0.229967
1.5	0.922594	1.00259	0.116117	0.00147101	1.01655	0.957612	0.0980879	-0.00725477	0.950769	1.02618	-0.0293158	0.0439263	1.22546	1.11316	0.435386	0.227557
1.51	0.929509	1.00071	0.111302	0.00147956	1.01128	0.956036	0.0923212	-0.00768051	0.949133	1.02858	-0.0314578	0.0372449	1.22166	1.11158	0.427531	0.230661
1.52	0.938055	1.00116	0.110323	0.000784408	1.00939	0.957612	0.0928887	-0.0089258	0.937341	1.03035	-0.0314577	0.0338704	1.21704	1.11019	0.423075	0.224542
1.53	0.94803	1.00214	0.10723	0.00289397	1.00524	0.956832	0.0949076	-0.00320826	0.941084	1.03726	-0.0286154	0.0387657	1.21065	1.1094	0.41415	0.220274
1.54	0.958331	1.00124	0.106366	0.00554645	1.00114	0.954658	0.0963481	-0.00339057	0.935367	1.04371	-0.0328995	0.0338603	1.20942	1.10819	0.403556	0.222155
1.55	0.970039	1.00035	0.10088	0.00889405	0.999617	0.953863	0.0921584	0.00500318	0.935046	1.03149	-0.0443099	0.0393137	1.20461	1.10585	0.398403	0.222255
1.56	0.983746	1.00052	0.0951083	0.0108528	0.998639	0.955791	0.0897281	0.0144005	0.932742	1.04554	-0.0429093	0.0447061	1.19828	1.1041	0.387375	0.22473
1.57	1.00134	0.999168	0.0905398	0.00855927	1.00179	0.957122	0.0918724	0.0132753	0.929749	1.04085	-0.0421678	0.0475345	1.19123	1.10409	0.378149	0.221126
1.58	1.02142	1.00061	0.0854564	0.00347103	0.997402	0.956112	0.0940167	0.0147352	0.929303	1.04086	-0.0450102	0.0503335	1.18447	1.10509	0.368952	0.218041
1.59	1.04277	0.998642	0.0835569	0.00101667	0.994907	0.960657	0.0938737	0.0226607	0.933793	1.04264	-0.0435684	0.0552213	1.18118	1.10569	0.363631	0.21321
1.6	1.06749	0.998919	0.0766918	0.00188975	0.994667	0.962555	0.0936428	0.0321374	0.937014	1.04265	-0.0472345	0.0539281	1.18136	1.10553	0.365271	0.221898
1.61	1.09313	1.00072	0.0711712	0.00560774	0.994754	0.961453	0.0913929	0.03246	0.940813	1.03276	-0.0420854	0.0629118	1.17711	1.10516	0.363146	0.220619
1.62	1.11985	1.00072	0.0649461	0.008612	0.992977	0.96228	0.0960488	0.0351651	0.942646	1.02169	-0.0356182	0.0628782	1.17397	1.10424	0.352192	0.240896
1.63	1.14976	0.999464	0.0581099	0.00879142	0.993826	0.964147	0.0954264	0.0329755	0.93791	1.02247	-0.0349179	0.057164	1.17456	1.10466	0.345716	0.239023
1.64	1.17967	0.999904	0.0575938	0.00791529	0.996542	0.964973	0.086893	0.0420989	0.942618	1.00621	-0.0263086	0.0644007	1.17034	1.10762	0.337239	0.240853
1.65	1.20443	0.999149	0.0535937	0.00756194	0.992463	0.965249	0.0915555	0.0351878	0.944008	1.01029	-0.0212831	0.0643672	1.16296	1.10882	0.316949	0.238352
1.66	1.22665	0.998142	0.0527882	0.00738102	0.991727	0.965233	0.0907637	0.0389207	0.93791	1.0055	-0.0176581	0.0618319	1.15829	1.11021	0.308335	0.23344
1.67	1.24688	0.998305	0.0448677	0.00368166	0.987147	0.962586	0.0853094	0.03943	0.947328	1.00656	-0.0198002	0.0560333	1.14999	1.10981	0.297215	0.22486
1.68	1.26355	0.999628	0.0367579	0.00596367	0.9868	0.962555	0.0852654	0.044714	0.952114	1.00644	-0.0190587	0.046732	1.14454	1.10861	0.289669	0.218786
1.69	1.27646	0.999165	0.0346493	0.0038325	0.982263	0.963871	0.0813066	0.0393962	0.946016	1.00582	-0.0155162	0.0488474	1.14118	1.11017	0.280884	0.21142
1.7	1.28242	0.999498	0.0347371	0.00521979	0.980765	0.96358	0.0781902	0.0361767	0.937983	0.999857	-0.0170403	0.0499369	1.13751	1.11152	0.270003	0.207617
1.71	1.28507	0.998666	0.0337285	0.00187228	0.980787	0.966259	0.081142	0.0361507	0.942068	1.01497	-0.0170815	0.0390377	1.12989	1.11208	0.264408	0.200931
1.72	1.28787	0.998203	0.0301583	0.00150034	0.981569	0.967575	0.075917	0.030821	0.945458	1.02591	-0.00768956	0.0459177	1.12625	1.1142	0.262414	0.192288
1.73	1.28427	0.997458	0.026487	-0.00290275	0.980418	0.969731	0.0775972	0.026586	0.938743	1.02453	-0.00910849	0.0537395	1.12498	1.11378	0.254919	0.19409
1.74	1.27983	0.997272	0.0146721	-0.0044725	0.973971	0.968412	0.0863151	0.0158734	0.929944	1.02027	-0.00982702	0.0496695	1.12256	1.11259	0.248157	0.187963
1.75	1.27895	0.997102	0.00885293	-0.00604224	0.976989	0.967094	0.0810016	0.0137446	0.926548	1.01139	-0.00906271	0.0450987	1.11978	1.11141	0.249291	0.186062
1.76	1.27946	0.998189	0.00224772	-0.00814474	0.975838	0.964429	0.0810988	0.00632415	0.924618	1.01198	-0.0140656	0.0389088	1.11626	1.11081	0.245003	0.184232
1.77	1.28035	0.99864	0.00486732	-0.0083569	0.974731	0.966294	0.0805364	0.00203616	0.922032	0.998548	-0.0126011	0.0400401	1.11868	1.10984	0.24834	0.192183
1.78	1.28524	0.9973	0.00818812	-0.00786685	0.980765	0.965526	0.0776868	-0.00228224	0.918675	0.998002	-0.0162447	0.0499178	1.11592	1.11028	0.251737	0.206191
1.79	1.29102	0.997644	0.00514272	-0.00455345	0.985324	0.962892	0.0747491	0.00623303	0.916668	0.986878	-0.0212889	0.0473444	1.10988	1.10911	0.249825	0.216602
1.8	1.30382	0.998003	0.000312511	-0.00597643	0.988363	0.965323	0.0788419	0.00516861	0.917363	0.991655	-0.0190417	0.0483871	1.10717	1.10795	0.248253	0.215414
1.81	1.32399	0.998455	0.000839392	-0.00795232	0.99444	0.965092	0.0830683	0.00364802	0.912654	0.987582	-0.0160938	0.057273	1.10918	1.10936	0.240199	0.219705
1.82	1.34402	0.998368	-0.00205076	-0.0114864	0.997827	0.962702	0.0860589	0.00951745	0.915367	0.982973	-0.0311478	0.0529095	1.10731	1.10801	0.23297	0.207508
1.83	1.37202	0.999086	0.000786771	-0.00851781	1.00393	0.962197	0.0914683	0.0144137	0.914635	0.980707	-0.0310715	0.0471286	1.09994	1.10883	0.231199	0.211835
1.84	1.40155	0.998988	0.00285119	-0.00556784	1.01608	0.963268	0.0975813	0.0166033	0.916615	0.981387	-0.0352797	0.0558601	1.09731	1.10806	0.224917	0.213716
1.85	1.43571	1.00062	0.00486648	-0.00562369	1.03015	0.96408	0.102243	0.0176374	0.917927	0.984979	-0.0324016	0.066652	1.09396	1.10767	0.223188	0.223527
1.86	1.47782	0.99945	0.00998603	-0.00303566	1.04152	0.970263	0.111435	0.0224378	0.920525	0.993306	-0.0345914	0.0732345	1.09292	1.10495	0.224861	0.229705
1.87	1.51995	0.998193	0.00691217	-0.00440882	1.05472	0.970798	0.123705	0.0262043	0.915751	0.996924	-0.0338147	0.0783536	1.09386	1.10396	0.216697	0.228512
1.88	1.56618	0.998819	0.00633211	-0.00544878	1.06761	0.973186	0.142923	0.0310048	0.929154	0.998133	-0.027223	0.076139	1.09366	1.10258	0.210051	0.224315
1.89	1.61011	0.999804	0.00897132	-0.00808567	1.08506	0.973477	0.156073	0.0309698	0.933824	1.01524	-0.0256989	0.073554	1.09112	1.10259	0.201732	0.218231
1.9	1.65085	0.997572	0.00658138	-0.00860992	1.1036	0.967615	0.16676	0.0229671	0.942507	1.0084	-0.0313494	0.0730297	1.08781	1.10338	0.189658	0.217003
1.91	1.68677	0.996849	0.00283576	-0.00823946	1.12134	0.966789	0.179822	0.0218374	0.936448	1.01268	-0.038606	0.0744603	1.08651	1.10278	0.184725	0.216339
1.92	1.72039	0.996043	0.00825625	-0.00611983	1.13989	0.970829	0.193675	0.0223498	0.937793	1.02513	-0.0385711	0.075158	1.08449	1.1014	0.180684	0.227309
1.93	1.7483	0.996325	0.0108395	-0.00734625	1.15726	0.966773	0.201371	0.0190913	0.944591	1.02817	-0.044298	0.0762427	1.08602	1.10082	0.18043	0.229754
1.94	1.77482	0.99553	0.0162924	-0.0091055	1.16933	0.964906	0.210607	0.0137556	0.951404	1.0354	-0.0443392	0.0659352	1.08409	1.10062	0.184154	0.225981
1.95	1.79215	0.994359	0.0193098	-0.00749697	1.17495	0.966773	0.219095	0.0159009	0.95818	1.02917	-0.0485416	0.0509765	1.08327	1.09983	0.19255	0.217215
1.96	1.79958	0.995441	0.019922	-0.00693401	1.18066	0.967814	0.22921	0.0174425	0.961626	1.02804	-0.0426501	0.04532	1.08169	1.10002	0.192434	0.216972
1.97	1.8037	0.995007	0.0219652	-0.00359648	1.18869	0.971013	0.230793	0.0168555	0.970321	1.03158	-0.0447101	0.0386333	1.07776	1.10098	0.190725	0.219104
1.98	1.79702	0.993223	0.0236626	-0.00393825	1.19171	0.968901	0.230046	0.0110165	0.961611	1.03815	-0.0446751	0.0416859	1.07817	1.10451	0.184603	0.217218
1.99	1.78877	0.991896	0.0203512	-0.00586833	1.19171	0.971043	0.227715	0.00730631	0.967036	1.02998	-0.0424276	0.0426739	1.08211	1.10469	0.185433	0.222702
2	1.776	0.993599	0.0308564	-0.00446093	1.18912	0.973691	0.225472	0.0121113	0.957026	1.03927	-0.042399	0.0431025	1.08445	1.10564	0.188422	0.222039
2.01	1.75812	0.992172	0.0345167	-0.004471	1.18196	0.976706	0.213158	0.0206171	0.955004	1.03808	-0.0400914	0.0338297	1.08245	1.10659	0.183911	0.230039
2.02	1.73706	0.99388	0.0328968	-0.00816034	1.17784	0.975895	0.20942	0.0195739	0.950275	1.02925	-0.0378788	0.0290313	1.0835	1.1099	0.186273	0.230039
2.03	1.71445	0.993689	0.032307	-0.0107957	1.16952	0.977012	0.202471	0.0227274	0.95693	1.02401	-0.034966	0.0275681	1.08503	1.11226	0.183689	0.225148
2.04	1.68935	0.994684	0.0335241	-0.00989239	1.16316	0.980762	0.189321	0.0259298	0.960895	1.02104	-0.0340307	0.0286658	1.08777	1.11714	0.182257	0.223123
2.05	1.66285	0.995587	0.0350367	-0.0114622	1.15337	0.977272	0.180888	0.0264561	0.95885	1.02972	-0.0317347	0.0395961	1.09493	1.12005	0.17383	0.223752
2.06	1.63301	0.9955	0.0376759	-0.0145207	1.15188	0.971686	0.16841	0.0259485	0.964864	1.02684	-0.0373633	0.0449037	1.10209	1.12277	0.169086	0.220119
2.07	1.59945	0.997293	0.0368254	-0.0170465	1.13898	0.97089	0.157558	0.0317968	0.968215	1.03042	-0.0346659	0.0480327	1.108	1.12041	0.172052	0.218372
2.08	1.5691	0.998368	0.0320844	-0.0153401	1.1303	0.975436	0.143585	0.035507	0.970144	1.02519	-0.0355116	0.0466629	1.11024	1.11823	0.172565	0.228645
2.09	1.54101	0.999171	0.0316395	-0.0111607	1.12005	0.972206	0.139682	0.0349901	0.968865	1.0229	-0.0384951	0.0462593	1.11336	1.11882	0.174221	0.224205
2.1	1.51258	0.999714	0.0262614	-0.0104998	1.11096	0.972222	0.13424	0.0366626	0.972873	1.02529	-0.0371937	0.0510374	1.11569	1.11805	0.177524	0.224695
2.11	1.48257	1.00069	0.0292474	-0.00913513	1.10762	0.973553	0.131041	0.0345035	0.974217	1.01603	-0.0380462	0.0547552	1.1223	1.11707	0.187264	0.224522
2.12	1.45308	0.999437	0.027962	-0.00585044	1.09928	0.973308	0.121685	0.0345339	0.97425	1.01494	-0.0324163	0.0575313	1.1235	1.11611	0.195188	0.223056
2.13	1.42447	1.00052	0.0299144	-0.00219224	1.09368	0.972497	0.118574	0.0340427	0.970258	1.02199	-0.0244841	0.0632429	1.12977	1.11706	0.204844	0.225887
2.14	1.39549	1.00052	0.027641	-0.000846187	1.08606	0.97115	0.117002	0.0340288	0.961422	1.02722	-0.0254135	0.0689252	1.13637	1.11256	0.219408	0.231965
2.15	1.37023	1.00096	0.0229343	-2.2873e-05	1.08035	0.973033	0.115331	0.0329201	0.960033	1.02615	-0.0240756	0.0741318	1.14212	1.11018	0.227523	0.23448
2.16	1.34568	1.00176	0.0167017	0.00138452	1.07195	0.976492	0.11388	0.0281316	0.961272	1.03019	-0.0220603	0.0829304	1.14822	1.10882	0.23993	0.230078
2.17	1.32433	1.00131	0.010081	0.00492309	1.06967	0.975956	0.112297	0.0238601	0.952481	1.03236	-0.0233439	0.0886965	1.15441	1.11058	0.240953	0.238532
2.18	1.30316	1.00211	0.00736152	0.0038776	1.0609	0.968992	0.106963	0.0222345	0.947735	1.03279	-0.0240093	0.0861601	1.16425	1.11116	0.24803	0.222567
2.19	1.28111	1.00255	0.00356279	0.00318397	1.0575	0.969543	0.0977146	0.0254137	0.950982	1.03785	-0.024669	0.089247	1.17562	1.11116	0.252332	0.227358
2.2	1.2617	1.00155	-0.00068131	0.00282204	1.05216	0.968181	0.096953	0.0236969	0.944159	1.03118	-0.0273553	0.0881871	1.18972	1.1125	0.258294	0.232178
2.21	1.24653	1.00272	-0.013658	0.00351567	1.04571	0.965488	0.0946526	0.0210769	0.94405	1.04263	-0.0278804	0.0908075	1.20079	1.11173	0.260556	0.232703
2.22	1.23242	1.00461	-0.0195246	0.00475215	1.03963	0.961447	0.0869437	0.0263334	0.949997	1.057	-0.0276971	0.0965448	1.21618	1.11051	0.264595	0.234554
2.23	1.21725	1.00426	-0.0286121	0.000700888	1.03351	0.963054	0.0846431	0.0263333	0.947893	1.06507	-0.0340752	0.0903578	1.226	1.10855	0.265325	0.235707
2.24	1.20136	1.0056	-0.0338792	-0.000696443	1.0298	0.96359	0.0784291	0.0278844	0.949397	1.06781	-0.0303129	0.0934992	1.23392	1.1103	0.264976	0.236964
2.25	1.18527	1.0048	-0.0407988	-0.00107848	1.0245	0.966773	0.0723454	0.0279452	0.946035	1.07172	-0.030836	0.0888726	1.24383	1.11073	0.271612	0.24182
2.26	1.1745	1.00418	-0.0427447	-0.000897567	1.01958	0.964355	0.0683516	0.0242533	0.937966	1.06458	-0.027751	0.0853647	1.24823	1.11171	0.27448	0.246222
2.27	1.16299	1.00552	-0.0419114	-0.00105841	1.01992	0.963529	0.0682007	0.0190105	0.945406	1.06393	-0.0340274	0.0828578	1.25773	1.11248	0.287618	0.239515
2.28	1.15112	1.00543	-0.0414503	7.22265e-06	1.01652	0.964875	0.0703439	0.0233165	0.952829	1.07385	-0.0336633	0.0832037	1.26569	1.11053	0.298955	0.248033
2.29	1.14085	1.00606	-0.0413114	0.00228922	1.01348	0.964585	0.0723996	0.0216925	0.947341	1.07091	-0.0349514	0.0820717	1.27802	1.10757	0.316302	0.245617
2.3	1.12847	1.00615	-0.0468291	-0.000153559	1.01539	0.963268	0.0705826	0.0254511	0.953896	1.07738	-0.0319037	0.0784625	1.29079	1.10601	0.331991	0.244424
2.31	1.11625	1.00489	-0.0501379	-0.0032915	1.01223	0.96068	0.0739571	0.0206232	0.957789	1.0645	-0.0354273	0.0794454	1.30823	1.1054	0.346563	0.242638
2.32	1.10438	1.00318	-0.0524736	-0.00504219	1.01451	0.965256	0.0790898	0.01906	0.957014	1.05225	-0.0396974	0.0782783	1.3312	1.10502	0.356695	0.242702
2.33	1.09447	1.00256	-0.0537963	-0.00328445	1.01789	0.962571	0.0773244	0.0185612	0.958901	1.04275	-0.0388309	0.0807631	1.35857	1.10384	0.36591	0.242173
2.34	1.08584	1.00165	-0.0604196	-0.00468324	1.01817	0.959105	0.0825934	0.0190962	0.966145	1.04852	-0.0436973	0.0732732	1.38835	1.10303	0.379472	0.236055
2.35	1.07878	1.00183	-0.0533264	-0.00551909	1.0231	0.953772	0.0823269	0.0217297	0.963372	1.05229	-0.0501725	0.071587	1.41962	1.10183	0.39146	0.227491
2.36	1.06711	1.00289	-0.0496746	-0.0058523	1.02844	0.950321	0.0852917	0.0259263	0.966651	1.06219	-0.0565534	0.064539	1.45769	1.10161	0.39808	0.227486
2.37	1.06019	1.00218	-0.0474174	-0.00955319	1.02961	0.950376	0.0868341	0.0296363	0.958433	1.05635	-0.0557707	0.0652627	1.49025	1.10124	0.407935	0.227515
2.38	1.05365	1.00092	-0.0487087	-0.0107912	1.03947	0.955986	0.0928646	0.0339195	0.951003	1.04172	-0.0571086	0.0673531	1.52391	1.1028	0.415043	0.227515
2.39	1.045	1.00048	-0.0461965	-0.0127329	1.04589	0.957862	0.100565	0.03875	0.954337	1.0393	-0.0555195	0.0667951	1.55919	1.10437	0.422183	0.22748
2.4	1.04095	0.999685	-0.0398109	-0.0123825	1.04967	0.958143	0.10431	0.0350354	0.951066	1.04916	-0.0553801	0.0722925	1.59765	1.10513	0.433118	0.221961
2.41	1.0355	1.00095	-0.0330455	-0.00958787	1.05928	0.961274	0.109148	0.0403634	0.946406	1.06193	-0.0566849	0.072079	1.63058	1.10338	0.446736	0.225594
2.42	1.03075	1.00275	-0.0269082	-0.00658207	1.06457	0.959153	0.119173	0.0413927	0.943202	1.06188	-0.0571626	0.0710255	1.66377	1.1026	0.46251	0.222485
2.43	1.02653	1.00436	-0.0211153	-0.00234989	1.06878	0.960497	0.125985	0.0397156	0.944628	1.06482	-0.059221	0.069315	1.69541	1.1032	0.479731	0.217594
2.44	1.02279	1.005	-0.0102917	0.00186216	1.07297	0.961062	0.128967	0.0317435	0.942548	1.04787	-0.0584334	0.0656898	1.72305	1.10146	0.492633	0.224301
2.45	1.01839	1.00484	-0.00681683	0.00483773	1.07642	0.96083	0.138935	0.0269949	0.943976	1.03513	-0.0554176	0.0604124	1.74831	1.09835	0.508769	0.228528
2.46	1.01716	1.00449	-0.00383084	0.00711971	1.08022	0.963506	0.146524	0.029119	0.940734	1.01989	-0.05311	0.0609629	1.7692	1.09738	0.531447	0.229716
2.47	1.01385	1.00395	-0.000535163	0.0106381	1.08326	0.960825	0.148711	0.0247962	0.944206	1.02219	-0.0525562	0.0562736	1.79405	1.09757	0.550299	0.24065
2.48	1.00979	1.0053	0.00240436	0.0109799	1.08747	0.956032	0.15327	0.0146393	0.948258	1.02212	-0.0491413	0.0504859	1.81856	1.09602	0.56588	0.237646
2.49	1.00856	1.00485	0.00366257	0.00902968	1.08825	0.956061	0.153981	0.0140312	0.952416	1.02745	-0.0427206	0.0451488	1.84144	1.0986	0.576648	0.233419
2.5	1.00468	1.00664	0.00655136	0.0125582	1.0848	0.955525	0.154721	0.0118721	0.974089	1.00814	-0.0413281	0.0409682	1.85836	1.09489	0.585256	0.232825
2.51	1.00293	1.00708	0.0114287	0.0125581	1.08059	0.95554	0.146108	0.0129972	0.999198	1.00578	-0.0349426	0.0368171	1.87687	1.09644	0.597135	0.221791
2.52	1.00136	1.00708	0.0116841	0.0114825	1.08096	0.954193	0.138223	0.0098346	1.02077	1.00739	-0.0336322	0.0258864	1.89034	1.09564	0.60636	0.220574
2.53	0.99873	1.00591	0.0139682	0.010236	1.07868	0.956091	0.135033	0.00563802	1.05592	1.00626	-0.025802	0.0207347	1.90342	1.09603	0.619349	0.224212
2.54	0.997162	1.00437	0.0147494	0.00758211	1.07797	0.957974	0.134047	0.00618536	1.08711	1.01154	-0.0143405	0.0197042	1.91882	1.09839	0.634005	0.223589
2.55	0.998042	1.00454	0.010376	0.00354088	1.07875	0.96278	0.130074	0.0067327	1.12496	1.01809	-0.00366289	0.0202633	1.9339	1.1029	0.64863	0.224223
2.56	0.998568	1.00417	0.00428776	0.00142982	1.07304	0.964677	0.121534	0.00621574	1.17293	1.01989	0.00834126	0.0191781	1.94895	1.10329	0.661002	0.224857
2.57	1.00031	1.00355	0.00214025	-0.00137486	1.06848	0.969254	0.119759	0.0115983	1.23163	1.01465	0.0287639	0.0254778	1.96124	1.10254	0.666988	0.216408
2.58	1.00806	1.00417	0.00139684	-0.00239016	1.05824	0.971672	0.112712	0.0122065	1.28025	1.01705	0.043994	0.026508	1.96918	1.10452	0.678404	0.220082
2.59	1.01844	1.00391	0.00207884	-0.000248892	1.05368	0.97008	0.108766	0.00320511	1.32892	1.01587	0.0556393	0.0307135	1.97669	1.10316	0.691362	0.223685
2.6	1.03061	1.00319	-0.000990659	-0.00412924	1.05179	0.972483	0.102507	0.00749289	1.35478	1.0171	0.0686534	0.0271476	1.98345	1.10516	0.70429	0.223685
2.61	1.04827	1.00238	-0.00256009	-0.0014753	1.05064	0.969514	0.101697	0.0036917	1.37924	1.02007	0.0819009	0.0252008	1.98784	1.105	0.714502	0.229863
2.62	1.06946	1.00094	-0.00200946	-0.00182713	1.0446	0.971106	0.0970415	0.00159339	1.40363	1.00503	0.0908069	0.0319126	1.98986	1.10602	0.720426	0.232967
2.63	1.09682	0.999412	-0.00452447	-0.00392821	1.04044	0.968672	0.0916417	0.00852686	1.41042	0.997352	0.0918173	0.0380653	1.98599	1.10398	0.726447	0.232214
2.64	1.12667	1.00004	-0.00849385	-0.00619007	1.0351	0.966241	0.0878663	0.010169	1.41864	0.997329	0.0920451	0.0449631	1.98284	1.10383	0.72583	0.227947
2.65	1.15913	1.00049	-0.00812742	-0.00266152	1.02895	0.960075	0.0802276	0.0128147	1.42682	0.992016	0.0952882	0.0501531	1.97492	1.10406	0.717715	0.221898
2.66	1.19464	0.999866	-0.00708921	-0.00321443	1.02248	0.960031	0.0794835	0.00752332	1.42419	0.999644	0.101463	0.0497498	1.97055	1.10387	0.713365	0.217037
2.67	1.23121	1.0004	-0.00134883	0.000635766	1.01945	0.954126	0.0726361	0.0027185	1.40339	1.00845	0.097268	0.0404602	1.95948	1.10564	0.70849	0.207216
2.68	1.26532	0.998244	0.00292592	0.00270661	1.01565	0.954633	0.0649545	0.00585075	1.38524	1.00544	0.0852287	0.0451837	1.95191	1.10422	0.70849	0.206652
2.69	1.29785	0.997972	0.00506324	0.00041457	1.01526	0.954605	0.0588537	0.00898306	1.3549	1.00779	0.0759959	0.0421937	1.93726	1.1044	0.702072	0.210455
2.7	1.32932	0.997172	0.0097044	0.00129923	1.01376	0.954852	0.058962	0.00472571	1.35077	1.01423	0.0703462	0.0376724	1.92732	1.10514	0.698863	0.207346
2.71	1.35737	0.996094	0.0150377	-0.00186736	1.00508	0.950339	0.0575339	0.0101082	1.33444	1.01308	0.068223	0.0335928	1.91222	1.1077	0.696735	0.202455
2.72	1.38169	0.996094	0.0146917	-0.00115361	0.998196	0.949576	0.0530312	0.01543	1.31355	1.03179	0.0610266	0.0347159	1.89437	1.10666	0.695099	0.203643
2.73	1.40244	0.997177	0.0186381	-0.00149537	0.993594	0.95088	0.0515296	0.00846613	1.28861	1.03246	0.0580948	0.03287	1.88163	1.10693	0.69019	0.200793
2.74	1.41718	0.996741	0.0226424	-0.00150545	0.991293	0.948691	0.0432829	0.00414792	1.27167	1.02136	0.0545022	0.025068	1.86659	1.10689	0.683834	0.191675
2.75	1.42554	0.995904	0.0254436	-0.00363664	0.991315	0.949793	0.0426326	0.000346804	1.25067	1.02544	0.0508272	0.0302497	1.84922	1.10332	0.681772	0.195308
2.76	1.43106	0.995338	0.0197559	-0.00415938	0.993594	0.949288	0.0357897	0.00247548	1.22368	1.0137	0.0413297	0.0395827	1.83067	1.1037	0.678045	0.197125
2.77	1.432	0.992802	0.0129224	-0.00451123	0.988645	0.953589	0.0405842	0.00405687	1.2028	1.00074	0.0326581	0.0485036	1.81564	1.1011	0.674255	0.194714
2.78	1.43064	0.993863	0.0107424	-0.00433026	0.988276	0.953068	0.0492002	0.00299253	1.18731	1.00372	0.024771	0.0418795	1.8007	1.10088	0.66451	0.192234
2.79	1.42203	0.9942	0.00530544	-0.000480018	0.983327	0.954966	0.0507449	0.00311408	1.17388	1.00951	0.0212611	0.051238	1.77861	1.09928	0.659147	0.19709
2.8	1.41376	0.994799	0.00236927	0.00163106	0.982589	0.952609	0.0492421	0.00476073	1.15095	1.01705	0.0198984	0.0647772	1.75455	1.09888	0.65005	0.201527
2.81	1.39988	0.994952	-0.00555427	0.000756453	0.982545	0.958716	0.0470778	-0.000586808	1.13404	1.00413	0.00982279	0.0725752	1.73843	1.09885	0.633825	0.195483
2.82	1.38496	0.995643	-0.00421563	-0.000128191	0.97955	0.960293	0.0456596	-0.00651213	1.12126	0.994235	0.0148193	0.0715746	1.72069	1.09926	0.621396	0.185073
2.83	1.36798	0.995257	-0.00788499	0.00232467	0.978052	0.958716	0.0441597	0.0025547	1.11057	0.991901	0.0097815	0.0700101	1.70296	1.10183	0.603628	0.188147
2.84	1.34943	0.99442	-0.00802952	0.00302837	0.977314	0.962497	0.0462873	0.0126859	1.09239	0.994312	0.00329843	0.0736863	1.68287	1.1024	0.593296	0.197335
2.85	1.33252	0.993516	-0.00872162	0.00586328	0.972734	0.965435	0.046249	0.013846	1.0715	0.996679	-0.00545573	0.0711798	1.66709	1.10749	0.577096	0.1973
2.86	1.31205	0.994773	-0.000924835	0.00853734	0.966309	0.966767	0.0531037	0.0181385	1.0661	1.00487	-0.0140861	0.0624316	1.64572	1.10808	0.560957	0.19426
2.87	1.29492	0.9972	0.00266409	0.00976376	0.965571	0.968864	0.0483645	0.0202414	1.05131	1.01892	-0.0183806	0.0443441	1.62674	1.11007	0.544294	0.200968
2.88	1.2739	0.997374	0.00086657	0.00959284	0.966287	0.968083	0.0413406	0.0159886	1.04386	1.01657	-0.0205691	0.045455	1.60692	1.1105	0.530841	0.202191
2.89	1.25608	0.997903	0.00515581	0.0087182	0.96251	0.967287	0.0359432	0.0143208	1.03707	1.00493	-0.0228402	0.0456322	1.59148	1.10972	0.519979	0.199745
2.9	1.23772	0.998534	0.00413493	0.00854731	0.95869	0.966736	0.0280819	0.0137431	1.02881	0.992749	-0.0308511	0.0388609	1.57445	1.10992	0.510197	0.195972
2.91	1.22129	0.999703	0.00771473	0.0117039	0.959124	0.968634	0.0284336	0.0116447	1.01472	1.0022	-0.0287864	0.0450753	1.55658	1.11012	0.50813	0.200828
2.92	1.20642	0.999985	0.00776969	0.0117139	0.958299	0.967287	0.0320291	0.0169969	1.01324	1.00974	-0.0381599	0.0398932	1.53912	1.10992	0.496805	0.21068
2.93	1.18749	1.00106	0.00517618	0.0129605	0.956823	0.968894	0.034111	0.0106108	1.00777	1.00737	-0.0395639	0.0348564	1.52084	1.11068	0.490325	0.209387
2.94	1.17118	1.00242	0.00370234	0.0149007	0.956042	0.969445	0.0415503	0.0100635	1.00114	1.01372	-0.0403484	0.0354679	1.50536	1.10914	0.483907	0.208758
2.95	1.15523	1.00288	0.00353745	0.0124176	0.955304	0.96917	0.04662	0.0100331	0.99184	1.0202	-0.0387793	0.0288943	1.49064	1.10582	0.48116	0.211239
2.96	1.143	1.00145	0.00168296	0.0110002	0.958734	0.966231	0.047168	0.00312992	0.977755	1.01205	-0.038738	0.0290638	1.47678	1.10681	0.477365	0.21606
2.97	1.126	1.00046	-0.00306832	0.0065971	0.962554	0.964379	0.053161	0.00745577	0.975017	1.00745	-0.0278651	0.0411349	1.46851	1.10894	0.480019	0.221649
2.98	1.11095	1.00029	-0.00183669	0.00431516	0.960275	0.963828	0.0551144	0.0111734	0.971008	0.99809	-0.0256642	0.0412835	1.45542	1.11069	0.481068	0.227797
2.99	1.10032	0.999415	-0.00412991	0.00221417	0.961794	0.959543	0.0595203	0.0149261	0.969043	0.996383	-0.0270558	0.0367056	1.44547	1.1123	0.477889	0.227169
3	1.08863	0.999055	-0.00429242	-7.78358e-05	0.964442	0.963293	0.0655734	0.018101	0.961157	0.992232	-0.0269323	0.0420513	1.43356	1.11368	0.475205	0.244391
3.01	1.07661	0.998429	-0.00320265	-0.00465183	0.965528	0.960078	0.0732975	0.021276	0.964586	0.986909	-0.0297398	0.0309038	1.41848	1.11409	0.46388	0.249911
3.02	1.06421	0.998065	-0.00254646	-0.00643118	0.967481	0.957431	0.0740012	0.0143851	0.954643	0.982289	-0.028955	0.0322428	1.40934	1.11664	0.456382	0.249282
3.03	1.05555	0.997716	0.00259177	-0.0124327	0.971605	0.952349	0.0701955	0.0164653	0.954163	0.982925	-0.0269314	0.0354381	1.39667	1.1139	0.44552	0.255396
3.04	1.04832	0.996181	0.00406269	-0.0145437	0.971627	0.949671	0.0702995	0.0138318	0.956309	0.978974	-0.028253	0.036668	1.38596	1.11642	0.430955	0.259099
3.05	1.03986	0.996972	0.00496578	-0.016122	0.972365	0.946212	0.070415	0.0153949	0.962434	0.955606	-0.032624	0.0460865	1.37567	1.11839	0.418026	0.259134
3.06	1.03211	0.997433	0.0112	-0.0171876	0.975751	0.94511	0.0658753	0.0222496	0.966544	0.962603	-0.0348067	0.0529131	1.36578	1.12017	0.405066	0.254278
3.07	1.02719	0.997788	0.0198369	-0.01576	0.974167	0.942951	0.0590379	0.0174494	0.966681	0.95848	-0.035572	0.0488109	1.35061	1.11765	0.385101	0.250505
3.08	1.02226	0.997962	0.0239731	-0.0134797	0.976815	0.938146	0.0592252	0.0121275	0.963457	0.966744	-0.0334075	0.0525265	1.3419	1.1153	0.364612	0.240129
3.09	1.01416	0.998234	0.0287823	-0.0108173	0.979132	0.938941	0.0569599	0.00731807	0.959538	0.977888	-0.0282277	0.0490086	1.33161	1.11823	0.34403	0.23702
3.1	1.0059	0.997885	0.0353903	-0.00940139	0.982231	0.934656	0.0645789	0.00627948	0.964362	0.984473	-0.0158898	0.040807	1.32088	1.11626	0.320794	0.221684
3.11	1.00043	0.997623	0.0400556	-0.00464799	0.98038	0.934135	0.058473	0.00895102	0.967215	0.985769	-0.0223041	0.0414421	1.31494	1.11683	0.303977	0.223396
3.12	0.996759	0.998968	0.0458093	-0.0030411	0.984976	0.935972	0.0584088	0.0121396	0.974655	0.990535	-0.0258687	0.0451113	1.30426	1.11705	0.292035	0.217841
3.13	0.992719	0.999404	0.0516476	0.00173246	0.985036	0.937595	0.0652678	0.011618	0.967965	0.9953	-0.0242287	0.0446313	1.29594	1.1194	0.281852	0.209946
3.14	0.990086	1.00192	0.0600962	0.00474681	0.982419	0.936783	0.056758	0.00842028	0.965254	0.995223	-0.0221347	0.0451235	1.29161	1.11763	0.272564	0.203239
3.15	0.989043	1.00167	0.0680867	0.010033	0.984361	0.935161	0.0512341	0.0100578	0.967915	1.01343	-0.0199227	0.0337444	1.28406	1.11938	0.265004	0.200129
3.16	0.985164	1.00148	0.073124	0.0137409	0.982895	0.937595	0.0496189	0.00953626	0.963973	1.01531	-0.0111023	0.0255173	1.27569	1.11817	0.25692	0.204426
3.17	0.982511	1.00167	0.0746399	0.0135684	0.979908	0.938146	0.0570601	0.0122078	0.965287	1.01545	-0.0174636	0.0302513	1.27018	1.11992	0.256951	0.209876
3.18	0.982177	1.0032	0.0783567	0.0109246	0.981113	0.942951	0.0591893	0.0164957	0.965248	1.02007	-0.0152743	0.0317876	1.26301	1.12128	0.25047	0.205579
3.19	0.98481	1.00329	0.0770592	0.00915545	0.978088	0.944314	0.0598278	0.0229427	0.96861	1.02004	-0.0189093	0.0333239	1.25503	1.11972	0.248866	0.200094
3.2	0.986724	1.00337	0.0750282	0.00686345	0.973523	0.944574	0.0559185	0.0244937	0.966601	1.02514	-0.0305991	0.0364215	1.25029	1.1219	0.246768	0.214103
3.21	0.989377	1.00309	0.0726515	0.00141494	0.97851	0.945921	0.0580538	0.0276868	0.970542	1.02799	-0.029112	0.0415222	1.24356	1.12014	0.246212	0.211763
3.22	0.989397	1.00175	0.0737727	0.00247053	0.973945	0.942691	0.0610425	0.025041	0.963858	1.02201	-0.0291121	0.0384041	1.23798	1.11757	0.246274	0.214907
3.23	0.990278	1.00004	0.070877	-0.00140984	0.971311	0.943227	0.0522819	0.0250714	0.971199	1.02779	-0.0327883	0.0384631	1.23442	1.11718	0.250008	0.216059
3.24	0.989569	0.999137	0.0690212	-0.00179186	0.974742	0.945661	0.0545414	0.0261662	0.96579	1.03018	-0.0319622	0.0297141	1.23038	1.11757	0.252785	0.21847
3.25	0.98726	0.999681	0.0653311	-0.00407382	0.973222	0.950727	0.0545186	0.018194	0.966408	1.0248	-0.0341515	0.0323064	1.22603	1.1154	0.250038	0.212356
3.26	0.986015	1.00031	0.0585271	-0.00760234	0.970942	0.951798	0.0521324	0.0166384	0.979777	1.02356	-0.0357211	0.0400583	1.22562	1.11407	0.247786	0.209946
3.27	0.984779	0.999943	0.0585571	-0.00988576	0.973222	0.950711	0.0436908	0.0107569	1.01556	1.03109	-0.0321687	0.0415652	1.22131	1.11309	0.241275	0.200793
3.28	0.981265	0.999224	0.0571717	-0.00758518	0.970188	0.949915	0.0391094	0.0107752	1.04662	1.02235	-0.0256836	0.0353541	1.21657	1.11289	0.241244	0.203169
3.29	0.976344	1.00011	0.0572529	-0.00795867	0.975905	0.951767	0.0352339	0.0112495	1.09063	1.0089	-0.0134568	0.0378875	1.21464	1.10972	0.23643	0.206243
3.3	0.973519	0.999757	0.0562943	-0.00865386	0.975911	0.955502	0.0267924	0.00491186	1.14198	0.993743	0.00901407	0.0358549	1.21344	1.1093	0.233159	0.190942
3.31	0.967858	0.999146	0.0606794	-0.00811255	0.973225	0.955226	0.024576	0.00280131	1.20144	0.992021	0.0327655	0.0353836	1.21265	1.10892	0.235844	0.182872
3.32	0.963271	0.999068	0.05981	-0.00813419	0.97512	0.959527	0.0146339	0.00701616	1.27509	0.986782	0.0616803	0.0384768	1.21625	1.10832	0.238498	0.182802
3.33	0.958653	0.998272	0.0588324	-0.00515003	0.970545	0.960063	0.0140668	0.0028073	1.34541	0.980363	0.0862578	0.0394194	1.21977	1.10755	0.234733	0.183466
3.34	0.951615	0.997378	0.056861	-0.0072526	0.96825	0.960017	0.0148111	0.00437648	1.42848	0.974504	0.110794	0.043573	1.21782	1.10895	0.236893	0.177946
3.35	0.948972	0.996315	0.0593143	-0.0102212	0.971252	0.957109	0.0155556	0.0102077	1.50695	0.970419	0.143385	0.0472008	1.22297	1.10975	0.238004	0.176758
3.36	0.943655	0.996494	0.0578047	-0.0114205	0.971997	0.958701	0.0172155	0.008041	1.57998	0.966303	0.170193	0.0399836	1.2273	1.10975	0.239732	0.174907
3.37	0.938693	0.996401	0.0566621	-0.00952156	0.973892	0.960339	0.0195333	0.0128762	1.61715	0.964566	0.196258	0.0374207	1.23433	1.10895	0.248403	0.174942
3.38	0.935666	0.996046	0.0576271	-0.0100955	0.977301	0.960076	0.0194826	0.0145002	1.65169	0.965177	0.215094	0.0260793	1.24108	1.10681	0.254359	0.171309
3.39	0.931574	0.995599	0.0614305	-0.0101368	0.975368	0.959309	0.0248705	0.0129311	1.66579	0.970514	0.236738	0.0224604	1.25063	1.10996	0.264017	0.180566
3.4	0.927159	0.995876	0.0638217	-0.0110727	0.977279	0.957164	0.0349072	0.0199073	1.67391	0.977588	0.251898	0.0182523	1.25972	1.10838	0.27636	0.18427
3.41	0.924496	0.996759	0.0609124	-0.0100715	0.980688	0.957192	0.0349004	0.015662	1.66517	0.965977	0.261977	0.0141031	1.27084	1.10739	0.274262	0.191746
3.42	0.923048	0.998544	0.0597369	-0.0123675	0.981078	0.957221	0.0395493	0.016769	1.64825	0.958451	0.270032	0.0131061	1.27995	1.10976	0.274231	0.187484
3.43	0.920425	1.00079	0.0598692	-0.01397	0.988308	0.957769	0.0356898	0.0215557	1.63666	0.956191	0.280979	0.018413	1.28594	1.10859	0.28284	0.184444
3.44	0.921276	1.00134	0.0624174	-0.0138232	0.991739	0.956466	0.0302953	0.0221152	1.60764	0.968531	0.282495	0.0220408	1.29784	1.10503	0.2904	0.185143
3.45	0.919686	1.00196	0.0592038	-0.0149416	0.989872	0.958086	0.0318356	0.0242866	1.58736	0.965701	0.276781	0.0174159	1.30775	1.10521	0.297929	0.189475
3.46	0.920061	1.00267	0.0621443	-0.013587	0.988743	0.953814	0.0293855	0.0270054	1.54605	0.961093	0.276191	0.0174159	1.31891	1.1052	0.308667	0.190069
3.47	0.920253	1.00313	0.064279	-0.0139218	0.984227	0.951929	0.023252	0.0216654	1.51228	0.951731	0.274898	0.0117599	1.32769	1.10578	0.317801	0.190663
3.48	0.920253	1.00438	0.067808	-0.0147894	0.979993	0.953551	0.0217598	0.0185026	1.48655	0.964129	0.267738	0.0205974	1.33753	1.10775	0.334495	0.202296
3.49	0.923898	1.00483	0.0663317	-0.0154759	0.975824	0.948467	0.0195221	0.0158661	1.46615	0.96422	0.254051	0.0180523	1.34503	1.10756	0.341561	0.196112
3.5	0.926327	1.00563	0.0669606	-0.0147552	0.972025	0.949047	0.00794321	0.0110142	1.40599	0.966627	0.222434	0.024268	1.35499	1.10895	0.348689	0.193073
3.51	0.927032	1.00653	0.0711223	-0.0150869	0.969354	0.951172	0.00478471	0.0158331	1.34726	0.968332	0.191559	0.0273612	1.36054	1.10955	0.35952	0.193632
3.52	0.928607	1.00448	0.0710805	-0.0175699	0.967813	0.949027	0.00320537	0.0142655	1.28923	0.978311	0.154116	0.0252402	1.36608	1.10716	0.371956	0.1973
3.53	0.929434	1.00412	0.0712543	-0.0216126	0.964361	0.950081	0.0101338	0.0132149	1.22918	0.98176	0.123076	0.0211161	1.37599	1.10971	0.382262	0.202785
3.54	0.929237	1.00366	0.0671501	-0.0256452	0.963601	0.953032	0.00548519	0.0142931	1.18324	0.974694	0.101426	0.016933	1.38152	1.11029	0.389267	0.205125
3.55	0.929039	1.0033	0.0694397	-0.0231536	0.958303	0.951928	-0.00833444	0.00843299	1.12312	0.985276	0.0783726	0.016933	1.3871	1.10714	0.407689	0.215431
3.56	0.928649	1.00312	0.0770964	-0.0236779	0.955655	0.955171	-0.00991976	0.00734745	1.08881	0.986482	0.0537899	0.0138694	1.38866	1.10616	0.415249	0.224619
3.57	0.928279	1.00375	0.0795074	-0.0226239	0.958303	0.955199	-0.00913705	0.0110972	1.05099	0.992978	0.02772	0.0159021	1.38948	1.10498	0.419014	0.222173
3.58	0.928091	1.00097	0.0805271	-0.0220724	0.956111	0.952503	-0.0122943	0.0148471	1.01455	0.974761	0.0103676	0.0179346	1.3915	1.10361	0.415804	0.215431
3.59	0.925312	1.00124	0.0853886	-0.0208274	0.958738	0.958396	-0.0170301	0.0180099	0.978269	0.97521	-0.00975287	0.0168859	1.39467	1.10086	0.419044	0.208095
3.6	0.924983	1.00088	0.0913819	-0.0209897	0.956436	0.957034	-0.0147061	0.0244222	0.981276	0.972769	-0.00531146	0.0159138	1.39782	1.0987	0.422284	0.209318
3.61	0.92248	1.00141	0.0955825	-0.023615	0.95153	0.957309	-0.0154954	0.0132263	0.983942	0.978097	-0.00750115	0.0148533	1.40179	1.0965	0.432467	0.207501
3.62	0.918945	1.00231	0.105484	-0.0214752	0.953049	0.961319	-0.0178633	0.0142862	0.992636	0.993233	-0.00469164	0.0112889	1.40261	1.09692	0.432992	0.213056
3.63	0.917353	1.00275	0.115003	-0.0124981	0.953093	0.962131	-0.0247916	0.0153462	1.00685	0.990956	-0.00469166	0.0049849	1.40143	1.09533	0.435646	0.218575
3.64	0.918081	1.00348	0.129179	-0.00562201	0.953831	0.959712	-0.0231691	0.0206333	1.02235	0.999193	-0.00250197	0.00242202	1.40383	1.09728	0.439441	0.223501
3.65	0.917716	1.005	0.13732	-0.00422467	0.953049	0.959437	-0.0163285	0.0189607	1.04256	0.995644	0.000431423	-0.000170262	1.4054	1.10025	0.437775	0.22413
3.66	0.918253	1.00474	0.139742	-0.00212359	0.954938	0.954355	-0.0171178	0.0168016	1.05187	0.996247	0.0098513	0.00286389	1.41016	1.10104	0.439966	0.219239
3.67	0.918233	1.00492	0.14112	-0.00282727	0.951139	0.955702	-0.0140044	0.0189	1.06748	0.995075	0.011256	0.00695856	1.41966	1.10107	0.441046	0.219833
3.68	0.917321	1.00617	0.144247	-0.000736319	0.951139	0.959467	-0.0155392	0.0198639	1.08564	1.00328	0.0141894	-0.00184941	1.42483	1.10262	0.441107	0.224095
3.69	0.917858	1.00582	0.147801	-0.00196274	0.947774	0.957324	-0.0200558	0.0230477	1.10785	0.994003	0.0193125	-0.00285102	1.43116	1.10458	0.441107	0.225283
3.7	0.916096	1.00652	0.150492	-0.000907194	0.949293	0.958962	-0.0254055	0.0166918	1.11563	1.00345	0.0235059	-0.00341075	1.43234	1.10501	0.439966	0.230208
3.71	0.919114	1.00524	0.149683	0.00382766	0.950031	0.951722	-0.0268964	0.0214663	1.13178	1.01282	0.0394536	-0.00550235	1.43984	1.10721	0.435707	0.240584
3.72	0.924592	1.00476	0.145233	0.00487316	0.942454	0.950942	-0.0246162	0.0204019	1.14665	0.99948	0.0458988	-0.00187898	1.44581	1.10758	0.436818	0.232549
3.73	0.927073	1.00338	0.144716	0.00240017	0.941304	0.950146	-0.0207574	0.0219833	1.1465	1.00138	0.0487496	0.00542671	1.4522	1.10998	0.435769	0.220322
3.74	0.928461	1.003	0.141363	-0.00306852	0.939002	0.949365	-0.0200558	0.0161139	1.15048	1.00617	0.049452	0.00542669	1.45458	1.11077	0.435214	0.218505
3.75	0.931823	1.00209	0.138665	-0.00749173	0.941282	0.952059	-0.018521	0.021527	1.14909	1.00861	0.0596155	0.0105819	1.46057	1.11037	0.428178	0.212392
3.76	0.935691	1.0007	0.137332	-0.0110102	0.943931	0.956865	-0.0161092	0.0264232	1.15991	1.02213	0.0537901	0.0115835	1.46696	1.11017	0.424383	0.213545
3.77	0.941179	0.999061	0.142276	-0.0110102	0.946167	0.955243	-0.0178128	0.0227433	1.16261	1.02696	0.0610615	0.00436621	1.47531	1.11212	0.42176	0.219693
3.78	0.949109	0.999394	0.141837	-0.0138149	0.949901	0.952533	-0.0178063	0.0228438	1.15859	1.02651	0.0625489	0.0120842	1.48486	1.10977	0.427098	0.216689
3.79	0.954749	0.997567	0.141787	-0.0132821	0.950249	0.95336	-0.0117045	0.0137905	1.14507	1.036	0.067548	0.012585	1.49361	1.10761	0.437867	0.222208
3.8	0.962162	0.997844	0.146131	-0.0125784	0.951378	0.953329	-0.00788297	0.0218145	1.15044	1.02562	0.0588305	0.011613	1.50987	1.10701	0.450365	0.224654
3.81	0.967822	0.998121	0.152196	-0.0153931	0.95407	0.960034	-0.00787639	0.0285674	1.14518	1.02342	0.0581346	0.0157961	1.52141	1.10758	0.462214	0.217318
3.82	0.970324	0.997849	0.16041	-0.0178661	0.957109	0.96058	-0.00861525	0.0326744	1.14324	1.03327	0.0582235	0.0152364	1.53806	1.10915	0.474619	0.221056
3.83	0.978283	0.998839	0.165393	-0.0219073	0.959736	0.963545	-0.00869639	0.030912	1.1427	1.02371	0.0633529	0.0162379	1.55583	1.1066	0.481716	0.228986
3.84	0.985297	0.998824	0.17315	-0.0238274	0.960496	0.965424	-0.00575188	0.0329206	1.1267	1.0002	0.0655903	0.0157284	1.5776	1.10465	0.49409	0.221615
3.85	0.993353	0.997033	0.183446	-0.024511	0.960909	0.962756	-0.00890253	0.0343211	1.11804	1.00133	0.0567965	0.0152779	1.59144	1.10289	0.508191	0.219728
3.86	1.0016	0.997752	0.195965	-0.0254183	0.961285	0.962246	-0.00977299	0.0356304	1.10324	0.995426	0.0482091	0.0107032	1.60647	1.10307	0.517387	0.219169
3.87	1.00895	0.998116	0.209287	-0.027924	0.962873	0.961706	-0.00889596	0.040224	1.09853	0.989457	0.0416463	0.0149072	1.612	1.10207	0.531921	0.216759
3.88	1.01725	0.997675	0.229946	-0.0306207	0.961052	0.962007	-0.00424781	0.0356639	1.08979	0.991734	0.0337613	0.0169901	1.62307	1.10266	0.543832	0.224718
3.89	1.02676	0.997956	0.249152	-0.0348957	0.958016	0.959829	-0.00508099	0.0446018	1.09195	0.995679	0.0250913	0.0221956	1.6318	1.10522	0.551361	0.228451
3.9	1.03717	0.996426	0.269342	-0.0388189	0.95613	0.960406	-0.00363392	0.0359056	1.078	1.00728	0.0309231	0.0232475	1.63695	1.10639	0.551855	0.233931
3.91	1.05146	0.99661	0.283533	-0.03854	0.954223	0.957738	-0.00135372	0.0290584	1.07329	0.998427	0.0244365	0.0258608	1.63577	1.10441	0.55457	0.231585
3.92	1.0667	0.996532	0.304197	-0.0378589	0.956115	0.95855	0.00403986	0.0237622	1.05788	0.991504	0.0258413	0.0290043	1.63459	1.10343	0.558365	0.232208
3.93	1.08425	0.996178	0.327357	-0.0396523	0.951993	0.958825	0.00943345	0.0232407	1.0525	1.00809	0.00919094	0.0316471	1.63262	1.10263	0.561513	0.231015
3.94	1.10231	0.995925	0.345938	-0.039003	0.952409	0.958305	0.0102666	0.0259078	1.06263	1.03271	-0.00237759	0.0337387	1.62507	1.10205	0.561575	0.24397
3.95	1.12414	0.997454	0.364848	-0.0365541	0.952782	0.958856	0.0118452	0.030217	1.06128	1.03392	-0.00741814	0.0368023	1.62389	1.10244	0.563179	0.248996
3.96	1.14778	0.998264	0.384794	-0.0342636	0.950151	0.958305	0.0134677	0.02708	1.05196	1.04042	-0.00312124	0.040956	1.61797	1.10285	0.573948	0.252658
3.97	1.17444	0.999161	0.403614	-0.0335512	0.951649	0.961264	0.0149148	0.0249771	1.03457	1.04162	-0.00952527	0.0409265	1.61876	1.10325	0.580367	0.258767
3.98	1.19885	0.998709	0.415894	-0.0319443	0.956187	0.960443	0.0141255	0.0325449	1.03461	1.0504	-0.00960787	0.0445795	1.6152	1.10404	0.585242	0.255064
3.99	1.22774	0.998252	0.426612	-0.0282463	0.963765	0.9623	0.0195629	0.0287999	1.02858	1.05166	-0.00741814	0.0434895	1.61445	1.10148	0.591198	0.256251
4	1.25755	0.997354	0.433813	-0.0271822	0.970626	0.962275	0.0203084	0.0298079	1.044	1.04762	-0.0110126	0.0398071	1.6101	1.09912	0.606349	0.251361
4.01	1.28454	0.997723	0.444866	-0.02838	0.972536	0.963596	0.0226324	0.0313633	1.06356	1.05585	-0.0103102	0.0403669	1.61085	1.09853	0.618784	0.25985
4.02	1.3131	0.997805	0.449478	-0.0292862	0.970278	0.963035	0.0210538	0.0291477	1.08238	1.06881	-0.0031626	0.0361837	1.61243	1.09834	0.624709	0.261666
4.03	1.33723	0.998981	0.449774	-0.0264915	0.972515	0.960607	0.0196067	0.0270537	1.10874	1.06465	0.011298	0.0299678	1.61207	1.10012	0.629523	0.258592
4.04	1.3611	0.999607	0.451159	-0.021909	0.972167	0.961914	0.018072	0.0211326	1.13374	1.05243	0.026461	0.0278762	1.61253	1.09953	0.635509	0.252897
4.05	1.38248	0.999155	0.451131	-0.023519	0.975229	0.963771	0.0196068	0.0109752	1.16687	1.05122	0.0402193	0.0236341	1.60817	1.09834	0.640852	0.25405
4.06	1.40376	0.998719	0.445285	-0.0280945	0.973709	0.966961	0.0156602	0.0109707	1.21618	1.0395	0.0524074	0.0174182	1.60774	1.09598	0.64891	0.248566
4.07	1.42171	0.998278	0.433441	-0.0319463	0.97334	0.968018	0.0156163	0.016866	1.28231	1.04308	0.0776515	0.0127342	1.60577	1.0948	0.65595	0.244304
4.08	1.43834	0.996856	0.422232	-0.0377583	0.969171	0.969335	0.014827	0.00941511	1.3452	1.03729	0.104383	0.00958214	1.6042	1.09441	0.660738	0.246155
4.09	1.4507	0.997585	0.415084	-0.0414392	0.963895	0.971218	0.0140377	0.00567899	1.4114	1.03729	0.136196	0.00752001	1.60493	1.09264	0.664476	0.239413
4.1	1.4631	0.998673	0.405088	-0.0429989	0.962028	0.969335	0.0156602	0.0089286	1.47027	1.02855	0.164415	0.00651841	1.60575	1.0942	0.662259	0.235151
4.11	1.47162	0.997133	0.396093	-0.0451014	0.958597	0.968247	0.0156163	0.0136989	1.52917	1.02496	0.197592	-0.000227711	1.60976	1.09519	0.660628	0.233928
4.12	1.47797	0.996148	0.382458	-0.047013	0.964655	0.962368	0.0155725	0.0137553	1.59279	1.01444	0.230934	-0.00175955	1.61373	1.09399	0.666033	0.241264
4.13	1.48379	0.99389	0.374203	-0.04997	0.965046	0.961541	0.0115382	0.0126864	1.64763	1.00455	0.272829	-0.00694433	1.61486	1.0926	0.683349	0.244339
4.14	1.4858	0.992546	0.36306	-0.0554186	0.965762	0.964236	0.0161425	0.0137768	1.69764	1.01044	0.309022	-0.00544194	1.61606	1.09239	0.693536	0.247483
4.15	1.4808	0.992366	0.349438	-0.0610481	0.962744	0.963179	0.0146516	0.0164575	1.74772	1.01224	0.34224	-0.00476431	1.61798	1.09572	0.705972	0.241404
4.16	1.47266	0.991551	0.332642	-0.0606862	0.960834	0.959703	0.0170195	0.0174961	1.78219	1.00703	0.376284	0.0019229	1.62115	1.0961	0.715723	0.241509
4.17	1.46395	0.990555	0.322216	-0.0622745	0.957425	0.957024	0.0109682	0.00840768	1.80444	1.00464	0.401611	0.00460365	1.6249	1.0961	0.723226	0.242103
4.18	1.45504	0.99152	0.315374	-0.060857	0.953604	0.956794	0.0132484	0.012118	1.81939	1.00065	0.429748	-0.00255487	1.62742	1.0969	0.734555	0.237841
4.19	1.44217	0.990971	0.300667	-0.0619125	0.951302	0.958387	0.0132923	0.00840783	1.83021	0.995447	0.455033	0.000567793	1.62288	1.09909	0.745329	0.243291
4.2	1.42816	0.990422	0.290221	-0.0610379	0.94861	0.957851	0.012503	0.00515388	1.83623	0.997274	0.473832	0.00109806	1.61754	1.09872	0.751358	0.245771
4.21	1.41395	0.990426	0.279877	-0.0631389	0.953538	0.960515	0.01395	-0.00330054	1.82126	0.995015	0.482632	-0.00105251	1.61291	1.10028	0.757943	0.242103
4.22	1.40188	0.990164	0.272011	-0.0631288	0.947872	0.965323	0.00943343	-0.00168866	1.79957	0.990738	0.481889	-0.00211304	1.60173	1.10305	0.766688	0.228653
4.23	1.38893	0.990794	0.265948	-0.0664764	0.946004	0.96347	0.01338	-0.000624202	1.77108	0.988245	0.4747	0.00248253	1.59294	1.10285	0.772722	0.224356
4.24	1.37906	0.990624	0.259537	-0.0671901	0.944506	0.957068	0.0134238	-0.00375664	1.74542	0.977074	0.471022	0.00463306	1.58449	1.10463	0.774436	0.221317
4.25	1.37297	0.991434	0.260213	-0.0656118	0.941445	0.959729	0.0157918	-0.0032396	1.71504	0.967646	0.464494	0.00307171	1.57852	1.10443	0.773435	0.233544
4.26	1.36991	0.990992	0.263039	-0.0657726	0.944115	0.959758	0.0196506	-0.00737566	1.6859	0.972223	0.45148	-0.00255495	1.57364	1.10585	0.770274	0.236513
4.27	1.36615	0.990545	0.261257	-0.0615706	0.945961	0.961914	0.0234656	-0.00947411	1.65548	0.973415	0.442044	-0.00364494	1.56143	1.10606	0.768311	0.237212
4.28	1.3656	0.991457	0.258062	-0.0628272	0.949782	0.961652	0.0212292	-0.00734528	1.61958	0.979128	0.424097	-2.14874e-05	1.55125	1.10623	0.769003	0.245142
4.29	1.37275	0.991282	0.261667	-0.0633515	0.952084	0.957117	0.0257019	-0.000958771	1.57637	0.97372	0.401026	-0.00317361	1.54494	1.10857	0.767009	0.240915
4.3	1.37936	0.989849	0.255624	-0.0654741	0.950586	0.958998	0.0272805	0.000653033	1.53049	0.979405	0.385104	-0.0119524	1.53903	1.11131	0.770254	0.235361
4.31	1.3947	0.988957	0.249561	-0.0654656	0.944506	0.957419	0.0257458	0.00859049	1.49807	0.98864	0.364884	-0.0129539	1.53121	1.11152	0.770721	0.230505
4.32	1.40877	0.988331	0.243478	-0.0670353	0.946786	0.9561	0.0265351	0.0117533	1.47646	0.988748	0.34467	-0.0123647	1.52201	1.10917	0.773966	0.237177
4.33	1.42816	0.987263	0.233092	-0.0629956	0.944528	0.957966	0.0227202	0.0160064	1.45624	0.998795	0.322307	-0.00768072	1.51719	1.10956	0.77338	0.24881
4.34	1.44898	0.987802	0.22875	-0.0621124	0.940728	0.962207	0.0211415	0.0239176	1.42311	1.0076	0.307837	-0.00255484	1.51149	1.10937	0.77662	0.25674
4.35	1.47282	0.98753	0.221622	-0.0592689	0.939578	0.965162	0.017195	0.0244605	1.39605	1.01695	0.295556	-0.00411612	1.50818	1.1074	0.778811	0.255553
4.36	1.49721	0.987977	0.215149	-0.0590995	0.940772	0.966203	0.0155725	0.0312162	1.36973	1.02573	0.284804	-0.00370369	1.49849	1.10797	0.782549	0.25674
4.37	1.5207	0.989331	0.211523	-0.057564	0.940055	0.962483	0.0208784	0.0359344	1.34948	1.01863	0.268283	-0.0011407	1.49436	1.10912	0.788386	0.257299
4.38	1.54508	0.987987	0.205808	-0.0572448	0.940403	0.964902	0.0224131	0.0342965	1.3278	1.01039	0.252423	-0.00223069	1.49052	1.10873	0.786662	0.250557
4.39	1.56427	0.987807	0.19823	-0.0556977	0.941141	0.967061	0.0171511	0.0385582	1.30886	1.01625	0.232142	-0.002702	1.48274	1.10832	0.79253	0.252373
4.4	1.58452	0.990045	0.19569	-0.0562717	0.939208	0.963049	0.0125468	0.0390492	1.29804	0.999834	0.219092	0.0117624	1.48043	1.10754	0.794108	0.25419
4.41	1.59604	0.991476	0.194215	-0.0551167	0.94075	0.9604	0.0049169	0.0337316	1.27299	0.991158	0.198026	0.0132648	1.47017	1.10577	0.801117	0.257823
4.42	1.60687	0.993441	0.192781	-0.0535897	0.93771	0.961732	0.0110121	0.02738	1.25135	0.990588	0.195092	0.0142958	1.47109	1.10792	0.798931	0.253561
4.43	1.612	0.995514	0.191695	-0.0564357	0.939578	0.961487	0.0125468	0.023618	1.22766	0.994709	0.191539	0.00861022	1.46801	1.10831	0.79082	0.240112
4.44	1.61611	0.996772	0.187005	-0.0571907	0.943355	0.958012	0.0140816	0.0172622	1.21956	0.996445	0.179308	0.00760859	1.46538	1.10754	0.789128	0.236409
4.45	1.61631	0.997141	0.187353	-0.0551108	0.947133	0.95426	0.0179405	0.0166933	1.20465	0.987765	0.166334	0.0106724	1.45757	1.10755	0.7912	0.225963
4.46	1.61703	0.99866	0.188111	-0.0521764	0.943681	0.955363	0.0149586	0.00988137	1.18977	0.984242	0.151831	0.0117329	1.45846	1.10618	0.790151	0.218627
4.47	1.6195	0.998213	0.190303	-0.0516336	0.938709	0.958027	0.00741644	0.00671864	1.16481	0.98953	0.136625	0.00710778	1.45346	1.1056	0.789626	0.220409
4.48	1.61503	1.00055	0.194543	-0.0463458	0.936082	0.952928	0.00596939	-0.00121848	1.14939	0.997162	0.123527	0.00911098	1.44615	1.10737	0.795612	0.218592
4.49	1.61199	1.0011	0.201015	-0.0435713	0.933433	0.950524	0.00136513	-0.0108281	1.1507	0.996085	0.11485	0.00242377	1.44314	1.10639	0.791791	0.220479
4.5	1.60721	0.99985	0.204272	-0.0404047	0.931153	0.954796	-0.00402848	-0.0113147	1.13316	0.999731	0.104024	-0.00226022	1.43535	1.10757	0.792844	0.222295
4.51	1.60351	0.999676	0.213224	-0.0356296	0.926203	0.958517	-0.000915105	-0.011862	1.13262	1.00318	0.104065	-0.00688527	1.43396	1.10973	0.786863	0.221701
4.52	1.59782	0.997972	0.221806	-0.0306952	0.92883	0.959864	-0.00551938	-0.00495889	1.12249	1.01255	0.0881573	-0.00894745	1.42763	1.10915	0.783141	0.217474
4.53	1.5916	0.995448	0.229713	-0.0261127	0.929959	0.960109	-0.00788731	-0.00279974	1.11175	1.00491	0.085141	-0.00479373	1.42211	1.11017	0.788152	0.226033
4.54	1.58393	0.993826	0.239094	-0.0208365	0.926941	0.961993	-0.0178414	-0.00225231	1.10035	1.00434	0.0749351	-0.00944824	1.41619	1.11172	0.791467	0.224846
4.55	1.57285	0.993462	0.248394	-0.0201645	0.927744	0.958241	-0.0163066	-0.00650972	1.09432	1.0037	0.0669604	-0.00944831	1.41184	1.1135	0.789473	0.223588
4.56	1.55823	0.992754	0.251999	-0.0150693	0.926203	0.958226	-0.0201654	-0.00490262	1.09235	1.00494	0.0619194	-0.00788696	1.40043	1.11645	0.787418	0.22785
4.57	1.54184	0.992302	0.256648	-0.0154226	0.929243	0.958731	-0.0171398	0.00306028	1.09041	1.01074	0.0575809	-0.00838782	1.39344	1.119	0.777278	0.224147
4.58	1.52632	0.990684	0.259905	-0.0159569	0.926963	0.963279	-0.0179729	0.0109928	1.08701	1.01784	0.0569198	-0.00885915	1.38804	1.11881	0.762325	0.218138
4.59	1.50797	0.990052	0.269205	-0.0138171	0.929243	0.963003	-0.020297	0.0126607	1.07225	1.02776	0.0562174	0.0035136	1.37959	1.1198	0.75055	0.215658
4.6	1.48653	0.989333	0.283154	-0.0108043	0.930806	0.964106	-0.020297	0.0222352	1.0763	1.04763	0.0512177	0.00769673	1.37246	1.12017	0.740965	0.215099
4.61	1.46687	0.989158	0.288193	-0.0101238	0.933086	0.967581	-0.0187622	0.0254236	1.07155	1.0471	0.0511764	0.0149731	1.36177	1.11862	0.73512	0.212059
4.62	1.44545	0.990595	0.300381	-0.0113417	0.933086	0.963815	-0.0210863	0.0259359	1.06888	1.04362	0.0468378	0.0165051	1.35504	1.11821	0.730222	0.221177
4.63	1.42243	0.993026	0.30755	-0.00924213	0.933455	0.965943	-0.0195077	0.0253839	1.07429	1.04775	0.0419208	0.00722556	1.34996	1.11425	0.720944	0.21992
4.64	1.40442	0.99438	0.315743	-0.00939441	0.930828	0.965162	-0.016482	0.0312484	1.07491	1.03958	0.0355162	0.00307181	1.34374	1.11327	0.708186	0.215029
4.65	1.38465	0.993902	0.318283	-0.00902396	0.926268	0.96437	-0.0233665	0.0386942	1.07963	1.05305	0.0282441	0.000479461	1.34032	1.11385	0.70018	0.21447
4.66	1.36614	0.994595	0.327542	-0.0114582	0.930459	0.965493	-0.0211302	0.0413095	1.07692	1.05775	0.0224593	-0.00105241	1.33809	1.11108	0.700263	0.216321
4.67	1.34566	0.994386	0.331864	-0.00719886	0.928222	0.9666	-0.0180606	0.041279	1.07886	1.06194	0.0217569	0.00304245	1.33854	1.10617	0.697137	0.220723
4.68	1.32643	0.995263	0.341163	-0.00451783	0.931631	0.965824	-0.0174467	0.0407924	1.07882	1.05021	0.0158895	0.0118802	1.33895	1.10403	0.699874	0.231623
4.69	1.30808	0.997219	0.341552	-0.00556634	0.929699	0.969059	-0.0205601	0.0471177	1.07947	1.04434	0.0158895	0.00666597	1.33621	1.10463	0.70597	0.233474
4.7	1.29244	0.999256	0.342966	-0.00202926	0.928526	0.966078	-0.0190692	0.0369608	1.06734	1.0367	0.0115097	0.000450143	1.33383	1.1019	0.702284	0.234103
4.71	1.27536	1.00031	0.346161	0.000462355	0.930068	0.959116	-0.016789	0.0385117	1.06397	1.0385	0.012212	-0.00476413	1.33657	1.10364	0.6981	0.239588
4.72	1.26022	1.00037	0.343314	0.00486391	0.92705	0.962076	-0.0198585	0.037417	1.0586	1.02209	0.0107659	-0.00373313	1.33544	1.10267	0.687991	0.242697
4.73	1.24794	1.00026	0.345813	0.00381691	0.92857	0.955925	-0.0205601	0.0384247	1.04503	1.02383	0.0100221	0.00192298	1.33311	1.10582	0.676278	0.23543
4.74	1.22336	0.999953	0.333284	0.00650668	0.932369	0.958594	-0.0213056	0.0346278	1.03417	1.02794	0.0179555	0.00967073	1.3343	1.10837	0.66863	0.240391
4.75	1.1991	1.00069	0.311367	0.00757073	0.933086	0.962866	-0.0189815	0.0377945	1.01732	1.02797	0.0209304	0.00911098	1.3303	1.10954	0.659932	0.244094
4.76	1.17324	0.999811	0.291293	0.00706659	0.931588	0.95717	-0.0188937	0.0366736	1.0133	1.01916	0.0280787	0.00961182	1.32718	1.11073	0.640986	0.247203
4.77	1.15181	1.00162	0.275828	0.0118015	0.932347	0.952362	-0.0265237	0.0372858	1.01539	1.01741	0.0323346	0.0189503	1.32321	1.11171	0.641511	0.242872
4.78	1.1313	1.00063	0.251801	0.0140735	0.92933	0.948855	-0.0256028	0.0382632	1.01481	1.02559	0.0446479	0.0147671	1.32125	1.11189	0.635031	0.24102
4.79	1.11115	0.999749	0.229535	0.0203856	0.932022	0.945349	-0.0186306	0.0367164	1.01817	1.02385	0.0461354	0.017389	1.32756	1.11247	0.624786	0.241055
4.8	1.08921	0.998769	0.208048	0.0238513	0.93507	0.942697	-0.017052	0.0282063	1.02486	1.02094	0.0540687	0.0184201	1.32994	1.11424	0.622626	0.23861
4.81	1.07067	0.996179	0.185496	0.0255678	0.928842	0.946501	-0.0246819	0.0213033	1.03498	1.02378	0.0534077	0.0185379	1.33502	1.11365	0.619448	0.233754
4.82	1.05356	0.9962	0.16364	0.0244595	0.92878	0.940643	-0.0247258	0.0160118	1.05126	1.03377	0.0664234	0.0123221	1.34166	1.11424	0.626483	0.222749
4.83	1.03608	0.994501	0.137094	0.0295437	0.926069	0.94633	-0.0247697	0.0154904	1.08098	1.02854	0.0765053	0.0164463	1.35111	1.11423	0.634629	0.223902
4.84	1.02839	0.994527	0.1224	0.0326287	0.920991	0.947163	-0.0232349	0.0197431	1.10197	1.02851	0.0837362	0.00875749	1.35857	1.10952	0.64438	0.220828
4.85	1.02502	0.99363	0.122093	0.034203	0.92284	0.945057	-0.01942	0.0144779	1.1378	1.01746	0.0989005	0.00831562	1.36687	1.10656	0.65515	0.21957
4.86	1.02042	0.993005	0.119246	0.0373154	0.923495	0.949703	-0.0178852	0.0155681	1.17089	1.02454	0.113404	0.0041913	1.37666	1.10653	0.660056	0.216496
4.87	1.01793	0.992299	0.112118	0.0300633	0.9253	0.953491	-0.0125355	0.0165367	1.19168	1.02337	0.124973	-0.00511774	1.38614	1.10948	0.65734	0.20909
4.88	1.01454	0.993474	0.106014	0.0321402	0.928191	0.95486	-0.0157366	0.00856519	1.22132	1.01584	0.130799	-0.00818147	1.39123	1.11046	0.65518	0.202976
4.89	1.00975	0.994193	0.106034	0.0265177	0.928086	0.956765	-0.01885	0.00956421	1.24493	1.01467	0.143112	-0.0133368	1.39478	1.10768	0.65083	0.194976
4.9	1.00712	0.995724	0.101753	0.0223042	0.931771	0.96002	-0.0219633	0.0185864	1.27404	1.01006	0.157615	-0.00553023	1.40381	1.10826	0.647065	0.191937
4.91	1.00375	0.998073	0.0984757	0.0186218	0.938633	0.961658	-0.0120093	0.02664	1.28412	0.992051	0.176333	-0.00508833	1.40655	1.10749	0.638857	0.185824
4.92	0.999448	0.998458	0.0923717	0.0195035	0.93898	0.961658	-0.00740505	0.0266658	1.28945	0.988035	0.184391	6.69698e-05	1.41012	1.10805	0.632871	0.190714
4.93	0.997151	1.00028	0.096325	0.016354	0.935915	0.960862	-0.00661576	0.025054	1.29146	0.98576	0.190754	9.64482e-05	1.41286	1.10706	0.632315	0.195046
4.94	0.992015	1.00001	0.0920235	0.0110622	0.939386	0.960339	-0.00429169	0.0235031	1.30089	0.987601	0.200836	0.000567804	1.41481	1.11001	0.631266	0.204793
4.95	0.98936	1.00102	0.0873533	0.00677566	0.9447	0.964126	-0.0043794	0.0261485	1.29547	0.991619	0.199307	0.00207019	1.41759	1.1104	0.625372	0.209684
4.96	0.987195	1.00122	0.0830517	0.00569601	0.945519	0.965187	-0.0043794	0.0283073	1.27124	0.989339	0.196456	0.0108195	1.41838	1.11216	0.628643	0.205457
4.97	0.98455	1.00185	0.0830313	0.00936975	0.946272	0.963843	-0.00367781	0.0230727	1.26324	0.980696	0.188522	0.00763789	1.4239	1.10941	0.626514	0.213422
4.98	0.982089	1.00044	0.0816179	0.0054838	0.950913	0.963878	-0.00749277	0.030036	1.24229	0.977177	0.187779	0.00457418	1.43059	1.10883	0.627008	0.210976
4.99	0.98262	0.999748	0.0773164	0.00580999	0.953252	0.964158	-0.00819437	0.0263868	1.22873	0.979587	0.184804	0.000950748	1.43409	1.10963	0.631883	0.215902
5	0.980997	0.998347	0.0769477	0.00401501	0.95216	0.961236	-0.00363394	0.0280334	1.20708	0.984873	0.175383	-0.00841721	1.43255	1.10709	0.639412	0.220094
5.01	0.979373	0.997913	0.0766404	0.00538826	0.953739	0.957733	-0.00907138	0.0237199	1.20036	0.998963	0.164598	-0.00838773	1.43452	1.10882	0.65623	0.231064
5.02	0.978321	0.998993	0.0787707	0.00326159	0.954166	0.963909	-0.0120093	0.0257922	1.19027	1.01126	0.16088	-0.00270209	1.43607	1.10864	0.658976	0.231099
5.03	0.974431	0.99918	0.0741005	0.00409037	0.957594	0.963653	-0.015035	0.0263395	1.17612	1.02764	0.15088	0.00298349	1.43331	1.10788	0.65302	0.228688
5.04	0.972991	0.999378	0.0788117	0.0044392	0.961021	0.963689	-0.0149911	0.0215306	1.14856	1.02469	0.1358	0.00139265	1.43138	1.10706	0.64651	0.215867
5.05	0.97245	1.00028	0.0791599	0.00868855	0.956092	0.962633	-0.0134125	0.0194586	1.12764	1.02653	0.127331	-0.00226024	1.43255	1.10765	0.636789	0.204199
5.06	0.972807	1.00128	0.0831132	0.00993208	0.95455	0.962924	-0.0104307	0.0168393	1.12555	1.02241	0.115804	-0.0109801	1.42547	1.10396	0.622194	0.204164
5.07	0.971194	1.00094	0.0816998	0.0106529	0.954203	0.962648	-0.010343	0.017326	1.11414	1.02884	0.117335	-0.00835812	1.41755	1.1063	0.615158	0.197457
5.08	0.968886	1.00194	0.0849362	0.0110405	0.949273	0.964271	-0.00565098	0.0130948	1.10606	1.03062	0.107254	-0.0161103	1.41009	1.10511	0.608154	0.194417
5.09	0.964424	1.00338	0.0838711	0.0145046	0.945495	0.963753	-0.00109056	0.0167702	1.09334	1.03243	0.0929521	-0.00983999	1.40226	1.10569	0.601643	0.191972
5.1	0.9623	1.0041	0.082048	0.0142996	0.942867	0.968315	0.00127737	0.0130863	1.088	1.04529	0.0807578	-0.00465968	1.39752	1.10668	0.591398	0.190749
5.11	0.956786	1.00429	0.077767	0.0126992	0.942085	0.970229	-0.00560712	0.0110141	1.07998	1.0417	0.071498	0.00355489	1.39323	1.10648	0.580043	0.182749
5.12	0.954121	1.00219	0.0720317	0.0144278	0.945473	0.968085	-0.00337075	0.0115877	1.07368	1.04287	0.0586845	-0.00210566	1.38695	1.10767	0.573007	0.180269
5.13	0.951772	1.00253	0.0691845	0.0119443	0.950055	0.963537	0.00500463	0.012739	1.06811	1.03737	0.052276	-0.0103586	1.37868	1.10881	0.564923	0.180828
5.14	0.949086	1.00368	0.0652107	0.0113995	0.948513	0.961132	0.00189127	0.0165098	1.07723	1.04537	0.049545	-0.012926	1.36845	1.10823	0.555233	0.178382
5.15	0.945523	1.00295	0.0673409	0.00909538	0.948882	0.956323	0.00342601	0.0228959	1.08308	1.03877	0.0437959	-0.0133723	1.35455	1.10665	0.548722	0.175343
5.16	0.9425	1.00221	0.0601308	0.00605742	0.949968	0.951469	0.00272441	0.0228655	1.08902	1.03504	0.0444611	-0.0170002	1.35172	1.11117	0.543302	0.172339
5.17	0.939304	1.0023	0.0575909	0.00286022	0.950337	0.953337	0.000356503	0.0249941	1.11037	1.03011	0.0421107	-0.0205693	1.34144	1.11217	0.536832	0.176671
5.18	0.93913	1.00363	0.056198	0.0048919	0.951836	0.951469	0.00575007	0.0340563	1.13729	1.04042	0.0471169	-0.0102542	1.33152	1.11354	0.531473	0.179081
5.19	0.93913	1.00218	0.0569355	0.00349356	0.955245	0.950379	0.00803028	0.0303463	1.1648	1.03372	0.0636205	-0.0144624	1.31995	1.11512	0.519079	0.182749
5.2	0.938763	1.00199	0.0548052	0.00669944	0.957113	0.948222	0.00575007	0.0388611	1.1971	1.01663	0.079379	-0.018052	1.30965	1.11295	0.504555	0.177858
5.21	0.941275	1.00235	0.0565463	0.00881764	0.960175	0.94525	0.0134677	0.0468589	1.24011	1.02111	0.0850098	-0.0257658	1.29537	1.11236	0.491605	0.172409
5.22	0.942163	1.00408	0.058738	0.00901572	0.963606	0.946598	0.0181597	0.0463723	1.28408	1.01796	0.0971723	-0.0278531	1.28111	1.11177	0.473255	0.172444
5.23	0.944308	1.00338	0.0619539	0.0107206	0.963606	0.951683	0.0166688	0.0506601	1.32129	1.00392	0.104995	-0.0315311	1.27273	1.11218	0.460243	0.170592
5.24	0.945747	1.00295	0.0658867	0.00908804	0.962455	0.951913	0.0204399	0.0501128	1.36198	0.984057	0.119968	-0.0278442	1.26359	1.11377	0.448867	0.173073
5.25	0.947708	1.00279	0.0676893	0.0130835	0.967797	0.959403	0.0189929	0.042632	1.40121	0.987607	0.13862	-0.0366187	1.25811	1.1128	0.438139	0.180409
5.26	0.951976	1.00531	0.0738343	0.0150082	0.97049	0.962359	0.0197317	0.0394389	1.44111	0.988244	0.159497	-0.0308698	1.24908	1.10823	0.431628	0.182714
5.27	0.958195	1.00523	0.0838915	0.0151534	0.970533	0.963461	0.0236717	0.0357289	1.46075	0.993469	0.175496	-0.0292746	1.23965	1.10645	0.414316	0.177789
5.28	0.9623	1.00417	0.0881316	0.0119712	0.970902	0.965851	0.0198502	0.0314108	1.47764	0.991828	0.184921	-0.0328981	1.2341	1.10861	0.392129	0.181492
5.29	0.969774	1.00364	0.0934777	0.010208	0.973139	0.966157	0.0146254	0.0356681	1.4885	0.988947	0.196456	-0.0302763	1.22788	1.10783	0.382501	0.173527
5.3	0.978495	1.004	0.101753	0.006977	0.97429	0.968546	0.0169429	0.0329921	1.49329	0.99012	0.208816	-0.0256512	1.22002	1.11273	0.374879	0.180898
5.31	0.988614	1.00366	0.10503	0.00500259	0.97164	0.973953	0.0193481	0.030316	1.48386	0.978999	0.221095	-0.0225579	1.21653	1.11354	0.360838	0.185754
5.32	1.00212	1.0043	0.112896	0.00248533	0.970142	0.97236	0.0169736	0.0297687	1.46488	0.978999	0.229776	-0.0194058	1.21029	1.11376	0.355963	0.185125
5.33	1.0185	1.00422	0.118631	-0.00190069	0.966345	0.972896	0.0161777	0.0254201	1.45008	0.987775	0.235605	-0.0183158	1.20086	1.11354	0.348927	0.183308
5.34	1.0388	1.00522	0.126476	-0.00102753	0.97054	0.969435	0.0194161	0.027006	1.43175	0.998963	0.236308	-0.0136612	1.19347	1.11354	0.343033	0.183902
5.35	1.05803	1.00549	0.13043	-0.0034804	0.96633	0.96461	0.0178748	0.0297037	1.4108	1.00181	0.236308	0.00604705	1.18408	1.11607	0.333313	0.181561
5.36	1.08155	1.00254	0.137599	-0.00525973	0.963293	0.965713	0.0109903	0.0281224	1.38444	1.00647	0.232753	0.0127343	1.17662	1.11925	0.327419	0.184077
5.37	1.10296	1.00245	0.141511	-0.00454747	0.961385	0.964365	0.00713146	0.0287306	1.35328	1.01363	0.228371	0.014767	1.17545	1.11827	0.323654	0.185998
5.38	1.1261	1.00164	0.146898	-0.00189503	0.96065	0.962236	0.00476356	0.0277224	1.32483	1.01067	0.219648	0.0137359	1.16492	1.11551	0.326431	0.186068
5.39	1.1516	1.00138	0.156976	0.000395512	0.957657	0.959295	0.00616674	0.0277178	1.29835	1.01659	0.200879	0.0106133	1.16222	1.11392	0.324209	0.184286
5.4	1.17977	0.999777	0.165907	0.00358076	0.961482	0.960674	0.00616674	0.0314841	1.2706	1.01714	0.178472	0.000332089	1.15872	1.11255	0.319303	0.183099
5.41	1.20688	0.999952	0.175923	0.00535863	0.963002	0.955558	0.00300949	0.0331521	1.25096	1.02363	0.170493	-0.0037922	1.15319	1.11156	0.320352	0.180653
5.42	1.23025	0.998237	0.183461	0.00380901	0.963003	0.954471	0.00533358	0.0309883	1.2307	1.01555	0.153792	0.0018934	1.15083	1.10978	0.317667	0.173247
5.43	1.25237	0.998961	0.192105	0.00593872	0.966061	0.952051	0.00309722	0.0294631	1.20894	1.00977	0.144407	0.00342529	1.14623	1.1086	0.320414	0.174505
5.44	1.27391	0.997698	0.198598	0.00541443	0.96456	0.958208	2.77136e-05	0.0273556	1.19073	1.00805	0.127003	0.00445633	1.1474	1.10996	0.318778	0.17447
5.45	1.29386	0.997076	0.206157	0.00419501	0.96308	0.958744	-0.00220861	0.0214602	1.1704	1.00171	0.111831	-0.00184795	1.14537	1.11054	0.327912	0.182924
5.46	1.30705	0.996967	0.214043	0.00435179	0.959667	0.955528	-0.0029102	0.025713	1.15683	1.00474	0.0982299	0.00074449	1.14187	1.11053	0.332263	0.181666
5.47	1.32038	0.997305	0.218713	0.003262	0.961922	0.953659	-0.00681288	0.0199001	1.14945	0.994124	0.0845874	-0.00391007	1.13677	1.11271	0.346335	0.19012
5.48	1.33266	0.998721	0.229098	0.00216218	0.966132	0.950994	-0.00676903	0.0215118	1.14067	0.994124	0.0831819	0.00548742	1.13879	1.11509	0.352723	0.199832
5.49	1.34119	1.00068	0.227644	0.00175604	0.963827	0.95418	-0.00891765	0.0204475	1.13464	0.988239	0.0752031	0.0102009	1.13955	1.11647	0.356426	0.215063
5.5	1.34474	1.00246	0.228381	-0.00250033	0.960436	0.948283	-0.00821605	0.0198698	1.12506	0.998231	0.0744176	0.019451	1.13807	1.11531	0.366181	0.210208
5.51	1.34491	1.0019	0.231577	-0.00272706	0.95935	0.949325	-0.00975081	0.0144873	1.11361	1.00233	0.0650332	0.0214837	1.13852	1.11571	0.365631	0.215133
5.52	1.34295	1.00144	0.23299	-0.00151623	0.95555	0.951484	-0.0128203	0.0214207	1.11024	1.01574	0.0606512	0.0137359	1.13822	1.11553	0.360173	0.220653
5.53	1.33794	1.00152	0.234035	-0.000496383	0.948731	0.953674	-0.0197487	0.0208734	1.1083	1.02044	0.0599548	0.0106426	1.14101	1.11494	0.348853	0.212653
5.54	1.32819	1.00152	0.235817	0.000553635	0.945321	0.947502	-0.0251861	0.0188055	1.10502	1.02031	0.0644563	0.0111434	1.14029	1.11398	0.342254	0.207727
5.55	1.31771	1.0006	0.235755	0.00208768	0.944974	0.944852	-0.0221166	0.0284152	1.10781	1.015	0.0624252	0.00348402	1.14115	1.11171	0.331508	0.203854
5.56	1.30756	1.00107	0.230716	0.00297943	0.952987	0.943795	-0.0151883	0.0241578	1.10376	1.0208	0.0602707	-0.00373352	1.14439	1.10995	0.322224	0.205112
5.57	1.29781	1.00109	0.228217	0.00177166	0.952271	0.944636	-0.00900539	0.0331591	1.09775	1.01441	0.0581985	-0.00220169	1.14422	1.1084	0.313527	0.191802
5.58	1.28608	1.00047	0.22324	0.000212013	0.949215	0.950224	-0.00821608	0.0336761	1.09642	1.01261	0.053894	-0.00588412	1.14832	1.10838	0.310878	0.182614
5.59	1.27041	0.999407	0.223609	0.00304389	0.951133	0.950512	-0.00448883	0.0300269	1.09238	1.01382	0.0539713	-0.0115993	1.14582	1.10875	0.309938	0.17161
5.6	1.25563	0.998697	0.216419	0.00339269	0.952594	0.954554	-0.0129081	0.0203913	1.09585	0.998545	0.0511961	-0.0214386	1.15313	1.10794	0.303532	0.170877
5.61	1.24084	0.998346	0.213244	0.000254699	0.948757	0.952713	-0.00979469	0.0208777	1.0966	0.989132	0.0469737	-0.023972	1.15969	1.10755	0.305272	0.174545
5.62	1.22907	0.999261	0.20968	-0.000460537	0.949545	0.953538	-0.00904924	0.0171675	1.09591	0.966889	0.0493261	-0.0271242	1.16546	1.10852	0.316239	0.167837
5.63	1.21731	0.998816	0.201753	-0.00166838	0.948401	0.951652	-0.00519041	0.0139441	1.10215	0.966822	0.0472077	-0.0235006	1.17279	1.1099	0.33631	0.181287
5.64	1.20801	0.998214	0.194215	-0.0041706	0.949189	0.955984	-0.00379159	0.0181402	1.10145	0.965683	0.0414203	-0.0322794	1.17935	1.10831	0.354343	0.189881
5.65	1.198	0.998864	0.18852	-0.00825112	0.953365	0.96266	-0.0102486	0.013335	1.09956	0.977441	0.0443156	-0.0266821	1.19227	1.10861	0.378776	0.187046
5.66	1.19012	0.998339	0.185673	-0.0111052	0.947704	0.966134	-0.0120508	0.0160108	1.0943	0.967492	0.0377835	-0.0313661	1.20592	1.10959	0.402673	0.188269
5.67	1.17903	0.997995	0.178852	-0.0116973	0.944937	0.966394	-0.013853	0.0127567	1.09363	0.961027	0.0355517	-0.0282728	1.22697	1.10875	0.41904	0.202871
5.68	1.17204	0.996762	0.170987	-0.0119074	0.941838	0.962964	-0.00951604	0.00795174	1.08697	0.959319	0.0370829	-0.0329273	1.24568	1.10539	0.431581	0.199832
5.69	1.16829	0.996695	0.165948	-0.0165106	0.939499	0.962458	-0.0112305	0.00840766	1.08715	0.96565	0.0356778	-0.0282726	1.27188	1.10581	0.445684	0.202906
5.7	1.16579	0.99699	0.167013	-0.0172334	0.937576	0.958154	-0.010628	0.0111095	1.08517	0.980891	0.0372097	-0.020024	1.29488	1.10737	0.457626	0.204199
5.71	1.1651	0.997913	0.164821	-0.0167599	0.942057	0.959747	-0.0161643	0.0159444	1.07642	0.989735	0.0422975	-0.0174315	1.32345	1.10796	0.473302	0.197492
5.72	1.16099	0.999278	0.16306	-0.0185584	0.941238	0.959732	-0.0170518	0.015397	1.06441	1.00086	0.0422986	-0.016312	1.35239	1.11048	0.486756	0.207867
5.73	1.16136	0.997776	0.159864	-0.0152701	0.943862	0.962397	-0.0133784	0.0243978	1.05698	1.00498	0.0387434	-0.0204657	1.38566	1.11125	0.504006	0.205456
5.74	1.15922	0.996971	0.152695	-0.0131318	0.947164	0.961325	-0.00426249	0.0265305	1.05029	1.01379	0.0344433	-0.0153398	1.42328	1.11382	0.520176	0.211605
5.75	1.16012	0.996165	0.148394	-0.0118581	0.946718	0.956745	0.00117578	0.0307006	1.04024	1.01436	0.0300608	-0.0131892	1.45696	1.116	0.530853	0.214644
5.76	1.15727	0.998051	0.145485	-0.0137712	0.950399	0.955428	0.00116967	0.0354181	1.04156	1.01322	0.0301027	-0.00491117	1.49057	1.11401	0.535729	0.213387
5.77	1.15783	0.998868	0.145485	-0.0146287	0.953117	0.954325	0.00511078	0.037034	1.04233	1.02551	0.0294831	-0.00903544	1.52534	1.116	0.546498	0.206085
5.78	1.15661	0.999413	0.14399	-0.0170846	0.954687	0.960482	-0.00178044	0.0391061	1.04164	1.02721	0.0265483	-0.00747407	1.55852	1.11896	0.559953	0.209788
5.79	1.15767	1.00022	0.14401	-0.0183126	0.960065	0.958017	-0.00327135	0.036982	1.02823	1.02493	0.0288235	-0.00756241	1.58577	1.11501	0.570136	0.207937
5.8	1.15768	0.999764	0.136493	-0.0177626	0.960831	0.959885	0.00291272	0.0332462	1.01288	1.01149	0.0258873	-0.00332028	1.61378	1.11422	0.585256	0.214085
5.81	1.15765	0.999866	0.129692	-0.0184291	0.964377	0.960436	0.00830133	0.0316172	1.00895	1.01327	0.0244811	0.00130481	1.63312	1.11262	0.599822	0.215343
5.82	1.15837	0.997981	0.127132	-0.0162908	0.96903	0.958844	0.00838305	0.0331812	1.02022	1.01152	0.0209245	0.00383824	1.65201	1.11086	0.625218	0.213491
5.83	1.15727	0.998603	0.128566	-0.0196626	0.9706	0.956179	0.00771946	0.0299711	1.01935	1.00221	0.0231164	0.0111147	1.66813	1.11124	0.634908	0.215243
5.84	1.15745	0.999137	0.128586	-0.0211323	0.974207	0.954295	-0.00136565	0.0256621	1.01442	0.999824	0.0274174	0.0157398	1.68073	1.1079	0.645153	0.212104
5.85	1.15459	1.00085	0.126067	-0.023627	0.979327	0.954877	-0.000537979	0.0192855	1.02086	0.989235	0.0295679	0.0162406	1.69017	1.10534	0.644628	0.206625
5.86	1.15604	1.00023	0.121438	-0.0241881	0.983729	0.954586	0.00270203	0.0118752	1.01527	0.989734	0.0353991	0.010496	1.69763	1.10731	0.646264	0.204778
5.87	1.15462	0.999701	0.120393	-0.0243575	0.990347	0.954616	0.00353148	0.00922981	1.01776	0.990304	0.0418919	0.0203354	1.6988	1.10651	0.645708	0.198565
5.88	1.15497	1.00061	0.119307	-0.0245249	0.994266	0.950313	0.00992357	0.00713163	1.00818	0.983906	0.0418919	0.0192454	1.6945	1.10749	0.644165	0.200352
5.89	1.15355	1.00043	0.114309	-0.0245211	0.998987	0.951155	0.0155773	0.00871279	1.0133	0.989868	0.0403618	0.0136776	1.69842	1.10965	0.649041	0.201579
5.9	1.14978	1.00028	0.114309	-0.0240031	1.00145	0.954111	0.0136458	0.0119145	1.02645	0.994592	0.0404031	0.00121628	1.69603	1.10964	0.654904	0.195366
5.91	1.14711	0.998926	0.111442	-0.0229422	1.00116	0.955995	0.0170921	0.0129263	1.02549	0.989835	0.0368052	-0.00187693	1.69366	1.10946	0.658175	0.196524
5.92	1.14623	0.999014	0.107468	-0.028056	1.00352	0.954096	0.0182342	0.0144247	1.01409	0.998578	0.042595	-0.00443984	1.68895	1.10771	0.64685	0.190451
5.93	1.14463	0.999466	0.105665	-0.0295789	1.00553	0.955137	0.0192468	0.0160142	1.00929	0.996802	0.0403204	-0.0153103	1.68266	1.10773	0.635	0.18867
5.94	1.14427	0.999385	0.105686	-0.0307406	1.00368	0.95699	0.0250036	0.0180902	1.01192	0.995161	0.0410648	-0.0250318	1.67514	1.11185	0.62312	0.181334
5.95	1.14498	0.998314	0.107509	-0.028947	1.00218	0.954034	0.0215872	0.0191327	1.01324	0.99697	0.0397001	-0.030688	1.66844	1.114	0.625866	0.184338
5.96	1.14498	0.998062	0.110725	-0.0246835	1.00103	0.955658	0.0212039	0.0259521	1.0113	1.00806	0.030974	-0.0337517	1.66215	1.11146	0.631853	0.182521
5.97	1.14655	0.998961	0.103883	-0.0208014	0.999197	0.953251	0.013924	0.0258178	1.00585	1.018	0.0251429	-0.0353131	1.65115	1.1081	0.641542	0.194224
5.98	1.14691	0.99798	0.101753	-0.0209648	1.04674	0.952993	0.0396853	0.0250668	1.0113	1.01867	0.0259286	-0.0332509	1.64403	1.10672	0.648979	0.192372
5.99	1.14548	0.997616	0.100995	-0.0190168	1.08889	0.956241	0.0667937	0.0249847	1.01397	1.01455	0.0346547	-0.0291856	1.63026	1.10867	0.648455	0.194224
6	1.14479	0.998315	0.0984962	-0.0202258	1.13336	0.954954	0.0969312	0.0228258	1.01467	1.01978	0.0389143	-0.0224393	1.61372	1.10807	0.645245	0.197857
6.01	1.14388	0.999388	0.100647	-0.0192223	1.1767	0.954158	0.123191	0.0132396	1.02201	1.02215	0.0512797	-0.0265342	1.60107	1.10885	0.63608	0.194189
6.02	1.1435	1.00057	0.0960177	-0.0152227	1.2189	0.958462	0.150253	0.0149555	1.03137	1.02517	0.0491706	-0.0214083	1.59118	1.10923	0.629631	0.203376
6.03	1.14278	1.00085	0.0960177	-0.0136784	1.26265	0.95955	0.175038	0.00545126	1.0449	1.03276	0.0608329	-0.00794545	1.57937	1.10802	0.634537	0.200966
6.04	1.13939	1.00212	0.0988649	-0.0108788	1.30179	0.962782	0.199773	0.00336644	1.06052	1.02923	0.0717094	-0.00128772	1.56992	1.10387	0.638889	0.204005
6.05	1.14048	1.00275	0.0952598	-0.00879313	1.33863	0.964941	0.231526	0.00714966	1.07545	1.04154	0.0882931	0.00277763	1.56161	1.10367	0.641049	0.210153
6.06	1.1376	1.00212	0.0934982	-0.00794412	1.37588	0.967898	0.252536	0.000838182	1.11125	1.04046	0.10711	0.00631269	1.55216	1.10565	0.642067	0.213821
6.07	1.13565	1.00069	0.0953008	-0.00992188	1.41496	0.973782	0.282782	-0.00121688	1.14636	1.03291	0.126713	0.00165813	1.54824	1.10761	0.642653	0.213787
6.08	1.13436	1.00113	0.0953008	-0.00554375	1.40051	0.975939	0.277614	0.00108499	1.19364	1.04048	0.144868	-0.00190643	1.54664	1.10776	0.644813	0.216302
6.09	1.13204	1.00157	0.0931705	-0.00731479	1.39184	0.979401	0.275612	0.00116717	1.23552	1.03929	0.156406	-0.000845845	1.54506	1.10445	0.642129	0.213856
6.1	1.13382	1.0004	0.0953008	-0.00422212	1.38236	0.983383	0.272774	0.00170551	1.28083	1.03285	0.173775	0.00227679	1.5498	1.10168	0.64216	0.206031
6.11	1.13669	1.00058	0.0989058	-0.00440754	1.37057	0.981254	0.268362	0.00659181	1.32418	1.03468	0.186596	0.00743214	1.55142	1.1009	0.647498	0.205437
6.12	1.1385	0.999844	0.107878	-0.00228904	1.35615	0.978864	0.264659	-0.00031059	1.36814	1.02831	0.206694	0.00489423	1.55182	1.1038	0.660983	0.198101
6.13	1.14224	0.999558	0.112568	0.00104755	1.3454	0.97649	0.259577	0.000732416	1.39655	1.02428	0.216827	-0.00701179	1.55933	1.10537	0.670179	0.199883
6.14	1.15099	0.99766	0.113306	0.00208168	1.33309	0.973825	0.253617	-0.00138707	1.41681	1.02836	0.226918	-0.0110815	1.5633	1.10694	0.682584	0.203621
6.15	1.15706	0.997734	0.120454	0.00117532	1.32578	0.97623	0.247632	-0.00725557	1.42836	1.01151	0.229812	-0.0182446	1.56844	1.10537	0.687429	0.203586
6.16	1.16871	0.998247	0.127583	0.000811919	1.31655	0.973258	0.243853	-0.00996173	1.42962	1.0034	0.239862	-0.0196925	1.57394	1.10671	0.691224	0.20418
6.17	1.18086	0.998949	0.13551	0.00433099	1.30617	0.968709	0.238572	-0.00941443	1.423	1.00808	0.24346	-0.0202272	1.5759	1.10653	0.683664	0.202957
6.18	1.19605	0.99887	0.141593	0.0028933	1.30117	0.970578	0.22946	-0.00835017	1.40206	1.00637	0.247016	-0.0161074	1.58063	1.10497	0.678295	0.196215
6.19	1.21515	0.998078	0.149827	0.00480968	1.28662	0.96442	0.222336	-0.00567428	1.3846	1.00319	0.247761	-0.012017	1.58771	1.10534	0.68206	0.186364
6.2	1.23297	0.997651	0.160581	0.00430555	1.27791	0.959887	0.218328	-0.00564848	1.35972	1.00942	0.24561	-0.0135239	1.594	1.10614	0.689064	0.19363
6.21	1.25238	0.997937	0.164125	0.00662665	1.2699	0.961479	0.208947	-0.00352451	1.33275	0.99984	0.24284	-0.0104057	1.59634	1.10889	0.699865	0.192407
6.22	1.27483	0.998573	0.166624	0.00521755	1.26457	0.963364	0.207966	-0.00301216	1.30176	1.0078	0.234238	-0.0191846	1.60662	1.10618	0.704298	0.19908
6.23	1.29425	0.998577	0.165886	0.00205899	1.2548	0.968449	0.205415	-0.00135803	1.28824	1.00524	0.227703	-0.0124679	1.61018	1.10563	0.707094	0.201595
6.24	1.314	1.0003	0.170167	0.000460382	1.2489	0.97139	0.200703	0.00142154	1.26672	1.01384	0.221169	-0.00268748	1.61611	1.10525	0.701279	0.198521
6.25	1.3327	0.999333	0.172687	0.00064997	1.24107	0.973289	0.191937	0.000986782	1.24305	1.01476	0.213932	-0.000654786	1.62046	1.1076	0.703878	0.188739
6.26	1.35279	0.998465	0.168017	-0.00145288	1.23511	0.97384	0.192637	0.00374473	1.22224	1.01223	0.203097	0.00187872	1.62366	1.10623	0.705506	0.18322
6.27	1.37325	0.997962	0.169082	-0.0069053	1.22349	0.977348	0.185553	0.00166799	1.20468	1.00042	0.19069	0.00868381	1.63274	1.10661	0.713055	0.17522
6.28	1.38768	0.997626	0.17408	-0.00359137	1.21604	0.974714	0.181421	-0.00141216	1.19525	0.992029	0.17911	0.00771166	1.6363	1.10817	0.719056	0.179482
6.29	1.40155	0.999004	0.176947	-0.00310424	1.21577	0.981407	0.174554	-0.009905	1.18109	1.00152	0.166828	0.00830087	1.63982	1.10798	0.72778	0.19604
6.3	1.4158	0.999196	0.179098	-0.00504829	1.209	0.981913	0.164527	-0.00768964	1.17022	1.00401	0.15318	0.00874277	1.63867	1.11034	0.727826	0.196005
6.31	1.429	0.997682	0.17662	-0.0057657	1.19813	0.980871	0.159998	-0.0140797	1.16074	1.00234	0.14371	0.00559063	1.63434	1.10817	0.723034	0.197193
6.32	1.43988	0.995372	0.177685	-0.00490456	1.19022	0.979232	0.150939	-0.0129894	1.15196	0.991274	0.135066	0.0164022	1.62999	1.10795	0.70997	0.189857
6.33	1.45469	0.99396	0.180532	-0.00615484	1.18037	0.974714	0.144863	-0.00764197	1.13714	0.993704	0.128573	0.012337	1.62287	1.10791	0.696378	0.183045
6.34	1.46451	0.994073	0.183051	-0.00316212	1.17548	0.969368	0.140993	-0.0145751	1.13311	0.979692	0.118565	0.00514893	1.61807	1.10555	0.687501	0.179971
6.35	1.47595	0.992567	0.181966	-0.0037101	1.16678	0.962889	0.138002	-0.0163114	1.13523	0.993211	0.115795	0.0103043	1.61094	1.10595	0.677222	0.176932
6.36	1.4838	0.993482	0.190958	-0.00197565	1.15318	0.962873	0.129426	-0.0158885	1.12641	1.00023	0.102891	0.00883139	1.60451	1.10735	0.67175	0.174522
6.37	1.49059	0.992948	0.193785	0.000283058	1.14449	0.958814	0.127007	-0.0122773	1.11771	1.00722	0.0971017	0.000494396	1.59528	1.10774	0.667854	0.178853
6.38	1.5006	0.993503	0.194174	-0.00468887	1.1346	0.960928	0.128415	-0.0145352	1.1096	1.01782	0.0941654	0.00249761	1.58222	1.10757	0.655363	0.172111
6.39	1.51276	0.991444	0.195977	-0.00858189	1.12897	0.959335	0.126831	-0.0135393	1.10086	1.0161	0.0890787	-0.00477885	1.56921	1.10736	0.645028	0.160513
6.4	1.52399	0.991028	0.195649	-0.011103	1.12479	0.958523	0.129162	-0.0185597	1.09017	1.00319	0.0788639	-0.0116458	1.55932	1.10912	0.632567	0.156286
6.41	1.52991	0.99165	0.203514	-0.0157336	1.12514	0.962521	0.1369	-0.0101695	1.08893	1.01785	0.0731568	-0.017953	1.55466	1.10913	0.61956	0.155687
6.42	1.53598	0.992646	0.210684	-0.018207	1.12438	0.964956	0.139227	-0.00919916	1.09716	1.02317	0.0709649	-0.0226989	1.54367	1.10912	0.611056	0.155123
6.43	1.53705	0.994176	0.222544	-0.0149333	1.13313	0.963869	0.143094	-0.0146194	1.10544	1.04481	0.0658369	-0.0260014	1.53585	1.10875	0.607321	0.152707
6.44	1.53744	0.992999	0.235448	-0.0167572	1.1358	0.969475	0.145465	-0.0057513	1.12246	1.05311	0.0672016	-0.0261811	1.52299	1.11307	0.605889	0.152143
6.45	1.53652	0.995238	0.258369	-0.0152399	1.14113	0.974836	0.153994	-0.00463517	1.13004	1.05549	0.0692695	-0.0263903	1.5077	1.11169	0.604571	0.156435
6.46	1.52921	0.993877	0.281659	-0.0133507	1.15589	0.97191	0.164018	-0.00351892	1.1505	1.06029	0.0801398	-0.0198239	1.49569	1.11284	0.595932	0.160692
6.47	1.51994	0.993864	0.308594	-0.0111196	1.17147	0.976996	0.173427	0.0033848	1.19188	1.05859	0.0824909	-0.0158498	1.48293	1.11226	0.587422	0.160686
6.48	1.50814	0.99347	0.340876	-0.00991151	1.18701	0.975127	0.184331	0.00396269	1.2273	1.0528	0.0883986	-0.02581	1.47131	1.1146	0.57989	0.164978
6.49	1.4901	0.99416	0.380307	-0.00834302	1.19456	0.97456	0.202098	0.00879807	1.26598	1.04989	0.0978214	-0.029024	1.45611	1.11776	0.560419	0.168606
6.5	1.46834	0.995742	0.422933	-0.00641909	1.21038	0.97888	0.217533	0.0200762	1.31818	1.06347	0.125358	-0.0238981	1.44486	1.11718	0.550692	0.160671
6.51	1.44814	0.995935	0.469205	-0.00467808	1.22812	0.974576	0.230641	0.0126515	1.36912	1.05825	0.139909	-0.0234267	1.4355	1.11758	0.537531	0.165003
6.52	1.42729	0.996285	0.522277	-0.000651707	1.24819	0.970547	0.244408	0.00948435	1.41736	1.04979	0.165295	-0.0246199	1.42418	1.11897	0.52547	0.167413
6.53	1.40804	0.996371	0.573916	0.000774547	1.2713	0.973228	0.262795	0.0121347	1.47573	1.01999	0.186381	-0.0199653	1.41127	1.11798	0.517889	0.169265
6.54	1.38772	0.99745	0.622339	0.000227623	1.29363	0.969506	0.275067	0.00684761	1.52466	1.01124	0.215323	-0.023088	1.3991	1.11543	0.507135	0.176566
6.55	1.36689	0.997995	0.670065	0.00143016	1.31942	0.967377	0.284304	0.00898097	1.59251	1.00537	0.241371	-0.0240012	1.39208	1.11523	0.495177	0.17468
6.56	1.35122	0.999433	0.716009	-0.00143945	1.34601	0.967116	0.295125	0.0100499	1.6414	1.00304	0.267343	-0.0323087	1.38225	1.11229	0.482335	0.173562
6.57	1.33661	0.998708	0.761933	-0.00480323	1.37787	0.965002	0.311268	-0.00323995	1.67327	1.00201	0.29989	-0.0404984	1.36924	1.11053	0.465118	0.172304
6.58	1.3206	0.99808	0.804703	-0.00461769	1.40788	0.964742	0.332074	0.00311603	1.72077	1.0032	0.325903	-0.0389076	1.35976	1.10916	0.456577	0.176601
6.59	1.30941	0.99907	0.846035	-0.00464331	1.44623	0.963961	0.345094	0.00199084	1.77027	0.994487	0.358574	-0.0363446	1.35384	1.10974	0.456715	0.172968
6.6	1.2984	0.998251	0.883537	-0.00167267	1.47744	0.959121	0.359785	-0.00707184	1.81367	0.981617	0.393396	-0.0419713	1.34788	1.10756	0.453099	0.175413
6.61	1.28491	0.998325	0.919155	-0.000644139	1.50675	0.958033	0.373553	-0.00275345	1.85623	0.964631	0.430988	-0.0378176	1.33837	1.10852	0.455569	0.172968
6.62	1.27423	0.997695	0.942237	-0.00383851	1.53263	0.958814	0.391191	0.00363299	1.88597	0.968482	0.454147	-0.040248	1.32733	1.10928	0.462739	0.182121
6.63	1.26316	0.996788	0.963884	-0.00687197	1.55128	0.955858	0.405839	0.00366344	1.90152	0.982605	0.481566	-0.0444016	1.31705	1.11223	0.463352	0.188863
6.64	1.25297	0.99535	0.984447	-0.00792216	1.57716	0.957466	0.432055	0.0079515	1.91235	0.9844	0.498233	-0.0438419	1.30994	1.1118	0.45526	0.187117
6.65	1.24587	0.994607	1.00036	-0.00945484	1.59616	0.956394	0.455104	0.00901592	1.90825	0.983246	0.514238	-0.0449613	1.30204	1.11083	0.444408	0.193964
6.66	1.23659	0.993879	1.00796	-0.00842327	1.60989	0.95935	0.468124	0.0132431	1.91425	0.975626	0.528795	-0.0517075	1.29138	1.10923	0.433618	0.189003
6.67	1.22608	0.994142	1.01338	-0.0060127	1.6164	0.959075	0.479604	0.0228228	1.92369	0.969681	0.548315	-0.0517959	1.28508	1.11198	0.427136	0.181108
6.68	1.21876	0.995673	1.01557	-0.00730728	1.61907	0.956637	0.488182	0.0191125	1.90872	0.969096	0.559067	-0.0539464	1.2776	1.11002	0.41842	0.170103
6.69	1.20749	0.996135	1.01346	-0.00540453	1.61374	0.956895	0.498255	0.0191429	1.89101	0.973204	0.568372	-0.0575699	1.26773	1.10823	0.412992	0.171955
6.7	1.20001	0.997849	1.00727	-0.00472849	1.60649	0.960661	0.504369	0.0207547	1.86525	0.966222	0.568331	-0.0591017	1.25714	1.10726	0.409767	0.169545
6.71	1.19785	0.998306	0.996499	-0.00176849	1.59848	0.967109	0.503577	0.0185955	1.85171	0.976292	0.568951	-0.0642865	1.24845	1.10627	0.400028	0.176252
6.72	1.19231	0.999189	0.988162	0.00188682	1.59389	0.971382	0.504413	0.0148549	1.83883	0.967568	0.578256	-0.0565976	1.24488	1.10333	0.388676	0.172654
6.73	1.18767	1.00081	0.972288	0.00289224	1.5851	0.977248	0.491393	0.0147637	1.82386	0.956465	0.585618	-0.0544471	1.24172	1.10117	0.371834	0.169615
6.74	1.18428	1.00143	0.961124	0.00493325	1.56873	0.978259	0.481364	0.0136993	1.82308	0.957591	0.595047	-0.0550362	1.23537	1.10297	0.364762	0.175029
6.75	1.1798	1.00217	0.943427	0.00674285	1.54971	0.976099	0.470587	0.0137253	1.82374	0.946555	0.600754	-0.0571278	1.23259	1.10296	0.361568	0.165283
6.76	1.17784	1.00299	0.927921	0.00759704	1.52873	0.979024	0.466892	0.0159413	1.81704	0.952505	0.610183	-0.0535337	1.22864	1.10337	0.361568	0.163536
6.77	1.17943	1.00543	0.911308	0.00793836	1.51195	0.980617	0.457699	0.0128349	1.80016	0.957317	0.604393	-0.0524732	1.22632	1.10457	0.36591	0.165981
6.78	1.18245	1.005	0.89611	0.0112694	1.49482	0.981936	0.44072	0.0107017	1.78801	0.962061	0.602326	-0.0477597	1.22234	1.10694	0.37416	0.175763
6.79	1.19051	1.00283	0.872697	0.0143993	1.47546	0.978982	0.42075	0.0133432	1.7827	0.965617	0.600216	-0.0436059	1.21839	1.10677	0.375835	0.181248
6.8	1.19925	1.00148	0.853586	0.0148849	1.45799	0.980657	0.401484	0.0132437	1.77113	0.980867	0.590043	-0.0280809	1.21561	1.10874	0.373075	0.200846
6.81	1.21014	1.00074	0.83341	0.00939823	1.44088	0.977134	0.385385	0.018592	1.74207	0.99256	0.575651	-0.0306734	1.21482	1.10877	0.369818	0.195326
6.82	1.22333	0.999301	0.811882	0.00813277	1.4196	0.974729	0.372277	0.0143906	1.71692	0.996049	0.557661	-0.0352985	1.21012	1.11231	0.362188	0.190435
6.83	1.24043	0.997307	0.790333	0.00986906	1.39835	0.971513	0.369154	0.0176099	1.6845	0.99783	0.535164	-0.0379793	1.20504	1.11271	0.361692	0.187361
6.84	1.26112	0.995686	0.765011	0.0107508	1.38237	0.970211	0.359169	0.0149901	1.64322	0.998505	0.515602	-0.0327356	1.20116	1.11232	0.351922	0.174505
6.85	1.28194	0.993876	0.744133	0.0113108	1.36982	0.975296	0.340651	0.011736	1.59583	1.01664	0.491781	-0.0321758	1.19445	1.11392	0.348603	0.179955
6.86	1.30472	0.993956	0.728619	0.0144908	1.35695	0.968848	0.323584	0.00586626	1.56399	1.016	0.460558	-0.0289647	1.19091	1.11706	0.34699	0.181108
6.87	1.32859	0.992315	0.711343	0.0153584	1.34212	0.966428	0.314303	0.0106107	1.5322	1.01949	0.442402	-0.0284344	1.18418	1.1151	0.339919	0.182889
6.88	1.35122	0.993013	0.688291	0.014649	1.32878	0.967485	0.303482	0.0133479	1.51251	1.01367	0.427276	-0.0274328	1.18262	1.11432	0.330676	0.179815
6.89	1.37275	0.993456	0.674539	0.0127029	1.31887	0.969905	0.292662	0.0160458	1.48945	0.997888	0.40851	-0.0336487	1.18183	1.11235	0.320875	0.177998
6.9	1.39303	0.993899	0.65798	0.00759989	1.30976	0.96497	0.287339	0.0145807	1.45974	0.99494	0.387592	-0.0517661	1.17514	1.11216	0.313245	0.168182
6.91	1.41082	0.994624	0.641769	0.0102179	1.29914	0.963668	0.281181	0.0135074	1.43197	0.982678	0.365144	-0.0512358	1.16848	1.11351	0.312656	0.166959
6.92	1.42702	0.996157	0.627669	0.0105738	1.29117	0.961264	0.26429	0.0113693	1.40771	0.981567	0.34708	-0.050735	1.16453	1.11136	0.312594	0.173632
6.93	1.4388	0.99644	0.619713	0.0084865	1.28205	0.959916	0.252766	0.00935766	1.39479	0.98508	0.331166	-0.0481425	1.16331	1.11098	0.313617	0.173003
6.94	1.45021	0.998141	0.61295	0.00937525	1.27072	0.958568	0.236579	0.00619021	1.37375	0.979748	0.31244	-0.0513536	1.16166	1.11061	0.322302	0.183483
6.95	1.45701	0.998675	0.608625	0.0093792	1.25936	0.957787	0.232004	0.00147154	1.36563	0.964532	0.300192	-0.0503226	1.15934	1.10963	0.325093	0.187151
6.96	1.46041	0.999561	0.597891	0.00778853	1.24606	0.960467	0.223603	0.00359628	1.34598	0.959301	0.285089	-0.0483783	1.16051	1.10807	0.328846	0.189597
6.97	1.45807	1.001	0.588612	0.00709275	1.23696	0.9629	0.209791	-0.00276445	1.33778	0.950518	0.269243	-0.0494389	1.15819	1.10806	0.33263	0.19875
6.98	1.45183	0.999278	0.585129	0.00428559	1.22758	0.966957	0.206008	-0.00167388	1.31476	0.95584	0.250409	-0.0504699	1.15313	1.10749	0.332568	0.205492
6.99	1.44327	0.99936	0.574108	0.00238329	1.21773	0.966419	0.19985	-0.00595762	1.28834	0.971655	0.224336	-0.0401297	1.14493	1.1091	0.328195	0.203605
7	1.43096	0.998733	0.570952	0.00432164	1.20447	0.967244	0.190525	-0.005953	1.26916	0.984554	0.211333	-0.0344735	1.14184	1.10714	0.321154	0.19861
7.01	1.41547	0.998924	0.569968	0.00523508	1.19276	0.965618	0.183663	-0.0112404	1.24936	0.996238	0.20197	-0.0287584	1.13831	1.10718	0.313555	0.20902
7.02	1.3991	0.998024	0.56755	0.00769836	1.17383	0.970471	0.179045	-0.00907644	1.23695	0.996319	0.186817	-0.0256652	1.13443	1.10739	0.308158	0.196199
7.03	1.38182	0.998106	0.562571	0.00682371	1.16591	0.972904	0.169719	-0.0117833	1.22114	0.992943	0.176792	-0.0323275	1.13129	1.10621	0.30332	0.199867
7.04	1.35884	0.998476	0.554048	0.00243005	1.15679	0.976104	0.161186	-0.00803781	1.22157	1.00223	0.161514	-0.0343352	1.12781	1.1062	0.296279	0.200391
7.05	1.33586	0.999646	0.543091	0.00137434	1.14735	0.972364	0.155864	-0.00429237	1.21458	1.00274	0.146375	-0.0285951	1.12704	1.1068	0.290293	0.203396
7.06	1.31629	0.998401	0.533588	-0.00213452	1.14474	0.970769	0.153488	-0.011709	1.20623	0.999162	0.14199	-0.0331657	1.12162	1.1066	0.282136	0.205841
7.07	1.2944	0.997412	0.528306	-0.00603811	1.13568	0.969436	0.149706	-0.00686852	1.20059	0.998531	0.131897	-0.0320506	1.12282	1.10835	0.277266	0.203466
7.08	1.2757	0.998053	0.521569	-0.00539721	1.12467	0.965699	0.13651	-0.0100971	1.19627	1.00303	0.124659	-0.0299046	1.12438	1.10618	0.273482	0.196095
7.09	1.2552	0.998056	0.521325	-0.00474617	1.11407	0.966511	0.127229	-0.0068474	1.18653	1.00112	0.121763	-0.0407206	1.12592	1.10615	0.276243	0.196164
7.1	1.23794	0.999038	0.515713	-0.00424596	1.10996	0.968119	0.122654	-0.00472306	1.18452	0.998682	0.115972	-0.0386334	1.12856	1.10536	0.282663	0.19868
7.11	1.22422	0.99984	0.508994	-0.00465066	1.10386	0.973005	0.112581	-0.000378469	1.18243	0.982178	0.107203	-0.0474462	1.13049	1.10123	0.291379	0.190715
7.12	1.2112	1.00172	0.50125	-0.0068148	1.10536	0.969513	0.107962	0.00445274	1.17632	0.982654	0.0998814	-0.0494834	1.13593	1.10301	0.301118	0.204723
7.13	1.19496	1.00225	0.497072	-0.00668817	1.09621	0.970325	0.100265	0.00824987	1.1622	0.981861	0.0954554	-0.0412349	1.14027	1.10338	0.305987	0.198051
7.14	1.18407	1.00107	0.496827	-0.00481362	1.09012	0.967677	0.0980216	0.0103697	1.14866	0.980665	0.0955795	-0.0442986	1.14847	1.10201	0.315168	0.19323
7.15	1.17819	1.0017	0.496168	-0.00994676	1.08552	0.969012	0.0956023	0.0162306	1.14313	0.992442	0.0926427	-0.0463902	1.15042	1.1014	0.320068	0.192671
7.16	1.17083	1.00098	0.49838	-0.00839587	1.07751	0.970852	0.0894002	0.0216048	1.13968	0.987163	0.0905331	-0.0474212	1.15979	1.09943	0.322829	0.19571
7.17	1.17156	1.00017	0.496557	-0.00593712	1.06949	0.972677	0.0824064	0.0130278	1.12553	0.988853	0.0818467	-0.0454475	1.16878	1.09846	0.318487	0.190226
7.18	1.17459	1.00043	0.502271	-0.00420484	1.06489	0.968345	0.0909397	0.0151873	1.11609	0.989505	0.0833358	-0.0516929	1.17814	1.09531	0.321743	0.183518
7.19	1.18586	1.00117	0.500386	-0.00389024	1.06331	0.968056	0.093315	0.0125717	1.12019	0.98952	0.087679	-0.0424133	1.19031	1.09453	0.323852	0.182226
7.2	1.19992	1.00108	0.498522	-0.00536028	1.05521	0.967506	0.093271	0.00569804	1.12479	0.97315	0.0890854	-0.0382301	1.20253	1.09729	0.329373	0.185859
7.21	1.21807	0.998919	0.499178	-0.00668012	1.05552	0.966924	0.0940188	0.000284307	1.12951	0.984893	0.0971514	-0.0382005	1.21589	1.09963	0.329404	0.187675
7.22	1.24158	0.99776	0.4984	-0.00727629	1.05394	0.967476	0.0924353	-0.00245296	1.13763	0.991323	0.0993024	-0.0392021	1.23008	1.09706	0.329497	0.182226
7.23	1.27437	0.99714	0.496945	-0.00877595	1.0535	0.965056	0.0994731	-0.00350829	1.15918	1.00834	0.100047	-0.0428255	1.24546	1.09646	0.330025	0.188269
7.24	1.31019	0.998317	0.494732	-0.0113246	1.05231	0.966692	0.104004	-0.00724006	1.17071	1.00737	0.102239	-0.0371989	1.26208	1.09745	0.333312	0.188234
7.25	1.34639	0.995723	0.493933	-0.00737869	1.053	0.966966	0.105587	-0.00613592	1.18096	1.00442	0.107989	-0.042914	1.28488	1.09647	0.33874	0.182121
7.26	1.38402	0.995996	0.489525	-0.00855844	1.05025	0.965646	0.108006	-0.00944194	1.19659	1.01323	0.112291	-0.0387602	1.30419	1.09825	0.348448	0.183972
7.27	1.41932	0.995549	0.483825	-0.00936653	1.05212	0.965399	0.110998	-0.0136576	1.21078	1.01862	0.123169	-0.0335164	1.31992	1.09745	0.36042	0.188199
7.28	1.45339	0.994309	0.474522	-0.014143	1.0547	0.971585	0.0986814	-0.0179855	1.23376	1.01225	0.124576	-0.0283021	1.33846	1.09843	0.371865	0.191868
7.29	1.4828	0.994953	0.473149	-0.0208699	1.05313	0.972931	0.0985494	-0.0169604	1.25129	1.01469	0.124576	-0.0350187	1.35654	1.09961	0.381108	0.194348
7.3	1.50923	0.994795	0.470669	-0.0228463	1.05726	0.971627	0.0932271	-0.0163917	1.26765	1.02595	0.126065	-0.0360498	1.37153	1.10018	0.390852	0.191378
7.31	1.53225	0.995396	0.46569	-0.024953	1.05609	0.96841	0.0947666	-0.00837123	1.27651	1.0156	0.123955	-0.0308356	1.38494	1.099	0.396943	0.193195
7.32	1.5492	0.99447	0.471776	-0.0274316	1.05607	0.968134	0.0909398	-0.0147066	1.27918	1.0081	0.126975	-0.0282726	1.39474	1.10096	0.408959	0.201754
7.33	1.56348	0.995174	0.476755	-0.0302514	1.05951	0.964658	0.0863212	-0.0142076	1.27852	0.999938	0.125569	-0.0210256	1.40129	1.1	0.415578	0.211536
7.34	1.5717	0.994422	0.479235	-0.029025	1.05914	0.966238	0.0856614	-0.0162635	1.27515	1.00709	0.120455	-0.0199356	1.40117	1.10021	0.417327	0.209754
7.35	1.57952	0.996362	0.479235	-0.0320309	1.0557	0.966761	0.0764683	-0.0205397	1.26778	1.00546	0.116872	-0.0219093	1.39771	1.09842	0.416316	0.207308
7.36	1.5847	0.995713	0.484625	-0.0358811	1.06068	0.96517	0.074093	-0.0247855	1.2618	1.01435	0.113206	-0.0229404	1.39421	1.09764	0.411614	0.193859
7.37	1.59127	0.99749	0.490749	-0.0378112	1.06105	0.966796	0.0703102	-0.0210443	1.25381	1.01443	0.108051	-0.0265639	1.39155	1.10098	0.407289	0.196339
7.38	1.59499	0.998091	0.490377	-0.038535	1.06105	0.964148	0.0710579	-0.0183372	1.24521	1.02091	0.103723	-0.0270942	1.38135	1.10217	0.401851	0.196304
7.39	1.59819	0.996795	0.493591	-0.0378313	1.05918	0.965238	0.0649438	-0.0204662	1.22503	1.02042	0.100802	-0.0239716	1.36953	1.09942	0.396538	0.20123
7.4	1.60244	0.995781	0.499346	-0.0399238	1.05733	0.96495	0.0687706	-0.0140789	1.20617	1.01517	0.0979221	-0.0307472	1.35961	1.09846	0.388096	0.204234
7.41	1.60529	0.995078	0.503646	-0.0363868	1.05624	0.969516	0.0649438	-0.0183977	1.19064	1.02683	0.0935119	-0.0328682	1.34811	1.09826	0.389234	0.201195
7.42	1.60901	0.994555	0.506553	-0.0342671	1.05289	0.971663	0.064196	-0.0141699	1.17734	1.03206	0.0847588	-0.0344001	1.33695	1.09867	0.376291	0.192671
7.43	1.60955	0.994012	0.505136	-0.0293226	1.04756	0.977547	0.0602812	-0.0199489	1.16459	1.02388	0.0883728	-0.032338	1.32587	1.09827	0.368249	0.187186
7.44	1.61524	0.994196	0.505604	-0.0305405	1.043	0.977563	0.0587417	-0.0204828	1.15462	1.02023	0.0912681	-0.0308061	1.31435	1.09884	0.359617	0.186488
7.45	1.61738	0.994402	0.506687	-0.0291145	1.03997	0.977563	0.0587857	-0.0252749	1.14108	1.0231	0.0876696	-0.0241483	1.30185	1.10041	0.358589	0.19316
7.46	1.61775	0.996307	0.505947	-0.0264923	1.0358	0.979431	0.0573342	-0.0252309	1.13093	1.01905	0.0834095	-0.0148982	1.28738	1.10023	0.354862	0.196863
7.47	1.61775	0.996418	0.509164	-0.0250562	1.03164	0.979171	0.0572902	-0.0208678	1.12683	1.02133	0.0827063	-0.012836	1.27481	1.09728	0.356621	0.192007
7.48	1.61916	0.996706	0.512012	-0.0178433	1.02934	0.979937	0.0565424	-0.0186946	1.10995	1.01848	0.0798111	-0.00667904	1.26508	1.09823	0.350939	0.195117
7.49	1.61789	0.997799	0.505598	-0.0134453	1.03199	0.979937	0.0573782	-0.0144531	1.10669	1.03028	0.0733174	-0.00927148	1.25614	1.0996	0.349506	0.186488
7.5	1.61364	0.999781	0.502357	-0.00852291	1.02744	0.982357	0.0520119	-0.0186672	1.10275	1.03736	0.0725316	-0.00458744	1.24139	1.09785	0.338202	0.184671
7.51	1.60992	1.00077	0.49842	-0.00871748	1.01907	0.983689	0.0496806	-0.0254973	1.10025	1.03455	0.0731934	0.00422086	1.23445	1.09962	0.324696	0.182855
7.52	1.60532	1.00285	0.489141	-0.00907284	1.01219	0.983934	0.0443142	-0.0260007	1.08956	1.0411	0.0760059	0.00834515	1.22639	1.09765	0.314478	0.184077
7.53	1.5991	1.00413	0.483062	-0.0108255	1.01259	0.982295	0.0428187	-0.0255004	1.08092	1.05639	0.0708771	0.00165797	1.21715	1.10099	0.305815	0.178558
7.54	1.58786	1.00487	0.479811	-0.00959258	1.01446	0.976383	0.0412792	-0.0201776	1.07629	1.05764	0.0621912	0.00218822	1.20984	1.10037	0.299416	0.183483
7.55	1.57628	1.00406	0.473077	-0.00571572	1.01404	0.979891	0.0457658	-0.0175009	1.07587	1.05658	0.0555734	-0.0034974	1.20496	1.10037	0.285352	0.173143
7.56	1.5636	1.00343	0.464778	-0.00514621	1.01019	0.982035	0.0433905	-0.00837614	1.06775	1.06075	0.0541258	-0.00812244	1.19892	1.10352	0.277801	0.177999
7.57	1.54952	1.0019	0.449717	-0.00375238	1.01361	0.979628	0.0480971	-0.00950154	1.06508	1.05681	0.0461845	-0.00965436	1.21406	1.1052	0.276803	0.184865
7.58	1.53492	1.00225	0.437524	-0.00444601	1.00869	0.982322	0.0503403	-0.00895404	1.06304	1.05452	0.0389462	-0.0142794	1.22074	1.10346	0.280503	0.191049
7.59	1.51994	1.00244	0.423954	-0.00603586	1.00339	0.978858	0.0511321	-0.0168623	1.06375	1.04224	0.039608	-0.00809296	1.2329	1.10463	0.291368	0.19842
7.6	1.50812	1.00173	0.411203	-0.00692201	1.00452	0.976726	0.0487568	-0.0190522	1.05765	1.04111	0.0279855	-0.00815191	1.25287	1.10698	0.309739	0.204499
7.61	1.49453	1.00219	0.393082	-0.00955887	1.00985	0.971378	0.0487568	-0.0132122	1.05213	1.04574	0.0193823	-0.0133662	1.26742	1.10797	0.321653	0.217948
7.62	1.48113	1.00174	0.378808	-0.0114719	1.01132	0.970043	0.0564105	-0.0116002	1.06147	1.03992	0.0136331	-0.0112746	1.28557	1.10756	0.339492	0.216027
7.63	1.47203	1.00139	0.365392	-0.0136061	1.00902	0.970622	0.0617768	-0.0116441	1.06954	1.03765	0.00933155	-0.00924196	1.31073	1.10599	0.357978	0.229512
7.64	1.46579	1.00167	0.35296	-0.013961	1.00523	0.972504	0.060941	-0.0175282	1.06538	1.0277	0.00349965	-0.0148981	1.33957	1.10602	0.380216	0.235066
7.65	1.4647	1.00169	0.346616	-0.0166094	1.0026	0.967937	0.0572022	-0.019671	1.06247	1.02483	0.0115237	-0.0164005	1.37073	1.10819	0.407914	0.247922
7.66	1.46756	1.00242	0.340444	-0.0160912	1.00304	0.969282	0.0579939	-0.0213396	1.06463	1.02306	-0.000760685	-0.0174316	1.40265	1.10623	0.429625	0.252813
7.67	1.47596	1.00324	0.335233	-0.0175458	0.996185	0.966602	0.057906	-0.0155563	1.05789	1.02772	-0.00580677	-0.0221156	1.41541	1.10554	0.441558	0.249579
7.68	1.48559	1.00327	0.328669	-0.0212724	0.999644	0.965514	0.0572022	-0.0161603	1.05711	1.02189	-0.00940519	-0.0179914	1.44448	1.11044	0.454616	0.247623
7.69	1.49951	1.00175	0.323396	-0.0234192	1.00073	0.967383	0.0625245	-0.00982947	1.05575	1.01489	-0.0114733	-0.0221746	1.46814	1.10672	0.458958	0.248776
7.7	1.51751	1.00023	0.317699	-0.023103	1.00147	0.966847	0.0717617	-0.00605343	1.05501	1.00609	-0.00704764	-0.0195822	1.49258	1.10808	0.464386	0.248846
7.71	1.53906	0.998719	0.318435	-0.0229461	1.00526	0.964963	0.0756765	-0.00504536	1.0631	1.00961	-0.00270467	-0.0231468	1.51701	1.1071	0.476346	0.239099
7.72	1.5633	0.997919	0.314579	-0.0252824	1.01022	0.966311	0.0810868	-0.00616624	1.06577	1.01904	0.00316857	-0.0226165	1.54488	1.10965	0.486725	0.243501
7.73	1.58915	0.99622	0.314578	-0.0194859	1.01478	0.965512	0.0818786	-0.000825531	1.06782	1.01198	0.00383035	-0.0200535	1.56931	1.11044	0.497011	0.231902
7.74	1.61819	0.994518	0.309594	-0.0170587	1.02355	0.965955	0.0857494	-0.000807253	1.08617	1.01088	0.0118544	-0.0205632	1.59132	1.11161	0.503575	0.22268
7.75	1.64617	0.994426	0.305349	-0.0141072	1.03266	0.970947	0.09657	0.00612748	1.09635	1.01552	0.0111514	-0.0112922	1.61328	1.11102	0.507972	0.223274
7.76	1.67399	0.99264	0.29497	-0.0109849	1.04025	0.96848	0.105059	0.00449732	1.10788	1.01204	0.0227325	-0.0113009	1.62981	1.10884	0.516153	0.226313
7.77	1.69806	0.991742	0.293224	-0.00920702	1.05661	0.974299	0.114385	-0.000235211	1.12418	0.997437	0.0343137	-0.00924765	1.64671	1.10845	0.525978	0.218942
7.78	1.71657	0.991636	0.291437	-0.007962	1.0676	0.9737	0.131319	-0.00448111	1.14461	1.00389	0.0443645	-0.0128799	1.66241	1.10866	0.534408	0.220199
7.79	1.73688	0.990373	0.289325	-0.00566142	1.08245	0.972029	0.146011	-0.00556379	1.15816	1.00444	0.0478803	-0.0122995	1.68041	1.1126	0.542715	0.21964
7.8	1.75098	0.991449	0.282538	-0.00495927	1.09655	0.976224	0.155336	0.0050026	1.17577	1.02321	0.0536295	-0.0116895	1.69492	1.10884	0.556547	0.21716
7.81	1.76276	0.9927	0.277904	-0.00111063	1.11064	0.979608	0.171347	0.0103985	1.18529	1.01684	0.0571865	-0.00294879	1.709	1.10689	0.566017	0.218942
7.82	1.77042	0.992697	0.272901	0.00382378	1.13183	0.978994	0.189029	0.0157639	1.18808	1.00629	0.0578069	-0.00658102	1.71652	1.10515	0.573283	0.217579
7.83	1.77417	0.99458	0.265335	0.00592972	1.15493	0.97757	0.202093	0.0141643	1.19078	1.007	0.0607436	-0.0111854	1.72743	1.10557	0.583902	0.221806
7.84	1.7749	0.995553	0.256744	0.00435541	1.17648	0.980542	0.222195	0.0231187	1.18737	1.01645	0.0585514	-0.00706104	1.74225	1.10597	0.592784	0.23033
7.85	1.77062	0.995283	0.24885	0.00240906	1.19949	0.976008	0.237459	0.0182964	1.18877	1.01713	0.062853	-0.0106257	1.75357	1.10461	0.603865	0.226662
7.86	1.76542	0.9966	0.245997	-0.00200014	1.22285	0.977861	0.254305	0.0178236	1.18866	1.01717	0.0635561	-0.00591208	1.76606	1.10814	0.617647	0.226068
7.87	1.7563	0.996212	0.241583	-0.000772931	1.23786	0.9725	0.265082	0.0150696	1.1901	1.03242	0.062853	0.0013646	1.77739	1.10558	0.627643	0.228479
7.88	1.75095	0.996821	0.235755	8.6942e-05	1.25708	0.973296	0.273572	0.0145785	1.17798	1.03014	0.0635974	0.00858229	1.78831	1.10065	0.640121	0.236479
7.89	1.74236	0.999038	0.23493	-0.000295567	1.27139	0.975686	0.283469	0.0167339	1.16648	1.03667	0.0600817	0.0101142	1.79692	1.10104	0.649371	0.228514
7.9	1.73433	0.999826	0.235921	-0.00400538	1.28342	0.974905	0.292662	0.0104033	1.15498	1.02501	0.0556974	0.00236625	1.79769	1.10224	0.65322	0.222994
7.91	1.72096	0.999715	0.235846	-0.007541	1.29614	0.97492	0.298996	0.00665797	1.14147	1.01914	0.0586754	-0.0078858	1.80468	1.10244	0.65918	0.215064
7.92	1.7083	0.998704	0.232895	-0.0100227	1.30103	0.976268	0.296665	-0.000220509	1.13748	1.01449	0.0608676	-0.00897582	1.81242	1.10262	0.665668	0.209719
7.93	1.69513	0.997795	0.222483	-0.0158643	1.30021	0.980554	0.302735	0.00299921	1.13423	1.0162	0.0572278	-0.00691362	1.81512	1.10025	0.669455	0.204828
7.94	1.67926	0.996342	0.222445	-0.0190593	1.29862	0.98135	0.296577	0.000470391	1.12486	1.01509	0.0637215	-0.0136011	1.81472	1.09908	0.678736	0.198191
7.95	1.66252	0.99659	0.220254	-0.0202984	1.2964	0.984536	0.29728	0.00528854	1.1283	1.01574	0.0601231	-0.0125699	1.81512	1.09962	0.681467	0.200042
7.96	1.64527	0.99553	0.215929	-0.0197782	1.29151	0.984276	0.289583	0.00259372	1.12841	1.01117	0.0564833	-0.0193163	1.82059	1.09611	0.680381	0.199448
7.97	1.62909	0.9968	0.211043	-0.0212494	1.2851	0.986925	0.280346	0.00482639	1.1243	1.00932	0.053588	-0.0265929	1.82525	1.0979	0.687986	0.208706
7.98	1.61147	0.995633	0.206526	-0.0191802	1.27796	0.984765	0.271856	-0.000496569	1.12842	1.00736	0.0492865	-0.0311886	1.82567	1.09829	0.691773	0.200077
7.99	1.59369	0.995904	0.20279	-0.01778	1.27529	0.983691	0.260376	-0.00791825	1.14148	1.01128	0.0506928	-0.0352835	1.82288	1.09595	0.693449	0.206854
8	1.57482	0.996094	0.195777	-0.0144599	1.26961	0.980211	0.256505	-0.00524159	1.14772	1.01181	0.0521818	-0.0265339	1.82752	1.09832	0.697174	0.213003
8.01	1.56094	0.995926	0.187285	-0.0118635	1.25602	0.980515	0.247971	-0.00791828	1.15603	1.01756	0.0448608	-0.0229104	1.82599	1.10066	0.696646	0.210557
8.02	1.5467	0.99638	0.184191	-0.00943645	1.24541	0.982396	0.244145	-0.00636698	1.15616	1.02442	0.0355132	-0.026475	1.81976	1.10028	0.697267	0.211116
8.03	1.53349	0.99611	0.186138	-0.00893683	1.23408	0.979164	0.237371	-0.00691439	1.16025	1.02785	0.0377053	-0.03166	1.81083	1.10203	0.697795	0.205562
8.04	1.51814	0.99612	0.186283	-0.00580367	1.22356	0.978641	0.235787	-0.0112335	1.16778	1.02352	0.0282336	-0.0286845	1.79915	1.1028	0.690159	0.203675
8.05	1.50957	0.994868	0.186429	-0.00284734	1.21221	0.976525	0.225142	-0.0133323	1.16629	1.02795	0.0232289	-0.0261215	1.78786	1.10323	0.690159	0.199972
8.06	1.50172	0.996217	0.187583	-0.000932958	1.20277	0.978131	0.222943	-0.0122676	1.16075	1.0284	0.0231875	-0.0214374	1.77737	1.10476	0.685813	0.190121
8.07	1.49509	0.996764	0.18766	0.0017092	1.19257	0.982708	0.219864	-0.0117506	1.15454	1.02015	0.0232289	-0.0208481	1.76102	1.10435	0.672714	0.180304
8.08	1.48973	0.997511	0.186261	0.000293836	1.18042	0.983012	0.216873	-0.00481552	1.15236	1.02256	0.0239574	-0.0208776	1.73755	1.10435	0.660825	0.180339
8.09	1.48617	0.997184	0.185516	0.00307162	1.16687	0.981159	0.216917	0.00477033	1.14402	1.02146	0.0283259	-0.0157222	1.71958	1.10788	0.64664	0.172374
8.1	1.48223	0.995392	0.189144	0.0018287	1.15665	0.982232	0.206096	0.00164196	1.14583	1.01911	0.0174726	-0.0162819	1.69728	1.10572	0.634223	0.164968
8.11	1.47901	0.995763	0.187749	-0.0011466	1.1483	0.979291	0.200642	0.0049011	1.1443	1.01798	0.0182424	-0.0116861	1.67413	1.10572	0.622769	0.179606
8.12	1.47865	0.996679	0.188467	-0.00115664	1.14376	0.975033	0.196859	0.0107761	1.15419	1.01741	0.0217834	-0.0038792	1.65454	1.10668	0.605852	0.182016
8.13	1.47686	0.997779	0.193082	0.000414948	1.14115	0.976672	0.191361	0.00813434	1.14729	1.01799	0.0210643	0.00540067	1.63454	1.10573	0.587414	0.187536
8.14	1.47954	0.999596	0.186949	0.00254792	1.13434	0.97318	0.181376	0.00926423	1.14642	1.02979	0.0247709	0.00242527	1.61602	1.10396	0.575929	0.187571
8.15	1.47705	1.00168	0.181226	-0.00199357	1.12521	0.974544	0.176713	0.0151088	1.14993	1.02815	0.0225625	-0.000697523	1.59793	1.10532	0.562333	0.189387
8.16	1.47865	1.00024	0.18016	-0.00409592	1.11573	0.974023	0.169719	0.0172122	1.15209	1.02641	0.0168795	-0.00953548	1.57474	1.10711	0.547619	0.192496
8.17	1.4774	0.999176	0.178744	-0.00599721	1.1066	0.967605	0.16277	0.0188592	1.1542	1.0323	0.0160776	-0.0115977	1.55505	1.11004	0.535172	0.186383
8.18	1.47712	0.997629	0.179744	-0.00931586	1.10514	0.966533	0.158107	0.0268634	1.15361	1.0434	0.0175254	-0.0229103	1.53811	1.11258	0.5199	0.18268
8.19	1.47772	0.997779	0.181134	-0.0122741	1.09711	0.971342	0.146451	0.023174	1.15498	1.05447	0.011735	-0.0275105	1.52079	1.10944	0.51394	0.189422
8.2	1.47957	0.998845	0.185662	-0.00928783	1.09329	0.972123	0.145835	0.0242297	1.15578	1.05675	0.0162026	-0.0301074	1.5031	1.10785	0.502486	0.196234
8.21	1.48275	0.998653	0.195994	-0.00559344	1.08874	0.974467	0.143592	0.022639	1.14903	1.05672	0.00970852	-0.0320858	1.48783	1.10728	0.49277	0.180968
8.22	1.48502	0.998368	0.207024	-0.0077416	1.08231	0.975477	0.138841	0.020592	1.1288	1.05445	0.00702017	-0.0331213	1.47406	1.10452	0.488456	0.183448
8.23	1.48822	0.99762	0.210218	-0.0067034	1.07657	0.977055	0.135014	0.0184841	1.12746	1.04805	0.00706263	-0.0371323	1.4622	1.10488	0.481906	0.177405
8.24	1.49209	0.997417	0.215238	-0.00993562	1.06663	0.981343	0.132639	0.025958	1.12345	1.03746	0.00201652	-0.0320108	1.44963	1.10665	0.465144	0.176811
8.25	1.49632	0.996499	0.22276	-0.00877516	1.06093	0.979428	0.131891	0.0222686	1.11195	1.02574	0.00205835	-0.0345783	1.43233	1.10684	0.448817	0.16944
8.26	1.49715	0.996943	0.229565	-0.0086516	1.05865	0.979919	0.125733	0.0186397	1.10661	1.03677	0.00429239	-0.0277776	1.41658	1.10506	0.43311	0.162068
8.27	1.49854	0.998646	0.236349	-0.00835721	1.05906	0.981496	0.125733	0.0191479	1.10801	1.02917	0.00363133	-0.0169113	1.40441	1.10351	0.41461	0.170103
8.28	1.50161	1.0001	0.245765	-0.00541065	1.05447	0.98122	0.119531	0.0143634	1.11548	1.01979	0.00371521	-0.00713512	1.39023	1.10256	0.401014	0.161544
8.29	1.50128	0.99985	0.250093	-0.00532832	1.0533	0.978004	0.112713	0.0196867	1.11827	1.01865	0.00441851	-0.00351152	1.37685	1.10392	0.38419	0.159029
8.3	1.49857	0.999947	0.250196	-0.0078548	1.04989	0.978816	0.107259	0.0196867	1.12035	1.02337	0.0195948	-0.00451318	1.36583	1.10667	0.372301	0.157143
8.31	1.49303	1.00077	0.250586	-0.0131902	1.0476	0.98073	0.107171	0.0170403	1.14277	1.02578	0.0320407	-0.00513183	1.35597	1.1049	0.358146	0.160217
8.32	1.48326	1.00098	0.24712	-0.011994	1.04421	0.983166	0.103344	0.0175574	1.17871	1.04331	0.040598	-0.00309911	1.34063	1.10592	0.34514	0.152287
8.33	1.47205	1.00083	0.249684	-0.0129001	1.03508	0.982384	0.101804	0.0229111	1.21541	1.04853	0.0493206	-0.00474883	1.32684	1.10771	0.330458	0.162697
8.34	1.45905	1.00103	0.251489	-0.00782552	1.03545	0.981573	0.101804	0.0191697	1.25937	1.0556	0.069668	-0.00831351	1.31545	1.10656	0.327168	0.157771
8.35	1.44515	1.00042	0.2511	-0.00521358	1.03356	0.979168	0.0956464	0.0207515	1.30751	1.06384	0.0864163	-0.0129387	1.3072	1.10461	0.319066	0.159623
8.36	1.43035	0.999455	0.250012	-0.00399728	1.02825	0.976547	0.0933151	0.0233979	1.36572	1.05743	0.107343	-0.0119076	1.29813	1.10481	0.316831	0.167588
8.37	1.4152	0.998212	0.247468	-0.00242623	1.02634	0.977663	0.0886086	0.0234284	1.42812	1.05691	0.132034	-0.0248405	1.28396	1.10285	0.313603	0.162558
8.38	1.39708	0.998938	0.24316	-0.00123267	1.02066	0.978487	0.087157	0.0213813	1.48509	1.05817	0.156643	-0.0196851	1.27566	1.10423	0.309816	0.174785
8.39	1.38053	0.998859	0.241765	-0.000530633	1.01994	0.979006	0.0894003	0.0118209	1.5543	1.04299	0.18787	-0.0187129	1.27098	1.10384	0.309288	0.180968
8.4	1.36539	0.998973	0.239242	0.00171831	1.01577	0.980642	0.0833302	0.00864835	1.61537	1.03068	0.200943	-0.019685	1.26351	1.10207	0.307581	0.17978
8.41	1.34884	0.998512	0.241047	0.00482167	1.01272	0.977699	0.0765123	0.0129285	1.66559	1.03705	0.223365	-0.0232791	1.25282	1.10284	0.308699	0.178558
8.42	1.33744	1.00003	0.242093	0.00620065	1.00738	0.976073	0.07119	0.0161743	1.70907	1.01662	0.243636	-0.0305262	1.25084	1.10654	0.308109	0.189492
8.43	1.32801	1.00118	0.242114	0.00597988	1.00816	0.977159	0.0649879	0.00874305	1.7288	1.01491	0.255261	-0.0341204	1.24657	1.10537	0.307084	0.181492
8.44	1.31842	1.002	0.251469	0.00540724	1.00437	0.975839	0.0648999	0.00502301	1.73719	0.993813	0.259557	-0.0319992	1.2391	1.10612	0.29681	0.183972
8.45	1.31066	1.00369	0.260454	0.0067745	1.00287	0.978272	0.0656917	-0.00557184	1.74213	0.983306	0.27039	-0.0237504	1.23124	1.10672	0.287001	0.184636
8.46	1.3036	1.00485	0.266958	0.0102095	0.998656	0.97985	0.067979	-0.00336028	1.73006	0.983325	0.275267	-0.0248109	1.22769	1.10831	0.277285	0.175518
8.47	1.29814	1.00385	0.27381	0.00731944	0.995981	0.978502	0.0727295	-0.001757	1.71056	0.984535	0.271409	-0.0134394	1.22805	1.10991	0.279458	0.177964
8.48	1.29442	1.00286	0.279533	0.00688896	0.994024	0.978502	0.0665714	0.00250174	1.68224	0.989214	0.263953	-0.0190661	1.22454	1.10912	0.275112	0.174365
8.49	1.29053	1.00294	0.290612	0.00594598	0.990936	0.977736	0.0657796	0.00624336	1.64782	0.98293	0.24785	-0.0175047	1.2159	1.11111	0.270767	0.165143
8.5	1.28927	1.00347	0.299207	0.00417129	0.988697	0.977705	0.0594896	0.00307971	1.61302	0.985981	0.244654	-0.0237502	1.2116	1.11409	0.257761	0.167553
8.51	1.28996	1.00366	0.307126	0.00485054	0.988719	0.97743	0.0617329	-8.3988e-05	1.58028	0.98377	0.233598	-0.0206275	1.20886	1.11469	0.242551	0.173597
8.52	1.28873	1.00295	0.311435	0.00410244	0.987566	0.977996	0.0639322	-0.00166575	1.54452	0.989621	0.225438	-0.0221595	1.20256	1.1147	0.229513	0.160846
8.53	1.2873	1.00115	0.318635	0.00494548	0.990241	0.97478	0.0632284	-0.00269999	1.51693	0.990927	0.219429	-0.011819	1.19741	1.1139	0.221288	0.160252
8.54	1.28553	0.998811	0.3204	0.00685369	0.992959	0.973693	0.0563665	0.00475282	1.49406	0.998019	0.211275	-0.0134687	1.19426	1.11334	0.215235	0.152252
8.55	1.28622	0.997743	0.320748	0.00277176	0.991785	0.973417	0.05166	0.0137874	1.46705	1.00162	0.195882	-0.0175931	1.19622	1.11277	0.215266	0.152811
8.56	1.28808	0.999187	0.326425	9.97665e-05	0.996721	0.970997	0.0455459	0.0122056	1.44142	1.00992	0.18574	-0.0181234	1.18805	1.11141	0.216942	0.160042
8.57	1.28791	1.00045	0.330364	-0.000813327	0.997112	0.97527	0.0392998	0.0127836	1.41865	1.01876	0.175609	-0.0212462	1.18294	1.11297	0.204991	0.16682
8.58	1.28844	1.00225	0.335062	-8.81412e-05	0.994829	0.975255	0.0422469	0.00581748	1.40056	1.0229	0.168409	-0.0181529	1.18022	1.11416	0.200677	0.168601
8.59	1.28775	1.00245	0.33619	0.00093851	0.992937	0.977629	0.0377163	0.000503235	1.37426	1.03098	0.164684	-0.0201856	1.17705	1.11376	0.192513	0.171082
8.6	1.28403	1.00174	0.338385	0.00180438	0.989828	0.976021	0.0385081	-7.46692e-05	1.35305	1.04102	0.151775	-0.0144704	1.17352	1.11099	0.19093	0.163745
8.61	1.28263	1.00078	0.334774	0.00233553	0.990154	0.981948	0.0300187	0.000412099	1.34138	1.03161	0.137997	-0.0149417	1.17118	1.10982	0.194189	0.154593
8.62	1.27855	1.00008	0.338385	0.00287674	0.989023	0.98302	0.0285231	-0.00438503	1.3185	1.02821	0.130921	-0.0102871	1.1696	1.10788	0.198566	0.154558
8.63	1.27659	1.00155	0.33619	0.00270435	0.982521	0.982499	0.0269396	-0.00127299	1.29628	1.02409	0.122967	-0.0175047	1.16423	1.1083	0.203005	0.162488
8.64	1.27161	1.0022	0.337646	0.000421394	0.979738	0.984904	0.0201657	-0.0156523	1.26859	1.02303	0.112944	-0.0159139	1.16261	1.10928	0.209554	0.176566
8.65	1.26591	1.00268	0.335492	0.00166619	0.981999	0.984919	0.0163389	-0.023096	1.25925	1.02364	0.110037	-0.0107584	1.15469	1.11066	0.210641	0.177824
8.66	1.25675	1.00281	0.331211	-0.000226313	0.979325	0.98253	0.0156352	-0.0268892	1.24793	1.01725	0.0986077	-0.00554393	1.15385	1.10947	0.207847	0.180269
8.67	1.24875	1.0023	0.326185	0.000856105	0.974759	0.983587	0.00872929	-0.0268496	1.2296	1.01203	0.0900283	-0.00916744	1.14915	1.10887	0.207319	0.169265
8.68	1.24128	1.00059	0.325795	-0.0010867	0.977411	0.986007	0.006486	-0.0193571	1.2134	0.991665	0.0741323	-0.0143524	1.14485	1.10749	0.20673	0.17723
8.69	1.23219	1.00042	0.322554	-0.00156202	0.981978	0.981749	0.00186741	-0.0134252	1.2046	0.995903	0.0655179	-0.00866665	1.14213	1.10689	0.201887	0.16937
8.7	1.22419	1.00033	0.317507	0.000384748	0.985848	0.9823	0.00499045	-0.00486808	1.1931	0.992971	0.061206	-0.000388417	1.13817	1.10825	0.198566	0.165073
8.71	1.21601	1.00238	0.316461	-0.00241177	0.985826	0.980416	0.00437469	-0.00157357	1.17548	1.00124	0.0590866	-0.000977637	1.13469	1.10785	0.195834	0.172549
8.72	1.21013	1.00247	0.309239	-0.00468721	0.988892	0.980141	0.00287916	-0.00212108	1.16257	1.01182	0.0533268	-0.000447329	1.13397	1.10885	0.19093	0.17744
8.73	1.20035	1.00235	0.307455	-0.00713753	0.993111	0.983617	0.000591867	0.00271571	1.15908	1.00838	0.0482793	-0.00197925	1.13545	1.11042	0.190371	0.176811
8.74	1.19646	1.00181	0.299536	-0.010704	0.989741	0.985241	0.00512246	0.00487551	1.16048	1.02299	0.0460451	0.00423681	1.1355	1.10883	0.186553	0.165807
8.75	1.18917	1.00096	0.294879	-0.0105735	0.984109	0.986053	-0.000947652	0.0118113	1.14554	1.03119	0.0402943	0.00214513	1.13869	1.10766	0.186025	0.162767
8.76	1.1831	0.999855	0.289853	-0.00764753	0.981108	0.988993	-0.00486246	0.0198118	1.13604	1.02773	0.0409976	-0.00569122	1.14654	1.11059	0.187671	0.15854
8.77	1.17932	1.00072	0.288437	-0.00698283	0.981108	0.983908	-0.0018274	0.0117505	1.13604	1.02594	0.027965	-0.00412985	1.15286	1.1092	0.194686	0.164025
8.78	1.17542	1.001	0.280539	-0.00650911	0.978064	0.980968	-0.00648997	0.00536233	1.13333	1.0382	0.0236207	-0.00256848	1.15986	1.10743	0.196859	0.154837
8.79	1.17168	1.00091	0.274774	-0.00462837	0.973519	0.979375	-0.00341092	-0.000539169	1.12456	1.03827	0.0171664	-0.00878452	1.16735	1.10587	0.211448	0.159658
8.8	1.17023	1.00154	0.272292	-0.00677778	0.975389	0.97939	-0.00424668	-0.0127346	1.12259	1.03127	0.0128222	-0.0170922	1.1748	1.10649	0.224485	0.171885
8.81	1.16757	0.999551	0.26148	-0.00559945	0.971627	0.976955	-0.00583021	-0.0164732	1.10909	1.03134	0.0120774	-0.00825419	1.18063	1.10846	0.234325	0.179745
8.82	1.16525	0.999279	0.25471	-0.0033558	0.968931	0.975883	-0.0135278	-0.0159226	1.10641	1.02551	0.00475434	-0.00725256	1.18492	1.10725	0.244165	0.174226
8.83	1.16543	0.99901	0.246114	-0.0028669	0.966626	0.972927	-0.0181464	-0.0201038	1.11118	1.03607	-0.00178267	-0.00421821	1.19122	1.10526	0.241961	0.172933
8.84	1.16487	0.999553	0.243242	-0.000568495	0.971584	0.969174	-0.0211815	-0.0165262	1.10436	1.03966	-0.00174135	-0.0114948	1.19397	1.10627	0.241402	0.17468
8.85	1.16666	1.001	0.240739	-0.0032132	0.973084	0.965116	-0.0158591	-0.0209492	1.1023	1.03558	0.000368703	-0.0161495	1.19626	1.10707	0.241868	0.180164
8.86	1.17024	1.00147	0.233949	-0.00497351	0.976868	0.964304	-0.00816153	-0.0248245	1.11859	1.03679	0.00396819	-0.0114948	1.19466	1.10432	0.244041	0.182051
8.87	1.17009	1.00183	0.229969	-0.00567853	0.983674	0.965914	-0.00349898	-0.0196043	1.11995	1.04746	0.0169595	-0.0124965	1.19541	1.10413	0.245686	0.184531
8.88	1.1708	1.00282	0.227466	-0.00444245	0.98861	0.969653	0.00424264	-0.0214112	1.1341	1.0487	0.0299922	-0.0114359	1.19975	1.10553	0.248976	0.183972
8.89	1.17312	1.00228	0.218501	-0.00603041	0.993524	0.972826	0.012644	-0.0194459	1.14772	1.05166	0.0445556	-0.0108761	1.20087	1.10727	0.249038	0.193771
8.9	1.17368	1.00193	0.210562	-0.00584248	0.997677	0.970375	0.0195499	-0.0132552	1.16742	1.05756	0.0539474	-0.0150006	1.20164	1.10825	0.244723	0.188322
8.91	1.17386	1.00229	0.208756	-0.00581536	1.00718	0.968215	0.0310743	-0.0134528	1.19992	1.05736	0.0633806	-0.0160022	1.20132	1.10668	0.238671	0.175501
8.92	1.17261	1.00249	0.21089	-0.00932439	1.01483	0.967926	0.0457218	-0.0141417	1.23106	1.07242	0.0742204	-0.0175046	1.19736	1.1069	0.234263	0.177981
8.93	1.17439	1.00312	0.212285	-0.00812283	1.02779	0.968158	0.0634044	-0.0127758	1.25751	1.06465	0.0852257	-0.0154424	1.19694	1.10967	0.235318	0.176269
8.94	1.17351	1.00366	0.207279	-0.00795385	1.03693	0.967869	0.0833302	-0.0101033	1.29009	1.05452	0.0932109	-0.0211282	1.19421	1.11007	0.236405	0.180077
8.95	1.16994	1.00376	0.200776	-0.00566431	1.05134	0.974319	0.101804	-0.0138193	1.32604	1.0561	0.102644	-0.0221593	1.19428	1.10888	0.24075	0.185597
8.96	1.16657	1.00312	0.198232	-0.00532846	1.06352	0.974855	0.113373	-0.0148278	1.34426	1.06283	0.107692	-0.0252526	1.19073	1.10928	0.241868	0.199046
8.97	1.16657	1.0025	0.19577	-0.00410418	1.06961	0.974333	0.119531	-0.019061	1.36936	1.05793	0.117869	-0.0221887	1.18796	1.10653	0.246772	0.203937
8.98	1.16585	1.00233	0.191832	-0.0046502	1.08218	0.971941	0.130264	-0.016784	1.38367	1.05833	0.125151	-0.0258418	1.17858	1.10713	0.248417	0.197195
8.99	1.16567	1.00278	0.190703	-0.00308466	1.0894	0.973547	0.134838	-0.0177925	1.39646	1.05635	0.12722	-0.0228074	1.17273	1.10518	0.245686	0.197212
9	1.16532	1.00377	0.191072	-0.00486606	1.0932	0.974114	0.145703	-0.0182839	1.39984	1.05548	0.124324	-0.0135275	1.16726	1.10322	0.246741	0.202103
9.01	1.16123	1.00449	0.193637	-0.00366239	1.09357	0.977637	0.156436	-0.015581	1.39581	1.05317	0.119897	-0.0177403	1.16369	1.10439	0.242954	0.20633
9.02	1.16086	1.0053	0.191462	0.000740114	1.10153	0.978202	0.164177	-0.00812786	1.38976	1.04034	0.120683	-0.0188009	1.16211	1.10498	0.236373	0.203815
9.03	1.15623	1.00593	0.190026	-9.08431e-05	1.09851	0.976895	0.1673	-0.0118393	1.38165	1.04319	0.118366	-0.0269907	1.15507	1.10261	0.234759	0.201999
9.04	1.15177	1.00712	0.189288	-0.00287422	1.10003	0.975865	0.159603	-0.0145073	1.37416	1.04375	0.123414	-0.0202738	1.14762	1.103	0.238577	0.203745
9.05	1.15106	1.00569	0.190047	-0.00372786	1.09853	0.975079	0.149618	-0.00707556	1.36133	1.03618	0.118366	-0.0176519	1.14328	1.10436	0.234263	0.20123
9.06	1.14998	1.00604	0.192201	-0.000868513	1.09851	0.974848	0.148122	-0.00919598	1.35256	1.02109	0.112574	-0.012408	1.14018	1.10593	0.233207	0.195117
9.07	1.14604	1.00531	0.189657	-0.00243269	1.09742	0.976499	0.161318	-0.0118943	1.33015	1.03279	0.11034	-0.0150004	1.13514	1.10925	0.224516	0.19082
9.08	1.14141	1.00492	0.190724	-0.00323598	1.08755	0.977294	0.162902	-0.00671373	1.31529	1.03289	0.104589	-0.00981542	1.13361	1.11161	0.222312	0.196898
9.09	1.1357	1.006	0.19616	-0.00498605	1.08681	0.978931	0.16299	-0.000894416	1.29978	1.03235	0.098093	-0.0129087	1.13127	1.11416	0.21688	0.196199
9.1	1.12926	1.00491	0.195791	-0.00217303	1.08415	0.979204	0.155248	0.00118325	1.28958	1.02423	0.0923835	-0.0180053	1.12697	1.11378	0.21151	0.191309
9.11	1.12873	1.00554	0.19577	-0.0037594	1.08226	0.978414	0.149838	0.0016485	1.27457	1.01953	0.0896114	-0.0122605	1.12348	1.11538	0.21421	0.193789
9.12	1.12501	1.00499	0.19614	-0.00447848	1.075	0.9779	0.144427	-0.00263193	1.26367	1.01892	0.0808816	-0.0127614	1.12	1.11596	0.216973	0.205457
9.13	1.12075	1.00381	0.191503	-0.00572033	1.07267	0.981432	0.137389	0.00434339	1.24673	1.0184	0.0714898	-0.00610345	1.11883	1.11539	0.216973	0.206016
9.14	1.11631	1.00379	0.189718	-0.00204699	1.06624	0.984121	0.136554	0.0102144	1.22912	1.02195	0.0635461	-0.00713454	1.1235	1.11555	0.215887	0.205492
9.15	1.11382	1.00377	0.193657	-0.00137608	1.06202	0.985217	0.140425	0.0102448	1.21349	1.02372	0.0628013	-0.00147822	1.12035	1.11635	0.222964	0.208007
9.16	1.10812	1.00378	0.195483	-0.00473869	1.04952	0.986834	0.137345	0.00811541	1.19581	1.04075	0.0592432	-0.00200848	1.12002	1.11655	0.223492	0.20371
9.17	1.10474	1.00326	0.197288	-0.00263229	1.04225	0.985508	0.121071	0.016116	1.17894	1.04078	0.0484139	-0.00359941	1.12116	1.11619	0.226192	0.201859
9.18	1.10188	1.00409	0.192939	-0.00301959	1.04225	0.983831	0.113373	0.0118875	1.15921	1.04946	0.0419064	-0.00516078	1.1188	1.11422	0.221288	0.198785
9.19	1.10046	1.00302	0.190765	-0.000565717	1.03164	0.978435	0.109546	0.0113615	1.16189	1.05586	0.033992	-0.00356995	1.11489	1.11383	0.219705	0.191448
9.2	1.10189	1.00241	0.188631	-0.000402171	1.02784	0.976471	0.102552	0.011383	1.15992	1.06406	0.0310838	-0.00209692	1.1157	1.11676	0.219146	0.190226
9.21	1.09921	1.00135	0.184672	-0.00111627	1.02521	0.975356	0.0971859	0.0151463	1.15191	1.06292	0.0302861	-0.0144996	1.11415	1.11595	0.220263	0.189003
9.22	1.09794	1.00064	0.180343	-0.00184584	1.01729	0.975574	0.0909838	0.0129775	1.1344	1.06413	0.0310605	-0.0145585	1.11574	1.11438	0.220263	0.18778
9.23	1.0997	1.00092	0.179994	-0.00154021	1.01351	0.972263	0.0841659	0.00974404	1.1229	1.0595	0.0354757	-0.0145585	1.11502	1.11475	0.218153	0.193894
9.24	1.09915	0.999944	0.181779	-0.00542603	1.0127	0.971111	0.0834622	0.00337727	1.12028	1.06242	0.0361678	-0.0124964	1.11121	1.11383	0.215949	0.19075
9.25	1.09613	1.00049	0.178209	-0.00753574	1.01081	0.972363	0.0772601	-0.00244211	1.11421	1.07121	0.0304051	-0.0155897	1.11017	1.11379	0.21272	0.187047
9.26	1.09792	1.00167	0.173491	-0.00982898	1.00966	0.972282	0.0694745	0.000195392	1.10958	1.05948	0.0296486	-0.0140579	1.10969	1.11259	0.208902	0.18523
9.27	1.10115	1.00239	0.167747	-0.0117799	1.00885	0.975428	0.0663954	-0.00194298	1.11165	1.06186	0.0217231	-0.0201855	1.10847	1.11298	0.204495	0.184042
9.28	1.10294	1.00106	0.167439	-0.0126649	1.00544	0.975984	0.0647239	-0.00085682	1.11104	1.04959	0.0202335	-0.0238091	1.10844	1.11354	0.206636	0.192636
9.29	1.10544	1.00151	0.166372	-0.0163197	1.00848	0.982142	0.0593136	0.000755447	1.0955	1.0355	0.0180406	-0.028994	1.10951	1.11352	0.213124	0.19875
9.3	1.1081	1.00189	0.165285	-0.0203516	1.00318	0.982204	0.0601494	0.00501441	1.07658	1.0297	0.016551	-0.0268729	1.1114	1.11253	0.222312	0.202418
9.31	1.11274	1.00179	0.166762	-0.018213	1.00127	0.984563	0.051704	-0.00192162	1.0739	1.03852	0.0129926	-0.0196846	1.11333	1.1127	0.223957	0.204199
9.32	1.11916	1.00116	0.167152	-0.0174816	0.99933	0.982158	0.0479212	-0.00398583	1.08197	1.03966	0.010841	-0.0196551	1.11325	1.11051	0.22613	0.195571
9.33	1.12379	1.00027	0.166783	-0.0153329	0.997395	0.983228	0.051792	-0.00236892	1.08271	1.0455	0.00939272	-0.0222181	1.1112	1.11071	0.22284	0.191867
9.34	1.1334	1.00145	0.167911	-0.0156506	0.992067	0.981895	0.0464256	0.000829835	1.09349	1.04908	0.00653769	-0.02375	1.10915	1.11086	0.21965	0.191309
9.35	1.14196	1.00074	0.167849	-0.0119235	0.988284	0.977361	0.0503404	0.00558016	1.09554	1.04851	8.28504e-05	-0.0186534	1.10474	1.11088	0.212084	0.192566
9.36	1.1489	0.999301	0.168937	-0.00852108	0.986762	0.976013	0.0519239	0.00984368	1.10571	1.0637	0.00153104	-0.0274324	1.10051	1.11031	0.211596	0.197422
9.37	1.15531	0.999939	0.170373	-0.00901508	0.984892	0.970384	0.0519239	0.0104262	1.12265	1.056	0.0123718	-0.0248399	1.0994	1.11091	0.206885	0.194348
9.38	1.16137	0.999501	0.172158	-0.0111467	0.981478	0.96906	0.0457658	0.013625	1.13964	1.05256	0.0102616	-0.0242801	1.09665	1.10894	0.19938	0.187047
9.39	1.16653	0.998873	0.168978	-0.0113448	0.976911	0.958851	0.0441823	0.00985738	1.17082	1.05501	0.0218471	-0.0217171	1.09512	1.10893	0.190696	0.187641
9.4	1.17028	1.0004	0.170065	-0.00694208	0.973845	0.961494	0.0403555	0.00505102	1.20542	1.06622	0.0356257	-0.025871	1.09248	1.10734	0.182137	0.183344
9.41	1.17189	1.00085	0.173265	-0.0078255	0.968888	0.959634	0.0442263	0.00404717	1.24203	1.05752	0.0450183	-0.0289938	1.08857	1.10678	0.173484	0.183414
9.42	1.17225	1.00059	0.178968	-0.00819623	0.968474	0.962323	0.0442263	0.00887988	1.26309	1.0529	0.0551143	-0.0294946	1.08235	1.10974	0.1752	0.195675
9.43	1.17188	1.0013	0.179686	-0.00908767	0.968105	0.963165	0.04493	0.00884512	1.29629	1.04895	0.0660378	-0.0269905	1.08436	1.10993	0.174742	0.196339
9.44	1.1719	0.999321	0.174968	-0.00664685	0.967713	0.966137	0.0426428	0.0110008	1.30921	1.03851	0.0703824	-0.0259889	1.08438	1.10976	0.180207	0.193265
9.45	1.16816	1.00041	0.172137	-0.00859258	0.965822	0.967982	0.0302826	0.0163507	1.33455	1.02344	0.0819757	-0.0316158	1.08746	1.10817	0.189987	0.19316
9.46	1.1621	1.00096	0.170721	-0.00968534	0.967713	0.969321	0.025664	0.0132432	1.34133	1.01127	0.0907063	-0.0285225	1.08784	1.11054	0.192688	0.191343
9.47	1.15727	1.00033	0.168547	-0.0114702	0.969236	0.970094	0.0234207	0.00952724	1.35219	1.0091	0.098692	-0.0141165	1.08436	1.11094	0.197532	0.201125
9.48	1.15103	1.00077	0.166023	-0.0059843	0.9673	0.976227	0.0219252	0.00422944	1.36639	1.01568	0.108705	-0.00642751	1.08634	1.11194	0.206194	0.205387
9.49	1.1439	1.00014	0.161674	-0.00490606	0.964213	0.981044	0.0203857	0.00428586	1.35142	1.01166	0.110153	-0.00586774	1.08679	1.11236	0.206288	0.198086
9.5	1.13502	0.997802	0.155561	-0.00703662	0.96917	0.981572	0.0219252	0.00215617	1.3378	1.00523	0.107257	-0.000181992	1.08562	1.11514	0.202965	0.20116
9.51	1.127	0.996014	0.150904	-0.00862443	0.966909	0.980261	0.022629	0.00319054	1.31267	1.00996	0.103616	-0.00324583	1.09068	1.11671	0.205667	0.207274
9.52	1.11829	0.997355	0.143416	-0.00684573	0.964647	0.976193	0.0286991	-0.00109907	1.30046	1.01014	0.098568	-0.00374665	1.09147	1.11789	0.203493	0.202418
9.53	1.11118	0.997818	0.144832	-0.00437547	0.961234	0.973734	0.0294909	-0.00210304	1.28009	1.01823	0.0940992	-0.00934399	1.08751	1.11948	0.215385	0.198715
9.54	1.10068	0.999079	0.141939	-0.00226857	0.963517	0.974782	0.0325259	2.66234e-05	1.26043	1.02521	0.089796	-0.00778266	1.08791	1.12064	0.219266	0.200531
9.55	1.09356	1.00016	0.14159	0.000552263	0.96617	0.971872	0.0372325	-0.00532775	1.24048	1.03045	0.0862298	-0.00675155	1.08956	1.12204	0.215416	0.198156
9.56	1.08698	0.999535	0.14157	0.000220863	0.970366	0.972943	0.0379802	-0.00593615	1.22353	1.02985	0.0746029	-0.00315746	1.09226	1.12242	0.218707	0.19868
9.57	1.07811	1.00007	0.140134	0.00271287	0.97341	0.972376	0.0431706	-9.50053e-05	1.20596	1.04219	0.0652103	-0.00728184	1.09768	1.12162	0.225196	0.189527
9.58	1.07153	1.00097	0.139046	0.0025617	0.97839	0.967291	0.0501205	0.0046814	1.1877	1.04505	0.0580107	-0.0114357	1.09885	1.12221	0.232772	0.192007
9.59	1.06641	1.00188	0.143354	0.00452306	0.987175	0.969435	0.0632284	0.00468143	1.17548	1.05967	0.0486181	-0.0124668	1.1039	1.12085	0.241932	0.199937
9.6	1.05985	1.00294	0.149468	0.00486208	0.993241	0.967013	0.0747969	0.00629385	1.15783	1.05555	0.0435288	-0.0186829	1.1124	1.11924	0.256649	0.209684
9.61	1.05349	1.00407	0.151581	0.00852332	1.00498	0.969951	0.0864093	0.00954905	1.15174	1.06317	0.0341362	-0.0192132	1.11475	1.11708	0.269131	0.206575
9.62	1.04958	1.00604	0.147622	0.00409288	1.0236	0.969688	0.0957784	0.0133214	1.13821	1.05606	0.0319846	-0.0207451	1.12528	1.11611	0.282761	0.217544
9.63	1.0432	1.00673	0.144729	0.00375853	1.03649	0.970222	0.107391	0.0116786	1.1341	1.04496	0.0268952	-0.0155012	1.13739	1.11566	0.289251	0.223099
9.64	1.03772	1.00591	0.150555	0.00114537	1.05128	0.967003	0.119003	0.00422502	1.12525	1.03628	0.0203576	-0.0134095	1.14595	1.11325	0.293504	0.236549
9.65	1.03526	1.00506	0.152709	0.00133425	1.06572	0.96913	0.131979	0.00163453	1.11315	1.04449	0.0195715	-0.00766477	1.15371	1.11257	0.296268	0.237177
9.66	1.03207	1.00576	0.153468	0.00202956	1.07404	0.964625	0.151949	0.00436828	1.10171	1.05096	0.0231713	-0.015943	1.16233	1.10779	0.296268	0.235361
9.67	1.03084	1.00592	0.150965	0.0016637	1.08811	0.966813	0.162902	0.00442492	1.08806	1.04278	0.0245368	-0.0190363	1.16627	1.10772	0.300118	0.240252
9.68	1.02715	1.00706	0.154945	6.78164e-05	1.10105	0.968679	0.182168	0.00448146	1.07448	1.05046	0.0274745	-0.0148529	1.17091	1.1065	0.299062	0.240147
9.69	1.02413	1.00731	0.151355	-0.00133753	1.11623	0.966839	0.183663	0.00931449	1.07313	1.03587	0.0238333	-0.0117596	1.1717	1.10544	0.304589	0.228619
9.7	1.02252	1.00652	0.146329	0.0010029	1.12723	0.969825	0.189821	0.0174029	1.06843	1.04351	0.0180405	-0.0143226	1.17206	1.10521	0.305054	0.21695
9.71	1.0248	1.00708	0.140975	-0.000693035	1.13797	0.96739	0.186742	0.0195284	1.07049	1.0318	0.0216403	-0.0101732	1.17559	1.10516	0.302881	0.211466
9.72	1.02445	1.00511	0.143867	0.00183227	1.14017	0.967101	0.183647	0.0232663	1.07053	1.04229	0.0165923	-0.0117685	1.17478	1.10412	0.305023	0.199798
9.73	1.02482	1.00441	0.140277	0.000623346	1.14439	0.966537	0.175949	0.0244179	1.05905	1.0388	0.0166337	-0.00920989	1.17719	1.10333	0.306141	0.200426
9.74	1.02675	1.00342	0.136605	0.00380479	1.14485	0.967596	0.172826	0.0314109	1.04827	1.05623	0.0158889	-0.00862514	1.17996	1.10275	0.306141	0.190051
9.75	1.02692	1.00282	0.133384	0.00112481	1.14411	0.964642	0.172122	0.0351867	1.0516	1.05398	0.0130339	-0.0153759	1.17996	1.10316	0.314866	0.188828
9.76	1.02765	1.00193	0.131538	-0.00103083	1.14793	0.96567	0.164469	0.0410921	1.04885	1.04401	0.00513086	-0.0116684	1.1792	1.1071	0.320858	0.187081
9.77	1.02872	1.00204	0.136892	0.000188869	1.14111	0.965351	0.153692	0.0442594	1.05563	1.03405	0.000124206	-0.023015	1.18232	1.10692	0.324646	0.184671
9.78	1.03472	0.999995	0.13043	-0.000911127	1.14032	0.965613	0.141376	0.0432281	1.0535	1.0264	-0.0042204	-0.0327707	1.18746	1.10574	0.325205	0.182296
9.79	1.0377	1.00082	0.130779	-0.000794483	1.13084	0.964237	0.132183	0.0432313	1.05563	1.03924	0.00368263	-0.0394625	1.19295	1.10872	0.323994	0.188968
9.8	1.04258	1.00227	0.132194	-0.00239877	1.12669	0.963917	0.122945	0.0405571	1.07185	1.0427	0.00802723	-0.0332509	1.19615	1.10755	0.330546	0.199483
9.81	1.04625	1.00129	0.136502	-0.000322964	1.12021	0.964455	0.119866	0.0384914	1.09151	1.04561	0.0203989	-0.0295978	1.1981	1.11107	0.335482	0.200112
9.82	1.04846	1.0021	0.140441	-0.000196264	1.11388	0.970903	0.107479	0.0347827	1.13491	1.03686	0.0355429	-0.0264455	1.19732	1.11048	0.330049	0.19344
9.83	1.05176	1.00247	0.143724	0.000471918	1.11277	0.973308	0.106643	0.0427875	1.18099	1.04565	0.0529013	-0.0296272	1.19538	1.1105	0.324646	0.192217
9.84	1.05241	1.00436	0.14914	-0.000247489	1.10512	0.970091	0.0981536	0.0401133	1.25487	1.03639	0.0782452	-0.0369333	1.19257	1.11266	0.32356	0.191588
9.85	1.05358	1.00508	0.150904	0.000473448	1.10129	0.973277	0.0896202	0.0390484	1.32065	1.0269	0.104955	-0.038966	1.19106	1.11304	0.317505	0.184252
9.86	1.05529	1.00607	0.155253	0.00351552	1.09405	0.976246	0.0780958	0.0309859	1.40474	1.02334	0.141925	-0.0358727	1.18908	1.11364	0.315301	0.194034
9.87	1.054	1.0059	0.155274	0.00329724	1.09331	0.979215	0.0772601	0.0240795	1.48622	1.01629	0.178854	-0.0193751	1.18984	1.11504	0.308811	0.197667
9.88	1.04973	1.00626	0.164588	0.00400406	1.08759	0.975736	0.0665274	0.0294039	1.57104	1.01098	0.215741	-0.0111558	1.18867	1.11565	0.307135	0.198226
9.89	1.04711	1.0049	0.168526	0.00556549	1.08302	0.979777	0.0626566	0.0288258	1.64838	0.999879	0.250601	0.000687087	1.18394	1.11467	0.305551	0.198785
9.9	1.04355	1.00626	0.170701	0.00625373	1.07391	0.978993	0.054915	0.0192117	1.70954	0.994105	0.28753	0.0126774	1.17494	1.11503	0.295274	0.196269
9.91	1.03961	1.00751	0.172855	0.00552419	1.07009	0.981686	0.0487129	0.0191813	1.75221	0.993562	0.31428	0.019895	1.16985	1.11152	0.289872	0.199309
9.92	1.03529	1.00787	0.172117	0.00496559	1.0655	0.98196	0.0471734	0.0170516	1.77187	0.997076	0.336024	0.0223991	1.16477	1.11368	0.282761	0.209125
9.93	1.03245	1.00795	0.175707	0.006148	1.05743	0.983841	0.0356929	0.015439	1.79293	1.00297	0.357828	0.0255513	1.15619	1.11349	0.27947	0.210278
9.94	1.0286	1.0083	0.174599	0.00594985	1.0556	0.988387	0.0294908	0.0186336	1.79026	0.998772	0.365855	0.0369817	1.15234	1.11467	0.268106	0.213981
9.95	1.0267	1.00713	0.172794	0.00470602	1.0488	0.986501	0.022541	0.0196377	1.77532	1.00994	0.367262	0.0509458	1.14718	1.11392	0.259444	0.217649
9.96	1.02317	1.00614	0.167419	0.00414747	1.04162	0.984311	0.0232888	0.0217978	1.75157	1.01933	0.360642	0.0540097	1.14059	1.11197	0.25134	0.205981
9.97	1.02113	1.00704	0.166701	0.00222401	1.03401	0.980835	0.0171307	0.0223759	1.72029	1.03103	0.359193	0.0540391	1.13352	1.11157	0.245875	0.199274
9.98	1.01822	1.00687	0.161305	0.0018892	1.02942	0.984066	0.0124681	0.0170743	1.6823	1.01993	0.349801	0.0524778	1.12528	1.11294	0.237771	0.196269
9.99	1.01515	1.00805	0.156279	-0.00126248	1.02716	0.98111	0.00938906	0.0134155	1.63748	1.01755	0.333044	0.0504745	1.12177	1.10978	0.231779	0.196339
10	1.01312	1.00526	0.154515	-0.00113732	1.02755	0.979227	0.00710176	0.0198274	1.59674	1.01165	0.32208	0.0452011	1.12141	1.1104	0.22737	0.187221
10.01	1.00933	1.00463	0.151642	-0.00431012	1.02525	0.977879	0.00943304	0.0171727	1.56212	1.01155	0.303213	0.0348607	1.11286	1.11098	0.218117	0.191518
10.02	1.00736	1.00401	0.152771	-0.00519035	1.02073	0.974663	0.00943304	0.0182602	1.52684	1.01912	0.289435	0.0391029	1.11209	1.11059	0.212218	0.183553
10.03	1.00478	1.00413	0.148093	-0.00589119	1.02271	0.972044	0.0124241	0.0171876	1.47935	1.01795	0.264776	0.0354793	1.10975	1.1104	0.199208	0.180479
10.04	1.00196	1.00505	0.141652	-0.00627725	1.01964	0.970185	0.0155472	0.0166626	1.44063	1.02214	0.246654	0.0194531	1.10743	1.10982	0.189863	0.174365
10.05	0.999161	1.00606	0.141652	-0.00475291	1.01696	0.97367	0.0155911	0.0134908	1.41416	1.0268	0.22998	0.00858236	1.10399	1.10844	0.181107	0.173772
10.06	0.997987	1.00634	0.145201	-0.00673772	1.01655	0.972868	0.0125121	0.015126	1.38231	1.02982	0.21765	0.00392774	1.10038	1.10688	0.167507	0.176846
10.07	0.994222	1.00637	0.143047	-0.00327278	1.01386	0.974194	0.0132599	0.010798	1.34976	1.0327	0.201679	0.00448752	1.09572	1.1063	0.161018	0.180479
10.08	0.994339	1.00755	0.143785	-0.002112	1.01312	0.973651	0.0155911	0.00809024	1.3287	1.04967	0.187901	0.0122945	1.0926	1.10492	0.152883	0.185405
10.09	0.992972	1.00784	0.150678	-0.000709821	1.0089	0.978194	0.0163829	0.00964184	1.30562	1.05376	0.18065	0.0153878	1.09028	1.10788	0.142016	0.18544
10.1	0.992298	1.00993	0.150986	-0.001569	1.00009	0.980623	0.0171307	0.00641695	1.27908	1.06429	0.168433	0.0185401	1.08325	1.10671	0.131677	0.187815
10.11	0.992655	1.01059	0.153879	0.000357005	0.995111	0.981159	0.00565022	0.0079686	1.25806	1.07318	0.153951	0.0169787	1.08242	1.10867	0.124567	0.177999
10.12	0.993195	1.0116	0.153448	0.00266508	0.994654	0.978984	0.00103165	0.00900301	1.24165	1.07143	0.141578	0.00970207	1.07934	1.10769	0.115314	0.17985
10.13	0.994279	1.01225	0.156628	0.00154655	0.990847	0.979765	-0.000507898	0.00574767	1.22942	1.0667	0.137893	0.011234	1.07537	1.10988	0.108825	0.171291
10.14	1.00228	1.01047	0.15952	0.0016818	0.988194	0.981051	-0.00820554	0.00836419	1.2192	1.0608	0.131272	0.0200131	1.07107	1.10909	0.108918	0.16944
10.15	1.00778	1.00922	0.161326	0.00184725	0.984693	0.979964	-0.0143196	0.0110719	1.20487	1.0497	0.12688	0.0251391	1.07143	1.10928	0.104602	0.173073
10.16	1.01418	1.01032	0.165285	0.004094	0.981984	0.984788	-0.0127801	0.00623454	1.19461	1.04263	0.121703	0.0199836	1.06995	1.11161	0.106745	0.1773
10.17	1.02361	1.00889	0.166023	0.00233895	0.979688	0.982095	-0.0180584	0.012076	1.18506	1.0433	0.114497	0.0174206	1.06682	1.11158	0.100752	0.171815
10.18	1.02998	1.0078	0.165264	0.00196245	0.977392	0.982878	-0.0212255	0.00623458	1.16887	1.0316	0.106465	0.00551882	1.06452	1.11351	0.0969331	0.16385
10.19	1.03743	1.0079	0.160567	0.0036879	0.978901	0.977245	-0.0243045	0.00088766	1.15525	1.0264	0.09774	-0.00334863	1.05633	1.11407	0.0942007	0.161964
10.2	1.04686	1.00602	0.160956	0.0019042	0.981976	0.975072	-0.0334977	-0.002786	1.1497	1.02007	0.0926144	-0.0189035	1.05748	1.11404	0.0845135	0.161999
10.21	1.05489	1.0054	0.151581	0.000291441	0.980507	0.975586	-0.0312543	-0.00487758	1.14628	0.998342	0.0896728	-0.0219673	1.05671	1.11324	0.0796388	0.165702
10.22	1.06682	1.00496	0.144113	0.000416562	0.983582	0.978002	-0.0312103	-0.00802029	1.13541	1.0078	0.0882619	-0.0183732	1.05284	1.11381	0.0763476	0.168706
10.23	1.07873	1.00344	0.139128	-0.000767483	0.980091	0.978503	-0.0357409	-0.0106154	1.1313	1.01719	0.0824658	-0.0199051	1.05284	1.11456	0.0806634	0.169929
10.24	1.08727	1.00478	0.137672	-0.00078309	0.979644	0.979072	-0.0325738	-0.0196604	1.12189	1.01728	0.0845697	-0.0147496	1.04928	1.11375	0.0872147	0.18275
10.25	1.09592	1.00586	0.134841	0.000236953	0.978523	0.978015	-0.0302865	-0.0217991	1.11922	1.02489	0.0838237	-0.0152209	1.04303	1.1157	0.0921515	0.182156
10.26	1.10601	1.00587	0.12803	0.00319896	0.976262	0.974523	-0.0378962	-0.0185831	1.1138	1.03286	0.0802392	-0.00747294	1.03834	1.11591	0.0932693	0.181003
10.27	1.1161	1.00552	0.126901	0.00457232	0.978936	0.975359	-0.0409752	-0.0190181	1.10226	1.03148	0.0749999	-0.010036	1.03873	1.11475	0.0916237	0.185929
10.28	1.12516	1.00571	0.12405	0.00174337	0.973988	0.975629	-0.0447581	-0.00840884	1.09335	1.03372	0.0698393	-0.00947635	1.03285	1.11436	0.0884257	0.18289
10.29	1.13904	1.00399	0.121896	0.00255209	0.972866	0.977261	-0.0485409	-0.00519138	1.09269	1.04813	0.0682762	-0.00832739	1.03402	1.11338	0.0852013	0.182226
10.3	1.14899	1.00418	0.117936	0.00408484	0.970179	0.978312	-0.0462536	0.000125283	1.0921	1.05371	0.0616667	-0.00729627	1.03127	1.11613	0.0889628	0.185929
10.31	1.15909	1.00516	0.123722	0.00634154	0.971275	0.974326	-0.0439223	0.00605072	1.0826	1.06879	0.0622966	-0.00219967	1.02891	1.11653	0.0867941	0.179221
10.32	1.1668	1.00452	0.131907	0.00542248	0.967066	0.973799	-0.041679	0.0124796	1.07527	1.06214	0.0549436	0.00501802	1.02731	1.11575	0.0895	0.174959
10.33	1.17305	1.00452	0.135128	0.00852681	0.966291	0.9722	-0.041679	0.0146793	1.07252	1.05311	0.0512299	0.010203	1.02535	1.11341	0.0835122	0.179291
10.34	1.17897	1.00327	0.135887	0.00833416	0.96593	0.971382	-0.0401835	0.0174267	1.06562	1.05281	0.0468144	0.00557774	1.02459	1.11481	0.0731465	0.17447
10.35	1.1855	1.00355	0.140133	0.00936816	0.969004	0.971654	-0.0378522	0.0158842	1.05752	1.04737	0.0431024	0.0034566	1.02535	1.11383	0.0688043	0.170872
10.36	1.19265	1.00283	0.142616	0.00654985	0.970143	0.971665	-0.0348611	0.0164714	1.04736	1.04332	0.0416907	0.0034566	1.03044	1.11264	0.0579418	0.16654
10.37	1.20052	1.004	0.145857	0.00463495	0.967499	0.973242	-0.0302425	0.0191277	1.04942	1.03745	0.0416852	-0.00275946	1.02968	1.11398	0.0541895	0.161545
10.38	1.2114	1.00382	0.150165	0.0088433	0.96526	0.970011	-0.0294508	0.014395	1.06431	1.04212	0.0366397	-0.00284779	1.03283	1.11361	0.0497852	0.168741
10.39	1.2177	1.00525	0.156935	0.00659256	0.964826	0.971861	-0.0302865	0.0117997	1.06156	1.05091	0.0287408	-0.00602948	1.03127	1.11461	0.0476118	0.174296
10.4	1.22676	1.0065	0.170229	0.00764977	0.963347	0.970267	-0.0271635	0.00865679	1.05951	1.04686	0.0243984	0.00277909	1.03168	1.11187	0.046494	0.177894
10.41	1.23817	1.00642	0.176999	0.00836515	0.961434	0.97077	-0.0279553	0.00168028	1.05886	1.04864	0.0222479	0.00339776	1.03404	1.11085	0.0454073	0.185195
10.42	1.25046	1.00575	0.184569	0.00714853	0.961043	0.969404	-0.0272075	-0.0021014	1.06483	1.0452	0.0207177	-0.00432072	1.02863	1.11125	0.0410604	0.190121
10.43	1.26371	1.00599	0.193227	0.00657586	0.956521	0.969647	-0.0249202	-0.0021102	1.06483	1.03826	0.0171198	-0.000196317	1.02638	1.11046	0.0404084	0.190191
10.44	1.27827	1.00711	0.2065	0.00157775	0.955782	0.968296	-0.0249642	-0.00160179	1.06623	1.03599	0.0142249	-0.0043502	1.02496	1.10927	0.0403508	0.190156
10.45	1.29326	1.00618	0.221968	-0.000383954	0.9531	0.969363	-0.0234247	-0.00109359	1.06065	1.03599	0.0091795	-0.00278881	1.02511	1.10808	0.0375297	0.198086
10.46	1.30362	1.00497	0.233846	-0.00183288	0.952302	0.968807	-0.0250082	-0.00268469	1.06995	1.04073	0.003307	-0.00540294	1.02207	1.10811	0.0412911	0.203047
10.47	1.31498	1.00513	0.241047	0.0017957	0.952221	0.967715	-0.0281313	-0.0042758	1.06317	1.03904	-0.0061221	-0.00231406	1.02067	1.10575	0.0433448	0.20916
10.48	1.32545	1.0043	0.252187	0.00226715	0.958618	0.966129	-0.022765	0.00319566	1.04622	1.04378	-0.00186242	0.000362359	1.01643	1.10572	0.0444048	0.206784
10.49	1.33469	1.00321	0.260824	0.00397237	0.956308	0.964223	-0.0142316	0.0074812	1.04351	1.01747	-0.00401294	0.0080764	1.01692	1.10413	0.0427636	0.199518
10.5	1.34076	1.00021	0.261152	0.00148488	0.957724	0.967904	-0.0181024	0.0112756	1.04684	1.01276	-0.00330986	0.00919142	1.01273	1.1061	0.0389179	0.18792
10.51	1.34504	0.999374	0.262608	0.000555813	0.958032	0.96785	-0.0195979	0.0128792	1.04475	1.01452	-0.00554304	0.0133114	1.00581	1.10554	0.0388913	0.187326
10.52	1.34549	0.999549	0.258977	0.00155873	0.957949	0.96755	-0.0241725	0.0187779	1.04006	1.00802	-0.009141	0.00661943	1.007	1.10435	0.0345178	0.191623
10.53	1.34253	0.999549	0.262916	-3.29088e-05	0.958605	0.968077	-0.0280873	0.011349	1.04006	1.01625	-0.0134834	0.00302088	1.00621	1.10529	0.0275293	0.195186
10.54	1.33794	0.998211	0.259285	0.00351479	0.954697	0.966998	-0.0304186	0.00924517	1.038	1.01573	-0.0236156	0.00870222	1.00499	1.10449	0.0238326	0.196444
10.55	1.32854	0.9984	0.247817	0.00404612	0.953884	0.966687	-0.0336736	0.0173042	1.04017	1.01346	-0.0300258	0.00254066	1.00109	1.10488	0.0278574	0.190924
10.56	1.32281	0.999659	0.239898	0.00477861	0.951963	0.967737	-0.0305506	0.0205849	1.02742	1.01978	-0.0300258	-0.00368765	1	1.10602	0.0313483	0.17985
10.57	1.3116	1.0001	0.239509	0.0019835	0.94961	0.971221	-0.0282633	0.0228311	1.03556	1.02152	-0.0307288	-0.00368769	1.0013	1.10698	0.0354044	0.178697
10.58	1.29874	1.00279	0.233067	0.00445696	0.947272	0.973832	-0.0336296	0.0207264	1.03494	1.00385	-0.0263865	-0.00737023	1.00459	1.10874	0.0411103	0.187885
10.59	1.28687	1.00449	0.22084	0.00534174	0.946053	0.974851	-0.0374564	0.0186564	1.03626	1.02092	-0.0221268	-0.00937342	1.00354	1.1113	0.0397467	0.191448
10.6	1.2753	1.00691	0.215465	0.0085089	0.947887	0.975938	-0.0328378	0.0175642	1.03358	1.02154	-0.025063	-0.0177401	1.00806	1.11207	0.0444445	0.207378
10.61	1.2626	1.00772	0.209023	0.00871004	0.948592	0.974571	-0.0313423	0.0272443	1.04246	1.01627	-0.0242773	-0.0249873	1.01336	1.1146	0.0433244	0.210382
10.62	1.25241	1.00808	0.200058	0.0104661	0.945516	0.978025	-0.0344213	0.0256913	1.05406	1.02319	-0.0205967	-0.0172982	1.01986	1.11658	0.053647	0.209754
10.63	1.24472	1.00827	0.191072	0.00961645	0.94318	0.977668	-0.0366646	0.0321409	1.06352	1.02613	-0.0134008	-0.0240445	1.0205	1.1162	0.0651097	0.211605
10.64	1.23825	1.00962	0.181779	0.00891769	0.943907	0.979481	-0.0373684	0.0348479	1.07364	1.02957	-0.00686659	-0.0276386	1.02701	1.11874	0.0672217	0.215133
10.65	1.23689	1.0098	0.169921	0.00875537	0.947261	0.976241	-0.0364886	0.0349077	1.07972	1.02832	0.00247982	-0.0219529	1.03195	1.11992	0.0699224	0.221212
10.66	1.23497	1.00891	0.162762	0.0083919	0.947191	0.977275	-0.0411072	0.0337514	1.09597	1.02197	0.00897268	-0.0136157	1.03371	1.1213	0.0687039	0.230994
10.67	1.23616	1.00767	0.153817	0.00784747	0.946791	0.976976	-0.041899	0.0304954	1.10338	1.02789	0.0125293	-0.00742909	1.03539	1.1225	0.0638123	0.234068
10.68	1.23884	1.00641	0.14518	0.00382418	0.945193	0.979338	-0.0388199	0.028913	1.11416	1.03552	0.0133564	-0.00377599	1.0358	1.12234	0.0615849	0.228583
10.69	1.24268	1.00463	0.145549	0.00311732	0.943616	0.977459	-0.0411952	0.0315604	1.11757	1.03896	0.0141835	-0.0032163	1.0362	1.12253	0.0658711	0.232286
10.7	1.24959	1.00391	0.135438	0.00189472	0.940181	0.975009	-0.0473093	0.0295002	1.12365	1.04771	0.0192702	-0.00115407	1.03658	1.12134	0.0636614	0.228618
10.71	1.2596	1.0031	0.129594	0.00311845	0.935573	0.976868	-0.0495526	0.0183111	1.12424	1.04895	0.0170784	0.000318953	1.03551	1.11898	0.06626	0.226871
10.72	1.26708	1.00301	0.128426	0.00280742	0.939327	0.975481	-0.0457698	0.0157033	1.11939	1.04848	0.0228269	-0.00218516	1.03285	1.117	0.0552795	0.221946
10.73	1.27618	1.00309	0.123647	0.00723204	0.937413	0.975243	-0.041987	0.013552	1.11536	1.0344	0.0170371	0.00297033	1.03458	1.1168	0.0463905	0.21157
10.74	1.28038	1.00048	0.120695	0.013194	0.935868	0.976017	-0.0474413	0.0145958	1.10725	1.03383	0.0170784	0.00193922	1.02812	1.11563	0.0445508	0.209858
10.75	1.28312	0.999933	0.11879	0.0121142	0.930868	0.976544	-0.0489809	0.00818426	1.10318	1.04087	0.0163341	-0.00171382	1.02636	1.11622	0.0382699	0.200112
10.76	1.28425	0.999665	0.115099	0.0136788	0.935014	0.976227	-0.0451101	0.0055764	1.09775	1.02917	0.015631	-0.00268597	1.02775	1.11385	0.0342136	0.201334
10.77	1.28456	0.998857	0.110312	0.0134893	0.937639	0.971886	-0.0466496	0.00662024	1.08023	1.01861	0.0193116	-0.0124372	1.0248	1.11367	0.033547	0.203745
10.78	1.28379	0.998152	0.104033	0.00835289	0.938796	0.972973	-0.0435705	0.00398201	1.07689	1.02095	0.0069876	-0.0134978	1.02514	1.11363	0.0313273	0.205526
10.79	1.28401	0.999866	0.0978108	0.00445481	0.942629	0.974562	-0.0342894	0.000826463	1.06949	1.00633	0.0018595	-0.0137026	1.02867	1.11185	0.0334261	0.209823
10.8	1.27947	1.00032	0.0980893	0.00213827	0.942607	0.975646	-0.0366647	0.00666916	1.06134	1.00988	-0.0111262	-0.0179773	1.03159	1.115	0.0355344	0.208007
10.81	1.27347	1.00051	0.0969317	-0.00106616	0.949123	0.977784	-0.0312983	0.0146724	1.04863	1.01165	-0.0140212	-0.0180982	1.03201	1.1154	0.0364281	0.204269
10.82	1.26875	0.998818	0.0972512	-0.00180881	0.949144	0.976451	-0.0297588	0.0109294	1.04316	1.01576	-0.0227059	-0.0224024	1.03352	1.11678	0.0443712	0.201229
10.83	1.26238	0.998462	0.0947355	-0.00344475	0.952533	0.977259	-0.0296708	0.0194499	1.03234	1.02638	-0.0219201	-0.0230829	1.03411	1.11874	0.0470961	0.206784
10.84	1.25966	0.998199	0.0892306	-0.00853852	0.9506	0.974746	-0.022721	0.0205454	1.02292	1.02582	-0.0204727	-0.017076	1.03943	1.12207	0.0449877	0.200042
10.85	1.25731	1.00064	0.0909608	-0.0078207	0.951751	0.976242	-0.022677	0.0199977	1.01753	1.02829	-0.0262625	-0.00635555	1.03844	1.12404	0.0439857	0.212863
10.86	1.25476	1.0019	0.0880201	-0.00712298	0.949079	0.975643	-0.022677	0.0173502	1.00609	1.02414	-0.0356916	-0.00865649	1.03621	1.12698	0.047911	0.209858
10.87	1.2553	1.00091	0.0930591	-0.00586766	0.949123	0.975593	-0.0195539	0.0157679	1.00598	1.03106	-0.0378835	-0.00418155	1.03321	1.12719	0.0511304	0.211081
10.88	1.25403	1.00099	0.0949343	0.00100818	0.951056	0.973079	-0.0233807	0.0200281	0.995778	1.03282	-0.0364774	-0.00327128	1.0378	1.12564	0.0584309	0.214086
10.89	1.25621	0.999817	0.0935315	0.00665041	0.951403	0.973262	-0.0288351	0.0258662	0.993684	1.03099	-0.0380075	-0.0115245	1.0373	1.12487	0.0611234	0.21164
10.9	1.25784	0.999911	0.0942821	0.0101796	0.955182	0.971821	-0.0204337	0.0210536	0.987015	1.02628	-0.0307702	-0.00790088	1.03619	1.12095	0.0692214	0.210418
10.91	1.26112	0.999911	0.0904663	0.0147745	0.950187	0.971759	-0.0235567	0.014689	0.991629	1.02094	-0.0300258	-0.00784197	1.03781	1.12016	0.0745447	0.205562
10.92	1.26528	1.00109	0.0844054	0.0143628	0.947146	0.971449	-0.0181463	0.0195794	0.978873	1.01442	-0.0293228	-0.00165532	1.03798	1.12134	0.0749641	0.205562
10.93	1.26799	0.999208	0.0747455	0.0125737	0.949036	0.972164	-0.0204776	0.00475031	0.97484	1.00496	-0.0300672	-0.00675194	1.04135	1.12212	0.0800696	0.201859
10.94	1.27069	1.00074	0.0718459	0.0142936	0.954357	0.974322	-0.0174426	-0.00152744	0.98434	1.00379	-0.0360223	-0.00931493	1.04272	1.12075	0.0862728	0.203012
10.95	1.27106	0.998226	0.0682456	0.011789	0.95705	0.975136	-0.0182343	-0.000897443	0.982944	0.999055	-0.0337891	-0.0273739	1.04842	1.11624	0.0907868	0.190785
10.96	1.27431	0.998047	0.0664447	0.0110541	0.960504	0.970301	-0.0173986	0.00336304	0.980928	1.00251	-0.03168	-0.0310269	1.05252	1.11252	0.0908367	0.190156
10.97	1.27578	0.999673	0.060294	0.0106409	0.960091	0.970806	-0.0173546	0.00558477	0.979609	1.00311	-0.0352779	-0.0295243	1.05744	1.11311	0.094708	0.183379
10.98	1.2776	0.999673	0.0552093	0.00921223	0.958896	0.971067	-0.0135717	0.00732855	0.983719	0.989634	-0.0287437	-0.0316159	1.06066	1.1121	0.0932946	0.174331
10.99	1.27288	0.998507	0.049069	0.00618022	0.958549	0.97399	-0.0120322	-0.000453932	0.981742	0.995501	-0.0293641	-0.0192427	1.06735	1.11053	0.0937954	0.169405
11	1.2705	0.998335	0.0421873	0.00244594	0.964283	0.977232	-0.0135277	0.00019317	0.981738	0.984404	-0.0264692	-0.019773	1.07169	1.11208	0.0888814	0.166295
11.01	1.26541	0.997803	0.0374413	-0.00164024	0.970386	0.979358	-0.0173546	0.00248409	0.969342	0.985577	-0.0250631	-0.0104635	1.07878	1.1119	0.0910723	0.173702
11.02	1.26143	0.997353	0.0342025	-0.00302074	0.973035	0.979355	-0.0195979	0.00131183	0.977182	0.985581	-0.0287023	-0.00846024	1.08786	1.11012	0.0959864	0.174959
11.03	1.25754	0.99835	0.0409838	-0.00158038	0.973817	0.976441	-0.0111085	0.00808187	0.972303	0.984444	-0.0330447	-0.00230304	1.09104	1.11014	0.107473	0.183483
11.04	1.25366	0.998441	0.0421889	-0.00277443	0.974925	0.97403	-0.0133518	0.0158876	0.969396	0.994346	-0.0300671	-0.00333417	1.09338	1.10816	0.121151	0.189597
11.05	1.25214	0.998892	0.0400804	6.50808e-05	0.974903	0.974817	-0.0103168	0.0141061	0.972536	0.994927	-0.032962	-0.000741662	1.0985	1.10873	0.137615	0.199972
11.06	1.24776	0.999076	0.0439551	0.00185894	0.976771	0.979676	-0.00882124	0.016216	0.970721	0.994501	-0.0358155	0.00812577	1.10404	1.11029	0.153014	0.20668
11.07	1.2448	0.997643	0.0408425	0.00188304	0.981332	0.981032	-0.00882122	0.0183564	0.968943	0.990488	-0.0430528	0.00862656	1.1143	1.1097	0.166223	0.207938
11.08	1.24663	0.997291	0.0442917	0.00135415	0.984785	0.979985	-0.0134398	0.0134273	0.969798	0.996936	-0.0459891	0.0143713	1.11898	1.1097	0.176113	0.218907
11.09	1.24842	0.997848	0.050582	0.00100535	0.987826	0.973596	-0.0188062	0.0147727	0.981415	1.00875	-0.0387519	0.0102764	1.12446	1.1097	0.190918	0.223204
11.1	1.25463	0.996952	0.0505064	0.00382375	0.984764	0.969567	-0.0125601	0.015205	0.990323	1.01409	-0.040985	0.0164924	1.13433	1.10795	0.199619	0.225091
11.11	1.25978	0.996411	0.055778	0.00680157	0.985546	0.9669	-0.00873328	0.00702371	1.0084	1.01179	-0.0424325	0.00874447	1.14465	1.10814	0.209479	0.223798
11.12	1.26515	0.997306	0.0600037	0.0113681	0.990845	0.965534	-0.009613	0.00702831	1.02574	1.01186	-0.0350712	0.00108493	1.15567	1.10775	0.216114	0.220694
11.13	1.2728	0.998021	0.0585074	0.0123796	0.990476	0.96682	-0.0150233	0.00928513	1.0429	1.01482	-0.0322176	-0.00301001	1.17423	1.10461	0.222155	0.215809
11.14	1.27958	0.99892	0.0605786	0.0144571	0.99508	0.968966	-0.0181464	0.000906119	1.0506	1.0067	-0.0292814	-0.00298051	1.19799	1.10424	0.23311	0.216408
11.15	1.28619	0.998841	0.0623433	0.0172384	0.998512	0.967654	-0.0173986	0.00311898	1.06388	1.01368	-0.0315559	0.000584083	1.22092	1.10565	0.238055	0.212805
11.16	1.29713	0.998217	0.0563576	0.0179081	1.00114	0.970045	-0.0205657	-0.00483853	1.07925	1.01539	-0.0214652	-0.00613274	1.25141	1.10546	0.248948	0.212246
11.17	1.3057	0.999739	0.0557416	0.0192816	1.00303	0.970845	-0.0267238	-0.00963073	1.0833	1.01887	-0.011333	-0.00660406	1.2804	1.1025	0.25984	0.21291
11.18	1.31206	1.00064	0.0513705	0.0213786	1.00492	0.970574	-0.0190701	-0.00900521	1.0867	1.03128	-0.00976149	-0.00916709	1.31298	1.10233	0.271358	0.208648
11.19	1.31882	1.00153	0.0445535	0.0211956	1.00833	0.975934	-0.0144516	-0.00944951	1.08605	1.0219	-0.00761096	-0.0143521	1.3464	1.10509	0.276272	0.204386
11.2	1.32372	1.00225	0.0412707	0.0194139	1.00607	0.975678	-0.0167828	-0.01102	1.08881	1.02251	-0.00608082	-0.0226009	1.38298	1.10648	0.288917	0.202535
11.21	1.32844	1.00224	0.0360191	0.0178247	1.00948	0.974086	-0.0160351	-0.00138959	1.08665	1.0259	-0.00463338	-0.0267548	1.4179	1.10571	0.301562	0.206867
11.22	1.33147	1.00198	0.031874	0.0153639	1.01443	0.973046	-0.0113285	-0.00405568	1.07306	1.02649	-0.00690795	-0.0293768	1.45337	1.10397	0.323409	0.218495
11.23	1.33264	1.00172	0.0255541	0.0115038	1.01634	0.974147	-0.00675393	0.000248253	1.06504	1.03116	-0.00612223	-0.0304373	1.48638	1.1024	0.338214	0.222228
11.24	1.33264	1.00145	0.0224584	0.00900867	1.01369	0.973619	-0.00134359	0.00237872	1.05687	1.02411	-0.00388904	-0.0320282	1.51696	1.102	0.355179	0.227184
11.25	1.33349	1.00109	0.0193394	0.0040501	1.01634	0.974421	-0.000551826	0.00350476	1.03785	1.01072	0.00409262	-0.032529	1.54249	1.10078	0.366634	0.228936
11.26	1.32669	1.001	0.0209222	0.000713602	1.01298	0.971199	0.00340696	0.0120575	1.03584	1.0166	-0.00455071	-0.0273735	1.56564	1.09824	0.373802	0.230718
11.27	1.3211	1.00136	0.0172553	-0.002098	1.0096	0.967716	0.00956505	0.0162579	1.03166	1.0143	-0.00463389	-0.027403	1.5899	1.1014	0.37712	0.226421
11.28	1.31294	1.00056	0.0183331	-0.00614583	1.0115	0.97011	0.00503445	0.0178711	1.02748	1.00312	-0.00761166	-0.0295537	1.61138	1.10239	0.388607	0.217233
11.29	1.30741	1.00029	0.0168464	-0.00628518	1.01342	0.966035	0.00578223	0.0195191	1.01868	0.996668	-0.0134017	-0.023367	1.63246	1.10043	0.40507	0.223312
11.3	1.30024	1.00047	0.0157581	-0.00573084	1.02028	0.971894	0.0025712	0.0253677	1.01178	0.992548	-0.0134848	-0.0213343	1.65067	1.09883	0.423693	0.225198
11.31	1.29264	1.00201	0.0166658	-0.00604568	1.01915	0.974526	0.00490249	0.0280811	1.00109	0.990439	-0.0193156	-0.0187418	1.66817	1.09823	0.43518	0.221495
11.32	1.28415	1.0012	0.0146798	-0.00758254	1.01463	0.977435	0.00490249	0.0259854	1.00112	0.990563	-0.0186543	-0.00628022	1.68679	1.099	0.444508	0.217897
11.33	1.27803	1.00119	0.0184843	-0.00752935	1.02037	0.978486	0.00107569	0.0270249	1.00101	0.988843	-0.0187784	-0.00315743	1.70109	1.10113	0.457153	0.219154
11.34	1.2716	0.998934	0.0170821	-0.00795612	1.02424	0.984146	-0.00275113	0.0318341	1.00176	0.994198	-0.0195649	0.00459059	1.71658	1.1031	0.457153	0.214892
11.35	1.2642	0.998836	0.0192766	-0.00732719	1.02126	0.983884	-0.000375842	0.0275425	1.01259	0.990734	-0.0232042	0.00308813	1.73281	1.10254	0.460971	0.20518
11.36	1.26117	0.999375	0.0209399	-0.00797834	1.0251	0.98177	-0.00745768	0.0281209	1.0126	0.977882	-0.0144792	-0.00675155	1.74741	1.10332	0.466981	0.192324
11.37	1.256	0.99974	0.0233808	-0.00439521	1.02728	0.981767	-0.00596214	0.0255033	1.02804	0.984315	-0.0136522	-0.00940299	1.76162	1.10017	0.480095	0.197844
11.38	1.25189	1.00037	0.0272393	0.000430962	1.02414	0.978046	-0.00833742	0.028669	1.04212	0.981427	-0.0115433	-0.00737023	1.77187	1.10173	0.491551	0.208254
11.39	1.24699	0.999929	0.0307806	0.00135807	1.01909	0.976222	-0.0144075	0.0258993	1.06098	0.981474	-0.00794577	-0.0125257	1.78642	1.1025	0.494806	0.205844
11.4	1.24352	1.00003	0.0342955	0.00436673	1.01176	0.972791	-0.0158591	0.022186	1.06902	0.973895	-0.00145371	-0.0150593	1.79665	1.10093	0.496465	0.203363
11.41	1.23878	0.999397	0.0334306	0.00684378	1.00787	0.972544	-0.0213134	0.0157637	1.0912	0.967424	0.0051624	-0.0109349	1.81445	1.09956	0.501348	0.210765
11.42	1.2375	1.00147	0.0353876	0.0075364	1.00245	0.970949	-0.0282632	0.0179551	1.11807	0.962696	0.0161203	-0.0146174	1.82307	1.10095	0.502975	0.207685
11.43	1.2332	1.00157	0.0330115	0.0117694	0.99624	0.970151	-0.025976	0.0174377	1.14842	0.964473	0.0327433	-0.0141165	1.83692	1.10175	0.504008	0.208833
11.44	1.23138	1.00221	0.0340729	0.0133269	0.992306	0.96481	-0.0214014	0.0142418	1.19161	0.959745	0.0456861	-0.0229251	1.84676	1.09997	0.511677	0.207112
11.45	1.2291	1.00231	0.0297477	0.0142308	0.991373	0.96481	-0.02602	0.0195379	1.2247	0.955654	0.0674366	-0.0245159	1.85976	1.10015	0.526513	0.22251
11.46	1.22427	1.00303	0.0237184	0.0169035	0.990093	0.964504	-0.0221051	0.0162811	1.25848	0.961556	0.0854656	-0.0255176	1.87322	1.10093	0.542945	0.234344
11.47	1.22203	1.00339	0.0237536	0.0155231	0.988594	0.968269	-0.0228529	0.0188988	1.29369	0.949203	0.107092	-0.0290822	1.88154	1.10347	0.552804	0.234509
11.48	1.22083	1.00438	0.0166449	0.014125	0.984032	0.971452	-0.0235127	0.00876306	1.32626	0.955594	0.125948	-0.033678	1.891	1.10172	0.561005	0.238308
11.49	1.21601	1.00573	0.0170593	0.0160763	0.980665	0.971723	-0.0251402	0.00885438	1.36882	0.95442	0.145466	-0.0347385	1.895	1.10034	0.570864	0.240378
11.5	1.20922	1.00636	0.0138139	0.0141443	0.979166	0.972514	-0.0236447	0.00940222	1.40463	0.958545	0.1606	-0.0316747	1.90057	1.10426	0.577969	0.247969
11.51	1.20572	1.00554	0.0109798	0.0132515	0.975343	0.97329	-0.028967	0.00940222	1.42488	0.957371	0.185121	-0.0378908	1.89698	1.10543	0.584573	0.235928
11.52	1.20111	1.00158	0.00774879	0.0153845	0.976491	0.976285	-0.0343334	0.00349735	1.44045	0.949089	0.199552	-0.0461396	1.9038	1.10584	0.595528	0.239191
11.53	1.19849	1.00049	0.00990447	0.0104492	0.97614	0.977907	-0.0427787	-0.00773406	1.45055	0.943791	0.202488	-0.0513246	1.90655	1.10408	0.600442	0.241861
11.54	1.19268	1.0019	0.00951382	0.00961895	0.970446	0.977066	-0.0457698	-0.0103821	1.44106	0.939164	0.204804	-0.0601037	1.91092	1.10372	0.610865	0.240202
11.55	1.19042	1.00095	0.00840357	0.00716899	0.968614	0.976224	-0.0473093	-0.011417	1.43756	0.943254	0.200362	-0.0601036	1.91412	1.10194	0.617469	0.227466
11.56	1.19043	1.00129	0.00801289	0.00596869	0.960679	0.977066	-0.0511801	-0.0114169	1.43135	0.952006	0.193743	-0.0529154	1.91256	1.10254	0.620818	0.226926
11.57	1.18661	1.00116	0.004456	0.0079568	0.954981	0.977586	-0.0543032	-0.0156783	1.4103	0.95212	0.187993	-0.0528859	1.91419	1.10292	0.624668	0.228197
11.58	1.18342	0.999335	0.00409878	0.00789669	0.953911	0.976561	-0.0505204	-0.011904	1.38604	0.943382	0.179225	-0.0533573	1.91703	1.10291	0.627986	0.222166
11.59	1.18527	0.997768	-0.00274775	0.00695152	0.956576	0.979499	-0.0459458	-0.0124215	1.343	0.9464	0.174137	-0.050264	1.9206	1.10252	0.635122	0.217339
11.6	1.18332	0.998187	-0.00130852	0.0048434	0.957004	0.978152	-0.0466936	-0.00922554	1.31552	0.942845	0.162639	-0.0487026	1.92019	1.10097	0.642759	0.219851
11.61	1.18351	0.998334	0.000829706	0.00375329	0.957062	0.973653	-0.0397437	-0.0102908	1.28929	0.940532	0.143741	-0.0466699	1.92456	1.10314	0.654215	0.22666
11.62	1.18192	1.00181	-0.000959046	0.00402031	0.958602	0.97174	-0.0305065	0.00139725	1.26584	0.948244	0.129969	-0.0373016	1.92331	1.10214	0.663042	0.232317
11.63	1.17682	1.00403	-0.00813447	0.00906236	0.965832	0.969597	-0.0221051	0.0131461	1.23561	0.963554	0.121987	-0.038804	1.92013	1.10311	0.672932	0.22756
11.64	1.17537	1.00339	-0.0131922	0.00846011	0.972671	0.972291	-0.0144515	0.0173769	1.21749	0.974673	0.111772	-0.0294946	1.91458	1.10466	0.671305	0.228255
11.65	1.16995	1.00376	-0.0167697	0.00927296	0.978797	0.97099	-0.0106247	0.0179552	1.19891	0.980461	0.106041	-0.025871	1.90703	1.10684	0.668519	0.239293
11.66	1.16306	1.00295	-0.0192574	0.0090168	0.991353	0.973377	0.00406679	0.0211816	1.17816	0.968155	0.095911	-0.0264012	1.89673	1.10685	0.669685	0.240652
11.67	1.15728	1.0026	-0.0214368	0.00581729	1.00582	0.970712	0.0101809	0.0249559	1.16751	0.961717	0.0798688	-0.0212457	1.88557	1.1055	0.670882	0.242609
11.68	1.14949	1.00413	-0.0232461	0.00534535	1.01913	0.970449	0.0210455	0.0201468	1.15996	0.966411	0.0755275	-0.0197432	1.87418	1.10883	0.672705	0.241561
11.69	1.13867	1.00422	-0.025117	0.00383006	1.02716	0.970723	0.0265439	0.023282	1.15308	0.96574	0.0573768	-0.0285222	1.86162	1.10982	0.673997	0.24219
11.7	1.13395	1.00313	-0.0265151	0.00757357	1.03822	0.972603	0.0304587	0.021121	1.14345	0.974626	0.0508855	-0.034208	1.84837	1.10863	0.667525	0.24212
11.71	1.12492	1.00323	-0.0348008	0.00945113	1.05501	0.974468	0.0403996	0.0227038	1.14005	0.980427	0.0502239	-0.0403946	1.82757	1.10901	0.657267	0.243308
11.72	1.11663	1.00225	-0.0390568	0.00836914	1.06606	0.978215	0.0449742	0.0222168	1.12572	0.982261	0.03935	-0.0414552	1.8068	1.1086	0.643722	0.234046
11.73	1.11214	1.00127	-0.041195	0.00674079	1.07032	0.974188	0.05188	0.0120811	1.11826	0.974083	0.0255818	-0.0362997	1.78842	1.10742	0.627955	0.230342
11.74	1.10621	1.002	-0.0465407	0.00704997	1.08103	0.970711	0.0534636	0.0131465	1.10747	0.972377	0.0211992	-0.0342375	1.7712	1.10448	0.61441	0.225449
11.75	1.10099	1.00219	-0.0476098	0.00756155	1.08753	0.972557	0.0618649	0.009981	1.09311	0.96668	0.0147079	-0.0332359	1.75241	1.10586	0.601992	0.214405
11.76	1.09778	1.00092	-0.0497892	0.00804506	1.09523	0.971724	0.0618649	0.00623726	1.08216	0.970257	0.00896088	-0.0311737	1.73872	1.10469	0.58281	0.213812
11.77	1.09579	1.00147	-0.0515779	0.0081246	1.10136	0.971659	0.0734774	-0.000702446	1.06582	0.969107	0.00973022	-0.0363587	1.72192	1.10467	0.571359	0.207696
11.78	1.09418	1.0013	-0.0530377	0.00751994	1.10939	0.969161	0.0733828	0.0067504	1.05364	0.975032	0.00400813	-0.034326	1.70734	1.10369	0.558656	0.205844
11.79	1.0958	1.00211	-0.0490079	0.00831577	1.11895	0.975279	0.0810738	0.0100028	1.04346	0.982768	0.00913496	-0.0332065	1.68603	1.10291	0.539443	0.212624
11.8	1.09581	1.00257	-0.0537573	0.00612756	1.12741	0.97254	0.0941312	0.0110942	1.03599	0.982174	0.0046755	-0.0290527	1.66788	1.10368	0.532342	0.213954
11.81	1.09673	1.0043	-0.0512284	0.00704313	1.13015	0.975173	0.0910895	0.0100548	1.02438	0.982151	0.00315113	-0.0259299	1.65289	1.10531	0.52255	0.205639
11.82	1.0996	1.00456	-0.0494603	0.00516865	1.13439	0.970323	0.0980767	0.00365828	1.01962	0.983044	0.00600945	-0.0347678	1.64029	1.10514	0.513165	0.213118
11.83	1.1005	1.00554	-0.0505499	0.00489175	1.13939	0.974823	0.0989938	0.00636266	1.01483	0.971665	0.00675362	-0.0383914	1.62294	1.10872	0.506033	0.213747
11.84	1.10445	1.00645	-0.0459239	0.00616478	1.14664	0.974196	0.102814	-0.000581731	1.00523	0.963841	-0.00345836	-0.0337662	1.60754	1.11166	0.500498	0.218605
11.85	1.11004	1.00816	-0.042367	0.0100627	1.15127	0.974201	0.108262	0.00257937	0.993553	0.970066	-0.00498868	-0.0270493	1.58817	1.11281	0.489209	0.218675
11.86	1.11543	1.00988	-0.039098	0.0108135	1.14981	0.973132	0.109091	0.00577102	1.00079	0.966299	-0.00217802	-0.029082	1.56998	1.1177	0.483459	0.214376
11.87	1.12301	1.00942	-0.0354794	0.0180853	1.14989	0.975017	0.103674	0.00896243	0.998526	0.982449	-0.0029466	-0.020244	1.55016	1.11851	0.468351	0.221086
11.88	1.13112	1.0087	-0.0365485	0.0220011	1.14282	0.979305	0.0951846	0.00686214	0.992836	0.981043	-0.00743475	-0.0264306	1.5315	1.11772	0.454402	0.216158
11.89	1.13779	1.0105	-0.0372681	0.0240034	1.13609	0.975026	0.0897743	0.00527937	0.994543	0.967934	-0.010452	-0.0234257	1.51447	1.1189	0.441021	0.208749
11.9	1.14409	1.01113	-0.0350682	0.0244116	1.12775	0.973726	0.0759186	0.0062839	0.993552	0.960639	-0.0191371	-0.0239264	1.50135	1.11971	0.424821	0.198963
11.91	1.14948	1.01005	-0.0361579	0.0265699	1.12019	0.971861	0.0744231	0.00847545	0.995194	0.973966	-0.0249004	-0.0234256	1.48856	1.11908	0.411342	0.208012
11.92	1.15201	1.01122	-0.0397559	0.0329744	1.11193	0.976438	0.0636464	0.0138327	0.98751	0.975656	-0.0328132	-0.0162078	1.4738	1.11848	0.398395	0.193264
11.93	1.15651	1.00968	-0.0408456	0.0354779	1.10782	0.972185	0.0588959	0.0186117	0.989307	0.97917	-0.0285891	-0.0110818	1.45822	1.1169	0.385093	0.196305
11.94	1.15776	1.0096	-0.040126	0.0376521	1.09727	0.973564	0.0543213	0.0212902	0.989747	0.996194	-0.0220559	-0.0162077	1.44637	1.11591	0.370697	0.196375
11.95	1.15667	1.00841	-0.0386456	0.0357711	1.09009	0.973015	0.0413014	0.0202553	0.994973	1.0039	-0.0214349	-0.0244019	1.43492	1.11261	0.35705	0.193334
11.96	1.15469	1.00716	-0.044053	0.0344319	1.08214	0.975697	0.0350553	0.0170895	0.985438	1.00861	-0.0315194	-0.0258497	1.41988	1.10968	0.345056	0.192705
11.97	1.15126	1.00528	-0.0455333	0.0294008	1.07412	0.975441	0.0320642	0.0160546	0.985432	1.00287	-0.0387943	-0.0309256	1.40963	1.11064	0.33253	0.189001
11.98	1.14782	1.0059	-0.0462529	0.0263043	1.07174	0.970639	0.0351873	0.00966235	0.983343	0.997645	-0.0380915	-0.0288133	1.39623	1.11144	0.32063	0.193894
11.99	1.14564	1.00411	-0.0480623	0.0258324	1.06935	0.966093	0.0336918	0.0112452	0.981154	1.01003	-0.0424318	-0.0282035	1.38601	1.11282	0.313493	0.198927
12	1.14349	1.00331	-0.0487819	0.0248523	1.07232	0.965267	0.0406416	0.0064967	0.97769	1.01961	-0.0344954	-0.0313057	1.37454	1.11322	0.302135	0.203296
12.01	1.14512	1.00313	-0.0480623	0.0229883	1.07308	0.96392	0.0383103	0.00540097	0.970264	1.01746	-0.0367686	-0.0281622	1.36148	1.11065	0.294468	0.198998
12.02	1.14948	1.0016	-0.0451632	0.0214216	1.07648	0.964149	0.0405976	0.00804919	0.971541	1.01947	-0.0369338	-0.0285834	1.34675	1.11161	0.285827	0.210706
12.03	1.15706	1.00251	-0.0423054	0.0188051	1.07648	0.969506	0.0422691	0.00588802	0.970004	1.02086	-0.0355061	-0.0357216	1.34272	1.11259	0.278578	0.207176
12.04	1.16393	1.0017	-0.043724	0.0182936	1.07952	0.971404	0.0437647	0.00272238	0.973826	1.02622	-0.0479174	-0.0321067	1.33223	1.11497	0.268671	0.199767
12.05	1.17136	1.00341	-0.0451632	0.0190206	1.07956	0.973807	0.0475475	0.00378778	0.973748	1.00572	-0.0551214	-0.0289883	1.32453	1.11555	0.2639	0.205883
12.06	1.18365	1.0045	-0.043025	0.0204121	1.08111	0.974343	0.0498788	0.00652726	0.976956	1.01186	-0.0566628	-0.0342368	1.31965	1.11556	0.256408	0.201619
12.07	1.19214	1.00686	-0.0458623	0.021446	1.08355	0.973822	0.0498348	0.0150502	0.97689	1.01782	-0.0530381	-0.0301122	1.31433	1.11481	0.255389	0.194979
12.08	1.20244	1.00596	-0.0469519	0.0238783	1.0825	0.977572	0.0513303	0.0198291	0.976167	1.01857	-0.054497	-0.0362401	1.30472	1.11129	0.251087	0.195643
12.09	1.2095	1.00616	-0.0462735	0.0240424	1.08347	0.979715	0.0535736	0.0214119	0.977591	1.01866	-0.0538068	-0.0357098	1.29702	1.11129	0.24468	0.186025
12.1	1.21818	1.00571	-0.043025	0.0264742	1.08098	0.984827	0.058896	0.019829	0.978242	1.01922	-0.0553361	-0.0346492	1.28783	1.11266	0.239837	0.183188
12.11	1.22252	1.00546	-0.0375971	0.0263287	1.07693	0.986159	0.0634705	0.0208639	0.982275	1.01693	-0.0553773	-0.0310255	1.27707	1.11266	0.233493	0.182728
12.12	1.22557	1.00719	-0.032601	0.0256494	1.07208	0.984842	0.0658018	0.0192811	0.98212	1.01761	-0.0582286	-0.0259287	1.27196	1.11367	0.22484	0.18531
12.13	1.22234	1.00748	-0.0300721	0.0281143	1.06954	0.981322	0.0672974	0.0219902	0.991498	1.0235	-0.0655024	-0.0249565	1.26685	1.11387	0.221784	0.184884
12.14	1.22073	1.00884	-0.0304217	0.0311573	1.06888	0.978891	0.0642251	0.0267691	0.990862	1.0177	-0.0546329	-0.0290221	1.26015	1.11228	0.22298	0.196134
12.15	1.21784	1.00798	-0.031902	0.0335863	1.06438	0.978924	0.0666022	0.0256429	0.992116	1.03706	-0.0503761	-0.0357687	1.25305	1.11403	0.221823	0.20249
12.16	1.20971	1.00664	-0.0297226	0.0363988	1.06446	0.975161	0.0636561	0.0218381	0.996811	1.03821	-0.0452926	-0.0316442	1.24672	1.11223	0.221229	0.207623
12.17	1.20233	1.00592	-0.0228967	0.0369033	1.06185	0.974337	0.0637457	0.0133152	1.00615	1.03004	-0.0540536	-0.0311728	1.24044	1.11082	0.219072	0.210867
12.18	1.19273	1.00567	-0.018209	0.0363905	1.06572	0.973008	0.0654192	0.0159633	1.00879	1.04176	-0.0497969	-0.0188287	1.23885	1.11298	0.219072	0.213553
12.19	1.18387	1.00658	-0.0138502	0.0397269	1.06345	0.977556	0.0693361	0.0138022	1.00868	1.03883	-0.0489705	-0.0204196	1.23768	1.11103	0.218509	0.217888
12.2	1.17319	1.00729	-0.0152894	0.0427217	1.06544	0.974834	0.0586482	0.0186116	1.01476	1.04415	-0.0489416	-0.0250744	1.23528	1.10925	0.219103	0.217818
12.21	1.16488	1.00819	-0.0174277	0.0444676	1.07003	0.978094	0.0595297	0.019677	1.01467	1.04178	-0.0504703	-0.0245441	1.23535	1.11062	0.21632	0.219741
12.22	1.15476	1.00667	-0.0184968	0.0455333	1.07432	0.974619	0.0596635	0.0127978	1.01875	1.03232	-0.0469989	-0.0347921	1.23374	1.11099	0.21804	0.216105
12.23	1.14626	1.0055	-0.0185173	0.0469926	1.07816	0.977602	0.0627887	0.0133153	1.01329	1.03588	-0.0455112	-0.0336681	1.22897	1.11098	0.221292	0.217923
12.24	1.13613	1.00524	-0.0170575	0.0469979	1.08317	0.977612	0.0666546	0.01919	1.01659	1.01888	-0.0477426	-0.0315719	1.22581	1.11139	0.22842	0.219147
12.25	1.12727	1.00632	-0.0177565	0.046722	1.09732	0.972513	0.0682384	0.01919	1.01118	1.01308	-0.0521227	-0.0232888	1.22341	1.11003	0.237175	0.219776
12.26	1.11841	1.00705	-0.0216897	0.0457297	1.10838	0.975725	0.0813046	0.0180638	1.00437	1.00718	-0.054354	-0.020132	1.21907	1.11007	0.24868	0.2167
12.27	1.11138	1.00652	-0.0231557	0.0473679	1.12662	0.974437	0.085924	0.0181247	0.998959	1.00892	-0.0457172	-0.0232504	1.21629	1.11285	0.255215	0.218552
12.28	1.10474	1.00742	-0.0209826	0.0463654	1.13918	0.974741	0.0921272	0.0186726	0.990068	1.00311	-0.0465027	-0.031495	1.21665	1.11344	0.265126	0.210617
12.29	1.09828	1.00662	-0.0267661	0.0430664	1.1574	0.973683	0.0967465	0.0145024	0.981923	0.999017	-0.0451806	-0.0231826	1.21626	1.11422	0.274412	0.209952
12.3	1.09037	1.007	-0.0282115	0.0432921	1.17063	0.972655	0.109065	0.0107889	0.971062	0.988482	-0.0409723	-0.0175216	1.21981	1.11289	0.282009	0.201982
12.31	1.08406	1.00737	-0.0308225	0.0397694	1.18457	0.968905	0.116808	0.0139849	0.975033	0.993213	-0.0351817	-0.0222014	1.22418	1.1131	0.292952	0.1995
12.32	1.07688	1.00828	-0.0326523	0.0367746	1.19732	0.972655	0.123715	0.0171202	0.972216	1.00032	-0.0345372	-0.0190785	1.22816	1.11174	0.306584	0.197052
12.33	1.07096	1.00974	-0.0348111	0.0371032	1.20899	0.967576	0.130666	0.0134066	0.964104	0.995061	-0.0355037	-0.0124203	1.23766	1.1098	0.311493	0.193417
12.34	1.06754	1.00809	-0.0308843	0.0379556	1.21721	0.968389	0.136737	0.00537069	0.956004	1.0127	-0.0313066	-0.0217595	1.25034	1.10842	0.314244	0.18611
12.35	1.06342	1.00822	-0.0276565	0.037598	1.21902	0.971833	0.138277	0.0043662	0.955927	1.01448	-0.0273023	-0.0248824	1.26581	1.10981	0.314244	0.178769
12.36	1.05877	1.00765	-0.0223666	0.0406122	1.22161	0.970257	0.135945	0.00710568	0.951897	1.01931	-0.0240831	-0.0269446	1.28519	1.11293	0.312056	0.179328
12.37	1.05805	1.0086	-0.0202431	0.0418944	1.21969	0.972629	0.137397	0.00701438	0.951848	1.02063	-0.028878	-0.0316584	1.30696	1.11409	0.31043	0.180622
12.38	1.0577	1.00759	-0.022478	0.0440541	1.21965	0.970716	0.133437	0.0112454	0.96127	1.0212	-0.0335332	-0.0306273	1.33231	1.11347	0.316401	0.196458
12.39	1.05751	1.00765	-0.0182161	0.0483298	1.21738	0.972338	0.124947	0.0127979	0.964623	1.02597	-0.03984	-0.0388765	1.3596	1.11347	0.325124	0.194046
12.4	1.0591	1.00772	-0.0143038	0.0494304	1.21886	0.970716	0.115004	0.0122501	0.974633	1.03608	-0.0503112	-0.035783	1.38493	1.11304	0.33663	0.1995
12.41	1.06181	1.00741	-0.00994545	0.0516069	1.22005	0.970976	0.109505	0.0159637	0.973309	1.0286	-0.0593484	-0.0341921	1.41457	1.11501	0.350856	0.208694
12.42	1.0663	1.00792	-0.00562826	0.0549942	1.21894	0.971251	0.10405	0.0121892	0.969899	1.03045	-0.0632835	-0.0363134	1.44659	1.11285	0.35689	0.211071
12.43	1.0717	1.00635	-0.00492923	0.0573442	1.21974	0.976608	0.0948108	0.0111239	0.970585	1.02995	-0.0635444	-0.0373741	1.47312	1.11087	0.36727	0.211665
12.44	1.07655	1.0077	-0.00819811	0.0581025	1.21755	0.976318	0.0888276	0.0169986	0.963233	1.02139	-0.0617052	-0.0213472	1.49722	1.11205	0.378182	0.2117
12.45	1.08175	1.00672	-0.0107062	0.0595264	1.22211	0.976882	0.0849561	0.01432	0.964538	1.01873	-0.065366	-0.0208169	1.52053	1.11086	0.389657	0.221489
12.46	1.08911	1.007	-0.0120835	0.0591703	1.2222	0.979574	0.0787969	0.0164204	0.962599	1.02471	-0.0661793	-0.0177529	1.54346	1.11068	0.402788	0.227117
12.47	1.09398	1.00646	-0.0163801	0.059162	1.2185	0.978515	0.0680624	0.0164814	0.959733	1.03129	-0.0654197	-0.0130687	1.56164	1.10657	0.420328	0.228271
12.48	1.09971	1.00781	-0.0203067	0.0614306	1.21591	0.982832	0.0604074	0.0170598	0.96085	1.02683	-0.0669878	-0.0114778	1.57313	1.10657	0.419171	0.228271
12.49	1.10296	1.00753	-0.019176	0.0592963	1.21143	0.980123	0.0551282	0.0170644	0.966681	1.02703	-0.0699177	-0.00225641	1.58496	1.10772	0.420797	0.231907
12.5	1.1073	1.00726	-0.0188265	0.0612037	1.2032	0.980383	0.0581198	0.0208435	0.962426	1.01895	-0.0671116	-0.00375891	1.59124	1.11028	0.417483	0.233795
12.51	1.11	1.00691	-0.0199366	0.0635067	1.19876	0.983566	0.0542923	0.0108033	0.964232	1.02321	-0.0635627	-0.00428919	1.59206	1.10967	0.404914	0.222118
12.52	1.11234	1.00764	-0.0174079	0.0631597	1.19321	0.980597	0.049761	0.0156174	0.971487	1.02099	-0.0613756	0.00451979	1.58932	1.10967	0.397723	0.220335
12.53	1.11339	1.00873	-0.0148793	0.0622788	1.1861	0.978714	0.0482212	0.00813397	0.975226	1.02529	-0.0621597	0.00717129	1.58301	1.11185	0.388937	0.222747
12.54	1.11124	1.00811	-0.00548427	0.0598416	1.18046	0.981684	0.0443057	0.000711544	0.982907	1.02063	-0.0629025	-0.00216791	1.57431	1.11049	0.375837	0.224565
12.55	1.10998	1.00712	0.00491802	0.0605882	1.17023	0.977936	0.0381026	0.00388185	0.98282	1.02178	-0.0636452	0.00195672	1.57078	1.114	0.364926	0.221524
12.56	1.10978	1.00803	0.0160399	0.0625641	1.15845	0.976315	0.028116	0.00224274	0.980459	1.01399	-0.0678957	-0.00107778	1.56329	1.11144	0.353451	0.226348
12.57	1.10797	1.00777	0.0271823	0.062237	1.15087	0.976331	0.0289079	0.00279526	0.974349	1.00978	-0.0693812	-0.00726456	1.55144	1.11045	0.334817	0.227607
12.58	1.10364	1.00732	0.044821	0.060659	1.14789	0.974966	0.0266202	-0.00630139	0.973068	1.01551	-0.0678544	-0.00682261	1.53756	1.11085	0.331034	0.219706
12.59	1.1022	1.00715	0.0559428	0.0599576	1.14297	0.979541	0.0257843	-0.00523596	0.975189	1.02113	-0.0605916	-0.0109472	1.52257	1.11048	0.319059	0.217923
12.6	1.09698	1.00625	0.0678047	0.0564854	1.13992	0.984376	0.0173814	-0.00639255	0.971898	1.02856	-0.0584046	-0.00629236	1.51194	1.11046	0.310305	0.2124
12.61	1.09051	1.0059	0.0822158	0.0556227	1.12927	0.981752	0.00743879	-0.00596638	0.975222	1.02198	-0.0569603	-0.00985712	1.5	1.1099	0.309242	0.216665
12.62	1.08654	1.00545	0.0922892	0.0524728	1.12358	0.984213	0.005855	-0.00916253	0.975184	1.02712	-0.0627375	-0.0202865	1.48811	1.11362	0.303895	0.219077
12.63	1.08021	1.00482	0.10594	0.051449	1.11674	0.982663	0.00048774	-0.00280069	0.975223	1.02051	-0.0634803	-0.0311871	1.4723	1.1144	0.301206	0.222748
12.64	1.07909	1.00545	0.115252	0.0523427	1.11239	0.975266	-0.0102248	-0.00277026	0.988866	1.02206	-0.0649246	-0.0404379	1.45645	1.11614	0.302832	0.221524
12.65	1.07473	1.0068	0.123825	0.0532263	1.10599	0.977254	-0.016296	-0.00328775	1.00015	1.02423	-0.0649658	-0.048687	1.43465	1.1146	0.306084	0.222188
12.66	1.06789	1.00661	0.126354	0.050936	1.10407	0.972214	-0.0193755	-0.00691007	1.01773	1.01731	-0.0570839	-0.0497181	1.4172	1.11461	0.303864	0.219147
12.67	1.06032	1.00697	0.129931	0.054117	1.0968	0.9763	-0.0263266	-0.00748837	1.03183	1.01969	-0.0491609	-0.0460944	1.40055	1.11796	0.302238	0.221559
12.68	1.05581	1.00769	0.127053	0.0578233	1.0861	0.970446	-0.0301101	-0.00855379	1.04396	1.01918	-0.0426408	-0.0444533	1.38791	1.11876	0.290201	0.222782
12.69	1.05051	1.00814	0.124175	0.0587185	1.07732	0.965128	-0.0293622	-0.0112325	1.04929	1.0128	-0.0382667	-0.0484689	1.37328	1.11797	0.285167	0.225754
12.7	1.04488	1.00823	0.121667	0.0610041	1.06933	0.963328	-0.0339815	-0.0143724	1.05601	1.00756	-0.0281978	-0.0551653	1.36098	1.11641	0.27757	0.230683
12.71	1.03941	1.0085	0.11517	0.061194	1.06556	0.964319	-0.0324417	-0.0148031	1.06551	1.00521	-0.0188304	-0.0505487	1.34441	1.11442	0.271535	0.230159
12.72	1.03398	1.00704	0.105076	0.0626131	1.05715	0.963535	-0.037897	-0.014199	1.08178	0.995781	-0.00298426	-0.0509994	1.32817	1.11326	0.26597	0.231348
12.73	1.02784	1.00615	0.0932143	0.0626216	1.05181	0.964604	-0.0455959	-0.0146907	1.08992	1.00161	0.003577	-0.0494469	1.31782	1.11346	0.263781	0.230089
12.74	1.02085	1.00481	0.0803039	0.0605057	1.04437	0.973031	-0.0495334	-0.0173131	1.08458	1.01389	0.00283419	-0.041678	1.31108	1.11307	0.251744	0.230054
12.75	1.01653	1.00355	0.0684625	0.0583898	1.03636	0.971542	-0.0534489	-0.0167135	1.08945	1.01808	0.0150902	-0.0421582	1.30475	1.11187	0.237612	0.223272
12.76	1.01418	1.00229	0.067044	0.0571278	1.03366	0.977047	-0.0580683	-0.014044	1.07932	1.01972	0.0172772	-0.0406351	1.2945	1.11304	0.232704	0.223901
12.77	1.01437	1.00284	0.0613289	0.0486213	1.03366	0.974514	-0.0542408	-0.0139924	1.0768	1.0203	0.0252828	-0.040585	1.28659	1.11225	0.227795	0.220231
12.78	1.01418	1.00256	0.0588003	0.0422408	1.03289	0.980069	-0.0542848	-0.0150319	1.07688	1.01788	0.0296157	-0.0452694	1.27947	1.11108	0.229952	0.215301
12.79	1.01585	1.00229	0.0552438	0.0409889	1.03287	0.978389	-0.0541968	-0.015554	1.06748	1.01909	0.0325044	-0.0530769	1.27114	1.11146	0.226232	0.215966
12.8	1.02573	1.0023	0.0466094	0.0393642	1.03211	0.979913	-0.052745	-0.0171673	1.06685	1.01912	0.0253653	-0.0572311	1.26251	1.11283	0.232235	0.222118
12.81	1.03964	1.00175	0.0469589	0.0379109	1.02902	0.977272	-0.0534929	-0.0129096	1.05688	1.02617	0.0282952	-0.0618271	1.26133	1.11362	0.236018	0.235578
12.82	1.05608	1.00276	0.0476578	0.0394298	1.02865	0.980165	-0.0488736	-0.00913891	1.03805	1.02732	0.0268509	-0.0540491	1.25898	1.11519	0.246367	0.236941
12.83	1.0841	1.00408	0.050577	0.0392057	1.03019	0.982537	-0.0435503	-0.00743857	1.02657	1.01915	0.0296983	-0.051427	1.25269	1.11481	0.247992	0.241276
12.84	1.11577	1.00452	0.0555725	0.041964	1.02945	0.982326	-0.0373471	0.00114144	1.0232	1.0034	0.0383229	-0.0416161	1.24801	1.11324	0.261687	0.244352
12.85	1.15317	1.00551	0.0595607	0.0428079	1.03102	0.985584	-0.030484	-0.000367742	1.0131	1.00171	0.034774	-0.0322766	1.24482	1.11343	0.27313	0.247394
12.86	1.19584	1.00811	0.0570115	0.0433319	1.02651	0.985128	-0.0189136	0.00186835	1.01055	1.003	0.0390656	-0.0317168	1.24363	1.11462	0.274724	0.235123
12.87	1.23975	1.00694	0.0591701	0.0470297	1.02537	0.988377	-0.0196175	0.00465199	1.00838	0.997148	0.0353921	-0.0337792	1.24322	1.11441	0.28129	0.232711
12.88	1.2839	1.00505	0.0613081	0.053035	1.02345	0.988474	-0.0180777	0.0112361	0.995591	0.996596	0.0295734	-0.0353906	1.24679	1.115	0.28623	0.234564
12.89	1.32823	1.00603	0.0634461	0.0547781	1.01922	0.989086	-0.0174178	0.0140759	0.989561	0.98608	0.0259002	-0.0276627	1.24876	1.1154	0.298267	0.229634
12.9	1.37064	1.00684	0.0692023	0.0545867	1.01235	0.987506	-0.0151301	0.0248921	0.98759	0.989197	0.0273029	-0.0261217	1.25145	1.11601	0.308648	0.227747
12.91	1.40871	1.00666	0.0706414	0.059	1.01084	0.988297	-0.00980687	0.0218306	0.983455	0.989294	0.0185542	-0.0256415	1.25025	1.11464	0.313056	0.217923
12.92	1.43954	1.00666	0.0688529	0.0598867	1.00971	0.984562	-0.0174178	0.0229705	0.980788	0.99602	0.0120753	-0.0230151	1.25303	1.11584	0.319716	0.215476
12.93	1.45861	1.00765	0.0691819	0.0588473	1.00317	0.983735	-0.0120065	0.0214868	0.978894	1.00382	0.00988774	-0.026605	1.26054	1.11583	0.325812	0.214777
12.94	1.47436	1.00765	0.0645358	0.0579894	0.998916	0.983689	-0.00505549	0.019882	0.980904	1.02329	0.00196438	-0.0421564	1.2621	1.11742	0.324687	0.218412
12.95	1.47894	1.00638	0.0616371	0.0580064	0.995754	0.979954	-0.0019319	0.0215521	0.97959	1.0175	-0.00319394	-0.0452752	1.26445	1.11627	0.330158	0.217818
12.96	1.47752	1.00404	0.0551614	0.0560688	0.994182	0.982082	-0.00351569	0.0220955	0.974141	1.02536	-0.00463934	-0.048924	1.26527	1.11409	0.336224	0.230054
12.97	1.47033	1.00377	0.0479456	0.0565671	0.989175	0.975391	0.00259946	0.0167625	0.970817	1.02385	-0.0147483	-0.0494499	1.26603	1.11412	0.34873	0.230054
12.98	1.45858	1.00431	0.0429295	0.0531962	0.986105	0.974011	0.00330334	0.0136218	0.974874	1.02526	-0.0155323	-0.0493659	1.2633	1.11393	0.356953	0.239807
12.99	1.44271	1.00295	0.0396608	0.0538884	0.986085	0.974239	0.000267745	0.00831466	0.981599	1.04416	-0.018497	-0.0524639	1.26368	1.11317	0.366207	0.252043
13	1.42482	1.00331	0.0332056	0.0526544	0.988331	0.974987	-0.000436135	0.000728782	0.974835	1.04358	-0.0236069	-0.0565635	1.25973	1.11239	0.373868	0.259385
13.01	1.40437	1.0043	0.0242423	0.0489374	0.985589	0.972584	-0.00501149	-0.00104188	0.975531	1.04016	-0.0287043	-0.0545057	1.26049	1.11416	0.378213	0.265502
13.02	1.38499	1.00296	0.0181366	0.0455961	0.98289	0.969906	-0.0035157	-0.00591797	0.968806	1.03371	-0.0288096	-0.0659366	1.25966	1.1112	0.374368	0.265363
13.03	1.36597	1.0027	0.0112702	0.0443523	0.982498	0.968299	-0.0127545	-0.00664871	0.968768	1.02968	-0.0324222	-0.0597793	1.25611	1.11236	0.374336	0.266621
13.04	1.34386	1.00316	0.00944052	0.0417078	0.982498	0.969125	-0.0181217	-0.0104243	0.959261	1.02162	-0.0331468	-0.0509703	1.25692	1.1116	0.378182	0.269802
13.05	1.32612	1.00372	-0.00129075	0.0376441	0.980995	0.973902	-0.0196615	-0.0116726	0.951184	1.02279	-0.0368533	-0.0520604	1.25656	1.11191	0.375462	0.272249
13.06	1.30872	1.00418	-0.00272982	0.0381751	0.981779	0.972014	-0.0165379	-0.0107587	0.957174	1.0262	-0.0485399	-0.0499981	1.25299	1.11443	0.382028	0.274067
13.07	1.29313	1.00489	-0.00344939	0.0382396	0.981039	0.972269	-0.0172858	-0.00186752	0.959879	1.02484	-0.0493621	-0.047435	1.25423	1.11398	0.38209	0.277179
13.08	1.28225	1.00482	-0.00523793	0.0361662	0.976444	0.972233	-0.0165379	0.00215194	0.959801	1.02113	-0.0479995	-0.0480537	1.2574	1.11193	0.385873	0.268684
13.09	1.27296	1.00421	-0.0131116	0.0337594	0.971174	0.971371	-0.0112147	0.00621954	0.965828	1.02105	-0.0458592	-0.0413661	1.25817	1.11226	0.38703	0.263789
13.1	1.26205	1.0036	-0.0113231	0.0318579	0.970019	0.970279	-0.00888299	0.00723782	0.981263	1.00922	-0.043017	-0.0269006	1.25936	1.11002	0.388093	0.261377
13.11	1.25534	1.00269	-0.00844494	0.0287314	0.97076	0.973476	-0.0104228	0.0088041	0.997314	1.01085	-0.0387436	-0.0289629	1.26373	1.10955	0.396879	0.253442
13.12	1.25042	1.00419	-0.00201027	0.0294713	0.969606	0.975829	-0.00655131	0.0113752	1.02948	1.00369	-0.0309075	-0.0278729	1.26257	1.11005	0.405633	0.261482
13.13	1.24841	1.00363	-0.00127016	0.0315404	0.970738	0.976071	0.00273144	0.0172346	1.06574	1.00718	-0.023855	-0.0330286	1.26811	1.1084	0.413794	0.259629
13.14	1.24731	1.00117	0.00129958	0.0337908	0.966905	0.97498	0.00418322	0.0198058	1.10812	0.998286	-0.0182051	-0.0294049	1.27241	1.10909	0.423705	0.25033
13.15	1.24621	1.00232	0.00882379	0.0392326	0.967275	0.976005	0.00501913	0.0213721	1.15383	0.997749	-0.00451643	-0.0335	1.27164	1.10851	0.438962	0.251554
13.16	1.2455	1.00275	0.0120925	0.0392229	0.965707	0.974631	0.00422724	0.0165744	1.2017	0.980721	0.00774512	-0.0355623	1.28032	1.10749	0.449311	0.249736
13.17	1.24806	1.00346	0.0139017	0.0390072	0.964902	0.979135	0.00418326	0.0129907	1.25157	0.990869	0.0249844	-0.0360926	1.2827	1.1112	0.459723	0.247219
13.18	1.24662	1.00425	0.0167592	0.0407077	0.966078	0.978818	0.00493116	0.012056	1.30079	0.987494	0.0371502	-0.0323804	1.28306	1.11377	0.467445	0.254491
13.19	1.24771	1.00476	0.0196373	0.0397766	0.969105	0.979909	0.000399788	0.015371	1.34943	0.974727	0.0508007	-0.0312608	1.28783	1.11357	0.469603	0.257572
13.2	1.24773	1.00501	0.0193084	0.0408004	0.970673	0.979654	0.00343537	0.0164982	1.38715	0.991283	0.066596	-0.0375066	1.29303	1.11673	0.46854	0.250831
13.21	1.24533	1.00645	0.0192673	0.0441016	0.970324	0.980696	0.00655895	0.0251465	1.42704	0.987875	0.0832572	-0.0323509	1.29066	1.11577	0.469603	0.256289
13.22	1.24389	1.00572	0.0182394	0.0484609	0.972219	0.981739	0.00651493	0.0263348	1.44873	0.993291	0.0896209	-0.0246615	1.29778	1.11776	0.467977	0.248918
13.23	1.24225	1.00591	0.01863	0.0498788	0.971478	0.98119	0.00185155	0.0258485	1.46705	0.993927	0.0979344	-0.0210377	1.30131	1.11699	0.471354	0.245358
13.24	1.23811	1.00824	0.0167592	0.051478	0.974157	0.978466	0.00110367	0.0301426	1.47323	0.985791	0.102508	-0.0251623	1.30371	1.11701	0.472948	0.244105
13.25	1.23301	1.00735	0.0113525	0.0511439	0.979122	0.975264	0.00493112	0.0280726	1.47454	0.984099	0.10862	-0.0236008	1.31277	1.11705	0.469665	0.252046
13.26	1.22775	1.00727	0.00954336	0.0492278	0.980298	0.972844	0.00334734	0.0276118	1.46302	0.998073	0.116868	-0.0246615	1.31517	1.1159	0.471291	0.253269
13.27	1.21829	1.00701	0.00162853	0.046062	0.980712	0.969092	0.00185154	0.0259979	1.44946	0.999668	0.113577	-0.0251623	1.32112	1.11237	0.469603	0.263093
13.28	1.21011	1.00755	-0.00663578	0.0448512	0.984871	0.970467	0.00193955	0.0232879	1.43192	1.00828	0.108884	-0.0225785	1.32349	1.10945	0.464631	0.258833
13.29	1.19812	1.00765	-0.0116519	0.0476713	0.988247	0.972056	0.00880261	0.0296215	1.40952	1.0099	0.107814	-0.020466	1.32826	1.10731	0.468477	0.246597
13.3	1.18975	1.00684	-0.0166887	0.0505014	0.988617	0.975253	0.0165016	0.0264197	1.39333	0.99038	0.101636	-0.0188839	1.33462	1.10596	0.475012	0.248485
13.31	1.18248	1.00567	-0.0253024	0.0536842	0.992406	0.973934	0.0234526	0.0194421	1.35752	1.00083	0.0953736	-0.0183623	1.33898	1.10774	0.478294	0.250967
13.32	1.17282	1.00631	-0.0328267	0.0510525	0.995869	0.973167	0.0227047	0.0188894	1.33716	0.998323	0.0893746	-0.0178112	1.34056	1.10597	0.489237	0.254009
13.33	1.16206	1.00586	-0.0350263	0.0470505	1.00312	0.973685	0.0242445	0.0157484	1.30803	0.991719	0.0806852	-0.0229757	1.34536	1.10518	0.500086	0.264986
13.34	1.15313	1.00408	-0.038624	0.0461722	1.00921	0.974526	0.0304917	0.0153175	1.28837	1.00983	0.0749529	-0.0224541	1.35284	1.10755	0.506058	0.277851
13.35	1.14479	1.00417	-0.0368149	0.0421299	1.01035	0.97696	0.0335273	0.0179621	1.26407	1.01028	0.0683966	-0.0275597	1.36003	1.1101	0.511561	0.266874
13.36	1.13801	1.00336	-0.0404125	0.0454638	1.01984	0.978047	0.0435579	0.021677	1.24526	0.995743	0.0604049	-0.0248874	1.37111	1.11013	0.514875	0.26139
13.37	1.13182	1.00417	-0.0393435	0.0440617	1.0305	0.979945	0.0504649	0.0301726	1.22297	0.992914	0.056821	-0.0186503	1.37862	1.10896	0.516532	0.24909
13.38	1.12416	1.00362	-0.040063	0.0458438	1.03889	0.975644	0.0611995	0.0258792	1.20473	0.982434	0.0575625	-0.0145255	1.38735	1.11346	0.523661	0.250943
13.39	1.11795	1.00506	-0.0404742	0.0435735	1.04805	0.975661	0.0666547	0.0221993	1.18572	0.976087	0.0466873	-0.015586	1.39524	1.11801	0.525255	0.263837
13.4	1.10974	1.00551	-0.0394258	0.041666	1.05904	0.969542	0.0705702	0.0216558	1.16482	0.977357	0.0437213	-0.0161458	1.40349	1.11938	0.524724	0.267433
13.41	1.10228	1.00525	-0.0401864	0.0368567	1.06935	0.969819	0.0805128	0.0184936	1.15119	0.968728	0.0343291	-0.0223328	1.41539	1.11741	0.528569	0.267987
13.42	1.09423	1.00452	-0.0405976	0.032439	1.07731	0.970602	0.10053	0.0179502	1.13508	0.969998	0.0241542	-0.0253967	1.42848	1.11703	0.533478	0.270464
13.43	1.08536	1.00498	-0.0449148	0.035196	1.08566	0.971401	0.111353	0.0195077	1.12762	0.975367	0.0234128	-0.0191214	1.43637	1.1178	0.540044	0.2692
13.44	1.07685	1.00669	-0.0474229	0.0341037	1.09709	0.973301	0.125211	0.0173505	1.11611	0.977717	0.0155034	-0.0221855	1.44155	1.11583	0.548267	0.266118
13.45	1.07196	1.00677	-0.0517606	0.0370421	1.10959	0.972507	0.133702	0.0158325	1.11209	0.977751	0.0068527	-0.0149674	1.44388	1.11521	0.555895	0.271636
13.46	1.06205	1.00786	-0.0546593	0.0359498	1.11495	0.975173	0.139069	0.0142537	1.10525	0.993053	0.00541094	-0.00574594	1.44465	1.11699	0.558678	0.268555
13.47	1.05451	1.00642	-0.0539193	0.0387371	1.12403	0.975435	0.146064	0.0052146	1.09046	0.995369	0.00178587	-0.00883945	1.44625	1.11935	0.565744	0.276555
13.48	1.04973	1.00661	-0.0539193	0.0360626	1.12788	0.97706	0.14844	0.0089341	1.08169	1.00721	-0.00398126	-0.0176192	1.4494	1.11858	0.573967	0.267356
13.49	1.04491	1.00545	-0.0532409	0.032503	1.12941	0.972484	0.156138	-0.000109625	1.07405	1.01138	-0.00614724	-0.0182085	1.44702	1.11601	0.584941	0.266097
13.5	1.04064	1.00509	-0.057558	0.0317245	1.13287	0.974841	0.157722	-0.00111451	1.10577	1.02316	0.00909458	-0.0176191	1.447	1.11424	0.594852	0.268474
13.51	1.03582	1.00571	-0.0538987	0.0319129	1.13325	0.976953	0.153807	0.00260037	1.13153	1.02841	0.0250367	-0.0140247	1.44777	1.11542	0.606921	0.257532
13.52	1.0309	1.00579	-0.0553172	0.0326068	1.13438	0.976693	0.142236	0.00266125	1.16051	1.0267	0.0480642	-0.0171432	1.44616	1.11856	0.610704	0.245226
13.53	1.02919	1.00579	-0.0516784	0.0284031	1.13403	0.977244	0.1414	-0.0010232	1.18144	1.02262	0.0682248	-0.0135444	1.44616	1.11917	0.612392	0.236067
13.54	1.02816	1.00615	-0.0477107	0.0277149	1.13179	0.976157	0.137397	-0.000992791	1.20856	1.02142	0.0940705	-0.00317784	1.44815	1.11859	0.606952	0.229425
13.55	1.02505	1.00471	-0.0434141	0.0250588	1.13222	0.972927	0.131238	-0.00211939	1.22474	1.03262	0.115014	0.00043746	1.45604	1.11703	0.605858	0.224496
13.56	1.0258	1.00516	-0.041235	0.0243375	1.13369	0.975897	0.127454	0.00213899	1.23342	1.03671	0.123724	0.00349467	1.4624	1.11408	0.607984	0.226943
13.57	1.02559	1.00641	-0.0412555	0.0257324	1.12347	0.975897	0.120415	0.00161674	1.25756	1.03384	0.1396	0.000305452	1.4695	1.11564	0.606983	0.232466
13.58	1.02411	1.00612	-0.039837	0.0237803	1.11928	0.980442	0.115708	0.00751944	1.27702	1.04097	0.15037	0.00586656	1.4778	1.11366	0.616269	0.240437
13.59	1.0241	1.00594	-0.0380279	0.027451	1.12007	0.983657	0.107173	0.0154928	1.28461	1.03922	0.171255	0.0079219	1.48931	1.11601	0.625086	0.242884
13.6	1.02485	1.00595	-0.0344714	0.0299024	1.11471	0.983687	0.103258	0.0175893	1.25547	1.0399	0.164681	0.0134876	1.50036	1.11818	0.634372	0.245436
13.61	1.02814	1.00775	-0.0298047	0.031477	1.11126	0.979692	0.103346	0.0186504	1.23379	1.03829	0.156748	0.0212042	1.51309	1.11835	0.639281	0.253407
13.62	1.03262	1.00828	-0.0244185	0.03677	1.10943	0.98156	0.108757	0.0175191	1.21208	1.0459	0.148814	0.0413158	1.52454	1.11895	0.644815	0.260783
13.63	1.03639	1.00839	-0.0223216	0.0418616	1.10254	0.984238	0.111792	0.0217471	1.20191	1.04416	0.14229	0.0464014	1.53641	1.11992	0.641	0.260789
13.64	1.04086	1.00686	-0.0277315	0.041493	1.09716	0.984208	0.104841	0.0201895	1.18162	1.03898	0.130742	0.0436585	1.54907	1.11994	0.647035	0.265129
13.65	1.04581	1.00865	-0.0298315	0.0443331	1.09145	0.988493	0.102598	0.0233822	1.16872	1.02666	0.123478	0.0435717	1.55581	1.12211	0.65582	0.268805
13.66	1.05351	1.00685	-0.0273265	0.0446414	1.08234	0.987406	0.0948107	0.0202458	1.15597	1.02612	0.109625	0.0378558	1.56332	1.12623	0.66842	0.276117
13.67	1.06443	1.00551	-0.0291181	0.0459977	1.0804	0.988753	0.0933589	0.0245088	1.1418	1.02264	0.101578	0.0471957	1.57125	1.12308	0.683146	0.277975
13.68	1.07692	1.00543	-0.0251123	0.0492902	1.07272	0.989013	0.0934029	0.0223468	1.1175	1.00983	0.0950972	0.049818	1.57799	1.12526	0.683615	0.28224
13.69	1.08941	1.00515	-0.0228951	0.0508295	1.06277	0.988493	0.0894875	0.01918	1.1068	1.01112	0.0763419	0.0539428	1.58355	1.12468	0.680801	0.275493
13.7	1.09967	1.00461	-0.0211559	0.0502425	1.06313	0.991447	0.0864079	0.0144298	1.10213	1.0117	0.0706022	0.0487528	1.58676	1.12465	0.674236	0.265111
13.71	1.10733	1.00379	-0.024474	0.0521444	1.05435	0.99359	0.0840762	0.0134249	1.0927	1.00467	0.066099	0.0430324	1.58627	1.12724	0.663855	0.263258
13.72	1.11343	1.0039	-0.0234749	0.0537038	1.04777	0.994123	0.0794569	0.0156173	1.08336	0.993676	0.0545956	0.0315712	1.58588	1.1239	0.660041	0.269447
13.73	1.12185	1.00335	-0.0224552	0.0522689	1.04734	0.992514	0.0672705	0.00980126	1.06447	0.992515	0.0393984	0.0222609	1.58591	1.12214	0.666044	0.273113
13.74	1.12344	1.00425	-0.0192532	0.0531214	1.04274	0.993047	0.0627832	0.0102885	1.05022	0.997242	0.028608	0.0223199	1.58471	1.1235	0.669296	0.273038
13.75	1.12654	1.00524	-0.0194228	0.0529142	1.03777	0.989019	0.0573279	0.0130289	1.03616	1.00382	0.017035	0.0181908	1.58355	1.12288	0.677519	0.281668
13.76	1.12411	1.00651	-0.0209287	0.0550373	1.03162	0.987135	0.0589997	0.0114151	1.02673	0.99052	0.0200003	0.0193063	1.57883	1.11994	0.676987	0.282957
13.77	1.1179	1.00766	-0.0174184	0.0564752	1.02702	0.982326	0.0574159	0.0087659	1.02137	0.985313	0.0171174	0.0203924	1.57919	1.12209	0.675893	0.276765
13.78	1.11157	1.00766	-0.0178964	0.0595053	1.02627	0.978035	0.0474733	0.00989256	1.01727	0.974679	0.0142282	0.0230399	1.57679	1.12069	0.674892	0.273758
13.79	1.10327	1.00831	-0.0165447	0.0609432	1.02547	0.978013	0.0460655	0.00614721	1.01994	0.970984	0.0119981	0.0255698	1.5708	1.1191	0.672672	0.274353
13.8	1.09488	1.00929	-0.0158251	0.0615246	1.01632	0.973431	0.0391144	0.0130594	1.00715	0.961545	0.000501247	0.0292486	1.56646	1.11716	0.678081	0.279212
13.81	1.08584	1.00903	-0.0190764	0.0601209	1.01665	0.97422	0.0298757	0.00559917	0.993711	0.965497	-0.0109956	0.0298677	1.55938	1.1142	0.679738	0.2768
13.82	1.07767	1.00829	-0.021937	0.0549889	1.01133	0.967801	0.027544	0.00243237	0.983514	0.967704	-0.010248	0.0263324	1.55583	1.11496	0.68571	0.266452
13.83	1.06594	1.00857	-0.0276963	0.0533953	1.00524	0.967274	0.0259602	0.0082788	0.974785	0.981131	-0.0122182	0.0258316	1.54792	1.11535	0.686804	0.265333
13.84	1.05871	1.00759	-0.030557	0.0512777	1.00219	0.962983	0.0244204	0.0120546	0.970691	0.982209	-0.0114702	0.0170547	1.53765	1.11455	0.691744	0.265962
13.85	1.04943	1.00577	-0.0275997	0.050398	0.992639	0.962992	0.0252563	0.0109585	0.974669	0.970924	-0.0113399	0.0170678	1.53173	1.11415	0.679738	0.25065
13.86	1.04195	1.00514	-0.0272739	0.0470495	0.988441	0.961394	0.0228806	0.00779164	0.98869	0.970154	-0.0163169	0.0129559	1.52499	1.11415	0.667701	0.241525
13.87	1.03535	1.00434	-0.0272359	0.0429956	0.984242	0.965383	0.0229246	0.00837023	1.0002	0.970122	-0.0227355	0.00875574	1.51034	1.11396	0.652412	0.234847
13.88	1.02609	1.00389	-0.0311861	0.041556	0.98344	0.96862	0.0289958	0.00940556	1.01573	0.978816	-0.0227229	0.00945138	1.4965	1.11455	0.639875	0.223865
13.89	1.01788	1.00245	-0.0311684	0.0374965	0.980787	0.969164	0.0227926	0.00724362	1.02925	0.974765	-0.0204864	0.00448985	1.48309	1.1154	0.629557	0.225782
13.9	1.01072	1.00227	-0.0372364	0.0369109	0.977707	0.969188	0.0243764	0.00885747	1.05891	0.971783	-0.0147903	-0.00721421	1.47	1.1146	0.615957	0.220253
13.91	1.0059	1.00118	-0.0378769	0.0368742	0.975746	0.971063	0.0258722	0.0147343	1.10201	0.966619	-0.00316357	-0.00386356	1.45973	1.11539	0.60714	0.224583
13.92	0.998918	1.00074	-0.03457	0.0347119	0.98027	0.974793	0.027412	0.0194846	1.13844	0.977801	0.00470308	-0.00620194	1.44196	1.11559	0.5891	0.24045
13.93	0.994973	0.999303	-0.0284056	0.03416	0.977905	0.97237	0.0336152	0.0173531	1.17548	0.959705	0.0110455	-0.00848209	1.43004	1.1154	0.574311	0.241669
13.94	0.990333	1.00012	-0.0240709	0.0345912	0.979414	0.977478	0.0396863	0.0172923	1.20448	0.956914	0.0189813	0.000551638	1.41702	1.11445	0.556771	0.241769
13.95	0.98728	1.00049	-0.0251019	0.029877	0.985102	0.981513	0.0434698	0.0157393	1.23079	0.965746	0.0261112	0.00804869	1.4004	1.1168	0.540857	0.250994
13.96	0.981368	1.00013	-0.0246525	0.0280143	0.993445	0.981004	0.0449656	0.0140646	1.25311	0.968158	0.0353418	0.0103583	1.38694	1.11583	0.523911	0.251024
13.97	0.975642	0.999499	-0.0260536	0.0270377	1.00185	0.975642	0.0434258	0.0150695	1.25709	0.979867	0.0445726	0.0111066	1.37469	1.11721	0.517314	0.255389
13.98	0.974924	1.00095	-0.0205911	0.0246458	1.00184	0.973209	0.0473413	0.0118722	1.27189	0.979392	0.0466372	0.00342132	1.362	1.1182	0.508466	0.259689
13.99	0.970273	1.0022	-0.0209899	0.0254178	1.00639	0.973749	0.0558321	0.0198806	1.28055	0.995229	0.0480019	0.0035762	1.35723	1.12012	0.500774	0.253571
14	0.967948	1.00211	-0.0145456	0.0256758	1.00986	0.976681	0.0574159	0.0182668	1.2899	1.01114	0.0523729	0.0197516	1.34543	1.12188	0.491989	0.25983
14.01	0.964342	1.00266	-0.0106537	0.0248611	1.01676	0.971869	0.063575	0.018206	1.28585	1.01876	0.0543964	0.0146482	1.33193	1.12089	0.481609	0.258012
14.02	0.963799	1.00401	-0.0114636	0.027421	1.01829	0.971617	0.0604955	0.0128163	1.27775	1.01701	0.0514775	0.016766	1.32437	1.11855	0.46954	0.248818
14.03	0.960551	1.00599	-0.0118654	0.0281991	1.02248	0.972179	0.05658	0.0107152	1.27162	1.02574	0.052224	0.0234523	1.31327	1.12188	0.453626	0.244553
14.04	0.959247	1.00707	-0.00866926	0.0271178	1.02357	0.968713	0.0527525	0.0122682	1.26757	1.01691	0.0463939	0.0328503	1.3033	1.124	0.4394	0.234169
14.05	0.957606	1.00744	-0.00324016	0.0316968	1.02587	0.965414	0.0489251	0.00471657	1.26217	1.00641	0.0448702	0.0328459	1.29572	1.12147	0.434491	0.227457
14.06	0.957928	1.00745	-0.000639368	0.0331025	1.02706	0.967763	0.0466374	0.0116896	1.23916	1.0052	0.0435112	0.0313338	1.28779	1.1234	0.434992	0.232173
14.07	0.95952	1.00845	0.00590045	0.0346695	1.02549	0.968795	0.0504648	0.0116896	1.23916	0.994659	0.0385281	0.0361298	1.28148	1.11926	0.425206	0.227729
14.08	0.956995	1.00647	0.00596669	0.0332454	1.02817	0.96819	0.0443057	0.00642167	1.22773	1.01043	0.0334627	0.0398056	1.2732	1.11687	0.418734	0.229533
14.09	0.956821	1.00611	0.00613409	0.031972	1.0289	0.968942	0.0427659	0.00212815	1.21433	1.00517	0.0370868	0.0372622	1.26253	1.11371	0.411605	0.238714
14.1	0.956758	1.00584	0.01078	0.0289567	1.02888	0.969706	0.0450096	0.00164094	1.19753	1.00104	0.0319801	0.0365523	1.25631	1.11213	0.402225	0.230028
14.11	0.955752	1.00539	0.0175914	0.0270192	1.02469	0.971802	0.0427219	-0.00262208	1.18529	1.00094	0.0269972	0.0358715	1.25377	1.11193	0.389625	0.231237
14.12	0.957267	1.00439	0.0197059	0.0241844	1.02547	0.975504	0.0442617	0.00118412	1.16845	0.993317	0.025597	0.0419407	1.24372	1.11446	0.379839	0.234895
14.13	0.958821	1.00358	0.0218854	0.0213193	1.02548	0.974077	0.0450536	0.00438135	1.15964	0.994559	0.0220141	0.0439424	1.23805	1.11286	0.37443	0.245195
14.14	0.961843	1.00295	0.0206884	0.0177488	1.024	0.976141	0.0443497	-0.00195231	1.15153	0.996842	0.0227554	0.0401922	1.23119	1.11326	0.367302	0.255495
14.15	0.965787	1.00276	0.0237381	0.016804	1.01943	0.978284	0.0450535	0.00240207	1.13253	1.00678	0.0141894	0.0380925	1.22514	1.11403	0.354139	0.260236
14.16	0.969053	1.00294	0.0260512	0.012848	1.01592	0.980167	0.048925	-0.00347477	1.12863	1.00614	0.00908282	0.0431301	1.21984	1.115	0.34157	0.264037
14.17	0.972029	1.00329	0.027661	0.0147033	1.01631	0.986335	0.0458454	-0.00457101	1.11643	1.00134	0.00484105	0.0434808	1.21536	1.11461	0.33169	0.269585
14.18	0.979155	1.0032	0.0272002	0.0171011	1.01669	0.989304	0.0457632	-0.000368859	1.10766	0.989625	0.00414097	0.0464843	1.21156	1.11559	0.319028	0.275704
14.19	0.986721	1.00393	0.0303642	0.0214711	1.01366	0.987697	0.0433492	0.00660423	1.09754	0.98496	-0.00232464	0.043239	1.20742	1.11657	0.310211	0.273187
14.2	0.994222	1.00501	0.0275711	0.0221354	1.01631	0.988478	0.0402312	0.00815721	1.08198	0.979791	-0.0052074	0.0479802	1.19888	1.11635	0.30205	0.2806
14.21	1.00267	1.00448	0.033032	0.0260881	1.01549	0.990039	0.0432277	0.0172922	1.07541	0.982811	-0.00739009	0.0604145	1.19274	1.11673	0.30205	0.281719
14.22	1.00861	1.00522	0.0363711	0.0291448	1.01168	0.991095	0.0416054	0.0157088	1.07263	0.974622	-0.00883144	0.0589069	1.19766	1.11632	0.306459	0.28539
14.23	1.01466	1.00568	0.0431003	0.033288	1.0109	0.993526	0.0415673	0.0146431	1.05317	0.968748	-0.0124967	0.0619679	1.19467	1.11634	0.308085	0.27997
14.24	1.01827	1.00578	0.0445393	0.0379454	1.01243	0.989805	0.0453559	0.012542	1.0403	0.965861	-0.0188799	0.058313	1.19643	1.11281	0.313525	0.275669
14.25	1.02152	1.00624	0.0459817	0.0401591	1.01357	0.987966	0.0514758	0.0157392	1.03911	0.96237	-0.0131144	0.0587846	1.19418	1.11125	0.325031	0.278187
14.26	1.02477	1.00732	0.051362	0.048203	1.01702	0.986081	0.0513051	0.0194892	1.03768	0.970057	-0.0174797	0.0495293	1.19515	1.11008	0.334911	0.276928
14.27	1.02488	1.00571	0.0484758	0.0447851	1.02005	0.982604	0.0559292	0.0201029	1.02432	0.97781	-0.0210625	0.0422783	1.19373	1.11144	0.348542	0.277557
14.28	1.02352	1.00661	0.0505615	0.0429596	1.01999	0.980475	0.0605479	0.0244315	1.01478	0.978414	-0.0202801	0.0370906	1.19715	1.11106	0.360548	0.272662
14.29	1.02198	1.0076	0.0504236	0.0377722	1.01995	0.980212	0.0612956	0.0148443	1.01134	0.978985	-0.0166561	0.0443711	1.19832	1.11027	0.363331	0.273292
14.3	1.01987	1.00626	0.0525475	0.0366445	1.01731	0.975679	0.0682017	0.0159451	1.01539	0.990056	-0.0166149	0.0396845	1.20372	1.10833	0.373148	0.275075
14.31	1.01709	1.00615	0.0480453	0.0341777	1.0204	0.972509	0.0666621	0.0111386	1.00388	0.982902	-0.0115495	0.0349975	1.20827	1.10775	0.376994	0.271403
14.32	1.01447	1.00569	0.0543293	0.0374825	1.02344	0.968276	0.0744479	0.0074283	0.998478	1.00344	-0.0208979	0.0308709	1.20569	1.10873	0.375337	0.25913
14.33	1.01298	1.00549	0.0608068	0.0407869	1.02643	0.966172	0.0835973	0.00898589	0.999211	1.00582	-0.017315	0.0257716	1.21149	1.10715	0.375868	0.260878
14.34	1.01377	1.00503	0.0690995	0.0425494	1.02673	0.966977	0.0928347	0.00999543	0.9945	1.01286	-0.0152559	0.0257422	1.21762	1.10969	0.369303	0.263955
14.35	1.01488	1.00385	0.0683477	0.0419701	1.03082	0.968593	0.105283	0.00512803	0.98693	1.01403	-0.0211449	0.0299278	1.22702	1.11065	0.358923	0.263955
14.36	1.01884	1.00287	0.0711998	0.0385522	1.03217	0.966249	0.119271	0.00719866	0.98218	1.01349	-0.0217626	0.0412169	1.23043	1.10968	0.351231	0.260284
14.37	1.02533	1.00376	0.0805013	0.0383371	1.03315	0.966326	0.127761	0.00604152	0.983454	1.01234	-0.0153382	0.0458741	1.23735	1.10929	0.34082	0.265773
14.38	1.03307	1.00411	0.0901529	0.0409572	1.03833	0.96611	0.140121	0.00123041	0.980866	1.00828	-0.0153794	0.0541273	1.24389	1.10929	0.339257	0.262696
14.39	1.04623	1.00236	0.100937	0.0451719	1.04812	0.965083	0.157188	0.00494535	0.973606	1.01307	-0.0218861	0.0509734	1.24984	1.1091	0.340288	0.264515
14.4	1.06013	1.00306	0.108441	0.0488379	1.05519	0.966505	0.164182	0.00223526	0.969589	1.0072	-0.0225863	0.0437769	1.25819	1.11107	0.334285	0.268256
14.41	1.07852	1.00321	0.118239	0.050357	1.06221	0.964906	0.174256	0.00325707	0.973644	1.00673	-0.0290107	0.0365809	1.26376	1.11343	0.332659	0.277453
14.42	1.10048	1.00364	0.124044	0.0485837	1.06965	0.963244	0.18265	0.00963819	0.977777	0.999677	-0.0232864	0.0365469	1.27808	1.11089	0.333722	0.289062
14.43	1.12389	1.00317	0.125112	0.0450478	1.07826	0.965378	0.188889	0.013431	0.969705	1.00263	-0.0240277	0.0411701	1.28165	1.11128	0.331503	0.291544
14.44	1.14819	1.00314	0.12548	0.045158	1.09032	0.967268	0.190378	0.0166453	0.965765	0.994408	-0.0211449	0.0396624	1.28643	1.1111	0.34304	0.296405
14.45	1.1716	1.00365	0.128713	0.0447833	1.09817	0.970182	0.186368	0.0177582	0.967272	1.00441	-0.0173973	0.0370346	1.29193	1.11228	0.355077	0.291474
14.46	1.19536	1.00324	0.133018	0.0461282	1.1046	0.973337	0.187152	0.0204853	0.969357	1.00498	-0.0109729	0.0365291	1.29511	1.11129	0.356703	0.291504
14.47	1.21985	1.00303	0.136313	0.0506251	1.10837	0.97352	0.181647	0.0242781	0.978858	1.01139	-0.0145558	0.0375562	1.29832	1.11345	0.356734	0.294051
14.48	1.24238	1.00274	0.145334	0.0499909	1.1148	0.976919	0.173106	0.027005	0.986853	1.01723	-0.0181798	0.0313913	1.29916	1.11463	0.348511	0.302683
14.49	1.26153	1.00256	0.150339	0.0486737	1.11244	0.977671	0.166897	0.031329	1.00091	1.01834	-0.0131556	0.0376652	1.30234	1.11344	0.340914	0.305266
14.5	1.27848	1.0032	0.156774	0.0507347	1.11535	0.979969	0.163767	0.0303242	1.0096	1.02132	-0.00813135	0.0376357	1.30118	1.1148	0.338225	0.30159
14.51	1.29326	1.00437	0.1625	0.0487803	1.11453	0.980205	0.161384	0.0362146	1.02034	1.02362	-0.00537208	0.0407361	1.30116	1.1142	0.333285	0.295536
14.52	1.30857	1.00382	0.1708	0.0459598	1.11213	0.97944	0.156766	0.0318737	1.03922	1.01838	-0.00104792	0.0449218	1.29002	1.11362	0.335442	0.291999
14.53	1.32511	1.00373	0.176608	0.0441781	1.10821	0.976455	0.155226	0.0264366	1.07151	1.02892	-0.00170682	0.0371696	1.28879	1.11404	0.335442	0.292064
14.54	1.34022	1.00319	0.186309	0.0440294	1.0986	0.974818	0.156018	0.0259021	1.09781	1.03012	0.0019172	0.0377297	1.28288	1.11382	0.325625	0.293948
14.55	1.35493	1.00365	0.20328	0.0435247	1.09776	0.969461	0.152191	0.0296003	1.12678	1.01961	0.00475879	0.0305377	1.2741	1.11208	0.314651	0.301951
14.56	1.37111	1.00385	0.213043	0.0439125	1.092	0.964884	0.145989	0.0242545	1.15709	1.01491	0.0141483	0.029565	1.26933	1.11406	0.313587	0.303245
14.57	1.38744	1.00313	0.229231	0.0400506	1.08885	0.964661	0.149156	0.0215275	1.19081	1.01618	0.0242614	0.0260164	1.26019	1.11346	0.310367	0.29286
14.58	1.40631	1.00385	0.238252	0.0395708	1.0785	0.961744	0.148408	0.0198663	1.21854	1.00795	0.042323	0.0265353	1.25457	1.10916	0.310899	0.285448
14.59	1.42682	1.00357	0.25304	0.0397505	1.07269	0.962868	0.142998	0.0166081	1.23604	1.00502	0.0546603	0.0192138	1.24705	1.11014	0.312087	0.287231
14.6	1.44842	1.00193	0.271082	0.0335856	1.06769	0.960012	0.140667	0.0219065	1.26241	1.00559	0.0654326	0.0192906	1.23989	1.1076	0.314244	0.287791
14.61	1.4702	0.999936	0.284058	0.0307477	1.0619	0.960325	0.142998	0.0175826	1.28196	1.00506	0.0756693	0.0188019	1.23593	1.10643	0.317527	0.285972
14.62	1.49184	0.998053	0.299196	0.0280861	1.05656	0.961729	0.133013	0.0229419	1.29138	1.0103	0.0908071	0.0141921	1.23513	1.10819	0.314776	0.295764
14.63	1.51223	0.997246	0.318268	0.0271855	1.04894	0.966914	0.127647	0.0272962	1.30625	0.9957	0.105245	0.0121467	1.23197	1.10744	0.311555	0.293911
14.64	1.53511	0.996968	0.340594	0.02417	1.05004	0.967555	0.118409	0.0225154	1.32174	0.997479	0.114658	0.00904015	1.23232	1.10431	0.30934	0.284819
14.65	1.55802	0.995447	0.364362	0.022363	1.04011	0.964445	0.11775	0.0246727	1.33325	1.00038	0.132679	0.0136858	1.23202	1.1041	0.308251	0.280679
14.66	1.57785	0.994102	0.38778	0.0222039	1.03509	0.967747	0.112427	0.0273477	1.34136	1.00146	0.134185	0.0127091	1.23718	1.10371	0.305001	0.281329
14.67	1.59678	0.995553	0.407964	0.0229211	1.03048	0.968334	0.106313	0.0268559	1.33321	1.00237	0.142793	0.0127166	1.2455	1.10431	0.303378	0.275894
14.68	1.61408	0.992674	0.42922	0.0222097	1.0297	0.969212	0.100199	0.0273385	1.33997	1.00631	0.149994	0.0158146	1.25025	1.10705	0.30537	0.285181
14.69	1.63061	0.992416	0.451216	0.0206321	1.03074	0.971376	0.103322	0.0279732	1.34545	1.01615	0.152871	0.0200622	1.25742	1.10687	0.316499	0.284643
14.7	1.64681	0.992351	0.47138	0.0250471	1.02496	0.9725	0.0986594	0.020021	1.34877	1.01776	0.156571	0.0262552	1.26853	1.10767	0.321748	0.284209
14.71	1.66499	0.994442	0.496981	0.0269875	1.02189	0.974711	0.0902141	0.0168496	1.34139	1.01474	0.169497	0.02785	1.27447	1.10846	0.326467	0.28923
14.72	1.67918	0.994728	0.514302	0.0299887	1.02029	0.973427	0.0924574	0.0142262	1.34278	1.01108	0.175298	0.039732	1.27999	1.10789	0.332284	0.280124
14.73	1.69498	0.994298	0.533065	0.0298195	1.01677	0.968626	0.0900381	0.0115724	1.33197	1.01794	0.176734	0.045984	1.28479	1.11098	0.341214	0.282733
14.74	1.71554	0.99513	0.541895	0.0335379	1.01328	0.965931	0.0862993	0.0147346	1.31431	1.02658	0.180393	0.0532887	1.28481	1.11216	0.345985	0.290168
14.75	1.74435	0.994595	0.523523	0.0281014	1.0128	0.971582	0.0822965	0.0142474	1.29665	1.03161	0.174703	0.0544327	1.28598	1.11353	0.347273	0.281075
14.76	1.7737	0.995398	0.509868	0.0214145	1.00776	0.970787	0.0852436	0.0158308	1.27354	1.03739	0.172555	0.0544491	1.28009	1.11449	0.35099	0.278068
14.77	1.79876	0.993965	0.496892	0.0159664	1.00348	0.970481	0.0813288	0.0185105	1.25461	1.02626	0.166207	0.0580912	1.27895	1.11333	0.358533	0.282405
14.78	1.82598	0.995322	0.485379	0.0129858	0.997978	0.973384	0.0828243	0.0185105	1.22966	1.03159	0.158795	0.0586133	1.27702	1.11237	0.365263	0.285519
14.79	1.85284	0.995244	0.470612	0.0114353	0.992613	0.970125	0.0742909	0.0210684	1.2168	1.02625	0.152084	0.057632	1.27034	1.11473	0.365678	0.281323
14.8	1.88005	0.994698	0.455103	0.00598718	0.985712	0.96842	0.0728834	0.0279807	1.18985	1.01806	0.145332	0.0560906	1.26344	1.1163	0.364491	0.278281
14.81	1.90254	0.992644	0.436031	0.00408115	0.980662	0.964306	0.0698043	0.0290418	1.17764	1.03212	0.135032	0.0648958	1.25813	1.11529	0.361072	0.277647
14.82	1.92775	0.993004	0.423405	-0.000331103	0.976034	0.966025	0.0660655	0.0258095	1.15258	1.0392	0.119007	0.0612911	1.25165	1.11393	0.352308	0.26792
14.83	1.94541	0.992107	0.408617	-0.00135985	0.973686	0.966439	0.0636955	0.0258049	1.13242	1.04859	0.10953	0.0602212	1.24713	1.11179	0.342822	0.262354
14.84	1.9542	0.99121	0.398717	-0.00628632	0.967147	0.971188	0.0634809	0.026318	1.1244	1.03569	0.0941992	0.0570966	1.24251	1.11257	0.336258	0.257488
14.85	1.9542	0.990509	0.411651	-0.00329659	0.96019	0.968422	0.0589998	0.0204364	1.11159	1.03463	0.0860343	0.0550332	1.23912	1.11081	0.339267	0.265422
14.86	1.95061	0.990158	0.423535	0.00141428	0.95628	0.966726	0.0498124	0.01355	1.10967	1.02237	0.0843765	0.0560944	1.23814	1.11221	0.336742	0.266046
14.87	1.95313	0.991516	0.435419	0.00208652	0.953099	0.965049	0.048938	0.0145807	1.10577	1.0236	0.0812774	0.0560649	1.23083	1.11221	0.329771	0.267895
14.88	1.95134	0.991437	0.442998	0.0039774	0.955724	0.962075	0.0450291	0.0104043	1.10106	1.02363	0.0755531	0.0644366	1.22205	1.11534	0.321224	0.265584
14.89	1.94918	0.991621	0.45274	0.00303822	0.953677	0.961804	0.0472777	0.0104301	1.09024	1.01665	0.073453	0.0649377	1.21516	1.11532	0.313092	0.264462
14.9	1.94612	0.993082	0.458878	0.00370038	0.953581	0.964753	0.0503175	0.00561435	1.08147	1.00779	0.0706528	0.0706563	1.20975	1.11454	0.307523	0.271874
14.91	1.94005	0.992978	0.471812	0.00258998	0.953116	0.96662	0.0511145	0.00722818	1.07678	0.994226	0.0635353	0.0670011	1.19999	1.11573	0.304811	0.2646
14.92	1.93396	0.994018	0.479742	0.00556707	0.951479	0.965855	0.0518237	0.0104254	1.07214	0.98654	0.0578588	0.058718	1.197	1.11666	0.304121	0.272577
14.93	1.93342	0.995341	0.483346	0.00252147	0.948874	0.965073	0.0487891	0.00454853	1.06804	0.978316	0.0463332	0.0567136	1.19035	1.11686	0.308725	0.272089
14.94	1.93237	0.994856	0.497454	0.00511585	0.947004	0.958904	0.048877	0.00622328	1.06876	0.991239	0.0433806	0.0505234	1.18463	1.11705	0.314603	0.28129
14.95	1.93507	0.996339	0.508638	0.00668291	0.944817	0.956193	0.0504163	0.00945096	1.06408	0.990064	0.0354861	0.0484011	1.18097	1.11845	0.318816	0.290455
14.96	1.9401	0.997847	0.515126	0.0079202	0.947166	0.955656	0.0504163	0.0121001	1.05133	0.998892	0.0283744	0.0426235	1.17569	1.11489	0.321118	0.299061
14.97	1.94277	0.996457	0.517268	0.0100438	0.94806	0.955409	0.0534949	-0.000110433	1.04857	1.00054	0.0205148	0.0410907	1.17084	1.11664	0.323388	0.295391
14.98	1.94903	0.995705	0.523715	0.00637631	0.947348	0.956479	0.0566615	0.00144254	1.04185	1.00399	0.0141665	0.0322475	1.17104	1.11465	0.323395	0.291683
14.99	1.95528	0.995211	0.52079	0.00567992	0.947093	0.958881	0.0552101	-0.00443434	1.03659	1.02272	0.00703573	0.0281162	1.17448	1.11623	0.31784	0.282449
15	1.96064	0.994279	0.52219	0.00567839	0.951723	0.956216	0.0520875	-0.00123703	1.03601	1.03739	-9.52341e-05	0.020744	1.17159	1.11683	0.315694	0.274475
15.01	1.96973	0.993538	0.514302	0.00780197	0.952208	0.95597	0.0519995	-0.00224193	1.02261	1.05451	-0.0123129	0.00924046	1.17423	1.11681	0.315094	0.282414
15.02	1.9756	0.991659	0.508885	0.00922206	0.953106	0.953519	0.0512519	-0.00486063	1.01937	1.06096	-0.0180633	0.00599061	1.17052	1.11763	0.312885	0.277553
15.03	1.98038	0.991843	0.507073	0.0150433	0.956869	0.958065	0.0489649	-0.00537827	1.0179	1.05921	-0.0136803	0.000736261	1.16722	1.11583	0.311212	0.284233
15.04	1.98622	0.992753	0.494077	0.0118709	0.957987	0.96235	0.046634	-0.012869	1.00638	1.06448	-0.0178655	0.00429574	1.16594	1.11706	0.306163	0.279406
15.05	1.98958	0.993029	0.485097	0.00974575	0.962511	0.963972	0.0435554	-0.0155485	1.00568	1.06737	-0.0220919	4.36466e-05	1.16371	1.11567	0.300105	0.271537
15.06	1.99328	0.991045	0.478609	0.0067445	0.965169	0.964508	0.0457984	-0.0203292	1.00634	1.07499	-0.0249175	-0.00412004	1.1642	1.11806	0.297329	0.267959
15.07	1.99934	0.991955	0.472863	0.00657326	0.966155	0.964753	0.0419721	-0.0155484	1.00361	1.0862	-0.027078	-0.00427472	1.16146	1.11788	0.295721	0.278582
15.08	2.00216	0.991784	0.460979	0.00585821	0.963778	0.963131	0.0381018	-0.0107677	0.993544	1.07927	-0.0343463	-0.0137148	1.15888	1.1173	0.293545	0.279866
15.09	2.00285	0.992688	0.46137	0.00674447	0.965545	0.958311	0.0380578	-0.00805767	0.988085	1.06874	-0.039349	-0.0112756	1.15305	1.11476	0.296387	0.292667
15.1	2.00295	0.993217	0.455644	0.0065733	0.969568	0.95669	0.0349792	-0.0101587	0.981313	1.06765	-0.0458347	-0.0143502	1.15076	1.11242	0.295883	0.292667
15.11	2.001	0.994574	0.451649	0.00252461	0.971659	0.955054	0.0365185	-0.00696142	0.994015	1.05763	-0.0450459	-0.0106405	1.1473	1.11284	0.296484	0.290219
15.12	1.99919	0.995746	0.445181	0.00251454	0.974897	0.957489	0.0380644	-0.0043427	0.986507	1.06066	-0.0413439	-0.00436174	1.14936	1.11443	0.303713	0.297494
15.13	1.99552	0.996554	0.437993	-0.000668048	0.978188	0.955363	0.0465152	0.00683249	0.98526	1.05662	-0.0434092	0.00126851	1.14904	1.11663	0.308134	0.298124
15.14	1.99074	0.995297	0.429672	-0.00245072	0.982607	0.955901	0.052635	0.00954253	0.987465	1.042	-0.0440337	0.00224124	1.1491	1.11563	0.310945	0.300572
15.15	1.98324	0.993859	0.419972	-0.00227944	0.986288	0.955076	0.051762	0.0116132	0.980195	1.03506	-0.0417964	0.00945874	1.1433	1.11546	0.304348	0.301724
15.16	1.97308	0.993869	0.408047	-0.0034981	0.987323	0.955353	0.0471507	0.01749	0.977584	1.02863	-0.0467691	0.0249844	1.13982	1.11526	0.296078	0.299739
15.17	1.96318	0.994146	0.396163	-0.00473687	0.989966	0.955645	0.045574	0.0222707	0.983708	1.01818	-0.0474569	0.0234807	1.13876	1.11272	0.297183	0.289044
15.18	1.95289	0.995664	0.38572	-0.00387071	0.994148	0.957009	0.0424141	0.0222707	0.990426	1.01538	-0.0437015	0.0224194	1.13638	1.11451	0.301034	0.291396
15.19	1.9421	0.995947	0.369841	-0.00474691	0.992604	0.959396	0.0385505	0.0259247	0.997841	1.01903	-0.0371024	0.015703	1.13798	1.11687	0.304348	0.291988
15.2	1.93153	0.995333	0.360099	-0.00862446	0.988501	0.960756	0.0376775	0.029122	1.00263	1.02269	-0.0297212	0.0188024	1.14039	1.12039	0.311008	0.301744
15.21	1.92336	0.994247	0.349265	-0.00632818	0.988931	0.963432	0.0338138	0.0285738	1.00885	1.02225	-0.0230878	0.0229038	1.1408	1.11881	0.314922	0.303561
15.22	1.91555	0.994622	0.333386	-0.00754679	0.987804	0.965848	0.0291959	0.0296396	1.03249	1.01999	-0.0244351	0.021362	1.14121	1.11821	0.312112	0.302934
15.23	1.90773	0.992825	0.321852	-0.00718417	0.986307	0.967713	0.0223351	0.0173987	1.05146	1.02654	-0.0135855	0.0224142	1.14006	1.11644	0.313217	0.304651
15.24	1.90372	0.993268	0.313552	-0.00417428	0.985526	0.969348	0.0170135	0.0189821	1.06553	1.03187	-0.00137645	0.0270922	1.1421	1.11529	0.313785	0.305178
15.25	1.89891	0.992995	0.302018	-0.00452828	0.984008	0.970968	0.0192125	0.0281171	1.09041	1.02723	0.00224346	0.0312145	1.14923	1.11645	0.32155	0.307596
15.26	1.89652	0.993623	0.291555	-0.000470931	0.988908	0.971155	0.0161339	0.0281171	1.11341	1.02198	0.012415	0.0208767	1.14966	1.1188	0.332061	0.30823
15.27	1.88941	0.992815	0.284738	0.00217635	0.987021	0.975627	0.0130553	0.030279	1.1223	1.03201	0.0262127	0.0188429	1.15399	1.12036	0.333702	0.325477
15.28	1.87982	0.991656	0.278971	0.00485383	0.981295	0.974988	0.013847	0.0254984	1.14533	1.03839	0.0348659	0.0281575	1.15791	1.12037	0.339226	0.324818
15.29	1.87251	0.990312	0.274996	0.00574869	0.984721	0.974118	0.0146386	0.0282389	1.16431	1.0361	0.0347836	0.0307722	1.15594	1.11841	0.349705	0.327865
15.3	1.86415	0.990117	0.268529	0.0105211	0.984286	0.974261	0.0161779	0.0255897	1.17789	1.0267	0.0442547	0.0292013	1.15832	1.11665	0.355765	0.32717
15.31	1.85403	0.991116	0.262803	0.0145784	0.983852	0.978259	0.0123077	0.024524	1.18674	1.02616	0.050759	0.0250659	1.1555	1.1204	0.362331	0.335744
15.32	1.84339	0.99092	0.263853	0.0173969	0.978538	0.97799	0.00681014	0.0213571	1.18547	1.0191	0.0565216	0.0302539	1.1547	1.12019	0.365108	0.340046
15.33	1.82933	0.992182	0.261691	0.0190169	0.974331	0.976128	0.00289592	0.027234	1.18015	1.01796	0.0456784	0.0318162	1.15268	1.12216	0.36293	0.329064
15.34	1.812	0.992455	0.261732	0.0204369	0.965959	0.975813	0.000564985	0.0223924	1.17691	1.02322	0.0476522	0.0230615	1.15229	1.12471	0.365203	0.323503
15.35	1.79728	0.994525	0.261361	0.0246871	0.962902	0.976058	-0.00625191	0.0079591	1.17645	1.03085	0.0485207	0.0163997	1.14751	1.12552	0.36293	0.325951
15.36	1.78032	0.995328	0.260661	0.0283934	0.954184	0.973175	-0.0023377	0.00844632	1.1664	1.02682	0.0528973	0.0148877	1.14907	1.12337	0.370695	0.326581
15.37	1.76405	0.996945	0.261028	0.0273359	0.950798	0.967354	0.00157651	0.00202141	1.15705	1.01283	0.0457725	0.0169129	1.14831	1.12514	0.373378	0.32102
15.38	1.74888	0.997305	0.257071	0.0280207	0.947021	0.968497	0.00544676	0.00683249	1.14507	1.01465	0.040831	0.010773	1.14998	1.12515	0.372242	0.325356
15.39	1.73316	0.997928	0.252434	0.0274768	0.944351	0.972809	0.00768971	0.00308713	1.12744	1.01277	0.0366692	0.0144281	1.14959	1.12536	0.364477	0.325986
15.4	1.7187	0.998841	0.246293	0.0249992	0.943263	0.97311	0.00927299	-0.000688678	1.11921	1.01166	0.0323722	0.0185845	1.14162	1.12695	0.360595	0.31997
15.41	1.70231	1.0001	0.247031	0.0209303	0.938727	0.968256	0.0108123	-0.00224168	1.1077	1.01165	0.0302989	0.0248127	1.14682	1.12497	0.355608	0.316298
15.42	1.68432	1.00056	0.245257	0.0184527	0.93983	0.966307	0.0185088	-0.00272887	1.09489	1.01875	0.0289241	0.0216378	1.14407	1.12637	0.361194	0.316923
15.43	1.67115	1.00093	0.24237	0.0189563	0.941388	0.963808	0.0216314	-0.00431228	1.09285	1.02284	0.0291056	0.0180459	1.14606	1.12776	0.364982	0.323673
15.44	1.65974	1.00093	0.239157	0.0178447	0.947088	0.962425	0.0255016	0.000559791	1.08145	1.01586	0.020163	0.0221769	1.14286	1.12715	0.366024	0.335914
15.45	1.64729	0.999414	0.230871	0.0169685	0.950534	0.964507	0.0324504	0.00960352	1.06398	1.01882	0.0231272	0.0226822	1.14325	1.12556	0.372052	0.331682
15.46	1.63464	0.998338	0.222606	0.00781348	0.956235	0.969007	0.035441	0.00750245	1.05931	1.02467	0.0123572	0.0251625	1.13929	1.12439	0.366497	0.335984
15.47	1.62256	0.997716	0.211419	0.00660491	0.961526	0.971105	0.03764	0.00963396	1.05996	1.03226	0.00888706	0.026788	1.1361	1.12382	0.371579	0.332312
15.48	1.61223	0.998973	0.206061	0.00360365	0.965321	0.97158	0.037596	0.00162556	1.05521	1.02464	0.0083041	0.0293863	1.12534	1.12435	0.372179	0.329863
15.49	1.60154	0.99781	0.200992	0.00306991	0.965409	0.969463	0.0353091	-0.00373365	1.06151	1.02011	0.0134539	0.0308348	1.12378	1.1241	0.365582	0.331682
15.5	1.588	0.997903	0.197755	0.00588996	0.969596	0.972152	0.0329341	-0.00102364	1.05172	1.03192	0.00769863	0.0339635	1.12305	1.12444	0.357249	0.334725
15.51	1.57961	0.996647	0.182985	0.00572877	0.973479	0.971902	0.0313949	-0.00376412	1.04113	1.03966	0.00491293	0.0303039	1.11787	1.12521	0.352293	0.32794
15.52	1.57085	0.995215	0.173651	0.00521511	0.978149	0.973505	0.0322745	-0.00166306	1.04484	1.04207	0.00130219	0.0345441	1.11547	1.12439	0.34677	0.326685
15.53	1.56155	0.994927	0.165576	0.000612444	0.976659	0.97699	0.0329781	0.000438006	1.03434	1.04213	-0.00374622	0.0350747	1.11625	1.12297	0.340804	0.325461
15.54	1.55013	0.995753	0.157126	-0.000219742	0.980171	0.975607	0.0259853	0.00570588	1.02913	1.03871	-0.00943823	0.0360474	1.11586	1.12414	0.335344	0.315633
15.55	1.53779	0.996819	0.154141	-0.00340233	0.977955	0.972389	0.024446	-0.00230258	1.02521	1.04287	-0.0137691	0.0345736	1.11382	1.12744	0.32821	0.315498
15.56	1.52905	0.997988	0.152556	-0.00270739	0.972682	0.971037	0.0175412	-0.0033379	1.01665	1.04059	-0.0101806	0.0341197	1.11183	1.129	0.322686	0.311655
15.57	1.51935	0.997354	0.1492	-0.00343256	0.969718	0.968367	0.0129233	-0.002354	1.00209	1.04238	-0.00370492	0.034429	1.10981	1.12795	0.316563	0.312219
15.58	1.50862	0.995557	0.145452	-0.000612575	0.968272	0.967066	0.00606242	0.00617211	0.996916	1.04651	-0.00729334	0.0425202	1.11263	1.12582	0.307189	0.315231
15.59	1.49559	0.997725	0.142117	0.00151245	0.965656	0.968371	0.00689804	0.00617209	0.984947	1.04712	-0.00943812	0.0481058	1.10786	1.12584	0.310534	0.311564
15.6	1.48466	0.996278	0.139502	0.00256995	0.959265	0.968389	0.00395139	0.0104047	0.988561	1.04064	-0.0122797	0.0448191	1.10665	1.12488	0.313912	0.313911
15.61	1.47284	0.996546	0.143334	0.00538996	0.956988	0.968421	0.00631957	0.0173473	0.985306	1.03533	-0.0151912	0.0399817	1.10466	1.12585	0.312839	0.320561
15.62	1.46032	0.997988	0.14245	0.00449362	0.952057	0.968714	0.00165101	0.017256	0.977131	1.02892	-0.0186108	0.0299565	1.10189	1.12525	0.310029	0.316228
15.63	1.44747	0.996283	0.139257	0.00540005	0.952915	0.968196	-0.00139026	0.0225848	0.969772	1.01783	-0.0141928	0.0239992	1.0995	1.12604	0.313312	0.319364
15.64	1.43442	0.994296	0.134211	0.000827626	0.944585	0.969041	-0.0036838	0.0172864	0.971768	1.02497	-0.0127039	0.0187195	1.09955	1.12406	0.312681	0.324388
15.65	1.42244	0.995207	0.129186	0.00081754	0.945432	0.972012	-0.00989158	0.0258125	0.970519	1.02389	-0.0119202	0.0329818	1.09646	1.12249	0.314922	0.330631
15.66	1.40726	0.995032	0.12346	0.000998868	0.945131	0.973667	-0.0138123	0.0273959	0.976592	1.0357	-0.0146498	0.0369103	1.09609	1.12245	0.318741	0.333867
15.67	1.39411	0.993508	0.120206	0.00223766	0.941651	0.97932	-0.0137311	0.0290916	0.985351	1.03871	-0.027528	0.0425805	1.09932	1.12305	0.3165	0.330877
15.68	1.38165	0.995403	0.115469	0.00119025	0.946872	0.980925	-0.0122424	0.0269905	0.98543	1.04055	-0.0260089	0.0389072	1.09927	1.12481	0.319214	0.326105
15.69	1.36902	0.994409	0.110052	0.000122694	0.951718	0.979847	-0.0199894	0.0280867	0.979451	1.04122	-0.0345975	0.0254482	1.10085	1.12658	0.320824	0.320003
15.7	1.35962	0.994419	0.108981	-0.0018211	0.950489	0.979842	-0.0254495	0.028574	0.975958	1.04179	-0.0431507	0.0213035	1.10319	1.12499	0.323539	0.324462
15.71	1.3463	0.994512	0.102864	-0.00483245	0.950855	0.98143	-0.0300233	0.0216922	0.979402	1.04359	-0.045238	0.0213625	1.10484	1.12383	0.327389	0.323396
15.72	1.33456	0.994326	0.101134	-0.00536626	0.952765	0.980629	-0.0354327	0.0217531	0.980973	1.04305	-0.0422798	0.0295858	1.10999	1.12325	0.332945	0.324149
15.73	1.32194	0.99685	0.104388	-0.00484256	0.951915	0.981711	-0.0361803	0.016942	0.988532	1.05366	-0.0408066	0.0358049	1.11675	1.12282	0.335691	0.3174
15.74	1.30965	0.997663	0.107992	-0.00219376	0.954169	0.981186	-0.0331524	0.0195608	0.989412	1.04658	-0.0342999	0.0409336	1.12069	1.12418	0.35122	0.312504
15.75	1.2979	0.997931	0.110814	0.00135139	0.948812	0.979054	-0.0339506	0.0179774	0.990169	1.05178	-0.0370706	0.029527	1.13017	1.12516	0.360058	0.313168
15.76	1.28648	0.998296	0.114439	0.0013413	0.951482	0.977427	-0.0292515	0.0205961	0.975551	1.04473	-0.0355852	0.028967	1.13732	1.12518	0.368359	0.315581
15.77	1.27646	0.999557	0.119485	0.00153268	0.951939	0.97176	-0.0338759	0.0115524	0.973615	1.03832	-0.0282877	0.0238384	1.14325	1.12459	0.379438	0.31691
15.78	1.26504	0.998655	0.12311	-5.86493e-05	0.944476	0.967745	-0.0330842	0.00774616	0.967579	1.03308	-0.0368356	0.0171183	1.15394	1.1232	0.393263	0.312573
15.79	1.25518	0.999644	0.128915	-5.86178e-05	0.936253	0.9675	-0.0307534	0.00241739	0.975173	1.04301	-0.026567	0.0258721	1.16943	1.12043	0.403238	0.314497
15.8	1.24339	1.00101	0.123845	-0.000753543	0.936342	0.963475	-0.0291701	0.000833951	0.974673	1.04486	-0.0200127	0.0279353	1.18337	1.12046	0.408225	0.306524
15.81	1.23515	1.0011	0.128867	-0.00107582	0.93454	0.962923	-0.0300057	0.0072285	0.975482	1.04069	-0.0191936	0.0263437	1.19927	1.11789	0.419304	0.303516
15.82	1.22817	1.00138	0.131006	0.000344318	0.936897	0.960794	-0.0253439	0.00616273	0.975497	1.04892	-0.0162284	0.0268448	1.21404	1.11811	0.431961	0.299879
15.83	1.22083	1.00121	0.129932	-0.000703097	0.935864	0.959185	-0.0253439	0.00348306	0.980317	1.04425	-0.0103332	0.0331229	1.22764	1.11596	0.441935	0.307258
15.84	1.2117	1.00229	0.124592	-0.00371445	0.934865	0.962918	-0.0267886	0.00138202	0.992528	1.04425	-0.006631	0.0275657	1.24881	1.11559	0.447427	0.307223
15.85	1.20472	1.00005	0.121393	-0.0107644	0.93686	0.965334	-0.0259464	-0.00233287	1.01151	1.02853	-0.00391743	0.0302324	1.27121	1.11184	0.45677	0.296173
15.86	1.19973	0.998601	0.116733	-0.0146454	0.934276	0.968024	-0.0242685	0.000346774	1.03721	1.02571	0.0060178	0.0324865	1.29317	1.11143	0.466081	0.294424
15.87	1.19099	0.997525	0.106717	-0.0183518	0.933896	0.969383	-0.0242619	0.00244786	1.06446	1.0329	0.0195489	0.0325004	1.31516	1.11026	0.476561	0.296802
15.88	1.18473	0.998781	0.10106	-0.0222191	0.936553	0.969396	-0.0265488	0.00412258	1.09701	1.03642	0.0352259	0.033634	1.33762	1.11028	0.481548	0.290018
15.89	1.1794	0.998528	0.0906649	-0.024384	0.939173	0.967266	-0.0296714	0.0110348	1.1295	1.02416	0.0494173	0.0238913	1.35805	1.11029	0.489249	0.289354
15.9	1.17295	0.99879	0.087212	-0.0265404	0.941877	0.96567	-0.0320023	0.00838567	1.17223	1.01543	0.0701225	0.0260054	1.3821	1.11147	0.498087	0.289983
15.91	1.16833	0.999603	0.0798359	-0.0271458	0.943427	0.965668	-0.0343333	0.00515802	1.21016	1.02201	0.0937576	0.0306172	1.40452	1.11225	0.500802	0.285087
15.92	1.16548	0.997352	0.073181	-0.0307424	0.939991	0.968084	-0.0374559	0.00196077	1.24287	1.02118	0.115288	0.0239106	1.42532	1.11439	0.500802	0.286241
15.93	1.16334	0.996264	0.0709816	-0.0320673	0.941514	0.965158	-0.0398308	0.00308743	1.26811	1.02622	0.125264	0.0233941	1.44257	1.11635	0.501843	0.283093
15.94	1.16621	0.996016	0.0688026	-0.0282373	0.943781	0.962233	-0.0406224	0.00738085	1.27587	1.02663	0.134462	0.0212245	1.45335	1.11672	0.504053	0.27512
15.95	1.16747	0.9972	0.0659852	-0.0261899	0.943394	0.963302	-0.0382475	0.0111262	1.2829	1.03637	0.147496	0.0185239	1.46176	1.11987	0.501338	0.272671
15.96	1.16959	0.998373	0.0608986	-0.0190128	0.941171	0.959568	-0.0429533	0.00896418	1.28793	1.04141	0.151864	0.013259	1.473	1.12027	0.495404	0.267111
15.97	1.17656	0.999094	0.0583632	-0.0136117	0.940572	0.957425	-0.0429534	0.0175511	1.27634	1.02524	0.153302	0.00657942	1.47827	1.12086	0.49048	0.267075
15.98	1.18997	0.998459	0.0590743	-0.00925343	0.944734	0.959176	-0.0473751	0.013883	1.26556	1.01913	0.165511	0.0107469	1.48024	1.12164	0.489376	0.276307
15.99	1.20087	0.998269	0.0604039	-0.00766677	0.948343	0.956772	-0.0442965	0.0107162	1.24671	1.023	0.164184	0.0163882	1.48068	1.12066	0.48502	0.279978
16	1.21696	0.997465	0.0639096	-0.00659217	0.945068	0.959984	-0.0435488	0.0101681	1.22444	1.0304	0.155642	0.0189561	1.4763	1.11987	0.487198	0.273158
16.01	1.23126	0.996755	0.0645183	-0.00517518	0.948228	0.959461	-0.0419655	0.00587457	1.19883	1.0295	0.145491	0.020058	1.4695	1.12066	0.487734	0.273682
16.02	1.24766	0.997574	0.0669422	-0.00337548	0.951758	0.959734	-0.0404702	0.00267725	1.17986	1.02892	0.137526	0.0231938	1.46274	1.11871	0.482242	0.26994
16.03	1.26711	0.998212	0.0605683	-0.000684957	0.954918	0.962135	-0.0403822	0.00106337	1.16156	1.01664	0.131708	0.0138614	1.45191	1.12051	0.475614	0.261932
16.04	1.28868	0.998202	0.0644681	-0.00102423	0.95811	0.96181	-0.0380073	-0.00533574	1.15609	1.02778	0.124486	0.014392	1.44115	1.11874	0.462862	0.265639
16.05	1.31581	0.997826	0.0651075	0.0018189	0.960888	0.962816	-0.0434169	4.92206e-05	1.14244	1.02839	0.120896	0.0102951	1.43034	1.11893	0.454024	0.271723
16.06	1.34509	0.995673	0.0686527	6.96799e-05	0.96511	0.964863	-0.0511574	-0.0014474	1.1302	1.03363	0.109466	0.00922956	1.41346	1.11697	0.448406	0.267982
16.07	1.37785	0.994515	0.072157	-0.00395717	0.970522	0.969619	-0.054192	-0.00200012	1.11957	1.05417	0.102203	0.0175369	1.40065	1.11756	0.440609	0.264939
16.08	1.40875	0.991924	0.0687741	-0.00587373	0.968848	0.966439	-0.0535525	0.00373398	1.11433	1.06475	0.0893629	0.0210989	1.38703	1.11479	0.436727	0.27043
16.09	1.44364	0.991739	0.0662376	-0.00886635	0.968507	0.972235	-0.0557955	0.00747479	1.10967	1.06294	0.0806083	0.0278735	1.37294	1.11497	0.431677	0.270989
16.1	1.47755	0.991641	0.0632983	-0.00922033	0.973057	0.975387	-0.0558395	0.00856644	1.09962	1.06347	0.0769295	0.0248221	1.3573	1.11556	0.421229	0.274066
16.11	1.51569	0.992625	0.0610827	-0.0133319	0.972716	0.979089	-0.0565871	0.0117896	1.09495	1.05528	0.0748187	0.0238632	1.34372	1.11397	0.408572	0.280156
16.12	1.55175	0.994782	0.0556087	-0.0105648	0.970884	0.977664	-0.0610731	0.0208592	1.09304	1.04652	0.05895	0.0177753	1.32885	1.11121	0.395347	0.288134
16.13	1.58965	0.994324	0.0561209	-0.0100939	0.968312	0.977326	-0.0711005	0.0213418	1.08512	1.05887	0.0533209	0.0204711	1.31683	1.10373	0.385972	0.295518
16.14	1.62952	0.994149	0.0583368	-0.00731687	0.96756	0.978657	-0.0757184	0.0287237	1.07515	1.05309	0.0527693	0.0262324	1.30801	1.10453	0.382721	0.301573
16.15	1.66486	0.993789	0.0594636	-0.00700718	0.968374	0.97731	-0.0764661	0.0136955	1.06059	1.04781	0.0428485	0.026806	1.29356	1.10102	0.371642	0.299025
16.16	1.69917	0.995859	0.0678667	-0.00493504	0.966143	0.976224	-0.0732995	0.00719294	1.04928	1.03975	0.0437055	0.0298714	1.28353	1.103	0.366718	0.299625
16.17	1.73046	0.997383	0.0712132	-0.000403973	0.963762	0.974341	-0.0771697	0.00556195	1.04864	1.02215	0.0410491	0.024065	1.27228	1.10241	0.35687	0.300225
16.18	1.76364	0.998732	0.0818241	0.00324079	0.962532	0.97679	-0.0733875	0.00396141	1.03779	1.01928	0.0404273	0.0178459	1.25996	1.10165	0.343045	0.293411
16.19	1.79569	0.998192	0.092765	0.008858	0.958585	0.97304	-0.0710565	0.000138333	1.02704	1.0148	0.0341448	0.0105657	1.24917	1.10265	0.33143	0.287297
16.2	1.82679	0.999824	0.100775	0.0103762	0.954704	0.969796	-0.0686816	-0.00252775	1.019	1.01257	0.0387599	0.00686302	1.2371	1.10481	0.317036	0.288491
16.21	1.85297	0.99793	0.111325	0.0172836	0.9508	0.968434	-0.0702209	-0.00793417	1.01172	1.02209	0.0281844	0.00890808	1.22467	1.10445	0.308199	0.28363
16.22	1.88082	0.996931	0.121159	0.0204732	0.952606	0.968694	-0.0695172	-0.0106613	1.0091	1.01976	0.0283548	0.00986295	1.21393	1.10385	0.299361	0.281077
16.23	1.91022	0.996478	0.12865	0.022424	0.952042	0.970041	-0.0609851	-0.0122615	1.00442	1.01749	0.0255907	0.0112312	1.20591	1.10858	0.291122	0.281671
16.24	1.93482	0.995562	0.128909	0.0219074	0.948477	0.967362	-0.063272	-0.0159153	1.00168	1.01101	0.017748	0.00956326	1.19748	1.10938	0.281148	0.27611
16.25	1.9595	0.996464	0.134276	0.0201519	0.948304	0.970041	-0.0617768	-0.00367538	1.01312	1.01175	0.0207213	0.0105484	1.19432	1.11407	0.273952	0.276774
16.26	1.98505	0.994755	0.135277	0.0173491	0.951566	0.974892	-0.0587421	0.00329713	1.01378	1.01114	0.0243841	0.0162667	1.18919	1.11327	0.261231	0.282928
16.27	2.00963	0.993663	0.136191	0.0136399	0.95111	0.975168	-0.0532886	0.00271865	1.01538	1.02417	0.0227649	0.0167686	1.18083	1.11287	0.254035	0.273102
16.28	2.02971	0.993561	0.130562	0.0127607	0.949218	0.979147	-0.0564112	0.00536766	1.01767	1.01897	0.0218834	0.0177717	1.17325	1.11583	0.245165	0.270689
16.29	2.05374	0.992392	0.128195	0.00782279	0.950392	0.980234	-0.0517493	0.00959987	1.01521	1.0213	0.0220102	0.0182443	1.16537	1.11367	0.239168	0.265269
16.3	2.07507	0.989406	0.12368	0.00379126	0.952327	0.984549	-0.05021	0.0122489	1.02417	1.02017	0.0149541	0.0156517	1.1591	1.1121	0.235854	0.260408
16.31	2.09908	0.990215	0.122777	0.00079711	0.954219	0.978397	-0.0488027	0.0138322	1.02087	1.01662	0.0172689	0.0104063	1.15598	1.11151	0.230804	0.259813
16.32	2.12048	0.990034	0.120061	-0.00517665	0.950371	0.979468	-0.0456801	0.00956948	1.01815	1.01727	0.0224841	0.0104312	1.15275	1.11331	0.234118	0.261143
16.33	2.13817	0.990307	0.114479	-0.00782842	0.950762	0.978642	-0.0402705	0.0100567	1.01692	1.02022	0.0255524	0.0162803	1.14842	1.11153	0.231877	0.259919
16.34	2.15404	0.990595	0.11131	-0.0102787	0.954936	0.978366	-0.0372799	0.00198817	1.01971	1.02619	0.0337383	0.0189829	1.13972	1.11015	0.22528	0.256913
16.35	2.16901	0.987911	0.106968	-0.0134442	0.951501	0.975688	-0.0364882	-0.00863804	1.01245	1.01676	0.034028	0.022157	1.13457	1.10664	0.224175	0.252647
16.36	2.18055	0.987914	0.103081	-0.0143	0.951153	0.969251	-0.0318704	-0.00815087	1.01865	1.01911	0.0291612	0.0212057	1.12502	1.10566	0.220893	0.241632
16.37	2.18939	0.987562	0.10463	-0.0145055	0.956154	0.970039	-0.0250095	-0.0113783	1.01064	1.008	0.0282269	0.0254411	1.12186	1.10665	0.219251	0.246493
16.38	2.19784	0.987667	0.109104	-0.0164698	0.959176	0.969505	-0.0195999	-0.0140577	1.0054	1.01972	0.017164	0.0218032	1.12108	1.10509	0.215495	0.256879
16.39	2.20234	0.988113	0.109999	-0.0157703	0.961046	0.97191	-0.0158617	-0.0192946	1.00415	1.02677	0.0137738	0.0269788	1.11785	1.10606	0.207699	0.262963
16.4	2.20343	0.989372	0.11405	-0.0118999	0.963698	0.970274	-0.01507	-0.0230397	0.991376	1.02448	0.00740646	0.0186743	1.11906	1.10374	0.203312	0.272719
16.41	2.19875	0.988563	0.115875	-0.0142133	0.966329	0.976969	-0.014938	-0.0229484	0.984733	1.02458	0.0118291	0.0264055	1.11306	1.10611	0.197788	0.25985
16.42	2.19353	0.987033	0.118039	-0.0181184	0.971677	0.978567	-0.0118594	-0.0175896	0.974105	1.03697	0.00545606	0.032521	1.10834	1.10627	0.187814	0.251842
16.43	2.18343	0.987085	0.125561	-0.0195344	0.97246	0.976446	-0.0126071	-0.019721	0.977528	1.04054	0.00482956	0.024116	1.10594	1.10746	0.181154	0.246981
16.44	2.17044	0.986679	0.129841	-0.0207791	0.975895	0.977249	-0.0048226	-0.0112261	0.968259	1.03941	-0.00662263	0.0234895	1.10516	1.10846	0.174999	0.250023
16.45	2.15297	0.988327	0.137033	-0.0176126	0.980874	0.974011	-0.00244766	-0.00111746	0.968299	1.04942	-0.00884875	0.0249265	1.1036	1.10926	0.166161	0.250617
16.46	2.13136	0.99117	0.142325	-0.0165945	0.983527	0.979643	0.00819548	-0.00595855	0.964342	1.03838	-0.0131007	0.0217356	1.10521	1.11065	0.161142	0.25852
16.47	2.10833	0.991944	0.145881	-0.0170944	0.984287	0.982306	0.013561	-0.00705464	0.968469	1.04313	-0.0145063	0.0179552	1.10518	1.10891	0.155618	0.256701
16.48	2.07833	0.99298	0.145811	-0.0156868	0.986549	0.979601	0.0189266	-0.00279205	0.967782	1.0285	-0.00648605	0.0226375	1.1028	1.11105	0.152304	0.249322
16.49	2.04617	0.993681	0.145685	-0.013949	0.991158	0.978519	0.0189706	-0.00181776	0.965154	1.02626	-0.00433628	0.0184988	1.1036	1.11244	0.152336	0.24495
16.5	2.01362	0.991965	0.145313	-0.0148457	0.995724	0.979595	0.0213455	0.00835169	0.969281	1.02331	-0.000119397	0.0287652	1.10434	1.11379	0.152904	0.233341
16.51	1.98126	0.991684	0.140955	-0.0123987	0.99768	0.980115	0.0336159	0.0120359	0.974765	1.02329	-0.00297201	0.0276824	1.10992	1.11435	0.152399	0.248528
16.52	1.9437	0.993108	0.139529	-0.00978009	0.999572	0.976381	0.0351112	0.0168162	0.982995	1.01272	0.00281577	0.0260102	1.11547	1.11596	0.152431	0.241092
16.53	1.90792	0.992764	0.135584	-0.00786642	1.00372	0.979009	0.0396411	0.0211092	0.983655	0.991028	0.00426273	0.0347136	1.11751	1.11653	0.156281	0.240334
16.54	1.8718	0.99277	0.134881	-0.00384775	1.00453	0.980596	0.0388495	0.0180294	0.988352	0.991589	0.00926511	0.0382839	1.12225	1.11419	0.164583	0.226709
16.55	1.83729	0.994415	0.129428	-0.000715383	1.00868	0.981693	0.0410485	0.0126964	0.991729	0.995641	0.0114562	0.0397317	1.12339	1.114	0.170674	0.229028
16.56	1.80281	0.992709	0.124739	-0.00196425	1.00794	0.979271	0.0334399	0.0159193	1.01207	1.00382	0.0157557	0.0350081	1.12937	1.11303	0.180617	0.219774
16.57	1.76869	0.993892	0.116021	-0.00107949	1.00944	0.975257	0.03344	0.0170716	1.03307	1.01143	0.0201793	0.0402476	1.13454	1.11401	0.184468	0.21531
16.58	1.73562	0.992733	0.111311	-0.00334463	1.01212	0.97311	0.031153	0.0101555	1.071	1.01499	0.0295225	0.0453801	1.14568	1.11263	0.192201	0.204902
16.59	1.70579	0.99283	0.101561	-0.00418101	1.0144	0.97231	0.031153	0.0129216	1.12441	1.00212	0.0469273	0.0483984	1.15678	1.11301	0.198293	0.20292
16.6	1.67559	0.994443	0.0932364	-0.00135384	1.01364	0.970176	0.033352	0.00704064	1.17996	1.00987	0.0615208	0.0442438	1.16473	1.11244	0.203785	0.205204
16.61	1.6461	0.994244	0.0856758	0.000786935	1.01357	0.969373	0.0279864	0.00225583	1.24432	0.996501	0.0708639	0.045217	1.17545	1.11226	0.214864	0.205098
16.62	1.62005	0.99443	0.0813585	0.00356274	1.01018	0.972579	0.0241162	-0.00146338	1.3088	1.00879	0.0823982	0.0467799	1.18821	1.11189	0.224207	0.216111
16.63	1.59363	0.993711	0.0816477	0.00335731	1.01249	0.970724	0.0256555	-0.000341451	1.37332	1.02524	0.0925269	0.0389625	1.2057	1.11269	0.230898	0.213629
16.64	1.57008	0.994	0.0736946	0.00297908	1.01023	0.970721	0.0232805	0.000632842	1.43512	1.02941	0.113487	0.0351528	1.22769	1.11307	0.239768	0.224677
16.65	1.5451	0.993187	0.0678899	0.00172463	1.00762	0.971774	0.0218292	0.00279456	1.4888	1.02246	0.128659	0.0231802	1.2541	1.11384	0.255771	0.225865
16.66	1.52425	0.994193	0.0603087	0.00223931	1.01368	0.970715	0.0218292	-0.000341594	1.53422	1.02079	0.143873	0.0184106	1.27888	1.11365	0.265745	0.231983
16.67	1.50715	0.994197	0.0610937	0.00485206	1.01179	0.97261	0.0142207	0.00553473	1.56753	1.00854	0.163262	0.00877336	1.30565	1.11403	0.285599	0.241743
16.68	1.49291	0.995468	0.0567557	0.00796837	1.01181	0.975606	0.0150123	0.00830541	1.58733	1.01381	0.176285	0.00532914	1.33284	1.1117	0.296046	0.24465
16.69	1.4776	0.995297	0.0599989	0.00949331	1.00955	0.975603	0.013517	0.00888389	1.59625	1.0173	0.171158	0.00196886	1.3617	1.11132	0.314354	0.24955
16.7	1.46662	0.995305	0.0661341	0.0124671	1.00692	0.976383	0.0104824	0.00940148	1.58612	1.00549	0.171898	0.00642318	1.39257	1.11249	0.333134	0.257491
16.71	1.45673	0.996684	0.0700796	0.0134784	1.00692	0.976918	0.0158039	0.0104671	1.56858	1.00542	0.1721	-0.000473483	1.42665	1.1107	0.351883	0.258125
16.72	1.44953	0.996158	0.06789	0.0140562	1.0107	0.972342	0.0173432	0.00349464	1.54474	0.996758	0.167857	-0.00539517	1.4559	1.11066	0.371768	0.253795
16.73	1.44486	0.995982	0.0628496	0.0158525	1.01109	0.975035	0.0157159	0.00398181	1.51761	0.989706	0.16655	-0.00453294	1.48599	1.10947	0.390517	0.260478
16.74	1.43946	0.997335	0.0628289	0.0153541	1.00992	0.974546	0.0203778	0.00720927	1.49241	0.990243	0.150068	-0.0113364	1.51526	1.10986	0.405447	0.26223
16.75	1.43697	0.996366	0.0639651	0.0169607	1.00992	0.976443	0.0219171	0.00136339	1.46249	0.983263	0.142949	-0.00060256	1.54167	1.10712	0.418735	0.259788
16.76	1.43463	0.996375	0.0690261	0.018549	1.00533	0.978857	0.0204218	0.00882305	1.43058	0.993136	0.131528	0.00703731	1.57412	1.10574	0.44083	0.264617
16.77	1.4303	0.994577	0.0661135	0.0187273	1.00644	0.977782	0.0264471	0.0071789	1.40468	1.00247	0.117215	0.0179466	1.60339	1.10456	0.455792	0.26647
16.78	1.42439	0.994309	0.0683238	0.0178681	1.0049	0.975911	0.0318566	0.00498669	1.37949	0.996091	0.10224	0.0220921	1.63021	1.10631	0.474604	0.275594
16.79	1.41934	0.993686	0.0672702	0.0203428	1.00975	0.975081	0.0317687	0.00593059	1.3496	1.00489	0.101735	0.0220877	1.659	1.10394	0.487797	0.271958
16.8	1.41179	0.993876	0.0607425	0.0196463	1.00779	0.978061	0.0333079	0.00328168	1.32173	1.01016	0.0945771	0.019962	1.68463	1.10513	0.503264	0.264581
16.81	1.40659	0.9937	0.0585942	0.0191513	1.00975	0.975395	0.028778	0.00437779	1.29653	1.01897	0.0902309	0.0251318	1.70858	1.10553	0.515416	0.265175
16.82	1.39747	0.993344	0.0585735	0.0207311	1.01051	0.981573	0.0380578	0.00550428	1.27751	1.01138	0.0859064	0.0324097	1.73655	1.10279	0.525958	0.267552
16.83	1.38514	0.99427	0.0535538	0.0221482	1.01199	0.979442	0.0388934	0.00766604	1.25775	1.02311	0.0808377	0.0360929	1.76048	1.10298	0.536501	0.264441
16.84	1.37586	0.992657	0.0488822	0.0214074	1.02114	0.97647	0.0411803	0.00236813	1.23881	1.02724	0.0860253	0.0386858	1.7807	1.10141	0.542624	0.26937
16.85	1.36293	0.993904	0.0463589	0.0206665	1.03516	0.974813	0.0488328	0.00553468	1.22728	1.0307	0.07879	0.0382394	1.8078	1.10415	0.550389	0.272311
16.86	1.35108	0.993002	0.0405717	0.023805	1.04695	0.974017	0.0649295	0.00392095	1.20364	1.03245	0.071554	0.0429197	1.83327	1.10572	0.553671	0.27347
16.87	1.33835	0.994455	0.0391432	0.0265809	1.05914	0.97189	0.0757925	0.00178963	1.19017	1.02487	0.0679579	0.0325188	1.85954	1.10749	0.5597	0.275188
16.88	1.32597	0.99428	0.0359176	0.032187	1.07323	0.972135	0.083445	0.00340333	1.16916	1.02957	0.0541052	0.0222653	1.87987	1.1065	0.571252	0.268445
16.89	1.31163	0.995171	0.0344685	0.0335629	1.08319	0.972165	0.0928128	-0.00289929	1.14675	1.01957	0.0446367	0.0197019	1.89623	1.10869	0.577281	0.276281
16.9	1.2998	0.995691	0.0345067	0.0321069	1.10104	0.968691	0.104423	-0.00347774	1.14407	1.02192	0.0397056	0.0238856	1.91693	1.10654	0.581227	0.276251
16.91	1.2869	0.997031	0.0320041	0.032605	1.11698	0.969227	0.115858	-0.00241212	1.13463	1.02723	0.0305077	0.0176552	1.93248	1.10362	0.582868	0.276186
16.92	1.27627	0.99765	0.0323728	0.0306354	1.1303	0.964131	0.120476	0.00501709	1.11708	1.03482	0.0250323	0.0114926	1.94682	1.10482	0.593316	0.278673
16.93	1.26652	0.998721	0.0374514	0.0316588	1.14137	0.965452	0.127425	-0.00195542	1.10628	1.03079	0.0220367	0.00777547	1.96397	1.1017	0.603195	0.285425
16.94	1.25589	0.999437	0.0421407	0.0360688	1.14631	0.966787	0.142114	-0.00201633	1.09005	1.03022	0.0153646	0.0113993	1.97801	1.10302	0.617525	0.286653
16.95	1.24959	0.999364	0.0414176	0.0394314	1.14554	0.966287	0.147436	0.00385997	1.07732	1.02793	0.00603042	0.0129015	1.98603	1.09942	0.637915	0.287283
16.96	1.24027	1.00018	0.0381538	0.0392728	1.14822	0.96574	0.150471	0.00544775	1.0774	1.02333	0.00746352	0.00409148	1.99166	1.098	0.65395	0.290394
16.97	1.232	1.00026	0.0403228	0.0380768	1.14748	0.963847	0.14273	0.00335168	1.06319	1.02505	0.00459729	0.00618327	1.99208	1.09519	0.66828	0.285604
16.98	1.22586	1.00018	0.0366664	0.0349066	1.14631	0.966224	0.137321	0.00326506	1.06254	1.02088	0.01691	0.0143695	1.99723	1.09498	0.683746	0.288751
16.99	1.21814	1.00082	0.0330307	0.0310515	1.14513	0.965953	0.138728	0.00905481	1.05726	1.02676	0.0219855	0.0185781	2	1.09492	0.695362	0.287562
17	1.21074	1.00053	0.0330514	0.0287349	1.14554	0.966478	0.137804	0.0096076	1.0391	1.02726	0.0226036	0.0134176	1.99524	1.09608	0.704642	0.291198
17.01	1.20496	0.999329	0.0323077	0.0295709	1.13454	0.969405	0.138596	0.0132659	1.03441	1.01672	0.0317916	0.0118516	1.99123	1.09682	0.716257	0.290079
17.02	1.19684	0.998767	0.0301593	0.0318271	1.12878	0.97504	0.140135	0.0111392	1.03581	1.0049	0.0424222	0.0143854	1.98605	1.09814	0.717962	0.288191
17.03	1.1907	0.997752	0.03018	0.0325019	1.12498	0.978253	0.135561	0.0212523	1.03248	0.993076	0.0425477	0.01029	1.97765	1.09869	0.726799	0.290598
17.04	1.18278	0.998534	0.0283828	0.0291178	1.12567	0.982537	0.127073	0.0191259	1.03927	0.981323	0.0462247	0.00978916	1.96963	1.09715	0.732828	0.291187
17.05	1.17539	0.99841	0.0262345	0.0260962	1.12078	0.984143	0.125578	0.013772	1.04669	0.982498	0.0585778	0.00304211	1.96042	1.10013	0.731723	0.293699
17.06	1.1678	0.998934	0.0294777	0.0241181	1.11815	0.986265	0.111064	0.00844394	1.04863	0.981379	0.0636777	0.00816875	1.94517	1.10016	0.730082	0.294253
17.07	1.15897	0.998288	0.0284035	0.0221298	1.10865	0.991601	0.1119	0.0137416	1.05538	0.99265	0.0651208	0.0122848	1.9348	1.09959	0.727368	0.296031
17.08	1.15036	0.999177	0.031688	0.0235344	1.1045	0.992407	0.109569	0.0116104	1.06354	0.992773	0.0695436	0.0123438	1.9224	1.09944	0.720708	0.30085
17.09	1.14586	0.998701	0.0342289	0.0242037	1.095	0.995892	0.103412	0.0121279	1.0838	0.989303	0.0738836	0.00824839	1.91123	1.10044	0.720739	0.303292
17.1	1.1394	0.998817	0.0334852	0.0280901	1.08358	0.996132	0.1035	0.0136807	1.1116	0.99181	0.0811611	0.0134589	1.90356	1.09946	0.717457	0.302133
17.11	1.13381	0.999196	0.0349106	0.0261749	1.08282	0.993465	0.0973427	0.0142287	1.12849	0.998951	0.0833907	0.0206156	1.89321	1.10162	0.715815	0.305064
17.12	1.1288	1.00119	0.0323904	0.0247633	1.07406	0.989972	0.0897342	0.0163295	1.13389	0.997899	0.0906755	0.0163655	1.87854	1.10084	0.721812	0.310617
17.13	1.12359	1.00228	0.0290853	0.0214264	1.07064	0.987535	0.085908	0.0141983	1.14806	1.01038	0.0994492	0.0198599	1.86467	1.10439	0.721276	0.310058
17.14	1.12195	1.00024	0.0298083	0.021796	1.06119	0.983261	0.0812021	0.0184911	1.1623	1.01225	0.101685	0.0233247	1.84847	1.1046	0.720203	0.310623
17.15	1.12161	1.00034	0.0319566	0.0193152	1.05277	0.981635	0.0757486	0.0169079	1.16692	1.02396	0.107421	0.0236664	1.83582	1.10226	0.719698	0.302652
17.16	1.12541	1.00026	0.0283622	0.019862	1.04058	0.979187	0.0757486	0.0211704	1.17166	1.01637	0.111088	0.0178798	1.82006	1.10442	0.721844	0.297758
17.17	1.13298	0.999813	0.0251396	0.0200563	1.03753	0.976254	0.0672605	0.0141982	1.17232	1.01432	0.116923	0.0177295	1.80821	1.10756	0.71853	0.296499
17.18	1.14321	0.998649	0.0250569	0.0174119	1.03179	0.974147	0.0619389	0.0212309	1.16623	1.02114	0.119116	0.021729	1.79443	1.10932	0.71471	0.291016
17.19	1.15418	0.999283	0.0261311	0.0184739	1.02879	0.971469	0.0566173	0.0174856	1.15334	1.028	0.121392	0.0215153	1.7826	1.11224	0.711964	0.291615
17.2	1.17254	0.99919	0.0312128	0.0165445	1.02651	0.972785	0.0458423	0.0185813	1.13427	1.02951	0.122799	0.0229223	1.77201	1.11243	0.710828	0.293403
17.21	1.1927	0.99919	0.028734	0.0168916	1.02155	0.967949	0.0390254	0.0190991	1.11063	1.0322	0.125075	0.01926	1.76404	1.11046	0.709155	0.296485
17.22	1.21661	0.997753	0.029457	0.0176112	1.01892	0.966863	0.0312409	0.0174555	1.10725	1.03731	0.121351	0.0250303	1.75566	1.11105	0.705336	0.294603
17.23	1.2452	0.996944	0.0294777	0.0184835	1.01092	0.963664	0.0280304	0.00832283	1.09102	1.02942	0.114109	0.0255562	1.75012	1.10946	0.702558	0.294538
17.24	1.27416	0.99918	0.0334439	0.024291	1.00903	0.965516	0.0211255	0.0109112	1.07887	1.02798	0.111957	0.022492	1.74575	1.11122	0.70259	0.287197
17.25	1.30793	0.998103	0.0392073	0.0278223	1.00605	0.967658	0.0150123	0.0108208	1.07348	1.0214	0.102647	0.0199288	1.73897	1.1122	0.700349	0.29262
17.26	1.34063	0.995935	0.0500937	0.0288698	1.00451	0.964736	0.013429	0.00917713	1.06129	1.01885	0.0968537	0.0225173	1.73617	1.1116	0.693184	0.290738
17.27	1.37785	0.996481	0.0536467	0.0322037	0.999941	0.966889	0.015628	0.00756474	1.05593	1.00951	0.0932536	0.0133204	1.7246	1.11023	0.692048	0.297455
17.28	1.41471	0.996753	0.0573031	0.035395	0.994658	0.966088	0.0147484	0.00636428	1.05391	1.00478	0.0837362	0.000916577	1.71578	1.10923	0.692553	0.302944
17.29	1.45571	0.996041	0.062736	0.0362732	0.987831	0.966348	0.0161997	0.0110747	1.05527	1.00884	0.0721085	0.00199064	1.70095	1.10455	0.690848	0.300392
17.3	1.49592	0.996406	0.06129	0.0355659	0.983635	0.962094	0.0169034	0.0120709	1.05193	1.00713	0.0699153	-0.00622958	1.68654	1.10394	0.694762	0.300427
17.31	1.53544	0.995334	0.0666815	0.0361076	0.977982	0.969592	0.0191464	0.00554682	1.0567	0.996452	0.066936	-0.000971446	1.67382	1.1014	0.694225	0.297945
17.32	1.57674	0.995689	0.0753369	0.0383916	0.977222	0.968567	0.0153202	-0.00405149	1.05057	1.00115	0.048977	-0.00507822	1.66186	1.1008	0.685924	0.293645
17.33	1.61736	0.995868	0.0793031	0.0403433	0.975656	0.970174	0.019982	0.00552329	1.04657	1.00128	0.046039	-0.0034054	1.64543	1.10158	0.675982	0.289415
17.34	1.65834	0.994791	0.0778984	0.0354144	0.967674	0.965863	0.0215653	0.00751786	1.03714	1.00839	0.0408666	-0.00483518	1.63097	1.1	0.658243	0.287562
17.35	1.69394	0.995602	0.0753989	0.0345445	0.968801	0.965332	0.0239402	0.0111872	1.02301	0.998983	0.0407839	-1.85976e-05	1.61299	1.10078	0.64609	0.287597
17.36	1.72918	0.996329	0.0746346	0.0347019	0.966189	0.971228	0.0278105	0.0121772	1.02301	1.00835	0.0392529	0.00365334	1.59532	1.0992	0.63296	0.287002
17.37	1.75648	0.995961	0.0728787	0.0316972	0.966207	0.971477	0.0324724	0.0190125	1.01691	1.01425	0.0363563	0.00988845	1.58208	1.09959	0.621376	0.282667
17.38	1.78308	0.99668	0.0703172	0.0305275	0.967335	0.974144	0.0364746	0.0189507	1.00814	1.01724	0.031432	0.0157366	1.56886	1.09959	0.613706	0.273543
17.39	1.80013	0.995601	0.0663304	0.0302861	0.972984	0.973873	0.0357709	0.0152321	1.00476	1.0126	0.0322182	0.0158553	1.55845	1.09958	0.609319	0.272325
17.4	1.81164	0.993266	0.0630458	0.0296811	0.971502	0.975178	0.0357709	0.0136138	1.01093	1.00614	0.0279974	0.0216148	1.54448	1.09955	0.597135	0.278937
17.41	1.81846	0.993902	0.0601744	0.0297609	0.975608	0.970087	0.0403448	0.0137264	1.00814	1.01685	0.0214594	0.0222349	1.5288	1.10364	0.584951	0.273978
17.42	1.8201	0.992741	0.0536674	0.0252869	0.974844	0.97459	0.0479973	0.0195311	1.00208	1.01675	0.0258456	0.0243227	1.51274	1.10579	0.57504	0.280696
17.43	1.81381	0.992203	0.0525519	0.0227365	0.976428	0.978833	0.0449187	0.0141998	1.00278	1.01658	0.0229904	0.025939	1.50071	1.10601	0.571189	0.283078
17.44	1.80247	0.991402	0.0499904	0.0247601	0.983646	0.984204	0.048745	0.0046981	1.0081	1.01356	0.0223283	0.0232871	1.48589	1.10737	0.570085	0.286684
17.45	1.78751	0.990048	0.0459622	0.024506	0.986299	0.987693	0.0494047	0.00472395	1.01217	1.01702	0.0187283	0.0207191	1.47429	1.10831	0.563993	0.286619
17.46	1.77024	0.989244	0.0398063	0.0237584	0.993169	0.985551	0.0501963	0.00411492	1.01015	1.01527	0.0159144	0.0176797	1.46311	1.10889	0.562762	0.288477
17.47	1.75282	0.98944	0.0383397	0.0244305	0.998517	0.987968	0.0493607	0.00627578	1.01349	1.0193	0.0123143	0.0239472	1.45232	1.10925	0.564466	0.284917
17.48	1.73091	0.988992	0.037658	0.0241051	1.00191	0.986086	0.0414883	0.00737128	1.01683	1.00876	0.0144247	0.0211448	1.44464	1.11002	0.55667	0.291494
17.49	1.71062	0.990954	0.0329894	0.026593	1.00271	0.986086	0.0445229	0.00947136	1.01477	1.01111	0.0136385	0.020046	1.43495	1.10942	0.546727	0.292788
17.5	1.6869	0.99303	0.0283002	0.0283797	1.00574	0.986913	0.0515157	0.00734052	1.00053	1.00755	0.00776254	0.0198914	1.42688	1.10845	0.537889	0.284887
17.51	1.6623	0.991675	0.0282796	0.0271852	1.00804	0.98855	0.0470297	0.00883651	0.998585	1.00634	0.0107419	0.013519	1.41687	1.10927	0.53347	0.287998
17.52	1.63843	0.99285	0.0210702	0.029981	1.0081	0.985336	0.050856	0.0141325	0.998547	1.01114	0.016411	0.0165176	1.41327	1.11027	0.532902	0.292298
17.53	1.61362	0.99321	0.0156787	0.0309942	1.00734	0.981633	0.050856	0.0178458	0.99645	1.01709	0.0258043	0.0199583	1.40321	1.10871	0.52296	0.287334
17.54	1.589	0.993039	0.0123941	0.0288536	1.00549	0.981109	0.050856	0.0236595	0.988996	1.01477	0.0301905	0.0224263	1.39641	1.10851	0.518604	0.28251
17.55	1.56636	0.994388	0.0131585	0.0284769	1.00172	0.975478	0.0478654	0.0231419	0.991752	1.0195	0.0352389	0.0290833	1.38356	1.10814	0.512512	0.288662
17.56	1.54461	0.996014	0.0059284	0.0266802	0.998284	0.974957	0.0462822	0.0242634	0.983755	1.01712	0.0439287	0.0336725	1.37606	1.10992	0.50594	0.289781
17.57	1.52101	0.995658	0.00739504	0.0264344	0.997128	0.969862	0.0394213	0.0236805	0.988491	0.994252	0.0489357	0.0367431	1.3649	1.10796	0.490467	0.29034
17.58	1.49995	0.995029	0.00557724	0.0288776	0.994125	0.970903	0.042544	0.0199017	0.989889	1.01	0.0627153	0.0462606	1.34701	1.10582	0.466281	0.284887
17.59	1.47943	0.994055	0.00049553	0.025471	0.989904	0.972796	0.0318129	0.0215103	0.996683	1.00943	0.0714464	0.0546046	1.33074	1.10718	0.446419	0.283663
17.6	1.46035	0.993781	0.00303636	0.0254196	0.989967	0.970909	0.0210818	0.0252069	0.999401	1.02589	0.0744258	0.0600006	1.31837	1.10876	0.423242	0.283628
17.61	1.44219	0.996036	-0.00417307	0.0211283	0.986986	0.975434	0.0187509	0.0246589	1.0048	1.03294	0.0729361	0.0647479	1.30524	1.10795	0.408431	0.281181
17.62	1.42458	0.994408	-0.00851119	0.017068	0.987008	0.976531	0.0103067	0.0214368	1.01427	1.04234	0.0721913	0.0617743	1.29012	1.10462	0.390306	0.276252
17.63	1.41327	0.99397	-0.0113826	0.0139142	0.983595	0.977047	0.0103067	0.0154452	1.01435	1.037	0.0721499	0.065049	1.28022	1.10694	0.380956	0.276322
17.64	1.40234	0.994238	-0.0120642	0.0100432	0.984313	0.975976	0.00409892	0.0143235	1.02526	1.03885	0.0706189	0.0643023	1.27181	1.10791	0.369427	0.276916
17.65	1.39427	0.993434	-0.0109901	0.00845844	0.984683	0.977058	0.000222068	0.0110103	1.01978	1.04241	0.0670601	0.0629088	1.26544	1.10889	0.354616	0.273839
17.66	1.38508	0.993069	-0.00809803	0.00952089	0.981702	0.976778	-0.00435847	0.00532136	1.02786	1.04768	0.066274	0.0548291	1.2562	1.1097	0.339716	0.273874
17.67	1.38239	0.994418	-0.00415249	0.00707857	0.981039	0.977585	-0.00278179	0.00611467	1.02786	1.05829	0.0627153	0.0498103	1.25099	1.11109	0.327058	0.273875
17.68	1.38183	0.994861	-0.000909351	0.00370966	0.980027	0.976024	-0.00423973	0.00849085	1.02646	1.05191	0.0510876	0.0468546	1.24897	1.11365	0.327563	0.279398
17.69	1.38704	0.994588	0.00382121	0.00320107	0.980146	0.971438	0.00199883	0.00660612	1.01707	1.0425	0.0453357	0.0433888	1.24854	1.11505	0.323711	0.281845
17.7	1.40127	0.995587	0.00886162	0.00231867	0.978329	0.972253	0.0036195	0.00625548	1.02658	1.03729	0.0474461	0.0362724	1.24858	1.11543	0.325416	0.28611
17.71	1.41904	0.994949	0.0150175	0.00813365	0.976857	0.968784	0.0020296	0.0113055	1.02456	1.02965	0.0467013	0.0312779	1.25014	1.11527	0.31099	0.289781
17.72	1.44114	0.996756	0.0298289	0.0137774	0.979213	0.967125	0.00435394	0.0142858	1.0199	1.02433	0.038839	0.0294074	1.24852	1.1143	0.305939	0.283698
17.73	1.4631	0.998284	0.0395998	0.0162183	0.982377	0.963599	0.00214837	0.0167796	1.0185	1.02092	0.0287423	0.021854	1.24531	1.11315	0.295459	0.278804
17.74	1.48861	0.999014	0.0475529	0.019529	0.980909	0.961446	0.00531496	0.0219209	1.01167	1.02508	0.0252249	0.0131628	1.23698	1.11221	0.284884	0.278769
17.75	1.51453	1.00082	0.0544317	0.0218024	0.982114	0.961971	0.0115601	0.0195455	1.00899	1.01457	0.0273767	0.0111632	1.2326	1.11087	0.273236	0.27321
17.76	1.54454	1.00089	0.0623848	0.0240569	0.986306	0.963306	0.0153424	0.0254494	1.00837	1.00821	0.0259698	0.0180066	1.23139	1.11009	0.263387	0.264051
17.77	1.57258	1.00114	0.0623642	0.028789	0.985895	0.963296	0.0153864	0.0270319	0.998974	1.02178	0.0259284	0.0134985	1.22657	1.10994	0.258936	0.264121
17.78	1.6017	1.0022	0.0667229	0.0321312	0.988117	0.96328	0.0177174	0.0217367	0.999711	1.01296	0.0252663	0.0145321	1.22137	1.11095	0.251233	0.263527
17.79	1.62326	1.00228	0.0746346	0.0349296	0.988858	0.964076	0.0192127	0.0217063	1.00647	1.02185	0.0280388	0.0150732	1.2138	1.10662	0.245109	0.259157
17.8	1.63819	1.0018	0.0732092	0.0366818	0.992646	0.966723	0.0252819	0.0212193	1.00437	1.01123	0.0302319	0.0223012	1.20704	1.10723	0.246246	0.25248
17.81	1.65149	1.00258	0.0753575	0.0380814	0.994566	0.966708	0.0315271	0.0121504	1.00437	1.01302	0.0339147	0.0296176	1.20032	1.10587	0.254043	0.243321
17.82	1.66098	1.00228	0.0720937	0.0361275	0.996857	0.966994	0.0291962	0.0110853	1.00025	1.01544	0.0433494	0.031687	1.19672	1.10429	0.255211	0.240873
17.83	1.66366	1.00072	0.0665988	0.0354412	0.993028	0.968658	0.0330664	0.0110853	1.00037	1.00894	0.0469081	0.0301455	1.19197	1.1043	0.255211	0.237168
17.84	1.66242	1.00024	0.0673218	0.0356512	0.996491	0.971626	0.0323187	0.00624654	1.00441	1.00948	0.0519151	0.042074	1.18759	1.10118	0.256316	0.237168
17.85	1.65576	0.999224	0.058997	0.0351361	0.995753	0.972682	0.0254139	0.00621613	1.00033	1.01656	0.054729	0.0498758	1.18523	1.10255	0.264081	0.231085
17.86	1.64719	0.997524	0.0521181	0.0309351	0.994252	0.971075	0.0201363	0.00676392	0.998275	1.01717	0.0518324	0.0539928	1.18	1.09999	0.268406	0.231679
17.87	1.63501	0.997152	0.0431115	0.0277614	0.993926	0.97054	0.0171017	-0.000113858	1.00697	1.00834	0.0561773	0.0611755	1.17525	1.09781	0.27674	0.233462
17.88	1.61974	0.995808	0.0369556	0.0254723	0.993229	0.966734	0.0148148	-0.002305	1.00429	1.02712	0.063336	0.0541131	1.17447	1.09841	0.288924	0.235804
17.89	1.6054	0.996348	0.0290232	0.0224184	0.995166	0.970743	0.0116922	-0.00443535	0.997537	1.02941	0.058329	0.0505585	1.17844	1.10295	0.302719	0.232133
17.9	1.59244	0.995899	0.0217931	0.0190407	0.990596	0.9673	0.00390771	-0.00282247	0.99086	1.04354	0.0539428	0.0444394	1.17321	1.10297	0.30878	0.237201
17.91	1.57465	0.995733	0.0145631	0.0154942	0.990988	0.969412	-6.53465e-06	0.00788968	0.984143	1.04249	0.0546462	0.0439213	1.17436	1.10179	0.311495	0.239856
17.92	1.5565	0.995032	0.0048128	0.0131663	0.988681	0.971034	0.00232442	0.00462887	0.98888	1.03196	0.0538187	0.040396	1.16961	1.10593	0.312568	0.243175
17.93	1.54065	0.994938	-0.00126043	0.0117262	0.992098	0.969182	0.000741155	0.0115021	0.993538	1.04319	0.055267	0.0383254	1.16404	1.10633	0.32248	0.24646
17.94	1.5293	0.996657	-0.0139027	0.00832222	0.990574	0.968096	0.00452345	0.0121365	0.9869	1.03262	0.0566739	0.0403805	1.16604	1.11063	0.334697	0.254639
17.95	1.5185	0.996389	-0.0167947	0.00225868	0.990531	0.968643	0.0143749	0.0196792	0.992956	1.02733	0.0538186	0.0322624	1.16328	1.10926	0.344609	0.258028
17.96	1.50769	0.997007	-0.0189018	0.00340536	0.986788	0.968103	0.0205321	0.0165095	0.980028	1.02849	0.0531152	0.02665	1.16372	1.1114	0.357299	0.266242
17.97	1.49759	0.994586	-0.0171045	0.00228627	0.987898	0.971878	0.0235667	0.0159571	0.970011	1.02274	0.0553083	0.0215386	1.16487	1.11493	0.363328	0.263968
17.98	1.48808	0.99558	-0.0232398	-0.00307084	0.991684	0.974592	0.0305156	0.0170479	0.966595	1.00704	0.0503427	0.0199128	1.1637	1.11296	0.362728	0.259387
17.99	1.48231	0.995395	-0.0236323	-0.00394872	0.996624	0.971145	0.0419943	0.0186044	0.973933	1.00013	0.0503427	0.0223257	1.16058	1.1112	0.353953	0.256658
18	1.47585	0.995673	-0.0192736	-0.00539908	1.00272	0.970854	0.053693	0.0180517	0.980571	0.999117	0.054729	0.0242344	1.16299	1.10824	0.352848	0.254246
18.01	1.47693	0.993871	-0.0171252	-0.00788909	1.00761	0.969049	0.0605979	0.0126604	0.977194	0.993311	0.0576256	0.0241385	1.1606	1.11237	0.362286	0.260923
18.02	1.48197	0.994134	-0.0077674	-0.00578719	1.01789	0.966126	0.0752432	0.012721	0.976495	0.993987	0.0504254	0.0255461	1.16138	1.11141	0.371662	0.260779
18.03	1.49225	0.994145	-0.000578665	-0.00845844	1.02779	0.970136	0.086678	0.00368237	0.971681	0.998156	0.051253	0.0351784	1.16815	1.10925	0.379491	0.274162
18.04	1.50196	0.991173	0.00844859	-0.00775615	1.03508	0.973419	0.10062	0.00626881	0.966207	1.00652	0.0448391	0.0365945	1.17454	1.10966	0.382805	0.277686
18.05	1.51671	0.990006	0.014274	0.000550086	1.04766	0.968628	0.110691	0.0110461	0.965624	1.00256	0.0383424	0.0337098	1.17411	1.11083	0.392212	0.284777
18.06	1.5345	0.991977	0.0301181	-0.00103235	1.06587	0.969747	0.124545	0.0130848	0.978475	1.006	0.0361906	0.025283	1.17532	1.11165	0.399441	0.28271
18.07	1.56022	0.994122	0.0431321	-0.00030885	1.07804	0.966005	0.139938	0.0136112	0.985114	1.01061	0.0296526	0.0219855	1.18014	1.1099	0.407775	0.288717
18.08	1.58573	0.993209	0.0575923	0.0032141	1.08981	0.966593	0.156958	0.0184286	0.981775	1.01582	0.0201766	0.0305386	1.19009	1.11107	0.423779	0.293396
18.09	1.61594	0.993201	0.0633763	0.00637609	1.10197	0.965269	0.163907	0.0136812	0.97238	1.01977	0.020218	0.0228194	1.20403	1.11028	0.445876	0.315867
18.1	1.64755	0.993544	0.0767416	0.0104343	1.11642	0.967468	0.176089	0.0120776	0.96974	1.01667	0.0159558	0.0181394	1.2144	1.11186	0.464659	0.322962
18.11	1.67846	0.993892	0.0887021	0.0116814	1.12522	0.965077	0.189195	0.0142689	0.981814	1.02179	0.00792806	0.0154934	1.22602	1.11004	0.477917	0.322727
18.12	1.70595	0.99388	0.0974195	0.0118612	1.13131	0.966434	0.197683	0.0153646	0.977854	1.03392	0.0122316	0.0221629	1.244	1.11096	0.492848	0.32746
18.13	1.7322	0.993867	0.107211	0.0192611	1.14156	0.967563	0.209338	0.0175558	0.975835	1.03088	0.0107419	0.00928773	1.2612	1.11267	0.501655	0.329781
18.14	1.75536	0.993222	0.113677	0.0215656	1.15444	0.965913	0.215451	0.016004	0.983871	1.03069	0.00999699	-0.000528683	1.27963	1.11142	0.510431	0.326046
18.15	1.77548	0.993289	0.120824	0.019097	1.16547	0.968364	0.221653	0.0111963	0.985114	1.03577	0.00850731	-0.00150152	1.3016	1.10943	0.515955	0.327239
18.16	1.79148	0.99194	0.111797	0.0221149	1.17233	0.968653	0.221521	0.00654042	0.981076	1.03419	0.012066	-0.00108888	1.32162	1.10725	0.523752	0.335314
18.17	1.80261	0.991574	0.102026	0.0212559	1.18108	0.969227	0.226051	0.00923982	0.969623	1.02835	0.00772112	-0.004709	1.34482	1.10681	0.528708	0.332902
18.18	1.81394	0.990586	0.0929988	0.0228026	1.18378	0.971654	0.225171	0.0076484	0.972263	1.02367	0.0156661	-0.0108939	1.36491	1.10599	0.537011	0.336607
18.19	1.81898	0.989401	0.0901481	0.0204824	1.18417	0.978122	0.231328	0.00499166	0.972302	1.01198	0.00759696	-0.0109471	1.38137	1.10338	0.544713	0.331084
18.2	1.81915	0.988947	0.0821744	0.0183536	1.18604	0.97679	0.231372	0.00927368	0.966168	1.00905	0.00461763	-0.00531104	1.40185	1.1047	0.549101	0.332408
18.21	1.81898	0.988148	0.0738702	0.0205666	1.19553	0.980264	0.229129	0.0092737	0.958131	1.01496	0.00167963	-0.00424433	1.42391	1.10194	0.551342	0.333127
18.22	1.81665	0.988785	0.0633763	0.0155995	1.19709	0.980295	0.228425	0.0114345	0.96213	1.00857	0.00167964	-0.00426837	1.44115	1.10096	0.549732	0.341086
18.23	1.81195	0.98952	0.0518288	0.00938387	1.20049	0.979499	0.218442	0.0151168	0.970244	1.01038	-0.00630667	-0.000165111	1.46002	1.10137	0.553015	0.339923
18.24	1.8062	0.991784	0.0395378	0.00809241	1.19596	0.978992	0.213824	0.0124084	0.965586	1.00286	-0.00634805	0.00653218	1.47527	1.1002	0.563495	0.339269
18.25	1.80117	0.993699	0.0301594	0.00611465	1.18761	0.97925	0.21378	0.00763051	0.971021	1.0046	0.00089345	0.00801183	1.49256	1.10041	0.568988	0.341726
18.26	1.80081	0.994166	0.0287548	0.00398865	1.18454	0.979538	0.216947	0.0150257	0.984609	1.00458	-0.00341009	0.0204574	1.50499	1.10058	0.573376	0.339807
18.27	1.79848	0.99265	0.0276599	0.00466209	1.18188	0.982765	0.211625	0.017156	0.994082	1.01108	0.000934809	0.0261466	1.51423	1.09998	0.582215	0.34395
18.28	1.79902	0.993392	0.0258421	0.00345348	1.18147	0.981431	0.207755	0.0198036	1.0008	1.01057	-0.00262389	0.0282691	1.52547	1.09762	0.586666	0.34383
18.29	1.80099	0.994423	0.0268749	0.0011874	1.18071	0.976332	0.200894	0.0283551	1.00953	1.02467	0.00532109	0.0375547	1.53393	1.10196	0.592158	0.337522
18.3	1.80767	0.995443	0.0243548	-0.000917608	1.17657	0.976621	0.199355	0.0235772	1.01427	1.02822	0.00246583	0.0324256	1.53913	1.10099	0.600997	0.337331
18.31	1.81217	0.995908	0.0254083	-0.00281106	1.1675	0.973088	0.192406	0.0160908	1.02037	1.01545	0.00172105	0.0282398	1.54558	1.10338	0.603175	0.335323
18.32	1.82045	0.995626	0.0275773	-0.00317505	1.16136	0.97381	0.188536	0.00963908	1.00825	1.01725	0.00027271	0.0215484	1.55161	1.10222	0.60649	0.322441
18.33	1.8345	0.994901	0.0315229	-0.0026529	1.15227	0.968914	0.191526	0.00598716	1.00352	1.00612	0.00391412	0.0251447	1.55562	1.10144	0.6087	0.322944
18.34	1.8534	0.99434	0.0384638	-0.00388447	1.14878	0.969363	0.186161	0.0027917	1.0048	1.01441	0.00685211	0.0276503	1.55683	1.1052	0.604848	0.319244
18.35	1.87388	0.994326	0.0442478	-0.00475199	1.14804	0.968755	0.17389	0.00869559	1.00344	1.02452	0.00478308	0.0224917	1.55807	1.10637	0.609868	0.310011
18.36	1.89184	0.992236	0.0482139	-0.00546967	1.14313	0.963826	0.161576	0.00763041	0.989811	1.02925	0.00763828	0.0152696	1.55927	1.10678	0.607121	0.3032
18.37	1.91232	0.99214	0.0522215	-0.00566373	1.13551	0.96429	0.158497	-0.000342899	0.978281	1.01982	0.00693481	0.0177751	1.55849	1.11054	0.604375	0.301931
18.38	1.93187	0.992741	0.0598027	-0.00919098	1.13135	0.962626	0.157046	-0.00725113	0.970244	1.02332	0.00908659	0.0312155	1.55484	1.11349	0.604943	0.296393
18.39	1.95378	0.990731	0.0630872	-0.00652378	1.12448	0.963396	0.153176	-0.0110248	0.966828	1.02047	0.00474167	0.0281777	1.55076	1.11307	0.606111	0.2976
18.4	1.97658	0.988098	0.0659585	-0.00473668	1.11912	0.963554	0.142445	-0.0142202	0.96147	1.02058	0.00974869	0.0338065	1.54957	1.11385	0.603365	0.284757
18.41	2.00387	0.987536	0.0742834	-0.00277992	1.11564	0.9649	0.140861	-0.0110248	0.952696	1.03531	0.00974867	0.0390225	1.54752	1.11581	0.60226	0.286734
18.42	2.02937	0.986196	0.084075	0.00150417	1.11564	0.963814	0.140026	-0.00999004	0.96015	1.02248	0.00755555	0.0358668	1.5447	1.11677	0.609931	0.294038
18.43	2.05489	0.986288	0.0956224	0.00862673	1.11679	0.967288	0.145479	-0.00472515	0.954831	1.02259	0.00544515	0.0374276	1.54071	1.11361	0.616055	0.292779
18.44	2.07985	0.986224	0.107542	0.016557	1.11603	0.968672	0.144644	0.00380487	0.95619	1.00969	0.00176236	0.0301744	1.54028	1.11029	0.625998	0.302564
18.45	2.10198	0.985423	0.112293	0.023237	1.11908	0.967899	0.156122	0.0026878	0.952851	1.00502	0.00308654	0.0461492	1.54388	1.10775	0.633196	0.301316
18.46	2.11834	0.986798	0.116651	0.0288596	1.12511	0.970866	0.159201	-0.00431176	0.954987	1.01436	-0.000554856	0.051748	1.55193	1.10641	0.646391	0.309854
18.47	2.13275	0.987358	0.122105	0.0314813	1.13124	0.967628	0.162236	0.00311347	0.957122	1.02675	-0.00485838	0.0558434	1.56115	1.1027	0.656303	0.304966
18.48	2.14249	0.987121	0.126484	0.0353616	1.13879	0.971132	0.163599	0.00795207	0.957161	1.0245	-0.0041963	0.037685	1.56715	1.10236	0.666752	0.310463
18.49	2.14175	0.989491	0.1276	0.0356758	1.14833	0.971436	0.172087	0.00743469	0.951227	1.02523	-0.00345144	0.0401312	1.57882	1.10338	0.674485	0.312325
18.5	2.13632	0.989512	0.129438	0.0389749	1.15707	0.97419	0.182862	0.00895628	0.950572	1.01245	-0.00204449	0.0401603	1.59047	1.10228	0.682219	0.319046
18.51	2.12356	0.990977	0.127269	0.0392947	1.16508	0.976102	0.189019	0.012121	0.954616	1.01137	-0.00121694	0.031339	1.59765	1.10487	0.699897	0.316469
18.52	2.10647	0.991266	0.126154	0.0411854	1.17533	0.976452	0.193637	0.0147989	0.9573	1.01787	-0.00332736	0.0422379	1.60806	1.10592	0.709872	0.315835
18.53	2.08347	0.991364	0.118924	0.0383143	1.18145	0.979451	0.190559	0.00840792	0.957306	1.01383	-0.00125831	0.0401372	1.61845	1.10911	0.71426	0.312165
18.54	2.05151	0.993184	0.107335	0.0333782	1.18911	0.97707	0.196056	0.00623806	0.954672	1.02682	0.00312795	0.0396582	1.61969	1.10737	0.71486	0.312693
18.55	2.01701	0.992845	0.106571	0.0321582	1.19477	0.976831	0.198387	0.00683738	0.956835	1.02398	0.00316932	0.032429	1.62248	1.11074	0.714765	0.31497
18.56	1.98267	0.991529	0.103679	0.0270408	1.19672	0.97768	0.206831	0.00525497	0.950106	1.00655	0.00540379	0.0272927	1.61723	1.11408	0.719216	0.303896
18.57	1.94599	0.992497	0.0978534	0.0233635	1.2009	0.977487	0.213824	0.00151196	0.95087	0.999046	0.00316929	0.0175581	1.61602	1.11507	0.720889	0.303207
18.58	1.90894	0.991773	0.0902308	0.0233822	1.19901	0.979095	0.223192	-0.000709496	0.954116	1.00319	-0.00328603	0.0222374	1.61767	1.11705	0.715902	0.303147
18.59	1.87553	0.990132	0.0883923	0.0209235	1.20092	0.979079	0.226974	0.00139018	0.957324	0.994412	-0.00324469	0.0207636	1.60962	1.11395	0.717543	0.295713
18.6	1.8441	0.993365	0.0872974	0.0188273	1.20282	0.977472	0.231548	-0.000726334	0.963288	0.99964	-0.00390678	0.0187003	1.60318	1.11356	0.71808	0.293206
18.61	1.80978	0.99227	0.0847773	0.0142336	1.20776	0.976385	0.243862	-0.00394314	0.963195	0.991362	-0.00750685	0.0223039	1.59767	1.10791	0.710283	0.288953
18.62	1.77766	0.993246	0.0789932	0.0112497	1.2078	0.975578	0.251559	-0.0151624	0.959608	1.00018	-0.00676199	0.0186858	1.58683	1.10699	0.702517	0.281554
18.63	1.74549	0.992976	0.0739942	0.00879947	1.21041	0.972403	0.258508	-0.0178571	0.96565	1.00844	-0.0132586	0.0259444	1.57034	1.10741	0.700844	0.278478
18.64	1.71706	0.99215	0.0739942	0.00723549	1.21379	0.970574	0.268403	-0.0178743	0.968975	1.00207	-0.0197553	0.0290173	1.56105	1.10981	0.698066	0.269316
18.65	1.69118	0.992304	0.07292	0.00318559	1.21829	0.972772	0.272977	-0.023921	0.971502	0.999755	-0.0225341	0.0290837	1.55383	1.1079	0.696488	0.267599
18.66	1.66748	0.993885	0.0721557	0.00443282	1.22469	0.96693	0.279222	-0.020717	0.979503	1.00745	-0.0268852	0.0295628	1.54661	1.10602	0.686576	0.274967
18.67	1.64306	0.993627	0.0772373	0.00883216	1.22843	0.96937	0.283796	-0.0149133	0.996166	1.01158	-0.0231672	0.0295407	1.53778	1.10548	0.678274	0.275556
18.68	1.61936	0.993704	0.0819679	0.00828679	1.23601	0.967555	0.285248	-0.0149517	1.01446	1.00338	-0.0180837	0.0290176	1.52613	1.10338	0.669403	0.261537
18.69	1.59908	0.995147	0.0873801	0.00846655	1.24543	0.971879	0.289162	-0.0160551	1.03334	1.00215	-0.015152	0.0311358	1.51733	1.10382	0.65504	0.262126
18.7	1.57717	0.992354	0.0920899	0.00583656	1.24882	0.969542	0.296067	-0.0112689	1.05497	1.00922	-0.0130064	0.028038	1.50611	1.10307	0.64125	0.26212
18.71	1.5592	0.992359	0.0938871	0.00585519	1.25222	0.9699	0.29765	-0.000605694	1.0841	1.00332	-0.00647464	0.0296564	1.4952	1.10724	0.632416	0.263254
18.72	1.54336	0.991555	0.0985763	0.0049977	1.26273	0.968585	0.297606	0.0115791	1.10849	0.998565	0.00220894	0.0296833	1.48726	1.10705	0.624687	0.261418
18.73	1.52878	0.992003	0.107583	0.00324389	1.26575	0.966163	0.295935	0.012562	1.12732	0.997906	0.0145753	0.020926	1.47972	1.10571	0.609192	0.25347
18.74	1.51691	0.991188	0.119853	0.00315961	1.26804	0.970752	0.289822	0.0108974	1.15167	0.991402	0.0225554	0.0190368	1.4705	1.10556	0.599221	0.248599
18.75	1.50339	0.992455	0.12636	0.00436679	1.26919	0.970503	0.289866	0.0130363	1.17062	0.990206	0.0304176	0.0206555	1.45805	1.10619	0.588746	0.251614
18.76	1.49259	0.992907	0.1383	0.00541649	1.26731	0.97534	0.289074	0.0194046	1.18208	0.984239	0.0412592	0.0166144	1.45285	1.10738	0.582058	0.248459
18.77	1.48231	0.993545	0.144745	0.00065034	1.26163	0.973486	0.279838	0.0119149	1.19222	0.979549	0.0499077	0.0161695	1.43886	1.10821	0.573761	0.241244
18.78	1.47277	0.995169	0.156623	-0.00130307	1.25255	0.972428	0.269987	0.0156178	1.19967	0.993571	0.0514387	0.00947544	1.42602	1.10923	0.5666	0.244967
18.79	1.46234	0.995359	0.159557	-0.00164676	1.24156	0.969257	0.261542	0.0166736	1.21191	1.00069	0.0586802	0.0151367	1.41675	1.10787	0.558208	0.246313
18.8	1.45153	0.997064	0.162035	0.000618011	1.2374	0.973557	0.251515	0.0107495	1.21734	1.00075	0.0624043	0.0156379	1.40554	1.10847	0.551484	0.239722
18.81	1.44129	0.998145	0.164948	0.00714289	1.22869	0.970875	0.242191	-0.000443396	1.22546	1.00968	0.0653423	0.0145768	1.39311	1.10672	0.537121	0.237338
18.82	1.42801	0.999144	0.171104	0.00835017	1.21058	0.973293	0.231416	-0.00469874	1.23571	1.00923	0.0668734	0.0166653	1.38023	1.10697	0.524336	0.233801
18.83	1.41705	0.998969	0.169286	0.0120551	1.20222	0.977625	0.22306	-0.00575922	1.24453	1.00995	0.0682803	0.0198444	1.37456	1.10817	0.522158	0.244258
18.84	1.40412	1.00059	0.171496	0.0139092	1.19723	0.971473	0.215407	-0.00949731	1.25808	1.00999	0.0769288	0.0187788	1.36775	1.10955	0.514393	0.243707
18.85	1.39159	0.999784	0.169307	0.0162142	1.19194	0.972046	0.206127	-0.00845378	1.2662	1.0142	0.082722	0.0166463	1.35574	1.10917	0.50104	0.242502
18.86	1.37778	1.00141	0.162428	0.0158769	1.19229	0.972586	0.198387	-0.0159041	1.28593	1.01702	0.0907084	0.0249491	1.34331	1.10918	0.483867	0.245021
18.87	1.36487	1.00267	0.16028	0.0183544	1.19723	0.973968	0.199223	-0.0131917	1.30158	1.0192	0.0929463	0.0379094	1.33363	1.11021	0.471177	0.249924
18.88	1.35376	1.00332	0.150571	0.0196103	1.20552	0.970235	0.201466	-0.00892311	1.30771	1.015	0.0981511	0.0451803	1.32522	1.11	0.461802	0.245042
18.89	1.34266	1.00331	0.149476	0.0196289	1.21194	0.967544	0.200762	-0.0089491	1.30646	1.01785	0.0991588	0.0338801	1.31439	1.11338	0.451353	0.238972
18.9	1.33338	1.00333	0.143712	0.0154175	1.21723	0.964563	0.197771	-0.00147804	1.30856	1.01473	0.102284	0.0375843	1.30314	1.11361	0.438726	0.24325
18.91	1.32639	1.00405	0.144043	0.0119011	1.22931	0.967753	0.200102	0.00112952	1.29978	1.00812	0.103874	0.0376094	1.29474	1.11246	0.434843	0.241519
18.92	1.31957	1.00279	0.136441	0.0122536	1.23988	0.964572	0.204764	0.000603112	1.29368	1.00793	0.10344	0.0272863	1.28591	1.11166	0.43216	0.24454
18.93	1.31329	1.00306	0.137557	0.00677475	1.24937	0.961084	0.210965	0.0101782	1.28703	1.00304	0.106732	0.0267431	1.27429	1.1099	0.424395	0.243805
18.94	1.31188	1.00188	0.127786	0.00219223	1.26075	0.962126	0.215539	0.0155544	1.26128	1.00051	0.100669	0.029855	1.26349	1.1113	0.416187	0.24066
18.95	1.31367	1.00091	0.122766	-0.00206045	1.27022	0.958356	0.225567	0.0182531	1.25599	1.00504	0.0967867	0.0330093	1.25787	1.1117	0.410695	0.249255
18.96	1.31332	0.998655	0.116982	-0.0065145	1.27775	0.953809	0.230184	0.025642	1.24317	1.01035	0.0900477	0.033516	1.2478	1.11054	0.406875	0.246249
18.97	1.31673	0.997568	0.110496	-0.0109499	1.28676	0.951634	0.234011	0.0314183	1.22577	1.01512	0.0933846	0.0308979	1.23822	1.11306	0.402961	0.24251
18.98	1.31944	0.995852	0.110496	-0.0111554	1.29664	0.958081	0.240828	0.0282798	1.20829	1.024	0.0929192	0.0324898	1.22941	1.1115	0.399583	0.25163
18.99	1.32374	0.995497	0.110144	-0.0131636	1.30271	0.955677	0.244566	0.0277626	1.1901	1.01275	0.0916461	0.037678	1.2274	1.11328	0.400719	0.252788
19	1.32855	0.993874	0.115598	-0.0137125	1.31331	0.952461	0.253758	0.0363121	1.18085	1.01577	0.0839794	0.0397415	1.22737	1.11486	0.403466	0.249019
19.01	1.32982	0.991997	0.113801	-0.0165482	1.32051	0.951956	0.259915	0.0357949	1.16472	1.01581	0.0799569	0.0408489	1.22377	1.11445	0.407948	0.256222
19.02	1.33502	0.992362	0.117416	-0.0213276	1.33487	0.955707	0.263741	0.0464743	1.15342	1.0147	0.0787102	0.0501277	1.22059	1.11526	0.408453	0.26042
19.03	1.33683	0.991918	0.116672	-0.0206281	1.34395	0.954636	0.277551	0.0454397	1.15028	1.02472	0.0730307	0.0512184	1.21582	1.11547	0.404034	0.25428
19.04	1.33484	0.991479	0.120308	-0.0199488	1.35415	0.958127	0.285248	0.045922	1.1464	1.02526	0.0723642	0.0609535	1.2138	1.11329	0.404539	0.260441
19.05	1.33126	0.992467	0.124295	-0.0207978	1.3644	0.958617	0.290701	0.0411102	1.12823	1.02469	0.0702621	0.0594501	1.20738	1.11328	0.409463	0.247557
19.06	1.32962	0.992023	0.128633	-0.0193706	1.37127	0.958877	0.296111	0.0379717	1.12152	1.01887	0.0637676	0.0558188	1.20504	1.1123	0.41221	0.246274
19.07	1.32387	0.992213	0.136193	-0.0216685	1.38119	0.959934	0.304555	0.0359286	1.10601	1.01649	0.0535521	0.0517158	1.20784	1.1086	0.411105	0.254146
19.08	1.31776	0.992841	0.13799	-0.0221936	1.38424	0.95511	0.308425	0.0390837	1.10145	1.00769	0.0485574	0.0563439	1.20626	1.10899	0.405139	0.247378
19.09	1.30967	0.992216	0.136152	-0.020765	1.39187	0.955126	0.3192	0.0481412	1.09682	1.01948	0.041408	0.0568156	1.20032	1.10796	0.393554	0.245531
19.1	1.30054	0.993019	0.134665	-0.0196893	1.39796	0.953793	0.319948	0.0406473	1.08267	1.02714	0.0435053	0.0521875	1.1928	1.10502	0.385283	0.247912
19.11	1.2926	0.994544	0.135408	-0.021121	1.40214	0.949766	0.320036	0.0448976	1.07583	1.03473	0.0470944	0.057766	1.18959	1.10779	0.369184	0.244842
19.12	1.2818	0.994714	0.131814	-0.0207599	1.39989	0.947898	0.324698	0.0459533	1.06419	1.02943	0.0413355	0.0551494	1.18482	1.10818	0.355421	0.240619
19.13	1.27154	0.993818	0.13359	-0.0248303	1.40485	0.947914	0.320871	0.0465526	1.0578	1.02711	0.0371511	0.0535897	1.1828	1.11053	0.343236	0.244917
19.14	1.26037	0.994173	0.125596	-0.0276404	1.40108	0.943887	0.327776	0.0475824	1.0509	1.04482	0.0305115	0.0474832	1.17645	1.10997	0.332755	0.238138
19.15	1.25102	0.993266	0.124129	-0.0276504	1.39462	0.94444	0.323994	0.0571922	1.04669	1.03666	0.0201424	0.0417893	1.1753	1.11151	0.321265	0.246664
19.16	1.23877	0.993539	0.123778	-0.0315095	1.39273	0.947415	0.327864	0.0571875	1.03513	1.03551	0.0149112	0.0359672	1.16778	1.11132	0.314667	0.247258
19.17	1.22708	0.99137	0.118387	-0.0309228	1.38513	0.944756	0.330195	0.0550012	1.02747	1.03323	0.00758272	0.0373677	1.16221	1.11149	0.309175	0.249144
19.18	1.21483	0.990386	0.113284	-0.0340727	1.38365	0.942861	0.329403	0.0496553	1.01911	1.04089	0.00083447	0.0232917	1.15741	1.11072	0.306933	0.249109
19.19	1.2017	0.992818	0.112933	-0.0372327	1.38095	0.944443	0.327864	0.0379507	1.01351	1.04442	0.00212569	0.0149345	1.15182	1.1092	0.306397	0.256971
19.2	1.19143	0.993997	0.107149	-0.0364139	1.37599	0.948475	0.330239	0.0363471	1.01122	1.03609	-0.000146834	0.0189586	1.1518	1.11178	0.30526	0.256377
19.21	1.18081	0.99328	0.103575	-0.0330771	1.36879	0.95119	0.33323	0.0373903	1.00582	1.02903	-0.00175628	0.017883	1.14815	1.11038	0.304156	0.248347
19.22	1.17416	0.993465	0.103245	-0.0290368	1.36539	0.952547	0.326985	0.0367601	1.00376	1.0397	0.000885651	0.0187895	1.1434	1.1104	0.301883	0.247655
19.23	1.16765	0.995443	0.10686	-0.0196987	1.36043	0.956308	0.31854	0.0372862	0.994277	1.0414	0.00568249	0.020172	1.13907	1.10846	0.302482	0.236586
19.24	1.16082	0.995184	0.113057	-0.0153376	1.35895	0.956347	0.307809	0.0367778	0.989614	1.03437	0.00783743	0.0169193	1.13467	1.10807	0.305197	0.244453
19.25	1.15037	0.996266	0.107975	-0.0139577	1.35667	0.956125	0.306182	0.0319187	0.995093	1.03433	0.0122302	0.0193265	1.12951	1.10714	0.301851	0.240091
19.26	1.14387	0.996543	0.103637	-0.0127309	1.35251	0.957737	0.298529	0.0281505	1.00388	1.02955	0.015131	0.0256296	1.12871	1.10931	0.297432	0.232061
19.27	1.13794	0.999258	0.10215	-0.0120721	1.34907	0.957206	0.286919	0.0259859	1.02284	1.02483	0.0238336	0.0184263	1.12194	1.10934	0.302893	0.227035
19.28	1.13486	1.00016	0.102191	-0.0124609	1.33919	0.963106	0.274648	0.0233041	1.04515	1.01312	0.0376686	0.0246716	1.11841	1.11134	0.302861	0.231234
19.29	1.13232	0.998277	0.102563	-0.0100109	1.33086	0.965009	0.260047	0.030723	1.07154	1.00501	0.0427596	0.02564	1.1196	1.11331	0.301157	0.227467
19.3	1.12836	0.996572	0.109835	-0.00644187	1.3222	0.965565	0.248436	0.0334262	1.11087	1.00398	0.0521605	0.0178824	1.1152	1.11371	0.30062	0.229289
19.31	1.12476	0.996489	0.117726	-0.00785845	1.31543	0.966381	0.230756	0.027489	1.16924	1.00585	0.0630946	0.010685	1.11169	1.11356	0.29901	0.231735
19.32	1.12024	0.995412	0.125286	-0.00978714	1.30185	0.964498	0.222923	0.0153148	1.22427	0.994653	0.079126	0.00716544	1.11286	1.11279	0.300746	0.22922
19.33	1.11717	0.995046	0.127104	-0.0148885	1.28749	0.961037	0.214079	0.00825191	1.28882	0.995954	0.100213	0.00461879	1.11447	1.11399	0.298568	0.241976
19.34	1.11539	0.996031	0.139725	-0.018046	1.27761	0.964253	0.207697	0.00347083	1.36488	0.991884	0.122751	0.00983222	1.1169	1.11638	0.287583	0.241316
19.35	1.11414	0.996489	0.155322	-0.0208813	1.26892	0.967193	0.195862	0.000880227	1.43891	0.987877	0.140979	0.0114436	1.11765	1.11653	0.282595	0.23636
19.36	1.11415	0.997386	0.165382	-0.0205404	1.25948	0.967469	0.183148	0.00568719	1.50001	0.983946	0.176612	0.0114392	1.12076	1.11607	0.282564	0.235002
19.37	1.11468	0.996304	0.17664	-0.0189505	1.25117	0.976059	0.175359	0.00571763	1.5707	0.988684	0.202713	0.0114982	1.1231	1.11681	0.279786	0.237347
19.38	1.11254	0.995861	0.187464	-0.0152455	1.24699	0.973395	0.166728	0.00516997	1.63867	0.981023	0.225962	0.011522	1.12343	1.11812	0.282564	0.237217
19.39	1.1102	0.996391	0.197917	-0.0166858	1.23794	0.97448	0.162583	0.000362989	1.69584	0.9734	0.254183	0.0141989	1.127	1.11648	0.293644	0.241419
19.4	1.10592	0.997654	0.202957	-0.0225602	1.2254	0.976101	0.158525	-0.00922051	1.74142	0.962284	0.279545	0.0158145	1.12895	1.11424	0.298568	0.244887
19.41	1.10538	0.997741	0.208411	-0.0215154	1.21707	0.975823	0.152093	-0.0016754	1.76803	0.963431	0.29782	0.0122121	1.13247	1.11889	0.305229	0.252088
19.42	1.10216	0.998097	0.213844	-0.0217596	1.21178	0.975579	0.145973	0.000941068	1.79597	0.965217	0.308637	0.0142701	1.13238	1.11924	0.30848	0.255621
19.43	1.09806	0.997211	0.219256	-0.0228701	1.20766	0.978276	0.146846	0.00577845	1.80556	0.956399	0.31879	0.0184211	1.12911	1.11662	0.322275	0.251918
19.44	1.09287	0.997025	0.21781	-0.0234367	1.19789	0.979901	0.142222	0.00897292	1.80078	0.951708	0.331098	0.00915877	1.13107	1.11362	0.337175	0.250696
19.45	1.08839	0.996999	0.21593	-0.0225746	1.1877	0.979106	0.139972	0.0132019	1.77971	0.95992	0.347011	0.00453041	1.13498	1.11401	0.352106	0.254299
19.46	1.08231	0.997333	0.221053	-0.0217325	1.17559	0.979919	0.140098	0.0126238	1.76623	0.976264	0.344773	0.00243729	1.1377	1.11386	0.360945	0.257343
19.47	1.07551	0.997121	0.224648	-0.0231582	1.16543	0.977241	0.134682	0.0163051	1.74726	0.976882	0.346224	0.00394523	1.14281	1.11466	0.366564	0.252417
19.48	1.07051	0.997455	0.223202	-0.0283005	1.15711	0.974027	0.129184	0.0179176	1.7161	0.982238	0.344027	0.00498152	1.14756	1.1117	0.364954	0.246892
19.49	1.06499	0.997619	0.220351	-0.0281248	1.15141	0.972698	0.122323	0.0200169	1.69034	0.988098	0.335988	0.0024212	1.14715	1.11035	0.354474	0.242031
19.5	1.06013	0.99615	0.21781	-0.0288328	1.1484	0.969226	0.114627	0.02957	1.65575	0.996881	0.325172	0.00189503	1.14994	1.11352	0.347844	0.233467
19.51	1.05263	0.996479	0.214856	-0.0313034	1.14237	0.968189	0.117046	0.0242458	1.62238	0.99162	0.314065	0.0117166	1.15354	1.10959	0.34393	0.227354
19.52	1.04886	0.997174	0.207977	-0.0319913	1.14126	0.968751	0.116697	0.0298916	1.58157	0.985719	0.307601	0.00962792	1.16307	1.10939	0.341752	0.223686
19.53	1.04386	0.997864	0.200437	-0.0307469	1.13669	0.969532	0.112782	0.0320212	1.54696	0.993918	0.293058	0.00240974	1.17302	1.11137	0.34554	0.215755
19.54	1.04259	0.998126	0.193579	-0.0287586	1.12789	0.967648	0.105833	0.0378018	1.51584	1.01273	0.275656	0.00810397	1.18171	1.11372	0.343299	0.216873
19.55	1.04191	0.99714	0.193248	-0.0297804	1.1241	0.967835	0.102711	0.0356417	1.48872	1.00803	0.258295	0.0132675	1.19172	1.11156	0.344372	0.220576
19.56	1.04175	0.996075	0.187093	-0.0308123	1.12219	0.966167	0.0965097	0.0314173	1.46567	0.993414	0.239483	0.0128592	1.20128	1.10819	0.343867	0.225467
19.57	1.04283	0.995547	0.177694	-0.029385	1.11611	0.961574	0.0932992	0.0330039	1.44193	0.9958	0.2258	0.0174877	1.20884	1.107	0.341626	0.224843
19.58	1.04499	0.995111	0.178437	-0.0279578	1.11082	0.965005	0.0918039	0.0372895	1.41683	1.0041	0.210659	0.0128593	1.22042	1.10759	0.347087	0.228481
19.59	1.04642	0.994218	0.174781	-0.0289983	1.10701	0.964378	0.0949264	0.0368287	1.38294	1.00696	0.194855	0.0195514	1.23401	1.10818	0.355894	0.227193
19.6	1.04911	0.994761	0.172633	-0.0279135	1.09754	0.964593	0.0903525	0.0320477	1.35442	1.0169	0.18191	0.0236787	1.24799	1.10661	0.364764	0.232019
19.61	1.05519	0.995752	0.171228	-0.0272014	1.09406	0.965023	0.0827	0.0346903	1.32794	1.01989	0.177807	0.0216445	1.26038	1.10721	0.376949	0.239325
19.62	1.05735	0.995672	0.170505	-0.0275167	1.08675	0.967861	0.0776396	0.0333605	1.30824	1.02987	0.172833	0.0212318	1.27166	1.10799	0.389671	0.252116
19.63	1.06379	0.994329	0.174078	-0.0294334	1.07878	0.964814	0.0715264	0.0333867	1.28045	1.02755	0.163541	0.0227943	1.28241	1.107	0.389166	0.261239
19.64	1.06879	0.993965	0.177301	-0.0305126	1.07956	0.967418	0.0707787	0.0174397	1.26681	1.02463	0.160052	0.0294864	1.28922	1.10542	0.391912	0.261209
19.65	1.07395	0.995047	0.173686	-0.0326292	1.0731	0.966099	0.0631262	0.0110764	1.25049	1.02581	0.159506	0.0315206	1.29721	1.10522	0.386956	0.253244
19.66	1.07734	0.994052	0.176165	-0.0310394	1.07082	0.968228	0.0577167	0.0121323	1.23902	1.03347	0.155352	0.030931	1.30285	1.10759	0.382474	0.242764
19.67	1.08217	0.994954	0.181949	-0.0333575	1.06699	0.970892	0.0609272	0.0111803	1.21186	1.03579	0.154692	0.0294275	1.3117	1.10915	0.378086	0.243393
19.68	1.08287	0.994403	0.184056	-0.0331777	1.06237	0.969836	0.0624665	0.00850281	1.19355	1.0416	0.154081	0.029398	1.31768	1.10994	0.376444	0.243427
19.69	1.08662	0.995665	0.190233	-0.0335317	1.05939	0.97201	0.057057	0.0117279	1.18201	1.04348	0.1492	0.0273639	1.32128	1.10876	0.380895	0.246502
19.7	1.08932	0.994871	0.198888	-0.0302206	1.06394	0.974108	0.0615869	0.00956766	1.17128	1.03884	0.14494	0.0252707	1.32689	1.10758	0.380927	0.24479
19.71	1.08808	0.993439	0.206139	-0.0290146	1.06209	0.976543	0.0599596	0.00533852	1.16463	1.03941	0.132003	0.0170116	1.33184	1.10381	0.381465	0.237975
19.72	1.08542	0.993444	0.21372	-0.0260861	1.0583	0.974966	0.056881	0.00372591	1.15465	1.03663	0.118362	0.0185401	1.33182	1.10342	0.380897	0.231926
19.73	1.08042	0.995073	0.21845	-0.0224224	1.059	0.980616	0.0530548	0.00104851	1.15343	1.0373	0.114136	0.0258468	1.33626	1.10324	0.378151	0.226367
19.74	1.07615	0.994635	0.220991	-0.016271	1.05632	0.97982	0.0491845	0.0175695	1.14423	1.04264	0.104809	0.0175878	1.34188	1.10265	0.38317	0.22699
19.75	1.06936	0.994192	0.226052	-0.010321	1.05935	0.980341	0.0499762	0.0159874	1.14462	1.04089	0.0917947	0.0182319	1.34188	1.10266	0.38538	0.230583
19.76	1.0649	0.995185	0.230803	-0.0075436	1.05783	0.981688	0.0516034	0.0192125	1.13806	1.0379	0.0874443	0.0172164	1.34752	1.10287	0.395292	0.241686
19.77	1.05719	0.99537	0.23008	-0.00334607	1.05669	0.981428	0.0469416	0.0144053	1.13842	1.03793	0.0752173	0.0147537	1.35313	1.09976	0.405741	0.247759
19.78	1.05147	0.994833	0.230845	0.000327685	1.05369	0.981141	0.0485249	0.0171131	1.14077	1.03557	0.0658422	0.0179245	1.35675	1.09879	0.420072	0.249606
19.79	1.0445	0.994204	0.230122	0.00538133	1.05138	0.983026	0.0477332	0.0149225	1.14315	1.03614	0.0651325	0.0143119	1.35916	1.10057	0.427238	0.252709
19.8	1.03733	0.995476	0.22252	0.00343598	1.04908	0.984452	0.0508558	0.0224679	1.13869	1.03674	0.0644231	0.0195464	1.35994	1.10195	0.435508	0.253962
19.81	1.0316	0.996557	0.215662	0.00378702	1.04296	0.982586	0.0585083	0.0245673	1.13429	1.04382	0.0685253	0.0247263	1.36221	1.10398	0.434907	0.257767
19.82	1.028	0.996655	0.210972	0.00275816	1.04335	0.985528	0.0607953	0.0266972	1.13381	1.04432	0.0705895	0.0294028	1.36501	1.10301	0.433707	0.252213
19.83	1.02422	0.996489	0.203371	0.00169909	1.04187	0.985545	0.0631702	0.0262104	1.13136	1.05423	0.0652731	0.0201049	1.36904	1.10519	0.434812	0.257103
19.84	1.01688	0.996947	0.193249	0.000106223	1.04074	0.983709	0.0662928	0.0220421	1.12603	1.04888	0.0650154	0.0258722	1.37509	1.1064	0.43478	0.2534
19.85	1.01075	0.997229	0.188539	0.00153493	1.03883	0.985365	0.0748249	0.0284315	1.11924	1.06648	0.0713492	0.0274238	1.38029	1.10722	0.441946	0.249208
19.86	1.00408	0.998404	0.18387	0.000314729	1.03691	0.98405	0.0801465	0.0300441	1.12877	1.07065	0.0769367	0.0383296	1.38309	1.10745	0.446397	0.246738
19.87	1.0005	0.998502	0.181329	0.000867214	1.03574	0.984037	0.0801905	0.0353077	1.13768	1.07475	0.0811558	0.0351455	1.3871	1.1118	0.450311	0.241893
19.88	0.994758	1.00022	0.178066	0.00281819	1.03615	0.985949	0.0802345	0.0325999	1.14659	1.06947	0.0874897	0.0388283	1.3975	1.11361	0.452553	0.246095
19.89	0.991153	1.00047	0.173707	0.0033092	1.03384	0.984341	0.0841927	0.0315654	1.16141	1.073	0.097431	0.04614	1.40628	1.11403	0.445892	0.233704
19.9	0.985942	1.00016	0.172984	0.00502901	1.02738	0.979501	0.0757485	0.0229855	1.18499	1.07357	0.107497	0.050324	1.41515	1.11246	0.447565	0.232981
19.91	0.979619	1.00041	0.170753	0.00781488	1.02932	0.979777	0.070427	0.0187654	1.20795	1.06231	0.112626	0.04926	1.42074	1.11504	0.446523	0.227437
19.92	0.97656	1.00029	0.168233	0.00898925	1.03158	0.975765	0.068096	0.0208431	1.23297	1.06413	0.122737	0.0441595	1.42874	1.11605	0.447123	0.231709
19.93	0.97172	1.0015	0.170753	0.00895653	1.03121	0.971997	0.0695473	0.024016	1.25997	1.05065	0.135793	0.0570729	1.43156	1.11544	0.452647	0.237832
19.94	0.970256	1.00182	0.173294	0.00538697	1.02775	0.973597	0.0740333	0.0223212	1.28557	1.04541	0.138772	0.0544813	1.43154	1.11328	0.45653	0.243431
19.95	0.969173	1.00179	0.172943	0.0036002	1.02777	0.970952	0.0654946	0.0234164	1.30719	1.03372	0.139555	0.0482635	1.43431	1.11543	0.461991	0.247074
19.96	0.967555	1.00257	0.173645	0.00321345	1.02625	0.965061	0.0663237	0.0239032	1.30162	1.04491	0.142537	0.0425764	1.43514	1.11521	0.460918	0.253187
[truncated: 1,503 more rows]

## Sheet: 7D
	DAT		Vglut2		Calb1		Anxa1
Time (s)	470	405	470	405	470	405	470	405
-1	0.0784245	-0.0315905	0.0874405	-0.0270751	0.121355	-0.0135154	0.273257	-0.0164147
-0.99	0.0786679	-0.0312589	0.0883711	-0.0249571	0.120042	-0.0128143	0.272894	-0.0166173
-0.98	0.0789585	-0.0317134	0.0902741	-0.0262542	0.119441	-0.0136528	0.272866	-0.0164842
-0.97	0.0792602	-0.0319167	0.0917899	-0.0266896	0.118724	-0.0138737	0.272872	-0.0166655
-0.96	0.0796067	-0.0324038	0.0932162	-0.0277559	0.118155	-0.0140573	0.272923	-0.0167177
-0.95	0.0799973	-0.0328124	0.0946948	-0.0287437	0.117609	-0.0140978	0.273062	-0.0169446
-0.94	0.0804288	-0.0330926	0.0963477	-0.0294548	0.117163	-0.0139904	0.273318	-0.0171996
-0.93	0.080918	-0.0334182	0.0981864	-0.029521	0.116688	-0.0138969	0.273559	-0.0174109
-0.92	0.081451	-0.0336138	0.100235	-0.0294439	0.116183	-0.0141284	0.273819	-0.0176037
-0.91	0.082015	-0.0336116	0.102361	-0.0288383	0.115679	-0.0147436	0.274081	-0.0179699
-0.9	0.0826162	-0.0335507	0.104506	-0.0287669	0.115205	-0.0151031	0.274381	-0.018084
-0.89	0.0832413	-0.0335651	0.106443	-0.0289668	0.114842	-0.0157291	0.274755	-0.0180703
-0.88	0.0839067	-0.0334777	0.108351	-0.0295047	0.114601	-0.0160052	0.275291	-0.0180826
-0.87	0.0846029	-0.0333902	0.110232	-0.0299131	0.114361	-0.0159949	0.27596	-0.0179647
-0.86	0.0853226	-0.0332819	0.112245	-0.0304414	0.114159	-0.0154416	0.276698	-0.0178468
-0.85	0.0860699	-0.0332038	0.114422	-0.030386	0.113833	-0.0152064	0.27746	-0.018113
-0.84	0.0868522	-0.033018	0.116842	-0.0298351	0.113376	-0.0149609	0.278167	-0.0185913
-0.83	0.0876366	-0.032811	0.119412	-0.0292723	0.112858	-0.0148385	0.278859	-0.0189375
-0.82	0.0884491	-0.0324841	0.121954	-0.0291375	0.112302	-0.0148081	0.279579	-0.019281
-0.81	0.0892595	-0.0320385	0.12452	-0.029089	0.111605	-0.0147778	0.280387	-0.019345
-0.8	0.0900774	-0.0314836	0.126978	-0.0292031	0.111005	-0.0145849	0.281351	-0.0190058
-0.79	0.0909061	-0.030981	0.129376	-0.0297023	0.110486	-0.0139288	0.282457	-0.0187612
-0.78	0.0917505	-0.0305124	0.131887	-0.0299184	0.109907	-0.0132097	0.283653	-0.0188805
-0.77	0.0925776	-0.030341	0.134596	-0.0299379	0.109257	-0.0126401	0.284909	-0.0194729
-0.76	0.0934084	-0.030424	0.137381	-0.030013	0.108392	-0.012804	0.286179	-0.0202682
-0.75	0.0942264	-0.0308314	0.140355	-0.0303848	0.107492	-0.0134162	0.287521	-0.0214272
-0.74	0.0950378	-0.0313096	0.143367	-0.0309158	0.106386	-0.0145303	0.289018	-0.0223869
-0.73	0.0958514	-0.0318647	0.146355	-0.0320237	0.105427	-0.0159362	0.290627	-0.0230743
-0.72	0.0966713	-0.0323871	0.149291	-0.033208	0.104558	-0.017193	0.292441	-0.023423
-0.71	0.0975301	-0.032866	0.152217	-0.0344374	0.104089	-0.0177519	0.294452	-0.0237606
-0.7	0.0984121	-0.0332047	0.155245	-0.0354342	0.103742	-0.0180071	0.296546	-0.0242852
-0.69	0.0993131	-0.0334245	0.158551	-0.035906	0.103716	-0.0181192	0.298727	-0.0250604
-0.68	0.100228	-0.0336316	0.162013	-0.0359089	0.103762	-0.0181172	0.301081	-0.0259522
-0.67	0.101152	-0.0337885	0.165731	-0.0358825	0.103981	-0.018185	0.303538	-0.026774
-0.66	0.102074	-0.0337775	0.169626	-0.0358811	0.104252	-0.0189847	0.306195	-0.0273705
-0.65	0.103015	-0.0337356	0.173568	-0.0360514	0.104804	-0.0195334	0.309053	-0.0275447
-0.64	0.103969	-0.0337307	0.177492	-0.0366314	0.105559	-0.0202239	0.312095	-0.027661
-0.63	0.104919	-0.0337911	0.18148	-0.0373351	0.106513	-0.020693	0.315263	-0.0276594
-0.62	0.105884	-0.0338055	0.185635	-0.0379648	0.107771	-0.0208188	0.318594	-0.0276712
-0.61	0.106856	-0.0337284	0.190021	-0.0384469	0.109324	-0.0203373	0.322076	-0.0280676
-0.6	0.107834	-0.0335214	0.194621	-0.0384454	0.110989	-0.0201509	0.325779	-0.0284392
-0.59	0.108824	-0.0332664	0.199542	-0.0380949	0.112738	-0.019798	0.329698	-0.0285558
-0.58	0.109833	-0.03285	0.204626	-0.0379097	0.114738	-0.0196469	0.333891	-0.0286861
-0.57	0.110856	-0.0323527	0.209764	-0.0377352	0.116732	-0.0197943	0.338264	-0.0288192
-0.56	0.111875	-0.0320773	0.215004	-0.0379048	0.11888	-0.0201912	0.342746	-0.0287072
-0.55	0.112891	-0.0320801	0.22032	-0.0387954	0.121229	-0.0204898	0.34731	-0.0289706
-0.54	0.113896	-0.0323723	0.225707	-0.0399306	0.123896	-0.0207592	0.351961	-0.0292907
-0.53	0.114907	-0.0329316	0.231352	-0.0408235	0.126645	-0.0207926	0.356703	-0.0297685
-0.52	0.115927	-0.0336386	0.237272	-0.0417991	0.129646	-0.0212564	0.361657	-0.0303523
-0.51	0.11697	-0.0342859	0.243482	-0.0423778	0.13267	-0.02182	0.366926	-0.0308778
-0.5	0.118044	-0.0349124	0.249914	-0.0425817	0.135811	-0.0226188	0.372432	-0.031206
-0.49	0.119148	-0.0353598	0.25651	-0.0431436	0.138965	-0.0237228	0.378127	-0.0317002
-0.48	0.120266	-0.0355741	0.263231	-0.0440411	0.142306	-0.0250541	0.384026	-0.0320547
-0.47	0.121411	-0.0357246	0.270109	-0.0447174	0.145889	-0.0257333	0.389948	-0.0323339
-0.46	0.122572	-0.0360178	0.277124	-0.0455143	0.149768	-0.0264268	0.395898	-0.0328007
-0.45	0.123749	-0.0362331	0.284537	-0.0461131	0.153985	-0.0268053	0.402078	-0.0334688
-0.44	0.124954	-0.0365154	0.29244	-0.046314	0.158437	-0.0269517	0.408444	-0.0337933
-0.43	0.126189	-0.0368316	0.300587	-0.0461832	0.163081	-0.0272032	0.414976	-0.0342575
-0.42	0.127435	-0.0372306	0.309062	-0.0463751	0.167829	-0.0278794	0.421796	-0.034761
-0.41	0.128709	-0.0375915	0.317735	-0.0467276	0.172782	-0.0285567	0.428859	-0.0352431
-0.4	0.129998	-0.0379755	0.326554	-0.0475182	0.177727	-0.0296115	0.435949	-0.0356528
-0.39	0.131295	-0.0383089	0.335426	-0.0485173	0.18306	-0.0306638	0.443195	-0.0364623
-0.38	0.132618	-0.0385944	0.344783	-0.0493648	0.18867	-0.0315556	0.450577	-0.0371178
-0.37	0.133975	-0.0388096	0.354483	-0.0498455	0.194675	-0.0321701	0.458075	-0.0377221
-0.36	0.135352	-0.0388603	0.364726	-0.0497954	0.201082	-0.0323611	0.465738	-0.0381718
-0.35	0.136755	-0.0389697	0.375436	-0.049296	0.20791	-0.0323887	0.473641	-0.0385221
-0.34	0.138179	-0.0391447	0.38662	-0.0488992	0.215011	-0.0326561	0.481762	-0.0386005
-0.33	0.139604	-0.0396443	0.398029	-0.0489027	0.222583	-0.0331072	0.490069	-0.0385841
-0.32	0.141048	-0.0402777	0.409627	-0.0494099	0.230504	-0.0339361	0.498485	-0.0386979
-0.31	0.142512	-0.0410638	0.421431	-0.0507974	0.238916	-0.0353314	0.5069	-0.0390849
-0.3	0.144033	-0.0418911	0.433603	-0.0521987	0.248059	-0.0364831	0.515326	-0.0395454
-0.29	0.145643	-0.0426429	0.446088	-0.0531844	0.257985	-0.0374598	0.52376	-0.0400193
-0.28	0.147347	-0.0430329	0.458973	-0.0538263	0.268702	-0.0381867	0.532243	-0.0404324
-0.27	0.149143	-0.0432384	0.472428	-0.0538091	0.280478	-0.0384458	0.540823	-0.040708
-0.26	0.151045	-0.0433583	0.486287	-0.0534239	0.293029	-0.0385	0.549562	-0.0404814
-0.25	0.153031	-0.0433384	0.500321	-0.0533986	0.306425	-0.0390117	0.558466	-0.0400303
-0.24	0.155087	-0.043288	0.514551	-0.0539081	0.32067	-0.0398455	0.567369	-0.0396246
-0.23	0.157235	-0.0434963	0.529014	-0.054853	0.335848	-0.040932	0.576188	-0.0396061
-0.22	0.159474	-0.0438706	0.543635	-0.0563756	0.351819	-0.0424464	0.584933	-0.0398054
-0.21	0.161829	-0.0443934	0.558581	-0.0577769	0.36893	-0.0441252	0.593528	-0.040301
-0.2	0.164294	-0.0449522	0.573838	-0.0590316	0.386958	-0.0454478	0.601965	-0.0408942
-0.19	0.166863	-0.0456255	0.589426	-0.0598018	0.405874	-0.046675	0.610381	-0.0411038
-0.18	0.169534	-0.0462256	0.60517	-0.0602704	0.425493	-0.0478402	0.618767	-0.0408755
-0.17	0.17227	-0.0469369	0.620916	-0.0607205	0.4458	-0.0492891	0.626935	-0.0402764
-0.16	0.175051	-0.0477823	0.63641	-0.0614532	0.466501	-0.0508603	0.634891	-0.0397195
-0.15	0.177872	-0.04882	0.651733	-0.0622693	0.487595	-0.0529866	0.642497	-0.0394784
-0.14	0.180732	-0.0498438	0.666852	-0.0632698	0.508866	-0.0549367	0.649655	-0.0396249
-0.13	0.183639	-0.0508143	0.681789	-0.0641376	0.530337	-0.0573117	0.656459	-0.0400187
-0.12	0.186599	-0.0515614	0.696545	-0.0644358	0.551738	-0.0592279	0.663054	-0.0402828
-0.11	0.189611	-0.0520047	0.711125	-0.0641024	0.572791	-0.0606999	0.66937	-0.040082
-0.1	0.192655	-0.0521903	0.725257	-0.063617	0.593108	-0.0616609	0.675403	-0.0392296
-0.09	0.195681	-0.052449	0.738702	-0.0631189	0.6124	-0.0629127	0.681038	-0.0380831
-0.08	0.198668	-0.0528423	0.751274	-0.0628174	0.630034	-0.0640776	0.686041	-0.0370964
-0.07	0.2016	-0.0533414	0.762795	-0.0628324	0.645585	-0.0654576	0.690281	-0.0363522
-0.06	0.204466	-0.0538486	0.773138	-0.0630014	0.658827	-0.0670711	0.693707	-0.0358741
-0.05	0.20726	-0.054157	0.78233	-0.0628339	0.66934	-0.0685708	0.696503	-0.0353284
-0.04	0.210001	-0.0539749	0.790298	-0.0619749	0.676762	-0.0693147	0.698616	-0.0347579
-0.03	0.212643	-0.053315	0.796955	-0.0605273	0.680963	-0.0690367	0.700046	-0.0333354
-0.02	0.21514	-0.0525182	0.802086	-0.0587962	0.681728	-0.0680527	0.700817	-0.0314166
-0.01	0.21737	-0.0519654	0.805011	-0.0572522	0.678246	-0.0667515	0.700394	-0.0293514
0	0.219277	-0.0521772	0.805437	-0.0562779	0.670371	-0.0654743	0.698432	-0.0279176
0.01	0.220812	-0.0532594	0.803394	-0.0562486	0.658355	-0.0648067	0.695086	-0.0268367
0.02	0.221966	-0.0551511	0.798796	-0.0569137	0.642456	-0.0647539	0.690303	-0.0264933
0.03	0.222782	-0.0574056	0.791802	-0.0575159	0.623066	-0.0652092	0.684228	-0.0264361
0.04	0.223342	-0.0595359	0.783185	-0.0580752	0.6011	-0.0652876	0.677407	-0.0265606
0.05	0.223695	-0.0611292	0.77314	-0.0578395	0.577354	-0.0649895	0.669984	-0.0261147
0.06	0.22386	-0.0623323	0.761571	-0.0570817	0.552325	-0.0638554	0.661844	-0.0252684
0.07	0.223863	-0.0630935	0.748627	-0.0561827	0.526362	-0.0622745	0.653107	-0.024181
0.08	0.223699	-0.0636779	0.734469	-0.055581	0.499757	-0.0602099	0.643589	-0.0233322
0.09	0.223386	-0.0643557	0.718971	-0.0552836	0.473073	-0.0583694	0.633334	-0.0222839
0.1	0.222978	-0.0651036	0.702391	-0.0555575	0.446423	-0.056772	0.622381	-0.021489
0.11	0.222505	-0.0656338	0.685109	-0.0556726	0.420154	-0.0556204	0.610875	-0.0207791
0.12	0.222024	-0.0658994	0.667281	-0.0556548	0.394491	-0.0542455	0.598939	-0.0200242
0.13	0.221567	-0.0657409	0.649143	-0.0553171	0.369794	-0.0526947	0.586704	-0.0191044
0.14	0.221174	-0.0651433	0.630813	-0.0544801	0.346251	-0.0508574	0.574224	-0.0182875
0.15	0.220807	-0.0642275	0.612271	-0.0534996	0.324063	-0.0485496	0.561466	-0.0173464
0.16	0.220466	-0.0632895	0.59351	-0.0526138	0.302957	-0.0458402	0.548422	-0.016567
0.17	0.220136	-0.0624211	0.574605	-0.0520248	0.283054	-0.0433906	0.535089	-0.0156884
0.18	0.219804	-0.0616458	0.555579	-0.051602	0.264422	-0.0410587	0.521471	-0.014713
0.19	0.219471	-0.0608658	0.536571	-0.0512308	0.246978	-0.0385943	0.507648	-0.0138481
0.2	0.219155	-0.0600994	0.517784	-0.0506703	0.2307	-0.0364566	0.493699	-0.0130913
0.21	0.218834	-0.0592498	0.499311	-0.0500499	0.215807	-0.0344627	0.479755	-0.0123075
0.22	0.218523	-0.0583996	0.481203	-0.0490307	0.202105	-0.0322737	0.465879	-0.0117244
0.23	0.218203	-0.0576356	0.463361	-0.048352	0.18964	-0.0298435	0.452146	-0.0113665
0.24	0.217853	-0.0570963	0.445787	-0.04787	0.178203	-0.0278076	0.43848	-0.01116
0.25	0.217465	-0.056635	0.428515	-0.0478789	0.167572	-0.0258862	0.424976	-0.0110192
0.26	0.217073	-0.0562259	0.411476	-0.0480671	0.157692	-0.0243705	0.411511	-0.0110961
0.27	0.216649	-0.0557489	0.394806	-0.0485357	0.1485	-0.0232487	0.398046	-0.0111504
0.28	0.216208	-0.0550367	0.378659	-0.0484911	0.139811	-0.0227159	0.384682	-0.0109901
0.29	0.215761	-0.054066	0.363111	-0.0479819	0.131694	-0.0223097	0.371557	-0.0106315
0.3	0.215285	-0.0528491	0.348084	-0.0469253	0.124238	-0.0217057	0.35871	-0.0102565
0.31	0.214784	-0.0514602	0.333586	-0.0459239	0.117252	-0.0207749	0.346122	-0.00960828
0.32	0.214201	-0.0500126	0.319429	-0.0450418	0.110772	-0.0196851	0.333852	-0.00926399
0.33	0.213532	-0.0487816	0.3056	-0.0446032	0.104695	-0.0184903	0.321777	-0.00937587
0.34	0.212732	-0.0477242	0.292063	-0.0448369	0.0987788	-0.0173842	0.309857	-0.00953035
0.35	0.211827	-0.0468823	0.278907	-0.0451745	0.0929248	-0.0168831	0.298143	-0.00986385
0.36	0.210771	-0.046241	0.266255	-0.0454028	0.0872153	-0.0167786	0.286724	-0.0102084
0.37	0.209607	-0.0456259	0.254196	-0.0451643	0.0816259	-0.0169739	0.275658	-0.0101842
0.38	0.208325	-0.0449539	0.242635	-0.0444102	0.0761545	-0.0172683	0.264985	-0.00973309
0.39	0.206929	-0.0441065	0.231576	-0.0433495	0.071017	-0.0171896	0.254707	-0.00934216
0.4	0.205388	-0.0431878	0.220896	-0.0424739	0.0662049	-0.0166274	0.244692	-0.00894299
0.41	0.20374	-0.0422182	0.210478	-0.0418163	0.061478	-0.0157038	0.234979	-0.00913821
0.42	0.201965	-0.0413135	0.200238	-0.0415589	0.0569709	-0.0147064	0.225515	-0.0095557
0.43	0.200068	-0.0404133	0.190318	-0.041724	0.0525473	-0.01378	0.216395	-0.0102331
0.44	0.198068	-0.0397136	0.180803	-0.0416758	0.0480703	-0.0134928	0.207657	-0.0107638
0.45	0.195978	-0.0390988	0.171644	-0.0414448	0.0437685	-0.0136954	0.199393	-0.0110992
0.46	0.19379	-0.0384259	0.162982	-0.0406584	0.0396931	-0.0138819	0.191498	-0.0109745
0.47	0.191524	-0.0377242	0.154729	-0.0398905	0.0357493	-0.0141002	0.183949	-0.010809
0.48	0.1892	-0.0369532	0.146701	-0.0389809	0.0320834	-0.0139288	0.176694	-0.0107606
0.49	0.186805	-0.0360637	0.13886	-0.0384335	0.0287428	-0.0130689	0.169671	-0.0111264
0.5	0.184364	-0.0350442	0.131217	-0.0381563	0.0255365	-0.0119298	0.162927	-0.0113937
0.51	0.18187	-0.0339215	0.123727	-0.0383714	0.0225152	-0.0110076	0.156566	-0.0117601
0.52	0.179344	-0.0327121	0.116557	-0.0381646	0.0196177	-0.0100602	0.150638	-0.0120906
0.53	0.176773	-0.0316315	0.109847	-0.0377312	0.0168132	-0.00935017	0.145075	-0.0121223
0.54	0.174165	-0.0306263	0.103459	-0.0369814	0.0140797	-0.00908192	0.139865	-0.0119284
0.55	0.171503	-0.0299903	0.0973233	-0.0363095	0.0115477	-0.0088884	0.134869	-0.0119953
0.56	0.168788	-0.0295544	0.0913683	-0.0356379	0.00916216	-0.00853376	0.130047	-0.0123255
0.57	0.166028	-0.0293252	0.0854715	-0.0355364	0.00696702	-0.00807234	0.125388	-0.0128436
0.58	0.163224	-0.0291397	0.0795633	-0.0360442	0.00502081	-0.00752929	0.121011	-0.0135549
0.59	0.160388	-0.0290074	0.0737767	-0.0364897	0.00321461	-0.00687909	0.116937	-0.0139936
0.6	0.157525	-0.0287499	0.0682046	-0.0367868	0.00144407	-0.00634646	0.11328	-0.014386
0.61	0.154651	-0.0284572	0.0629235	-0.0367729	-0.000212862	-0.00606024	0.110011	-0.014416
0.62	0.151733	-0.0281556	0.0580387	-0.0363708	-0.00177034	-0.00597849	0.107089	-0.0143414
0.63	0.148776	-0.027796	0.0533975	-0.0356088	-0.00316721	-0.00601951	0.104328	-0.0142883
0.64	0.145808	-0.0273998	0.0488852	-0.0350752	-0.00439686	-0.00573599	0.101745	-0.0146273
0.65	0.142822	-0.0269093	0.0444348	-0.0347199	-0.00537014	-0.00524749	0.0993153	-0.0148948
0.66	0.139814	-0.0264358	0.0399759	-0.0348503	-0.00617037	-0.00429428	0.0970475	-0.0150106
0.67	0.136821	-0.0259491	0.0354362	-0.0351538	-0.00670471	-0.00336394	0.0950613	-0.01503
0.68	0.133848	-0.0254742	0.0310731	-0.0354638	-0.007211	-0.00234564	0.0933903	-0.014926
0.69	0.130863	-0.0249169	0.0269836	-0.0356441	-0.007556	-0.00186146	0.0919776	-0.0145122
0.7	0.127892	-0.0243079	0.0231909	-0.0351439	-0.00791336	-0.00141055	0.0907938	-0.0142465
0.71	0.12494	-0.0236827	0.0196732	-0.0342736	-0.00809888	-0.00136945	0.0898318	-0.0141916
0.72	0.122009	-0.0228593	0.0163771	-0.0330834	-0.00824317	-0.00107238	0.08888	-0.0142429
0.73	0.119102	-0.0220021	0.0131011	-0.0321078	-0.00821276	-0.000534183	0.0880876	-0.0142489
0.74	0.116225	-0.021169	0.00970337	-0.0312547	-0.00818593	0.000431237	0.0874455	-0.0142248
0.75	0.113374	-0.020425	0.00640832	-0.0312376	-0.00797626	0.00157524	0.0869359	-0.0141231
0.76	0.110548	-0.0198172	0.00312527	-0.031518	-0.00780923	0.00241056	0.0866215	-0.0137684
0.77	0.107721	-0.0195163	-8.19999e-05	-0.0318334	-0.00781329	0.00303481	0.0864976	-0.0135509
0.78	0.10492	-0.0194225	-0.00303166	-0.0320035	-0.00791975	0.00320151	0.0865155	-0.0136405
0.79	0.10214	-0.0195363	-0.00576338	-0.0320993	-0.00804708	0.00282134	0.0866377	-0.0139969
0.8	0.0994072	-0.0197771	-0.00848165	-0.0318746	-0.00827029	0.0021121	0.0868501	-0.0142459
0.81	0.0967288	-0.0200597	-0.0111159	-0.0317624	-0.008596	0.0017064	0.0871036	-0.0148249
0.82	0.0941361	-0.0202675	-0.013668	-0.0321757	-0.00880558	0.0014436	0.0874955	-0.0150413
0.83	0.0916182	-0.0203635	-0.0163343	-0.032663	-0.00915742	0.00149319	0.087989	-0.014997
0.84	0.089186	-0.0203403	-0.0188757	-0.0332182	-0.00952993	0.00155484	0.0886316	-0.014687
0.85	0.0868186	-0.0202585	-0.021266	-0.0335911	-0.00999998	0.00169822	0.0893722	-0.0142971
0.86	0.0845161	-0.0200287	-0.0235297	-0.0337316	-0.0104784	0.00190766	0.0901612	-0.0137154
0.87	0.0822595	-0.0197702	-0.0256404	-0.0332453	-0.0111032	0.00194129	0.0909574	-0.0135143
0.88	0.0800599	-0.0196039	-0.0276546	-0.0326158	-0.0116774	0.00143223	0.0917311	-0.0133808
0.89	0.077906	-0.0195315	-0.0295802	-0.0323685	-0.012248	0.00133049	0.0925285	-0.0136048
0.9	0.0758051	-0.0193648	-0.0316184	-0.0321197	-0.0128063	0.00137541	0.0933422	-0.0139519
0.91	0.0737517	-0.0192928	-0.0335433	-0.0319325	-0.0132802	0.0015521	0.0942283	-0.0141876
0.92	0.0717452	-0.0191669	-0.0354985	-0.0319785	-0.0136468	0.00165611	0.0951757	-0.0140234
0.93	0.0697825	-0.018866	-0.0372647	-0.0318829	-0.0139357	0.00238105	0.0961973	-0.0136666
0.94	0.0678657	-0.0184236	-0.0389292	-0.0312846	-0.0142064	0.0027972	0.0972136	-0.0131692
0.95	0.065988	-0.0179433	-0.0403424	-0.0303523	-0.0144294	0.0030714	0.098233	-0.0127096
0.96	0.0641448	-0.0173831	-0.0417693	-0.0292887	-0.0147103	0.0031548	0.0992075	-0.0123539
0.97	0.0623388	-0.0168841	-0.0431133	-0.0282621	-0.0148695	0.00354753	0.100226	-0.0125061
0.98	0.0605305	-0.016547	-0.0445206	-0.0276367	-0.015027	0.00355219	0.101231	-0.0127927
0.99	0.0587651	-0.016075	-0.046323	-0.0265152	-0.0149647	0.00395162	0.102101	-0.0137636
1	0.0569479	-0.0163394	-0.047047	-0.0279124	-0.0149306	0.0035906	0.103664	-0.0137797

## Sheet: 7E
X	DAT		Vglut2		Calb1		Anxa1			X	DAT - heatmap																																			Vglut2 - heatmap
Lag (s)	470	405	470	405	470	405	470	405		Lag (s)
-1	0.235686	-0.0192671	0.117884	-0.0067913	0.152232	0.005982	0.31583	-0.0100506		-1	-0.0264648	-0.0198704	-0.0109898	0.0937691	0.133054	0.114881	0.0247624	0.0506178	0.131224	0.0784245	0.100931	0.224101	0.18142	0.124297	0.231539	0.239125	0.200134	0.218938	0.19672	0.220211	0.203366	0.320833	0.278956	0.359797	0.309659	0.330128	0.307783	0.409806	0.266744	0.338713	0.415294	0.328041	0.375152	0.384363	0.355133	0.0963906	0.0230362	0.14435	0.181614
-0.99	0.236521	-0.0192446	0.118966	-0.00592122	0.152326	0.00603404	0.317224	-0.00999886		-0.99	-0.0269445	-0.0199203	-0.0117155	0.0947119	0.133112	0.113931	0.0260616	0.050597	0.132117	0.0786679	0.101684	0.223891	0.18235	0.125045	0.231487	0.239903	0.200932	0.220252	0.198142	0.22175	0.204191	0.321677	0.279708	0.361231	0.311036	0.331061	0.309423	0.410689	0.26812	0.339727	0.416446	0.328516	0.37669	0.385615	0.357106	0.096811	0.0213369	0.14602	0.184348
-0.98	0.237443	-0.0197377	0.121557	-0.00672929	0.152576	0.00526845	0.31887	-0.0102895		-0.98	-0.0273848	-0.0199582	-0.0120462	0.0957628	0.133122	0.112872	0.0274897	0.0507136	0.132989	0.0789585	0.102586	0.223888	0.183357	0.12581	0.23144	0.240831	0.201881	0.221553	0.199583	0.223461	0.205038	0.322536	0.280573	0.362747	0.312585	0.332131	0.310893	0.411566	0.269516	0.340937	0.417659	0.329484	0.378449	0.386778	0.359224	0.0998486	0.0223369	0.148303	0.18822
-0.97	0.238343	-0.0201592	0.123779	-0.00727381	0.152835	0.00469958	0.320453	-0.0105452		-0.97	-0.0278064	-0.0200015	-0.01243	0.0967944	0.133147	0.111887	0.0289042	0.0508577	0.13385	0.0792602	0.103444	0.223822	0.184301	0.126466	0.231415	0.241771	0.202736	0.222856	0.201026	0.225129	0.205887	0.323405	0.281414	0.364261	0.314053	0.333141	0.31235	0.412476	0.270917	0.342096	0.418852	0.330299	0.380213	0.387905	0.361304	0.10218	0.0224004	0.15048	0.191692
-0.96	0.239231	-0.0206562	0.126006	-0.00804688	0.153152	0.00423353	0.322047	-0.0108291		-0.96	-0.0282414	-0.020048	-0.0128595	0.0978062	0.133158	0.110773	0.0303423	0.0510166	0.134689	0.0796067	0.104315	0.223733	0.185217	0.127021	0.231412	0.242698	0.20353	0.224164	0.202481	0.226829	0.20672	0.324278	0.282242	0.365746	0.315511	0.33417	0.313701	0.413366	0.272327	0.343274	0.420037	0.331169	0.382043	0.388918	0.363381	0.104503	0.0222762	0.152653	0.195218
-0.95	0.240122	-0.0211892	0.128297	-0.0088807	0.153527	0.00378589	0.323668	-0.0111413		-0.95	-0.0286778	-0.0200905	-0.0133686	0.0988165	0.133175	0.109756	0.0317907	0.0512273	0.13551	0.0799973	0.105199	0.223714	0.186073	0.127495	0.231456	0.243635	0.204278	0.225466	0.203955	0.228523	0.20753	0.325168	0.283052	0.367212	0.316944	0.335194	0.315023	0.414281	0.273753	0.344415	0.421242	0.332058	0.383985	0.389879	0.365472	0.106907	0.0222147	0.154966	0.198778
-0.94	0.241023	-0.0216616	0.130646	-0.00957625	0.153987	0.0035195	0.325309	-0.0114248		-0.94	-0.0291074	-0.0201234	-0.0139176	0.0997961	0.133189	0.10881	0.0332502	0.0514654	0.136315	0.0804288	0.106062	0.223741	0.18694	0.127933	0.231565	0.244531	0.204987	0.22678	0.205455	0.230196	0.208305	0.326068	0.283838	0.368674	0.318362	0.33624	0.316406	0.415189	0.275182	0.345547	0.422465	0.333	0.386006	0.3909	0.367548	0.109293	0.0222153	0.157224	0.202368
-0.93	0.241949	-0.0220156	0.133062	-0.0101115	0.154406	0.00348454	0.326978	-0.0116806		-0.93	-0.029532	-0.0201385	-0.0143665	0.100801	0.1332	0.108036	0.0347051	0.051679	0.137116	0.080918	0.106953	0.223824	0.187825	0.128447	0.231694	0.24542	0.205665	0.228104	0.206988	0.231838	0.209042	0.326976	0.284619	0.370127	0.319797	0.337311	0.317907	0.416143	0.276616	0.346718	0.423708	0.333938	0.388074	0.391984	0.369647	0.111604	0.0221475	0.159536	0.205905
-0.92	0.242895	-0.0222604	0.135554	-0.010424	0.154854	0.00332682	0.328671	-0.0119021		-0.92	-0.0299608	-0.0201356	-0.0148055	0.101797	0.133208	0.107306	0.0361509	0.051868	0.137923	0.081451	0.107877	0.223926	0.188722	0.12906	0.231875	0.246298	0.206396	0.22944	0.208546	0.23348	0.209725	0.327896	0.285407	0.371572	0.321261	0.338403	0.319517	0.417078	0.278053	0.347871	0.424986	0.334885	0.390196	0.393194	0.371742	0.114015	0.0221802	0.161931	0.209618
-0.91	0.243864	-0.0224183	0.138096	-0.0105888	0.155243	0.00296059	0.33038	-0.012076		-0.91	-0.0303689	-0.0201204	-0.0152392	0.102795	0.13321	0.106695	0.0376052	0.0520968	0.138733	0.082015	0.108821	0.22406	0.189628	0.129785	0.232098	0.24722	0.207203	0.230767	0.210115	0.235102	0.210351	0.328832	0.286202	0.373018	0.322718	0.339507	0.321219	0.418008	0.279485	0.349013	0.426298	0.335828	0.392328	0.394518	0.373883	0.116649	0.0223339	0.164431	0.213246
-0.9	0.244843	-0.0224948	0.140709	-0.01073	0.155592	0.00272884	0.332095	-0.0122085		-0.9	-0.0307783	-0.0200931	-0.0155941	0.103844	0.133204	0.106068	0.0390653	0.0523403	0.139548	0.0826162	0.109812	0.224149	0.190552	0.130535	0.232354	0.248134	0.208035	0.232104	0.211701	0.23675	0.210945	0.329774	0.287031	0.37446	0.324183	0.34062	0.322892	0.418944	0.280917	0.350205	0.427617	0.336772	0.394423	0.395876	0.376032	0.119396	0.0223894	0.166954	0.217013
-0.89	0.24583	-0.0225456	0.14336	-0.0109214	0.155943	0.00245079	0.333824	-0.0123079		-0.89	-0.0311688	-0.0200565	-0.0157751	0.104911	0.133189	0.105428	0.0405285	0.0525783	0.140356	0.0832413	0.110862	0.224251	0.191468	0.131281	0.232635	0.249044	0.208908	0.233431	0.213298	0.238426	0.211521	0.33073	0.287892	0.375923	0.325635	0.341747	0.324479	0.419858	0.282359	0.351454	0.428952	0.3377	0.396522	0.397187	0.378209	0.122213	0.0227013	0.169654	0.220752
-0.88	0.246817	-0.0226204	0.146087	-0.0111537	0.156353	0.00225712	0.335561	-0.0124017		-0.88	-0.031566	-0.0200016	-0.0158926	0.105994	0.133171	0.10472	0.0419992	0.0528863	0.14116	0.0839067	0.111938	0.224406	0.192393	0.131953	0.232951	0.249965	0.209768	0.234747	0.214912	0.240129	0.21209	0.331698	0.288769	0.377369	0.327071	0.342872	0.325933	0.420763	0.283807	0.352702	0.430288	0.33869	0.398601	0.398433	0.380349	0.125147	0.0230246	0.172353	0.224664
-0.87	0.247797	-0.0227173	0.148867	-0.0114023	0.156816	0.00238981	0.337324	-0.0124852		-0.87	-0.0319468	-0.0199311	-0.0161954	0.107068	0.133153	0.104003	0.043484	0.0532261	0.141943	0.0846029	0.113003	0.224592	0.1933	0.13252	0.233289	0.250879	0.210588	0.236056	0.216545	0.241848	0.212664	0.332682	0.289627	0.378824	0.32846	0.343992	0.327305	0.42169	0.285264	0.354006	0.431644	0.339709	0.400674	0.399624	0.382502	0.128157	0.0232722	0.175115	0.228526
-0.86	0.248783	-0.0228095	0.151726	-0.011654	0.157339	0.00280972	0.339111	-0.0125987		-0.86	-0.0323212	-0.019838	-0.0163303	0.108141	0.133133	0.103258	0.0449584	0.0535375	0.142703	0.0853226	0.114097	0.224817	0.194228	0.133017	0.233653	0.251753	0.211351	0.237364	0.218218	0.243557	0.213237	0.333678	0.290487	0.380279	0.329836	0.345113	0.328625	0.422638	0.286736	0.355331	0.433009	0.340845	0.402762	0.400785	0.384626	0.131099	0.0236328	0.177888	0.232489
-0.85	0.24978	-0.0228593	0.154634	-0.0118254	0.157861	0.00313055	0.340937	-0.0127144		-0.85	-0.0326975	-0.0197252	-0.0164401	0.109134	0.13311	0.102627	0.0464329	0.0538462	0.14344	0.0860699	0.115191	0.225053	0.195189	0.133579	0.234025	0.252674	0.212089	0.238661	0.219922	0.245302	0.213791	0.334686	0.291334	0.381735	0.331188	0.346229	0.329996	0.423591	0.288218	0.356668	0.434394	0.341989	0.404872	0.40202	0.386719	0.13409	0.0241215	0.18068	0.236283
-0.84	0.250797	-0.0228603	0.157658	-0.011882	0.158242	0.00360051	0.342794	-0.0128258		-0.84	-0.0330733	-0.0195879	-0.0165775	0.110122	0.133087	0.102199	0.0478995	0.054136	0.144158	0.0868522	0.116283	0.225308	0.196214	0.134217	0.234413	0.253547	0.212822	0.239961	0.221666	0.247063	0.21432	0.335697	0.292174	0.383181	0.332536	0.347329	0.33147	0.424574	0.289714	0.358019	0.435817	0.343169	0.406993	0.403374	0.388808	0.137148	0.0247073	0.183568	0.24027
-0.83	0.251838	-0.0227585	0.160741	-0.0117538	0.158629	0.00391252	0.344684	-0.0129019		-0.83	-0.0334492	-0.0194324	-0.0166457	0.111095	0.133059	0.101921	0.0493501	0.0544211	0.144857	0.0876366	0.117428	0.225486	0.197258	0.13497	0.234844	0.254498	0.213621	0.241258	0.223441	0.248838	0.214823	0.336719	0.293022	0.384642	0.333871	0.348431	0.333015	0.425535	0.291219	0.359395	0.437286	0.344353	0.409141	0.404881	0.390911	0.140369	0.0252034	0.186584	0.244173
-0.82	0.252911	-0.0225396	0.163875	-0.0116135	0.158953	0.00426679	0.346594	-0.0129298		-0.82	-0.0338281	-0.019263	-0.0163572	0.112083	0.133021	0.101904	0.0507879	0.0547173	0.145548	0.0884491	0.118639	0.225726	0.198343	0.135833	0.235306	0.25537	0.214475	0.242546	0.225243	0.250665	0.215314	0.33774	0.293909	0.3861	0.335211	0.349546	0.334615	0.426505	0.292743	0.360794	0.438794	0.345563	0.411271	0.406477	0.392974	0.143605	0.0260578	0.189663	0.248058
-0.81	0.254	-0.0222284	0.167105	-0.0114389	0.159222	0.00469851	0.348522	-0.0128823		-0.81	-0.034202	-0.0190799	-0.0161702	0.113085	0.132973	0.102214	0.0522187	0.055067	0.146227	0.0892595	0.119889	0.225968	0.199444	0.136779	0.235782	0.256284	0.215373	0.243834	0.227058	0.252548	0.215807	0.338764	0.294843	0.387552	0.336545	0.350647	0.336209	0.427448	0.294287	0.362236	0.440331	0.346671	0.413393	0.408092	0.395038	0.14697	0.0269199	0.192876	0.252141
-0.8	0.255104	-0.0219098	0.170394	-0.0112719	0.159568	0.00533278	0.350458	-0.012803		-0.8	-0.0345536	-0.0188867	-0.0158634	0.114135	0.132915	0.102658	0.0536403	0.0554241	0.146891	0.0900774	0.121166	0.226343	0.200566	0.137688	0.236297	0.257226	0.216306	0.245117	0.228894	0.254423	0.216317	0.339796	0.295802	0.389031	0.337844	0.351743	0.337723	0.428393	0.295851	0.363709	0.441894	0.347814	0.415543	0.409662	0.397088	0.150509	0.0278827	0.196173	0.256358
-0.79	0.256202	-0.021646	0.173722	-0.0112256	0.160136	0.00615149	0.352409	-0.0127381		-0.79	-0.0349113	-0.0186893	-0.0155526	0.115156	0.132845	0.103094	0.0550464	0.0558295	0.147536	0.0909061	0.122456	0.226712	0.201675	0.13852	0.236841	0.258211	0.217205	0.246382	0.230741	0.256296	0.216862	0.340833	0.296786	0.390505	0.339117	0.352818	0.339124	0.429353	0.297437	0.36521	0.443474	0.348975	0.417733	0.411097	0.399105	0.154095	0.0288487	0.199496	0.260468
-0.78	0.257285	-0.0215234	0.177055	-0.0113623	0.160696	0.00702371	0.354379	-0.0127319		-0.78	-0.0352791	-0.0184871	-0.0154873	0.116193	0.132762	0.103558	0.056438	0.056238	0.148156	0.0917505	0.123708	0.227118	0.202806	0.139245	0.237336	0.259083	0.218023	0.247626	0.232607	0.25818	0.217413	0.34187	0.297762	0.391948	0.34034	0.353859	0.340479	0.430336	0.29904	0.366749	0.445054	0.350193	0.420005	0.412445	0.401084	0.157624	0.0298702	0.202812	0.264614
-0.77	0.258356	-0.0216039	0.180467	-0.0116082	0.161268	0.00755636	0.35637	-0.0128237		-0.77	-0.0356833	-0.0182743	-0.0154562	0.117164	0.13267	0.103921	0.0578031	0.0565899	0.148745	0.0925776	0.124952	0.227556	0.203974	0.139894	0.23785	0.260005	0.218767	0.248845	0.23449	0.259983	0.217949	0.342908	0.298723	0.393363	0.341532	0.354855	0.341797	0.43132	0.300652	0.368314	0.44664	0.351445	0.422403	0.413773	0.40305	0.161076	0.0308747	0.206149	0.268823
-0.76	0.259419	-0.0219157	0.18388	-0.0120672	0.161796	0.0076144	0.358385	-0.0130273		-0.76	-0.0361141	-0.0180597	-0.0153	0.118094	0.132575	0.1041	0.0591351	0.0568687	0.149316	0.0934084	0.126151	0.227888	0.205147	0.140501	0.238339	0.260834	0.219487	0.250027	0.236402	0.261754	0.218463	0.343945	0.299651	0.394759	0.342703	0.355833	0.34316	0.432338	0.302267	0.369873	0.448261	0.352769	0.424899	0.415164	0.404991	0.16463	0.0318836	0.209465	0.272907
-0.75	0.26048	-0.0223833	0.187332	-0.0126843	0.162223	0.00739992	0.360434	-0.013314		-0.75	-0.036584	-0.0178422	-0.0151466	0.118995	0.132476	0.104135	0.0604501	0.0571296	0.149879	0.0942264	0.127348	0.228081	0.206337	0.141164	0.238857	0.261546	0.220196	0.251181	0.238331	0.263535	0.218951	0.344976	0.300571	0.396126	0.343885	0.35679	0.34465	0.433361	0.303884	0.371442	0.449894	0.354139	0.427471	0.416629	0.40692	0.168	0.0329102	0.212848	0.276983
-0.74	0.26155	-0.0229281	0.1908	-0.0134398	0.162519	0.00659867	0.362517	-0.0136173		-0.74	-0.0370663	-0.0176209	-0.0149458	0.119856	0.132373	0.104084	0.0617484	0.0573643	0.150442	0.0950378	0.128564	0.228297	0.20751	0.141894	0.239365	0.262223	0.220928	0.252306	0.24028	0.265323	0.219408	0.346006	0.30151	0.397442	0.345071	0.357756	0.346241	0.434385	0.305506	0.372984	0.451558	0.355518	0.430087	0.418275	0.408864	0.171431	0.0338148	0.216291	0.281106
-0.73	0.262641	-0.0234659	0.194354	-0.0142218	0.162908	0.00568502	0.364618	-0.0138803		-0.73	-0.0375263	-0.0174	-0.0143919	0.120619	0.132264	0.104012	0.0630386	0.0576096	0.151006	0.0958514	0.129816	0.228485	0.208647	0.142705	0.239927	0.262828	0.221754	0.25341	0.242233	0.267138	0.219863	0.347037	0.302476	0.398815	0.346275	0.358734	0.347878	0.435412	0.307151	0.374536	0.453291	0.356888	0.432728	0.419991	0.410847	0.17486	0.0349356	0.219855	0.28532
-0.72	0.263742	-0.0239515	0.197949	-0.0151065	0.163436	0.00495834	0.366755	-0.014104		-0.72	-0.0379628	-0.0171757	-0.0138061	0.121373	0.132148	0.103876	0.0643161	0.0578919	0.151575	0.0966713	0.131088	0.228654	0.209735	0.143538	0.240505	0.263377	0.222651	0.25448	0.244185	0.269042	0.220348	0.348066	0.303478	0.400206	0.347465	0.359739	0.34952	0.43644	0.308829	0.376104	0.455072	0.358269	0.435358	0.421689	0.412886	0.178544	0.0361003	0.22349	0.289579
-0.71	0.264857	-0.0243535	0.201658	-0.0159414	0.164189	0.004637	0.368904	-0.0143155		-0.71	-0.0383731	-0.0169429	-0.0131942	0.122097	0.132024	0.103816	0.0656094	0.0582534	0.152143	0.0975301	0.132404	0.228912	0.210813	0.144333	0.24114	0.263933	0.223547	0.255533	0.246134	0.271005	0.220867	0.349092	0.304507	0.401619	0.348629	0.360746	0.351051	0.437464	0.310557	0.377689	0.456885	0.359706	0.438012	0.423353	0.414964	0.182391	0.0374239	0.227173	0.293892
-0.7	0.265982	-0.0246933	0.20547	-0.0167043	0.165151	0.00451434	0.371067	-0.0145274		-0.7	-0.0387498	-0.0167018	-0.0123856	0.122783	0.131891	0.103814	0.0669067	0.0586368	0.152699	0.0984121	0.133714	0.229147	0.211916	0.145028	0.241738	0.264537	0.224437	0.256568	0.248082	0.272996	0.221445	0.350121	0.305553	0.403031	0.349776	0.361791	0.352479	0.438522	0.31233	0.379319	0.458755	0.3612	0.44064	0.424916	0.417111	0.186294	0.0387013	0.230988	0.298284
-0.69	0.267117	-0.0250005	0.209387	-0.0173737	0.1663	0.00476547	0.37326	-0.0147736		-0.69	-0.0391264	-0.0164498	-0.0115395	0.123464	0.13176	0.103909	0.0681942	0.0590077	0.153237	0.0993131	0.13503	0.229371	0.213046	0.145645	0.242361	0.26515	0.225322	0.257587	0.250031	0.275023	0.222047	0.351147	0.306559	0.40447	0.350891	0.362844	0.353869	0.43961	0.314148	0.380993	0.460657	0.362793	0.443298	0.426401	0.419294	0.190251	0.0401812	0.234842	0.302618
-0.68	0.268265	-0.0252855	0.213418	-0.0179003	0.167462	0.00511011	0.375499	-0.0150792		-0.68	-0.0394992	-0.0161844	-0.0107616	0.124138	0.13163	0.104017	0.0694728	0.0593548	0.15376	0.100228	0.136343	0.229622	0.214238	0.146216	0.242992	0.265807	0.226148	0.258587	0.252	0.277057	0.22268	0.352162	0.307552	0.405893	0.352015	0.363942	0.35528	0.440752	0.316009	0.382696	0.462552	0.364532	0.445957	0.427923	0.42155	0.194296	0.0417121	0.238746	0.307005
-0.67	0.269442	-0.0255363	0.217571	-0.0182601	0.168674	0.00529798	0.37778	-0.0153707		-0.67	-0.0398591	-0.0159135	-0.0100898	0.124787	0.131503	0.10424	0.0707404	0.0597032	0.154273	0.101152	0.137666	0.229914	0.215496	0.146845	0.243602	0.266519	0.226985	0.25959	0.253999	0.279158	0.223321	0.353168	0.308529	0.407321	0.35314	0.36506	0.356776	0.441949	0.31791	0.384434	0.464473	0.366371	0.448645	0.429557	0.423854	0.19838	0.0434259	0.242734	0.311425
-0.66	0.270651	-0.025719	0.221838	-0.018466	0.169869	0.00520589	0.380131	-0.0155799		-0.66	-0.0402063	-0.0156424	-0.0092926	0.125397	0.131388	0.104489	0.0720005	0.060039	0.154781	0.102074	0.139018	0.230173	0.216797	0.147604	0.244201	0.267268	0.227863	0.260582	0.256012	0.281301	0.224002	0.354161	0.3095	0.408767	0.354299	0.366221	0.358424	0.4432	0.31985	0.386216	0.466422	0.368301	0.451316	0.431322	0.426215	0.202538	0.0450559	0.246883	0.315881
-0.65	0.271891	-0.0258192	0.226203	-0.0186964	0.17121	0.00514676	0.382541	-0.0156923		-0.65	-0.0405344	-0.0153779	-0.00858293	0.125977	0.131281	0.104733	0.0732429	0.0604147	0.155295	0.103015	0.140433	0.23057	0.218051	0.148471	0.244844	0.268012	0.228812	0.261552	0.258048	0.283492	0.224703	0.355144	0.31047	0.41024	0.355464	0.367395	0.36018	0.444479	0.321849	0.388015	0.468394	0.370282	0.453993	0.433291	0.428628	0.207003	0.0469953	0.251093	0.320317
-0.64	0.27316	-0.0258749	0.2307	-0.0188434	0.172654	0.00503087	0.384992	-0.0157305		-0.64	-0.0408177	-0.0151231	-0.00778691	0.126477	0.131169	0.104961	0.07449	0.0608597	0.15582	0.103969	0.141887	0.230982	0.21932	0.149484	0.245472	0.268672	0.229862	0.262517	0.26011	0.285729	0.225481	0.356121	0.311489	0.411781	0.35665	0.368606	0.361994	0.445772	0.323919	0.389861	0.470422	0.372302	0.456583	0.435324	0.431091	0.211554	0.049232	0.255458	0.324915
-0.63	0.27445	-0.0259005	0.235274	-0.0191724	0.174316	0.00523808	0.38747	-0.0157132		-0.63	-0.0410782	-0.0148756	-0.00688454	0.126958	0.131056	0.105118	0.0757543	0.0613795	0.156346	0.104919	0.143402	0.231407	0.220581	0.150553	0.24609	0.269408	0.231014	0.263486	0.262181	0.288034	0.226336	0.357097	0.312529	0.413325	0.35783	0.369811	0.363795	0.447067	0.326069	0.391768	0.472519	0.374317	0.459154	0.437357	0.433588	0.216306	0.0516132	0.259916	0.329544
-0.62	0.275756	-0.025894	0.239955	-0.0195266	0.176221	0.00571442	0.389965	-0.0157212		-0.62	-0.0413036	-0.0146317	-0.00596636	0.127411	0.130946	0.105315	0.0770344	0.0619585	0.156873	0.105884	0.144942	0.231817	0.221839	0.151582	0.246731	0.270146	0.232169	0.26445	0.264258	0.290329	0.22731	0.358077	0.31359	0.414872	0.359018	0.371052	0.365505	0.448372	0.328302	0.393693	0.474657	0.376439	0.461731	0.439343	0.436165	0.221189	0.0540056	0.264451	0.334155
-0.61	0.277075	-0.0258949	0.244681	-0.0199019	0.178373	0.00655661	0.392472	-0.0158201		-0.61	-0.0414978	-0.0143839	-0.00500048	0.12784	0.130834	0.105515	0.0783139	0.0626071	0.157395	0.106856	0.146513	0.232282	0.223129	0.152549	0.247338	0.270862	0.233347	0.265422	0.26635	0.292672	0.228349	0.35907	0.314656	0.416431	0.360193	0.372328	0.367129	0.449696	0.330621	0.395639	0.476854	0.378619	0.464334	0.441217	0.438796	0.22601	0.0567278	0.269017	0.338763
-0.6	0.278423	-0.0259003	0.249552	-0.0201363	0.180586	0.00757886	0.395011	-0.0159677		-0.6	-0.0416823	-0.0141278	-0.00392569	0.128255	0.130723	0.105735	0.079599	0.0632696	0.157908	0.107834	0.148102	0.232715	0.224478	0.153465	0.247954	0.271631	0.234484	0.266418	0.268469	0.295065	0.229478	0.360066	0.315734	0.417997	0.361379	0.373642	0.368744	0.451047	0.33302	0.397654	0.479093	0.380938	0.467075	0.443005	0.441506	0.230855	0.0595266	0.273658	0.343465
-0.59	0.27981	-0.0258323	0.254551	-0.0203584	0.182917	0.00844419	0.397597	-0.0161565		-0.59	-0.0418393	-0.0138585	-0.00268348	0.128704	0.130625	0.105993	0.0808962	0.064018	0.158412	0.108824	0.149702	0.233159	0.225854	0.154366	0.248603	0.272516	0.235569	0.267444	0.27061	0.297475	0.230662	0.361057	0.316791	0.419539	0.362587	0.37501	0.370394	0.452452	0.335489	0.399693	0.48135	0.383394	0.470009	0.444842	0.444302	0.235934	0.0623382	0.278321	0.348092
-0.58	0.28124	-0.0256999	0.259678	-0.0203286	0.185336	0.00901288	0.40025	-0.0162924		-0.58	-0.0419708	-0.0135828	-0.00141058	0.129124	0.130545	0.106292	0.082186	0.064783	0.158923	0.109833	0.151315	0.233635	0.227271	0.155327	0.249271	0.273414	0.236654	0.268496	0.272793	0.299901	0.231909	0.362053	0.31784	0.421078	0.363836	0.376435	0.372194	0.453906	0.338022	0.401789	0.483596	0.386041	0.473115	0.446766	0.447173	0.240975	0.0651516	0.283031	0.352764
-0.57	0.282715	-0.0255338	0.26492	-0.0203229	0.18774	0.0093375	0.402972	-0.0163589		-0.57	-0.0420698	-0.0132999	7.78664e-05	0.129523	0.130474	0.106509	0.0834883	0.0656036	0.159447	0.110856	0.152983	0.234121	0.228707	0.156418	0.249934	0.274334	0.23778	0.269582	0.275004	0.302336	0.233208	0.363047	0.318923	0.422627	0.365139	0.377879	0.374134	0.455437	0.340629	0.403909	0.485853	0.388782	0.476348	0.448812	0.450108	0.246155	0.0682523	0.28788	0.357549
-0.56	0.284228	-0.0253622	0.270312	-0.0203262	0.190284	0.00957326	0.405757	-0.0163709		-0.56	-0.042125	-0.013003	0.0014883	0.129853	0.13042	0.106654	0.0848114	0.0664572	0.159989	0.111875	0.154712	0.234556	0.230144	0.15759	0.250606	0.275286	0.238945	0.270694	0.277253	0.304707	0.234609	0.36404	0.320046	0.424137	0.366494	0.379344	0.376275	0.457001	0.343317	0.406116	0.488125	0.391599	0.47971	0.451019	0.453141	0.251477	0.0714781	0.292857	0.362392
-0.55	0.285771	-0.0252615	0.275793	-0.0205093	0.19305	0.00959084	0.408583	-0.0163953		-0.55	-0.0421413	-0.0126856	0.00301334	0.13013	0.130373	0.106784	0.0861588	0.067432	0.160554	0.112891	0.156471	0.234975	0.231576	0.158886	0.251257	0.276234	0.240179	0.271836	0.279514	0.307016	0.236088	0.365037	0.321199	0.42563	0.3679	0.380825	0.378463	0.458597	0.346094	0.408346	0.490431	0.394448	0.483099	0.453322	0.456242	0.256916	0.0750402	0.297937	0.367244
-0.54	0.287324	-0.0253178	0.281339	-0.0208858	0.196042	0.00981548	0.411429	-0.0164495		-0.54	-0.0421284	-0.0123387	0.00437728	0.130348	0.130323	0.106701	0.087525	0.0684573	0.161138	0.113896	0.158294	0.235309	0.233018	0.160177	0.251892	0.277127	0.241488	0.273	0.281778	0.309315	0.23768	0.366045	0.322385	0.427102	0.369336	0.382281	0.38065	0.460212	0.348977	0.410652	0.492777	0.397346	0.486522	0.455606	0.459427	0.262291	0.0785235	0.303105	0.372176
-0.53	0.288891	-0.0255784	0.286994	-0.0215107	0.199215	0.0100225	0.414278	-0.0166109		-0.53	-0.042077	-0.0119548	0.0058034	0.130556	0.130265	0.106645	0.0889074	0.069587	0.161732	0.114907	0.160152	0.23563	0.234468	0.161408	0.252527	0.278029	0.242756	0.274199	0.284038	0.31157	0.239383	0.36707	0.323616	0.428519	0.370767	0.38375	0.382744	0.46184	0.351968	0.412988	0.495166	0.400262	0.489942	0.457829	0.462711	0.267849	0.0822489	0.308388	0.377047
-0.52	0.290473	-0.0259658	0.292735	-0.0222004	0.202643	0.010156	0.417141	-0.0169169		-0.52	-0.0419981	-0.0115258	0.00719755	0.130731	0.130209	0.106518	0.0903012	0.0707955	0.162324	0.115927	0.162015	0.235921	0.235959	0.16258	0.253226	0.278914	0.244011	0.275436	0.28631	0.313787	0.241155	0.368109	0.324828	0.429917	0.372199	0.385254	0.38482	0.463483	0.355059	0.415399	0.49762	0.403243	0.493419	0.45997	0.466094	0.273416	0.0858886	0.313728	0.38179
-0.51	0.292089	-0.0264336	0.298598	-0.023046	0.206098	0.0100185	0.420032	-0.0172948		-0.51	-0.0419035	-0.0110529	0.00866608	0.130931	0.130152	0.106544	0.0916949	0.0720751	0.162914	0.11697	0.16388	0.236206	0.23745	0.163742	0.254022	0.279828	0.245215	0.276723	0.288585	0.316047	0.242992	0.369164	0.326042	0.431318	0.373668	0.386782	0.386824	0.465178	0.358245	0.417872	0.500096	0.406377	0.496922	0.462062	0.469607	0.278972	0.08991	0.319114	0.386518
-0.5	0.293743	-0.0268568	0.30456	-0.0238433	0.209618	0.00958693	0.422963	-0.0177004		-0.5	-0.0417366	-0.0105288	0.0100619	0.131138	0.130106	0.106575	0.0930928	0.073379	0.163505	0.118044	0.165761	0.236475	0.238951	0.16491	0.254887	0.280746	0.246387	0.278058	0.290886	0.318327	0.244897	0.370237	0.327269	0.432692	0.375191	0.388369	0.388912	0.466919	0.361526	0.420415	0.502605	0.40969	0.500482	0.464202	0.473265	0.284565	0.0938664	0.324503	0.39127
-0.49	0.295457	-0.0271777	0.310679	-0.0245327	0.213196	0.00889246	0.425948	-0.0180872		-0.49	-0.0415109	-0.00996939	0.0114912	0.131367	0.130076	0.106879	0.0945078	0.0747464	0.164101	0.119148	0.167672	0.236838	0.240465	0.166222	0.255854	0.281709	0.247538	0.279443	0.293218	0.320614	0.24687	0.371333	0.32853	0.434039	0.376765	0.390022	0.391145	0.468729	0.364897	0.42306	0.505115	0.413137	0.504045	0.466473	0.477036	0.290257	0.0983804	0.330023	0.396087
-0.48	0.297233	-0.0273345	0.316938	-0.0251072	0.216969	0.00823154	0.429005	-0.0183926		-0.48	-0.041224	-0.00936349	0.013076	0.13159	0.130076	0.107323	0.0959498	0.076183	0.164709	0.120266	0.169628	0.237204	0.24195	0.167732	0.256911	0.282636	0.248766	0.280873	0.295582	0.32294	0.248927	0.372442	0.329805	0.435369	0.378436	0.391719	0.393552	0.470612	0.368369	0.425772	0.507663	0.416718	0.507615	0.468955	0.480921	0.29605	0.102945	0.335566	0.400962
-0.47	0.299071	-0.0273935	0.32339	-0.0255287	0.220925	0.00789718	0.432121	-0.0185609		-0.47	-0.040866	-0.00869626	0.0148065	0.131804	0.130091	0.10798	0.0974264	0.0777285	0.165343	0.121411	0.171646	0.237531	0.243391	0.169438	0.258012	0.283557	0.250065	0.28235	0.29798	0.325276	0.2511	0.373576	0.331147	0.436648	0.380226	0.393467	0.396126	0.472542	0.371946	0.428588	0.510228	0.420408	0.511123	0.471596	0.484923	0.301958	0.108134	0.341275	0.405987
-0.46	0.300956	-0.0273989	0.330009	-0.025793	0.225222	0.00789416	0.435276	-0.0186427		-0.46	-0.0404546	-0.00796908	0.0165763	0.132023	0.13012	0.108624	0.0989626	0.0793999	0.165997	0.122572	0.173731	0.237918	0.244825	0.171311	0.259155	0.284445	0.251469	0.283867	0.300404	0.3276	0.253382	0.374739	0.332544	0.437875	0.382082	0.395269	0.398823	0.47451	0.375644	0.431487	0.512854	0.42412	0.514544	0.474357	0.489005	0.30809	0.113522	0.347093	0.411012
-0.45	0.30288	-0.0274562	0.336797	-0.0260249	0.22981	0.00844274	0.438465	-0.0187101		-0.45	-0.0400058	-0.00718317	0.0183976	0.132219	0.130155	0.109322	0.100546	0.0812145	0.166668	0.123749	0.175833	0.238383	0.246246	0.173274	0.260384	0.285341	0.252958	0.285427	0.302838	0.329927	0.255787	0.375932	0.333967	0.439052	0.383995	0.397118	0.401479	0.47651	0.379446	0.434499	0.51553	0.427885	0.517819	0.477161	0.493202	0.314321	0.119283	0.353029	0.415988
-0.44	0.304827	-0.0276276	0.343744	-0.0262678	0.234682	0.00915815	0.441672	-0.0188048		-0.44	-0.0395359	-0.00632734	0.0204675	0.13236	0.130193	0.110039	0.102152	0.0831126	0.167349	0.124954	0.177927	0.238777	0.247647	0.175246	0.26166	0.286221	0.254454	0.287027	0.305293	0.332262	0.258283	0.377156	0.335414	0.440158	0.385964	0.39903	0.404065	0.478523	0.383352	0.437546	0.518275	0.431718	0.52104	0.479903	0.49751	0.320582	0.124989	0.35898	0.421025
-0.43	0.306797	-0.0279111	0.350792	-0.0266079	0.239665	0.00961978	0.444886	-0.0190077		-0.43	-0.0390195	-0.00539741	0.0224705	0.132489	0.130228	0.110664	0.103789	0.0851087	0.168041	0.126189	0.179987	0.239114	0.249033	0.177174	0.263036	0.28712	0.255912	0.288664	0.307764	0.334581	0.260832	0.378408	0.33688	0.441234	0.387984	0.401017	0.406564	0.480561	0.387353	0.4407	0.521108	0.435696	0.524273	0.482575	0.501941	0.326803	0.131056	0.365015	0.425997
-0.42	0.308797	-0.0283064	0.357918	-0.0271207	0.244724	0.00953741	0.448112	-0.0193377		-0.42	-0.0384909	-0.004419	0.0244927	0.132583	0.130278	0.111219	0.105457	0.0871659	0.16874	0.127435	0.182014	0.239416	0.250393	0.179081	0.264503	0.288071	0.257357	0.290343	0.310255	0.336912	0.26343	0.379686	0.338344	0.442248	0.390038	0.403068	0.409019	0.482632	0.391438	0.443928	0.523999	0.439872	0.527549	0.485298	0.50647	0.333081	0.137284	0.370952	0.430934
-0.41	0.310836	-0.0287297	0.365119	-0.0277575	0.249839	0.00899508	0.451363	-0.0197485		-0.41	-0.0379356	-0.00338927	0.0266025	0.132652	0.130353	0.111785	0.107137	0.0892824	0.169457	0.128709	0.184011	0.239638	0.251699	0.181014	0.266059	0.289012	0.25876	0.292063	0.312786	0.339222	0.266069	0.380987	0.339834	0.443192	0.392164	0.405211	0.411515	0.484757	0.395595	0.447256	0.526919	0.444242	0.530973	0.48809	0.511099	0.339233	0.143601	0.376922	0.436
-0.4	0.312934	-0.0291042	0.372444	-0.0284245	0.255065	0.00799171	0.454653	-0.0201776		-0.4	-0.0373494	-0.00230208	0.028766	0.132697	0.130468	0.112422	0.108853	0.0914703	0.170201	0.129998	0.186042	0.23983	0.252983	0.183039	0.267668	0.289921	0.260188	0.293828	0.315363	0.341522	0.268752	0.382307	0.341374	0.444112	0.39437	0.407424	0.414198	0.486939	0.399847	0.450665	0.529871	0.448765	0.534621	0.491049	0.515823	0.345439	0.150034	0.38287	0.441093
-0.39	0.315105	-0.0293506	0.379919	-0.0290422	0.260555	0.00699713	0.457999	-0.0205328		-0.39	-0.0367095	-0.00116309	0.0308193	0.132758	0.13063	0.113084	0.110625	0.0937932	0.170983	0.131295	0.188104	0.240079	0.254227	0.185211	0.269373	0.29087	0.26171	0.295635	0.317976	0.343773	0.271511	0.383646	0.342978	0.444985	0.39668	0.409729	0.417066	0.489181	0.404205	0.454216	0.532855	0.453483	0.538446	0.494273	0.520627	0.351787	0.156793	0.388937	0.446182
-0.38	0.317336	-0.0294634	0.387614	-0.0294465	0.266441	0.0064781	0.461402	-0.0207616		-0.38	-0.0360284	2.24769e-05	0.032859	0.132799	0.130833	0.113766	0.112452	0.096248	0.1718	0.132618	0.190189	0.240382	0.255483	0.187545	0.271135	0.291797	0.263378	0.297489	0.320619	0.345972	0.274366	0.385013	0.344671	0.445809	0.399073	0.412111	0.42013	0.491463	0.408671	0.457815	0.53583	0.458286	0.542376	0.497717	0.525506	0.358292	0.164201	0.395094	0.451403
-0.37	0.319625	-0.0294727	0.395508	-0.0296249	0.272828	0.00664217	0.464852	-0.0208406		-0.37	-0.0352999	0.00126418	0.034896	0.132851	0.131075	0.114432	0.114321	0.0988607	0.172652	0.133975	0.192312	0.240765	0.256771	0.189962	0.272961	0.292706	0.265159	0.299385	0.323283	0.34814	0.277328	0.386401	0.346453	0.446583	0.401575	0.414577	0.4233	0.493778	0.413258	0.461532	0.538835	0.463136	0.546385	0.501259	0.530487	0.364834	0.172004	0.401335	0.456636
-0.36	0.321956	-0.0294525	0.403603	-0.029607	0.279676	0.00734568	0.468323	-0.0208379		-0.36	-0.0345355	0.00256337	0.0368514	0.132841	0.131343	0.115085	0.116244	0.101569	0.173529	0.135352	0.194425	0.241232	0.258136	0.192366	0.274859	0.293592	0.267057	0.301332	0.325954	0.350288	0.280402	0.387815	0.348299	0.447327	0.404146	0.417131	0.426485	0.496101	0.41796	0.465316	0.541868	0.468081	0.550448	0.504884	0.535559	0.371503	0.17999	0.407557	0.461783
-0.35	0.324317	-0.0294599	0.411836	-0.0295914	0.286935	0.00818075	0.471789	-0.0208575		-0.35	-0.0337656	0.00391134	0.0389844	0.132843	0.131623	0.115805	0.118185	0.104374	0.174419	0.136755	0.196501	0.241613	0.259513	0.194711	0.276848	0.294458	0.268993	0.30331	0.32862	0.352437	0.283545	0.389245	0.350203	0.447991	0.406761	0.419758	0.429613	0.498426	0.422753	0.469181	0.544962	0.47313	0.554547	0.508507	0.540674	0.378164	0.188118	0.413792	0.466924
-0.34	0.326692	-0.0296001	0.42014	-0.0296284	0.294479	0.00871787	0.475232	-0.0210208		-0.34	-0.0329802	0.00530236	0.0411641	0.132815	0.13192	0.116322	0.120141	0.107223	0.175318	0.138179	0.198545	0.241934	0.26093	0.196928	0.278923	0.29531	0.270948	0.305321	0.331283	0.354576	0.28675	0.390688	0.352167	0.4486	0.409409	0.422431	0.432725	0.500766	0.427619	0.473057	0.548084	0.478303	0.55871	0.512081	0.545879	0.384809	0.196635	0.419918	0.471994
-0.33	0.329092	-0.0298869	0.428471	-0.0299044	0.302268	0.0087315	0.47865	-0.0213014		-0.33	-0.0322015	0.00672057	0.0434021	0.132757	0.132247	0.116951	0.122105	0.110063	0.176232	0.139604	0.200564	0.242205	0.262317	0.199094	0.281046	0.296076	0.272903	0.307377	0.33395	0.356752	0.290004	0.392135	0.354173	0.449142	0.412124	0.425127	0.435832	0.503152	0.432554	0.477023	0.551243	0.483628	0.562937	0.515677	0.551118	0.391208	0.205112	0.425926	0.476937
-0.32	0.331519	-0.0302179	0.436893	-0.0303878	0.310297	0.00809063	0.482064	-0.0217046		-0.32	-0.0313969	0.00815519	0.0456662	0.132628	0.132608	0.11767	0.124084	0.112908	0.177175	0.141048	0.202549	0.242381	0.263676	0.201263	0.283232	0.296736	0.27488	0.309462	0.336619	0.358958	0.293287	0.393597	0.356237	0.449627	0.41487	0.427835	0.439032	0.505596	0.43755	0.480997	0.554411	0.489118	0.56725	0.519424	0.556379	0.39748	0.213734	0.431928	0.481938
-0.31	0.333991	-0.0305647	0.445389	-0.0310958	0.318701	0.00713854	0.485511	-0.0221401		-0.31	-0.030561	0.00959336	0.0481775	0.132487	0.133012	0.118377	0.126084	0.115816	0.178154	0.142512	0.204543	0.242454	0.265005	0.203549	0.285475	0.297474	0.276925	0.311573	0.339288	0.361171	0.296618	0.39506	0.358388	0.450033	0.417697	0.430526	0.442382	0.508084	0.442609	0.484997	0.557582	0.494792	0.57158	0.523386	0.561668	0.403784	0.222621	0.437901	0.486939
-0.3	0.336508	-0.0308676	0.454002	-0.0316972	0.327653	0.00629603	0.489003	-0.0224806		-0.3	-0.029667	0.0110242	0.0506197	0.132294	0.133463	0.119028	0.128124	0.118779	0.179186	0.144033	0.206556	0.242557	0.266355	0.205987	0.287739	0.298289	0.279102	0.313725	0.34196	0.363362	0.300053	0.396533	0.360645	0.450386	0.42062	0.433198	0.445923	0.510658	0.447751	0.489	0.560695	0.5006	0.57585	0.527575	0.566979	0.409989	0.232162	0.44395	0.491889
-0.29	0.339088	-0.0310252	0.462775	-0.0321177	0.337139	0.00608733	0.492548	-0.0226382		-0.29	-0.0287318	0.0124556	0.0533709	0.132087	0.133962	0.119885	0.130203	0.121797	0.180268	0.145643	0.208581	0.242722	0.26773	0.208648	0.29004	0.299138	0.281443	0.315919	0.344628	0.365598	0.303578	0.398015	0.363013	0.450695	0.423654	0.435852	0.449601	0.513269	0.452976	0.493061	0.563805	0.506526	0.579984	0.531973	0.572317	0.416099	0.242072	0.450055	0.496845
-0.28	0.341707	-0.0310385	0.471754	-0.032295	0.347299	0.00662694	0.496124	-0.022659		-0.28	-0.0277404	0.0138788	0.0560687	0.131884	0.134489	0.120818	0.13232	0.124918	0.18139	0.147347	0.210653	0.24291	0.26914	0.211421	0.292398	0.300156	0.283909	0.318145	0.347277	0.367856	0.307216	0.39951	0.365503	0.450967	0.426748	0.438498	0.453354	0.515901	0.458274	0.497134	0.566889	0.512438	0.583922	0.536514	0.577723	0.422449	0.252318	0.456221	0.501786
-0.27	0.344356	-0.0309941	0.480882	-0.0322994	0.358088	0.00771953	0.499688	-0.0226041		-0.27	-0.026703	0.0152989	0.0588715	0.131759	0.135033	0.121896	0.134458	0.128054	0.182533	0.149143	0.212694	0.243231	0.27057	0.214245	0.294794	0.301383	0.286485	0.320417	0.349885	0.370152	0.310966	0.40101	0.368097	0.451217	0.429901	0.441138	0.45709	0.518521	0.463625	0.501237	0.569955	0.518308	0.587604	0.541078	0.583187	0.428787	0.262716	0.462355	0.506661
-0.26	0.347017	-0.0309388	0.490087	-0.0321376	0.369436	0.008889	0.503193	-0.0225786		-0.26	-0.025618	0.0167065	0.0615908	0.13171	0.135592	0.123074	0.136603	0.131204	0.183684	0.151045	0.214698	0.243713	0.271954	0.217062	0.297227	0.302741	0.28913	0.322725	0.352459	0.37249	0.314794	0.402507	0.370776	0.451479	0.43309	0.443743	0.460739	0.521145	0.469009	0.505361	0.572997	0.524134	0.591045	0.545626	0.588702	0.434783	0.273221	0.468341	0.511341
-0.25	0.34968	-0.0309341	0.499322	-0.0320995	0.381159	0.00975961	0.506619	-0.0226678		-0.25	-0.0245086	0.0180903	0.0642589	0.131667	0.136167	0.124369	0.138739	0.134289	0.184844	0.153031	0.216677	0.244264	0.273291	0.219866	0.299689	0.30421	0.291803	0.325061	0.354992	0.374832	0.318684	0.403994	0.373518	0.451689	0.436301	0.446318	0.464275	0.523738	0.4744	0.509481	0.57608	0.529964	0.594318	0.550152	0.594281	0.440729	0.283875	0.474143	0.515992
-0.24	0.352336	-0.0310354	0.508548	-0.0322745	0.393361	0.00999066	0.509962	-0.0229371		-0.24	-0.0233696	0.0194431	0.0667164	0.131644	0.136757	0.125775	0.140873	0.137313	0.186018	0.155087	0.21862	0.244865	0.274519	0.222651	0.302093	0.305729	0.294505	0.327432	0.357476	0.377164	0.322638	0.405462	0.37631	0.451906	0.439538	0.448844	0.467756	0.52635	0.479781	0.513605	0.579148	0.535767	0.597466	0.554697	0.599887	0.446423	0.294399	0.479765	0.520546
-0.23	0.355003	-0.0312257	0.517757	-0.0326643	0.405995	0.00946772	0.513253	-0.0233421		-0.23	-0.0222005	0.0207627	0.0692725	0.131575	0.137374	0.127251	0.142998	0.140265	0.187213	0.157235	0.220503	0.245477	0.275672	0.225504	0.304447	0.307267	0.297287	0.329834	0.35993	0.379396	0.326645	0.406909	0.379167	0.452082	0.442793	0.45132	0.471227	0.528953	0.485151	0.517742	0.582207	0.541705	0.600588	0.559378	0.605515	0.45176	0.305212	0.485166	0.525019
-0.22	0.357695	-0.0314992	0.526961	-0.0331663	0.419141	0.0086076	0.516527	-0.0237976		-0.22	-0.0209839	0.0220498	0.0718789	0.131493	0.138023	0.128752	0.145135	0.143198	0.188447	0.159474	0.222395	0.246037	0.276763	0.228498	0.306762	0.308899	0.300166	0.332255	0.362362	0.38153	0.330723	0.408328	0.382082	0.452239	0.446104	0.453756	0.474768	0.531555	0.490516	0.521893	0.585205	0.547739	0.603735	0.564246	0.611183	0.456907	0.316118	0.490441	0.529391
-0.21	0.360405	-0.0318207	0.536252	-0.0337431	0.432926	0.00783707	0.519805	-0.0241912		-0.21	-0.0197292	0.0233056	0.07447	0.13136	0.138706	0.130231	0.147289	0.146104	0.189732	0.161829	0.224285	0.246511	0.277789	0.231641	0.309042	0.31059	0.303197	0.334705	0.364759	0.383559	0.334906	0.409734	0.385067	0.452329	0.449448	0.45619	0.478402	0.53417	0.495876	0.526043	0.588115	0.553814	0.60692	0.569306	0.616873	0.462063	0.327368	0.495594	0.533796
-0.2	0.363133	-0.0321401	0.545634	-0.0342274	0.44742	0.00763601	0.523089	-0.0244661		-0.2	-0.0184005	0.0245596	0.0771843	0.131235	0.139413	0.131531	0.149453	0.148995	0.191043	0.164294	0.226153	0.246894	0.278738	0.234913	0.311308	0.312384	0.306408	0.337181	0.367115	0.385552	0.339187	0.411132	0.388109	0.452419	0.452789	0.458628	0.482098	0.536741	0.501222	0.530262	0.59089	0.559873	0.610097	0.574495	0.622616	0.466812	0.338619	0.500706	0.538112
-0.19	0.365857	-0.0324666	0.555082	-0.0346213	0.462555	0.00782296	0.526345	-0.0246089		-0.19	-0.0170103	0.0257985	0.0799359	0.131119	0.140132	0.132548	0.151603	0.151855	0.192362	0.166863	0.227985	0.247164	0.279626	0.238193	0.313577	0.31447	0.309775	0.339676	0.369404	0.387497	0.343553	0.412515	0.391194	0.452444	0.45611	0.461088	0.485755	0.539259	0.506533	0.534507	0.59353	0.565839	0.613221	0.579761	0.628426	0.471351	0.350049	0.505677	0.54226
-0.18	0.368564	-0.0328207	0.564508	-0.0349526	0.478242	0.00819579	0.529517	-0.0246917		-0.18	-0.0155618	0.0270413	0.0827715	0.131055	0.140849	0.13336	0.15373	0.15465	0.193671	0.169534	0.229779	0.247437	0.280429	0.241432	0.315879	0.316842	0.313218	0.342188	0.371607	0.389484	0.347993	0.413873	0.394269	0.452408	0.459391	0.463591	0.489304	0.541727	0.511772	0.538777	0.59603	0.571605	0.616255	0.584947	0.634294	0.475716	0.361318	0.510404	0.546296
-0.17	0.37123	-0.033238	0.573823	-0.0354294	0.494363	0.00837925	0.532543	-0.0247713		-0.17	-0.0140943	0.0282697	0.0856297	0.130971	0.141553	0.134066	0.155806	0.157372	0.194956	0.17227	0.231504	0.247716	0.281116	0.244539	0.318191	0.319436	0.316723	0.344715	0.373699	0.391426	0.352477	0.415196	0.39732	0.452314	0.462581	0.466121	0.492671	0.54409	0.516903	0.543054	0.598403	0.577184	0.619253	0.590006	0.640164	0.479662	0.372472	0.514841	0.550119
-0.16	0.373856	-0.0337111	0.582916	-0.0359976	0.510686	0.00796062	0.535397	-0.0249905		-0.16	-0.0125939	0.0294939	0.0885819	0.13092	0.142234	0.134887	0.157812	0.16	0.196218	0.175051	0.233159	0.248009	0.281672	0.247507	0.320472	0.322287	0.32025	0.347256	0.375667	0.393381	0.356971	0.416472	0.400303	0.452163	0.465674	0.468681	0.495843	0.54636	0.521899	0.547357	0.600682	0.582567	0.62216	0.594934	0.646025	0.483161	0.383411	0.519047	0.553703
-0.15	0.376435	-0.0342106	0.591799	-0.0366503	0.527207	0.00679099	0.53809	-0.0253497		-0.15	-0.0110863	0.030695	0.0914967	0.13083	0.142896	0.135908	0.159761	0.162544	0.197484	0.177872	0.234748	0.248349	0.282166	0.250362	0.322689	0.325393	0.323746	0.349809	0.377498	0.395229	0.361453	0.417685	0.403211	0.451938	0.46868	0.471269	0.498869	0.548569	0.526735	0.551596	0.60285	0.58774	0.625047	0.599771	0.651829	0.486441	0.394253	0.522881	0.557111
-0.14	0.378978	-0.0346245	0.600492	-0.0372543	0.543862	0.00547427	0.540645	-0.0257568		-0.14	-0.00954842	0.0318822	0.0943013	0.13072	0.143542	0.137274	0.16165	0.165017	0.198779	0.180732	0.236326	0.248722	0.282619	0.253208	0.324911	0.328637	0.327237	0.352364	0.379198	0.396969	0.365922	0.418834	0.406043	0.451619	0.471579	0.473911	0.501834	0.550688	0.531405	0.555765	0.604891	0.592777	0.627853	0.604609	0.657543	0.489464	0.405065	0.526407	0.560409
-0.13	0.38147	-0.0349052	0.609039	-0.0376091	0.560662	0.00441289	0.543107	-0.0261137		-0.13	-0.00798534	0.033052	0.0969979	0.130618	0.144177	0.13872	0.163484	0.167438	0.200115	0.183639	0.237879	0.248982	0.283063	0.256061	0.327076	0.332	0.330796	0.354922	0.38075	0.398599	0.370377	0.419906	0.408787	0.451288	0.474372	0.476571	0.504769	0.552727	0.535903	0.559832	0.606762	0.597654	0.630545	0.60945	0.663098	0.491971	0.415967	0.529725	0.563713
-0.12	0.383896	-0.0349908	0.617464	-0.0374933	0.577555	0.00413428	0.545487	-0.0263274		-0.12	-0.00638447	0.0342126	0.0994062	0.130538	0.144791	0.140121	0.165278	0.169804	0.201488	0.186599	0.239397	0.249073	0.283505	0.259024	0.329207	0.335429	0.33444	0.357476	0.382147	0.400186	0.374807	0.420895	0.411439	0.450872	0.47704	0.479259	0.507691	0.554695	0.540212	0.563724	0.608453	0.60231	0.632989	0.614316	0.668482	0.494151	0.427128	0.532856	0.566869
-0.11	0.386219	-0.0348948	0.625703	-0.0369772	0.594363	0.00466433	0.547745	-0.0263224		-0.11	-0.00475947	0.0353522	0.101617	0.130465	0.145373	0.14127	0.167008	0.17209	0.202871	0.189611	0.240866	0.249018	0.283936	0.262051	0.331296	0.338876	0.338147	0.360006	0.383374	0.401657	0.37918	0.421775	0.413972	0.4504	0.479558	0.48194	0.510543	0.556545	0.544309	0.567379	0.609895	0.606669	0.63511	0.619061	0.673631	0.496043	0.438062	0.535697	0.569946
-0.1	0.388396	-0.0347231	0.633654	-0.0362956	0.610753	0.00565177	0.549796	-0.0261686		-0.1	-0.00313093	0.0364668	0.103647	0.130442	0.145904	0.142258	0.168646	0.174301	0.204218	0.192655	0.242238	0.248799	0.284238	0.265075	0.333381	0.342252	0.34188	0.362487	0.384407	0.403081	0.383442	0.422532	0.416335	0.449862	0.481884	0.484563	0.513187	0.558221	0.548147	0.570784	0.611064	0.610627	0.636726	0.623586	0.678438	0.497417	0.448522	0.538177	0.572854
-0.09	0.390374	-0.0345901	0.64111	-0.0357144	0.626414	0.00647927	0.551554	-0.0260631		-0.09	-0.00155278	0.0375413	0.105537	0.130414	0.146354	0.143046	0.170156	0.176426	0.205499	0.195681	0.243452	0.248549	0.284345	0.267978	0.335322	0.345521	0.34559	0.364903	0.385207	0.40441	0.387526	0.423142	0.418457	0.449295	0.483982	0.487053	0.515461	0.559683	0.551666	0.573828	0.611932	0.614063	0.637829	0.627709	0.682825	0.498215	0.458409	0.540302	0.575349
-0.08	0.392121	-0.0345846	0.647968	-0.0353874	0.64086	0.0067629	0.552956	-0.0260982		-0.08	-2.86895e-05	0.038565	0.107224	0.130344	0.146699	0.143846	0.171503	0.178406	0.206693	0.198668	0.244453	0.24851	0.284214	0.270742	0.337091	0.348619	0.349174	0.367222	0.385754	0.405553	0.391371	0.423583	0.420309	0.448565	0.485808	0.489374	0.51732	0.560905	0.554818	0.57649	0.612488	0.616953	0.638361	0.631394	0.686658	0.498545	0.46755	0.54196	0.577229
-0.07	0.393614	-0.0346462	0.654115	-0.0353435	0.65375	0.00618428	0.553997	-0.0262815		-0.07	0.00139554	0.0395233	0.108818	0.130248	0.146938	0.144724	0.172651	0.180249	0.2078	0.2016	0.245246	0.24877	0.283839	0.273293	0.338634	0.351585	0.352591	0.369443	0.386038	0.406443	0.394916	0.423826	0.421841	0.447736	0.487338	0.491462	0.518709	0.561879	0.557559	0.578674	0.61272	0.619264	0.638311	0.634563	0.689849	0.498288	0.475543	0.543046	0.578705
-0.06	0.394846	-0.0346105	0.659572	-0.0354013	0.664871	0.00529332	0.554719	-0.0265163		-0.06	0.00271452	0.0404139	0.110323	0.130082	0.147069	0.145799	0.173607	0.181945	0.208836	0.204466	0.245828	0.249318	0.283322	0.275655	0.339931	0.354365	0.355811	0.371541	0.386047	0.407028	0.398119	0.423865	0.423016	0.446747	0.488537	0.49328	0.519665	0.562569	0.559846	0.58034	0.612656	0.621012	0.637763	0.637256	0.692271	0.497481	0.483195	0.543685	0.579694
-0.05	0.395818	-0.0343033	0.664309	-0.0351946	0.67399	0.00470875	0.555188	-0.026619		-0.05	0.00391194	0.0412291	0.111809	0.129867	0.14709	0.147153	0.174382	0.183512	0.209822	0.20726	0.246221	0.250215	0.282758	0.277894	0.340926	0.356967	0.358826	0.373527	0.385782	0.407261	0.40097	0.423676	0.423818	0.445535	0.489397	0.494819	0.520238	0.563002	0.561662	0.581353	0.612313	0.622219	0.636777	0.639504	0.693812	0.496085	0.490205	0.543964	0.58018
-0.04	0.396511	-0.0335935	0.668423	-0.034388	0.680903	0.00503359	0.555426	-0.0263909		-0.04	0.00499705	0.0419684	0.113255	0.129603	0.147001	0.148699	0.174973	0.184926	0.210747	0.210001	0.246391	0.251221	0.282222	0.280039	0.341623	0.359315	0.361644	0.375376	0.38525	0.407063	0.40343	0.423249	0.42424	0.44409	0.48988	0.496023	0.520511	0.563192	0.56297	0.581703	0.61169	0.622898	0.635369	0.641318	0.694364	0.494225	0.496723	0.543795	0.58033
-0.03	0.39688	-0.0324967	0.671859	-0.0330128	0.685453	0.00664275	0.555405	-0.0257934		-0.03	0.00589661	0.0426172	0.114671	0.129266	0.146801	0.150153	0.17537	0.186209	0.211573	0.212643	0.24632	0.252177	0.281708	0.282042	0.341999	0.361367	0.364245	0.377069	0.384445	0.406437	0.405445	0.422566	0.424237	0.44238	0.489965	0.496822	0.520426	0.563101	0.56372	0.581224	0.610754	0.622949	0.633577	0.642617	0.693832	0.491864	0.502591	0.543242	0.580122
-0.02	0.396866	-0.0312567	0.674553	-0.0312408	0.687409	0.0091503	0.555067	-0.0250006		-0.02	0.00659362	0.0431615	0.116151	0.12881	0.146467	0.151549	0.175549	0.187286	0.212248	0.21514	0.245942	0.253004	0.281118	0.283807	0.341996	0.362923	0.366563	0.37855	0.383337	0.405345	0.406948	0.42161	0.423757	0.440311	0.489584	0.497121	0.51991	0.562697	0.56384	0.57988	0.609497	0.622337	0.631357	0.643296	0.692074	0.489085	0.507888	0.54248	0.579433
-0.01	0.39626	-0.0302531	0.675942	-0.0296672	0.685866	0.0115556	0.554101	-0.0242681		-0.01	0.00693823	0.0434882	0.117105	0.128141	0.145919	0.152461	0.175403	0.18804	0.212676	0.21737	0.245093	0.253406	0.280129	0.285156	0.341409	0.363598	0.368398	0.379676	0.381823	0.403682	0.407774	0.420273	0.422671	0.437765	0.488593	0.496716	0.518631	0.561792	0.563075	0.577417	0.607754	0.620699	0.628473	0.643035	0.688817	0.485392	0.511306	0.540824	0.577886
0	0.394999	-0.0298092	0.675911	-0.0287474	0.680557	0.0130024	0.552404	-0.0238906		0	0.00691098	0.0435773	0.117322	0.127217	0.145127	0.152759	0.174867	0.188394	0.212825	0.219277	0.24369	0.253546	0.278584	0.285953	0.340106	0.363282	0.369691	0.380398	0.379873	0.401388	0.407831	0.418534	0.420926	0.434722	0.486922	0.495493	0.516502	0.560364	0.561342	0.573772	0.60546	0.618007	0.624957	0.641716	0.68399	0.48083	0.513172	0.538293	0.575389
0.01	0.39305	-0.0300707	0.674318	-0.0287365	0.671327	0.0129582	0.549969	-0.0239686		0.01	0.00646294	0.0434138	0.116952	0.125973	0.144086	0.152385	0.173929	0.188337	0.212701	0.220812	0.241717	0.25344	0.276362	0.286119	0.338058	0.361892	0.370363	0.380708	0.37747	0.398398	0.407068	0.416372	0.418474	0.431124	0.484558	0.493412	0.513425	0.558381	0.558624	0.568964	0.602646	0.614141	0.620861	0.639236	0.677568	0.475132	0.512886	0.53496	0.571795
0.02	0.390443	-0.0308933	0.671113	-0.0294642	0.658274	0.0114434	0.546821	-0.0244454		0.02	0.00561447	0.0429969	0.115861	0.124463	0.142783	0.151728	0.172581	0.187837	0.212338	0.221966	0.239219	0.253179	0.273531	0.285626	0.335256	0.359427	0.370365	0.380591	0.374621	0.39469	0.4055	0.413786	0.415328	0.427061	0.481504	0.490465	0.509518	0.555868	0.554933	0.563034	0.599336	0.609167	0.616238	0.635677	0.669635	0.468258	0.510412	0.530763	0.567093
0.03	0.387219	-0.0319787	0.666415	-0.030759	0.641764	0.00932695	0.543038	-0.0250731		0.03	0.00440286	0.0423371	0.113879	0.122747	0.141227	0.150725	0.170839	0.186926	0.211788	0.222782	0.236243	0.252721	0.27024	0.284529	0.33173	0.355951	0.369734	0.380074	0.371346	0.390298	0.403133	0.410796	0.41153	0.422563	0.477801	0.486734	0.504858	0.552856	0.550325	0.556077	0.595559	0.603157	0.611177	0.631104	0.660272	0.460265	0.506153	0.525557	0.561381
0.04	0.383584	-0.0329221	0.660769	-0.0318845	0.622842	0.00738455	0.538922	-0.0255323		0.04	0.00295044	0.0415467	0.111727	0.120925	0.139494	0.149719	0.168799	0.185744	0.211132	0.223342	0.232945	0.252254	0.26683	0.282996	0.327674	0.351861	0.368633	0.379297	0.367752	0.385362	0.400127	0.407504	0.407213	0.417746	0.473607	0.482417	0.499791	0.549549	0.545054	0.548315	0.591484	0.596418	0.605927	0.625837	0.649796	0.451549	0.500855	0.520058	0.555053
0.05	0.379601	-0.033465	0.654347	-0.0324367	0.602107	0.00635623	0.53455	-0.0256157		0.05	0.00125418	0.0406567	0.109505	0.119032	0.137606	0.148701	0.166509	0.184318	0.210386	0.223695	0.229369	0.251523	0.263519	0.281101	0.32324	0.347219	0.367162	0.378278	0.363876	0.379937	0.396525	0.403944	0.402436	0.412706	0.468988	0.477613	0.494436	0.545983	0.539211	0.539886	0.587169	0.588995	0.60049	0.619968	0.638395	0.442374	0.49465	0.514207	0.54827
0.06	0.375321	-0.0335102	0.647232	-0.0323225	0.580091	0.00643695	0.529929	-0.0252977		0.06	-0.000632283	0.039683	0.107122	0.117143	0.13556	0.147841	0.163992	0.182667	0.20954	0.22386	0.225515	0.25059	0.260437	0.278917	0.318524	0.342089	0.365339	0.37703	0.359752	0.374182	0.392387	0.40015	0.397254	0.407468	0.463988	0.472386	0.48886	0.542185	0.532858	0.530846	0.58263	0.581041	0.594781	0.613597	0.626204	0.432753	0.487955	0.50803	0.541136
0.07	0.370758	-0.0332054	0.639459	-0.0317874	0.557149	0.00727415	0.52504	-0.024658		0.07	-0.00271195	0.0386405	0.104881	0.115231	0.133374	0.147026	0.161269	0.180778	0.208572	0.223863	0.221378	0.249327	0.257563	0.276447	0.313564	0.336504	0.36322	0.375575	0.355388	0.368143	0.387715	0.396161	0.391684	0.402047	0.458632	0.466797	0.483008	0.538155	0.526035	0.521326	0.577889	0.572542	0.588731	0.606641	0.613347	0.422835	0.480703	0.501639	0.533736
0.08	0.365923	-0.0327377	0.630999	-0.0309781	0.533393	0.00814364	0.519817	-0.0239333		0.08	-0.00499338	0.037548	0.102622	0.113262	0.131043	0.14635	0.158325	0.178637	0.207443	0.223699	0.216951	0.247913	0.254798	0.273653	0.308408	0.330512	0.360744	0.373915	0.350802	0.361825	0.382538	0.391997	0.385736	0.396477	0.452952	0.460887	0.476829	0.533921	0.518774	0.511417	0.572968	0.563446	0.5823	0.599086	0.599977	0.412586	0.472745	0.494893	0.526083
0.09	0.360828	-0.0323251	0.62177	-0.0303696	0.509182	0.00869312	0.514215	-0.0233301		0.09	-0.00747981	0.0364167	0.100356	0.111273	0.128565	0.145974	0.155157	0.17622	0.206138	0.223386	0.212191	0.246413	0.252107	0.270515	0.303062	0.323961	0.357932	0.372075	0.346008	0.355246	0.376883	0.387682	0.379437	0.3908	0.446934	0.45467	0.470295	0.529477	0.511112	0.501225	0.567833	0.553789	0.575434	0.590914	0.586228	0.401857	0.463971	0.48778	0.518064
0.1	0.355504	-0.032031	0.611772	-0.0300785	0.484696	0.00869075	0.508238	-0.0228921		0.1	-0.0101602	0.0352537	0.0980535	0.109265	0.125945	0.146065	0.15177	0.173499	0.204668	0.222978	0.207136	0.244934	0.249381	0.26702	0.297542	0.316972	0.354724	0.370073	0.341021	0.348488	0.370816	0.383241	0.372823	0.385	0.440621	0.448204	0.463378	0.524825	0.503097	0.49085	0.5625	0.543613	0.568149	0.582145	0.572237	0.390663	0.454174	0.480315	0.509641
0.11	0.349983	-0.031845	0.601104	-0.0301622	0.460329	0.00818161	0.50194	-0.0226246		0.11	-0.0130258	0.0340847	0.0956841	0.107234	0.123203	0.146627	0.148178	0.170469	0.203067	0.222505	0.201882	0.243352	0.246582	0.263203	0.2919	0.309555	0.351121	0.367935	0.335866	0.341549	0.364407	0.378708	0.365963	0.379133	0.43407	0.441585	0.456163	0.51998	0.494778	0.480375	0.556941	0.532956	0.560514	0.572874	0.558106	0.379026	0.443453	0.472488	0.500896
0.12	0.344314	-0.0316252	0.589949	-0.0303509	0.436416	0.00766215	0.495404	-0.0224371		0.12	-0.0160577	0.0329252	0.0930384	0.105226	0.120359	0.147405	0.14442	0.167209	0.201362	0.222024	0.19645	0.241761	0.243767	0.259161	0.286192	0.30178	0.347199	0.365681	0.330569	0.334447	0.357729	0.374098	0.358919	0.373199	0.427316	0.434889	0.448726	0.51501	0.486226	0.469867	0.551242	0.521915	0.552573	0.563233	0.54396	0.366997	0.432469	0.46434	0.491953
0.13	0.338556	-0.0312652	0.578459	-0.0304479	0.413327	0.00757691	0.488721	-0.0221782		0.13	-0.0192134	0.0317918	0.0904604	0.103266	0.117432	0.148375	0.140543	0.16372	0.199593	0.221567	0.190843	0.239905	0.241056	0.255026	0.280465	0.293764	0.343018	0.363337	0.325177	0.327254	0.350892	0.369441	0.351747	0.367248	0.420416	0.428143	0.441201	0.509935	0.477507	0.459363	0.545374	0.510655	0.544478	0.553374	0.529887	0.354581	0.421	0.455961	0.482828
0.14	0.332747	-0.0306823	0.566778	-0.0301963	0.391335	0.00807136	0.48196	-0.0217409		0.14	-0.0224841	0.0306973	0.0877656	0.101342	0.114449	0.149298	0.136582	0.160055	0.197766	0.221174	0.185121	0.237764	0.238485	0.250859	0.274806	0.28565	0.338639	0.360908	0.319712	0.320016	0.343919	0.364768	0.344503	0.361275	0.413448	0.421416	0.433664	0.50481	0.468669	0.448907	0.539449	0.499247	0.536283	0.543378	0.515948	0.3422	0.409522	0.447407	0.473727
0.15	0.326904	-0.0298921	0.554927	-0.0296063	0.370571	0.00927556	0.475138	-0.0211182		0.15	-0.0258349	0.0296334	0.0848988	0.0994304	0.111415	0.150009	0.132567	0.15622	0.195879	0.220807	0.179272	0.235312	0.236082	0.246702	0.269211	0.277498	0.334121	0.358416	0.314205	0.31271	0.336873	0.360107	0.337233	0.355316	0.406417	0.414725	0.426133	0.499666	0.459746	0.438555	0.533498	0.487757	0.528029	0.533287	0.502164	0.329564	0.398065	0.438806	0.464667
0.16	0.321039	-0.0289715	0.542982	-0.0287003	0.350873	0.0108703	0.468231	-0.0203291		0.16	-0.0292722	0.0285957	0.081945	0.0975709	0.108338	0.150448	0.1285	0.152246	0.193919	0.220466	0.17327	0.232625	0.233814	0.242522	0.263661	0.269368	0.329503	0.355867	0.308673	0.305354	0.329764	0.355463	0.329927	0.34939	0.399303	0.408055	0.41861	0.494512	0.450764	0.428345	0.52756	0.476179	0.519747	0.523075	0.488607	0.316916	0.386912	0.430117	0.455687
0.17	0.315164	-0.0280315	0.530841	-0.0277739	0.332174	0.0123155	0.46121	-0.0195305		0.17	-0.0327706	0.0275737	0.0789297	0.0957659	0.105215	0.150655	0.12438	0.148098	0.191882	0.220136	0.167114	0.229821	0.231663	0.238279	0.258166	0.261386	0.324776	0.353267	0.303123	0.298002	0.322629	0.350855	0.322603	0.34352	0.392136	0.401412	0.411041	0.489337	0.441739	0.41831	0.521594	0.464532	0.511467	0.512733	0.4753	0.304163	0.375411	0.421229	0.446781
0.18	0.309266	-0.0271545	0.518474	-0.0269543	0.314426	0.0133781	0.454055	-0.018821		0.18	-0.0363594	0.0265434	0.0756939	0.0939543	0.102046	0.150595	0.120199	0.143786	0.189775	0.219804	0.160836	0.227012	0.229547	0.233885	0.252699	0.253553	0.319932	0.350617	0.297557	0.290649	0.315482	0.346284	0.315279	0.337706	0.384927	0.394811	0.403356	0.484146	0.432702	0.408463	0.515668	0.452695	0.503126	0.502201	0.462291	0.291246	0.363693	0.412342	0.437866
0.19	0.303364	-0.0264049	0.505927	-0.0264499	0.297507	0.0140215	0.446769	-0.0182662		0.19	-0.0399899	0.0254902	0.0723746	0.0921279	0.0988294	0.15051	0.115965	0.139282	0.187627	0.219471	0.15447	0.224312	0.227373	0.229301	0.247236	0.245912	0.314951	0.347928	0.291984	0.2833	0.308356	0.341763	0.307977	0.33194	0.377673	0.388251	0.395554	0.478909	0.423684	0.398826	0.509692	0.440745	0.494832	0.491511	0.449625	0.278065	0.351712	0.403359	0.428938
0.2	0.297481	-0.0257654	0.493264	-0.0260858	0.28144	0.0140554	0.439387	-0.0178513		0.2	-0.0436527	0.0244105	0.0691063	0.0903379	0.0955799	0.150271	0.11168	0.134643	0.185466	0.219155	0.148061	0.221602	0.225128	0.224565	0.241827	0.238488	0.309843	0.345212	0.28642	0.276018	0.301289	0.337292	0.300709	0.326274	0.370398	0.381751	0.38772	0.47363	0.414729	0.389395	0.503672	0.428654	0.486642	0.480758	0.437333	0.264886	0.339576	0.394226	0.420069
0.21	0.291645	-0.0252128	0.480512	-0.0259706	0.266412	0.0140417	0.431981	-0.0175406		0.21	-0.0473216	0.0232864	0.065782	0.0885332	0.0923085	0.149867	0.107383	0.129874	0.183311	0.218834	0.141619	0.218907	0.222872	0.219758	0.236442	0.231336	0.304675	0.342469	0.280871	0.268898	0.294332	0.33288	0.293531	0.320688	0.363162	0.375311	0.379942	0.468382	0.405875	0.380165	0.497632	0.41652	0.478601	0.470077	0.425411	0.251749	0.326882	0.385054	0.411309
0.22	0.285871	-0.0247218	0.467767	-0.0258815	0.252414	0.0140985	0.42462	-0.0171959		0.22	-0.0509811	0.0221041	0.0625607	0.086677	0.0890327	0.149316	0.103095	0.125012	0.18118	0.218523	0.135176	0.215992	0.220601	0.214952	0.231091	0.224356	0.299464	0.339705	0.275365	0.261932	0.287471	0.328542	0.286466	0.315177	0.355995	0.368926	0.372288	0.463145	0.397168	0.37111	0.491588	0.404426	0.470792	0.459514	0.413867	0.238592	0.314329	0.375962	0.402472
0.23	0.280184	-0.0242724	0.455128	-0.0258348	0.239524	0.0145312	0.417331	-0.016738		0.23	-0.0546119	0.0208565	0.0594626	0.0847952	0.0857661	0.148514	0.0988358	0.120096	0.179075	0.218203	0.12876	0.212884	0.218323	0.21022	0.225786	0.217522	0.294299	0.336929	0.269916	0.255224	0.280717	0.324286	0.279521	0.309765	0.348891	0.362598	0.364862	0.457953	0.388605	0.362272	0.485528	0.392543	0.463255	0.449201	0.402681	0.225718	0.301978	0.366926	0.393871
0.24	0.274585	-0.0238429	0.442591	-0.0256101	0.227624	0.0150924	0.410126	-0.0161576		0.24	-0.0582056	0.0195315	0.0563706	0.0829153	0.0825215	0.147278	0.0946267	0.115137	0.17698	0.217853	0.122331	0.209512	0.216086	0.205584	0.22054	0.210848	0.289212	0.334138	0.264532	0.248793	0.274106	0.320109	0.272712	0.304483	0.341891	0.356324	0.357659	0.452849	0.380201	0.353639	0.479564	0.380849	0.455962	0.439123	0.391835	0.212989	0.289662	0.358018	0.385426
0.25	0.269072	-0.0234648	0.430159	-0.0255185	0.216543	0.0155882	0.402984	-0.015537		0.25	-0.0617678	0.0181066	0.0532798	0.0809981	0.0793007	0.145708	0.0904686	0.110123	0.174875	0.217465	0.115912	0.206017	0.213909	0.20102	0.215358	0.204312	0.28421	0.331333	0.259222	0.242624	0.267582	0.316013	0.26604	0.299252	0.335001	0.350086	0.350633	0.447842	0.371942	0.345211	0.473668	0.369438	0.448829	0.429242	0.381366	0.200388	0.277639	0.34905	0.377242
0.26	0.263633	-0.0231189	0.417845	-0.0253965	0.206059	0.015623	0.395856	-0.0149575		0.26	-0.0652849	0.0165678	0.0502684	0.0790063	0.0761097	0.143908	0.0863669	0.105056	0.172752	0.217073	0.109499	0.202363	0.211751	0.196436	0.210268	0.197978	0.279232	0.328512	0.253986	0.236676	0.261146	0.312	0.259487	0.294151	0.328215	0.343905	0.343651	0.442868	0.363827	0.336998	0.467872	0.358291	0.441802	0.419449	0.371274	0.187886	0.265986	0.340077	0.369173
0.27	0.258278	-0.0228204	0.405631	-0.0254267	0.196097	0.0152136	0.388704	-0.0145026		0.27	-0.0687585	0.0149227	0.0472128	0.0769906	0.072945	0.141905	0.0822975	0.0999392	0.170609	0.216649	0.103106	0.198768	0.209609	0.191791	0.205272	0.191904	0.274313	0.325682	0.248812	0.230994	0.254824	0.308063	0.253069	0.289165	0.321544	0.337808	0.336702	0.437974	0.355845	0.329032	0.462205	0.347375	0.434824	0.40978	0.361542	0.175604	0.254232	0.331114	0.36141
0.28	0.252999	-0.0225584	0.393485	-0.0254897	0.186615	0.0142355	0.381545	-0.0141798		0.28	-0.072141	0.0131642	0.0441429	0.0749348	0.0698107	0.139658	0.0782756	0.0947615	0.168457	0.216208	0.0967426	0.195148	0.207516	0.187117	0.200408	0.186238	0.269395	0.322852	0.24371	0.22548	0.248615	0.304205	0.246799	0.284265	0.314996	0.331789	0.329752	0.433122	0.348025	0.321279	0.456659	0.336623	0.427827	0.400174	0.352177	0.163358	0.242577	0.322109	0.353678
0.29	0.247811	-0.0222858	0.381495	-0.0255417	0.177709	0.0131461	0.374404	-0.0139393		0.29	-0.0754805	0.0112923	0.0410062	0.0728091	0.0667065	0.137331	0.0743003	0.0896041	0.166311	0.215761	0.090485	0.191622	0.205465	0.182464	0.195655	0.180972	0.264482	0.320022	0.238689	0.220173	0.242536	0.300433	0.240685	0.27947	0.308585	0.325872	0.322834	0.428332	0.340372	0.313749	0.451173	0.326091	0.420795	0.390726	0.343163	0.151229	0.231257	0.313173	0.346122
0.3	0.242731	-0.0219599	0.369677	-0.0255469	0.169458	0.0124388	0.367338	-0.013694		0.3	-0.0787527	0.00932718	0.0377573	0.0706134	0.0636492	0.134956	0.0703839	0.0845143	0.164188	0.215285	0.0843168	0.188063	0.203464	0.177891	0.191026	0.176056	0.259639	0.317199	0.233748	0.215069	0.236628	0.296742	0.234763	0.274797	0.302341	0.320067	0.316028	0.423616	0.332908	0.306447	0.445788	0.315781	0.413779	0.381534	0.334465	0.139299	0.219856	0.304393	0.338669
0.31	0.237771	-0.0215912	0.35808	-0.0254919	0.161927	0.0122692	0.360398	-0.0133632		0.31	-0.0819489	0.00728625	0.0345659	0.0684015	0.0606504	0.132356	0.0665409	0.0794994	0.162096	0.214784	0.0782922	0.184606	0.201553	0.173517	0.186514	0.17145	0.254921	0.314385	0.228901	0.210128	0.230891	0.293144	0.229047	0.270183	0.296261	0.314368	0.309407	0.418982	0.325638	0.299337	0.440452	0.305744	0.406844	0.372665	0.326044	0.127563	0.208907	0.295808	0.331299
0.32	0.232931	-0.0211536	0.346704	-0.0252232	0.155084	0.012641	0.353606	-0.0129192		0.32	-0.0850711	0.005153	0.0313098	0.0661161	0.0577201	0.129657	0.0627925	0.0746007	0.160037	0.214201	0.0723856	0.181055	0.199715	0.169393	0.18213	0.167147	0.250333	0.311564	0.224179	0.205326	0.22531	0.289631	0.223527	0.265632	0.290376	0.30877	0.303028	0.41444	0.318557	0.292418	0.435149	0.296058	0.400018	0.364178	0.317878	0.116009	0.198335	0.287385	0.324128
0.33	0.228219	-0.0207305	0.335534	-0.0249771	0.14877	0.0132987	0.346959	-0.0124158		0.33	-0.0881472	0.00294482	0.0281753	0.063786	0.0548666	0.126963	0.0591331	0.0698203	0.158012	0.213532	0.0665874	0.177533	0.197916	0.165478	0.177862	0.162979	0.24596	0.308734	0.219572	0.200615	0.219874	0.286203	0.218206	0.261183	0.284681	0.303259	0.296883	0.410018	0.311654	0.285698	0.429895	0.286749	0.393324	0.356074	0.309954	0.104672	0.187904	0.279118	0.317234
0.34	0.223612	-0.020347	0.324528	-0.0249342	0.142765	0.0136471	0.340429	-0.0119176		0.34	-0.0911737	0.000666864	0.0249535	0.0614001	0.0520891	0.124142	0.0555578	0.0651306	0.156023	0.212732	0.0608544	0.173933	0.196192	0.161695	0.173721	0.158935	0.241788	0.305896	0.215093	0.195978	0.214532	0.282865	0.213057	0.256786	0.279132	0.297843	0.290917	0.405709	0.30492	0.279174	0.424729	0.2778	0.386778	0.348294	0.302289	0.0937506	0.177639	0.27088	0.310508
0.35	0.219103	-0.020059	0.313684	-0.0249775	0.136977	0.0134563	0.33398	-0.0114835		0.35	-0.0941388	-0.00167541	0.0219237	0.0589811	0.0493875	0.121211	0.0520656	0.0605147	0.154065	0.211827	0.0551918	0.170402	0.194491	0.158001	0.169681	0.155074	0.237756	0.303047	0.210733	0.191402	0.209283	0.279612	0.20806	0.252478	0.273729	0.292551	0.285003	0.401476	0.298362	0.272825	0.41965	0.269212	0.380326	0.340708	0.294866	0.082954	0.167672	0.26275	0.303924
0.36	0.214688	-0.0198649	0.303001	-0.0251705	0.131398	0.0127324	0.327594	-0.0111552		0.36	-0.097071	-0.00407188	0.0189256	0.0565236	0.0467509	0.118259	0.0486351	0.0560078	0.15215	0.210771	0.0496098	0.166863	0.192795	0.154324	0.165779	0.151343	0.233836	0.300196	0.206497	0.186917	0.204126	0.276439	0.203214	0.248249	0.268467	0.287406	0.279143	0.39733	0.291984	0.266716	0.414708	0.260889	0.373945	0.333292	0.287704	0.0723058	0.157648	0.254646	0.297654
0.37	0.210369	-0.0197407	0.292537	-0.0254297	0.126058	0.0118093	0.32127	-0.0109103		0.37	-0.0999642	-0.006497	0.0158988	0.0541094	0.044181	0.115229	0.045278	0.0515851	0.15029	0.209607	0.0441326	0.163434	0.191151	0.150634	0.16199	0.147778	0.230011	0.297352	0.202366	0.182547	0.199071	0.273351	0.198523	0.244142	0.263322	0.282419	0.273306	0.393272	0.285809	0.260783	0.409864	0.252784	0.367697	0.326021	0.280815	0.0619089	0.147968	0.246669	0.291483
0.38	0.206157	-0.0195774	0.282297	-0.0256495	0.121038	0.010817	0.315037	-0.0107039		0.38	-0.102819	-0.00893674	0.0128331	0.0517259	0.0416738	0.112101	0.042016	0.0473253	0.148497	0.208325	0.0387784	0.160141	0.189574	0.146982	0.158284	0.144413	0.226247	0.294514	0.19834	0.178341	0.194143	0.270351	0.193995	0.240092	0.258308	0.277624	0.267539	0.389261	0.279845	0.255044	0.405129	0.24492	0.36163	0.318992	0.274173	0.0517741	0.138736	0.238749	0.285437
0.39	0.202072	-0.0193596	0.272333	-0.0257371	0.116482	0.0104224	0.308924	-0.0104716		0.39	-0.105617	-0.0113844	0.00991415	0.0494136	0.0392441	0.10891	0.0388518	0.0432474	0.146776	0.206929	0.0335602	0.156903	0.188049	0.143463	0.154696	0.141302	0.222597	0.291692	0.194417	0.174265	0.189362	0.267439	0.189652	0.236173	0.253472	0.273009	0.261935	0.385326	0.274107	0.249495	0.400485	0.237308	0.355751	0.312198	0.267774	0.041775	0.129859	0.231019	0.27964
0.4	0.198123	-0.0190005	0.262668	-0.0255672	0.112422	0.0106027	0.302956	-0.0101581		0.4	-0.108371	-0.0138239	0.00695003	0.0471637	0.0368952	0.10573	0.0358156	0.0393514	0.145134	0.205388	0.0285097	0.153787	0.186587	0.140106	0.151199	0.138344	0.219108	0.288885	0.190623	0.170351	0.184712	0.264619	0.185484	0.23233	0.248815	0.26855	0.256583	0.381499	0.268585	0.244176	0.395902	0.229946	0.350202	0.305733	0.261599	0.0321618	0.121406	0.223467	0.27401
0.41	0.194312	-0.0185005	0.253254	-0.025298	0.108721	0.0112305	0.297152	-0.00974866		0.41	-0.111074	-0.0162558	0.0039247	0.0449896	0.0346346	0.102518	0.0329253	0.0356367	0.14357	0.20374	0.0235515	0.150807	0.185193	0.136924	0.147749	0.135595	0.215773	0.286095	0.186948	0.166581	0.180172	0.26189	0.181486	0.228612	0.244337	0.264235	0.251524	0.377804	0.263265	0.239035	0.391359	0.222939	0.344973	0.299644	0.255652	0.0228323	0.113341	0.216139	0.268544
0.42	0.19064	-0.0179434	0.24406	-0.0250074	0.105263	0.01195	0.29151	-0.00927162		0.42	-0.113722	-0.0186699	0.00108173	0.0428289	0.032462	0.0994223	0.0301616	0.0321148	0.142067	0.201965	0.0186998	0.147977	0.183803	0.133924	0.144329	0.133026	0.212644	0.283325	0.183406	0.162915	0.175718	0.259251	0.177643	0.224995	0.240029	0.260043	0.246757	0.374201	0.258125	0.234105	0.386901	0.216308	0.34002	0.293859	0.249935	0.013844	0.105576	0.208974	0.263268
0.43	0.187081	-0.0174017	0.235084	-0.0247314	0.101884	0.0125361	0.285993	-0.00878701		0.43	-0.116352	-0.0210703	-0.00178023	0.040713	0.0303833	0.0963861	0.0275035	0.0287068	0.14061	0.200068	0.0139326	0.145191	0.182407	0.131014	0.140985	0.130611	0.209674	0.280582	0.179998	0.159357	0.17132	0.256696	0.173923	0.221452	0.235898	0.255977	0.242202	0.370755	0.253155	0.229343	0.382527	0.210013	0.335312	0.288254	0.244461	0.00505914	0.0978903	0.202002	0.258204
0.44	0.183619	-0.0169492	0.226286	-0.0245256	0.0985545	0.0126939	0.280588	-0.00834183		0.44	-0.118936	-0.0234329	-0.0045255	0.038633	0.0283798	0.0934332	0.0249516	0.0253886	0.139188	0.198068	0.00924937	0.142595	0.181034	0.128114	0.137665	0.12822	0.206813	0.277859	0.176709	0.15593	0.166965	0.254219	0.170298	0.217986	0.2319	0.25203	0.237772	0.367379	0.24834	0.224768	0.378234	0.204029	0.330763	0.282783	0.239237	-0.00347785	0.0904297	0.195106	0.253146
0.45	0.180241	-0.0166216	0.217671	-0.0245569	0.0952297	0.0124104	0.27527	-0.00799361		0.45	-0.121505	-0.0257552	-0.00729801	0.036584	0.0264407	0.0904091	0.0224892	0.0221981	0.137794	0.195978	0.00462357	0.140119	0.179689	0.125174	0.134386	0.125973	0.204016	0.275168	0.173515	0.152601	0.162665	0.251828	0.166764	0.21462	0.228032	0.248215	0.233409	0.364091	0.243691	0.220338	0.374069	0.198311	0.32629	0.277405	0.234242	-0.0118669	0.0830805	0.188319	0.248256
0.46	0.176939	-0.0164354	0.209219	-0.0246786	0.0921438	0.0118678	0.270023	-0.00774589		0.46	-0.124045	-0.0280189	-0.010055	0.0345721	0.0245549	0.0874052	0.0201137	0.0191299	0.136427	0.19379	0.000117976	0.137644	0.17841	0.122208	0.131155	0.123862	0.201257	0.272508	0.170414	0.149384	0.158434	0.24952	0.163315	0.2113	0.224305	0.244519	0.229061	0.360861	0.239215	0.21606	0.370029	0.192804	0.321862	0.272091	0.229467	-0.0201533	0.0759879	0.181603	0.243492
0.47	0.17371	-0.0163099	0.201008	-0.0247923	0.0893172	0.0112157	0.264868	-0.00756597		0.47	-0.126537	-0.0302179	-0.0128698	0.0326308	0.0227277	0.0842089	0.0178252	0.0161843	0.13509	0.191524	-0.00425641	0.135236	0.1772	0.119267	0.128015	0.121757	0.198525	0.269893	0.167395	0.146256	0.15429	0.247296	0.159964	0.208018	0.220722	0.240926	0.224753	0.357719	0.234914	0.211914	0.366113	0.187437	0.317439	0.266893	0.224895	-0.0282857	0.068823	0.175059	0.238823
0.48	0.170578	-0.0161278	0.193023	-0.0247379	0.0868288	0.0109761	0.25983	-0.00738069		0.48	-0.128963	-0.0323399	-0.0155206	0.0307492	0.0209527	0.0810483	0.0156444	0.0133944	0.133797	0.1892	-0.00847481	0.132945	0.176079	0.116417	0.124899	0.119728	0.195869	0.267313	0.164456	0.143211	0.150249	0.245164	0.156749	0.204843	0.217295	0.23742	0.220579	0.354635	0.230785	0.207911	0.362284	0.182256	0.313034	0.261887	0.220519	-0.0361468	0.0621565	0.16863	0.234264
0.49	0.16756	-0.0158231	0.185327	-0.0246246	0.0846616	0.0111833	0.25493	-0.00713387		0.49	-0.131322	-0.0343933	-0.0182131	0.0289007	0.0192453	0.0780816	0.0135745	0.0107997	0.132541	0.186805	-0.0125482	0.130757	0.175	0.113753	0.121889	0.117858	0.193317	0.26478	0.161622	0.140237	0.146318	0.243116	0.153663	0.201718	0.214034	0.233992	0.216618	0.351657	0.226818	0.204048	0.358558	0.177274	0.308734	0.257182	0.216317	-0.0436762	0.0556631	0.162483	0.229964
0.5	0.16465	-0.0153898	0.177855	-0.0243702	0.082763	0.0117587	0.25019	-0.00675597		0.5	-0.133595	-0.0363786	-0.0207007	0.0271424	0.017601	0.0752313	0.011614	0.00835706	0.131331	0.184364	-0.0165096	0.128561	0.173932	0.111314	0.118924	0.116071	0.190873	0.262295	0.158899	0.137326	0.142486	0.241139	0.150704	0.198674	0.210959	0.230627	0.212921	0.348789	0.222988	0.200309	0.354889	0.172503	0.304502	0.25274	0.212301	-0.0509575	0.0495424	0.156546	0.225782
0.51	0.161855	-0.0148153	0.170648	-0.0239782	0.0808962	0.0123778	0.24561	-0.00629105		0.51	-0.135786	-0.0382918	-0.0229207	0.0254463	0.0160353	0.0726003	0.00975657	0.0060409	0.130155	0.18187	-0.0203612	0.126527	0.172852	0.10908	0.116068	0.114359	0.188587	0.259854	0.156291	0.134431	0.138708	0.239236	0.147851	0.195696	0.208053	0.227335	0.209446	0.346022	0.219284	0.19669	0.351288	0.167985	0.300401	0.248536	0.208499	-0.0578054	0.0439343	0.150764	0.221674
0.52	0.159154	-0.014207	0.163622	-0.0235987	0.0790529	0.0129596	0.241167	-0.00579151		0.52	-0.13795	-0.0401298	-0.0250608	0.0238015	0.0145331	0.0701369	0.00800081	0.00382979	0.129017	0.179344	-0.0241389	0.12459	0.171729	0.106966	0.113303	0.112812	0.186399	0.257446	0.153801	0.131588	0.134993	0.237393	0.145079	0.192778	0.205278	0.224111	0.20614	0.343366	0.215701	0.193197	0.347765	0.163745	0.296394	0.24448	0.204859	-0.0644513	0.0384449	0.144998	0.217695
0.53	0.156519	-0.0136795	0.156791	-0.0233493	0.077275	0.0132481	0.236813	-0.00532515		0.53	-0.140056	-0.0418897	-0.0273158	0.0222268	0.0130876	0.0677705	0.00631818	0.00173033	0.127906	0.176773	-0.0278393	0.122604	0.170585	0.104923	0.110613	0.111332	0.184249	0.255075	0.151427	0.128805	0.131345	0.235611	0.142362	0.189913	0.202614	0.220939	0.202891	0.340806	0.212246	0.189786	0.344318	0.15972	0.292428	0.240486	0.201393	-0.0708655	0.0330009	0.139461	0.213763
0.54	0.153935	-0.013331	0.150083	-0.023185	0.0755026	0.0131151	0.232531	-0.005008		0.54	-0.14212	-0.0435627	-0.0294028	0.0207094	0.0116863	0.0653794	0.00470129	-0.000302352	0.126833	0.174165	-0.031441	0.120597	0.169403	0.102842	0.107947	0.109912	0.182074	0.252733	0.149144	0.126043	0.127768	0.233886	0.139687	0.187079	0.200065	0.217809	0.199625	0.338305	0.208926	0.186473	0.340955	0.155882	0.288509	0.236498	0.198061	-0.0772344	0.0277859	0.133957	0.20983
0.55	0.151389	-0.0131986	0.143514	-0.0232475	0.0738472	0.0126951	0.228305	-0.00488147		0.55	-0.144139	-0.0451516	-0.0316309	0.0192203	0.0103311	0.0628535	0.00314148	-0.00223342	0.125789	0.171503	-0.0349225	0.118542	0.16823	0.100746	0.105329	0.108533	0.179891	0.250414	0.146939	0.12328	0.124272	0.232223	0.137063	0.184242	0.197591	0.21469	0.19636	0.335838	0.205752	0.183213	0.337688	0.152197	0.284625	0.232526	0.194844	-0.0833981	0.0226757	0.128498	0.205936
0.56	0.148883	-0.0132755	0.137041	-0.0234757	0.072387	0.012324	0.22415	-0.00488463		0.56	-0.146097	-0.0466576	-0.0339145	0.0177908	0.00900044	0.0602048	0.00165092	-0.0040365	0.124782	0.168788	-0.0383102	0.116433	0.167031	0.0986669	0.102746	0.10713	0.177687	0.24812	0.144802	0.120558	0.120908	0.230617	0.134514	0.181448	0.195223	0.211581	0.193123	0.333439	0.20272	0.179969	0.33452	0.148605	0.280764	0.228609	0.191685	-0.0894551	0.0171108	0.123164	0.202094
0.57	0.146443	-0.0134601	0.130771	-0.0238866	0.0710879	0.0121094	0.220085	-0.00493128		0.57	-0.147959	-0.0480906	-0.0361257	0.0163832	0.00770335	0.0575975	0.000245123	-0.00569901	0.123811	0.166028	-0.0415782	0.11427	0.165839	0.0966611	0.100182	0.10578	0.175508	0.245857	0.142744	0.117878	0.117664	0.22907	0.132041	0.178731	0.192963	0.208492	0.189993	0.331068	0.199824	0.176783	0.331408	0.145126	0.277005	0.224842	0.188651	-0.0953878	0.012329	0.118064	0.198403
0.58	0.144078	-0.0136492	0.124654	-0.0243157	0.0698723	0.0118133	0.216161	-0.00493703		0.58	-0.149746	-0.0494475	-0.0382844	0.014978	0.00643932	0.0550061	-0.0010674	-0.00725012	0.122884	0.163224	-0.0447307	0.112214	0.164607	0.0947948	0.0976662	0.10445	0.17337	0.243633	0.140758	0.115256	0.114542	0.227573	0.129658	0.176026	0.19083	0.205446	0.187047	0.328766	0.197047	0.173644	0.328381	0.141771	0.273418	0.221305	0.185672	-0.101023	0.0076829	0.113005	0.194803
0.59	0.141796	-0.0137558	0.118723	-0.0246979	0.0686791	0.0115956	0.212383	-0.0048059		0.59	-0.15144	-0.0507372	-0.0404401	0.0136308	0.00521102	0.0523809	-0.00228108	-0.00866421	0.121995	0.160388	-0.0477909	0.110214	0.163344	0.0931153	0.0952296	0.103158	0.171319	0.24145	0.138851	0.112689	0.111517	0.226128	0.127359	0.173397	0.188822	0.202433	0.184349	0.326555	0.19438	0.170534	0.325411	0.138581	0.270017	0.217943	0.182813	-0.106405	0.00326813	0.108112	0.191339
0.6	0.139611	-0.0137618	0.112996	-0.0249387	0.067477	0.0113821	0.208751	-0.00457421		0.6	-0.153051	-0.0519608	-0.0423851	0.0123499	0.00401749	0.0499814	-0.00340338	-0.0100267	0.12114	0.157525	-0.0507776	0.108377	0.162059	0.0915628	0.0928912	0.101993	0.169355	0.239307	0.137035	0.11021	0.108584	0.22473	0.125128	0.170804	0.186929	0.199524	0.18186	0.324453	0.191815	0.167491	0.322481	0.135594	0.266867	0.214737	0.180039	-0.111586	-0.000956315	0.103418	0.187915
0.61	0.137499	-0.0136894	0.107492	-0.0251478	0.0662343	0.0109411	0.205234	-0.00430643		0.61	-0.154577	-0.0531148	-0.0444062	0.0111107	0.00285705	0.0475453	-0.00445375	-0.0113322	0.120312	0.154651	-0.0536596	0.106685	0.160776	0.0900756	0.0905942	0.100966	0.167471	0.237213	0.135309	0.107813	0.10574	0.223375	0.122932	0.16824	0.185126	0.196679	0.17952	0.322428	0.189348	0.164507	0.319588	0.132804	0.263935	0.211595	0.177384	-0.116486	-0.00481457	0.0989391	0.184634
0.62	0.135448	-0.0135677	0.102141	-0.0251945	0.0650615	0.0103487	0.201804	-0.00407217		0.62	-0.156037	-0.054201	-0.046376	0.00993863	0.00172585	0.0451747	-0.00544877	-0.0125896	0.119504	0.151733	-0.0564488	0.105057	0.159469	0.088594	0.0884063	0.100025	0.165609	0.235162	0.133655	0.105492	0.102993	0.22206	0.120794	0.165691	0.183414	0.193902	0.177252	0.320496	0.186979	0.161583	0.316747	0.130187	0.261152	0.208467	0.174804	-0.121077	-0.00886686	0.0945446	0.181351
0.63	0.133447	-0.0134664	0.0969751	-0.0252447	0.0640189	0.00978806	0.198427	-0.00393456		0.63	-0.157391	-0.0552288	-0.0482128	0.00883038	0.00061259	0.0427513	-0.00638303	-0.0137903	0.118715	0.148776	-0.059147	0.103533	0.158193	0.0870854	0.0863039	0.0991661	0.163747	0.233143	0.132063	0.103146	0.100357	0.220783	0.118687	0.163163	0.181747	0.191183	0.175008	0.318626	0.184711	0.158719	0.313978	0.127711	0.258505	0.205256	0.172335	-0.125603	-0.0127047	0.0903536	0.178201
0.64	0.131492	-0.0133964	0.0919619	-0.0252567	0.0631652	0.00930293	0.195104	-0.00390781		0.64	-0.158667	-0.0561959	-0.0499668	0.0077724	-0.00048865	0.0403316	-0.00726226	-0.0149179	0.117936	0.145808	-0.0617391	0.102046	0.156918	0.0855349	0.0842558	0.0983864	0.161913	0.231154	0.130523	0.100846	0.0978473	0.219548	0.116641	0.160667	0.180117	0.188528	0.172757	0.31679	0.182539	0.155885	0.311287	0.125323	0.255928	0.202083	0.169913	-0.12994	-0.0164794	0.0862955	0.17509
0.65	0.129584	-0.0133106	0.0870869	-0.0252464	0.0624921	0.0091316	0.191858	-0.00388176		0.65	-0.159838	-0.0571073	-0.0516167	0.00671399	-0.00158465	0.0379388	-0.0080764	-0.0159227	0.117172	0.142822	-0.0641859	0.100621	0.155602	0.0840043	0.0822603	0.0976251	0.160097	0.229189	0.129021	0.0985775	0.0954721	0.218338	0.114658	0.158228	0.178548	0.18591	0.170498	0.314991	0.180451	0.153084	0.308673	0.122999	0.253384	0.19896	0.16756	-0.134086	-0.0200353	0.0824135	0.172144
0.66	0.127735	-0.0131825	0.0823921	-0.0252171	0.061967	0.00928095	0.188703	-0.00380199		0.66	-0.160919	-0.0579744	-0.0532461	0.00568638	-0.00266539	0.0355827	-0.00883276	-0.0168296	0.116428	0.139814	-0.0665145	0.0993209	0.154287	0.0825748	0.0803237	0.0968795	0.158332	0.22724	0.127554	0.0962764	0.0931986	0.217157	0.112761	0.155835	0.177052	0.183358	0.168363	0.313235	0.178433	0.150353	0.306144	0.120781	0.250899	0.195998	0.165275	-0.138106	-0.023284	0.078627	0.169228
0.67	0.125947	-0.012992	0.0778529	-0.0251173	0.0615576	0.009523	0.185663	-0.00365124		0.67	-0.161909	-0.0588042	-0.0546778	0.00468697	-0.00373773	0.033284	-0.00952984	-0.0176419	0.115709	0.136821	-0.0687382	0.0980672	0.152955	0.0812914	0.0783872	0.0961728	0.156671	0.2253	0.126125	0.0939884	0.0910028	0.216006	0.11092	0.153462	0.17562	0.18087	0.166389	0.311526	0.176474	0.14765	0.3037	0.118658	0.248502	0.193178	0.163035	-0.141925	-0.0260922	0.0750668	0.166451
0.68	0.124222	-0.012707	0.0734899	-0.0249533	0.061002	0.00988151	0.18275	-0.0034137		0.68	-0.162809	-0.0596029	-0.0560238	0.00370763	-0.00478939	0.0310347	-0.0101716	-0.0183651	0.115005	0.133848	-0.0708768	0.096886	0.151602	0.0801498	0.0764884	0.09548	0.155139	0.223383	0.124747	0.0917532	0.0888695	0.214879	0.109139	0.151135	0.174272	0.178441	0.164587	0.309874	0.174569	0.144992	0.301296	0.116638	0.246182	0.190594	0.160806	-0.145427	-0.028721	0.0716548	0.163766
0.69	0.122555	-0.0123531	0.0692817	-0.0247459	0.0603846	0.0100939	0.179952	-0.00308803		0.69	-0.163628	-0.06038	-0.0574056	0.0027628	-0.00582193	0.0289992	-0.0107702	-0.0190199	0.114318	0.130863	-0.0729541	0.0958255	0.150271	0.0791274	0.0746031	0.0948227	0.15372	0.22148	0.12342	0.089521	0.0867975	0.213774	0.107395	0.148864	0.172985	0.17609	0.162944	0.308297	0.172715	0.14239	0.298931	0.114749	0.243929	0.188086	0.158629	-0.148695	-0.0311872	0.0683686	0.161149
0.7	0.120937	-0.0119463	0.0652809	-0.0244432	0.0597006	0.0101419	0.177231	-0.00278432		0.7	-0.164385	-0.0611319	-0.0588397	0.0018929	-0.00683254	0.0270513	-0.0113364	-0.0196367	0.113651	0.127892	-0.0749678	0.0948381	0.148995	0.0781694	0.0727997	0.0941419	0.152373	0.21959	0.122142	0.0873114	0.0847877	0.212689	0.105668	0.146628	0.17174	0.1738	0.161406	0.306771	0.170921	0.139829	0.296615	0.113007	0.241721	0.18566	0.156472	-0.151753	-0.0334451	0.065225	0.158582
0.71	0.119362	-0.011508	0.0613892	-0.0239331	0.0590492	0.0101927	0.174573	-0.00250854		0.71	-0.165065	-0.0618665	-0.0600349	0.00105993	-0.00782769	0.025418	-0.0118663	-0.0202102	0.112997	0.12494	-0.0769099	0.0938719	0.147726	0.0772013	0.0710451	0.0934601	0.15106	0.217723	0.120905	0.0851709	0.082862	0.211633	0.10395	0.144424	0.170489	0.171575	0.159861	0.305315	0.169196	0.137304	0.294334	0.111337	0.239549	0.183213	0.154318	-0.154706	-0.0357838	0.0621855	0.156124
0.72	0.117821	-0.0110375	0.0576736	-0.0234309	0.0584438	0.0103365	0.171963	-0.00227721		0.72	-0.16565	-0.0625874	-0.061371	0.000292072	-0.0088119	0.0238917	-0.0123736	-0.0206933	0.112351	0.122009	-0.0787515	0.0930541	0.146517	0.0762189	0.0693523	0.0927409	0.14971	0.215875	0.1197	0.0830514	0.0810437	0.210606	0.102258	0.142282	0.169274	0.1694	0.15827	0.303906	0.167545	0.134829	0.292091	0.109754	0.237393	0.18073	0.152162	-0.157496	-0.0379133	0.0592269	0.15373
[truncated: 229 more rows]
[truncated: 55 more columns]

## Sheet: 7F
bin Edges	bin Counts					Data
peak cross-corr	DAT	Vglut2	Calb1	Anxa1		Rec #	DAT	Vglut2	Calb1	Anxa1
-0.1	1	0	0	0		1	0.223863	0.805437	0.648902	0.304233
0.0222222	3	0	0	1		2	0.380708	0.795045	0.659661	0.464747
[truncated: 41 more rows]
