# Supplementary material for: Unique functional responses differentially map onto genetic subtypes of dopamine neurons
Source: Nat Neurosci. 2023 Aug 3;26(10):1762–74. doi: 10.1038/s41593-023-01401-9 (PMC10545540; doi:10.1038/s41593-023-01401-9)
Supplement: Supplementary file 10 — Statistical source data. [file 41593_2023_1401_MOESM10_ESM.xlsx]

## Sheet: S1D
		Vglut2						Calb1						Aldh1a1 - Type 2						Aldh1a1 - Type 1
	Time (s)	470	405	Acc	Vel	Licking	Reward	470	405	Acc	Vel	Licking	Reward	470	405	Acc	Vel	Licking	Reward	470	405	Acc	Vel	Licking	Reward
	0	2.04939	2.02993	1.54496	0.771695	0	0	2.15394	2.03899	1.47651	0.872633	0	0	2.19059	2.04527	1.55776	0.311902	0	0	2.52602	2.17197	1.50966	0.621199	0	0
	0.01	2.05114	2.02953	1.57214	0.771847	0	0	2.14831	2.04343	1.47126	0.871641	0	0	2.17321	2.0475	1.55398	0.314554	0	0	2.56972	2.17489	1.50119	0.621636	0	0
	0.02	2.05352	2.02914	1.58388	0.776542	0	0	2.1347	2.04194	1.47248	0.870677	0	0	2.16585	2.04576	1.54827	0.317186	0	0	2.61175	2.17371	1.49417	0.620948	0	0
	0.03	2.05976	2.02594	1.56278	0.788416	0	0	2.13553	2.03932	1.46691	0.868379	0	0	2.14095	2.04143	1.54069	0.319879	0	0	2.63919	2.17592	1.49444	0.620153	0	0
	0.04	2.06715	2.02257	1.52563	0.797544	0	0	2.12893	2.03445	1.45927	0.865718	0	0	2.1361	2.04329	1.53302	0.321998	0	0	2.66605	2.17718	1.4953	0.619089	0	0
	0.05	2.0757	2.02293	1.50961	0.794122	0	0	2.13299	2.03407	1.45496	0.862787	0	0	2.13196	2.04157	1.52532	0.323083	0	0	2.6817	2.17598	1.49922	0.619202	0	0
	0.06	2.08078	2.0275	1.48674	0.781003	0	0	2.12985	2.03704	1.45512	0.85952	0	0	2.12137	2.03953	1.52699	0.323627	0	0	2.69403	2.17744	1.50243	0.619948	0	0
	0.07	2.08813	2.0319	1.43408	0.779974	0	0	2.12916	2.03744	1.45754	0.857275	0	0	2.11918	2.03913	1.53296	0.324145	0	0	2.70075	2.17555	1.49996	0.620669	0	0
	0.08	2.09257	2.03846	1.44262	0.783677	0	0	2.12833	2.04341	1.45886	0.855022	0	0	2.11847	2.04099	1.5463	0.327296	0	0	2.69788	2.17462	1.48938	0.621026	0	0
	0.09	2.09128	2.04163	1.50204	0.773995	0	0	2.13087	2.04562	1.4622	0.853083	0	0	2.10277	2.03451	1.5636	0.331055	0	0	2.68896	2.17941	1.47505	0.619075	0	0
	0.1	2.07369	2.03892	1.51615	0.773625	0	0	2.14051	2.05077	1.46634	0.850545	0	0	2.10106	2.02803	1.58103	0.335808	0	0	2.68269	2.18275	1.45684	0.615389	0	0
	0.11	2.06663	2.03953	1.50121	0.781732	0	0	2.14134	2.04893	1.47384	0.848272	0	0	2.10257	2.02185	1.5887	0.341106	0	0	2.66026	2.18105	1.4375	0.610992	0	0
	0.12	2.05954	2.04488	1.533	0.785741	0	0	2.14526	2.04704	1.48477	0.847259	0	0	2.09416	2.0313	1.59625	0.346413	0	0	2.63338	2.18441	1.42044	0.605176	0	0
	0.13	2.05788	2.04728	1.55647	0.78411	0	0	2.1437	2.05334	1.49771	0.847238	0	0	2.10083	2.03429	1.60013	0.351671	0	0	2.60419	2.18869	1.40505	0.598592	0	0
	0.14	2.05096	2.04998	1.583	0.785781	0	0	2.13728	2.05517	1.51221	0.848551	0	0	2.09579	2.03363	1.60217	0.357505	0	0	2.5857	2.19058	1.3855	0.590517	0	0
	0.15	2.0493	2.05013	1.59586	0.793796	0	0	2.14282	2.05815	1.51787	0.849863	0	0	2.08331	2.033	1.60417	0.363325	0	0	2.556	2.19249	1.3661	0.581308	0	0
	0.16	2.04301	2.04888	1.62329	0.811381	0	0	2.14526	2.05405	1.51551	0.851906	0	0	2.08481	2.03339	1.60249	0.369183	0	0	2.50989	2.192	1.34585	0.569893	0	0
	0.17	2.03319	2.0484	1.66265	0.819984	0	0	2.14919	2.05223	1.50869	0.852577	0	0	2.07811	2.03474	1.59464	0.375041	0	0	2.4694	2.19202	1.33106	0.557111	0	0
	0.18	2.02333	2.04694	1.65548	0.82815	0	0	2.14033	2.04444	1.50176	0.851853	0	0	2.06653	2.0387	1.58884	0.379836	0	0	2.44022	2.19485	1.32138	0.54326	0	0
	0.19	2.0228	2.04387	1.60489	0.843885	0	0	2.13622	2.04597	1.49347	0.851138	0	0	2.07644	2.04615	1.5811	0.383513	0	0	2.40654	2.19979	1.31471	0.529877	0	0
	0.2	2.03154	2.05031	1.58237	0.849338	0	0	2.1281	2.04154	1.48218	0.850387	0	0	2.07248	2.0485	1.57144	0.387738	0	0	2.36224	2.19471	1.31162	0.517193	0	0
	0.21	2.0281	2.05142	1.55962	0.848852	0	0	2.12321	2.03969	1.47449	0.849964	0	0	2.07022	2.04855	1.56354	0.39147	0	0	2.32409	2.19274	1.30968	0.503382	0	0
	0.22	2.03098	2.04939	1.51556	0.849408	0	0	2.12164	2.04006	1.46049	0.847274	0	0	2.06461	2.0418	1.55973	0.394672	0	0	2.29426	2.19266	1.30757	0.489492	0	0
	0.23	2.02638	2.05368	1.49568	0.849448	0	0	2.11356	2.03749	1.44317	0.844263	0	0	2.06302	2.03921	1.55592	0.397297	0	0	2.27287	2.18926	1.30755	0.474945	0	0
	0.24	2.03279	2.05229	1.48007	0.849444	0	0	2.11928	2.03342	1.42478	0.839379	0	0	2.06482	2.03898	1.55594	0.399926	0	0	2.23351	2.18391	1.31282	0.460804	0	0
	0.25	2.02924	2.05026	1.46145	0.847793	0	0	2.10479	2.02898	1.41736	0.833475	0	0	2.06329	2.03835	1.55189	0.403105	0	0	2.21046	2.18311	1.32051	0.448112	0	0
	0.26	2.02922	2.04586	1.43497	0.841733	0	0	2.0975	2.03157	1.41348	0.827577	0	0	2.0619	2.03703	1.54601	0.406843	0	0	2.20097	2.18304	1.32703	0.436193	0	0
	0.27	2.02986	2.04647	1.40394	0.835639	0	0	2.08698	2.02968	1.418	0.82268	0	0	2.0654	2.03411	1.53643	0.408931	0	0	2.18591	2.18318	1.33514	0.425064	0	0
	0.28	2.03284	2.04627	1.37432	0.826218	0	0	2.08772	2.0293	1.42348	0.818516	0	0	2.07116	2.02891	1.51919	0.40994	0	0	2.15853	2.18169	1.34218	0.412858	0	0
	0.29	2.03629	2.04746	1.3602	0.815129	0	0	2.08855	2.02932	1.42574	0.814975	0	0	2.06791	2.0283	1.494	0.409937	0	0	2.1434	2.17528	1.35145	0.401626	0	0
	0.3	2.04093	2.04825	1.3463	0.802898	0	0	2.08942	2.03117	1.42811	0.810703	0	0	2.07455	2.02602	1.47284	0.40838	0	0	2.13835	2.17766	1.36055	0.391463	0	0
	0.31	2.04676	2.04923	1.35391	0.791793	0	0	2.09095	2.03376	1.42452	0.805477	0	0	2.07622	2.02572	1.45411	0.405195	0	0	2.13617	2.1846	1.37264	0.38287	0	0
	0.32	2.05143	2.04804	1.37101	0.780735	0	0	2.08938	2.03858	1.42217	0.801287	0	0	2.08536	2.0248	1.43687	0.401467	0	0	2.1251	2.18341	1.3846	0.375007	0	0
	0.33	2.05313	2.04886	1.3929	0.774032	0	0	2.09252	2.04196	1.42114	0.796055	0	0	2.08624	2.03036	1.42533	0.39733	0	0	2.11892	2.18412	1.39276	0.367143	0	0
	0.34	2.04219	2.04729	1.42237	0.769051	0	0	2.08596	2.04423	1.41791	0.791814	0	0	2.08045	2.03394	1.42125	0.392588	0	0	2.10724	2.18917	1.40379	0.360202	0	0
	0.35	2.04114	2.0471	1.46104	0.764638	0	0	2.09478	2.05016	1.4087	0.787236	0	0	2.10291	2.03976	1.42901	0.38786	0	0	2.10724	2.18968	1.41846	0.35297	0	0
	0.36	2.04471	2.04789	1.49369	0.764063	0	0	2.09561	2.05019	1.40173	0.781048	0	0	2.11621	2.04296	1.43848	0.383553	0	0	2.09946	2.18805	1.44117	0.348336	0	0
	0.37	2.05459	2.04867	1.52478	0.766816	0	0	2.10447	2.05835	1.38929	0.774117	0	0	2.12951	2.04556	1.44997	0.381959	0	0	2.105	2.19309	1.46443	0.345739	0	0
	0.38	2.05035	2.0481	1.55255	0.771779	0	0	2.10691	2.05837	1.38055	0.76681	0	0	2.12721	2.04787	1.45939	0.380425	0	0	2.11169	2.19407	1.48798	0.346024	0	0
	0.39	2.04846	2.04811	1.56815	0.777901	0	0	2.10618	2.05987	1.37626	0.758866	0	0	2.1389	2.05145	1.46716	0.378838	0	0	2.10669	2.195	1.50361	0.347434	0	0
	0.4	2.04084	2.04631	1.56812	0.78341	0	0	2.10456	2.05989	1.37014	0.751687	0	0	2.14816	2.05594	1.46334	0.3767	0	0	2.10564	2.19766	1.51168	0.348654	0	0
	0.41	2.03663	2.04413	1.55423	0.788407	0	0	2.10779	2.06098	1.36216	0.744225	0	0	2.1757	2.05398	1.45518	0.374528	0	0	2.11281	2.19027	1.51085	0.349634	0	0
	0.42	2.0313	2.04414	1.53249	0.791149	0	0	2.11338	2.05839	1.35021	0.735471	0	0	2.20571	2.05554	1.44346	0.371886	0	0	2.11946	2.19004	1.50514	0.349933	0	0
	0.43	2.02822	2.04014	1.5125	0.791152	0	0	2.12076	2.05947	1.33492	0.72579	0	0	2.24402	2.05254	1.42991	0.368107	0	0	2.11729	2.19387	1.49666	0.349917	0	0
	0.44	2.04071	2.04174	1.48772	0.789508	0	0	2.13211	2.05943	1.31914	0.714289	0	0	2.29042	2.0551	1.41269	0.3633	0	0	2.13627	2.18769	1.47654	0.349279	0	0
	0.45	2.03766	2.04255	1.46595	0.787876	0	0	2.13053	2.06353	1.30471	0.702561	0	0	2.3293	2.05095	1.39149	0.357439	0	0	2.13963	2.18821	1.44839	0.347456	0	0
	0.46	2.03345	2.04517	1.4427	0.78402	0	0	2.13542	2.06615	1.29355	0.690404	0	0	2.36653	2.04809	1.37611	0.350534	0	0	2.15016	2.18941	1.40601	0.341214	0	0
	0.47	2.02802	2.04257	1.42086	0.778986	0	0	2.13632	2.06583	1.2909	0.677355	0	0	2.39303	2.04099	1.37233	0.342067	0	0	2.15243	2.19063	1.35844	0.331406	0	0
	0.48	2.03449	2.04555	1.39751	0.770685	0	0	2.13155	2.06504	1.28977	0.664352	0	0	2.44108	2.04263	1.38	0.334062	1	0	2.1636	2.19497	1.30352	0.31618	0	0
	0.49	2.03452	2.04437	1.38345	0.761238	0	0	2.12819	2.0613	1.29337	0.652063	0	0	2.46597	2.03651	1.40334	0.328215	1	0	2.18315	2.19285	1.25724	0.298467	0	0
	0.5	2.03518	2.0432	1.37731	0.751265	0	0	2.13461	2.06087	1.30307	0.64	0	0	2.49005	2.033	1.44365	0.324462	1	0	2.19541	2.18855	1.21876	0.276929	0	0
	0.51	2.0369	2.04422	1.38653	0.742386	0	0	2.1306	2.05829	1.31353	0.628913	0	0	2.49988	2.03692	1.49393	0.32397	1	0	2.20213	2.1912	1.20053	0.254074	0	0
	0.52	2.03568	2.04403	1.40505	0.735158	0	0	2.13056	2.05753	1.32421	0.618752	0	0	2.49489	2.036	1.54804	0.326582	1	0	2.20882	2.18717	1.19314	0.230455	0	0
	0.53	2.03756	2.04185	1.42822	0.730151	0	0	2.11916	2.05529	1.33433	0.60886	0	0	2.47964	2.03287	1.60216	0.332394	1	0	2.21941	2.18338	1.19836	0.208683	0	0
	0.54	2.03128	2.04365	1.45444	0.727318	0	0	2.11996	2.05752	1.34332	0.599749	0	0	2.46786	2.02451	1.64634	0.341418	1	0	2.23058	2.18649	1.21557	0.188318	0	0
	0.55	2.0329	2.04508	1.47777	0.725623	0	0	2.11997	2.05006	1.3524	0.590698	0	0	2.42941	2.02489	1.68691	0.352537	1	0	2.24287	2.18558	1.24396	0.168655	0	0
	0.56	2.03059	2.04547	1.50565	0.726113	0	0	2.12228	2.04927	1.36146	0.582286	0	0	2.39603	2.02528	1.71607	0.364187	0	0	2.25013	2.18419	1.28323	0.151978	0	0
	0.57	2.02831	2.04887	1.52754	0.727216	0	0	2.123	2.05222	1.37123	0.574827	0	0	2.376	2.03216	1.72769	0.377946	0	0	2.25967	2.18085	1.3298	0.13855	0	0
	0.58	2.02943	2.04885	1.54778	0.732171	0	0	2.13903	2.05783	1.38408	0.567631	0	0	2.3477	2.03058	1.72809	0.391771	0	0	2.26354	2.17701	1.3907	0.130873	0	0
	0.59	2.03353	2.05444	1.55875	0.737158	0	0	2.1407	2.05634	1.40017	0.561427	0	0	2.32348	2.03062	1.72056	0.403989	0	0	2.25561	2.17587	1.45119	0.127225	0	0
	0.6	2.02593	2.05643	1.56514	0.74269	0	0	2.13257	2.05897	1.4218	0.556201	0	0	2.29839	2.03583	1.69747	0.415219	0	0	2.24725	2.17326	1.51308	0.129422	0	0
	0.61	2.02881	2.05603	1.55447	0.7471	0	0	2.13267	2.05524	1.45353	0.552577	0	0	2.27252	2.03489	1.67237	0.424799	0	0	2.24722	2.16969	1.5608	0.134457	0	0
	0.62	2.02597	2.05442	1.53279	0.750484	0	0	2.12224	2.05494	1.49309	0.551557	0	0	2.255	2.03917	1.64532	0.432214	0	0	2.24332	2.1723	1.60141	0.143245	0	0
	0.63	2.0265	2.05144	1.50959	0.75163	0	0	2.11984	2.05611	1.53654	0.553802	0	0	2.23266	2.03956	1.61801	0.43914	0	0	2.23775	2.16919	1.63304	0.152698	0	0
	0.64	2.01959	2.04845	1.48182	0.748872	0	0	2.10849	2.05762	1.57938	0.559371	0	0	2.21046	2.04434	1.59865	0.443924	0	0	2.21928	2.16777	1.66161	0.163626	0	0
	0.65	2.02032	2.04484	1.45217	0.746116	0	0	2.10844	2.06099	1.6124	0.567074	0	0	2.19665	2.04622	1.58741	0.44765	0	0	2.20808	2.16322	1.67946	0.177177	0	0
	0.66	2.01967	2.04229	1.42256	0.740608	0	0	2.10683	2.05774	1.63482	0.576201	0	0	2.18437	2.04424	1.58517	0.45191	0	0	2.19755	2.16539	1.6976	0.192467	0	0
	0.67	2.03016	2.0449	1.40384	0.733399	0	0	2.10364	2.05999	1.64438	0.585008	0	0	2.16866	2.04386	1.59863	0.456234	0	0	2.18133	2.16252	1.70847	0.207662	0	0
	0.68	2.02326	2.04133	1.38372	0.723966	0	0	2.09718	2.05812	1.64466	0.593925	0	0	2.15471	2.04868	1.6255	0.462546	0	0	2.16629	2.15609	1.70927	0.223625	0	0
	0.69	2.01918	2.03576	1.37437	0.714523	0	0	2.09322	2.06334	1.63466	0.602337	0	0	2.15159	2.0461	1.65803	0.471028	0	0	2.16305	2.16038	1.70533	0.238458	1	0
	0.7	2.03483	2.03438	1.37266	0.704577	0	0	2.09395	2.06076	1.62033	0.610122	0	0	2.1442	2.04383	1.6983	0.482139	0	0	2.16084	2.15825	1.69843	0.252294	1	0
	0.71	2.02971	2.03616	1.38196	0.695729	0	0	2.09225	2.06937	1.59931	0.616276	0	0	2.14102	2.04412	1.73318	0.49534	0	0	2.14916	2.16374	1.68713	0.266171	1	0
	0.72	2.03263	2.03876	1.39757	0.687909	0	0	2.09866	2.06934	1.57542	0.620816	0	0	2.13766	2.04014	1.76396	0.51073	0	0	2.14084	2.16332	1.67098	0.278888	1	0
	0.73	2.03036	2.04336	1.41601	0.6818	0	0	2.10923	2.0697	1.54711	0.623478	0	0	2.14692	2.04427	1.77943	0.526626	0	0	2.12862	2.16859	1.65166	0.290795	1	0
	0.74	2.039	2.04396	1.43767	0.677932	0	0	2.11887	2.06262	1.52427	0.624783	0	0	2.14944	2.04202	1.78344	0.543568	0	0	2.13531	2.16851	1.62383	0.299834	1	0
	0.75	2.04013	2.04637	1.46268	0.674575	0	0	2.11158	2.06079	1.50874	0.624141	0	0	2.15998	2.04335	1.76775	0.558928	0	0	2.12865	2.16844	1.59662	0.306733	1	0
	0.76	2.04887	2.04975	1.48303	0.673465	0	0	2.10434	2.06037	1.50394	0.623499	0	0	2.17974	2.05049	1.73503	0.573231	0	0	2.12359	2.17002	1.56575	0.310622	1	0
	0.77	2.04018	2.04535	1.4986	0.674578	0	0	2.09548	2.05183	1.50773	0.623419	0	0	2.20616	2.04693	1.68097	0.584308	0	0	2.12804	2.17449	1.53955	0.313569	1	0
	0.78	2.04134	2.04297	1.51265	0.67574	0	0	2.085	2.05073	1.51871	0.624649	0	0	2.23338	2.03853	1.60562	0.591215	0	0	2.12305	2.18254	1.51839	0.314395	1	0
	0.79	2.04309	2.04356	1.5203	0.677431	0	0	2.08579	2.04655	1.53203	0.627083	0	0	2.25894	2.0424	1.51131	0.5933	0	0	2.11406	2.18321	1.50262	0.314031	1	0
	0.8	2.04084	2.04255	1.51587	0.679093	0	0	2.0754	2.04911	1.54136	0.629707	0	0	2.2996	2.04403	1.4112	0.587953	0	0	2.10618	2.18816	1.49039	0.313335	1	0
	0.81	2.04253	2.04396	1.51127	0.680718	0	0	2.07216	2.04085	1.54947	0.633031	0	0	2.34348	2.04373	1.30893	0.576338	0	0	2.09613	2.18503	1.48418	0.311562	0	0
	0.82	2.0541	2.04159	1.50042	0.680248	0	0	2.07215	2.04337	1.55092	0.635728	0	0	2.39733	2.04604	1.21254	0.559906	0	0	2.09169	2.18642	1.48641	0.310119	1	0
	0.83	2.0582	2.04574	1.4849	0.679766	0	0	2.06074	2.03962	1.55785	0.639371	0	0	2.45361	2.04479	1.1375	0.538708	0	0	2.09719	2.18784	1.49051	0.308717	1	0
	0.84	2.05886	2.04738	1.4663	0.67758	0	0	2.05515	2.04147	1.56547	0.642235	0	0	2.51245	2.04226	1.07773	0.514305	0	0	2.08333	2.18646	1.50186	0.309154	1	0
	0.85	2.05954	2.04876	1.44448	0.673701	0	0	2.05592	2.03957	1.57525	0.646923	0	0	2.56916	2.03907	1.03522	0.488335	0	0	2.07831	2.19175	1.51627	0.30993	1	0
	0.86	2.05513	2.04894	1.42427	0.668679	0	0	2.06311	2.04695	1.58385	0.652514	0	0	2.61657	2.03299	1.01222	0.460293	0	0	2.07005	2.19345	1.53437	0.312229	1	0
	0.87	2.06053	2.05015	1.4087	0.660416	0	0	2.06632	2.0532	1.59505	0.658121	0	0	2.65142	2.03792	1.01039	0.43218	0	0	2.06611	2.19466	1.55566	0.31596	1	0
	0.88	2.06352	2.05335	1.40252	0.652713	0	0	2.07199	2.05314	1.60146	0.664325	0	0	2.67634	2.0399	1.02972	0.404662	0	0	2.06451	2.19469	1.57969	0.321053	1	0
	0.89	2.07068	2.05414	1.39813	0.644966	0	0	2.07036	2.05352	1.60709	0.67052	0	0	2.69209	2.03992	1.06995	0.379756	1	0	2.07898	2.18849	1.6063	0.329135	1	0
	0.9	2.06905	2.05416	1.41187	0.638879	0	0	2.07685	2.04865	1.61453	0.677116	0	0	2.69625	2.03803	1.11832	0.359097	1	0	2.08628	2.18684	1.63099	0.338536	0	0
	0.91	2.08246	2.05238	1.42705	0.632289	0	0	2.08087	2.05612	1.61673	0.684383	0	0	2.69291	2.04063	1.17603	0.342111	1	0	2.10241	2.18376	1.65908	0.350384	0	0
	0.92	2.07799	2.05647	1.45178	0.628935	0	0	2.06961	2.05132	1.61262	0.692203	0	0	2.67789	2.03999	1.2341	0.327291	1	0	2.11745	2.18689	1.685	0.362978	0	0
	0.93	2.07404	2.05601	1.47365	0.626652	0	0	2.07289	2.05245	1.59783	0.699064	0	0	2.65048	2.03774	1.28812	0.315632	1	0	2.14257	2.18139	1.71621	0.378154	0	0
	0.94	2.07122	2.05296	1.50153	0.62774	0	0	2.06809	2.05544	1.57008	0.704035	0	0	2.61807	2.04423	1.34595	0.306684	1	0	2.16878	2.18188	1.74882	0.395541	0	0
	0.95	2.07132	2.04795	1.52951	0.629465	0	0	2.07141	2.05951	1.53633	0.706229	0	0	2.57973	2.04688	1.41338	0.300872	1	0	2.20389	2.17787	1.78117	0.416144	0	0
	0.96	2.06488	2.04193	1.55902	0.632834	0	0	2.06177	2.05692	1.49487	0.705238	0	0	2.53318	2.05303	1.4828	0.299776	0	0	2.2541	2.17434	1.81266	0.439697	0	0
	0.97	2.05219	2.03988	1.58082	0.639478	0	0	2.06421	2.05174	1.45243	0.703013	0	0	2.49413	2.05044	1.54438	0.303487	0	0	2.29049	2.16848	1.83866	0.463906	0	0
	0.98	2.04971	2.0366	1.60085	0.647735	0	0	2.05923	2.05101	1.41775	0.697538	0	0	2.46003	2.04923	1.59456	0.310905	0	0	2.33789	2.16784	1.85904	0.490383	0	0
	0.99	2.04138	2.0328	1.61459	0.656611	0	0	2.05508	2.04995	1.3924	0.689878	0	0	2.42764	2.05048	1.62935	0.318881	0	0	2.36647	2.16886	1.87456	0.517103	0	0
	1	2.03833	2.03114	1.61459	0.665492	0	0	2.05111	2.05333	1.37332	0.681752	0	0	2.39106	2.05106	1.65051	0.326859	0	0	2.41009	2.16557	1.89606	0.545024	0	0
	1.01	2.03303	2.02889	1.6054	0.673768	0	0	2.04553	2.04997	1.37198	0.673216	0	0	2.36365	2.04715	1.65819	0.335322	0	0	2.45598	2.16948	1.91654	0.574148	0	0
	1.02	2.02773	2.02433	1.58525	0.680412	0	0	2.04146	2.05149	1.38547	0.665315	0	0	2.32878	2.05262	1.65799	0.344848	0	0	2.50018	2.16358	1.93998	0.606073	0	0
	1.03	2.03683	2.01959	1.56496	0.685386	0	0	2.0309	2.0496	1.41072	0.65944	0	0	2.29885	2.05385	1.65011	0.354377	0	0	2.5366	2.16537	1.95825	0.639902	0	0
	1.04	2.04369	2.02182	1.54335	0.687065	0	0	2.02195	2.05141	1.44352	0.655796	0	0	2.26052	2.05059	1.627	0.362297	0	0	2.58134	2.1712	1.961	0.675036	0	0
	1.05	2.04055	2.02562	1.52786	0.688697	0	0	2.01715	2.0462	1.48072	0.655184	0	0	2.23562	2.04693	1.58263	0.368109	0	0	2.61894	2.17341	1.94402	0.709515	0	0
	1.06	2.04919	2.02581	1.503	0.689254	0	0	2.01563	2.04327	1.52116	0.656408	0	0	2.21409	2.042	1.52667	0.370222	0	0	2.64746	2.17301	1.90433	0.739625	0	0
	1.07	2.05363	2.02524	1.47801	0.690364	0	0	2.0123	2.04138	1.56214	0.659578	0	0	2.18507	2.04777	1.47097	0.367554	0	0	2.67825	2.17828	1.84615	0.765454	0	0
	1.08	2.05664	2.02626	1.44079	0.686457	0	0	2.01161	2.0462	1.60042	0.665737	0	0	2.1635	2.04703	1.42075	0.361707	0	0	2.70673	2.17572	1.77333	0.785036	0	0
	1.09	2.059	2.02982	1.39739	0.679209	0	0	2.01406	2.05435	1.63578	0.674288	0	0	2.14938	2.05002	1.38235	0.354321	0	0	2.75483	2.17817	1.7008	0.799288	0	0
	1.1	2.06665	2.03045	1.34315	0.667546	0	0	2.01152	2.0555	1.66914	0.685068	0	0	2.13688	2.05652	1.35929	0.346331	0	0	2.78725	2.18849	1.62692	0.807628	0	0
	1.11	2.06266	2.03127	1.289	0.6526	0	0	2.00432	2.05811	1.69013	0.696816	0	0	2.11783	2.06071	1.35149	0.33789	0	0	2.80738	2.1902	1.55198	0.811701	0	0
	1.12	2.06039	2.0307	1.23957	0.634335	0	0	2.00192	2.0607	1.69999	0.709914	0	0	2.10714	2.05719	1.35525	0.328886	0	0	2.8197	2.19278	1.47292	0.811013	0	0
	1.13	2.05575	2.0331	1.18856	0.611083	0	0	2.00603	2.06219	1.69734	0.722317	0	0	2.09721	2.06016	1.36903	0.320894	0	0	2.83587	2.19511	1.39087	0.803692	0	0
	1.14	2.0575	2.03188	1.13596	0.586177	0	0	2.01004	2.0592	1.68767	0.733802	0	0	2.08733	2.06111	1.39603	0.314542	0	0	2.83932	2.19124	1.3198	0.789568	0	0
	1.15	2.06974	2.03046	1.07708	0.556295	0	0	2.00349	2.05921	1.66524	0.743795	0	0	2.08988	2.0647	1.43676	0.310339	0	0	2.82534	2.18955	1.26486	0.768455	0	0
	1.16	2.08012	2.0307	1.03378	0.522557	0	0	2.00663	2.05955	1.63394	0.752666	0	0	2.08569	2.06567	1.4813	0.309318	0	0	2.81586	2.18877	1.23352	0.747019	0	0
	1.17	2.09233	2.0315	0.99348	0.48326	0	0	2.00912	2.05955	1.59197	0.759087	0	0	2.08829	2.05919	1.53697	0.311506	0	0	2.8013	2.1866	1.22836	0.726608	0	0
	1.18	2.0998	2.0337	0.9703	0.444541	0	0	2.00824	2.04914	1.54453	0.762178	0	0	2.0925	2.06144	1.59273	0.315754	0	0	2.77451	2.18654	1.25167	0.70804	0	0
	1.19	2.11082	2.03455	0.962428	0.405237	0	0	1.9962	2.04315	1.49046	0.761172	0	0	2.09339	2.0585	1.6465	0.324701	0	0	2.73371	2.18266	1.28229	0.692063	0	0
	1.2	2.12061	2.03552	0.97789	0.367075	0	0	1.99957	2.0405	1.43437	0.757047	0	0	2.08256	2.05328	1.68863	0.335823	0	0	2.70852	2.17618	1.31631	0.679317	0	0
	1.21	2.12987	2.0357	1.0149	0.330525	0	0	2.01166	2.03306	1.38836	0.749826	0	0	2.0801	2.05043	1.72157	0.349577	0	0	2.67274	2.17758	1.35658	0.66887	0	0
	1.22	2.14148	2.0347	1.07998	0.296751	0	0	2.02453	2.03192	1.35892	0.739557	0	0	2.0792	2.04753	1.73713	0.363343	0	0	2.6442	2.17739	1.40232	0.660674	0	0
	1.23	2.1479	2.0307	1.15275	0.271253	0	0	2.02449	2.03115	1.3406	0.728954	0	0	2.08576	2.04526	1.74663	0.376644	0	0	2.59888	2.18435	1.4589	0.65656	0	0
	1.24	2.15081	2.03049	1.23174	0.255196	0	0	2.02361	2.03081	1.33748	0.719188	0	0	2.10128	2.0469	1.74857	0.389866	0	0	2.56236	2.18773	1.52218	0.657	0	0
	1.25	2.15203	2.0261	1.33715	0.243029	0	0	2.03164	2.03153	1.35396	0.709612	0	0	2.09597	2.04595	1.75039	0.403599	0	0	2.53542	2.18702	1.59201	0.664563	0	0
	1.26	2.15147	2.02744	1.43644	0.234698	0	0	2.03154	2.02854	1.37642	0.701462	0	0	2.10751	2.04407	1.75402	0.417886	0	0	2.5012	2.19088	1.65777	0.676832	0	0
	1.27	2.15259	2.02843	1.52015	0.238577	0	0	2.02582	2.03561	1.40266	0.696098	0	0	2.11379	2.04318	1.75024	0.432154	0	0	2.46818	2.19474	1.70967	0.693701	0	0
	1.28	2.15316	2.02961	1.61921	0.248548	0	0	2.02439	2.04077	1.42926	0.692176	0	0	2.11441	2.04513	1.74094	0.44645	0	0	2.43406	2.19289	1.74027	0.713193	0	0
	1.29	2.14628	2.02936	1.73254	0.262394	0	0	2.03325	2.04082	1.45905	0.690222	0	0	2.10999	2.04514	1.72564	0.458636	0	0	2.41383	2.19743	1.74548	0.732263	0	0
	1.3	2.13814	2.02716	1.81616	0.285613	0	0	2.03307	2.04347	1.48748	0.68856	0	0	2.12964	2.04003	1.70855	0.469812	0	0	2.37633	2.19863	1.72488	0.750807	0	0
	1.31	2.13298	2.02237	1.89056	0.317766	0	0	2.03547	2.04753	1.51609	0.689274	0	0	2.14524	2.04069	1.68743	0.479893	0	0	2.35226	2.19571	1.68019	0.764946	0	0
	1.32	2.12941	2.02377	1.95716	0.351516	0	0	2.02831	2.04789	1.54316	0.692372	0	0	2.16413	2.0407	1.67215	0.489465	0	0	2.33766	2.19714	1.62011	0.774422	0	0
	1.33	2.12716	2.02097	1.99911	0.388065	0	0	2.02915	2.04757	1.57078	0.696965	0	0	2.17067	2.03979	1.65653	0.497958	0	0	2.32986	2.1909	1.54762	0.777871	0	0
	1.34	2.12021	2.02018	2.01908	0.425699	0	0	2.03251	2.04942	1.59309	0.703065	0	0	2.17905	2.04116	1.63922	0.505944	0	0	2.31811	2.193	1.47448	0.775376	0	0
	1.35	2.1132	2.02396	2.03451	0.463905	0	0	2.02933	2.05311	1.6035	0.709624	0	0	2.19409	2.03737	1.62368	0.512828	0	0	2.3103	2.1961	1.40188	0.767902	0	0
	1.36	2.10506	2.02181	2.03909	0.50319	0	0	2.02375	2.05609	1.60671	0.716978	0	0	2.19563	2.03643	1.60815	0.518152	0	0	2.29516	2.19321	1.3361	0.755787	0	0
	1.37	2.09117	2.0178	2.03456	0.542452	0	0	2.02458	2.04927	1.60547	0.723173	0	0	2.20158	2.03909	1.59052	0.523453	0	0	2.28561	2.19006	1.28782	0.739202	0	0
	1.38	2.079	2.00964	2.016	0.58064	0	0	2.02287	2.05401	1.59827	0.728722	0	0	2.20982	2.03612	1.57908	0.527678	0	0	2.28837	2.19073	1.25028	0.719039	0	0
	1.39	2.07486	2.00867	1.97565	0.616655	0	0	2.02527	2.05314	1.58445	0.734451	0	0	2.21484	2.03187	1.56935	0.530819	0	0	2.2722	2.18786	1.23413	0.699215	0	0
	1.4	2.06735	2.01184	1.92621	0.648232	0	0	2.02209	2.05301	1.56576	0.738867	0	0	2.21321	2.03089	1.56159	0.534559	0	0	2.27887	2.18571	1.23991	0.678266	0	0
	1.41	2.06087	2.01306	1.85661	0.673101	0	0	2.01803	2.05667	1.54055	0.742111	0	0	2.20403	2.03183	1.56357	0.537209	0	0	2.27491	2.18743	1.26969	0.660354	0	0
	1.42	2.05052	2.0085	1.78209	0.694705	0	0	2.01964	2.05284	1.50511	0.742744	0	0	2.19243	2.03507	1.57136	0.540379	0	0	2.26376	2.18554	1.31194	0.645841	0	0
	1.43	2.04238	2.01288	1.7293	0.708027	0	0	2.02287	2.05826	1.4685	0.740789	0	0	2.1909	2.03403	1.57329	0.545147	0	0	2.25702	2.18656	1.36609	0.636367	0	0
	1.44	2.04351	2.01391	1.67986	0.717422	0	0	2.02361	2.05556	1.43009	0.735972	0	0	2.186	2.03203	1.57122	0.550428	0	0	2.25313	2.18447	1.4191	0.63171	0	0
	1.45	2.03831	2.01452	1.61479	0.730145	0	0	2.01798	2.05843	1.40066	0.729494	0	0	2.17018	2.03707	1.55574	0.5547	0	0	2.25759	2.18379	1.47097	0.630197	0	0
	1.46	2.03947	2.01891	1.58229	0.737351	0	0	2.01632	2.05945	1.38332	0.721308	0	0	2.16784	2.04186	1.53254	0.556782	0	0	2.26989	2.18696	1.52179	0.631315	0	0
	1.47	2.04923	2.01953	1.56681	0.73571	0	0	2.01553	2.06098	1.37812	0.713181	0	0	2.1646	2.04532	1.506	0.555697	0	0	2.27715	2.18577	1.56773	0.635421	0	0
	1.48	2.05396	2.02232	1.53114	0.737422	0	0	2.01397	2.05917	1.38672	0.706065	0	0	2.15471	2.04669	1.486	0.554088	0	0	2.29223	2.19084	1.61634	0.64419	0	0
	1.49	2.0529	2.01813	1.52039	0.741286	0	0	2.01313	2.05953	1.4047	0.699703	0	0	2.1565	2.05128	1.47462	0.552078	0	0	2.31287	2.19642	1.66444	0.656021	0	0
	1.5	2.05402	2.01336	1.54355	0.74127	0	0	2.02209	2.0584	1.42542	0.695783	0	0	2.14923	2.05612	1.47472	0.550852	0	0	2.32023	2.19642	1.70411	0.671958	0	0
	1.51	2.05346	2.01416	1.56673	0.744636	0	0	2.01798	2.05428	1.44332	0.692948	0	0	2.15763	2.05745	1.46723	0.549806	0	0	2.33812	2.19505	1.72778	0.690341	0	0
	1.52	2.05865	2.01894	1.57774	0.751267	0	0	2.01793	2.05281	1.45981	0.690988	0	0	2.1495	2.05288	1.45533	0.548749	0	0	2.35598	2.19887	1.73044	0.708686	0	0
	1.53	2.06044	2.02035	1.59024	0.761261	0	0	2.01309	2.05061	1.47147	0.689196	0	0	2.14043	2.05841	1.44024	0.545084	0	0	2.36491	2.19669	1.70837	0.725951	0	0
	1.54	2.05637	2.02269	1.60734	0.769055	0	0	2.01475	2.05541	1.48364	0.687743	0	0	2.14381	2.05582	1.42714	0.539802	0	0	2.36993	2.19598	1.66682	0.738738	0	0
	1.55	2.06216	2.02329	1.61209	0.773504	0	0	2.02365	2.05209	1.49643	0.687291	0	0	2.15976	2.05232	1.41413	0.53443	0	0	2.37435	2.19572	1.61117	0.746754	0	0
	1.56	2.05875	2.02109	1.5934	0.782982	0	0	2.02218	2.05022	1.50885	0.68808	0	0	2.18313	2.04942	1.40588	0.529782	0	0	2.37998	2.19165	1.54281	0.75022	0	0
	1.57	2.05181	2.01969	1.58402	0.791308	0	0	2.01964	2.04871	1.52688	0.689925	0	0	2.21529	2.04429	1.39256	0.525152	0	0	2.38395	2.19434	1.47441	0.74859	0	0
	1.58	2.05174	2.02185	1.59199	0.794626	0	0	2.02282	2.04608	1.53996	0.691829	0	0	2.26498	2.05079	1.36648	0.51922	0	0	2.37559	2.18979	1.40698	0.741319	0	0
	1.59	2.0447	2.02586	1.57468	0.79907	0	0	2.02199	2.05022	1.55278	0.695742	0	0	2.32132	2.05146	1.33067	0.510277	0	0	2.37175	2.19263	1.34053	0.729554	0	0
	1.6	2.04764	2.02747	1.56398	0.806363	0	0	2.02425	2.05429	1.56233	0.699182	0	0	2.38268	2.05215	1.28078	0.497738	0	0	2.35995	2.19648	1.28413	0.713364	0	0
	1.61	2.04476	2.02944	1.56701	0.809659	0	0	2.02435	2.05212	1.57327	0.703787	0	0	2.43816	2.04633	1.2309	0.483248	0	0	2.3505	2.19671	1.24234	0.692979	0	0
	1.62	2.04245	2.03141	1.56369	0.814162	0	0	2.02186	2.05286	1.57756	0.708474	0	0	2.49777	2.048	1.18048	0.464909	0	0	2.34938	2.20085	1.22492	0.671103	0	0
	1.63	2.03782	2.03061	1.54782	0.818561	0	0	2.02665	2.05099	1.57778	0.713633	0	0	2.56071	2.04279	1.13661	0.445268	0	0	2.34497	2.20618	1.23011	0.648832	0	0
	1.64	2.03725	2.02583	1.54309	0.821822	0	0	2.0291	2.05254	1.56605	0.718823	0	0	2.6022	2.04282	1.09839	0.422471	0	0	2.35617	2.20979	1.26005	0.630812	0	0
	1.65	2.02799	2.02321	1.53976	0.823445	0	0	2.02665	2.04956	1.54378	0.722328	0	0	2.63695	2.04444	1.07607	0.397874	0	0	2.35959	2.21486	1.30825	0.616485	0	0
	1.66	2.02918	2.01944	1.53197	0.825052	0	0	2.03948	2.0496	1.51483	0.723442	0	0	2.66254	2.04382	1.06484	0.372883	0	0	2.36071	2.21895	1.3739	0.606849	0	0
	1.67	2.02812	2.02021	1.53515	0.828367	0	0	2.04691	2.05147	1.47711	0.721502	0	0	2.66851	2.04445	1.07801	0.348411	0	0	2.36571	2.22281	1.44431	0.602273	0	0
	1.68	2.02184	2.01784	1.54283	0.829982	0	0	2.04769	2.05336	1.44341	0.718048	0	0	2.66203	2.04218	1.10613	0.325683	0	0	2.37911	2.22763	1.52138	0.603568	0	0
	1.69	2.02535	2.01525	1.54457	0.834379	0	0	2.05092	2.04962	1.41373	0.712012	0	0	2.63471	2.04032	1.1452	0.306505	0	0	2.38523	2.21908	1.59872	0.610823	0	0
	1.7	2.02071	2.01584	1.53521	0.838745	0	0	2.047	2.04333	1.39546	0.705487	0	0	2.60648	2.04058	1.20075	0.289634	0	0	2.39022	2.21915	1.6769	0.624161	0	0
	1.71	2.01956	2.01048	1.53536	0.840972	0	0	2.05092	2.04293	1.38746	0.697769	0	0	2.56586	2.04507	1.26983	0.27538	0	0	2.39694	2.21636	1.74646	0.642286	0	0
	1.72	2.02009	2.00173	1.52317	0.840944	0	0	2.05494	2.04629	1.39139	0.690392	0	0	2.53348	2.04371	1.35403	0.266175	0	0	2.39019	2.20871	1.80231	0.665772	0	0
	1.73	2.02118	2.00013	1.51568	0.842612	0	0	2.05175	2.04257	1.40229	0.684557	0	0	2.4878	2.04433	1.44774	0.262429	0	0	2.39123	2.19632	1.83889	0.692035	0	0
	1.74	2.01936	2.00093	1.51106	0.842655	0	0	2.04123	2.03401	1.42397	0.679689	0	0	2.45788	2.04619	1.54143	0.266392	0	0	2.37608	2.18818	1.84951	0.719338	0	0
	1.75	2.02048	1.99939	1.51422	0.844346	0	0	2.03796	2.03365	1.45388	0.676409	0	0	2.41633	2.04483	1.61775	0.275273	0	0	2.36558	2.18172	1.82968	0.745806	0	0
	1.76	2.01516	2.00077	1.51906	0.844923	0	0	2.03316	2.0329	1.48921	0.675142	0	0	2.38057	2.04538	1.66988	0.286767	0	0	2.36293	2.1815	1.78474	0.767745	0	0
	1.77	2.01453	2.001	1.52518	0.846025	0	0	2.02421	2.02993	1.53028	0.676666	0	0	2.3515	2.04499	1.68683	0.298533	0	0	2.35635	2.17721	1.71454	0.784112	0	0
	1.78	2.01734	2.00059	1.52811	0.849421	0	0	2.02186	2.02736	1.57306	0.681345	0	0	2.32407	2.043	1.67952	0.309113	0	0	2.34355	2.17984	1.62635	0.794242	0	0
	1.79	2.01675	2	1.54374	0.85165	0	0	2.0195	2.02999	1.61565	0.688699	0	0	2.29667	2.04549	1.65681	0.317734	0	0	2.32963	2.1815	1.53425	0.796348	0	0
	1.8	2.01605	2.00004	1.54677	0.854388	0	0	2.01387	2.0315	1.65632	0.698153	0	0	2.27432	2.04165	1.62752	0.324607	0	0	2.32474	2.17859	1.44306	0.791159	0	0
	1.81	2.01784	2.00302	1.53261	0.860547	0	0	2.00912	2.03448	1.68201	0.709559	0	0	2.26117	2.04039	1.59343	0.329861	0	0	2.3147	2.18213	1.35756	0.780041	0	0
	1.82	2.01612	2.00879	1.52335	0.862732	0	0	2.00354	2.03373	1.70043	0.723187	0	0	2.23805	2.03948	1.55682	0.333577	0	0	2.30743	2.18838	1.28777	0.763675	0	0
	1.83	2.01555	2.00978	1.52028	0.861068	0	0	1.99948	2.03637	1.71128	0.735511	0	0	2.22248	2.03821	1.51405	0.334789	0	0	2.29187	2.19937	1.23408	0.743113	0	0
	1.84	2.01678	2.01218	1.5171	0.859989	0	0	2.00031	2.03896	1.71028	0.748346	0	0	2.19936	2.03667	1.46704	0.333349	0	0	2.28405	2.21006	1.20487	0.72017	0	0
	1.85	2.0226	2.01592	1.52632	0.861633	0	0	2.01004	2.0408	1.6946	0.761028	0	0	2.18957	2.0367	1.42019	0.328468	0	0	2.27553	2.21014	1.20137	0.695704	0	0
	1.86	2.03017	2.01953	1.54475	0.866654	0	0	2.00843	2.04193	1.67212	0.772136	0	0	2.17321	2.03194	1.37811	0.320804	0	0	2.26641	2.2102	1.21606	0.674104	0	0
	1.87	2.03778	2.01993	1.55697	0.872132	0	0	2.01567	2.04641	1.63808	0.781099	0	0	2.15605	2.03327	1.34431	0.311644	0	0	2.25172	2.20904	1.24424	0.656481	0	0
	1.88	2.0395	2.02192	1.56326	0.877052	0	0	2.01958	2.04789	1.59596	0.786733	0	0	2.13892	2.03133	1.32173	0.301293	0	0	2.2371	2.20765	1.28151	0.641192	0	0
	1.89	2.04645	2.0227	1.55218	0.88034	0	0	2.0115	2.0449	1.55278	0.789439	0	0	2.12762	2.0294	1.30584	0.290564	0	0	2.22862	2.20768	1.31384	0.628363	0	0
	1.9	2.04595	2.02009	1.54157	0.88423	0	0	2.01389	2.04523	1.50826	0.789584	0	0	2.11759	2.03139	1.28904	0.279479	0	0	2.22126	2.20676	1.33169	0.617275	0	0
	1.91	2.04473	2.02306	1.52638	0.885294	0	0	2.01873	2.04818	1.48007	0.787842	0	0	2.11015	2.03172	1.27226	0.267446	0	0	2.2161	2.21013	1.34429	0.607282	0	0
	1.92	2.0448	2.02446	1.52638	0.886981	0	0	2.03081	2.0441	1.46108	0.783558	0	0	2.11591	2.03856	1.24821	0.253669	0	0	2.21447	2.2051	1.34932	0.596065	0	0
	1.93	2.04592	2.02729	1.52322	0.886475	0	0	2.04542	2.04633	1.45753	0.780803	0	0	2.12328	2.04411	1.22544	0.238706	0	0	2.22116	2.20509	1.35214	0.5853	0	0
	1.94	2.05174	2.02646	1.51678	0.889763	0	0	2.05265	2.04484	1.46774	0.777857	0	0	2.13896	2.04671	1.2129	0.22137	0	0	2.22788	2.20376	1.34571	0.574275	0	0
	1.95	2.05465	2.0225	1.50905	0.892525	0	0	2.04853	2.04261	1.48872	0.776945	0	0	2.15642	2.04547	1.21692	0.204027	0	0	2.23063	2.20472	1.34085	0.564199	0	0
	1.96	2.05525	2.02029	1.5027	0.891289	0	0	2.04529	2.04408	1.50778	0.778241	0	0	2.17464	2.04842	1.24147	0.188548	1	0	2.22788	2.20278	1.33346	0.551898	0	0
	1.97	2.05402	2.0191	1.47965	0.890213	0	0	2.04611	2.04259	1.52712	0.780202	0	0	2.19942	2.04427	1.29057	0.175876	1	0	2.24637	2.198	1.32908	0.538939	0	0
	1.98	2.0489	2.01514	1.45182	0.887439	0	0	2.04698	2.04293	1.53362	0.783118	0	0	2.22915	2.04665	1.3607	0.16766	1	0	2.26313	2.19489	1.32168	0.525519	0	0
	1.99	2.04195	2.01332	1.43366	0.882492	0	0	2.05353	2.0437	1.54315	0.785929	0	0	2.26796	2.04703	1.44749	0.163818	1	0	2.28779	2.19375	1.32151	0.512925	0	0
	2	2.04738	2.01313	1.42739	0.875314	0	0	2.06321	2.04225	1.55802	0.78695	0	0	2.3006	2.0503	1.54359	0.165745	1	0	2.30737	2.19405	1.32717	0.50019	0	0
	2.01	2.04513	2.01094	1.43045	0.86759	0	0	2.06726	2.0352	1.56617	0.791083	0	0	2.32721	2.04639	1.64389	0.174118	1	0	2.32532	2.19557	1.3383	0.48783	0	0
	2.02	2.04043	2.00953	1.43653	0.864276	0	0	2.06651	2.04117	1.57537	0.797467	0	0	2.34891	2.04859	1.7479	0.187854	1	0	2.3392	2.19513	1.35177	0.476902	0	0
	2.03	2.04103	2.0079	1.44427	0.862593	0	0	2.05836	2.0397	1.58732	0.802809	0	0	2.36154	2.04566	1.84444	0.207202	1	0	2.35481	2.18778	1.36741	0.467475	0	0
	2.04	2.0312	2.00835	1.46155	0.859819	0	0	2.05505	2.04045	1.585	0.808358	0	0	2.36748	2.04565	1.92903	0.231942	0	0	2.36601	2.18213	1.3931	0.459716	0	0
	2.05	2.0237	2.01093	1.46772	0.855406	0	0	2.04861	2.04119	1.57614	0.812936	0	0	2.36753	2.04496	2.00578	0.2604	0	0	2.37208	2.18643	1.4187	0.452595	0	0
	2.06	2.01205	2.01071	1.47091	0.853856	0	0	2.06058	2.04085	1.56911	0.816378	0	0	2.36838	2.04751	2.06908	0.292019	0	0	2.36873	2.18623	1.4467	0.449459	0	0
	2.07	1.99879	2.01151	1.48636	0.852746	0	0	2.06133	2.04008	1.55987	0.820126	0	0	2.35931	2.04784	2.12029	0.326846	0	0	2.36703	2.18963	1.47495	0.447718	0	0
	2.08	1.99065	2.01628	1.50176	0.8522	0	0	2.06446	2.03858	1.5595	0.823376	0	0	2.34691	2.04679	2.15887	0.36359	0	0	2.35641	2.18966	1.50684	0.448343	0	0
	2.09	1.98777	2.01967	1.51675	0.854947	0	0	2.0716	2.04151	1.54786	0.826174	0	0	2.3278	2.04899	2.18453	0.402405	0	0	2.33731	2.19353	1.53173	0.450724	0	0
	2.1	1.98357	2.02227	1.52452	0.856034	0	0	2.06743	2.04406	1.52583	0.830642	0	0	2.30433	2.0457	2.20017	0.441463	0	0	2.32167	2.19471	1.55285	0.455051	0	0
	2.11	1.99055	2.02385	1.53379	0.859838	0	0	2.06653	2.04998	1.50414	0.83062	0	0	2.28105	2.04641	2.20159	0.480133	0	0	2.30203	2.19229	1.56731	0.460849	0	0
	2.12	1.99343	2.02607	1.52926	0.861505	0	0	2.05913	2.05325	1.48207	0.827813	0	0	2.25363	2.03962	2.19403	0.51926	0	0	2.2764	2.19036	1.57496	0.466688	0	0
	2.13	1.98999	2.02527	1.52472	0.86427	0	0	2.05827	2.05287	1.45612	0.824607	0	0	2.2311	2.03707	2.17913	0.556393	0	0	2.25055	2.19466	1.57902	0.472503	0	0
	2.14	1.9882	2.01945	1.50786	0.8654	0	0	2.06709	2.05359	1.44912	0.820837	0	0	2.20939	2.03485	2.14876	0.593131	0	0	2.22238	2.1949	1.57548	0.477631	0	0
	2.15	1.98823	2.01704	1.48467	0.864863	0	0	2.07909	2.0558	1.45555	0.817585	0	0	2.19451	2.03137	2.09613	0.628095	0	0	2.20937	2.19419	1.57146	0.483414	0	0
	2.16	1.9877	2.01706	1.45526	0.862644	0	0	2.06774	2.05389	1.46364	0.815477	0	0	2.1737	2.02985	2.02831	0.658417	0	0	2.19007	2.19442	1.56729	0.487941	0	0
	2.17	1.99518	2.01905	1.41489	0.856027	0	0	2.06527	2.05463	1.47629	0.814586	0	0	2.15284	2.03374	1.94268	0.683081	0	0	2.17076	2.2011	1.56433	0.49234	0	0
	2.18	2.00156	2.01945	1.37307	0.848288	0	0	2.06286	2.05984	1.48653	0.813786	0	0	2.13454	2.03093	1.84142	0.701576	0	0	2.15208	2.20016	1.55891	0.496656	0	0
	2.19	1.99988	2.01866	1.32981	0.834997	0	0	2.05146	2.05091	1.50035	0.813781	0	0	2.12205	2.02616	1.73726	0.714784	0	0	2.13676	2.19726	1.56239	0.500722	0	0
	2.2	1.99637	2.01604	1.29255	0.819521	0	0	2.04979	2.0476	1.51061	0.813576	0	0	2.10057	2.02142	1.63033	0.721919	0	0	2.12076	2.19633	1.57157	0.50456	0	0
	2.21	1.98878	2.01426	1.25521	0.801848	0	0	2.03761	2.04089	1.52474	0.815581	0	0	2.08726	2.02541	1.5314	0.723619	0	0	2.11204	2.19086	1.58227	0.510337	0	0
	2.22	1.98708	2.01206	1.22573	0.781921	0	0	2.04079	2.0383	1.5332	0.817745	0	0	2.07814	2.02622	1.43822	0.718897	0	0	2.11546	2.19182	1.59527	0.518031	0	0
	2.23	1.98011	2.01128	1.19765	0.760844	0	0	2.0472	2.04123	1.54421	0.821147	0	0	2.07154	2.02723	1.36063	0.710205	0	0	2.12801	2.18803	1.61285	0.526187	0	0
	2.24	1.97838	2.01628	1.17111	0.737024	0	0	2.03664	2.04308	1.54277	0.823661	0	0	2.06755	2.02694	1.30577	0.697805	0	0	2.13664	2.18875	1.62708	0.534918	0	0
	2.25	1.97714	2.01712	1.15222	0.711516	0	0	2.02931	2.0431	1.53905	0.826732	0	0	2.06425	2.03569	1.28235	0.683619	0	0	2.148	2.18976	1.63893	0.545067	0	0
	2.26	1.97884	2.01831	1.14141	0.68436	0	0	2.02534	2.04125	1.53197	0.828309	0	0	2.05443	2.04024	1.28258	0.670242	0	0	2.17716	2.18788	1.64714	0.555954	0	0
	2.27	1.97766	2.01652	1.14923	0.657687	0	0	2.02617	2.0431	1.52574	0.829365	0	0	2.05305	2.04129	1.30472	0.659085	0	0	2.19293	2.18143	1.64924	0.567899	0	0
	2.28	1.9834	2.01613	1.17556	0.632747	0	0	2.01566	2.04046	1.51535	0.830662	0	0	2.04958	2.0462	1.35155	0.650457	0	0	2.22701	2.1783	1.64501	0.579002	0	0
	2.29	1.99714	2.01487	1.2128	0.611721	0	0	2.02124	2.04567	1.49896	0.831323	0	0	2.04369	2.04886	1.40942	0.644139	0	0	2.27102	2.17854	1.63275	0.588486	0	0
	2.3	2.0029	2.0176	1.26564	0.59562	0	0	2.00999	2.049	1.48397	0.831302	0	0	2.05368	2.05695	1.47764	0.642822	0	0	2.31625	2.18162	1.6104	0.59712	0	0
	2.31	2.01093	2.01735	1.32639	0.581768	0	0	2.01972	2.05019	1.4599	0.827999	0	0	2.04623	2.05606	1.54528	0.64535	0	0	2.35593	2.1809	1.58691	0.603605	0	0
	2.32	2.01896	2.01852	1.38996	0.573968	0	0	2.02211	2.05021	1.44402	0.824595	0	0	2.05119	2.05644	1.59973	0.652941	0	0	2.39056	2.18212	1.56665	0.607526	0	0
	2.33	2.03447	2.02204	1.45987	0.570731	0	0	2.01404	2.04395	1.42505	0.818728	0	0	2.05282	2.05907	1.6277	0.662901	0	0	2.40792	2.18759	1.54228	0.6102	0	0
	2.34	2.04895	2.01839	1.53579	0.572414	0	0	2.02377	2.04361	1.41628	0.814662	0	0	2.05355	2.06231	1.63442	0.671547	0	0	2.43207	2.18539	1.52232	0.61241	0	0
	2.35	2.05529	2.01951	1.61055	0.581284	0	0	2.02627	2.04325	1.40808	0.808996	0	0	2.05341	2.0614	1.61197	0.677916	0	0	2.43394	2.18213	1.5042	0.612297	0	0
	2.36	2.07033	2.02027	1.68012	0.594551	0	0	2.03032	2.04627	1.40886	0.803085	0	0	2.06157	2.05882	1.57618	0.68229	0	0	2.43705	2.18298	1.49022	0.611616	0	0
	2.37	2.07775	2.02121	1.73739	0.61346	0	0	2.02714	2.0448	1.40289	0.797241	0	0	2.06881	2.05559	1.53539	0.683711	0	0	2.43799	2.18243	1.476	0.609035	0	0
	2.38	2.07878	2.01978	1.77768	0.635074	0	0	2.03438	2.04597	1.40599	0.791607	0	0	2.06902	2.04908	1.49316	0.683834	0	0	2.43058	2.19215	1.46633	0.606687	0	0
	2.39	2.07292	2.01843	1.80709	0.657214	0	0	2.04259	2.04487	1.41244	0.785763	0	0	2.06499	2.04904	1.45072	0.681273	0	0	2.40106	2.19136	1.45861	0.603797	0	0
	2.4	2.07213	2.01808	1.81149	0.680475	0	0	2.05633	2.04449	1.41557	0.781019	0	0	2.0708	2.04741	1.41422	0.676036	0	0	2.372	2.18556	1.45923	0.600209	0	0
	2.41	2.06687	2.01707	1.80026	0.704251	0	0	2.06754	2.05121	1.41634	0.777027	0	0	2.07835	2.04794	1.3844	0.668747	0	0	2.34959	2.18784	1.46178	0.59676	0	0
	2.42	2.07087	2.0141	1.7801	0.724731	0	0	2.07906	2.04972	1.40538	0.772117	0	0	2.08173	2.0492	1.3729	0.660138	0	0	2.33289	2.19207	1.466	0.594402	0	0
	2.43	2.06964	2.00975	1.74285	0.742334	0	0	2.10005	2.05302	1.38393	0.766709	0	0	2.08353	2.05017	1.38903	0.652066	0	0	2.31392	2.19103	1.47811	0.592968	0	0
	2.44	2.066	2.01254	1.69648	0.757269	0	0	2.10646	2.05038	1.35245	0.757605	0	0	2.08195	2.05119	1.42703	0.646345	0	0	2.2916	2.18786	1.48945	0.591591	0	0
	2.45	2.05833	2.01098	1.64703	0.767227	0	0	2.12015	2.05262	1.31375	0.746478	0	0	2.08872	2.05121	1.48876	0.64554	0	0	2.28155	2.18883	1.50229	0.592352	0	0
	2.46	2.04604	2.00899	1.59616	0.774436	0	0	2.14423	2.04888	1.27157	0.733119	0	0	2.08128	2.05316	1.56249	0.648696	0	0	2.27367	2.18812	1.51294	0.592974	0	0
	2.47	2.03728	2.00762	1.54967	0.777254	0	0	2.17065	2.05034	1.2336	0.716689	0	0	2.08678	2.05411	1.64395	0.65705	0	0	2.2836	2.18905	1.53326	0.595224	0	0
	2.48	2.03493	2.00901	1.51254	0.776685	0	0	2.19795	2.04888	1.19437	0.69873	0	0	2.09166	2.05378	1.71476	0.669239	0	0	2.27719	2.18644	1.55544	0.597612	0	0
	2.49	2.02909	2.01281	1.47834	0.775013	0	0	2.2123	2.04811	1.15746	0.678327	0	0	2.1033	2.05443	1.77248	0.685903	0	0	2.27801	2.18928	1.58338	0.603532	0	0
	2.5	2.02554	2.01201	1.45801	0.771706	0	0	2.23074	2.04365	1.12868	0.655526	0	0	2.09327	2.05285	1.80548	0.704559	0	0	2.29173	2.19189	1.60861	0.612253	0	0
	2.51	2.02587	2.01144	1.44884	0.7667	0	0	2.24924	2.03913	1.10113	0.631181	0	0	2.09313	2.05189	1.81351	0.723575	0	0	2.29772	2.19379	1.63183	0.622904	0	0
	2.52	2.01641	2.01144	1.44407	0.762254	0	0	2.25944	2.03809	1.08362	0.606187	0	0	2.08483	2.04992	1.79529	0.740998	0	0	2.29749	2.1873	1.64162	0.634209	0	0
	2.53	2.00989	2.00984	1.45022	0.758409	0	0	2.26423	2.03921	1.07237	0.580028	0	0	2.0913	2.04896	1.75497	0.755393	0	0	2.30607	2.18728	1.63911	0.644931	0	0
	2.54	2.00281	2.01006	1.45791	0.755035	0	0	2.27318	2.04329	1.06913	0.554415	0	0	2.09617	2.04602	1.70073	0.76705	0	0	2.31472	2.19183	1.62399	0.654365	0	0
	2.55	2.00555	2.01147	1.46869	0.753925	0	0	2.28605	2.04221	1.07433	0.528268	0	0	2.08193	2.04574	1.63846	0.774627	0	0	2.33785	2.19399	1.60215	0.662187	0	0
	2.56	2.00762	2.0135	1.47477	0.751663	0	0	2.28448	2.04408	1.08506	0.502959	0	0	2.09598	2.04741	1.57837	0.778737	0	0	2.356	2.19586	1.58031	0.66741	0	0
	2.57	2.00862	2.01129	1.48121	0.751071	0	0	2.28379	2.04221	1.09955	0.479513	0	0	2.09039	2.04809	1.5211	0.779048	0	0	2.36186	2.19875	1.55773	0.670875	0	0
	2.58	2.00265	2.01108	1.47815	0.749395	0	0	2.28153	2.04104	1.11974	0.456546	0	0	2.09633	2.05236	1.47622	0.776929	0	0	2.38513	2.2011	1.53404	0.673758	0	0
	2.59	1.99902	2.00549	1.48295	0.748321	0	0	2.28397	2.03921	1.13966	0.435243	0	0	2.09051	2.05017	1.44396	0.77285	0	0	2.40949	2.20252	1.51595	0.675087	0	0
	2.6	1.99556	2.00348	1.48479	0.746118	0	0	2.28877	2.03958	1.1565	0.415107	0	0	2.09391	2.04992	1.42764	0.768092	0	0	2.42546	2.20634	1.50526	0.674406	0	0
	2.61	1.99677	2.00444	1.48952	0.745573	0	0	2.28397	2.03961	1.17464	0.395724	0	0	2.09998	2.04935	1.42572	0.763336	0	0	2.44256	2.203	1.49591	0.673135	0	0
	2.62	1.99725	2.00539	1.49567	0.745638	0	0	2.28885	2.041	1.19422	0.37729	0	0	2.1	2.04524	1.44539	0.759162	0	0	2.46282	2.20564	1.49196	0.672762	0	0
	2.63	1.99841	2.00674	1.50022	0.74565	0	0	2.28811	2.04362	1.21805	0.359722	0	0	2.09513	2.04466	1.47987	0.756517	0	0	2.47877	2.2047	1.49449	0.672291	0	0
	2.64	2.00015	2.01165	1.50796	0.746772	0	0	2.29285	2.04367	1.24585	0.344246	0	0	2.09197	2.04312	1.52805	0.757844	0	0	2.50585	2.20278	1.49988	0.672201	0	0
	2.65	1.99314	2.0116	1.51866	0.746199	0	0	2.28727	2.0429	1.27475	0.331201	0	0	2.09713	2.04313	1.57969	0.762561	0	0	2.51895	2.19613	1.50299	0.672428	0	0
	2.66	1.98682	2.0105	1.5359	0.748417	0	0	2.28578	2.04106	1.30388	0.320093	0	0	2.09974	2.04023	1.62339	0.771044	0	0	2.52539	2.19091	1.50379	0.673092	0	0
	2.67	1.98331	2.014	1.54829	0.752304	0	0	2.28338	2.04073	1.33383	0.310258	0	0	2.10163	2.0419	1.64201	0.781062	0	0	2.53852	2.18589	1.50063	0.673836	0	0
	2.68	1.981	2.01216	1.56221	0.758474	0	0	2.28245	2.04074	1.35794	0.301359	0	0	2.09921	2.04389	1.6363	0.790427	0	0	2.55459	2.18188	1.49746	0.67365	0	0
	2.69	1.98273	2.01786	1.56546	0.764021	0	0	2.28083	2.04783	1.38429	0.294795	0	0	2.10433	2.04578	1.60593	0.796869	0	0	2.57347	2.18145	1.48941	0.672425	0	0
	2.7	1.98323	2.01543	1.55919	0.76842	0	0	2.26814	2.04929	1.40926	0.288924	0	0	2.11038	2.05056	1.56561	0.800018	0	0	2.58112	2.17836	1.47554	0.671518	0	0
	2.71	1.97907	2.01758	1.54186	0.771802	0	0	2.26338	2.04893	1.43275	0.285659	0	0	2.1088	2.05111	1.52574	0.800154	0	0	2.59825	2.17791	1.46318	0.66929	0	0
	2.72	1.97341	2.01775	1.52176	0.773446	0	0	2.25937	2.04526	1.44634	0.283255	0	0	2.11406	2.0562	1.49326	0.799093	0	0	2.61059	2.17791	1.4487	0.665055	0	0
	2.73	1.96698	2.01993	1.50169	0.773427	0	0	2.25614	2.04413	1.45222	0.281347	0	0	2.10509	2.0558	1.47029	0.7975	0	0	2.6296	2.17481	1.42842	0.660432	0	0
	2.74	1.96338	2.01355	1.47687	0.771794	0	0	2.24255	2.03888	1.4481	0.278825	0	0	2.09695	2.05641	1.4549	0.795018	0	0	2.63735	2.1734	1.40796	0.65401	0	0
	2.75	1.96108	2.01175	1.444	0.769024	0	0	2.23938	2.04033	1.43486	0.274704	0	0	2.10099	2.05672	1.44234	0.791853	0	0	2.65078	2.17793	1.38116	0.645823	0	0
	2.76	1.95644	2.00776	1.41172	0.763538	0	0	2.23134	2.04664	1.42086	0.270214	0	0	2.09265	2.0531	1.43338	0.78776	0	0	2.66535	2.17845	1.34929	0.636252	0	0
	2.77	1.95882	2.00641	1.37786	0.753442	0	0	2.22331	2.04846	1.40577	0.263871	0	0	2.08686	2.05111	1.44012	0.783247	0	0	2.66098	2.17585	1.31202	0.622396	0	0
	2.78	1.96745	2.0064	1.35123	0.741892	0	0	2.21307	2.04551	1.40365	0.257796	0	0	2.07352	2.0523	1.45947	0.779192	0	0	2.65878	2.17347	1.26942	0.606336	0	0
	2.79	1.97036	2.00405	1.32937	0.728165	0	0	2.21159	2.03844	1.40165	0.250782	0	0	2.06772	2.05005	1.49258	0.778562	0	0	2.63636	2.1694	1.21975	0.586534	0	0
	2.8	1.97154	2.00663	1.32648	0.715881	0	0	2.20832	2.03513	1.41358	0.24603	0	0	2.06426	2.04556	1.52489	0.780715	0	0	2.62632	2.16894	1.17489	0.563056	0	0
	2.81	1.97336	2.00507	1.3342	0.702586	0	0	2.20509	2.03585	1.43232	0.240947	0	0	2.06085	2.04268	1.55359	0.785721	0	0	2.60794	2.17039	1.13078	0.535656	0	0
	2.82	1.97442	2.00451	1.35039	0.691456	0	0	2.1907	2.037	1.46005	0.238153	0	0	2.05992	2.04338	1.55924	0.790086	0	0	2.58833	2.16491	1.09662	0.505699	0	0
	2.83	1.97995	2.00311	1.37089	0.682663	0	0	2.18594	2.0333	1.48763	0.237655	0	0	2.06898	2.04503	1.54603	0.793918	0	0	2.56374	2.1671	1.07288	0.473804	0	0
	2.84	1.97748	2.00112	1.39765	0.674722	0	0	2.18043	2.03333	1.51534	0.238893	0	0	2.08383	2.04666	1.51239	0.794841	0	0	2.52862	2.1628	1.06872	0.44174	0	0
	2.85	1.9773	2.00092	1.43062	0.669759	0	0	2.17654	2.02701	1.5373	0.24235	0	0	2.08399	2.04307	1.47788	0.793364	0	0	2.50072	2.15606	1.0814	0.40974	0	0
	2.86	1.98169	2.00512	1.46372	0.666025	0	0	2.17334	2.02288	1.5547	0.245513	0	0	2.09335	2.04697	1.44451	0.789127	0	0	2.46499	2.15576	1.11031	0.380849	0	0
	2.87	1.97392	2.00371	1.5041	0.666672	0	0	2.1654	2.02251	1.56551	0.249253	0	0	2.09431	2.04504	1.41812	0.784008	0	0	2.43874	2.15982	1.15532	0.355442	0	0
	2.88	1.96859	2.00032	1.53685	0.669705	0	0	2.15741	2.02662	1.56967	0.253933	0	0	2.11116	2.04252	1.40016	0.778669	0	0	2.39521	2.16028	1.21148	0.333923	0	0
	2.89	1.97361	2.00071	1.57477	0.676185	0	0	2.14379	2.02922	1.57392	0.258389	0	0	2.11292	2.0452	1.38905	0.772339	0	0	2.37078	2.15908	1.27755	0.318016	0	0
	2.9	1.97687	2.00131	1.59202	0.682924	0	0	2.13829	2.03404	1.57264	0.263083	0	0	2.11637	2.04395	1.38644	0.765927	0	0	2.33515	2.15837	1.34883	0.306175	0	0
	2.91	1.9755	2.00089	1.60194	0.692736	0	0	2.12951	2.03366	1.56738	0.26751	0	0	2.11305	2.04859	1.39119	0.758636	0	0	2.30007	2.16097	1.42317	0.301001	0	0
	2.92	1.97589	1.99886	1.6028	0.699542	0	0	2.12153	2.03247	1.56356	0.270871	0	0	2.11472	2.04566	1.41006	0.752801	0	0	2.26948	2.16527	1.49418	0.301178	0	0
	2.93	1.97125	2.00026	1.59479	0.706121	0	0	2.12075	2.03506	1.559	0.273985	0	0	2.11629	2.04339	1.43911	0.748766	0	0	2.2439	2.16572	1.56381	0.306345	0	0
	2.94	1.97077	1.99946	1.57301	0.712909	0	0	2.12149	2.03874	1.5602	0.277303	0	0	2.11463	2.03725	1.48099	0.747623	0	0	2.22384	2.16956	1.61852	0.315927	0	0
	2.95	1.96841	1.99926	1.55445	0.716785	0	0	2.11665	2.04063	1.57078	0.280641	0	0	2.1113	2.04027	1.51762	0.749194	0	0	2.19051	2.17486	1.66704	0.329079	0	0
	2.96	1.97144	1.99748	1.53026	0.718816	0	0	2.12312	2.03988	1.58249	0.285423	0	0	2.10214	2.03548	1.54388	0.753413	0	0	2.16161	2.17345	1.7047	0.343545	0	0
	2.97	1.98124	1.99829	1.50162	0.718993	0	0	2.12557	2.03952	1.59988	0.291934	0	0	2.10782	2.03907	1.55047	0.757642	0	0	2.136	2.17128	1.72889	0.361136	0	0
	2.98	1.987	2.0011	1.47574	0.716929	0	0	2.12793	2.04065	1.61794	0.298533	0	0	2.10775	2.04267	1.53141	0.760826	0	0	2.12707	2.17106	1.74412	0.379821	0	0
	2.99	1.98471	1.99951	1.44564	0.713488	0	0	2.1368	2.04516	1.63502	0.307027	0	0	2.11508	2.04593	1.48802	0.761493	0	0	2.11772	2.17247	1.74813	0.398086	0	0
	3	1.98183	2.00032	1.42462	0.708117	0	0	2.14087	2.04737	1.65047	0.315739	0	0	2.11245	2.04982	1.42842	0.757826	0	0	2.12058	2.17223	1.73949	0.416705	0	0
	3.01	1.97601	1.99992	1.40872	0.6994	0	0	2.13446	2.04777	1.66758	0.325603	0	0	2.12408	2.0485	1.35835	0.750122	0	0	2.12515	2.17224	1.72607	0.432612	0	0
	3.02	1.97838	2.00175	1.39679	0.692064	0	0	2.1328	2.05153	1.67865	0.336714	0	0	2.14308	2.04952	1.2854	0.737972	0	0	2.13701	2.17008	1.70915	0.447103	0	0
	3.03	1.97441	2.00135	1.40064	0.68432	0	0	2.12643	2.05415	1.69307	0.348403	0	0	2.16649	2.04861	1.21746	0.7219	0	0	2.15778	2.16792	1.6863	0.46097	0	0
	3.04	1.97606	2.00674	1.42382	0.67662	0	0	2.11766	2.05311	1.70606	0.360191	0	0	2.1997	2.05643	1.15491	0.70252	0	0	2.18809	2.17366	1.6636	0.473161	0	0
	3.05	1.97963	2.00896	1.4466	0.672622	0	0	2.10558	2.05122	1.71669	0.373195	0	0	2.23215	2.05889	1.10898	0.680181	0	0	2.22161	2.17339	1.63694	0.483578	0	0
	3.06	1.97382	2.00637	1.4759	0.672188	0	0	2.09026	2.05162	1.72607	0.386926	0	0	2.26113	2.06626	1.07128	0.655289	0	0	2.2736	2.17293	1.60443	0.491336	0	0
	3.07	1.96979	2.00337	1.50568	0.672987	0	0	2.08541	2.04977	1.73247	0.401198	0	0	2.29937	2.06528	1.05278	0.630516	0	0	2.32684	2.1758	1.57243	0.496259	0	0
	3.08	1.96519	2.00555	1.53169	0.67571	0	0	2.08306	2.04898	1.72996	0.415679	0	0	2.32754	2.05906	1.05693	0.604084	0	0	2.38289	2.1777	1.5412	0.498454	0	0
	3.09	1.96116	2.00675	1.55135	0.678649	0	0	2.06783	2.04595	1.72259	0.429373	0	0	2.35672	2.05477	1.08314	0.579619	0	0	2.43768	2.17843	1.51744	0.499158	0	0
	3.1	1.95829	2.00572	1.56654	0.683941	0	0	2.06294	2.04522	1.70365	0.44163	0	0	2.39586	2.05833	1.12635	0.558421	0	0	2.4909	2.17914	1.5018	0.498366	0	0
	3.11	1.96645	2.00492	1.57444	0.690532	0	0	2.05976	2.04374	1.68073	0.453167	0	0	2.41403	2.05898	1.19059	0.540731	0	0	2.54073	2.17555	1.49141	0.497596	0	0
	3.12	1.96298	2.00313	1.58142	0.696756	0	0	2.05252	2.04261	1.65636	0.461802	0	0	2.42064	2.06223	1.26401	0.527833	0	0	2.58945	2.17577	1.48739	0.496907	0	0
	3.13	1.97233	1.99854	1.57632	0.702302	0	0	2.05565	2.03522	1.62877	0.469463	0	0	2.42302	2.06479	1.33549	0.519055	0	0	2.61982	2.17439	1.48941	0.495369	0	0
	3.14	1.97755	1.99596	1.55758	0.707735	0	0	2.05325	2.03225	1.60193	0.475905	0	0	2.40219	2.06317	1.39986	0.514768	0	0	2.65085	2.17199	1.49648	0.49463	0	0
	3.15	1.98502	1.99535	1.53789	0.711203	0	0	2.06456	2.03375	1.57989	0.47995	0	0	2.37885	2.05708	1.45066	0.513211	0	0	2.677	2.17294	1.50585	0.494566	0	0
	3.16	1.99364	2.00231	1.51467	0.711102	0	0	2.06862	2.03522	1.56008	0.4835	0	0	2.3614	2.04808	1.49533	0.513211	0	0	2.68669	2.17722	1.51869	0.496333	0	0
	3.17	1.99017	2.00691	1.48978	0.710291	0	0	2.06216	2.03747	1.54336	0.485576	0	0	2.33402	2.04911	1.52434	0.514274	0	0	2.69644	2.17869	1.53253	0.499007	0	0
	3.18	1.98611	2.00194	1.46951	0.707544	0	0	2.06603	2.03636	1.53626	0.487342	0	0	2.30816	2.04854	1.54724	0.517771	0	0	2.69842	2.17654	1.54759	0.502079	0	0
	3.19	1.98779	2.00531	1.45477	0.704084	0	0	2.0676	2.03266	1.52939	0.488807	0	0	2.28135	2.04957	1.5645	0.521458	0	0	2.68928	2.17561	1.56113	0.506306	0	0
	3.2	1.99357	2.00593	1.44319	0.70031	0	0	2.06197	2.03308	1.5329	0.49074	0	0	2.24627	2.04412	1.57478	0.526192	0	0	2.67837	2.1761	1.5739	0.51165	0	0
	3.21	1.9935	2.00774	1.43233	0.694944	0	0	2.06188	2.03792	1.53434	0.492248	0	0	2.21879	2.04289	1.56441	0.530936	0	0	2.66516	2.17421	1.58788	0.518274	0	0
	3.22	1.99812	2.01314	1.41593	0.689998	0	0	2.07152	2.03718	1.5383	0.495367	0	0	2.19635	2.04168	1.53749	0.534823	0	0	2.64929	2.18117	1.60503	0.525532	0	0
	3.23	1.9998	2.01554	1.38919	0.68337	0	0	2.0659	2.04269	1.54223	0.497559	0	0	2.17637	2.03951	1.49902	0.535472	0	0	2.63496	2.18617	1.62439	0.533623	0	0
	3.24	1.99867	2.01815	1.35385	0.674053	0	0	2.06746	2.04378	1.54584	0.500204	0	0	2.16301	2.04153	1.45721	0.531762	0	0	2.61438	2.1845	1.64695	0.544007	0	0
	3.25	2.00045	2.01754	1.30254	0.660727	0	0	2.05778	2.04524	1.54415	0.503308	0	0	2.15041	2.04292	1.41503	0.525923	0	0	2.59205	2.18691	1.67402	0.556301	0	0
	3.26	2.00045	2.01177	1.24985	0.642735	0	0	2.05851	2.04189	1.54403	0.505888	0	0	2.13952	2.05115	1.38292	0.519178	0	0	2.58162	2.19098	1.70375	0.571023	0	0
	3.27	2.00854	2.01017	1.19607	0.61946	0	0	2.05293	2.03927	1.54337	0.508506	0	0	2.12268	2.04863	1.36735	0.511472	0	0	2.56823	2.19336	1.72417	0.587998	0	0
	3.28	2.01491	2.0116	1.14224	0.594012	0	0	2.04015	2.03598	1.53941	0.510663	0	0	2.11108	2.05228	1.3553	0.503298	0	0	2.54984	2.19624	1.73393	0.60676	0	0
	3.29	2.02135	2.00702	1.09602	0.565484	0	0	2.02724	2.04045	1.53956	0.513111	0	0	2.09371	2.05302	1.34754	0.495307	0	0	2.54096	2.19885	1.7313	0.624472	0	0
	3.3	2.03063	2.00446	1.05725	0.532927	0	0	2.02484	2.03778	1.53686	0.515035	0	0	2.08053	2.05533	1.34943	0.486157	0	0	2.53486	2.19911	1.71377	0.640273	0	0
	3.31	2.04517	2.00286	1.0215	0.498425	0	0	2.02406	2.03293	1.53807	0.51766	0	0	2.07472	2.05818	1.36582	0.477281	0	0	2.54166	2.19887	1.68374	0.654048	0	0
	3.32	2.06136	2.00147	0.993229	0.461301	0	0	2.01618	2.03255	1.53614	0.519475	0	0	2.07561	2.06068	1.3944	0.470093	0	0	2.55003	2.19458	1.64153	0.664729	0	0
	3.33	2.08225	2.00249	0.982097	0.423083	0	0	2.01134	2.02849	1.53335	0.521991	0	0	2.07073	2.05799	1.44297	0.466423	0	0	2.55788	2.19074	1.59157	0.672715	0	0
	3.34	2.10769	2.00002	0.986981	0.384455	0	0	2.01623	2.03223	1.5214	0.523866	0	0	2.06924	2.05601	1.49046	0.466287	0	0	2.57245	2.18833	1.53369	0.675273	0	0
	3.35	2.13138	2.00275	1.00951	0.347921	0	0	2.01467	2.03564	1.50793	0.52496	0	0	2.07279	2.05529	1.5345	0.470486	0	0	2.5942	2.18166	1.47144	0.673143	0	0
	3.36	2.1592	2.0039	1.04085	0.315164	0	0	2.00914	2.03937	1.48353	0.524028	0	0	2.07176	2.04543	1.55948	0.47466	0	0	2.60649	2.17591	1.41051	0.66614	0	0
	3.37	2.18474	2.00461	1.08185	0.286087	0	0	2.01315	2.04017	1.45752	0.521834	0	0	2.07753	2.04308	1.56446	0.479573	0	0	2.61943	2.17566	1.36286	0.654479	0	0
	3.38	2.22114	2.00731	1.13849	0.259064	0	0	2.01242	2.04162	1.42972	0.517089	0	0	2.08401	2.03813	1.54064	0.482768	0	0	2.63843	2.17181	1.32835	0.640592	0	0
	3.39	2.24543	2.00568	1.20985	0.235082	0	0	2.02137	2.03904	1.4036	0.511223	0	0	2.10716	2.0374	1.50968	0.484002	0	0	2.65728	2.17324	1.30933	0.626047	0	0
	3.4	2.26858	2.01058	1.30107	0.218784	0	0	2.02469	2.04128	1.37921	0.504044	0	0	2.12778	2.03707	1.46328	0.481654	0	0	2.67066	2.17081	1.30949	0.611529	0	0
	3.41	2.28589	2.01112	1.40342	0.211515	0	0	2.01588	2.04241	1.36231	0.495341	0	0	2.15011	2.03389	1.41501	0.47732	0	0	2.67235	2.17729	1.31817	0.597698	0	0
	3.42	2.29811	2.00865	1.50423	0.215026	0	0	2.01667	2.04506	1.34866	0.485888	0	0	2.1591	2.03009	1.36139	0.469483	0	0	2.66283	2.17872	1.33852	0.586093	0	0
	3.43	2.30442	2.00737	1.59592	0.224565	0	0	2.02156	2.04953	1.34303	0.476114	0	0	2.1706	2.03278	1.30829	0.459411	0	0	2.66277	2.18207	1.36866	0.575321	0	0
	3.44	2.29986	2.00601	1.68515	0.236594	0	0	2.01916	2.04616	1.34577	0.466187	0	0	2.18453	2.02994	1.26726	0.44591	0	0	2.65715	2.18594	1.40414	0.568083	0	0
	3.45	2.2976	2.00641	1.75749	0.253048	0	0	2.01667	2.0439	1.35432	0.45733	0	0	2.19756	2.03591	1.24376	0.428971	0	0	2.64102	2.18707	1.44247	0.564383	0	0
	3.46	2.28779	2.00563	1.82612	0.277653	0	0	2.01736	2.0428	1.37202	0.449444	0	0	2.20598	2.03867	1.23754	0.413362	0	0	2.6315	2.18687	1.48482	0.563288	0	0
	3.47	2.28954	2.00607	1.89937	0.307005	0	0	2.02465	2.04536	1.39274	0.442533	0	0	2.20928	2.04561	1.24941	0.399066	0	0	2.62304	2.18326	1.52229	0.565442	0	0
	3.48	2.27226	2.00409	1.95424	0.34106	0	0	2.03752	2.04312	1.41615	0.438028	0	0	2.20592	2.04897	1.28546	0.387286	0	0	2.61241	2.18183	1.55854	0.569872	0	0
	3.49	2.26126	2.00593	1.9756	0.379259	0	0	2.03675	2.04496	1.43906	0.434267	0	0	2.1984	2.04977	1.31957	0.377047	0	0	2.59803	2.17896	1.59045	0.576082	0	0
	3.5	2.25144	2.00096	1.96377	0.415313	0	0	2.03423	2.04317	1.46353	0.432379	0	0	2.18674	2.04691	1.35623	0.370015	0	0	2.58024	2.17607	1.60982	0.585395	0	0
	3.51	2.23823	1.99959	1.93306	0.447547	0	0	2.0407	2.04129	1.4794	0.431308	0	0	2.17765	2.05574	1.38369	0.363779	0	0	2.57696	2.17198	1.6227	0.595753	0	0
	3.52	2.22428	2.00102	1.89546	0.472674	0	0	2.04556	2.0413	1.49471	0.431679	0	0	2.16189	2.0555	1.40884	0.359557	0	0	2.56425	2.16839	1.62372	0.604861	0	0
	3.53	2.20981	2	1.85269	0.495759	0	0	2.03907	2.03872	1.50473	0.431897	0	0	2.1527	2.05883	1.4287	0.355323	0	0	2.55215	2.16791	1.60314	0.613915	0	0
	3.54	2.20401	2.00136	1.80573	0.520526	0	0	2.04388	2.04169	1.51298	0.432693	0	0	2.14113	2.05562	1.44612	0.351994	0	0	2.55449	2.16454	1.56833	0.62049	0	0
	3.55	2.18956	1.99917	1.76995	0.5413	0	0	2.05608	2.0417	1.51813	0.433786	0	0	2.12699	2.05113	1.45582	0.350421	0	0	2.55899	2.1677	1.52168	0.622417	0	0
	3.56	2.18268	1.9966	1.72893	0.556761	0	0	2.05702	2.04352	1.52594	0.43517	0	0	2.12455	2.0531	1.46738	0.348971	0	0	2.55797	2.1727	1.45993	0.62028	0	0
	3.57	2.16475	1.995	1.67085	0.569108	0	0	2.05301	2.04166	1.53132	0.437073	0	0	2.12462	2.05221	1.47582	0.347417	0	0	2.54861	2.16865	1.39506	0.612642	0	0
	3.58	2.16309	1.99701	1.61863	0.577536	0	0	2.04255	2.0476	1.53632	0.439616	0	0	2.13226	2.05447	1.47912	0.346358	0	0	2.53865	2.17083	1.32691	0.59953	0	0
	3.59	2.1574	2.00056	1.57103	0.581558	0	0	2.04094	2.04943	1.54203	0.442015	0	0	2.13401	2.05546	1.49157	0.345349	0	0	2.54424	2.17417	1.26116	0.582821	0	0
	3.6	2.1444	2.00179	1.52833	0.583677	0	0	2.03614	2.04717	1.54531	0.444594	0	0	2.13657	2.05482	1.51078	0.344682	0	0	2.55434	2.17921	1.20324	0.560287	0	0
	3.61	2.13898	2.00316	1.50913	0.582136	0	0	2.03942	2.04983	1.54937	0.447677	0	0	2.13733	2.04641	1.53581	0.346656	0	0	2.55094	2.18233	1.1575	0.534548	0	0
	3.62	2.13887	2.00135	1.50483	0.579228	0	0	2.03776	2.0457	1.55465	0.450556	0	0	2.14399	2.04579	1.56664	0.350379	0	0	2.55423	2.18663	1.12088	0.506121	0	0
	3.63	2.13004	2.00236	1.49845	0.580797	0	0	2.04186	2.04639	1.55586	0.454309	0	0	2.14657	2.04711	1.59553	0.356199	0	0	2.55752	2.18329	1.106	0.476591	0	0
	3.64	2.11775	2.00002	1.50318	0.583285	0	0	2.03693	2.04643	1.56181	0.458279	0	0	2.15153	2.04972	1.62118	0.363662	0	0	2.54583	2.18736	1.10854	0.446736	0	0
	3.65	2.11296	1.99624	1.531	0.583124	0	0	2.03042	2.04565	1.56615	0.461216	0	0	2.15321	2.0497	1.63501	0.370934	0	0	2.53021	2.18805	1.13001	0.418858	0	0
	3.66	2.10762	1.99805	1.54845	0.583273	0	0	2.03688	2.04123	1.56664	0.466071	0	0	2.15156	2.05326	1.64034	0.379956	0	0	2.51574	2.1871	1.16579	0.394032	0	0
	3.67	2.10399	2.00165	1.55944	0.590303	0	0	2.03757	2.04201	1.56662	0.470242	0	0	2.14748	2.04966	1.64202	0.387481	0	0	2.50405	2.18926	1.21079	0.373313	0	0
	3.68	2.09216	2.00025	1.59538	0.598105	0	0	2.04246	2.04127	1.56949	0.474141	0	0	2.15088	2.04579	1.64506	0.394766	0	0	2.49066	2.18783	1.26075	0.356627	0	0
	3.69	2.07924	1.99766	1.63989	0.604519	0	0	2.0432	2.0417	1.56079	0.478106	0	0	2.14585	2.03573	1.63687	0.402691	0	0	2.46278	2.18736	1.30789	0.342923	0	0
	3.7	2.07184	2.00242	1.66557	0.617197	0	0	2.04888	2.04092	1.55224	0.481896	0	0	2.13996	2.03449	1.62875	0.410799	0	0	2.43873	2.19191	1.35061	0.332979	0	0
	3.71	2.05743	1.99986	1.68399	0.633246	0	0	2.05691	2.0431	1.53866	0.484163	0	0	2.13508	2.03572	1.61431	0.417569	0	0	2.42029	2.18568	1.38101	0.325074	0	0
	3.72	2.05046	1.9961	1.70914	0.649449	0	0	2.06503	2.04271	1.51926	0.485789	0	0	2.13842	2.03403	1.5913	0.422863	0	0	2.40404	2.18402	1.40139	0.319688	0	0
	3.73	2.04818	1.99513	1.72059	0.663831	0	0	2.0617	2.04606	1.50104	0.485645	0	0	2.13833	2.031	1.56632	0.426179	0	0	2.37379	2.18639	1.40976	0.313914	0	0
	3.74	2.04474	1.99848	1.71412	0.679229	0	0	2.06664	2.04603	1.4786	0.483836	0	0	2.14423	2.0306	1.52878	0.42778	0	0	2.34526	2.18833	1.40794	0.307526	0	0
	3.75	2.04067	2.00369	1.68676	0.695996	0	0	2.07633	2.04792	1.45764	0.482205	0	0	2.15336	2.02761	1.50269	0.429024	0	0	2.32514	2.1838	1.39624	0.300585	0	0
	3.76	2.03254	2.00747	1.66934	0.709734	0	0	2.08025	2.049	1.44079	0.477796	0	0	2.15921	2.02595	1.48342	0.425477	0	0	2.30391	2.18092	1.38395	0.292029	0	0
	3.77	2.0285	2.0027	1.65603	0.716164	0	0	2.08598	2.04527	1.42869	0.473183	0	0	2.1683	2.02233	1.46652	0.423603	0	0	2.28603	2.18354	1.37388	0.282442	0	0
	3.78	2.02446	2.00251	1.62827	0.724321	0	0	2.08828	2.04382	1.41025	0.468024	0	0	2.16906	2.02521	1.45761	0.421623	0	0	2.26758	2.18499	1.36934	0.272256	0	0
	3.79	2.02449	1.99933	1.6112	0.734966	0	0	2.09714	2.04085	1.40471	0.462616	0	0	2.17576	2.03166	1.46525	0.418578	0	0	2.25913	2.18548	1.37721	0.262254	0	0
	3.8	2.02274	1.99456	1.62228	0.741818	0	0	2.11085	2.04234	1.39881	0.455496	0	0	2.19089	2.03354	1.46234	0.417374	0	0	2.24234	2.1788	1.3984	0.253686	0	0
	3.81	2.02164	1.99599	1.62156	0.749458	0	0	2.11496	2.03903	1.39897	0.449439	0	0	2.2033	2.03262	1.46578	0.415926	0	0	2.22204	2.18682	1.4347	0.247953	0	0
	3.82	2.0148	2.00137	1.60676	0.759846	0	0	2.11399	2.03905	1.40305	0.443069	0	0	2.21491	2.03493	1.4764	0.413253	0	0	2.20263	2.1916	1.48521	0.245971	0	0
	3.83	2.00904	2.00651	1.61672	0.767747	0	0	2.13586	2.03311	1.41426	0.437959	0	0	2.22066	2.03665	1.47915	0.412218	0	0	2.19268	2.18852	1.5424	0.248816	0	0
	3.84	2.01535	2.00869	1.63286	0.773104	0	0	2.13757	2.02901	1.42379	0.433763	0	0	2.21229	2.04256	1.49504	0.412094	0	0	2.18209	2.18442	1.59828	0.256945	0	0
	3.85	2.02057	2.00665	1.6363	0.783512	0	0	2.14565	2.02937	1.43794	0.42998	0	0	2.21163	2.04813	1.50192	0.411644	0	0	2.17376	2.18875	1.64815	0.268906	0	0
	3.86	2.02061	2.00739	1.63307	0.79692	0	0	2.15295	2.03016	1.44604	0.426758	0	0	2.20744	2.0481	1.49985	0.414565	0	0	2.16543	2.18998	1.68471	0.28323	0	0
	3.87	2.01373	2.00734	1.64095	0.808536	0	0	2.16025	2.03199	1.45412	0.424599	0	0	2.20502	2.04649	1.49982	0.41378	0	0	2.15763	2.19811	1.70211	0.299151	0	0
	3.88	2.0103	2.00849	1.6323	0.815283	0	0	2.1675	2.03677	1.4625	0.421902	0	0	2.19912	2.04261	1.49824	0.412176	0	0	2.15319	2.1981	1.70189	0.315119	0	0
	3.89	2.00974	2.00963	1.60606	0.823453	0	0	2.17793	2.03375	1.47122	0.42011	0	0	2.19251	2.04262	1.48369	0.412044	0	0	2.14147	2.19788	1.68431	0.329494	0	0
	3.9	2.0103	2.0132	1.58443	0.830771	0	0	2.17633	2.03563	1.47848	0.418821	0	0	2.18737	2.04233	1.49178	0.411159	0	0	2.12984	2.20477	1.64975	0.341374	0	0
	3.91	2.01201	2.01771	1.57922	0.834806	0	0	2.17712	2.03973	1.48759	0.418195	0	0	2.17667	2.04655	1.49762	0.410084	0	0	2.11837	2.19867	1.60334	0.349389	0	0
	3.92	2.01489	2.01667	1.5677	0.838697	0	0	2.18123	2.04308	1.49838	0.418195	0	0	2.16083	2.04393	1.49997	0.411521	0	0	2.11054	2.19579	1.54657	0.352903	0	0
	3.93	2.02118	2.01767	1.54713	0.84358	0	0	2.17801	2.0468	1.5071	0.418209	0	0	2.15517	2.0374	1.50471	0.411521	0	0	2.10668	2.20392	1.4883	0.352214	0	0
	3.94	2.01484	2.01271	1.5332	0.847635	0	0	2.18272	2.05091	1.51795	0.419629	0	0	2.15436	2.03452	1.50953	0.412036	0	0	2.10786	2.20369	1.43405	0.346212	0	0
	3.95	2.00917	2.01509	1.52032	0.847607	0	0	2.1818	2.05208	1.52681	0.420934	0	0	2.14594	2.03228	1.51098	0.412452	0	0	2.11058	2.20266	1.38634	0.337176	0	0
	3.96	2.01261	2.01211	1.51446	0.846666	0	0	2.18586	2.04758	1.54004	0.423538	0	0	2.14594	2.03106	1.52109	0.412703	0	0	2.11997	2.20521	1.34926	0.325716	0	0
	3.97	2.0172	2.01452	1.50809	0.845956	0	0	2.19394	2.04423	1.54624	0.426175	0	0	2.13919	2.037	1.52048	0.414537	0	0	2.12661	2.1975	1.32783	0.312103	0	0
	3.98	2.01724	2.01553	1.51401	0.848745	0	0	2.20058	2.0368	1.55706	0.430125	0	0	2.14103	2.03644	1.52117	0.417316	0	0	2.1344	2.19651	1.3172	0.298104	0	0
	3.99	2.01606	2.01832	1.53131	0.850526	0	0	2.20303	2.04238	1.56342	0.433389	0	0	2.14445	2.0352	1.52564	0.417665	0	0	2.14728	2.19476	1.31459	0.284411	0	0
	4	2.01378	2.01534	1.54449	0.852613	0	0	2.21267	2.03789	1.57231	0.437915	0	0	2.14035	2.03687	1.51236	0.418269	0	0	2.15555	2.19236	1.32102	0.271561	0	0
	4.01	2.01501	2.01196	1.54425	0.85785	0	0	2.21982	2.03597	1.5743	0.442412	0	0	2.14877	2.03368	1.49403	0.41975	0	0	2.16331	2.19618	1.33521	0.259164	0	0
	4.02	2.01498	2.01257	1.54877	0.861848	0	0	2.22301	2.03744	1.57839	0.447694	0	0	2.15215	2.04255	1.48159	0.417934	0	0	2.17053	2.19448	1.35576	0.247859	0	0
	4.03	2.01392	2.00879	1.55839	0.864552	0	0	2.22296	2.03858	1.5743	0.452235	0	0	2.15714	2.04629	1.46592	0.415677	0	0	2.17887	2.18488	1.37949	0.238952	0	0
	4.04	2.01493	2.01054	1.55564	0.867947	0	0	2.22868	2.04222	1.56778	0.456718	0	0	2.16223	2.04724	1.44256	0.412605	0	0	2.18385	2.1853	1.40799	0.232637	0	0
	4.05	2.013	2.00977	1.56287	0.873471	0	0	2.23275	2.04178	1.55878	0.460026	0	0	2.17394	2.04727	1.43046	0.408904	0	0	2.19168	2.18983	1.44316	0.228304	0	0
	4.06	2.01226	2.00764	1.5662	0.877726	0	0	2.23182	2.0429	1.54368	0.462583	0	0	2.17329	2.05084	1.42098	0.403965	0	0	2.18168	2.17764	1.47104	0.226136	0	0
	4.07	2.00805	2.00961	1.56613	0.884305	0	0	2.23146	2.04551	1.52417	0.465185	0	0	2.17515	2.05209	1.41028	0.398823	0	0	2.18283	2.17838	1.49273	0.227456	0	0
	4.08	2.01025	2.00784	1.55367	0.8882	0	0	2.23346	2.04997	1.5023	0.465236	0	0	2.16655	2.05695	1.39051	0.393962	0	0	2.17727	2.1779	1.51041	0.228555	0	0
	4.09	2.0113	2.00848	1.53748	0.89157	0	0	2.23245	2.04808	1.4762	0.46391	0	0	2.17046	2.06314	1.36643	0.387949	0	0	2.17171	2.1784	1.52264	0.230028	0	0
	4.1	2.01528	2.01027	1.52217	0.892644	0	0	2.22734	2.05333	1.443	0.460712	0	0	2.17113	2.0654	1.34848	0.378814	0	0	2.17676	2.17505	1.52861	0.232043	0	0
	4.11	2.01626	2.01207	1.52379	0.891114	0	0	2.23511	2.05037	1.41653	0.455501	0	0	2.15672	2.06217	1.32562	0.36726	0	0	2.17459	2.17405	1.53074	0.234261	0	0
	4.12	2.01562	2.01192	1.51288	0.892224	0	0	2.24213	2.04663	1.38838	0.448222	0	0	2.15001	2.05504	1.3057	0.357183	0	0	2.17794	2.17715	1.53232	0.237727	0	0
	4.13	2.01673	2.01473	1.4932	0.896697	0	0	2.24283	2.04665	1.36391	0.440394	0	0	2.14408	2.05302	1.29652	0.346042	0	0	2.17963	2.18529	1.53049	0.239589	0	0
	4.14	2.02033	2.01857	1.48361	0.896172	0	0	2.24169	2.04366	1.34003	0.430693	0	0	2.14459	2.04726	1.29823	0.334553	0	0	2.17743	2.19081	1.52825	0.241629	0	0
	4.15	2.02671	2.01639	1.47675	0.890216	0	0	2.24147	2.04181	1.31639	0.420214	0	0	2.14282	2.04306	1.30154	0.322894	0	0	2.16571	2.18557	1.51909	0.242988	0	0
	4.16	2.02338	2.01975	1.47194	0.885259	0	0	2.2389	2.04592	1.29653	0.407896	0	0	2.15247	2.04312	1.30536	0.311812	0	0	2.16574	2.19944	1.51948	0.244402	0	0
	4.17	2.02576	2.02137	1.48537	0.883918	0	0	2.2341	2.05261	1.2809	0.393582	0	0	2.16969	2.04027	1.32132	0.302645	0	0	2.15673	2.19394	1.52192	0.244579	0	0
	4.18	2.02751	2.02418	1.52116	0.886673	0	0	2.23488	2.05188	1.26359	0.379844	0	0	2.18966	2.03642	1.34842	0.292554	0	0	2.15229	2.19441	1.53059	0.24658	0	0
	4.19	2.03214	2.02618	1.55979	0.890947	0	0	2.2365	2.05416	1.25705	0.365491	0	0	2.19975	2.03002	1.38109	0.285449	0	0	2.14456	2.19393	1.54118	0.249496	0	0
	4.2	2.03333	2.02615	1.58028	0.897776	0	0	2.23816	2.04859	1.25924	0.34986	0	0	2.21069	2.02949	1.4063	0.281238	0	0	2.13513	2.19538	1.55889	0.253968	0	0
	4.21	2.03095	2.02493	1.57754	0.906616	0	0	2.22131	2.04602	1.26376	0.335595	0	0	2.22733	2.03935	1.44799	0.279134	0	0	2.13963	2.19586	1.5789	0.259185	0	0
	4.22	2.03098	2.02743	1.57964	0.912596	0	0	2.21499	2.04979	1.27271	0.321934	0	0	2.24141	2.03977	1.48488	0.276896	0	0	2.13135	2.18916	1.59695	0.265719	0	0
	4.23	2.03211	2.02376	1.58658	0.914374	0	0	2.2149	2.05351	1.2925	0.309542	0	0	2.24218	2.03985	1.51556	0.27826	0	0	2.11696	2.18483	1.61549	0.274903	0	0
	4.24	2.0309	2.01893	1.58812	0.919397	0	0	2.21647	2.05356	1.32059	0.29785	0	0	2.2406	2.03996	1.53766	0.281294	0	0	2.10803	2.17909	1.63097	0.284297	0	0
	4.25	2.02522	2.01828	1.58294	0.928704	0	0	2.21088	2.05064	1.34906	0.288109	0	0	2.24892	2.04273	1.55879	0.285516	0	0	2.10367	2.17766	1.64701	0.295423	0	0
	4.26	2.03036	2.02105	1.58405	0.938096	0	0	2.2101	2.05026	1.37985	0.282205	0	0	2.24574	2.03834	1.57104	0.289484	0	0	2.09461	2.17287	1.65638	0.306196	0	0
	4.27	2.03616	2.01664	1.57186	0.942223	0	0	2.21167	2.04622	1.41265	0.277016	0	0	2.23087	2.03563	1.5755	0.293053	0	0	2.09117	2.17382	1.66853	0.31849	0	0
	4.28	2.03158	2.01618	1.54071	0.944397	0	0	2.20687	2.04918	1.45178	0.273787	0	0	2.21093	2.04262	1.57736	0.297782	0	0	2.0877	2.1772	1.6762	0.331034	0	0
	4.29	2.02991	2.01337	1.50525	0.945068	0	0	2.2029	2.04283	1.47992	0.271856	0	0	2.19917	2.04829	1.58207	0.302042	0	0	2.09528	2.17697	1.69011	0.344791	0	0
	4.3	2.02531	2.01357	1.48003	0.943248	0	0	2.20119	2.04648	1.51046	0.27376	0	0	2.18594	2.04342	1.59989	0.306775	0	0	2.09015	2.17694	1.6963	0.35867	0	0
	4.31	2.0289	2.01643	1.4572	0.939973	0	0	2.20692	2.05093	1.54101	0.276229	0	0	2.17176	2.04213	1.61148	0.312037	0	0	2.07773	2.18268	1.70045	0.374437	0	0
	4.32	2.02608	2.00873	1.44096	0.935091	0	0	2.20687	2.04719	1.56932	0.280129	0	0	2.15777	2.04349	1.63067	0.320503	0	0	2.07918	2.19036	1.70464	0.388952	0	0
	4.33	2.0213	2.00964	1.43472	0.929107	0	0	2.20682	2.04051	1.59131	0.28599	0	0	2.15358	2.04676	1.65403	0.328419	0	0	2.07517	2.19562	1.70448	0.402988	0	0
	4.34	2.01945	2.01247	1.43305	0.923978	0	0	2.19805	2.03756	1.6116	0.292484	0	0	2.14449	2.04905	1.68121	0.337951	0	0	2.0789	2.20112	1.70342	0.418248	0	0
	4.35	2.02382	2.01432	1.43752	0.919928	0	0	2.18915	2.04281	1.62894	0.300934	0	0	2.12451	2.05714	1.7043	0.349104	0	0	2.07988	2.20999	1.70925	0.432067	0	0
	4.36	2.02207	2.01037	1.44063	0.916056	0	0	2.18832	2.04393	1.64182	0.30944	0	0	2.11117	2.06004	1.73262	0.361834	0	0	2.08378	2.21049	1.72037	0.447456	0	0
	4.37	2.01853	2.01239	1.44353	0.912771	0	0	2.17544	2.04093	1.6572	0.318499	0	0	2.10611	2.06517	1.75306	0.376647	0	0	2.08157	2.21122	1.7295	0.464061	0	0
	4.38	2.02183	2.00986	1.44433	0.9079	0	0	2.17383	2.03422	1.66606	0.328195	0	0	2.10375	2.05733	1.76072	0.392344	0	0	2.07661	2.20925	1.74691	0.482091	0	0
	4.39	2.0211	2.00789	1.44433	0.903807	0	0	2.16571	2.04093	1.67484	0.339266	0	0	2.09383	2.05139	1.75403	0.407493	0	0	2.06725	2.2066	1.75555	0.500626	0	0
	4.4	2.02902	2.00834	1.44569	0.90004	0	0	2.15689	2.04167	1.68178	0.350353	0	0	2.08804	2.05472	1.72335	0.420752	0	0	2.05292	2.20875	1.75729	0.520697	0	0
	4.41	2.03178	2.00336	1.45128	0.89617	0	0	2.15361	2.04203	1.68423	0.361471	0	0	2.08658	2.05091	1.68553	0.431645	0	0	2.05023	2.20329	1.74909	0.539188	0	0
	4.42	2.03392	2.00915	1.45199	0.893369	0	0	2.152	2.04351	1.68212	0.372595	0	0	2.08987	2.05099	1.63901	0.438026	0	0	2.04152	2.19801	1.73044	0.556414	0	0
	4.43	2.03398	2.00536	1.44786	0.890497	0	0	2.14637	2.04533	1.67543	0.383019	0	0	2.09583	2.05371	1.59061	0.443329	0	0	2.04259	2.19275	1.70487	0.571503	0	0
	4.44	2.03579	2.001	1.44463	0.886655	0	0	2.1448	2.04493	1.66416	0.393463	0	0	2.09009	2.0528	1.54627	0.445695	0	0	2.04047	2.19178	1.67862	0.583342	0	0
	4.45	2.03238	1.99924	1.43688	0.881414	0	0	2.15375	2.04191	1.65278	0.402558	0	0	2.09101	2.04549	1.51463	0.445653	0	0	2.03931	2.18653	1.64367	0.594235	0	0
	4.46	2.03644	1.99846	1.43234	0.876392	0	0	2.14249	2.04226	1.6397	0.410323	0	0	2.091	2.04423	1.48271	0.44436	0	0	2.04327	2.19085	1.60899	0.603306	0	0
	4.47	2.03472	1.99792	1.42539	0.870822	0	0	2.14734	2.04075	1.6664	0.418063	0	0	2.08695	2.04336	1.47113	0.442045	0	0	2.04893	2.19252	1.5777	0.607986	0	0
	4.48	2.03647	1.99976	1.42086	0.866326	0	0	2.13765	2.04075	1.71098	0.424592	0	0	2.0853	2.04962	1.47604	0.438578	0	0	2.05173	2.19186	1.54173	0.610626	0	0
	4.49	2.03772	2.0006	1.4148	0.860002	0	0	2.12473	2.03685	1.75823	0.442983	0	0	2.09843	2.05042	1.4982	0.437761	0	0	2.05057	2.19089	1.51321	0.611231	0	0
	4.5	2.03487	1.99745	1.41024	0.853144	0	0	2.11499	2.03577	1.80295	0.465346	0	0	2.10649	2.04958	1.53648	0.439069	0	0	2.06213	2.18826	1.49733	0.609214	0	0
	4.51	2.02796	2.00322	1.40468	0.845958	0	0	2.10124	2.03539	1.85152	0.487168	0	0	2.11949	2.0523	1.57904	0.443865	0	0	2.07264	2.18633	1.48544	0.608048	0	0
	4.52	2.03147	2.00179	1.408	0.83876	0	0	2.08987	2.0387	1.85811	0.508217	0	0	2.12673	2.05108	1.61099	0.452072	0	0	2.07577	2.18823	1.47669	0.607027	0	0
	4.53	2.03147	2.00738	1.41606	0.832276	0	0	2.08104	2.03767	1.85542	0.529202	0	0	2.13162	2.05086	1.63247	0.4603	0	0	2.08575	2.19207	1.46192	0.6054	0	0
	4.54	2.03028	2.00994	1.4269	0.827138	0	0	2.06971	2.03731	1.85485	0.549555	0	0	2.1514	2.05227	1.64303	0.468262	0	0	2.08176	2.19326	1.43751	0.602865	0	0
	4.55	2.03662	2.00972	1.44253	0.823158	0	0	2.05354	2.03546	1.86169	0.571116	0	0	2.16963	2.05391	1.63138	0.475474	0	0	2.08508	2.19489	1.40712	0.595545	0	0
	4.56	2.02915	2.0117	1.45617	0.819843	0	0	2.05034	2.037	1.87457	0.592769	0	0	2.19279	2.05796	1.61297	0.48317	0	0	2.09164	2.18795	1.36979	0.585616	0	0
	4.57	2.02571	2.00908	1.46877	0.818231	0	0	2.04791	2.04144	1.85192	0.615853	0	0	2.226	2.05834	1.58504	0.488177	0	0	2.08874	2.19058	1.32915	0.573686	0	0
	4.58	2.02517	2.00863	1.47721	0.81662	0	0	2.04711	2.04665	1.81018	0.64067	0	0	2.26169	2.0565	1.54825	0.491346	0	0	2.09973	2.19178	1.29562	0.558661	0	0
	4.59	2.02398	2.00802	1.48531	0.815981	0	0	2.05599	2.05054	1.76979	0.654285	0	0	2.2943	2.05784	1.49395	0.491631	0	0	2.10306	2.19899	1.26288	0.54154	0	0
	4.6	2.01938	2.00718	1.48527	0.815016	0	0	2.06405	2.05241	1.72282	0.663422	0	0	2.32938	2.0611	1.43711	0.488733	0	0	2.1113	2.20235	1.23481	0.522181	0	0
	4.61	2.02522	2.006	1.48587	0.814596	0	0	2.06573	2.05505	1.65799	0.673058	0	0	2.36704	2.05886	1.37825	0.481507	0	0	2.10807	2.20832	1.21639	0.5005	0	0
	4.62	2.01887	2.00801	1.47904	0.812968	0	0	2.06019	2.05843	1.62926	0.682162	0	0	2.40885	2.06111	1.32604	0.470894	0	0	2.11823	2.21241	1.20789	0.478494	0	0
	4.63	2.01887	2.00602	1.47345	0.811572	0	0	2.05368	2.05541	1.60582	0.687686	0	0	2.44399	2.06077	1.28336	0.457888	0	0	2.11718	2.21411	1.2212	0.45686	0	0
	4.64	2.01199	2.00506	1.46532	0.808493	0	0	2.05852	2.05613	1.57214	0.69275	0	0	2.47995	2.06112	1.24952	0.443826	0	0	2.13067	2.21439	1.25104	0.436684	0	0
	4.65	2.00683	2.00366	1.45618	0.805532	0	0	2.05769	2.05904	1.5308	0.694913	0	0	2.51344	2.05988	1.23028	0.429199	0	0	2.13186	2.21104	1.29242	0.422104	0	0
	4.66	2.00676	2.00165	1.44439	0.802206	0	0	2.05446	2.05643	1.48934	0.694527	0	0	2.54457	2.05689	1.22462	0.412673	0	0	2.12196	2.21344	1.34046	0.411137	0	0
	4.67	2.01714	2.00264	1.42853	0.797315	0	0	2.048	2.05721	1.43949	0.691328	0	0	2.55563	2.05619	1.22555	0.396772	0	0	2.12704	2.2118	1.39286	0.403983	0	0
	4.68	2.01774	2.00248	1.40885	0.791706	0	0	2.04643	2.06095	1.39149	0.684514	0	0	2.56013	2.05932	1.2363	0.382211	0	0	2.12826	2.21488	1.44079	0.399593	0	0
	4.69	2.02239	2.00388	1.38247	0.782962	0	0	2.04966	2.05872	1.34919	0.674742	0	0	2.54543	2.06446	1.26568	0.368404	0	0	2.13998	2.212	1.48937	0.398225	0	0
	4.7	2.02296	2.00889	1.35734	0.77297	0	0	2.04652	2.05876	1.3163	0.662622	0	0	2.53748	2.06379	1.30523	0.356731	0	0	2.14669	2.21273	1.53345	0.40085	0	0
	4.71	2.02581	2.00812	1.33037	0.760223	0	0	2.04491	2.05617	1.30111	0.649648	0	0	2.52539	2.06209	1.35827	0.348279	0	0	2.16215	2.21326	1.57799	0.407322	0	0
	4.72	2.03097	2.00553	1.31269	0.746354	0	0	2.04569	2.0502	1.29726	0.636659	0	0	2.4925	2.0608	1.42392	0.343247	0	0	2.16753	2.21349	1.61595	0.41599	0	0
	4.73	2.03738	2.00816	1.29632	0.731112	0	0	2.04814	2.05687	1.30127	0.625326	0	0	2.46195	2.05818	1.49437	0.343262	0	0	2.18686	2.21208	1.64722	0.427589	0	0
	4.74	2.03967	2.01096	1.28307	0.716051	0	0	2.04242	2.05617	1.31526	0.614408	0	0	2.42974	2.06243	1.56586	0.347498	0	0	2.20222	2.21044	1.66769	0.439844	0	0
	4.75	2.03224	2.01377	1.26878	0.700213	0	0	2.04399	2.05806	1.33221	0.603482	0	0	2.39574	2.06698	1.63047	0.355184	0	0	2.23559	2.21553	1.68576	0.453695	0	0
	4.76	2.03634	2.01105	1.25266	0.682731	0	0	2.0504	2.05989	1.34837	0.594671	0	0	2.35424	2.06866	1.68243	0.366376	0	0	2.26996	2.21797	1.70018	0.467514	0	0
	4.77	2.02716	2.00891	1.23277	0.663758	0	0	2.05211	2.05579	1.36952	0.586725	0	0	2.31699	2.07005	1.72587	0.3791	0	0	2.30555	2.21728	1.71496	0.482668	0	0
	4.78	2.02779	2.00915	1.21037	0.642757	0	0	2.05049	2.05392	1.39671	0.580201	0	0	2.28758	2.06756	1.76462	0.393394	0	0	2.33947	2.21661	1.72321	0.499444	0	0
	4.79	2.03046	2.00958	1.18671	0.620591	0	0	2.03757	2.05133	1.42404	0.575579	0	0	2.2632	2.06443	1.79939	0.409568	0	0	2.37061	2.21909	1.72965	0.517003	0	0
	4.8	2.03601	2.01059	1.16238	0.596751	0	0	2.04163	2.05462	1.45415	0.572743	0	0	2.23634	2.06709	1.83135	0.427902	0	0	2.41414	2.21889	1.72791	0.533816	0	0
	4.81	2.03885	2.00606	1.13589	0.570817	0	0	2.04482	2.05944	1.48521	0.572067	0	0	2.20963	2.06655	1.85533	0.448651	0	0	2.45422	2.21363	1.71565	0.549948	0	0
	4.82	2.04512	2.00307	1.10829	0.543155	0	0	2.04712	2.05798	1.51749	0.57308	0	0	2.19207	2.06891	1.86685	0.470159	0	0	2.49886	2.21223	1.69713	0.564477	0	0
	4.83	2.04958	1.99646	1.07739	0.512691	0	0	2.04791	2.05392	1.55274	0.575799	0	0	2.16955	2.0729	1.86576	0.491042	0	0	2.54689	2.21297	1.67057	0.576853	0	0
	4.84	2.07384	1.99504	1.04899	0.480664	0	0	2.05917	2.05163	1.58586	0.580785	0	0	2.15452	2.07196	1.84907	0.51038	0	0	2.5938	2.21483	1.64404	0.587762	0	0
	4.85	2.0985	1.99802	1.02581	0.445788	0	0	2.06092	2.05199	1.62595	0.58844	0	0	2.13864	2.0707	1.82377	0.528418	0	0	2.62552	2.21412	1.61394	0.595041	0	0
	4.86	2.11864	2.00016	1.01655	0.409709	0	0	2.05437	2.05052	1.66999	0.597616	0	0	2.12781	2.07072	1.79113	0.54458	0	0	2.66851	2.21293	1.5875	0.60165	0	0
	4.87	2.14972	2.00209	1.02955	0.373764	0	0	2.05026	2.04903	1.7116	0.610561	0	0	2.12688	2.07206	1.75373	0.559134	0	0	2.70477	2.21797	1.56125	0.605378	0	0
	4.88	2.17737	2.0038	1.06846	0.339993	0	0	2.04865	2.04945	1.7493	0.626386	0	0	2.12386	2.0653	1.70654	0.571048	0	0	2.73604	2.21823	1.54281	0.608261	0	0
	4.89	2.19309	2.00197	1.13573	0.312607	0	0	2.0576	2.0558	1.77917	0.643757	0	0	2.12251	2.06564	1.65533	0.580108	0	0	2.76393	2.2175	1.52413	0.609749	0	0
	4.9	2.21756	2.00034	1.22708	0.291631	0	0	2.04629	2.04917	1.79171	0.662628	0	0	2.12268	2.06372	1.60118	0.585176	0	0	2.77671	2.21538	1.51408	0.610406	0	0
	4.91	2.23312	2.00226	1.33641	0.279584	0	0	2.04302	2.04471	1.79278	0.680696	0	0	2.12352	2.06443	1.54917	0.587265	0	0	2.78733	2.21561	1.50616	0.610311	0	0
	4.92	2.25503	2.00546	1.44639	0.276273	0	0	2.03577	2.04434	1.77837	0.697372	0	0	2.13187	2.06351	1.50364	0.586938	0	0	2.79229	2.21134	1.5063	0.610432	0	0
	4.93	2.26491	2.00689	1.55872	0.281557	0	0	2.03419	2.04658	1.75022	0.713515	0	0	2.14517	2.06252	1.46291	0.584561	0	0	2.7861	2.20751	1.51056	0.610472	0	0
	4.94	2.26549	2.00869	1.66345	0.293456	0	0	2.02781	2.047	1.71147	0.726597	0	0	2.14355	2.0605	1.42533	0.581108	0	0	2.7788	2.20947	1.51674	0.612011	0	0
	4.95	2.26844	2.00371	1.76065	0.312608	0	0	2.01796	2.04405	1.66261	0.737092	0	0	2.14689	2.05622	1.39664	0.574984	0	0	2.76715	2.21116	1.52867	0.614198	0	0
	4.96	2.26553	2.00257	1.84465	0.337973	0	0	2.02367	2.04335	1.60648	0.743628	0	0	2.15355	2.05818	1.37631	0.566745	0	0	2.75939	2.2126	1.53464	0.616319	0	0
	4.97	2.25915	2.00696	1.91401	0.369382	0	0	2.03164	2.04486	1.55103	0.745764	0	0	2.15774	2.05881	1.36051	0.558534	0	0	2.75217	2.20636	1.53833	0.620722	0	0
	4.98	2.24117	2.00544	1.96391	0.404672	0	0	2.03318	2.04136	1.49828	0.745203	0	0	2.16441	2.063	1.3555	0.55057	0	0	2.74713	2.20397	1.53639	0.622907	0	0
	4.99	2.23367	2.00744	1.99413	0.441348	0	0	2.02905	2.03862	1.45476	0.741783	0	0	2.1677	2.061	1.3545	0.542774	0	0	2.75211	2.20421	1.5282	0.625769	0	0
	5	2.21916	2.00349	1.99716	0.478327	0	0	2.02976	2.04148	1.42759	0.736579	0	0	2.17189	2.05478	1.34691	0.535274	0	0	2.76048	2.2004	1.5075	0.627259	0	0
	5.01	2.20472	2.0019	1.97826	0.514485	0	0	2.02577	2.03946	1.40959	0.730165	0	0	2.17355	2.05535	1.33635	0.526761	0	0	2.76488	2.20591	1.48704	0.626441	0	0
	5.02	2.18571	2.0027	1.94853	0.546977	0	0	2.03009	2.04341	1.40264	0.724216	0	0	2.17354	2.05492	1.32055	0.516463	0	0	2.7789	2.21285	1.45865	0.623413	0	0
	5.03	2.18171	2.00464	1.90594	0.575518	0	0	2.03751	2.04779	1.40355	0.718299	0	0	2.17943	2.05199	1.30944	0.505596	0	0	2.79617	2.21025	1.43006	0.618254	0	0
	5.04	2.16951	2.00359	1.85727	0.601573	0	0	2.03284	2.05217	1.41428	0.712811	0	0	2.18523	2.05236	1.3047	0.493458	0	0	2.80904	2.20164	1.40204	0.610925	0	0
	5.05	2.15914	2.00551	1.8027	0.623338	0	0	2.03306	2.05612	1.42595	0.707876	0	0	2.18278	2.0511	1.3075	0.482905	0	0	2.82354	2.19664	1.37388	0.602153	0	0
	5.06	2.1435	2.00763	1.74682	0.642109	0	0	2.0277	2.05858	1.442	0.704655	0	0	2.18439	2.04594	1.31539	0.473092	0	0	2.83133	2.1988	1.35168	0.591278	0	0
	5.07	2.13313	2.00126	1.6816	0.655106	0	0	2.01915	2.06179	1.46368	0.702178	0	0	2.18509	2.04499	1.32984	0.463562	0	0	2.83912	2.20075	1.33358	0.578142	0	0
	5.08	2.12325	1.999	1.61633	0.663685	0	0	2.01379	2.06407	1.49116	0.70104	0	0	2.18336	2.04794	1.34719	0.454864	0	0	2.85081	2.20176	1.32361	0.565013	0	0
	5.09	2.10474	1.99996	1.54987	0.666443	0	0	2.01637	2.06814	1.51744	0.702002	0	0	2.17743	2.05209	1.37225	0.446697	0	0	2.84972	2.20301	1.32778	0.551188	0	0
	5.1	2.09377	2.00527	1.49841	0.664894	0	0	2.02382	2.06771	1.54844	0.705245	0	0	2.1707	2.0596	1.41269	0.440912	0	0	2.84465	2.20467	1.34813	0.538837	0	0
	5.11	2.08798	2.00724	1.45533	0.659922	0	0	2.02309	2.07183	1.57668	0.709844	0	0	2.15983	2.059	1.46187	0.437986	0	0	2.84963	2.20685	1.37646	0.529458	0	0
	5.12	2.07645	2.00541	1.42471	0.65454	0	0	2.02296	2.07036	1.60188	0.716595	0	0	2.14825	2.05678	1.52244	0.439569	0	0	2.84746	2.20259	1.41288	0.523627	0	0
	5.13	2.06425	2.00602	1.4057	0.647726	0	0	2.02218	2.06252	1.62089	0.72386	0	0	2.13245	2.05582	1.58583	0.444385	0	0	2.83855	2.20424	1.45339	0.52067	0	0
	5.14	2.06138	2.00725	1.39799	0.639549	0	0	2.01734	2.06473	1.63723	0.732322	0	0	2.12917	2.05428	1.64964	0.452865	0	0	2.82239	2.21193	1.48971	0.519917	0	0
	5.15	2.04862	2.00887	1.39878	0.631207	0	0	2.01167	2.05771	1.64359	0.741221	0	0	2.11999	2.05827	1.70463	0.464498	0	0	2.81958	2.20767	1.52022	0.522105	0	0
	5.16	2.0434	2.01284	1.40816	0.62348	0	0	2.01229	2.05361	1.64529	0.750682	0	0	2.1068	2.06093	1.75536	0.479108	0	0	2.81003	2.20075	1.54681	0.525764	0	0
	5.17	2.0353	2.01503	1.43378	0.618381	0	0	2.00985	2.05514	1.63551	0.759326	0	0	2.09039	2.06065	1.79579	0.495802	0	0	2.79611	2.20194	1.5631	0.530884	0	0
	5.18	2.02731	2.01584	1.46634	0.614918	0	0	2.00887	2.05581	1.61673	0.767096	0	0	2.08146	2.05386	1.81696	0.514559	0	0	2.7721	2.2024	1.56923	0.537471	0	0
	5.19	2.03197	2.01205	1.50198	0.615893	0	0	2.00479	2.05172	1.58917	0.772648	0	0	2.07097	2.04757	1.81782	0.534152	0	0	2.75476	2.20359	1.56499	0.542566	0	0
	5.2	2.0239	2.01387	1.53292	0.619183	0	0	2.00078	2.05513	1.55712	0.775959	0	0	2.05609	2.03912	1.79755	0.551601	0	0	2.73809	2.20264	1.54879	0.546955	0	0
	5.21	2.0228	2.01709	1.56153	0.624187	0	0	2.00477	2.05336	1.52883	0.77722	0	0	2.04539	2.04006	1.75626	0.566447	0	0	2.71919	2.19692	1.52225	0.549092	0	0
	5.22	2.02171	2.02031	1.57891	0.630141	0	0	2.00562	2.04893	1.50745	0.776323	0	0	2.04131	2.03906	1.70408	0.577573	0	0	2.69569	2.19617	1.49609	0.548397	0	0
	5.23	2.01886	2.02452	1.58987	0.636899	0	0	1.9935	2.05342	1.49657	0.775674	0	0	2.04547	2.03938	1.65025	0.584981	0	0	2.67059	2.20169	1.47175	0.545456	0	0
	5.24	2.01307	2.02234	1.58973	0.644079	0	0	1.99509	2.0512	1.49123	0.774866	0	0	2.04396	2.04287	1.60098	0.590236	0	0	2.65383	2.20098	1.45756	0.541164	0	0
	5.25	2.00963	2.02137	1.58377	0.651288	0	0	1.99907	2.05863	1.49657	0.774939	0	0	2.04993	2.04053	1.56053	0.592892	0	0	2.63151	2.19758	1.44923	0.536815	0	0
	5.26	2.0051	2.01448	1.57256	0.656242	0	0	2.00324	2.06011	1.49806	0.774611	0	0	2.0559	2.04402	1.52599	0.594196	0	0	2.60194	2.20044	1.44915	0.533858	0	0
	5.27	1.99527	2.01569	1.5559	0.660066	0	0	2.00478	2.05674	1.50436	0.775302	0	0	2.06923	2.04109	1.50395	0.594207	0	0	2.57176	2.20067	1.45098	0.530172	0	0
	5.28	1.99474	2.01732	1.53724	0.66282	0	0	2.00884	2.05718	1.51052	0.775098	0	0	2.07828	2.04952	1.49996	0.592123	0	0	2.54724	2.19683	1.45495	0.527205	0	0
	5.29	1.9912	2.02205	1.52331	0.664049	0	0	2.00642	2.05869	1.52443	0.776162	0	0	2.08833	2.0475	1.5117	0.59132	0	0	2.52329	2.19964	1.4513	0.52357	0	0
	5.3	1.99351	2.01942	1.51309	0.66459	0	0	1.99911	2.05828	1.53962	0.77807	0	0	2.09838	2.05308	1.54241	0.59288	0	0	2.50088	2.20634	1.45546	0.520645	0	0
	5.31	1.98483	2.01798	1.5097	0.66457	0	0	1.99922	2.05597	1.56025	0.781881	0	0	2.10838	2.05119	1.59434	0.597411	0	0	2.47856	2.20991	1.46018	0.516378	0	0
	5.32	1.98079	2.01513	1.50796	0.664742	0	0	2.00169	2.05857	1.57853	0.787093	0	0	2.12167	2.05191	1.65239	0.605862	0	0	2.45786	2.21087	1.46814	0.514182	0	0
	5.33	1.97391	2.0087	1.50962	0.666284	0	0	2.0072	2.05894	1.5935	0.793028	0	0	2.12167	2.0523	1.70453	0.618049	0	0	2.44276	2.20299	1.47631	0.512912	0	0
	5.34	1.96414	2.00546	1.51564	0.666892	0	0	2.00884	2.05338	1.59895	0.799532	0	0	2.1249	2.04979	1.74593	0.633199	0	0	2.43379	2.20201	1.48615	0.512134	0	0
	5.35	1.96538	2.00401	1.51721	0.668026	0	0	2.01052	2.05189	1.59744	0.805896	0	0	2.12581	2.05242	1.76245	0.649087	0	0	2.41645	2.21063	1.49446	0.512143	0	0
	5.36	1.96884	2.00653	1.51883	0.670155	0	0	2.00233	2.05712	1.59373	0.811328	0	0	2.12981	2.04762	1.75851	0.664994	0	0	2.41364	2.21042	1.498	0.511406	0	0
	5.37	1.98049	2.00706	1.52221	0.670889	0	0	1.99668	2.05865	1.58201	0.816089	0	0	2.12476	2.05347	1.73331	0.677984	0	0	2.41249	2.21494	1.50215	0.512193	0	0
	5.38	1.98685	2.00998	1.52797	0.67301	0	0	1.99348	2.05901	1.56131	0.82092	0	0	2.11895	2.05484	1.68905	0.68909	0	0	2.40968	2.21733	1.50405	0.512195	0	0
	5.39	1.98522	2.01262	1.5345	0.674826	0	0	1.98873	2.05529	1.5365	0.823938	0	0	2.10966	2.0585	1.63003	0.697316	0	0	2.40132	2.21161	1.51414	0.512907	0	0
	5.4	1.98008	2.01263	1.5479	0.678019	0	0	1.98633	2.0546	1.5033	0.824143	0	0	2.1089	2.06017	1.56633	0.70104	0	0	2.39902	2.20562	1.51813	0.513598	0	0
	5.41	1.98104	2.00963	1.5559	0.682479	0	0	1.98225	2.05767	1.46431	0.822189	0	0	2.10147	2.05958	1.50083	0.700728	0	0	2.39397	2.20321	1.52787	0.516482	0	0
	5.42	1.98033	2.00787	1.56792	0.688	0	0	1.98054	2.05768	1.42791	0.817071	0	0	2.09233	2.0658	1.43618	0.696211	0	0	2.3957	2.20562	1.53586	0.518702	0	0
	5.43	1.98128	2.01028	1.57446	0.692979	0	0	1.98312	2.05505	1.39932	0.810299	0	0	2.08823	2.06518	1.38524	0.689319	0	0	2.39122	2.20778	1.53802	0.5222	0	0
	5.44	1.98689	2.01373	1.57311	0.699089	0	0	1.97104	2.06176	1.38493	0.802483	0	0	2.07657	2.06613	1.34781	0.679778	0	0	2.39295	2.20445	1.52997	0.52578	0	0
	5.45	1.99079	2.01653	1.57355	0.704617	0	0	1.97823	2.06074	1.38756	0.79418	0	0	2.06656	2.06382	1.34115	0.669504	0	0	2.38404	2.2083	1.51349	0.527246	0	0
	5.46	1.98721	2.02074	1.56905	0.708594	0	0	1.97344	2.05934	1.39528	0.787946	0	0	2.05666	2.06146	1.35948	0.658906	0	0	2.38184	2.21208	1.48955	0.527238	0	0
	5.47	1.97952	2.02157	1.56161	0.714274	0	0	1.97427	2.05675	1.41219	0.783609	0	0	2.05661	2.05946	1.40009	0.652558	0	0	2.3835	2.20677	1.46738	0.523544	0	0
	5.48	1.98225	2.02258	1.5535	0.717644	0	0	1.97196	2.05125	1.44173	0.779136	0	0	2.0417	2.05745	1.46462	0.650702	0	0	2.38299	2.20744	1.44921	0.518448	0	0
	5.49	1.9787	2.0212	1.54618	0.721096	0	0	1.97989	2.05282	1.47375	0.776351	0	0	2.0417	2.06134	1.54855	0.652323	0	0	2.38238	2.20951	1.43316	0.514072	0	0
	5.5	1.97802	2.01782	1.5302	0.723728	0	0	1.98155	2.05397	1.50763	0.776839	0	0	2.03756	2.05415	1.63258	0.659781	0	0	2.38302	2.20849	1.42711	0.509015	0	0
	5.51	1.97466	2.01924	1.52316	0.725089	0	0	1.97835	2.05546	1.54749	0.780134	0	0	2.04094	2.05901	1.70865	0.672249	0	0	2.38356	2.21061	1.42321	0.503246	0	0
	5.52	1.97944	2.02302	1.51495	0.725062	0	0	1.96792	2.05549	1.58522	0.785879	0	0	2.03342	2.05901	1.77012	0.688993	0	0	2.3735	2.21126	1.42134	0.49738	0	0
	5.53	1.98074	2.02241	1.51387	0.725917	0	0	1.96465	2.05483	1.61339	0.79327	0	0	2.03182	2.06129	1.80544	0.70804	0	0	2.37299	2.21381	1.4274	0.490885	0	0
	5.54	1.9751	2.02279	1.52178	0.726438	0	0	1.97023	2.04965	1.62743	0.801712	0	0	2.03522	2.0669	1.81382	0.726554	0	0	2.35684	2.21541	1.43947	0.485838	0	0
	5.55	1.97408	2.02299	1.53031	0.728683	0	0	1.96786	2.04816	1.6311	0.810583	0	0	2.03939	2.06761	1.78933	0.743719	0	0	2.35514	2.21341	1.46216	0.482954	0	0
	5.56	1.97654	2.02154	1.53971	0.732871	0	0	1.97111	2.04479	1.62206	0.818055	0	0	2.04108	2.07297	1.73642	0.75849	0	0	2.34231	2.20837	1.49037	0.48152	0	0
	5.57	1.97619	2.02131	1.54917	0.73589	0	0	1.97348	2.04633	1.603	0.824892	0	0	2.03624	2.07344	1.66874	0.768502	0	0	2.32225	2.20602	1.51242	0.483798	0	0
	5.58	1.96895	2.01952	1.55077	0.740101	0	0	1.97254	2.04522	1.57349	0.829594	0	0	2.03874	2.07291	1.58612	0.773011	0	0	2.31552	2.20435	1.5284	0.487427	0	0
	5.59	1.96975	2.01466	1.54752	0.744001	0	0	1.96606	2.04859	1.54015	0.832365	0	0	2.04467	2.06873	1.49587	0.772925	0	0	2.30881	2.20487	1.5386	0.490295	0	0
	5.6	1.9757	2.0186	1.54765	0.746819	0	0	1.97162	2.04116	1.50412	0.832452	0	0	2.0505	2.07468	1.40839	0.767385	0	0	2.29821	2.20994	1.53623	0.493148	0	0
	5.61	1.97774	2.02052	1.54362	0.749846	0	0	1.97081	2.0371	1.46861	0.830004	0	0	2.05053	2.07216	1.32272	0.757355	0	0	2.2787	2.20542	1.53011	0.495376	0	0
	5.62	1.96979	2.02209	1.53883	0.752911	0	0	1.97236	2.04087	1.43767	0.826119	0	0	2.06312	2.06931	1.24988	0.743327	0	0	2.27196	2.20255	1.52637	0.496802	0	0
	5.63	1.96998	2.02385	1.53395	0.755681	0	0	1.96989	2.04384	1.41937	0.820252	0	0	2.0756	2.07005	1.19872	0.724295	0	0	2.25414	2.20066	1.51824	0.498236	0	0
	5.64	1.98172	2.02538	1.52306	0.757872	0	0	1.97393	2.04647	1.4138	0.813814	0	0	2.09732	2.06426	1.17084	0.704191	0	0	2.24239	2.2009	1.51418	0.499761	0	0
	5.65	1.98261	2.02494	1.51446	0.758948	0	0	1.96826	2.04795	1.41081	0.808457	0	0	2.13076	2.06276	1.16894	0.684592	0	0	2.22796	2.19782	1.50989	0.499696	0	0
	5.66	1.98272	2.02374	1.50651	0.758085	0	0	1.9666	2.04723	1.4232	0.804352	0	0	2.17248	2.06087	1.19467	0.6669	0	0	2.22014	2.20212	1.50807	0.500467	0	0
	5.67	1.98861	2.02112	1.50026	0.758077	0	0	1.9618	2.0464	1.44393	0.799576	0	0	2.2133	2.05925	1.23336	0.65235	0	0	2.21624	2.20189	1.51614	0.500353	0	0
	5.68	1.98861	2.01712	1.49869	0.758006	0	0	1.96909	2.04933	1.46436	0.797397	0	0	2.25993	2.05316	1.2727	0.640388	0	0	2.19961	2.20574	1.53063	0.501131	0	0
	5.69	1.99327	2.02233	1.49955	0.757964	0	0	1.97555	2.04294	1.4867	0.797128	0	0	2.2916	2.05389	1.30801	0.630916	0	0	2.18185	2.20213	1.5508	0.505554	0	0
	5.7	1.99216	2.02213	1.49575	0.758478	0	0	1.96503	2.05104	1.51845	0.79785	0	0	2.3217	2.05131	1.33017	0.622127	0	0	2.16515	2.20549	1.5839	0.51069	0	0
	5.71	1.99324	2.01817	1.48894	0.757925	0	0	1.97218	2.05172	1.54659	0.800393	0	0	2.35828	2.05036	1.34947	0.614139	0	0	2.15624	2.20642	1.61829	0.518701	0	0
	5.72	2.00653	2.01619	1.4883	0.756559	0	0	1.96895	2.05017	1.56923	0.805066	0	0	2.38329	2.04811	1.35975	0.605679	0	0	2.14462	2.2086	1.64646	0.530469	0	0
	5.73	2.00722	2.0168	1.48844	0.754055	0	0	1.96009	2.04938	1.5852	0.811262	0	0	2.40163	2.05203	1.36556	0.599019	0	0	2.13734	2.21053	1.67495	0.54359	0	0
	5.74	2.00435	2.02019	1.49075	0.753785	0	0	1.95922	2.04783	1.59234	0.817729	0	0	2.40829	2.05074	1.36758	0.592374	0	0	2.12572	2.20623	1.69094	0.558125	0	0
	5.75	2.00476	2.0202	1.49223	0.75435	0	0	1.95756	2.04181	1.59254	0.823205	0	0	2.39986	2.04978	1.36655	0.585183	0	0	2.11684	2.20766	1.69261	0.573489	0	0
	5.76	2.00542	2.01902	1.49167	0.754621	0	0	1.95276	2.04663	1.58402	0.827872	0	0	2.37486	2.04947	1.35933	0.57775	0	0	2.10966	2.20433	1.68839	0.58724	0	0
	5.77	1.99902	2.02141	1.47613	0.753784	0	0	1.94787	2.04969	1.56816	0.832606	0	0	2.34742	2.04398	1.35081	0.569004	0	0	2.10302	2.20935	1.67217	0.599607	0	0
	5.78	2.00316	2.0222	1.45829	0.75108	0	0	1.94631	2.04302	1.55262	0.836264	0	0	2.3158	2.0433	1.34903	0.560363	0	0	2.09574	2.20289	1.64752	0.611211	0	0
	5.79	2.00611	2.0224	1.44355	0.745258	0	0	1.944	2.04344	1.53067	0.838014	0	0	2.28746	2.04234	1.35302	0.551376	0	0	2.09625	2.2027	1.61708	0.619925	0	0
	5.8	2.00792	2.02362	1.41634	0.73945	0	0	1.94976	2.03752	1.50142	0.838865	0	0	2.26402	2.04274	1.37005	0.543694	0	0	2.09635	2.19646	1.58031	0.626443	0	0
	5.81	2.01558	2.0252	1.39836	0.734454	0	0	1.94737	2.03533	1.46842	0.837	0	0	2.22992	2.0405	1.39577	0.537359	0	0	2.09852	2.19431	1.53783	0.629267	0	0
	5.82	2.0152	2.02835	1.39999	0.723901	0	0	1.94815	2.03458	1.44074	0.833027	0	0	2.20239	2.04119	1.43613	0.533294	0	0	2.11447	2.19024	1.49526	0.628435	0	0
	5.83	2.0216	2.024	1.39305	0.714771	0	0	1.95055	2.03051	1.41703	0.826866	0	0	2.18239	2.04084	1.48529	0.531721	0	0	2.13111	2.18882	1.45671	0.624791	0	0
	5.84	2.01821	2.01881	1.36991	0.709531	0	0	1.94418	2.02904	1.40676	0.820378	0	0	2.17238	2.04541	1.54014	0.533825	0	0	2.16443	2.19287	1.42863	0.618224	0	0
	5.85	2.02585	2.01641	1.36386	0.701244	0	0	1.94589	2.03357	1.40698	0.814173	0	0	2.15662	2.05032	1.59948	0.539653	0	0	2.19771	2.18857	1.41505	0.610905	0	0
	5.86	2.0236	2.01862	1.36148	0.687983	0	0	1.95308	2.02872	1.41702	0.809252	0	0	2.14328	2.05554	1.66099	0.54839	0	0	2.22435	2.18523	1.41098	0.60365	0	0
	5.87	2.02951	2.01684	1.34293	0.675269	0	0	1.96194	2.0283	1.43231	0.805344	0	0	2.14328	2.06531	1.71584	0.56063	0	0	2.26661	2.18329	1.41486	0.59794	0	0
	5.88	2.03251	2.02046	1.32034	0.66529	0	0	1.95304	2.03125	1.45304	0.802172	0	0	2.13742	2.07154	1.75824	0.575963	0	0	2.31839	2.18614	1.42718	0.592839	0	0
	5.89	2.02906	2.01689	1.32338	0.653423	0	0	1.94732	2.0353	1.47833	0.800234	0	0	2.13823	2.07614	1.78145	0.593139	0	0	2.38077	2.19353	1.44137	0.587664	0	0
	5.9	2.03585	2.01547	1.34904	0.637065	0	0	1.944	2.03793	1.51027	0.800199	0	0	2.1299	2.0771	1.77934	0.610619	0	0	2.43976	2.19475	1.45725	0.584766	0	0
	5.91	2.0369	2.01829	1.34976	0.624892	0	0	1.94483	2.03831	1.54524	0.802802	0	0	2.12494	2.08124	1.75059	0.625734	0	0	2.51453	2.19691	1.4775	0.582604	0	0
	5.92	2.02913	2.01516	1.34339	0.621342	0	0	1.94889	2.03986	1.57927	0.808402	0	0	2.12584	2.08085	1.69301	0.637395	0	0	2.58326	2.1969	1.50192	0.582595	0	0
	5.93	2.03015	2.01774	1.3665	0.611621	0	0	1.95285	2.04358	1.60565	0.815636	0	0	2.11673	2.07463	1.61613	0.644827	0	0	2.65742	2.19809	1.5244	0.584764	0	0
	5.94	2.0376	2.0148	1.40452	0.597478	0	0	1.95857	2.0477	1.619	0.823824	0	0	2.09853	2.07326	1.53114	0.64618	0	0	2.71216	2.19452	1.55066	0.588352	0	0
	5.95	2.03291	2.01959	1.42924	0.589377	0	0	1.96019	2.04364	1.6193	0.83164	0	0	2.09779	2.07383	1.44719	0.642531	0	0	2.76684	2.19405	1.57271	0.593526	0	0
	5.96	2.03979	2.01783	1.47809	0.590783	0	0	1.96023	2.04403	1.60905	0.838217	0	0	2.10261	2.0663	1.36788	0.634293	0	0	2.8243	2.19739	1.58699	0.600789	0	0
	5.97	2.03387	2.01997	1.56259	0.596065	0	0	1.95936	2.04105	1.59128	0.843904	0	0	2.09481	2.06331	1.30519	0.622881	0	0	2.86844	2.19887	1.59512	0.608694	0	0
	5.98	2.04063	2.01769	1.64814	0.603796	0	0	1.96102	2.04071	1.56964	0.84809	0	0	2.09892	2.05802	1.26056	0.60852	0	0	2.90746	2.19961	1.59261	0.615991	0	0
	5.99	2.05334	2.02261	1.70154	0.619836	0	0	1.96346	2.03627	1.54093	0.850988	0	0	2.08716	2.05339	1.23939	0.592646	0	0	2.92912	2.19339	1.58247	0.622494	0	0
	6	2.05465	2.02158	1.73777	0.642296	0	0	1.96918	2.03592	1.50626	0.852366	0	0	2.08455	2.05138	1.24153	0.576731	0	0	2.95144	2.1953	1.55631	0.62677	0	0
	6.01	2.05243	2.02093	1.78143	0.662776	0	0	1.96835	2.03811	1.47322	0.850396	0	0	2.08189	2.05144	1.2678	0.562674	0	0	2.94253	2.19578	1.52367	0.630391	0	0
	6.02	2.05951	2.02284	1.80095	0.681003	0	0	1.97721	2.03954	1.44031	0.845766	0	0	2.08005	2.05114	1.31316	0.551851	0	0	2.92356	2.19242	1.47933	0.628908	0	0
	6.03	2.05955	2.02121	1.7893	0.704326	0	0	1.98302	2.0392	1.41029	0.84012	0	0	2.07816	2.05085	1.37113	0.544709	0	0	2.89625	2.1874	1.43078	0.624487	0	0
	6.04	2.06367	2.02457	1.77617	0.72734	0	0	1.98772	2.03882	1.39135	0.833224	0	0	2.07784	2.04829	1.43213	0.541301	0	0	2.87559	2.1908	1.37013	0.615075	0	0
	6.05	2.06887	2.02374	1.76069	0.745641	0	0	1.99736	2.04437	1.37697	0.825669	0	0	2.0734	2.0454	1.48401	0.541316	0	0	2.85394	2.18794	1.31372	0.601924	0	0
	6.06	2.07473	2.02647	1.72417	0.761432	0	0	2.00303	2.04363	1.36821	0.818064	0	0	2.06916	2.04281	1.52277	0.544023	0	0	2.82561	2.19083	1.25922	0.583773	0	0
	6.07	2.08704	2.02391	1.67931	0.774125	0	0	2.02328	2.04332	1.36597	0.809154	0	0	2.06588	2.04061	1.54197	0.547455	0	0	2.78259	2.18721	1.21511	0.562042	0	0
	6.08	2.07966	2.02438	1.63965	0.784404	0	0	2.03762	2.04483	1.36769	0.800901	0	0	2.05997	2.04882	1.54212	0.550966	0	0	2.74522	2.18892	1.18094	0.538059	0	0
	6.09	2.06582	2.02435	1.60085	0.791392	0	0	2.04648	2.04258	1.37665	0.793337	0	0	2.06235	2.05529	1.5266	0.552835	0	0	2.71143	2.1928	1.16061	0.512811	0	0
	6.1	2.06472	2.02512	1.57076	0.795528	0	0	2.05607	2.03999	1.3946	0.786295	0	0	2.06649	2.06179	1.50269	0.552891	0	0	2.68406	2.18756	1.16462	0.487396	0	0
	6.11	2.05962	2.02408	1.54865	0.797457	0	0	2.06497	2.03812	1.41024	0.781355	0	0	2.07726	2.06082	1.47065	0.551334	0	0	2.67508	2.18446	1.18308	0.461947	0	0
	6.12	2.05918	2.02446	1.53602	0.799402	0	0	2.07226	2.03371	1.4248	0.777789	0	0	2.08226	2.06145	1.4424	0.548196	0	0	2.66732	2.18401	1.21923	0.441657	0	0
	6.13	2.05987	2.02384	1.53921	0.801783	0	0	2.08019	2.03409	1.43517	0.774189	0	0	2.08401	2.06633	1.41425	0.542901	0	0	2.65844	2.18691	1.26784	0.424298	0	0
	6.14	2.04891	2.02438	1.54853	0.804258	0	0	2.09873	2.03557	1.43632	0.77096	0	0	2.09415	2.06667	1.38905	0.537006	0	0	2.65621	2.1828	1.33477	0.412027	0	0
	6.15	2.03569	2.01878	1.56414	0.809534	0	0	2.10998	2.03781	1.43596	0.767002	0	0	2.09581	2.06996	1.36754	0.529325	0	0	2.64666	2.18951	1.39953	0.404063	0	0
	6.16	2.02068	2.01516	1.57761	0.814793	0	0	2.11962	2.03778	1.43387	0.762404	0	0	2.09842	2.07847	1.34914	0.520844	0	0	2.6404	2.18523	1.46821	0.402637	0	0
	6.17	2.00906	2.01853	1.59223	0.822316	0	0	2.12931	2.04002	1.43179	0.758731	0	0	2.09932	2.07844	1.3328	0.511795	0	0	2.65215	2.18238	1.53485	0.405594	0	0
	6.18	2.00491	2.01908	1.60224	0.829506	0	0	2.13669	2.03884	1.42778	0.75451	0	0	2.09946	2.07517	1.32508	0.501444	0	0	2.65496	2.17615	1.59982	0.412885	0	0
	6.19	2.00424	2.01412	1.60918	0.837206	0	0	2.15205	2.03922	1.4192	0.750662	0	0	2.09958	2.06904	1.3231	0.491057	0	0	2.65033	2.16704	1.65434	0.424535	0	0
	6.2	1.99714	2.01434	1.60671	0.846058	0	0	2.16501	2.04332	1.40069	0.74551	0	0	2.08959	2.06424	1.32895	0.481255	0	0	2.64257	2.16724	1.69854	0.439892	0	0
	6.21	1.99812	2.01514	1.60302	0.853796	0	0	2.16985	2.04557	1.37887	0.73836	0	0	2.08214	2.06074	1.34801	0.472231	0	0	2.62698	2.17326	1.73058	0.458037	0	0
	6.22	1.99268	2.01494	1.59458	0.860437	0	0	2.17626	2.04588	1.35014	0.729176	0	0	2.07721	2.05822	1.37628	0.46479	0	0	2.61517	2.17445	1.75224	0.476862	0	0
	6.23	1.98903	2.01494	1.57986	0.866308	0	0	2.18193	2.04288	1.32736	0.718462	0	0	2.07477	2.05209	1.40987	0.459675	0	0	2.59677	2.17059	1.7561	0.495654	0	0
	6.24	1.99584	2.01433	1.57126	0.870991	0	0	2.18355	2.04322	1.31327	0.706064	0	0	2.06804	2.0515	1.44947	0.457057	0	0	2.56547	2.16653	1.73978	0.515079	0	0
	6.25	2.0003	2.01831	1.56578	0.874584	0	0	2.18608	2.0402	1.30691	0.694133	0	0	2.06407	2.05409	1.49217	0.456486	0	0	2.53807	2.16248	1.71351	0.531821	0	0
	6.26	2.00648	2.0211	1.55551	0.879253	0	0	2.19258	2.04171	1.3133	0.682791	0	0	2.05243	2.05085	1.54161	0.458346	0	0	2.51178	2.16224	1.67729	0.544107	0	0
	6.27	2.00929	2.01929	1.53701	0.883933	0	0	2.19009	2.03832	1.32731	0.671712	0	0	2.0558	2.05059	1.59763	0.462639	0	0	2.48556	2.15817	1.63302	0.553503	0	0
	6.28	2.00525	2.01743	1.51841	0.886138	0	0	2.19577	2.03907	1.34188	0.662901	0	0	2.05336	2.04806	1.66216	0.47111	0	0	2.45704	2.16154	1.58791	0.559294	0	0
	6.29	2.0116	2.02096	1.49695	0.884212	0	0	2.19092	2.04351	1.36025	0.654672	0	0	2.05755	2.05008	1.72381	0.483887	0	0	2.42913	2.16732	1.54989	0.562826	0	0
	6.3	2.0122	2.02012	1.47846	0.881161	0	0	2.18608	2.04204	1.38006	0.647077	0	0	2.06094	2.05172	1.77386	0.50105	0	0	2.4022	2.17168	1.50998	0.563377	0	0
	6.31	2.01335	2.02066	1.47222	0.878165	0	0	2.19572	2.03907	1.39956	0.641201	0	0	2.06023	2.05659	1.80002	0.519852	0	0	2.38269	2.16571	1.47178	0.562016	0	0
	6.32	2.01564	2.02102	1.4792	0.876238	0	0	2.18936	2.03796	1.42133	0.63602	0	0	2.06024	2.06375	1.80065	0.537897	0	0	2.3649	2.16286	1.43395	0.557085	0	0
	6.33	2.01279	2.02477	1.48461	0.876216	0	0	2.19743	2.03873	1.44321	0.63301	0	0	2.06271	2.06542	1.7815	0.553559	0	0	2.35084	2.17343	1.40191	0.549164	0	0
	6.34	2.00819	2.02392	1.4985	0.876781	0	0	2.19194	2.03835	1.46271	0.631261	0	0	2.06443	2.06607	1.75159	0.566508	0	0	2.34692	2.17943	1.37947	0.539119	0	0
	6.35	2.003	2.0221	1.51321	0.875663	0	0	2.19116	2.03913	1.48221	0.630177	0	0	2.06843	2.05895	1.72053	0.578408	0	0	2.35532	2.18257	1.36676	0.528169	0	0
	6.36	1.9984	2.0193	1.52179	0.877629	0	0	2.18876	2.03875	1.49575	0.630104	0	0	2.0752	2.05574	1.68967	0.58899	0	0	2.36209	2.18831	1.36653	0.518751	0	0
	6.37	1.99548	2.01785	1.52793	0.880957	0	0	2.18073	2.03985	1.50726	0.630724	0	0	2.06772	2.0538	1.65981	0.598501	0	0	2.35758	2.19311	1.37242	0.509257	0	0
	6.38	1.99261	2.01906	1.53499	0.883999	0	0	2.16865	2.04208	1.52013	0.631744	0	0	2.07434	2.05666	1.6273	0.605682	0	0	2.36544	2.19241	1.38719	0.501253	0	0
	6.39	1.99092	2.01749	1.54498	0.886757	0	0	2.16952	2.04212	1.52812	0.63342	0	0	2.0711	2.05557	1.60325	0.610425	0	0	2.36879	2.18664	1.40328	0.493323	0	0
	6.4	1.98456	2.01731	1.54971	0.888162	0	0	2.16791	2.04021	1.53132	0.636167	0	0	2.08787	2.0516	1.59452	0.613391	0	0	2.37556	2.18616	1.43171	0.487676	0	0
	6.41	1.98926	2.01595	1.54905	0.893698	0	0	2.1615	2.04321	1.52368	0.638472	0	0	2.10364	2.04992	1.60612	0.617363	0	0	2.37212	2.18949	1.46637	0.484032	0	0
	6.42	1.98523	2.01702	1.55686	0.898716	0	0	2.16311	2.04134	1.51058	0.640046	0	0	2.11368	2.04465	1.64005	0.624476	0	0	2.36097	2.19212	1.51094	0.484743	0	0
	6.43	1.98291	2.0165	1.56933	0.901522	0	0	2.15661	2.03983	1.48596	0.638792	0	0	2.1263	2.04593	1.69009	0.634844	0	0	2.35592	2.18614	1.55912	0.489182	0	0
	6.44	1.98579	2.01421	1.55687	0.907068	0	0	2.15481	2.03467	1.45412	0.636569	0	0	2.12714	2.04333	1.73912	0.648913	0	0	2.34982	2.18183	1.60776	0.497249	0	0
	6.45	1.98585	2.01227	1.532	0.912927	0	0	2.14185	2.03467	1.42137	0.63199	0	0	2.14304	2.04495	1.77501	0.66563	0	0	2.32747	2.18325	1.65246	0.508896	0	0
	6.46	1.99221	2.01252	1.51483	0.914014	0	0	2.13447	2.03728	1.39136	0.624817	0	0	2.14642	2.04688	1.79402	0.683076	0	0	2.30409	2.18013	1.69071	0.522712	0	0
	6.47	1.99393	2.01921	1.50022	0.910148	0	0	2.13051	2.04512	1.36038	0.616645	0	0	2.16236	2.04718	1.79119	0.700052	0	0	2.284	2.18517	1.72701	0.53947	0	0
	6.48	2.0026	2.01811	1.49236	0.906821	0	0	2.13452	2.04401	1.33736	0.606462	0	0	2.17656	2.04331	1.76978	0.715645	0	0	2.25385	2.19018	1.75326	0.557638	0	0
	6.49	2.002	2.0182	1.48697	0.907146	0	0	2.12968	2.03951	1.32421	0.595019	0	0	2.199	2.04247	1.7323	0.728934	0	0	2.23552	2.19357	1.77325	0.578734	0	0
	6.5	2.00664	2.02283	1.49456	0.910198	0	0	2.13051	2.04026	1.31767	0.583589	0	0	2.19489	2.0439	1.68596	0.739768	0	0	2.20434	2.19023	1.78506	0.599805	0	0
	6.51	2.00018	2.02352	1.50397	0.909358	0	0	2.12008	2.0376	1.32534	0.572503	0	0	2.19334	2.04561	1.63869	0.746915	0	0	2.1932	2.18929	1.79058	0.620796	0	0
	6.52	2.00141	2.01632	1.49748	0.908204	0	0	2.108	2.03985	1.33971	0.562386	0	0	2.18588	2.04539	1.59501	0.751156	0	0	2.18093	2.19361	1.78204	0.641794	0	0
	6.53	1.99618	2.01506	1.48341	0.908238	0	0	2.09832	2.03949	1.36056	0.554485	0	0	2.18596	2.04775	1.55549	0.753759	0	0	2.17605	2.19338	1.76554	0.661943	0	0
	6.54	1.99502	2.01783	1.48021	0.906244	0	0	2.08631	2.04508	1.38809	0.547319	0	0	2.19104	2.04617	1.5267	0.755043	0	0	2.16602	2.19506	1.73933	0.679971	0	0
	6.55	1.99955	2.0196	1.48179	0.904271	0	0	2.087	2.0447	1.41662	0.542092	0	0	2.18444	2.04426	1.51026	0.755017	0	0	2.16219	2.19147	1.70319	0.695123	0	0
	6.56	1.99261	2.02334	1.48188	0.90229	0	0	2.0886	2.0365	1.44986	0.539199	0	0	2.19614	2.0489	1.50244	0.754251	0	0	2.17439	2.19077	1.65729	0.706704	0	0
	6.57	1.9891	2.01931	1.48812	0.901698	0	0	2.08693	2.0294	1.48962	0.537573	0	0	2.19355	2.04837	1.50918	0.753976	0	0	2.18269	2.18423	1.60504	0.714729	0	0
	6.58	1.98268	2.0211	1.49132	0.901764	0	0	2.07557	2.0313	1.52802	0.539564	0	0	2.18856	2.04683	1.53143	0.75443	0	0	2.19943	2.1765	1.55279	0.718405	0	0
	6.59	1.97571	2.02367	1.49608	0.902001	0	0	2.07298	2.03583	1.56843	0.544229	0	0	2.18372	2.04491	1.56686	0.757565	0	0	2.21284	2.17498	1.49847	0.717677	0	0
	6.6	1.97222	2.02049	1.49844	0.901169	0	0	2.06167	2.03513	1.61235	0.550432	0	0	2.19199	2.04457	1.60436	0.763655	0	0	2.24791	2.17059	1.43588	0.714073	0	0
	6.61	1.9717	2.02267	1.49965	0.900891	0	0	2.06324	2.03853	1.64933	0.559564	0	0	2.18866	2.0394	1.63558	0.772626	0	0	2.26071	2.16815	1.37733	0.706153	0	0
	6.62	1.96711	2.02614	1.49685	0.901139	0	0	2.06803	2.03671	1.68075	0.571008	0	0	2.19528	2.0426	1.64346	0.782655	0	0	2.2785	2.16425	1.31689	0.691714	0	0
	6.63	1.97351	2.02303	1.49839	0.901638	0	0	2.06165	2.03967	1.70483	0.584004	0	0	2.19442	2.04323	1.63106	0.791689	0	0	2.29521	2.15989	1.25825	0.674373	0	0
	6.64	1.97193	2.02427	1.49465	0.900877	0	0	2.06643	2.03895	1.71573	0.59802	0	0	2.19266	2.05104	1.59854	0.796989	0	0	2.30013	2.15942	1.20561	0.651949	0	0
	6.65	1.97496	2.02452	1.48457	0.900594	0	0	2.06406	2.03712	1.71	0.611388	0	0	2.19607	2.053	1.55442	0.799673	0	0	2.30453	2.16232	1.16657	0.627296	0	0
	6.66	1.99072	2.02617	1.47374	0.89898	0	0	2.04961	2.03936	1.6851	0.623765	0	0	2.19534	2.0501	1.51045	0.799706	0	0	2.2962	2.16282	1.13598	0.600481	0	0
	6.67	1.99547	2.02578	1.4626	0.895629	0	0	2.04005	2.03976	1.64427	0.633504	0	0	2.19217	2.05138	1.47475	0.797611	0	0	2.29572	2.17033	1.1134	0.572029	0	0
	6.68	1.9973	2.02574	1.4511	0.892258	0	0	2.04332	2.03642	1.59384	0.639087	0	0	2.18229	2.05629	1.44196	0.794561	0	0	2.2885	2.17405	1.09682	0.543707	0	0
	6.69	2.00598	2.02394	1.43857	0.887518	0	0	2.03846	2.03264	1.53685	0.640953	0	0	2.17646	2.06086	1.41201	0.790051	0	0	2.28837	2.17538	1.0887	0.513179	0	0
	6.7	2.00308	2.02192	1.42957	0.883124	0	0	2.03578	2.03446	1.47551	0.639314	0	0	2.16829	2.06315	1.38524	0.783724	0	0	2.26611	2.18216	1.08903	0.482575	0	0
	6.71	2.00363	2.01888	1.41737	0.877035	0	0	2.04124	2.03295	1.41984	0.63473	0	0	2.16851	2.06707	1.35962	0.775526	0	0	2.25222	2.18466	1.09533	0.452844	0	0
	6.72	2.00417	2.02065	1.40737	0.870471	0	0	2.03863	2.03403	1.37071	0.626217	0	0	2.16449	2.06388	1.34811	0.766075	0	0	2.23609	2.18594	1.11771	0.424512	0	0
	6.73	2.01058	2.02381	1.39495	0.862742	0	0	2.04079	2.03664	1.33353	0.615232	0	0	2.16705	2.05678	1.3499	0.755983	0	0	2.21156	2.19074	1.14425	0.398449	0	0
	6.74	2.01109	2.0232	1.38951	0.854428	0	0	2.03581	2.03585	1.30734	0.602478	0	0	2.16641	2.05946	1.3719	0.748309	0	0	2.19942	2.18863	1.18043	0.375956	0	0
	6.75	2.0162	2.02698	1.38711	0.845597	0	0	2.03723	2.03837	1.30109	0.589774	0	0	2.15645	2.05462	1.40911	0.742475	0	0	2.19281	2.19104	1.22112	0.354876	0	0
	6.76	2.00681	2.02378	1.38775	0.837568	0	0	2.04668	2.04247	1.30697	0.577396	0	0	2.15559	2.05492	1.4533	0.740322	0	0	2.18115	2.19227	1.26536	0.338135	0	0
	6.77	2.00456	2.02423	1.39248	0.830143	0	0	2.04479	2.03798	1.32778	0.567024	0	0	2.16059	2.0543	1.48607	0.741098	0	0	2.17278	2.19012	1.31165	0.324406	0	0
	6.78	2.01039	2.02348	1.3976	0.822644	0	0	2.04377	2.04204	1.35737	0.557788	0	0	2.17803	2.05495	1.50722	0.74315	0	0	2.16276	2.18844	1.36243	0.314226	0	0
	6.79	2.00536	2.0203	1.4046	0.81602	0	0	2.04441	2.0406	1.39323	0.551228	0	0	2.17727	2.05302	1.51221	0.744481	0	0	2.13995	2.18748	1.41103	0.308347	0	0
	6.8	2.01409	2.01757	1.41298	0.809019	0	0	2.04527	2.03947	1.43604	0.547328	0	0	2.17808	2.05145	1.50635	0.744459	0	0	2.1305	2.17936	1.45925	0.305496	1	0
	6.81	2.01352	2.02204	1.4231	0.80349	0	0	2.03882	2.03871	1.48675	0.545622	0	0	2.17875	2.05282	1.49427	0.743678	0	0	2.11171	2.18127	1.49973	0.3062	1	0
	6.82	2.01924	2.02027	1.43388	0.799057	0	0	2.03559	2.04094	1.54064	0.547991	0	0	2.17884	2.05552	1.48278	0.742842	0	0	2.10398	2.17769	1.53416	0.309781	1	0
	6.83	2.01632	2.02151	1.44499	0.795174	0	0	2.03803	2.0383	1.5975	0.553845	0	0	2.17556	2.05684	1.47545	0.741574	0	0	2.09634	2.17561	1.56652	0.31413	1	0
	6.84	2.0221	2.02233	1.45051	0.792401	0	0	2.0421	2.04313	1.6547	0.563321	0	0	2.17637	2.0497	1.46618	0.73975	0	0	2.0942	2.17871	1.58884	0.320607	1	0
	6.85	2.01693	2.02254	1.45138	0.789369	0	0	2.03722	2.03762	1.7057	0.576345	0	0	2.17889	2.05621	1.45475	0.737714	0	0	2.08207	2.17801	1.60517	0.329375	0	0
	6.86	2.01644	2.02277	1.45317	0.785812	0	0	2.03155	2.03578	1.74978	0.59166	0	0	2.17227	2.05594	1.44598	0.734384	0	0	2.07605	2.17275	1.62119	0.338089	0	0
	6.87	2.01466	2.02337	1.45014	0.781689	0	0	2.03813	2.03914	1.77931	0.609204	0	0	2.1706	2.05532	1.4461	0.730406	0	0	2.06572	2.173	1.63751	0.347532	0	0
	6.88	2.01237	2.02295	1.44704	0.778444	0	0	2.03342	2.03734	1.79146	0.628177	0	0	2.15978	2.05015	1.45542	0.726728	0	0	2.05424	2.17919	1.6495	0.357631	0	0
	6.89	2.01697	2.02535	1.4438	0.774591	0	0	2.03131	2.03732	1.78862	0.646442	0	0	2.1573	2.05244	1.47863	0.724939	0	0	2.0562	2.18108	1.66564	0.369967	0	0
	6.9	2.0142	2.02832	1.43654	0.770451	0	0	2.02659	2.03848	1.76337	0.663082	0	0	2.15397	2.05636	1.5122	0.725464	0	0	2.05248	2.18826	1.68173	0.383038	0	0
	6.91	2.02358	2.02452	1.42452	0.765737	0	0	2.02915	2.0371	1.71918	0.67755	0	0	2.14739	2.05635	1.55434	0.72851	0	0	2.06041	2.1847	1.70003	0.397545	0	0
	6.92	2.03193	2.0277	1.4089	0.759019	0	0	2.02439	2.03458	1.66558	0.68758	0	0	2.14992	2.05898	1.59627	0.733759	0	0	2.05569	2.19144	1.71222	0.412764	0	0
	6.93	2.03325	2.03052	1.39255	0.751482	0	0	2.01727	2.03579	1.60105	0.693403	0	0	2.14568	2.06324	1.62864	0.741662	0	0	2.04591	2.19505	1.72841	0.429433	0	0
	6.94	2.0287	2.03293	1.37854	0.742049	0	0	2.00932	2.02843	1.53597	0.695719	0	0	2.14239	2.06361	1.64205	0.751394	0	0	2.04912	2.1945	1.74472	0.446145	0	0
	6.95	2.02369	2.03257	1.37089	0.732067	0	0	2.01193	2.03291	1.47398	0.693153	0	0	2.14243	2.06333	1.63972	0.760815	0	0	2.05171	2.1949	1.7589	0.465026	0	0
	6.96	2.02384	2.03278	1.36324	0.722348	0	0	2.01855	2.03179	1.4278	0.688255	0	0	2.13489	2.05784	1.62053	0.767547	0	0	2.05381	2.19961	1.76727	0.485389	0	0
	6.97	2.03502	2.03261	1.36085	0.712896	0	0	2.02418	2.03329	1.39388	0.679837	0	0	2.12879	2.06304	1.58889	0.772155	0	0	2.05785	2.19839	1.76945	0.505696	0	0
	6.98	2.03567	2.03169	1.36019	0.702629	0	0	2.02584	2.03628	1.38262	0.671916	0	0	2.11935	2.06694	1.55265	0.774784	0	0	2.07527	2.19333	1.7572	0.525372	0	0
	6.99	2.03205	2.03076	1.35863	0.692343	0	0	2.02489	2.03665	1.38468	0.664139	0	0	2.11991	2.06304	1.52377	0.775823	0	0	2.08951	2.18826	1.73073	0.542866	0	0
	7	2.03892	2.03305	1.35966	0.682123	0	0	2.02328	2.03516	1.40839	0.658223	0	0	2.11795	2.06273	1.49953	0.775283	0	0	2.10718	2.18845	1.69659	0.55735	0	0
	7.01	2.03426	2.0374	1.36767	0.671846	0	0	2.01355	2.03884	1.43506	0.653938	0	0	2.12014	2.06277	1.48087	0.774078	0	0	2.1393	2.18547	1.65392	0.568211	0	0
	7.02	2.02603	2.03422	1.38342	0.662763	0	0	2.01927	2.04032	1.46335	0.652574	0	0	2.11313	2.05821	1.46516	0.772026	0	0	2.16959	2.18082	1.60917	0.576261	0	0
	7.03	2.02649	2.03219	1.40433	0.655357	0	0	2.01932	2.03807	1.49289	0.652589	0	0	2.1155	2.05595	1.45354	0.769528	0	0	2.21823	2.181	1.56074	0.58062	0	0
	7.04	2.02479	2.02876	1.43546	0.650698	0	0	2.02495	2.03659	1.52169	0.653233	0	0	2.1153	2.05596	1.45217	0.766247	0	0	2.25513	2.18872	1.51004	0.582053	0	0
	7.05	2.02828	2.02933	1.47098	0.647948	0	0	2.02246	2.03212	1.55025	0.656107	0	0	2.11012	2.05272	1.46392	0.762516	0	0	2.29982	2.18395	1.46135	0.579154	0	0
	7.06	2.03283	2.02889	1.50719	0.648792	0	0	2.01032	2.0355	1.57665	0.660392	0	0	2.11173	2.05587	1.48679	0.760933	0	0	2.34506	2.18351	1.41252	0.571816	0	0
	7.07	2.02695	2.02963	1.54045	0.652396	0	0	2.00875	2.03365	1.60522	0.667527	0	0	2.11781	2.05321	1.51975	0.762111	0	0	2.39718	2.18159	1.36994	0.562389	0	0
	7.08	2.03677	2.03021	1.56982	0.657927	0	0	2.01267	2.02883	1.62636	0.675399	0	0	2.11557	2.05284	1.55663	0.765898	0	0	2.43253	2.18043	1.34175	0.549218	0	0
	7.09	2.04275	2.03432	1.58929	0.665149	0	0	2.01189	2.03299	1.64034	0.684545	0	0	2.11007	2.05218	1.57787	0.771676	0	0	2.47945	2.18474	1.32801	0.535367	0	0
	7.1	2.04462	2.03444	1.5985	0.672888	0	0	2.00871	2.03559	1.64213	0.693712	0	0	2.11215	2.04893	1.57104	0.778078	0	0	2.51517	2.18284	1.31982	0.52235	0	0
	7.11	2.04526	2.0319	1.59471	0.680689	0	0	2.01443	2.03597	1.63877	0.702156	0	0	2.12172	2.04988	1.53259	0.782332	0	0	2.53694	2.18598	1.32417	0.51008	0	0
	7.12	2.04534	2.03455	1.58217	0.68758	0	0	2.01443	2.03331	1.62895	0.709824	0	0	2.11966	2.04596	1.45964	0.781634	0	0	2.55709	2.18145	1.32819	0.497712	0	0
	7.13	2.04139	2.03273	1.5666	0.691758	0	0	2.01526	2.03484	1.61467	0.716697	0	0	2.11748	2.04526	1.37264	0.774853	0	0	2.57052	2.17378	1.32803	0.486104	0	0
	7.14	2.04483	2.03132	1.54384	0.6945	0	0	2.00953	2.0419	1.59413	0.722919	0	0	2.13044	2.0397	1.28202	0.760585	0	0	2.58728	2.16659	1.32616	0.473694	0	0
	7.15	2.04539	2.02771	1.51602	0.696678	0	0	2.01118	2.04528	1.56746	0.727838	0	0	2.15749	2.03902	1.19426	0.743077	0	0	2.59732	2.16445	1.32221	0.460622	0	0
	7.16	2.04251	2.0303	1.49046	0.696348	0	0	2.01602	2.04568	1.53482	0.73017	0	0	2.19693	2.03908	1.11583	0.72243	0	0	2.60567	2.15963	1.32444	0.447678	0	0
	7.17	2.04659	2.03034	1.46405	0.693305	0	0	2.00955	2.05352	1.49769	0.7299	0	0	2.23651	2.04044	1.0522	0.697615	0	0	2.61526	2.1606	1.33094	0.433892	0	0
	7.18	2.04192	2.0345	1.43543	0.688349	0	0	2.00885	2.0546	1.46132	0.727058	0	0	2.29023	2.03692	0.99046	0.669279	0	0	2.63093	2.16372	1.34321	0.423086	0	0
	7.19	2.04135	2.03056	1.41374	0.68166	0	0	1.9992	2.05458	1.43066	0.722233	0	0	2.34802	2.03372	0.937868	0.637525	0	0	2.627	2.16564	1.35876	0.413009	0	0
	7.2	2.04016	2.027	1.39978	0.673612	0	0	2.0081	2.05683	1.41038	0.716328	0	0	2.40071	2.03731	0.907265	0.603051	0	0	2.62872	2.16395	1.38703	0.404342	0	0
	7.21	2.04311	2.02679	1.39559	0.665535	0	0	2.00404	2.05688	1.40255	0.709536	0	0	2.44854	2.0318	0.901026	0.567951	0	0	2.63157	2.16468	1.41718	0.396978	0	0
	7.22	2.04367	2.02617	1.40031	0.657502	0	0	1.99752	2.0569	1.40409	0.703231	0	0	2.49956	2.03604	0.924372	0.534726	0	0	2.6394	2.16707	1.45363	0.393342	0	0
	7.23	2.04599	2.02582	1.41129	0.65105	0	0	2.0096	2.05688	1.41301	0.698056	0	0	2.53468	2.03869	0.967261	0.504675	0	0	2.64452	2.17137	1.49395	0.393358	0	0
	7.24	2.0495	2.02687	1.42631	0.646049	0	0	2.01849	2.04946	1.42467	0.693691	0	0	2.56153	2.04358	1.02174	0.479337	0	0	2.63784	2.173	1.53863	0.396363	0	0
	7.25	2.05414	2.03008	1.44727	0.641922	0	0	2.01452	2.04944	1.43609	0.690441	0	0	2.58085	2.04459	1.07821	0.456649	0	0	2.64075	2.17584	1.57495	0.402169	0	0
	7.26	2.05702	2.03003	1.46986	0.639212	0	0	2.01853	2.04906	1.4436	0.687118	0	0	2.5802	2.04691	1.13235	0.436522	0	0	2.63576	2.18161	1.59914	0.410843	0	0
	7.27	2.06162	2.02937	1.49486	0.638667	0	0	2.01607	2.04274	1.45036	0.684211	0	0	2.56026	2.04793	1.17871	0.418813	0	0	2.62057	2.18209	1.60891	0.420245	0	0
	7.28	2.06517	2.02594	1.52353	0.640284	0	0	2.02156	2.03873	1.45585	0.681273	0	0	2.53866	2.04925	1.2265	0.403641	0	0	2.61059	2.17728	1.60445	0.428943	0	0
	7.29	2.06864	2.02785	1.55203	0.644214	0	0	2.03438	2.04209	1.46799	0.678919	0	0	2.50956	2.04725	1.2727	0.391044	0	0	2.59838	2.17585	1.5883	0.435456	0	0
	7.3	2.06692	2.03057	1.57762	0.650329	0	0	2.03511	2.03989	1.48119	0.677301	0	0	2.47138	2.04044	1.31203	0.381489	0	0	2.5895	2.18543	1.56048	0.439661	0	0
	7.31	2.06629	2.03191	1.59253	0.657798	0	0	2.04553	2.03949	1.49743	0.677593	0	0	2.43025	2.03982	1.34646	0.374059	1	0	2.5684	2.18157	1.52591	0.442538	0	0
	7.32	2.06921	2.03263	1.59461	0.666396	0	0	2.05355	2.04472	1.51658	0.678614	0	0	2.3925	2.03784	1.37879	0.367157	1	0	2.55196	2.18351	1.49342	0.441955	0	0
	7.33	2.07736	2.033	1.58519	0.673339	0	0	2.04866	2.04694	1.53852	0.680508	0	0	2.36663	2.03424	1.4043	0.361446	1	0	2.52814	2.17992	1.4634	0.438245	0	0
	7.34	2.07673	2.03275	1.56036	0.678011	0	0	2.04871	2.04992	1.56039	0.683853	0	0	2.3347	2.03784	1.4294	0.357734	1	0	2.51167	2.18162	1.43303	0.433093	0	0
	7.35	2.08365	2.02973	1.5192	0.680761	0	0	2.0536	2.0492	1.58091	0.688764	0	0	2.2912	2.03981	1.45522	0.35519	1	0	2.48518	2.17925	1.41268	0.426525	0	0
	7.36	2.08829	2.0278	1.47041	0.679361	0	0	2.05447	2.0492	1.5995	0.695565	0	0	2.25843	2.03623	1.47783	0.354656	1	0	2.46492	2.17828	1.40088	0.418499	0	0
	7.37	2.0813	2.02703	1.41696	0.673253	0	0	2.05687	2.0496	1.61192	0.702692	0	0	2.24241	2.03564	1.49651	0.354852	1	0	2.43914	2.17946	1.39483	0.410611	0	0
	7.38	2.0749	2.02886	1.35571	0.662768	0	0	2.05461	2.05475	1.61492	0.710119	0	0	2.21473	2.03768	1.51748	0.355354	1	0	2.412	2.18135	1.39321	0.402665	0	0
	7.39	2.07255	2.02969	1.29353	0.648348	0	0	2.04986	2.05064	1.60387	0.717161	0	0	2.19113	2.04301	1.53582	0.356776	1	0	2.38824	2.17728	1.39564	0.395344	0	0
	7.4	2.07487	2.02926	1.23223	0.629219	0	0	2.04668	2.05511	1.58516	0.722963	0	0	2.17675	2.04761	1.56219	0.359995	1	0	2.36116	2.16603	1.40306	0.388191	0	0
	7.41	2.09113	2.02725	1.17535	0.605607	0	0	2.04263	2.05438	1.55781	0.726476	0	0	2.15263	2.05059	1.5952	0.364499	0	0	2.34123	2.1689	1.41323	0.381037	0	0
	7.42	2.09872	2.02482	1.12206	0.577601	0	0	2.03941	2.05368	1.52746	0.728035	0	0	2.13856	2.05296	1.62704	0.371941	0	0	2.31671	2.17202	1.42944	0.375813	0	0
	7.43	2.10329	2.02835	1.07562	0.546796	0	0	2.0338	2.04814	1.49577	0.727321	0	0	2.12606	2.05402	1.65348	0.381515	0	0	2.29503	2.1799	1.44738	0.371521	0	0
	7.44	2.12068	2.03113	1.04008	0.51334	0	0	2.02564	2.04706	1.47186	0.725331	0	0	2.11125	2.05381	1.67044	0.391687	0	0	2.27053	2.18446	1.47148	0.370014	0	0
	7.45	2.13108	2.03127	1.02404	0.47762	0	0	2.02386	2.04819	1.45788	0.721703	0	0	2.10804	2.049	1.67754	0.402172	0	0	2.25599	2.18542	1.49596	0.369302	0	0
	7.46	2.14446	2.03379	1.02252	0.441312	0	0	2.0199	2.04193	1.45705	0.718102	0	0	2.10407	2.05167	1.67791	0.411339	0	0	2.24194	2.18854	1.5214	0.370799	0	0
	7.47	2.16943	2.03494	1.03795	0.407577	0	0	2.01835	2.04416	1.46163	0.715502	0	0	2.09671	2.04847	1.67772	0.42073	0	0	2.22899	2.18805	1.54227	0.374364	0	0
	7.48	2.19434	2.03394	1.073	0.37623	0	0	2.01909	2.05056	1.47196	0.714539	0	0	2.09263	2.04945	1.67421	0.430406	0	0	2.21622	2.18854	1.56253	0.379201	0	0
	7.49	2.22223	2.02792	1.12154	0.348286	0	0	2.02149	2.05686	1.48202	0.713912	0	0	2.08359	2.05074	1.67902	0.440527	0	0	2.20899	2.19044	1.57835	0.385187	0	0
	7.5	2.25064	2.02874	1.17499	0.325087	0	0	2.02545	2.05648	1.48984	0.713358	0	0	2.08123	2.04652	1.68578	0.450045	0	0	2.20735	2.20118	1.58667	0.391748	0	0
	7.51	2.2738	2.03015	1.239	0.306118	0	0	2.0248	2.05496	1.49684	0.712753	0	0	2.08136	2.04625	1.69497	0.460535	0	0	2.20623	2.20171	1.59064	0.398924	0	0
	7.52	2.31086	2.03178	1.3071	0.291478	0	0	2.03055	2.05565	1.50254	0.712477	0	0	2.07897	2.045	1.71189	0.471784	0	0	2.21014	2.19953	1.58453	0.405475	0	0
	7.53	2.34918	2.0312	1.37905	0.282994	0	0	2.03616	2.05902	1.50881	0.713598	0	0	2.07076	2.03951	1.73814	0.483986	0	0	2.22746	2.20148	1.57634	0.411737	0	0
	7.54	2.37418	2.03281	1.45615	0.279377	0	0	2.04109	2.06419	1.51544	0.714669	0	0	2.08149	2.03657	1.77471	0.498757	0	0	2.23863	2.19743	1.55819	0.415528	0	0
	7.55	2.40085	2.03527	1.53276	0.28188	0	0	2.03623	2.06529	1.52062	0.71598	0	0	2.0798	2.03985	1.8153	0.515488	0	0	2.25256	2.19529	1.53651	0.419148	0	0
	7.56	2.42522	2.03215	1.60463	0.290454	0	0	2.03529	2.07493	1.52104	0.717348	0	0	2.08392	2.03634	1.85815	0.536027	0	0	2.2676	2.19051	1.50751	0.419813	0	0
	7.57	2.44149	2.03157	1.67051	0.303179	0	0	2.03606	2.07675	1.5231	0.718614	0	0	2.08385	2.04063	1.8909	0.558432	0	0	2.2944	2.18814	1.48025	0.41858	0	0
	7.58	2.46119	2.03416	1.72772	0.320368	0	0	2.02481	2.07224	1.52493	0.719861	0	0	2.09304	2.04166	1.91261	0.582408	0	0	2.31335	2.18767	1.44779	0.414433	0	0
	7.59	2.4815	2.03841	1.77415	0.340285	0	0	2.02979	2.06223	1.52923	0.721543	0	0	2.09802	2.04501	1.90733	0.606179	0	0	2.33355	2.18744	1.41822	0.408439	0	0
	7.6	2.48905	2.03943	1.81296	0.363226	0	0	2.02582	2.05627	1.53255	0.7234	0	0	2.09462	2.04759	1.87726	0.628876	0	0	2.35583	2.18174	1.39125	0.400406	0	0
	7.61	2.4908	2.03945	1.83919	0.388387	0	0	2.02657	2.05821	1.53453	0.726046	0	0	2.0997	2.05049	1.82789	0.647965	0	0	2.37988	2.18056	1.36909	0.390459	0	0
	7.62	2.49196	2.03728	1.85788	0.414976	0	0	2.01935	2.05819	1.53185	0.728299	0	0	2.1022	2.04852	1.76222	0.662106	0	0	2.40174	2.18177	1.35061	0.379542	0	0
	7.63	2.47746	2.03533	1.86427	0.441535	0	0	2.01613	2.05705	1.52652	0.730137	0	0	2.10811	2.05499	1.68486	0.672516	0	0	2.41071	2.17723	1.33708	0.367441	0	0
	7.64	2.47163	2.02873	1.85979	0.468125	0	0	2.01378	2.05106	1.51205	0.731021	0	0	2.10998	2.05235	1.59934	0.678238	0	0	2.41961	2.17536	1.33451	0.354817	0	0
	7.65	2.45315	2.02568	1.84737	0.493352	0	0	2.01466	2.04842	1.49468	0.731291	0	0	2.11925	2.05816	1.51269	0.679679	0	0	2.42854	2.18351	1.33826	0.341924	0	0
	7.66	2.44152	2.02526	1.829	0.516912	0	0	2.00987	2.04541	1.47548	0.729631	0	0	2.12447	2.06526	1.42586	0.675265	0	0	2.43308	2.18467	1.35541	0.331057	0	0
	7.67	2.42873	2.02445	1.80262	0.539063	0	0	2.01228	2.04392	1.45855	0.726716	0	0	2.12965	2.06031	1.34968	0.665592	0	0	2.42585	2.18511	1.38259	0.321486	0	0
	7.68	2.41539	2.02182	1.77068	0.559059	0	0	2.01556	2.0424	1.44696	0.72284	0	0	2.13482	2.05806	1.28894	0.652141	0	0	2.42646	2.18365	1.42056	0.31554	0	0
	7.69	2.38982	2.01962	1.73348	0.576226	0	0	2.01465	2.04867	1.44366	0.718684	0	0	2.14419	2.06391	1.25813	0.636928	0	0	2.42585	2.18886	1.46256	0.312672	0	0
	7.7	2.38054	2.01724	1.69782	0.590044	0	0	2.01216	2.05166	1.4426	0.715508	0	0	2.15929	2.066	1.25676	0.621677	0	0	2.40408	2.1905	1.50698	0.313407	0	0
	7.71	2.35971	2.01266	1.66511	0.600317	0	0	2.00893	2.04979	1.44481	0.712863	0	0	2.16847	2.06576	1.27919	0.608797	0	0	2.389	2.19236	1.5473	0.317618	0	0
	7.72	2.33712	2.01383	1.64113	0.609729	0	0	2.00724	2.04499	1.4449	0.709634	0	0	2.17269	2.06643	1.31551	0.598746	0	0	2.3721	2.19185	1.58609	0.323991	0	0
	7.73	2.32719	2.01281	1.62482	0.618039	0	0	2.00483	2.04348	1.4413	0.706414	0	0	2.18186	2.06944	1.35683	0.591459	0	0	2.35145	2.19087	1.61985	0.332519	0	0
	7.74	2.31152	2.01601	1.61933	0.626642	0	0	2.00953	2.04687	1.43608	0.702287	0	0	2.17932	2.07179	1.38929	0.586229	0	0	2.33807	2.19152	1.64448	0.343573	0	0
	7.75	2.30632	2.01765	1.61247	0.634632	0	0	2.02249	2.04915	1.43177	0.698039	0	0	2.17259	2.06832	1.41612	0.582333	0	0	2.31742	2.18859	1.66477	0.356427	0	0
	7.76	2.29529	2.01907	1.60772	0.642943	0	0	2.03623	2.04657	1.42206	0.693841	0	0	2.16838	2.0645	1.43656	0.578372	0	0	2.29891	2.1879	1.67355	0.369481	0	0
	7.77	2.28426	2.02051	1.60372	0.649906	0	0	2.04107	2.04625	1.40941	0.68933	0	0	2.15925	2.06425	1.4494	0.575695	0	0	2.27826	2.18624	1.66539	0.383136	0	0
	7.78	2.27621	2.02219	1.60471	0.656519	0	0	2.04913	2.05075	1.3896	0.683221	0	0	2.15752	2.06823	1.45403	0.574026	0	0	2.25477	2.18962	1.6438	0.394815	0	0
	7.79	2.27158	2.02657	1.61157	0.663693	0	0	2.04507	2.0486	1.36104	0.67533	0	0	2.15584	2.05982	1.45357	0.572324	0	0	2.23748	2.18082	1.61332	0.402939	0	0
	7.8	2.25535	2.02692	1.62072	0.672036	0	0	2.06042	2.04527	1.33351	0.665185	0	0	2.15511	2.05858	1.44608	0.569699	0	0	2.22906	2.17893	1.57315	0.408043	0	0
	7.81	2.2478	2.03124	1.63405	0.6828	0	0	2.06522	2.05009	1.30561	0.652487	0	0	2.15934	2.05374	1.43055	0.565611	0	0	2.21731	2.17629	1.53341	0.410159	0	0
	7.82	2.23733	2.03201	1.6455	0.693031	0	0	2.07242	2.05126	1.28135	0.639783	0	0	2.17198	2.0548	1.40799	0.560878	0	0	2.19842	2.17802	1.49676	0.409392	0	0
	7.83	2.22693	2.03458	1.65549	0.704404	0	0	2.07648	2.0513	1.25847	0.625373	0	0	2.18289	2.05128	1.38875	0.554941	0	0	2.19054	2.17751	1.46643	0.406808	0	0
	7.84	2.21913	2.03537	1.65854	0.715668	0	0	2.07653	2.05428	1.24147	0.610263	0	0	2.19711	2.05069	1.38002	0.547038	0	0	2.18047	2.17797	1.44064	0.401778	0	0
	7.85	2.20694	2.03454	1.66306	0.727579	0	0	2.07876	2.05528	1.22474	0.593308	0	0	2.21471	2.04681	1.37655	0.539126	0	0	2.17037	2.17368	1.42064	0.395995	0	0
	7.86	2.19015	2.03433	1.66139	0.739433	0	0	2.08436	2.05844	1.21038	0.575551	0	0	2.24062	2.04882	1.377	0.53264	0	0	2.16359	2.17799	1.40773	0.388851	0	0
	7.87	2.17399	2.03848	1.65866	0.751278	0	0	2.08761	2.05717	1.19757	0.557867	0	0	2.26223	2.05182	1.38648	0.526952	0	0	2.16509	2.18133	1.40534	0.380905	0	0
	7.88	2.15309	2.0378	1.6485	0.762056	0	0	2.09404	2.05258	1.19118	0.539186	0	0	2.27392	2.05047	1.40016	0.52114	0	0	2.16832	2.18321	1.40925	0.373688	0	0
	7.89	2.13629	2.0336	1.63088	0.772344	0	0	2.10689	2.05649	1.19174	0.520263	0	0	2.28303	2.05276	1.416	0.515842	0	0	2.14995	2.19112	1.41692	0.3678	0	0
	7.9	2.12295	2.03162	1.60633	0.780627	0	0	2.10608	2.05598	1.19054	0.501405	0	0	2.30049	2.04847	1.43428	0.511688	0	0	2.14773	2.18994	1.43187	0.363418	0	0
	7.91	2.10675	2.02746	1.5691	0.786187	0	0	2.11251	2.05065	1.19534	0.483815	0	0	2.30107	2.05403	1.45691	0.509556	0	0	2.14095	2.18803	1.44168	0.359028	0	0
	7.92	2.09105	2.0299	1.51729	0.78926	0	0	2.12702	2.05458	1.20421	0.465774	0	0	2.29748	2.0583	1.49305	0.508891	0	0	2.13975	2.18609	1.44642	0.35645	0	0
	7.93	2.07893	2.02973	1.45854	0.786741	0	0	2.13977	2.05112	1.22045	0.448521	0	0	2.28646	2.06057	1.53786	0.509299	0	0	2.12969	2.18898	1.44062	0.352755	0	0
	7.94	2.06527	2.03074	1.39641	0.77852	0	0	2.14454	2.05067	1.23563	0.432239	0	0	2.28132	2.06387	1.59152	0.513933	0	0	2.13247	2.18925	1.43246	0.348568	0	0
	7.95	2.05828	2.03234	1.3321	0.765817	0	0	2.14551	2.04918	1.25797	0.418215	0	0	2.27117	2.07006	1.65416	0.522092	0	0	2.1314	2.19738	1.41329	0.342104	0	0
	7.96	2.05424	2.03373	1.27726	0.749182	0	0	2.13905	2.0496	1.28413	0.40514	0	0	2.25106	2.06848	1.72593	0.534706	0	0	2.12537	2.1921	1.39758	0.334783	0	0
	7.97	2.05361	2.03374	1.2281	0.729281	0	0	2.13896	2.04893	1.31783	0.393748	0	0	2.23853	2.06816	1.79052	0.551255	0	0	2.11769	2.19212	1.38072	0.325326	0	0
	7.98	2.04725	2.03336	1.18456	0.707173	0	0	2.1373	2.04975	1.34937	0.384279	0	0	2.2218	2.06589	1.85154	0.571388	0	0	2.10272	2.19142	1.37051	0.315989	0	0
	7.99	2.04672	2.03555	1.15823	0.681393	0	0	2.1277	2.0476	1.3832	0.378025	0	0	2.21763	2.05912	1.89862	0.59377	0	0	2.1043	2.18446	1.36282	0.305752	0	0
	8	2.04784	2.03817	1.15506	0.653137	0	0	2.13089	2.04913	1.41592	0.373389	0	0	2.20171	2.06603	1.92939	0.618699	0	0	2.09539	2.18518	1.35903	0.295623	0	0
	8.01	2.05364	2.0414	1.17152	0.627093	0	0	2.13089	2.05212	1.44674	0.370381	0	0	2.19693	2.06382	1.94127	0.644249	0	0	2.09049	2.18832	1.35856	0.285541	0	0
	8.02	2.05891	2.04219	1.21042	0.606061	0	0	2.12277	2.05326	1.47095	0.368727	0	0	2.18877	2.05638	1.9298	0.669255	0	0	2.08607	2.1912	1.36637	0.274723	0	0
	8.03	2.06063	2.04082	1.27237	0.589832	0	0	2.12124	2.0648	1.48993	0.368428	0	0	2.18479	2.05387	1.89002	0.692652	0	0	2.07551	2.18687	1.3778	0.265218	0	0
	8.04	2.06765	2.04084	1.33156	0.57795	0	0	2.12941	2.05883	1.50697	0.369382	0	0	2.17571	2.05263	1.82631	0.711882	0	0	2.07445	2.18566	1.39578	0.257784	0	0
	8.05	2.07696	2.04269	1.38033	0.571823	0	0	2.13264	2.06216	1.51904	0.370394	0	0	2.1658	2.05302	1.75027	0.72588	0	0	2.06663	2.18137	1.42817	0.251759	0	0
	8.06	2.08328	2.04292	1.42488	0.566924	0	0	2.13591	2.05437	1.5274	0.372455	0	0	2.15255	2.05078	1.67087	0.733923	0	0	2.05773	2.18617	1.46196	0.248132	0	0
	8.07	2.08679	2.03661	1.47137	0.563313	0	0	2.12789	2.05508	1.5276	0.374393	0	0	2.1493	2.04758	1.60037	0.738032	0	0	2.05495	2.18927	1.50479	0.248939	0	0
	8.08	2.09955	2.03524	1.51419	0.562996	0	0	2.13351	2.05394	1.52656	0.376582	0	0	2.14276	2.04896	1.54153	0.739608	0	0	2.05498	2.18827	1.55379	0.251565	0	0
	8.09	2.09495	2.03007	1.54878	0.567724	0	0	2.13591	2.05241	1.51431	0.377597	0	0	2.13034	2.05404	1.50354	0.739466	0	0	2.05447	2.19449	1.61377	0.259502	0	0
	8.1	2.09973	2.02762	1.5727	0.576891	0	0	2.12784	2.0524	1.50349	0.378297	0	0	2.11454	2.05134	1.47552	0.737294	0	0	2.04711	2.19374	1.67319	0.271066	0	0
	8.11	2.10258	2.02717	1.5994	0.584348	0	0	2.11663	2.05131	1.4882	0.376715	0	0	2.10129	2.04829	1.46287	0.734897	0	0	2.04186	2.19466	1.73681	0.288971	0	0
	8.12	2.10845	2.02211	1.61201	0.589283	0	0	2.10703	2.04647	1.47938	0.375431	0	0	2.09645	2.05371	1.46531	0.731305	0	0	2.0422	2.19392	1.78943	0.311105	0	0
	8.13	2.10449	2.02165	1.58835	0.598505	0	0	2.10141	2.04385	1.47255	0.37307	0	0	2.08555	2.05522	1.48564	0.729403	0	0	2.0431	2.19271	1.83621	0.336568	0	0
	8.14	2.10044	2.01862	1.57337	0.607736	0	0	2.08932	2.04906	1.4753	0.37146	0	0	2.08152	2.05416	1.51372	0.729932	0	0	2.03506	2.19293	1.8632	0.363393	0	0
	8.15	2.09821	2.01696	1.58372	0.608453	0	1	2.07719	2.04354	1.47844	0.370127	0	0	2.07739	2.05146	1.54549	0.733348	0	0	2.03707	2.19578	1.87225	0.391749	0	0
	8.16	2.09085	2.0155	1.58105	0.610557	0	1	2.07068	2.05395	1.48857	0.369363	0	0	2.06992	2.05236	1.56029	0.738666	0	0	2.04193	2.19312	1.87054	0.419342	0	0
	8.17	2.09164	2.01261	1.56016	0.619191	0	0	2.07479	2.0532	1.50059	0.369014	0	0	2.04978	2.05492	1.55585	0.743807	0	0	2.03613	2.18878	1.85896	0.444725	0	0
	8.18	2.09035	2.01356	1.55505	0.627456	0	0	2.06192	2.05096	1.51898	0.36967	0	0	2.04901	2.05454	1.52131	0.745971	0	0	2.03542	2.1895	1.83656	0.469573	0	0
	8.19	2.09609	2.01831	1.55837	0.629226	0	0	2.06192	2.04986	1.54322	0.371637	0	0	2.049	2.05524	1.4519	0.74528	0	0	2.03187	2.18972	1.80629	0.492242	0	0
	8.2	2.09656	2.02131	1.54035	0.628119	0	0	2.06279	2.05211	1.57197	0.375776	0	0	2.04414	2.05437	1.37875	0.739203	0	0	2.03677	2.19258	1.777	0.512559	0	0
	8.21	2.09253	2.0227	1.50543	0.631406	0	0	2.06113	2.04723	1.6028	0.382226	0	0	2.05327	2.05509	1.30474	0.725449	0	0	2.04502	2.19761	1.74762	0.529285	0	0
	8.22	2.0925	2.0279	1.49504	0.633604	0	0	2.06201	2.04684	1.62923	0.390432	0	0	2.05575	2.05514	1.23388	0.710486	0	0	2.0488	2.19955	1.72264	0.544155	0	0
	8.23	2.09877	2.0323	1.51126	0.629395	0	0	2.05716	2.04314	1.64834	0.400263	0	0	2.05498	2.05844	1.17448	0.692311	0	0	2.06374	2.20242	1.70353	0.558456	0	0
	8.24	2.09531	2.03608	1.52177	0.627454	0	0	2.06265	2.04092	1.65765	0.410095	0	0	2.04491	2.06076	1.14165	0.672148	0	0	2.06256	2.20672	1.69698	0.572159	0	0
	8.25	2.08772	2.0365	1.52819	0.632141	0	0	2.05537	2.04425	1.65643	0.419921	0	0	2.04748	2.06045	1.11574	0.649746	0	0	2.05748	2.20717	1.69863	0.585618	0	0
	8.26	2.08991	2.03773	1.56057	0.639181	0	0	2.05052	2.04092	1.64656	0.42914	0	0	2.05157	2.06241	1.11053	0.626972	0	0	2.05794	2.20768	1.699	0.599993	0	0
	8.27	2.08448	2.04175	1.60776	0.643673	0	0	2.05126	2.04239	1.63323	0.436983	0	0	2.05171	2.06629	1.12088	0.604888	0	0	2.07233	2.2101	1.69088	0.615452	0	0
	8.28	2.0823	2.04135	1.64821	0.651032	0	0	2.04877	2.04496	1.61792	0.443877	0	0	2.03658	2.06502	1.15671	0.585282	0	0	2.08392	2.20963	1.67626	0.62989	0	0
	8.29	2.08347	2.04215	1.67981	0.665948	0	0	2.04388	2.04311	1.6035	0.449744	0	0	2.03238	2.06248	1.21893	0.567961	0	0	2.08821	2.20772	1.64945	0.640677	0	0
	8.3	2.08586	2.03954	1.72517	0.685084	0	0	2.0317	2.04052	1.59253	0.455014	0	0	2.03237	2.06024	1.29014	0.555406	0	0	2.09369	2.21084	1.6092	0.648887	0	0
	8.31	2.09059	2.03855	1.76741	0.703413	0	0	2.03894	2.05095	1.58705	0.45994	0	0	2.02323	2.06449	1.36953	0.549732	0	0	2.09539	2.20676	1.55759	0.653639	0	0
	8.32	2.08721	2.03519	1.77063	0.72411	0	0	2.04291	2.05431	1.58566	0.464519	0	0	2.0132	2.06198	1.45345	0.547216	0	0	2.10078	2.19931	1.50979	0.65465	0	0
	8.33	2.08273	2.02824	1.74726	0.746556	0	0	2.04051	2.05323	1.58887	0.469782	0	0	2.00828	2.05782	1.53613	0.549429	0	0	2.10452	2.19933	1.46386	0.650563	0	0
	8.34	2.08044	2.02387	1.70021	0.762622	0	0	2.02856	2.05506	1.59523	0.475234	0	0	2.0058	2.05689	1.60154	0.55517	0	0	2.112	2.19455	1.42443	0.64419	0	0
	8.35	2.08346	2.02506	1.62292	0.773411	0	0	2.02538	2.05472	1.60733	0.481459	0	0	1.99749	2.06181	1.66078	0.565336	0	0	2.12678	2.18546	1.38843	0.635915	0	0
	8.36	2.08944	2.02424	1.51894	0.774933	0	0	2.02367	2.0558	1.62026	0.488281	0	0	1.98666	2.05732	1.70266	0.577637	0	0	2.13659	2.18398	1.36217	0.626513	0	0
	8.37	2.09539	2.02527	1.4109	0.768018	0	0	2.018	2.0558	1.63494	0.496459	0	0	2.00079	2.05087	1.72717	0.591401	0	0	2.14474	2.18423	1.34143	0.614603	0	0
	8.38	2.10135	2.02425	1.30341	0.753322	0	0	2.0108	2.05395	1.64704	0.505571	0	0	2.01673	2.0532	1.72522	0.605121	0	0	2.15005	2.18712	1.32137	0.601088	0	0
	8.39	2.11306	2.02262	1.20098	0.730794	0	0	2.00927	2.05882	1.65816	0.51539	0	0	2.01009	2.05549	1.7088	0.617598	0	0	2.1699	2.1845	1.30088	0.587272	0	0
	8.4	2.11892	2.02538	1.10149	0.703187	0	0	2.01079	2.06028	1.66693	0.525217	0	0	2.01081	2.05775	1.6796	0.627228	0	0	2.18642	2.17611	1.29043	0.571796	0	0
	8.41	2.12708	2.02573	1.00602	0.668117	0	0	2.00838	2.05361	1.67269	0.535349	0	0	2.00413	2.04834	1.63943	0.635017	0	0	2.20505	2.17947	1.28899	0.55504	0	0
	8.42	2.14336	2.02488	0.923295	0.625661	0	0	2.00196	2.05064	1.67702	0.546137	0	0	1.99492	2.04672	1.59621	0.640758	0	0	2.21011	2.17709	1.28905	0.539377	0	0
	8.43	2.16667	2.029	0.852892	0.576862	0	0	2.00274	2.05361	1.68248	0.556962	0	0	1.99649	2.05317	1.55758	0.643439	0	0	2.22958	2.17733	1.29606	0.525347	0	0
	8.44	2.19338	2.03393	0.803969	0.524783	0	0	2.00914	2.05474	1.6876	0.56807	0	0	1.99983	2.05115	1.52293	0.644038	0	0	2.25419	2.17372	1.30711	0.511553	0	0
	8.45	2.21896	2.03369	0.779789	0.472026	0	0	2.01071	2.04915	1.6909	0.579521	0	0	2.009	2.04297	1.49627	0.643052	0	0	2.26868	2.1821	1.31988	0.498593	0	0
	8.46	2.2508	2.03324	0.771149	0.419481	0	0	2.00193	2.04617	1.69154	0.591177	0	0	2.01568	2.04714	1.48125	0.641319	0	0	2.29208	2.18166	1.32996	0.485803	0	0
	8.47	2.28675	2.03595	0.778958	0.368387	0	0	1.99468	2.04622	1.68828	0.602948	0	0	2.00909	2.04576	1.48142	0.639732	0	0	2.31212	2.18382	1.34661	0.474721	0	0
	8.48	2.31869	2.04094	0.787194	0.316502	0	0	2.00114	2.04624	1.6752	0.613961	0	0	2.0057	2.04571	1.49866	0.638287	0	0	2.33328	2.18068	1.37245	0.464311	0	0
	8.49	2.35411	2.04474	0.807808	0.267212	0	0	1.99625	2.04507	1.65521	0.6241	0	0	2.00823	2.04078	1.52467	0.638932	0	0	2.34792	2.18713	1.41115	0.456495	0	0
	8.5	2.39827	2.04774	0.839726	0.217398	0	0	1.99399	2.04173	1.6243	0.631658	0	0	2.01162	2.04042	1.55332	0.642684	0	1	2.36806	2.19073	1.45369	0.452808	0	0
	8.51	2.44178	2.04875	0.888267	0.172216	0	0	1.98831	2.03877	1.58683	0.637366	0	0	2.01334	2.04626	1.5786	0.648097	0	1	2.37596	2.18667	1.50248	0.453909	0	0
	8.52	2.48475	2.05315	0.953792	0.132524	0	0	1.98905	2.04364	1.54432	0.639939	0	0	2.02255	2.04619	1.5807	0.654384	0	1	2.39936	2.19173	1.54856	0.458096	0	0
	8.53	2.52534	2.05038	1.0384	0.0979783	0	0	1.98416	2.03879	1.50403	0.639801	0	0	2.02088	2.03673	1.55189	0.659887	0	1	2.40102	2.19459	1.5888	0.4652	0	0
	8.54	2.57063	2.0522	1.13558	0.0720949	1	0	1.97609	2.04065	1.46627	0.637288	0	0	2.03592	2.03905	1.49753	0.661111	0	1	2.40217	2.19796	1.61953	0.473925	0	0
	8.55	2.60419	2.04764	1.23586	0.0525031	1	0	1.97932	2.04441	1.43563	0.632858	0	0	2.05343	2.04299	1.41984	0.656944	0	1	2.40719	2.18986	1.6409	0.484682	0	0
	8.56	2.63673	2.04688	1.34967	0.0420387	1	0	1.99385	2.04292	1.41349	0.627327	0	0	2.08856	2.04238	1.32574	0.647419	0	1	2.40156	2.18794	1.65751	0.496816	0	0
	8.57	2.65817	2.04174	1.45317	0.0381673	1	0	1.99463	2.0414	1.39895	0.620784	0	0	2.13362	2.04114	1.22676	0.632356	0	1	2.38929	2.18293	1.66712	0.508674	0	0
	8.58	2.67093	2.03897	1.55833	0.0442787	1	0	1.98734	2.04142	1.39721	0.614056	0	1	2.1938	2.03889	1.12558	0.611999	0	1	2.37768	2.18009	1.67329	0.52174	0	0
	8.59	2.68077	2.03339	1.64355	0.0553675	1	0	1.98656	2.04216	1.40336	0.607218	0	1	2.26387	2.0412	1.02493	0.586023	0	0	2.36474	2.17751	1.66868	0.533914	0	0
	8.6	2.67673	2.03162	1.71932	0.0733397	1	0	1.98485	2.04216	1.41647	0.60227	0	1	2.33154	2.04352	0.931475	0.554051	0	0	2.3468	2.18061	1.66218	0.546884	0	0
	8.61	2.6702	2.02806	1.76652	0.0933186	0	0	1.98328	2.04175	1.43272	0.598567	0	0	2.40662	2.04842	0.850187	0.516865	0	0	2.32171	2.17702	1.64826	0.557363	0	0
	8.62	2.65546	2.02209	1.79591	0.116513	0	0	1.97443	2.03837	1.44901	0.595928	0	0	2.48761	2.04974	0.793246	0.47612	0	0	2.29486	2.17891	1.63286	0.566889	0	0
	8.63	2.6465	2.02429	1.8073	0.139484	0	0	1.98093	2.04063	1.4563	0.594033	0	0	2.57109	2.05209	0.762136	0.433425	0	0	2.27814	2.17365	1.61263	0.574956	0	0
	8.64	2.63286	2.01853	1.80254	0.161074	0	0	1.98088	2.03507	1.45387	0.592042	0	0	2.64044	2.04729	0.756207	0.3918	0	0	2.2502	2.1777	1.60004	0.581604	0	0
	8.65	2.62398	2.01866	1.78178	0.183113	1	0	1.98808	2.0388	1.43753	0.589264	0	0	2.69981	2.04347	0.766625	0.351279	0	0	2.22693	2.18198	1.59128	0.587313	0	0
	8.66	2.60873	2.01265	1.74361	0.20139	1	0	1.98642	2.04367	1.40666	0.584838	0	0	2.74979	2.04253	0.795222	0.312464	0	0	2.20906	2.18531	1.58715	0.593273	0	0
	8.67	2.6087	2.01218	1.70024	0.21717	1	0	2.00663	2.04068	1.36502	0.577336	0	0	2.78816	2.05204	0.833539	0.274581	1	0	2.19742	2.1841	1.58943	0.599654	0	0
	8.68	2.61676	2.01152	1.64135	0.226508	1	0	2.0236	2.04179	1.31205	0.566256	0	0	2.81899	2.05241	0.884301	0.239745	1	0	2.1823	2.18412	1.58796	0.606238	0	0
	8.69	2.61498	2.01027	1.58487	0.232603	1	0	2.04851	2.03589	1.2493	0.551875	0	0	2.84414	2.05671	0.943291	0.208651	1	0	2.17006	2.18168	1.58654	0.613703	0	0
	8.7	2.6282	2.00643	1.52387	0.233607	1	0	2.08081	2.04153	1.18245	0.533331	0	0	2.86419	2.05966	1.0123	0.18208	1	0	2.15833	2.18194	1.5825	0.618886	0	0
	8.71	2.6416	2.00678	1.48303	0.231706	0	0	2.10175	2.04825	1.12246	0.510232	0	0	2.88171	2.05804	1.08503	0.159475	1	0	2.16338	2.18767	1.57747	0.624337	0	0
	8.72	2.66018	2.00332	1.45051	0.225695	0	0	2.13635	2.04934	1.06471	0.482834	0	0	2.90008	2.06134	1.1549	0.140556	1	0	2.17683	2.18502	1.57238	0.629268	0	0
	8.73	2.66376	1.99867	1.42724	0.220446	0	0	2.162	2.05116	1.01337	0.453903	0	0	2.91096	2.06138	1.2209	0.125707	1	0	2.18243	2.18026	1.56836	0.634045	0	0
	8.74	2.66742	1.99661	1.41546	0.214925	0	0	2.20633	2.05226	0.978169	0.422335	0	0	2.91096	2.06531	1.2824	0.113816	1	0	2.2042	2.18102	1.55146	0.639683	0	0
	8.75	2.67627	1.99741	1.41674	0.207617	1	0	2.24485	2.04588	0.956522	0.388514	0	0	2.91254	2.06592	1.34329	0.105381	1	0	2.22584	2.18344	1.52793	0.643425	0	0
	8.76	2.67575	1.99721	1.41947	0.201507	1	0	2.29297	2.03995	0.943846	0.35494	0	0	2.90848	2.0692	1.39728	0.0996777	1	0	2.24429	2.18492	1.49064	0.642808	0	0
	8.77	2.66245	1.99902	1.42207	0.195954	1	0	2.3337	2.04262	0.944509	0.3211	0	0	2.90934	2.06851	1.44635	0.0974911	1	0	2.26164	2.18446	1.4456	0.639294	0	0
	8.78	2.65725	1.99982	1.43156	0.19168	1	0	2.37291	2.04483	0.961781	0.288397	0	0	2.89178	2.06652	1.48507	0.0974796	1	0	2.28677	2.18615	1.39869	0.630685	0	0
	8.79	2.65267	1.99765	1.44129	0.187088	1	0	2.41383	2.05448	0.989556	0.257026	0	0	2.87264	2.0626	1.51534	0.0990732	1	0	2.31685	2.18852	1.35851	0.620156	0	0
	8.8	2.63765	1.99904	1.45216	0.183168	1	0	2.4595	2.05033	1.03082	0.228345	0	0	2.85173	2.05871	1.53221	0.101278	1	0	2.35214	2.18628	1.32081	0.607058	0	0
	8.81	2.62966	1.99861	1.45923	0.180535	1	0	2.49636	2.04772	1.07362	0.203036	0	0	2.82677	2.05579	1.54022	0.103893	1	0	2.38446	2.1843	1.29308	0.59202	0	0
	8.82	2.62224	2.00302	1.46839	0.178863	1	0	2.53322	2.04599	1.12493	0.181475	0	0	2.79169	2.05287	1.54156	0.106343	1	0	2.40623	2.19122	1.26974	0.574973	0	0
	8.83	2.61487	2.0064	1.4752	0.177116	1	0	2.57418	2.0479	1.17894	0.16151	0	0	2.76582	2.05222	1.5391	0.108532	1	0	2.43417	2.19877	1.25614	0.556409	0	0
	8.84	2.60495	2.00384	1.48455	0.175797	1	0	2.59656	2.04866	1.22897	0.145409	0	0	2.73738	2.04893	1.53547	0.110494	1	0	2.4593	2.19464	1.2602	0.537505	0	0
	8.85	2.59215	1.99948	1.48879	0.174309	1	0	2.62318	2.05429	1.27565	0.132801	0	0	2.70311	2.04863	1.53005	0.112024	1	0	2.49727	2.19169	1.28134	0.519525	0	0
	8.86	2.58517	2.00465	1.49026	0.175016	1	0	2.64417	2.05949	1.32591	0.12238	1	0	2.67557	2.04798	1.52455	0.113641	1	0	2.52405	2.1921	1.31665	0.505943	0	0
	8.87	2.5735	2.00105	1.48834	0.174859	1	0	2.65796	2.05951	1.37046	0.11471	1	0	2.63963	2.04511	1.51734	0.1146	1	0	2.55292	2.18984	1.35806	0.496483	0	0
	8.88	2.55778	1.99687	1.48327	0.173635	1	0	2.6789	2.0596	1.40643	0.109703	1	0	2.6088	2.04748	1.50992	0.115279	1	0	2.57791	2.19262	1.40183	0.490594	0	0
	8.89	2.54316	1.99925	1.46724	0.17163	1	0	2.68619	2.05851	1.44158	0.10686	1	0	2.58694	2.04687	1.50158	0.115261	1	0	2.59674	2.19043	1.43599	0.486554	0	0
	8.9	2.53029	1.99705	1.4522	0.168331	1	0	2.69108	2.05894	1.47171	0.104956	1	0	2.56694	2.04528	1.49277	0.114751	1	0	2.61487	2.18853	1.4555	0.484287	0	0
	8.91	2.51158	1.99986	1.44107	0.163313	1	0	2.70068	2.06157	1.49752	0.104993	1	0	2.54594	2.04498	1.48262	0.114075	1	0	2.63524	2.18473	1.46637	0.482967	0	0
	8.92	2.49179	2.00187	1.43493	0.157786	1	0	2.70488	2.06111	1.52	0.10629	1	0	2.51668	2.0414	1.47705	0.112615	1	0	2.65956	2.18402	1.46754	0.48051	0	0
	8.93	2.47306	2.0023	1.43213	0.152584	1	0	2.70654	2.0577	1.5417	0.108965	1	0	2.49239	2.04171	1.47466	0.110503	1	0	2.67647	2.18667	1.45977	0.478521	0	0
	8.94	2.45228	2.00586	1.43538	0.148386	1	0	2.71461	2.05471	1.55961	0.112812	1	0	2.46972	2.0434	1.47808	0.108954	1	0	2.68506	2.18929	1.44125	0.474901	0	0
	8.95	2.43376	2.00766	1.45277	0.144087	1	0	2.71133	2.05279	1.57497	0.117366	1	0	2.4438	2.04637	1.50524	0.107788	1	0	2.68154	2.18835	1.41988	0.469847	0	0
	8.96	2.41404	2.00867	1.47819	0.140229	1	0	2.70737	2.05016	1.59004	0.122731	1	0	2.41585	2.04508	1.53368	0.108051	1	0	2.68475	2.18642	1.39756	0.461877	0	0
	8.97	2.40301	2.01009	1.50188	0.140913	1	0	2.71715	2.04974	1.60632	0.1286	0	0	2.36158	2.04639	1.56256	0.114054	1	0	2.68295	2.19289	1.37882	0.451752	0	0
	8.98	2.38557	2.00753	1.52934	0.144794	1	0	2.72125	2.04481	1.62202	0.135759	0	0	2.31729	2.04603	1.59001	0.119758	1	0	2.6829	2.19072	1.36652	0.441749	0	0
	8.99	2.37108	2.01173	1.55732	0.149059	1	0	2.72683	2.03963	1.63678	0.144452	0	0	2.26946	2.04538	1.61462	0.126144	1	0	2.67449	2.19453	1.36273	0.431404	0	0
	9	2.35895	2.01176	1.56943	0.154569	0	0	2.72356	2.04036	1.65495	0.153677	0	0	2.21071	2.04408	1.61961	0.132524	1	0	2.65778	2.19524	1.36873	0.421935	0	0
	9.01	2.34103	2.0092	1.57131	0.160705	1	0	2.72928	2.03702	1.66961	0.163437	0	0	2.16627	2.04672	1.62614	0.139548	1	0	2.63107	2.19714	1.3764	0.412602	0	0
	9.02	2.31617	2.00777	1.56709	0.165713	1	0	2.73495	2.03858	1.67325	0.174712	0	0	2.13098	2.04906	1.6242	0.146925	1	0	2.59797	2.1923	1.38518	0.404634	0	0
	9.03	2.29879	2.00581	1.56051	0.170268	1	0	2.73984	2.03673	1.67304	0.186235	0	0	2.09489	2.04914	1.62075	0.154422	1	0	2.57557	2.19328	1.39158	0.397382	0	0
	9.04	2.28953	2.00584	1.54905	0.173025	1	0	2.7446	2.03937	1.66613	0.196009	0	0	2.05889	2.0508	1.60968	0.160275	1	0	2.55213	2.19447	1.3971	0.390188	0	0
	9.05	2.2795	2.00821	1.53205	0.176185	1	0	2.74792	2.04015	1.65076	0.205172	1	0	2.02943	2.04299	1.57705	0.165708	1	0	2.53426	2.19901	1.39141	0.383018	0	1
	9.06	2.2695	2.012	1.51366	0.178225	1	0	2.75586	2.04207	1.62633	0.212875	1	0	2.00372	2.04172	1.54594	0.16969	1	0	2.51096	2.19854	1.37886	0.375665	0	1
	9.07	2.25609	2.01478	1.50777	0.177162	1	0	2.74683	2.04061	1.60006	0.219578	1	0	2.00767	2.04109	1.5207	0.1681	1	0	2.49322	2.19639	1.35899	0.365654	0	1
	9.08	2.24958	2.01729	1.5072	0.175149	1	0	2.74019	2.04209	1.57158	0.223831	1	0	2.00656	2.04116	1.49914	0.167045	1	0	2.47154	2.19999	1.32705	0.353897	0	0
	9.09	2.24187	2.01525	1.5181	0.175801	1	0	2.73702	2.04126	1.54151	0.225786	1	0	2.00326	2.04446	1.48272	0.165965	0	0	2.45168	2.19712	1.29494	0.339572	0	0
	9.1	2.22601	2.01978	1.54125	0.178756	1	0	2.73712	2.04012	1.50538	0.226474	1	0	2.01079	2.05034	1.49213	0.165473	0	0	2.44963	2.19543	1.26633	0.320938	0	0
	9.11	2.22016	2.02054	1.56912	0.184692	1	0	2.73385	2.04527	1.47367	0.225228	1	0	2.00251	2.04674	1.49979	0.164941	0	0	2.44094	2.19397	1.2403	0.302059	0	0
	9.12	2.2108	2.02371	1.59051	0.191898	1	0	2.72643	2.04376	1.45182	0.22118	0	0	2.00077	2.04476	1.51324	0.165938	0	0	2.43477	2.19351	1.21717	0.281776	0	0
	9.13	2.20502	2.02305	1.60217	0.19984	0	0	2.71187	2.04788	1.43576	0.215996	0	0	2.0007	2.03987	1.52096	0.166988	1	0	2.42426	2.19489	1.21153	0.260676	0	0
	9.14	2.19456	2.0252	1.59952	0.208132	1	0	2.70477	2.04413	1.4277	0.211446	0	0	2.0066	2.03661	1.53046	0.169603	1	0	2.42429	2.19034	1.2085	0.238049	0	0
	9.15	2.18313	2.02539	1.59173	0.215252	1	0	2.695	2.03858	1.43258	0.207356	0	0	2.01492	2.04338	1.5325	0.171234	1	0	2.41184	2.18509	1.21812	0.217392	0	0
	9.16	2.17865	2.02357	1.57673	0.220241	1	0	2.6902	2.03741	1.44372	0.203711	0	0	2.01733	2.04366	1.5345	0.173313	1	0	2.40759	2.18553	1.23622	0.197426	0	0
	9.17	2.1735	2.02494	1.55969	0.224664	1	0	2.68061	2.04295	1.45656	0.201116	0	0	2.02565	2.04159	1.52891	0.17487	1	0	2.40563	2.18361	1.26832	0.180595	0	0
	9.18	2.15693	2.02396	1.53943	0.227251	1	0	2.67196	2.04259	1.47015	0.199248	0	0	2.0357	2.04339	1.5247	0.176468	1	0	2.4005	2.18218	1.31102	0.165992	0	0
	9.19	2.145	2.02281	1.51969	0.229456	1	0	2.67034	2.04298	1.48448	0.198518	0	0	2.04484	2.04133	1.51722	0.177546	1	0	2.40588	2.17786	1.36044	0.154888	0	0
	9.2	2.1412	2.01744	1.50772	0.229338	1	0	2.65977	2.04333	1.49528	0.198473	1	0	2.065	2.03704	1.50769	0.178023	0	0	2.3885	2.18006	1.41286	0.149558	0	0
	9.21	2.13044	2.01825	1.49963	0.227276	1	0	2.65183	2.03814	1.50625	0.199092	1	0	2.08666	2.03437	1.49595	0.178045	0	0	2.38108	2.18727	1.46235	0.147329	0	0
	9.22	2.13175	2.01669	1.49344	0.22742	1	0	2.64786	2.03772	1.51299	0.199713	1	0	2.10341	2.03234	1.48426	0.176983	0	0	2.36913	2.18848	1.51322	0.149316	0	0
	9.23	2.12779	2.02286	1.49726	0.227119	1	0	2.6503	2.03993	1.51368	0.201109	1	0	2.12094	2.03843	1.47843	0.175355	0	0	2.35437	2.18109	1.54993	0.152479	0	0
	9.24	2.12384	2.02465	1.50477	0.227114	1	0	2.63668	2.03954	1.51302	0.202384	1	0	2.12836	2.04323	1.47078	0.173221	0	0	2.33237	2.18325	1.5843	0.159633	1	0
	9.25	2.11984	2.02901	1.50757	0.228361	1	0	2.63755	2.04207	1.51081	0.202544	1	0	2.13841	2.04291	1.46495	0.172096	0	0	2.32497	2.19064	1.61115	0.167481	1	0
	9.26	2.1049	2.02905	1.5099	0.22898	1	0	2.62306	2.0428	1.50641	0.202966	1	0	2.15008	2.04031	1.45918	0.170015	1	0	2.31644	2.1904	1.63134	0.177591	1	0
	9.27	2.09691	2.02689	1.50387	0.230124	1	0	2.62071	2.04055	1.50013	0.202929	0	0	2.15333	2.03804	1.45168	0.16735	1	0	2.29357	2.19497	1.63731	0.189215	1	0
	9.28	2.09877	2.02883	1.49527	0.230654	1	0	2.62474	2.04241	1.49895	0.203017	0	0	2.15334	2.0342	1.44039	0.164137	1	0	2.28893	2.19283	1.64636	0.199624	1	0
	9.29	2.08967	2.03177	1.48266	0.228496	1	0	2.61026	2.04241	1.49376	0.202421	0	0	2.14829	2.03554	1.43072	0.159942	1	0	2.2687	2.20312	1.6481	0.208922	1	0
	9.3	2.08905	2.03553	1.46497	0.226671	1	0	2.58872	2.04311	1.49378	0.20223	0	0	2.13216	2.03717	1.42314	0.155716	1	0	2.25721	2.20289	1.64386	0.220019	1	0
	9.31	2.08768	2.03651	1.44893	0.222785	1	0	2.57826	2.04755	1.49287	0.201109	0	0	2.12123	2.04238	1.41947	0.150976	1	0	2.25529	2.20052	1.64289	0.230753	1	0
	9.32	2.09055	2.03465	1.44225	0.21761	1	0	2.56373	2.04601	1.49336	0.201079	0	0	2.10787	2.05084	1.42324	0.146229	1	0	2.25	2.20149	1.64304	0.240854	0	0
	9.33	2.0888	2.03405	1.43685	0.21241	1	0	2.54602	2.0445	1.49421	0.200896	0	0	2.09037	2.04861	1.42904	0.142008	0	0	2.24249	2.20295	1.63096	0.250913	0	0
	9.34	2.08593	2.03243	1.44596	0.207867	0	0	2.5363	2.04599	1.49879	0.200446	0	0	2.08624	2.04371	1.44245	0.138848	0	0	2.23925	2.20397	1.61376	0.260267	0	0
	9.35	2.07962	2.02965	1.4604	0.204113	1	0	2.52034	2.04565	1.49819	0.200506	0	0	2.07452	2.04107	1.4618	0.136216	0	0	2.22821	2.19706	1.58968	0.267029	1	0
	9.36	2.08019	2.02443	1.48279	0.203482	1	0	2.5108	2.04826	1.49869	0.200748	1	0	2.0587	2.0424	1.48312	0.135161	0	0	2.22228	2.19424	1.56723	0.271587	1	0
	9.37	2.08608	2.02182	1.5032	0.203466	1	0	2.49631	2.04975	1.50047	0.200542	1	0	2.04548	2.04307	1.50609	0.135732	1	0	2.22171	2.18922	1.54568	0.273045	1	0
	9.38	2.08544	2.02364	1.51872	0.206263	0	0	2.47449	2.04784	1.49662	0.200506	1	0	2.04134	2.04144	1.52921	0.137369	1	0	2.20883	2.18827	1.52472	0.275045	1	0
	9.39	2.0825	2.02489	1.52976	0.209009	1	0	2.46088	2.05263	1.49678	0.200587	1	0	2.0381	2.03686	1.55041	0.14052	1	0	2.21383	2.18234	1.50579	0.276664	1	0
	9.4	2.0763	2.02353	1.53249	0.210799	1	0	2.46161	2.05301	1.4962	0.199501	1	0	2.04749	2.03357	1.5656	0.144242	1	0	2.21335	2.1797	1.49431	0.275901	1	0
	9.41	2.07246	2.02416	1.52455	0.214112	1	0	2.45031	2.04596	1.49243	0.199791	1	0	2.05674	2.0316	1.57889	0.149013	1	0	2.2128	2.17969	1.48064	0.273666	1	0
	9.42	2.0616	2.02738	1.51516	0.215073	1	0	2.44399	2.04893	1.4914	0.199412	1	0	2.06757	2.02833	1.58675	0.15376	1	0	2.21399	2.18066	1.46617	0.271002	0	0
	9.43	2.05417	2.02161	1.50348	0.215035	1	0	2.43758	2.04188	1.49338	0.198253	0	0	2.07257	2.02802	1.59262	0.159047	1	0	2.21834	2.18355	1.45806	0.268094	0	0
	9.44	2.04885	2.02164	1.4837	0.214426	1	0	2.42558	2.04264	1.48787	0.198027	0	0	2.08087	2.02964	1.59271	0.16436	0	0	2.22897	2.17897	1.45159	0.264522	0	0
	9.45	2.05004	2.02004	1.47009	0.212044	1	0	2.41815	2.04859	1.48934	0.197531	0	0	2.08182	2.03097	1.59287	0.169696	0	0	2.23176	2.17779	1.45141	0.260846	0	0
	9.46	2.04765	2.02185	1.45569	0.208289	1	0	2.40449	2.04676	1.49323	0.19618	0	0	2.09779	2.0293	1.59091	0.17449	0	0	2.23227	2.17876	1.4515	0.256288	1	0
	9.47	2.04411	2.01947	1.44808	0.204389	1	0	2.3949	2.04006	1.49374	0.19624	0	0	2.11622	2.02902	1.58516	0.17928	0	0	2.24233	2.17781	1.45554	0.253559	1	0
	9.48	2.04234	2.02247	1.45038	0.199206	0	0	2.39328	2.04046	1.49968	0.196239	0	0	2.12046	2.03291	1.57728	0.184031	0	0	2.25072	2.17518	1.45769	0.250685	1	0
	9.49	2.04806	2.02006	1.45947	0.195879	1	0	2.3805	2.03712	1.50503	0.196166	0	0	2.12815	2.03456	1.56734	0.187763	1	0	2.25632	2.17158	1.46057	0.248564	1	0
	9.5	2.04734	2.02327	1.47555	0.19432	1	0	2.37413	2.03568	1.50843	0.197436	0	0	2.12742	2.03786	1.55181	0.190932	1	0	2.26801	2.17632	1.46001	0.245657	1	0
	9.51	2.05547	2.02392	1.49731	0.19381	1	0	2.3638	2.0353	1.51262	0.197678	0	0	2.12679	2.03597	1.53252	0.192994	1	0	2.27137	2.17772	1.45905	0.242136	1	0
	9.52	2.05541	2.02293	1.51494	0.195654	1	0	2.34543	2.03611	1.51535	0.198749	0	0	2.11862	2.02884	1.50732	0.193519	1	0	2.28639	2.17979	1.45735	0.239205	0	0
	9.53	2.06239	2.02656	1.52716	0.198245	1	0	2.32952	2.03834	1.51505	0.199996	0	0	2.11789	2.02496	1.48027	0.192968	1	0	2.29315	2.18021	1.45588	0.235984	0	0
	9.54	2.07186	2.0276	1.53297	0.201216	1	0	2.32389	2.04098	1.51845	0.200732	1	0	2.11549	2.02336	1.45534	0.189776	1	0	2.30042	2.17777	1.46379	0.233255	0	0
	9.55	2.06729	2.03322	1.52905	0.204022	1	0	2.32407	2.03725	1.51733	0.201915	1	0	2.12969	2.02567	1.43393	0.18551	1	0	2.3172	2.17869	1.46949	0.22982	0	0
	9.56	2.06404	2.03322	1.52076	0.205588	1	0	2.32089	2.0316	1.51563	0.203169	1	0	2.12135	2.02897	1.41467	0.18072	1	0	2.33901	2.18294	1.47251	0.229138	0	0
	9.57	2.06248	2.04014	1.50825	0.206031	1	0	2.31443	2.03647	1.51558	0.203907	1	0	2.10884	2.0335	1.40875	0.175363	0	0	2.35415	2.18529	1.47608	0.228255	1	0
	9.58	2.06564	2.03772	1.50015	0.205661	1	0	2.30566	2.03537	1.5118	0.204646	1	0	2.10049	2.03029	1.40883	0.16952	0	0	2.3653	2.18645	1.47964	0.226117	1	0
	9.59	2.06581	2.04208	1.49261	0.204161	1	0	2.31046	2.03916	1.50742	0.205369	1	0	2.08697	2.02833	1.41867	0.1647	0	0	2.37257	2.19145	1.47522	0.224667	1	0
	9.6	2.06376	2.04322	1.48676	0.204075	1	0	2.30405	2.04329	1.50058	0.205427	0	0	2.07857	2.02247	1.43612	0.160457	0	0	2.38659	2.18785	1.46603	0.222513	1	0
	9.61	2.0547	2.04294	1.48634	0.202948	1	0	2.30322	2.04737	1.49609	0.205376	0	0	2.06592	2.02245	1.4597	0.158369	0	0	2.40228	2.18807	1.46191	0.220243	1	0
	9.62	2.05592	2.0415	1.48723	0.201301	1	0	2.30243	2.04178	1.49162	0.20408	0	0	2.05913	2.02509	1.48838	0.157807	1	0	2.40843	2.18742	1.45573	0.216061	1	0
	9.63	2.05487	2.04146	1.49084	0.200783	1	0	2.30566	2.04289	1.48912	0.203482	0	0	2.05172	2.02738	1.51543	0.158444	1	0	2.42749	2.18551	1.45918	0.212446	0	0
	9.64	2.04464	2.04262	1.50477	0.199601	1	0	2.30331	2.04323	1.48735	0.202876	0	0	2.0368	2.02969	1.53311	0.161505	1	0	2.43648	2.18981	1.45934	0.208775	0	0
	9.65	2.04488	2.03484	1.52167	0.200802	0	0	2.29367	2.04771	1.4896	0.202188	0	0	2.02351	2.02479	1.54298	0.164698	1	0	2.43785	2.1881	1.46481	0.20786	0	0
	9.66	2.04851	2.0376	1.53589	0.204651	0	0	2.29367	2.0537	1.49136	0.201612	0	0	2.01682	2.02251	1.55019	0.167468	1	0	2.43286	2.18138	1.47463	0.205649	0	0
	9.67	2.04345	2.03605	1.55066	0.209041	0	0	2.28739	2.05776	1.4917	0.200985	0	0	2.01263	2.01893	1.5448	0.169618	1	0	2.42725	2.1811	1.4828	0.20343	1	0
	9.68	2.0377	2.03313	1.54879	0.213602	1	0	2.27955	2.05814	1.49173	0.20091	0	0	2.01026	2.01728	1.54277	0.172237	1	0	2.4211	2.18398	1.48542	0.20334	1	0
	9.69	2.03954	2.03066	1.53626	0.2177	1	0	2.27069	2.05515	1.49357	0.200407	0	0	2.01015	2.0205	1.5385	0.173817	1	0	2.41832	2.18275	1.49019	0.202603	1	0
	9.7	2.0368	2.02637	1.52065	0.21823	1	0	2.26423	2.05436	1.49974	0.199728	0	0	2.01169	2.02248	1.54193	0.176451	1	0	2.41159	2.18205	1.49963	0.202625	1	0
	9.71	2.03624	2.02229	1.49978	0.217605	1	0	2.2586	2.05738	1.50225	0.199698	1	0	2.01157	2.02187	1.5475	0.178049	0	0	2.40314	2.17965	1.49844	0.202129	1	0
	9.72	2.03996	2.02179	1.47919	0.216419	1	0	2.25454	2.06297	1.50605	0.200907	1	0	2.01584	2.02318	1.55763	0.181142	0	0	2.38975	2.17648	1.50085	0.203299	1	0
	9.73	2.04769	2.01993	1.46233	0.213523	1	0	2.25057	2.06484	1.51051	0.201579	1	0	2.00399	2.02641	1.56923	0.185291	0	0	2.37791	2.17813	1.49668	0.202779	1	0
	9.74	2.05241	2.01974	1.44664	0.210266	1	0	2.24167	2.06522	1.51255	0.202206	1	0	2.00551	2.02119	1.58754	0.189655	0	0	2.36894	2.17718	1.49793	0.202908	1	0
	9.75	2.05884	2.02514	1.43691	0.204774	1	0	2.22805	2.05778	1.5105	0.202856	1	0	2.00369	2.0251	1.59959	0.195477	1	0	2.35354	2.1882	1.49476	0.201433	0	0
	9.76	2.06594	2.02714	1.43537	0.198543	0	0	2.21366	2.05555	1.50826	0.203432	1	0	2.00199	2.02318	1.60372	0.202106	1	0	2.35025	2.19543	1.49858	0.201386	0	0
	9.77	2.07173	2.03015	1.44383	0.193881	0	0	2.21444	2.05297	1.50784	0.20403	1	0	1.99619	2.02514	1.60328	0.208511	1	0	2.34743	2.19474	1.50213	0.201419	0	0
	9.78	2.08048	2.03476	1.47001	0.190437	0	0	2.20872	2.0556	1.50799	0.204037	0	0	1.99511	2.02779	1.58831	0.213794	1	0	2.357	2.19263	1.51039	0.20227	0	0
	9.79	2.08456	2.03412	1.50467	0.190201	0	0	2.19991	2.05225	1.50829	0.20454	0	0	1.99267	2.02461	1.56617	0.218036	1	0	2.35816	2.19482	1.51416	0.203672	0	0
	9.8	2.09035	2.03688	1.53954	0.194061	0	0	2.19511	2.05229	1.50885	0.205234	0	0	1.98266	2.0269	1.53696	0.219746	1	0	2.3571	2.1965	1.51463	0.205164	1	0
	9.81	2.09387	2.03761	1.57268	0.200209	0	0	2.1911	2.05191	1.51071	0.205899	0	0	1.98271	2.0269	1.50406	0.220292	1	0	2.36443	2.19795	1.51637	0.206469	1	0
	9.82	2.08972	2.03759	1.59152	0.208005	0	0	2.19022	2.04937	1.5111	0.206665	0	0	1.97933	2.03048	1.46973	0.218668	1	0	2.37843	2.19873	1.51432	0.20667	1	0
	9.83	2.08041	2.03851	1.59887	0.216401	0	0	2.18288	2.05093	1.51306	0.207225	0	0	1.99356	2.03054	1.43835	0.214911	1	0	2.38861	2.2	1.51414	0.208147	1	0
	9.84	2.08218	2.03677	1.59313	0.222894	1	0	2.18293	2.04792	1.51526	0.207845	0	0	1.99443	2.03438	1.41164	0.209717	0	0	2.39792	2.20266	1.51068	0.208813	1	0
	9.85	2.08629	2.03756	1.57362	0.229381	1	0	2.18044	2.04682	1.51758	0.209119	0	0	1.9869	2.03234	1.39411	0.202803	0	0	2.43086	2.19696	1.51017	0.21024	1	0
	9.86	2.0886	2.03602	1.54895	0.233479	1	0	2.18445	2.04238	1.52183	0.21044	0	0	1.98447	2.03293	1.38875	0.196009	0	0	2.45081	2.19407	1.50572	0.210304	0	0
	9.87	2.09053	2.03564	1.52418	0.234304	1	0	2.17315	2.03721	1.52401	0.211897	0	0	1.98687	2.03255	1.39412	0.18957	0	0	2.46686	2.19407	1.50395	0.210319	0	0
	9.88	2.09003	2.03423	1.49525	0.233887	1	0	2.16987	2.03235	1.52411	0.21372	1	0	1.98196	2.03639	1.40929	0.184339	0	0	2.48291	2.18899	1.4978	0.210198	0	0
	9.89	2.08441	2.03685	1.47291	0.231532	1	0	2.16996	2.03125	1.522	0.214989	1	0	1.97954	2.03533	1.42417	0.180619	1	0	2.50287	2.18204	1.49979	0.210229	0	0
	9.9	2.08753	2.03567	1.45511	0.227684	1	0	2.16681	2.02791	1.51693	0.216294	1	0	1.9805	2.03818	1.43849	0.177874	1	0	2.5228	2.18397	1.50185	0.20945	0	0
	9.91	2.09058	2.04008	1.44395	0.223801	1	0	2.16204	2.02047	1.51088	0.216988	1	0	1.97716	2.04164	1.4462	0.17517	1	0	2.52873	2.18444	1.50203	0.210229	1	0
	9.92	2.09322	2.04308	1.44622	0.218269	0	0	2.16132	2.02187	1.50443	0.216936	1	0	1.98217	2.04157	1.44819	0.172668	1	0	2.5397	2.18536	1.50199	0.210982	1	0
	9.93	2.09692	2.04789	1.45847	0.213865	0	0	2.15577	2.01882	1.49576	0.216957	1	0	1.97974	2.0418	1.44867	0.169554	1	0	2.54285	2.18501	1.50211	0.210927	1	0
	9.94	2.1015	2.05093	1.47735	0.21232	0	0	2.15017	2.017	1.48907	0.216308	1	0	1.96971	2.04046	1.44506	0.16638	1	0	2.53947	2.18185	1.4981	0.210944	1	0
	9.95	2.09396	2.05139	1.50672	0.21285	0	0	2.15108	2.01957	1.48212	0.215032	1	0	1.9732	2.04081	1.44261	0.163768	1	0	2.52767	2.18293	1.49196	0.210206	1	0
	9.96	2.09213	2.04718	1.53125	0.215709	0	0	2.14866	2.02176	1.47175	0.213735	0	0	1.97306	2.04273	1.43985	0.160072	0	0	2.51931	2.18573	1.49011	0.209548	1	0
	9.97	2.08332	2.04397	1.54455	0.220671	0	0	2.1431	2.02397	1.46505	0.211614	0	0	1.97888	2.04598	1.43799	0.156896	0	0	2.50922	2.18592	1.48582	0.208098	0	0
	9.98	2.07931	2.04475	1.54607	0.225027	1	0	2.14004	2.03102	1.46056	0.208551	0	0	1.98394	2.04401	1.43782	0.153024	0	0	2.49296	2.19279	1.48589	0.207375	0	0
	9.99	2.08333	2.04014	1.53617	0.228233	1	0	2.13597	2.03769	1.45806	0.205908	0	0	1.98981	2.04627	1.44559	0.149339	0	0	2.47561	2.20087	1.48745	0.205854	0	0
	10	2.08089	2.03913	1.51769	0.229308	1	0	2.13599	2.03621	1.45866	0.203297	0	0	1.99731	2.0456	1.45182	0.146679	0	0	2.45544	2.19623	1.49114	0.205143	0	0
	10.01	2.07734	2.03755	1.4981	0.228629	1	0	2.13933	2.03882	1.46467	0.201253	0	0	1.99482	2.03688	1.46586	0.145118	1	0	2.43975	2.18732	1.49942	0.205045	0	0
	10.02	2.07839	2.03814	1.48098	0.22699	1	0	2.13533	2.04109	1.47134	0.199312	0	0	1.99478	2.03527	1.48022	0.143655	1	0	2.42909	2.18199	1.50566	0.204917	1	0
	10.03	2.07425	2.03313	1.46594	0.224349	1	0	2.1353	2.04042	1.47796	0.198036	0	0	1.99215	2.0356	1.48784	0.143643	1	0	2.4095	2.17962	1.51006	0.207166	1	0
	10.04	2.068	2.03128	1.45517	0.221437	1	0	2.12483	2.04044	1.48264	0.197379	0	0	2.00299	2.03434	1.49375	0.143903	1	0	2.40508	2.18129	1.51203	0.207887	1	0
	10.05	2.0675	2.0287	1.44619	0.217141	1	0	2.11768	2.0438	1.49115	0.196738	0	0	2.01211	2.03829	1.50486	0.143337	1	0	2.3894	2.18111	1.51325	0.208754	1	0
	10.06	2.06474	2.03276	1.44415	0.212614	1	0	2.11057	2.04725	1.49972	0.196087	0	0	2.02972	2.03768	1.51847	0.1434	1	0	2.37419	2.17995	1.50402	0.209364	1	0
	10.07	2.07238	2.03464	1.44645	0.207769	1	0	2.11385	2.04838	1.5066	0.196677	0	0	2.03139	2.03416	1.54076	0.144991	1	0	2.36241	2.17899	1.50231	0.209672	1	0
	10.08	2.06894	2.03453	1.46479	0.204398	0	0	2.11307	2.04773	1.51517	0.197954	0	0	2.03798	2.03126	1.57568	0.148718	1	0	2.35735	2.18024	1.4977	0.208611	1	0
	10.09	2.06556	2.03599	1.49044	0.202307	1	0	2.10918	2.04401	1.52435	0.199343	0	0	2.05302	2.03231	1.61737	0.155103	1	0	2.34781	2.17285	1.49385	0.208716	0	0
	10.1	2.09252	2.0372	1.51946	0.204562	1	0	2.1045	2.04625	1.52889	0.201253	1	0	2.04963	2.0265	1.66459	0.164135	0	0	2.34666	2.18196	1.49091	0.207929	0	0
	10.11	2.09262	2.03726	1.54091	0.209198	1	0	2.10453	2.04779	1.5311	0.203334	1	0	2.06887	2.03271	1.71259	0.175655	0	0	2.33997	2.18823	1.48875	0.207158	0	0
	10.12	2.088	2.03755	1.55798	0.214722	0	0	2.10544	2.05078	1.53094	0.205276	1	0	2.07474	2.03375	1.76067	0.190222	0	0	2.33667	2.19162	1.48925	0.206411	0	0
	10.13	2.09276	2.0404	1.56829	0.219014	0	0	2.10561	2.05375	1.52873	0.207208	1	0	2.07478	2.03053	1.8126	0.207139	0	0	2.34899	2.18972	1.49307	0.204573	0	0
	10.14	2.09104	2.03901	1.57535	0.223017	1	0	2.12106	2.05639	1.52586	0.20855	1	0	2.08643	2.03221	1.86316	0.226737	0	0	2.34896	2.19165	1.49533	0.204857	1	0
	10.15	2.09456	2.03975	1.58461	0.228956	1	0	2.12683	2.05535	1.52154	0.209804	0	0	2.08486	2.03388	1.90787	0.25004	0	0	2.36468	2.1878	1.50025	0.20544	1	0
	10.16	2.09403	2.0407	1.60355	0.236115	0	0	2.13373	2.05052	1.5172	0.211029	0	0	2.0765	2.0349	1.94465	0.275456	0	0	2.37086	2.18754	1.50829	0.20548	1	0
	10.17	2.09233	2.04267	1.6293	0.244945	0	0	2.14226	2.05092	1.51232	0.211686	0	0	2.07663	2.0307	1.97355	0.302307	1	0	2.37922	2.1873	1.50722	0.206502	1	0
	10.18	2.09642	2.0444	1.64358	0.256003	0	0	2.13474	2.04565	1.50808	0.212327	0	0	2.07176	2.03529	1.98841	0.329333	1	0	2.38149	2.18299	1.50574	0.207548	1	0
	10.19	2.09579	2.04437	1.65119	0.269205	0	0	2.14243	2.04716	1.50346	0.212216	0	0	2.05829	2.03694	1.99263	0.356872	1	0	2.39212	2.18421	1.50373	0.207451	1	0
	10.2	2.06481	2.04555	1.64649	0.280246	0	0	2.14846	2.04492	1.49947	0.212209	0	0	2.05668	2.0425	1.99136	0.384259	0	0	2.40111	2.17849	1.49906	0.2075	1	0
	10.21	2.06069	2.04415	1.63416	0.290123	0	0	2.14337	2.05011	1.49449	0.212059	0	0	2.04672	2.04936	1.98563	0.410834	0	0	2.41789	2.17516	1.49499	0.20682	0	0
	10.22	2.06365	2.04435	1.6175	0.297273	0	0	2.14136	2.04229	1.49469	0.211527	0	0	2.03752	2.05227	1.97837	0.437338	0	0	2.42624	2.17947	1.49221	0.206163	0	0
	10.23	2.0572	2.04492	1.59279	0.303928	0	0	2.14097	2.04187	1.49474	0.210688	0	0	2.04259	2.05422	1.97063	0.462789	0	0	2.42115	2.18141	1.49027	0.20575	0	0
	10.24	2.05889	2.04658	1.56668	0.311179	1	0	2.1317	2.03963	1.4956	0.210637	0	0	2.03015	2.05584	1.96573	0.488333	0	0	2.42781	2.17807	1.49408	0.204654	0	0
	10.25	2.05009	2.04584	1.539	0.313392	1	0	2.1272	2.03812	1.49728	0.210645	0	0	2.02192	2.05519	1.95124	0.513593	0	0	2.41715	2.1795	1.4979	0.204008	0	0
	10.26	2.03959	2.04532	1.50013	0.313941	1	0	2.12559	2.0381	1.49785	0.210748	1	0	2.02093	2.05288	1.93206	0.538822	0	0	2.41712	2.17977	1.50146	0.204696	0	0
	10.27	2.03899	2.04516	1.45515	0.311206	1	0	2.12171	2.04103	1.5005	0.210718	1	0	2.01164	2.06004	1.90057	0.561343	0	0	2.41158	2.18283	1.50463	0.205409	1	0
	10.28	2.03314	2.04565	1.4164	0.303974	1	0	2.1224	2.04514	1.49826	0.210047	1	0	2.00659	2.05779	1.86061	0.581523	0	0	2.40044	2.18445	1.50867	0.206275	1	0
	10.29	2.0337	2.05249	1.38078	0.295157	0	0	2.12166	2.04436	1.49606	0.210785	1	0	2.0016	2.05416	1.81359	0.598414	0	0	2.38968	2.18705	1.50684	0.206315	1	0
	10.3	2.03952	2.05376	1.3605	0.283528	0	0	2.12984	2.04878	1.49585	0.210128	1	0	2.00809	2.04732	1.77018	0.612692	1	0	2.36998	2.18895	1.50506	0.207118	1	0
	10.31	2.03952	2.05977	1.35742	0.271354	0	0	2.13627	2.04242	1.49671	0.209576	1	0	2.01052	2.0388	1.73327	0.625	1	0	2.35425	2.19107	1.50089	0.207151	1	0
	10.32	2.04005	2.059	1.35575	0.261372	0	0	2.13794	2.04611	1.49205	0.209482	1	0	2.01123	2.03359	1.69886	0.635591	1	0	2.32518	2.18862	1.50105	0.207227	1	0
	10.33	2.04178	2.05889	1.36977	0.253041	0	0	2.13798	2.04464	1.4923	0.209068	1	0	2.01787	2.03558	1.66666	0.645628	1	0	2.32341	2.18526	1.49667	0.206594	0	0
	10.34	2.04072	2.06055	1.38682	0.243627	0	0	2.14691	2.04236	1.49203	0.208419	0	0	2.01453	2.03171	1.63393	0.653062	1	0	2.30214	2.1905	1.4947	0.206692	0	0
	10.35	2.04304	2.06322	1.39922	0.237006	0	0	2.1525	2.0431	1.49046	0.207837	0	0	2.02271	2.02684	1.60457	0.658491	0	0	2.29971	2.18835	1.49266	0.205921	0	0
	10.36	2.0547	2.06786	1.41481	0.230924	0	0	2.14843	2.04641	1.49198	0.207203	0	0	2.02449	2.02911	1.57229	0.661804	0	0	2.29565	2.18236	1.49194	0.205249	0	0
	10.37	2.06347	2.06971	1.43194	0.22537	0	0	2.14996	2.0408	1.4919	0.206643	0	0	2.03869	2.02392	1.54192	0.664326	0	0	2.29501	2.17912	1.49359	0.204593	0	0
	10.38	2.06705	2.07032	1.44721	0.222609	1	0	2.1581	2.04195	1.49413	0.20668	0	0	2.04702	2.01837	1.51243	0.665495	0	0	2.30212	2.17681	1.49539	0.203702	0	0
	10.39	2.06894	2.06738	1.46109	0.219314	1	0	2.15648	2.04544	1.49619	0.206009	0	0	2.05221	2.01875	1.48498	0.664584	0	0	2.32006	2.16823	1.49917	0.204391	1	0
	10.4	2.06613	2.06702	1.4767	0.218149	1	0	2.14742	2.04998	1.49797	0.206091	0	0	2.04662	2.02267	1.46041	0.661906	0	0	2.34577	2.16469	1.50282	0.204268	1	0
	10.41	2.07145	2.06567	1.48741	0.217023	1	0	2.14737	2.05008	1.49754	0.206068	0	0	2.03673	2.02564	1.43562	0.657676	0	0	2.36752	2.16308	1.50693	0.204951	1	0
	10.42	2.07723	2.0675	1.50737	0.217046	1	0	2.1482	2.05199	1.50401	0.206038	0	0	2.03788	2.03026	1.42494	0.653446	0	0	2.40769	2.16243	1.50492	0.205606	1	0
	10.43	2.08477	2.07009	1.52456	0.21811	1	0	2.15297	2.05133	1.50566	0.205949	0	0	2.03965	2.02896	1.42507	0.647803	1	0	2.42947	2.16223	1.50722	0.206189	1	0
	10.44	2.09045	2.07048	1.54619	0.221946	1	0	2.1562	2.05549	1.50772	0.207201	0	0	2.04724	2.03612	1.43287	0.643958	1	0	2.46411	2.15915	1.50521	0.206156	1	0
	10.45	2.10214	2.07208	1.57398	0.226924	1	0	2.16032	2.05702	1.50995	0.207776	1	0	2.04669	2.03547	1.44731	0.641316	1	0	2.48709	2.16159	1.50137	0.20686	0	0
	10.46	2.10676	2.07049	1.60497	0.233525	1	0	2.16268	2.05742	1.51221	0.208365	1	0	2.03698	2.03552	1.46987	0.639229	1	0	2.5101	2.16545	1.49958	0.20682	0	0
	10.47	2.10196	2.06475	1.63296	0.243472	1	0	2.15787	2.06014	1.51	0.208999	1	0	2.03386	2.03485	1.49885	0.638966	1	0	2.53135	2.16973	1.49762	0.206096	0	0
	10.48	2.10654	2.06259	1.65948	0.255606	1	0	2.16915	2.05648	1.50792	0.209581	1	0	2.02897	2.03813	1.532	0.639522	0	0	2.56323	2.17092	1.4958	0.206038	0	0
	10.49	2.10638	2.05774	1.68301	0.269443	1	0	2.17641	2.05127	1.50587	0.210178	1	0	2.02559	2.03876	1.57203	0.643642	0	0	2.57719	2.17981	1.49588	0.205302	0	0
	10.5	2.10637	2.05492	1.69856	0.283893	1	0	2.16684	2.04575	1.50363	0.210133	1	0	2.02231	2.03811	1.60228	0.65011	0	0	2.58781	2.17765	1.49763	0.205351	0	0
	10.51	2.1128	2.0533	1.70031	0.2989	1	0	2.17817	2.04831	1.50185	0.21011	1	0	2.02505	2.03553	1.63036	0.659024	0	0	2.59287	2.17691	1.49788	0.205342	1	0
	10.52	2.10952	2.05326	1.68791	0.314401	0	0	2.18385	2.04832	1.49547	0.21008	1	0	2.02775	2.02965	1.63698	0.667075	0	0	2.58899	2.17141	1.49782	0.205245	1	0
	10.53	2.10332	2.04867	1.67223	0.32716	0	0	2.1864	2.04794	1.49123	0.210133	0	0	2.01927	2.03127	1.62518	0.675348	0	0	2.59405	2.17045	1.49569	0.205278	1	0
	10.54	2.09485	2.04785	1.6443	0.336569	0	0	2.18885	2.04986	1.48697	0.208828	0	0	2.02491	2.02407	1.59699	0.681287	0	0	2.59853	2.16808	1.49152	0.204517	1	0
	10.55	2.0845	2.04203	1.60402	0.345418	0	0	2.19375	2.04468	1.48273	0.207523	0	0	2.02459	2.02536	1.56278	0.684511	1	0	2.60084	2.16518	1.48978	0.203805	1	0
	10.56	2.07654	2.03921	1.57464	0.350446	0	0	2.20517	2.04211	1.47832	0.206233	0	0	2.03689	2.02663	1.52053	0.685678	1	0	2.60413	2.16517	1.48799	0.202296	1	0
	10.57	2.0709	2.03918	1.55598	0.35156	0	0	2.21239	2.04324	1.48074	0.204941	0	0	2.03925	2.02881	1.47416	0.684327	1	0	2.61646	2.16328	1.4881	0.201577	1	0
	10.58	2.0653	2.03715	1.52804	0.353824	0	0	2.21798	2.04733	1.48287	0.20368	0	0	2.04065	2.032	1.4299	0.680988	1	0	2.61594	2.16591	1.48791	0.200967	0	0
	10.59	2.06146	2.03918	1.51549	0.356566	0	0	2.22594	2.04954	1.48723	0.203098	0	0	2.04631	2.03816	1.38555	0.674187	0	0	2.61985	2.16497	1.49207	0.200245	0	0
	10.6	2.05403	2.04138	1.51237	0.355435	0	0	2.24855	2.04916	1.49172	0.202426	0	0	2.05027	2.04009	1.35146	0.665248	0	0	2.62487	2.16831	1.49626	0.199466	0	0
	10.61	2.04248	2.04042	1.50456	0.355981	0	0	2.24688	2.04586	1.49809	0.202433	0	0	2.04239	2.03965	1.32719	0.654227	0	0	2.63828	2.17194	1.50094	0.19945	0	0
	10.62	2.03845	2.03722	1.49542	0.355978	0	0	2.25003	2.04331	1.50252	0.202479	0	0	2.03775	2.04121	1.32248	0.643506	0	0	2.64209	2.17531	1.50808	0.200235	0	0
	10.63	2.04374	2.03722	1.49698	0.355452	0	0	2.24994	2.0422	1.51132	0.203111	0	0	2.02934	2.03596	1.33372	0.633497	0	0	2.64091	2.17414	1.51419	0.201305	0	0
	10.64	2.04836	2.03522	1.4938	0.35493	0	0	2.25391	2.04035	1.51779	0.203849	1	0	2.02112	2.04017	1.36228	0.625402	0	0	2.63755	2.172	1.52056	0.203144	1	0
	10.65	2.05487	2.0396	1.50298	0.354358	0	0	2.25229	2.04447	1.52198	0.205796	1	0	2.0077	2.03948	1.39884	0.619553	0	0	2.63806	2.17541	1.52458	0.204561	1	0
	10.66	2.06012	2.04078	1.49977	0.353766	0	0	2.24744	2.04376	1.52483	0.207728	1	0	2.0035	2.03519	1.45031	0.616379	0	0	2.63143	2.17251	1.52371	0.20683	1	0
	10.67	2.05436	2.04555	1.4889	0.357041	0	0	2.24665	2.04376	1.52441	0.209019	1	0	1.9875	2.03689	1.50631	0.615707	0	0	2.61572	2.17343	1.52272	0.209059	1	0
	10.68	2.05841	2.04919	1.486	0.35537	0	0	2.23861	2.04006	1.52174	0.2105	1	0	1.97838	2.03397	1.56413	0.619841	0	0	2.60337	2.17125	1.52114	0.209814	1	0
	10.69	2.06197	2.04726	1.47364	0.350965	0	0	2.22899	2.04267	1.51753	0.211112	1	0	1.96925	2.02837	1.62108	0.627138	1	0	2.58887	2.16926	1.51692	0.211298	1	0
	10.7	2.06665	2.04552	1.44897	0.349357	0	0	2.22977	2.04154	1.51314	0.212265	1	0	1.96763	2.03001	1.67025	0.637176	1	0	2.57373	2.17091	1.51089	0.21215	0	0
	10.71	2.07493	2.04759	1.44127	0.344351	0	0	2.21609	2.04751	1.50609	0.212944	1	0	1.98014	2.0333	1.69803	0.649652	1	0	2.55024	2.17042	1.50772	0.212903	0	0
	10.72	2.07543	2.05085	1.44437	0.338812	0	0	2.21525	2.04418	1.5016	0.21293	1	0	1.97604	2.03592	1.70625	0.662495	0	0	2.53401	2.17302	1.5016	0.212967	0	0
	10.73	2.07478	2.05409	1.43822	0.334391	0	0	2.21211	2.05015	1.49275	0.212312	0	0	1.98607	2.03921	1.69133	0.674262	0	0	2.51785	2.1771	1.49851	0.212586	0	0
	10.74	2.0771	2.05515	1.44136	0.331093	0	0	2.20647	2.05051	1.48244	0.211589	0	0	1.98521	2.03795	1.655	0.683817	0	0	2.49751	2.17802	1.4943	0.211873	0	0
	10.75	2.07292	2.05443	1.44151	0.327288	0	0	2.19592	2.04938	1.47795	0.210108	0	0	1.99858	2.04027	1.60015	0.689755	0	0	2.4772	2.17466	1.49208	0.211615	0	0
	10.76	2.06468	2.05135	1.43525	0.323404	0	0	2.19999	2.05495	1.47503	0.207717	0	0	2.00608	2.04031	1.53285	0.692247	0	0	2.45468	2.17831	1.49317	0.210856	1	0
	10.77	2.07048	2.05158	1.42426	0.317917	0	0	2.19518	2.0561	1.47314	0.206368	0	0	2.01367	2.03968	1.46409	0.690016	0	0	2.43831	2.17478	1.49023	0.210126	1	0
	10.78	2.06935	2.05017	1.40849	0.311262	0	0	2.18792	2.05648	1.47402	0.20488	0	0	2.03039	2.0459	1.39824	0.68329	0	0	2.41922	2.17461	1.48768	0.210134	1	0
	10.79	2.06524	2.05512	1.39617	0.304037	0	0	2.18862	2.0561	1.47965	0.203595	0	0	2.04625	2.05019	1.33702	0.673947	0	0	2.40396	2.17898	1.48389	0.208368	1	0
	10.8	2.06812	2.05629	1.39451	0.2946	0	0	2.18062	2.05498	1.48445	0.202376	0	0	2.05288	2.04864	1.29308	0.661791	0	0	2.3815	2.17805	1.47999	0.207191	1	0
	10.81	2.07028	2.05486	1.40066	0.286312	0	0	2.19195	2.05348	1.48935	0.201661	0	0	2.06042	2.05195	1.2675	0.647458	0	0	2.36104	2.17975	1.47518	0.205073	1	0
	10.82	2.06628	2.05506	1.41618	0.280233	0	0	2.18964	2.05722	1.49389	0.201742	0	0	2.07467	2.05365	1.2571	0.633152	0	0	2.34775	2.17115	1.47608	0.202942	0	0
	10.83	2.06279	2.05584	1.44871	0.275777	0	0	2.19366	2.05017	1.50081	0.201712	0	0	2.08151	2.04978	1.26816	0.619397	0	0	2.33274	2.17233	1.47825	0.201224	0	0
	10.84	2.05768	2.05561	1.49051	0.274094	0	0	2.19209	2.05244	1.50924	0.201778	1	0	2.09405	2.04756	1.29919	0.607195	0	0	2.31464	2.17161	1.48221	0.199781	0	0
	10.85	2.04965	2.05418	1.5338	0.276278	0	0	2.20573	2.06097	1.51336	0.202618	1	0	2.10759	2.04632	1.34758	0.59808	0	0	2.31321	2.17255	1.48808	0.199384	0	0
	10.86	2.05091	2.05533	1.58666	0.282924	0	0	2.20494	2.06212	1.518	0.204411	1	0	2.11353	2.04641	1.40777	0.592274	0	0	2.32135	2.1728	1.49454	0.198686	0	0
	10.87	2.05169	2.05255	1.63952	0.292306	0	0	2.20975	2.05913	1.52012	0.205717	1	0	2.13032	2.04614	1.47278	0.591265	0	0	2.32389	2.17566	1.50167	0.198664	0	0
	10.88	2.05116	2.04998	1.69367	0.306734	0	0	2.21951	2.0647	1.52185	0.207068	1	0	2.13961	2.04294	1.53621	0.594051	0	0	2.32689	2.17544	1.508	0.199264	1	0
	10.89	2.05413	2.04861	1.73853	0.323933	0	0	2.22769	2.0688	1.51595	0.207764	1	0	2.14809	2.04075	1.58922	0.599714	0	0	2.32433	2.17068	1.51381	0.200381	1	0
	10.9	2.04604	2.04463	1.77267	0.345462	0	0	2.23407	2.07289	1.51126	0.209122	1	0	2.15738	2.03916	1.6179	0.608032	0	0	2.33179	2.16375	1.51972	0.202254	1	0
	10.91	2.04039	2.04129	1.79408	0.368133	0	0	2.2252	2.07291	1.50442	0.209158	1	0	2.16585	2.03793	1.62306	0.616792	0	0	2.34902	2.16257	1.52092	0.203643	1	0
	10.92	2.04113	2.03729	1.80951	0.389709	0	0	2.23153	2.07439	1.49979	0.209069	1	0	2.16676	2.03667	1.60541	0.623666	0	0	2.35573	2.16667	1.52077	0.205742	1	0
	10.93	2.03726	2.03209	1.8018	0.411787	0	0	2.24032	2.07918	1.49067	0.208382	0	0	2.17183	2.04359	1.56341	0.62787	0	0	2.36694	2.16552	1.51532	0.206773	1	0
	10.94	2.03978	2.03713	1.78185	0.434496	0	0	2.24429	2.0743	1.48535	0.207703	0	0	2.17019	2.04458	1.50468	0.62868	0	0	2.37975	2.16439	1.51341	0.207834	1	0
	10.95	2.04811	2.03953	1.75863	0.453272	0	0	2.23458	2.06466	1.47979	0.206346	0	0	2.1752	2.04621	1.43877	0.625459	0	0	2.38991	2.1618	1.50745	0.207752	0	0
	10.96	2.04698	2.04272	1.72627	0.468815	0	0	2.23296	2.05791	1.47967	0.204798	0	0	2.17773	2.0524	1.371	0.618078	0	0	2.38762	2.15391	1.50462	0.208457	0	0
	10.97	2.04627	2.04236	1.69064	0.482096	0	0	2.23139	2.05529	1.47924	0.203055	0	0	2.18197	2.04909	1.30647	0.60684	0	0	2.38754	2.14844	1.50449	0.208415	0	0
	10.98	2.04677	2.04493	1.6632	0.492616	0	0	2.22977	2.05009	1.48155	0.202332	0	0	2.18703	2.04711	1.24793	0.592421	0	0	2.38921	2.14821	1.5056	0.208431	0	0
	10.99	2.04616	2.04237	1.64617	0.502597	0	0	2.22492	2.04454	1.48662	0.201525	0	0	2.19299	2.04511	1.2044	0.575497	0	0	2.39758	2.1487	1.50668	0.209446	0	0
	11	2.05375	2.04538	1.63549	0.511572	0	0	2.22584	2.04644	1.49458	0.200854	0	0	2.19051	2.0398	1.17845	0.556188	0	0	2.38985	2.15592	1.50589	0.209762	1	0
	11.01	2.05191	2.04451	1.63118	0.52103	0	0	2.22751	2.04494	1.50143	0.200817	0	0	2.1854	2.03486	1.17412	0.536845	1	0	2.3753	2.15139	1.50598	0.210854	1	0
	11.02	2.05533	2.0441	1.61723	0.530497	0	0	2.22196	2.04086	1.51068	0.201444	0	0	2.18048	2.03609	1.19159	0.518475	1	0	2.37255	2.14808	1.50345	0.21053	1	0
	11.03	2.05053	2.04587	1.60766	0.539477	0	0	2.21313	2.04054	1.51968	0.202757	1	0	2.16457	2.03335	1.23656	0.502867	1	0	2.37143	2.14307	1.49896	0.210578	1	0
	11.04	2.0504	2.04243	1.6029	0.544476	0	0	2.21225	2.03869	1.52497	0.204704	1	0	2.15965	2.03365	1.30256	0.490742	1	0	2.37367	2.15006	1.49388	0.210684	1	0
	11.05	2.04675	2.0446	1.58891	0.550031	0	0	2.21558	2.035	1.53093	0.20671	1	0	2.14131	2.03166	1.38235	0.483791	0	0	2.3613	2.15392	1.49078	0.209387	1	0
	11.06	2.05325	2.04479	1.57157	0.557788	0	0	2.21072	2.04064	1.52892	0.208249	1	0	2.12459	2.03194	1.46999	0.482587	0	0	2.35951	2.15973	1.48685	0.208657	1	0
	11.07	2.05918	2.04615	1.5653	0.562256	0	0	2.21798	2.04362	1.52756	0.210648	1	0	2.10109	2.0307	1.56326	0.486145	0	0	2.36683	2.16643	1.4815	0.207221	1	0
	11.08	2.06279	2.04834	1.5651	0.565042	0	0	2.21474	2.04733	1.52097	0.211364	1	0	2.09435	2.03138	1.65343	0.494619	0	0	2.36514	2.16576	1.47995	0.205859	0	0
	11.09	2.06754	2.0509	1.54945	0.567801	0	0	2.21077	2.04918	1.51805	0.212906	1	0	2.07587	2.03364	1.73549	0.508126	0	0	2.35782	2.16841	1.47898	0.204044	0	0
	11.1	2.07225	2.05484	1.52753	0.573287	0	0	2.20355	2.04547	1.50816	0.212949	1	0	2.0654	2.04411	1.81215	0.525954	0	0	2.36392	2.1653	1.48359	0.202189	0	0
	11.11	2.07819	2.06004	1.5118	0.575453	0	0	2.20346	2.04624	1.5037	0.213622	1	0	2.05375	2.04736	1.87243	0.5473	0	0	2.37284	2.16762	1.48934	0.201112	0	0
	11.12	2.08529	2.06382	1.50699	0.572089	0	0	2.19939	2.05332	1.49433	0.213077	1	0	2.04777	2.04479	1.90942	0.571925	0	0	2.36718	2.17234	1.49609	0.20133	0	0
	11.13	2.09124	2.06806	1.49329	0.569258	0	0	2.19532	2.05035	1.48767	0.212465	0	0	2.05035	2.04678	1.92211	0.596967	0	0	2.35708	2.17709	1.5069	0.202034	1	0
	11.14	2.09133	2.06948	1.48259	0.570298	0	0	2.18893	2.0552	1.47885	0.21122	0	0	2.04443	2.05067	1.91188	0.620638	0	0	2.34918	2.16859	1.51201	0.20264	1	0
	11.15	2.09728	2.06751	1.49818	0.57089	0	0	2.18643	2.06155	1.47436	0.209281	0	0	2.0452	2.05199	1.88049	0.641954	0	0	2.34356	2.16279	1.51542	0.204667	1	0
	11.16	2.09675	2.06834	1.52148	0.569234	0	0	2.18672	2.05853	1.47185	0.207326	0	0	2.04437	2.05037	1.84136	0.660488	0	0	2.33573	2.16222	1.51541	0.205422	1	0
	11.17	2.09921	2.06656	1.53407	0.57144	0	0	2.17818	2.05598	1.47133	0.205445	0	0	2.04623	2.0533	1.79647	0.676488	0	0	2.32339	2.15618	1.51385	0.206866	1	0
	11.18	2.09183	2.06298	1.53388	0.57693	0	0	2.17524	2.05487	1.47552	0.204088	0	0	2.02381	2.05363	1.75515	0.690776	0	0	2.32224	2.15731	1.50834	0.207564	1	0
	11.19	2.0918	2.06218	1.54326	0.582467	0	0	2.17234	2.05151	1.47765	0.202689	0	0	2.01304	2.054	1.71638	0.702112	0	0	2.32895	2.15819	1.50422	0.207612	1	0
	11.2	2.09524	2.06321	1.56807	0.582994	0	0	2.16852	2.04783	1.48394	0.201996	0	0	2.00854	2.04846	1.67798	0.712071	0	0	2.33448	2.15816	1.49653	0.207661	1	0
	11.21	2.09468	2.06303	1.58998	0.584685	0	0	2.17203	2.04671	1.48845	0.200674	0	0	2.00537	2.05042	1.64726	0.719952	0	0	2.33563	2.15076	1.49241	0.206937	1	0
	11.22	2.09811	2.06188	1.5978	0.595754	0	0	2.17879	2.04407	1.49301	0.200667	0	0	2.01188	2.04877	1.63445	0.725398	0	0	2.34068	2.14575	1.49014	0.205619	0	0
	11.23	2.10679	2.06127	1.61945	0.609074	0	0	2.17673	2.04369	1.49707	0.200652	1	0	2.01324	2.04258	1.63333	0.731244	0	0	2.35523	2.14454	1.48822	0.204839	0	0
	11.24	2.11134	2.06191	1.64854	0.617403	0	0	2.17951	2.04595	1.5057	0.200609	1	0	2.02066	2.03507	1.64697	0.739059	0	0	2.3614	2.14578	1.49405	0.204072	0	0
	11.25	2.11709	2.06032	1.64701	0.625665	0	0	2.17902	2.04408	1.50749	0.201125	1	0	2.0172	2.03405	1.67103	0.748713	0	0	2.36702	2.1503	1.50176	0.203433	0	0
	11.26	2.11941	2.0569	1.63612	0.637748	0	0	2.18631	2.04266	1.51185	0.202371	1	0	2.02291	2.03307	1.68648	0.760341	0	0	2.37882	2.14793	1.51	0.204801	0	0
	11.27	2.11986	2.06169	1.63909	0.648268	0	0	2.19997	2.04451	1.51404	0.202895	1	0	2.03259	2.03698	1.68311	0.772399	0	0	2.38106	2.15081	1.52002	0.206251	0	0
	11.28	2.12608	2.0649	1.64537	0.657698	0	0	2.20726	2.04081	1.51459	0.204177	1	0	2.04743	2.03794	1.66432	0.782491	0	0	2.37837	2.14627	1.52784	0.208429	1	0
	11.29	2.12726	2.06551	1.64574	0.667088	0	0	2.2121	2.04159	1.51286	0.204788	1	0	2.06056	2.03858	1.62594	0.78938	0	0	2.37115	2.13958	1.52792	0.211257	1	0
	11.3	2.12616	2.06373	1.63791	0.677595	0	0	2.22494	2.04452	1.51092	0.205467	1	0	2.0754	2.03725	1.57627	0.793869	0	0	2.36335	2.13837	1.5258	0.213427	1	0
	11.31	2.13257	2.06572	1.62538	0.689811	0	0	2.23348	2.04671	1.50478	0.206198	1	0	2.09102	2.03109	1.52589	0.794952	0	0	2.35945	2.14272	1.51989	0.214822	1	0
	11.32	2.12967	2.0677	1.61611	0.697531	0	0	2.24194	2.04339	1.50084	0.206146	1	0	2.09689	2.03175	1.48185	0.793358	0	0	2.36616	2.14846	1.5121	0.21551	1	0
	11.33	2.1338	2.0675	1.60531	0.702486	0	0	2.25524	2.0505	1.49462	0.205599	0	0	2.1054	2.03247	1.43804	0.789606	0	0	2.36392	2.14751	1.50387	0.21557	1	0
	11.34	2.13788	2.06646	1.5744	0.708566	0	0	2.26138	2.04231	1.49001	0.205039	0	0	2.11294	2.03379	1.40584	0.784391	0	0	2.36562	2.15062	1.4931	0.215601	1	0
	11.35	2.13908	2.06799	1.55126	0.715215	0	0	2.26914	2.04677	1.48827	0.203865	0	0	2.11872	2.0332	1.38503	0.776842	0	0	2.37169	2.1528	1.48641	0.214815	1	0
	11.36	2.14137	2.06937	1.53271	0.716389	0	0	2.27279	2.05051	1.48778	0.203224	0	0	2.1161	2.03357	1.37518	0.769076	0	0	2.3739	2.15827	1.47803	0.212343	0	0
	11.37	2.14899	2.06973	1.50795	0.715843	0	0	2.26767	2.04426	1.48982	0.202656	0	0	2.11614	2.02613	1.3827	0.761763	0	0	2.38342	2.15876	1.47187	0.210634	0	0
	11.38	2.15019	2.0713	1.48171	0.714171	0	0	2.26814	2.04615	1.49837	0.201963	0	0	2.12364	2.01934	1.40404	0.755305	0	0	2.39113	2.1602	1.46987	0.207684	0	0
	11.39	2.15255	2.07466	1.46739	0.711405	0	0	2.28062	2.04806	1.50481	0.202009	0	0	2.1236	2.01908	1.44146	0.752155	0	0	2.4074	2.16691	1.47493	0.205506	0	0
	11.4	2.15361	2.077	1.45671	0.708681	0	0	2.27711	2.04442	1.51331	0.20338	0	0	2.11858	2.02373	1.48917	0.750471	0	0	2.41302	2.16643	1.47955	0.203999	0	0
	11.41	2.15468	2.07635	1.44446	0.704739	0	0	2.26985	2.04452	1.52196	0.204656	0	0	2.11858	2.0267	1.54154	0.75299	0	0	2.42082	2.16954	1.4877	0.203343	0	0
	11.42	2.15814	2.07675	1.43974	0.70038	0	0	2.26991	2.04899	1.53033	0.206618	1	0	2.11452	2.03231	1.58195	0.758787	0	0	2.42303	2.16405	1.49367	0.203294	0	0
	11.43	2.15175	2.07488	1.43343	0.69433	0	0	2.27	2.04303	1.5344	0.208498	1	0	2.10511	2.03785	1.62013	0.766721	0	0	2.4275	2.16357	1.50026	0.203269	1	0
	11.44	2.15405	2.07583	1.4368	0.689878	0	0	2.27232	2.04157	1.5389	0.211035	1	0	2.0925	2.04181	1.63041	0.774675	0	0	2.4431	2.16093	1.50512	0.203235	1	0
	11.45	2.15059	2.07588	1.44439	0.6849	0	0	2.27648	2.03672	1.53905	0.213616	1	0	2.08672	2.03895	1.62101	0.783484	0	0	2.46107	2.15304	1.506	0.204093	1	0
	11.46	2.15128	2.07971	1.45678	0.682162	0	0	2.27412	2.03933	1.53737	0.216234	1	0	2.08261	2.03831	1.59605	0.788827	0	0	2.4846	2.14613	1.50826	0.20518	1	0
	11.47	2.14832	2.07977	1.46298	0.680515	0	0	2.26612	2.04345	1.53079	0.218238	1	0	2.07922	2.04091	1.55801	0.792041	0	0	2.4986	2.14806	1.50635	0.205447	1	0
	11.48	2.15468	2.07819	1.46905	0.678892	0	0	2.26126	2.04385	1.51977	0.219618	1	0	2.07076	2.04743	1.50858	0.793117	0	0	2.52491	2.15069	1.50228	0.206233	1	0
	11.49	2.16167	2.07603	1.4705	0.676652	0	0	2.24517	2.03974	1.50664	0.220199	1	0	2.06665	2.04614	1.46069	0.790615	0	0	2.54108	2.14927	1.49727	0.205512	1	0
	11.5	2.16586	2.0721	1.47042	0.673844	0	0	2.23217	2.03939	1.49333	0.219499	1	0	2.0549	2.04192	1.41627	0.785841	0	0	2.55674	2.15118	1.49652	0.204913	1	0
	11.51	2.15837	2.07156	1.47332	0.671624	0	0	2.2306	2.03567	1.48419	0.218209	1	0	2.03981	2.04259	1.37931	0.778024	0	0	2.57965	2.14878	1.49526	0.2042	0	0
	11.52	2.15897	2.07182	1.47506	0.669949	0	0	2.2121	2.03311	1.47358	0.216255	1	0	2.02963	2.03773	1.35765	0.769032	0	0	2.60153	2.14709	1.50052	0.204199	0	0
	11.53	2.16187	2.07335	1.48139	0.669361	0	0	2.20724	2.03536	1.46721	0.214912	0	0	2.02729	2.03675	1.34862	0.759949	0	0	2.61056	2.14468	1.50717	0.204531	0	0
	11.54	2.16486	2.07269	1.48279	0.667744	0	0	2.19766	2.0395	1.46295	0.212338	0	0	2.02987	2.03708	1.3594	0.751497	0	0	2.61461	2.14183	1.51417	0.205699	0	0
	11.55	2.16596	2.07758	1.48105	0.667198	0	0	2.18471	2.04289	1.46059	0.209742	0	0	2.03073	2.03643	1.38708	0.74424	0	0	2.60411	2.14736	1.51821	0.207488	0	0
	11.56	2.16992	2.07548	1.47346	0.665476	0	0	2.17412	2.03321	1.45651	0.207183	0	0	2.03661	2.03548	1.42791	0.739384	0	0	2.58193	2.15096	1.51923	0.209287	1	0
	11.57	2.17285	2.07735	1.46575	0.663178	0	0	2.1703	2.03787	1.45894	0.204527	0	0	2.03335	2.03908	1.48292	0.738	0	0	2.56825	2.14709	1.51999	0.210736	1	0
	11.58	2.17405	2.08028	1.45195	0.659879	0	0	2.16108	2.03474	1.46312	0.201969	0	0	2.02102	2.03556	1.54194	0.740139	0	0	2.54853	2.14395	1.51665	0.211434	1	0
	11.59	2.17056	2.08418	1.43993	0.65551	0	0	2.15789	2.03873	1.46952	0.200118	0	0	2.02025	2.03526	1.59759	0.746803	0	0	2.51931	2.13797	1.51377	0.212874	1	0
	11.6	2.16936	2.08708	1.42615	0.650035	0	0	2.15877	2.042	1.47842	0.198768	0	0	2.02038	2.03591	1.63757	0.755766	0	0	2.49516	2.13801	1.50993	0.213466	1	0
	11.61	2.17518	2.0884	1.41693	0.644018	0	0	2.15063	2.04225	1.48701	0.198111	0	0	2.01971	2.02961	1.65757	0.766203	0	0	2.46773	2.13394	1.5032	0.214228	1	0
	11.62	2.17339	2.08922	1.41054	0.636797	0	0	2.14647	2.04103	1.49512	0.198104	0	0	2.01985	2.0298	1.64903	0.775806	0	0	2.44749	2.13827	1.49426	0.214301	1	0
	11.63	2.17351	2.092	1.40882	0.630203	0	0	2.13676	2.04504	1.50407	0.198104	0	0	2.02244	2.02743	1.61842	0.783441	0	0	2.42619	2.14091	1.48352	0.212582	1	0
	11.64	2.16835	2.0924	1.41191	0.623554	0	0	2.13112	2.04565	1.51083	0.198666	0	0	2.0107	2.02503	1.57299	0.787757	0	0	2.40492	2.14664	1.47236	0.210815	1	0
	11.65	2.16438	2.08661	1.42299	0.617463	0	0	2.12626	2.04034	1.51733	0.199978	1	0	2.01741	2.035	1.51757	0.788308	0	0	2.40319	2.14636	1.46618	0.20755	1	0
	11.66	2.16624	2.09158	1.43663	0.612549	0	0	2.12635	2.04771	1.5237	0.201335	1	0	2.01839	2.03621	1.46244	0.78626	0	0	2.39783	2.14806	1.46695	0.204308	0	0
	11.67	2.1605	2.09097	1.45681	0.609288	0	0	2.12596	2.05115	1.53041	0.203261	1	0	2.02859	2.03423	1.41091	0.780635	0	0	2.39919	2.15336	1.46999	0.202161	0	0
	11.68	2.1606	2.09033	1.47701	0.607567	0	0	2.12778	2.05458	1.53066	0.205156	1	0	2.04534	2.03807	1.36657	0.773119	0	0	2.39609	2.15171	1.47924	0.200719	0	0
	11.69	2.15893	2.0859	1.49074	0.608127	0	0	2.12695	2.0542	1.53267	0.207716	1	0	2.05793	2.03736	1.33219	0.763274	0	0	2.40464	2.15674	1.48809	0.200041	0	0
	11.7	2.16132	2.08529	1.50145	0.609252	0	0	2.12455	2.05454	1.52848	0.209103	1	0	2.07884	2.03539	1.31588	0.751641	0	0	2.41204	2.15384	1.49595	0.200098	0	0
	11.71	2.15905	2.08407	1.50304	0.609242	0	0	2.12695	2.0572	1.52427	0.211058	1	0	2.0981	2.04296	1.31771	0.740144	0	0	2.41944	2.16079	1.50487	0.200034	0	0
	11.72	2.15335	2.08411	1.49839	0.609807	0	0	2.1343	2.05867	1.51586	0.211736	1	0	2.11076	2.04469	1.34522	0.730038	0	0	2.40957	2.16225	1.5097	0.200707	1	0
	11.73	2.15848	2.08359	1.4875	0.608654	0	0	2.12862	2.05346	1.5111	0.212377	1	0	2.12179	2.05064	1.39674	0.723022	0	0	2.41403	2.15769	1.5134	0.202467	1	0
	11.74	2.16021	2.0856	1.47802	0.607553	0	0	2.12524	2.06127	1.50195	0.212435	1	0	2.14705	2.05693	1.45756	0.720738	0	0	2.41628	2.1522	1.51758	0.203522	1	0
	11.75	2.17189	2.08981	1.45636	0.604786	0	0	2.12848	2.06198	1.49737	0.212405	0	0	2.15732	2.05351	1.51924	0.723264	0	0	2.40792	2.15316	1.51763	0.204909	1	0
	11.76	2.16429	2.08207	1.438	0.601392	0	0	2.12113	2.06306	1.49088	0.211638	0	0	2.15914	2.05361	1.56887	0.728481	0	0	2.40927	2.14834	1.51476	0.206345	1	0
	11.77	2.16779	2.07889	1.41307	0.594219	0	0	2.11877	2.05741	1.48417	0.210953	0	0	2.15413	2.05328	1.59969	0.735326	0	0	2.39703	2.14453	1.50979	0.207034	1	0
	11.78	2.16436	2.07771	1.39134	0.586505	0	0	2.11891	2.05663	1.47972	0.209662	0	0	2.14335	2.04613	1.60829	0.741949	0	0	2.38919	2.14981	1.50595	0.207764	1	0
	11.79	2.16556	2.07896	1.36825	0.576499	0	0	2.11484	2.05702	1.47779	0.207723	0	0	2.1285	2.04649	1.60255	0.748133	0	0	2.38198	2.14815	1.50192	0.207034	1	0
	11.8	2.16029	2.07836	1.34954	0.565969	0	0	2.10758	2.05769	1.47558	0.206371	0	0	2.11699	2.05141	1.58332	0.753022	0	0	2.38983	2.15079	1.49797	0.207043	0	0
	11.81	2.16313	2.08056	1.32622	0.554328	0	0	2.10032	2.0536	1.47781	0.205027	0	0	2.09184	2.04427	1.55582	0.756664	0	0	2.38595	2.15056	1.49494	0.207033	0	0
	11.82	2.17353	2.07837	1.29997	0.540471	0	0	2.08895	2.05622	1.48406	0.203685	0	0	2.07907	2.04006	1.5259	0.758223	0	0	2.39319	2.14767	1.49584	0.206305	0	0
	11.83	2.17533	2.07838	1.26893	0.524426	0	0	2.09228	2.06401	1.48873	0.203058	0	0	2.06467	2.0316	1.498	0.757289	0	0	2.4067	2.1525	1.49582	0.205947	0	0
	11.84	2.18519	2.0762	1.23648	0.505045	0	0	2.09277	2.06142	1.49351	0.202978	0	0	2.04606	2.02544	1.47382	0.75525	0	0	2.4207	2.14843	1.49395	0.205542	0	0
	11.85	2.1862	2.07046	1.21172	0.483427	0	0	2.08097	2.06257	1.49827	0.203015	0	0	2.02328	2.02509	1.45662	0.752471	0	0	2.43125	2.14917	1.49609	0.205542	0	0
	11.86	2.19723	2.07348	1.19309	0.460195	0	0	2.08289	2.05961	1.50494	0.203096	0	0	2.00627	2.02213	1.45361	0.749468	0	0	2.45194	2.15439	1.49722	0.204861	0	0
	11.87	2.20133	2.07253	1.1838	0.437492	0	0	2.07682	2.06072	1.50944	0.20317	1	0	1.99447	2.0238	1.46289	0.746302	0	0	2.4805	2.15384	1.50031	0.204901	1	0
	11.88	2.20946	2.07032	1.18072	0.41479	0	0	2.06918	2.05849	1.51367	0.204527	1	0	1.99507	2.02511	1.48723	0.74454	0	0	2.5074	2.15691	1.50033	0.20495	1	0
	11.89	2.22516	2.06908	1.18842	0.392092	0	0	2.06478	2.05736	1.51796	0.205789	1	0	1.99816	2.02576	1.51625	0.745051	0	0	2.52139	2.15731	1.5042	0.205652	1	0
	11.9	2.24216	2.06946	1.20092	0.369374	0	0	2.06426	2.06112	1.52207	0.207082	1	0	1.9862	2.0248	1.55465	0.748962	0	0	2.52761	2.15797	1.5044	0.205661	1	0
	11.91	2.26094	2.06886	1.2196	0.348892	0	0	2.06383	2.06559	1.51756	0.20844	1	0	1.99121	2.02842	1.58696	0.753934	0	0	2.53539	2.15863	1.5046	0.206366	1	0
	11.92	2.27799	2.06844	1.2428	0.330653	0	0	2.06825	2.06482	1.51556	0.209739	1	0	1.98966	2.03004	1.59527	0.761322	0	0	2.53487	2.16241	1.50282	0.206479	1	0
	11.93	2.29202	2.0672	1.26773	0.314623	0	0	2.06619	2.05959	1.51109	0.209754	1	0	1.98223	2.03692	1.57091	0.768439	0	0	2.53148	2.16956	1.50307	0.206602	1	0
	11.94	2.30548	2.06838	1.2894	0.300216	0	0	2.06453	2.05659	1.50858	0.210418	0	0	1.98326	2.03495	1.51819	0.771232	0	0	2.52088	2.17812	1.50316	0.206666	1	0
	11.95	2.32953	2.07415	1.30935	0.286403	0	0	2.06947	2.05695	1.50399	0.210382	0	0	1.98492	2.03365	1.4359	0.768449	0	0	2.50975	2.17591	1.50282	0.206763	1	0
	11.96	2.35062	2.07491	1.32928	0.27366	0	0	2.0679	2.05774	1.50146	0.210993	0	0	2.00766	2.03171	1.33693	0.758932	0	0	2.48676	2.17497	1.50261	0.2075	1	0
	11.97	2.37459	2.07292	1.35724	0.262548	0	0	2.07514	2.05479	1.49705	0.210927	0	0	2.02953	2.03108	1.23877	0.743707	0	0	2.46322	2.17332	1.50257	0.207492	1	0
	11.98	2.39557	2.07243	1.39889	0.253638	0	0	2.07745	2.05551	1.49499	0.210189	0	0	2.05729	2.03175	1.14766	0.723626	0	0	2.43572	2.17261	1.5025	0.207539	1	0
	11.99	2.41375	2.07266	1.44378	0.249218	0	0	2.07819	2.05369	1.48832	0.20954	0	0	2.09159	2.03402	1.07071	0.699444	0	0	2.41781	2.17331	1.50038	0.20759	1	0
	12	2.43179	2.07173	1.49187	0.250285	0	0	2.0798	2.05111	1.48621	0.20889	0	0	2.1442	2.0327	1.00685	0.671624	0	0	2.40545	2.17523	1.50228	0.207662	0	0
	12.01	2.44812	2.06959	1.53847	0.253577	0	0	2.08147	2.05255	1.48859	0.207516	0	0	2.19776	2.03296	0.955961	0.640958	0	0	2.39428	2.17428	1.50384	0.207636	0	0
	12.02	2.45458	2.07486	1.5773	0.259645	0	0	2.08234	2.05149	1.48861	0.206823	0	0	2.24966	2.03492	0.925863	0.608184	0	0	2.39252	2.17287	1.50722	0.208309	0	0
	12.03	2.4663	2.07475	1.60996	0.267379	0	0	2.08636	2.04781	1.49092	0.206793	0	0	2.30638	2.02935	0.919246	0.574119	0	0	2.38301	2.16424	1.50941	0.208917	0	0
	12.04	2.47046	2.07083	1.64251	0.276831	0	0	2.0847	2.04782	1.49331	0.206151	0	0	2.35307	2.03257	0.943558	0.541666	0	0	2.38131	2.16542	1.51332	0.210181	0	0
	12.05	2.46589	2.0667	1.67528	0.289566	0	0	2.08377	2.05045	1.49597	0.206188	0	0	2.39746	2.0257	0.99484	0.512028	0	0	2.37346	2.16734	1.5135	0.21104	0	0
	12.06	2.46242	2.06595	1.70038	0.304485	0	0	2.08212	2.04927	1.49624	0.205526	0	0	2.42761	2.0309	1.06302	0.488043	0	0	2.36235	2.16398	1.51391	0.212419	1	0
	12.07	2.4566	2.06818	1.7156	0.322258	0	0	2.07072	2.04896	1.49877	0.205622	0	0	2.44931	2.02725	1.13255	0.469361	0	0	2.34951	2.16925	1.5105	0.213157	1	0
	12.08	2.45441	2.06842	1.71568	0.33896	0	0	2.07077	2.04755	1.49914	0.205675	0	0	2.46178	2.02918	1.19975	0.454031	0	0	2.34448	2.17214	1.50809	0.213911	1	0
	12.09	2.44277	2.0709	1.70651	0.353849	0	0	2.07318	2.04939	1.50184	0.205785	0	0	2.46087	2.02559	1.259	0.440687	0	0	2.33106	2.17458	1.50043	0.213951	1	0
	12.1	2.42833	2.07196	1.68781	0.366611	0	0	2.07559	2.04641	1.50189	0.205932	0	0	2.43918	2.02561	1.30222	0.429516	0	0	2.3204	2.1741	1.49298	0.213943	1	0
	12.11	2.41265	2.07221	1.67631	0.378256	0	0	2.08044	2.04494	1.50194	0.206073	0	0	2.415	2.02762	1.34119	0.421813	0	0	2.30586	2.1746	1.4867	0.212574	1	0
	12.12	2.4039	2.06665	1.67331	0.389348	0	0	2.07232	2.04491	1.50184	0.206184	0	0	2.38737	2.03093	1.38053	0.415011	0	0	2.29244	2.17631	1.47911	0.210637	1	0
	12.13	2.38646	2.06371	1.67629	0.401942	0	0	2.06415	2.04567	1.50115	0.206251	0	0	2.35655	2.02707	1.41817	0.410388	0	0	2.28236	2.18035	1.47452	0.209137	1	0
	12.14	2.37311	2.06518	1.67959	0.41576	0	0	2.05774	2.04456	1.50277	0.206332	0	0	2.32913	2.02648	1.44475	0.407857	0	0	2.26449	2.18257	1.47233	0.206454	1	0
	12.15	2.36093	2.06665	1.6761	0.429586	0	0	2.05775	2.04343	1.50213	0.206273	0	0	2.29827	2.03106	1.47099	0.407028	0	0	2.26113	2.18667	1.47337	0.204798	0	0
	12.16	2.34642	2.06334	1.66118	0.442408	0	0	2.05863	2.04196	1.5021	0.206899	0	0	2.26649	2.02522	1.4934	0.406631	0	0	2.26109	2.19221	1.47326	0.202643	0	0
	12.17	2.33476	2.06481	1.6365	0.452256	0	0	2.0668	2.04751	1.50146	0.206817	0	0	2.23953	2.03053	1.51599	0.407039	1	0	2.25486	2.19393	1.48042	0.201079	0	0
	12.18	2.32367	2.06446	1.60121	0.459517	0	0	2.0643	2.0523	1.50122	0.206877	0	0	2.20942	2.02665	1.53838	0.408573	1	0	2.24587	2.19321	1.48494	0.19954	0	0
	12.19	2.30271	2.05834	1.56019	0.464521	0	0	2.06837	2.05454	1.49874	0.206766	0	0	2.1852	2.02932	1.55711	0.412251	1	0	2.25077	2.19299	1.49292	0.199427	0	0
	12.2	2.28752	2.05343	1.51169	0.465741	0	0	2.0716	2.05677	1.49887	0.206635	0	0	2.1736	2.0293	1.57303	0.417576	1	0	2.23837	2.19353	1.50059	0.199394	0	0
	12.21	2.27183	2.05161	1.46182	0.463908	0	0	2.06984	2.0572	1.49842	0.206524	0	0	2.14359	2.0264	1.58356	0.422326	1	0	2.23216	2.19666	1.50716	0.2001	0	0
	12.22	2.25444	2.0528	1.41369	0.45643	0	0	2.07147	2.0546	1.49881	0.206479	0	0	2.13046	2.02479	1.58323	0.427108	1	0	2.22258	2.19352	1.5112	0.201292	1	0
	12.23	2.2432	2.05417	1.37468	0.44588	0	0	2.07707	2.0576	1.49935	0.206405	0	0	2.11392	2.02935	1.57599	0.431537	1	0	2.20631	2.18972	1.51534	0.20211	1	0
	12.24	2.22801	2.05592	1.34568	0.433691	0	0	2.08022	2.06464	1.49759	0.206413	0	0	2.0907	2.02741	1.57032	0.435122	0	0	2.19616	2.19068	1.51554	0.203447	1	0
	12.25	2.20993	2.05649	1.33438	0.420975	0	0	2.08097	2.06615	1.49772	0.206442	0	0	2.07504	2.02937	1.56253	0.438459	0	0	2.18546	2.19114	1.5142	0.2049	1	0
	12.26	2.2029	2.05346	1.33561	0.408782	0	0	2.07203	2.06653	1.49762	0.205808	0	0	2.06437	2.03394	1.55237	0.441649	0	0	2.1747	2.18803	1.51397	0.205678	1	0
	12.27	2.19304	2.05161	1.34227	0.397267	0	0	2.07034	2.06279	1.49782	0.205801	0	0	2.04642	2.0251	1.54497	0.444293	0	0	2.17414	2.19237	1.51219	0.206391	0	0
	12.28	2.17432	2.04974	1.35388	0.387155	0	0	2.06633	2.06241	1.49786	0.205696	0	0	2.03751	2.02804	1.53666	0.445928	0	0	2.16234	2.18687	1.50792	0.207126	0	0
	12.29	2.16976	2.04989	1.364	0.377347	0	0	2.06139	2.05571	1.49979	0.205763	0	0	2.02611	2.02714	1.5368	0.447481	0	0	2.14726	2.18741	1.50724	0.207822	0	0
	12.3	2.16097	2.05182	1.37841	0.368777	0	0	2.05244	2.05576	1.49967	0.205807	0	0	2.013	2.02576	1.54693	0.448534	0	0	2.14563	2.18864	1.50575	0.207742	0	0
	12.31	2.14984	2.05228	1.38737	0.3602	0	0	2.04676	2.05017	1.50004	0.205747	0	0	2.01981	2.02569	1.56803	0.451763	0	0	2.13833	2.19157	1.5054	0.208276	0	0
	12.32	2.13818	2.04932	1.39626	0.353833	1	0	2.04744	2.052	1.49954	0.205703	0	0	2.01399	2.02395	1.59726	0.45719	0	0	2.13945	2.19521	1.50407	0.208455	0	0
	12.33	2.13602	2.04655	1.39844	0.346922	1	0	2.0418	2.0498	1.49935	0.20571	0	0	2.01071	2.02388	1.63753	0.464624	0	0	2.13724	2.19743	1.50222	0.209064	1	0
	12.34	2.13253	2.04559	1.39909	0.340289	1	0	2.0434	2.04314	1.49957	0.205627	0	0	2.02084	2.02832	1.68195	0.474208	0	0	2.14	2.19534	1.50055	0.209284	1	0
	12.35	2.14129	2.04399	1.39361	0.332499	1	0	2.04255	2.04053	1.49977	0.205613	0	0	2.0293	2.02629	1.73105	0.486329	0	0	2.13833	2.18919	1.50049	0.208538	1	0
	12.36	2.13896	2.04583	1.38979	0.324152	1	0	2.04655	2.0383	1.49975	0.20562	0	0	2.02531	2.02164	1.78293	0.501764	0	0	2.14163	2.19165	1.49687	0.208474	1	0
	12.37	2.14012	2.04169	1.38781	0.315828	1	0	2.04815	2.03645	1.49983	0.205636	0	0	2.03384	2.0281	1.82796	0.520686	0	0	2.1416	2.18664	1.49244	0.20863	1	0
	12.38	2.14778	2.04272	1.38993	0.307552	1	0	2.05455	2.03647	1.49738	0.205636	0	0	2.03403	2.02673	1.86487	0.542375	0	0	2.15341	2.19267	1.49269	0.207941	1	0
	12.39	2.15344	2.04256	1.39859	0.300213	1	0	2.05469	2.04314	1.4979	0.205577	0	0	2.031	2.02752	1.88019	0.564336	0	0	2.16737	2.19816	1.48945	0.206571	1	0
	12.4	2.161	2.04237	1.41142	0.29318	1	0	2.05631	2.04387	1.49808	0.204833	0	0	2.02878	2.03083	1.87297	0.586598	0	0	2.17518	2.19479	1.48662	0.205912	1	0
	12.41	2.17213	2.04177	1.43113	0.287925	1	0	2.04754	2.04684	1.49815	0.204996	0	0	2.03003	2.03049	1.84418	0.606243	0	0	2.19865	2.19406	1.48686	0.204687	1	0
	12.42	2.18322	2.043	1.45581	0.284186	1	0	2.04196	2.04504	1.49855	0.205063	0	0	2.03366	2.02988	1.8028	0.623182	0	0	2.21145	2.19742	1.49018	0.203827	0	0
	12.43	2.18609	2.0438	1.48925	0.28295	1	0	2.04117	2.0498	1.50115	0.205086	0	0	2.0365	2.03122	1.74894	0.636958	0	0	2.23876	2.20295	1.49629	0.203226	0	0
	12.44	2.19718	2.04279	1.52725	0.284428	0	0	2.03951	2.05167	1.50068	0.205147	0	0	2.02499	2.02641	1.69214	0.647548	0	0	2.25992	2.20749	1.50538	0.203047	0	0
	12.45	2.2041	2.0418	1.56984	0.289339	0	0	2.03467	2.05463	1.5006	0.205176	0	0	2.02109	2.0274	1.63723	0.65501	0	0	2.28224	2.20918	1.5142	0.204579	0	0
	12.46	2.20474	2.04419	1.61927	0.297659	0	0	2.033	2.05797	1.50056	0.205199	0	0	2.02472	2.03005	1.58797	0.659044	0	0	2.30916	2.20943	1.52529	0.206618	0	0
	12.47	2.2065	2.04697	1.672	0.309133	0	0	2.02641	2.06207	1.50037	0.205243	0	0	2.01666	2.02843	1.54571	0.660894	0	0	2.32699	2.20895	1.53238	0.208924	0	0
	12.48	2.20357	2.0464	1.72792	0.325556	0	0	2.01911	2.06022	1.50223	0.205251	0	0	2.01837	2.03302	1.51072	0.661134	0	0	2.34313	2.2049	1.53408	0.212304	1	0
	12.49	2.20301	2.04801	1.78837	0.34587	0	0	2.00598	2.05803	1.502	0.205258	0	0	2.02085	2.03208	1.49313	0.66011	0	0	2.34534	2.19511	1.53042	0.214672	1	0
	12.5	2.20544	2.04844	1.85504	0.370756	0	0	2.01245	2.05359	1.50158	0.205839	0	0	2.02845	2.03047	1.49326	0.657956	0	0	2.35536	2.20046	1.52447	0.216813	1	0
	12.51	2.20364	2.05005	1.91984	0.400672	0	0	2.01325	2.05431	1.50173	0.205795	0	0	2.02248	2.03151	1.51463	0.657157	0	0	2.352	2.19617	1.51058	0.217537	1	0
	12.52	2.20417	2.04742	1.97969	0.43596	0	0	2.02055	2.05465	1.50158	0.205713	0	0	2.02163	2.03447	1.55775	0.659041	0	0	2.34646	2.1933	1.49818	0.217707	1	0
	12.53	2.19368	2.04545	2.03074	0.475531	0	0	2.01812	2.05059	1.50168	0.205765	0	0	2.02415	2.03804	1.61673	0.665154	0	0	2.33698	2.19211	1.48208	0.216101	1	0
	12.54	2.18668	2.04309	2.06894	0.517226	0	0	2.01897	2.0469	1.50153	0.205728	0	0	2.02931	2.03804	1.67826	0.67598	0	0	2.32363	2.19142	1.46841	0.214017	1	0
	12.55	2.17273	2.03772	2.0895	0.560346	0	0	2.01815	2.04211	1.50163	0.206339	0	0	2.03026	2.04135	1.72824	0.690034	0	0	2.31243	2.19095	1.45737	0.210379	1	0
	12.56	2.16747	2.03274	2.09074	0.60391	0	0	2.01826	2.04106	1.50141	0.206251	0	0	2.03105	2.04362	1.75141	0.706145	0	0	2.29226	2.1936	1.45234	0.206199	1	0
	12.57	2.16277	2.03473	2.07558	0.646542	0	0	2.01107	2.03776	1.50163	0.2062	0	0	2.04189	2.04303	1.74952	0.721764	0	0	2.2895	2.19412	1.45353	0.202405	0	0
	12.58	2.15747	2.03493	2.04434	0.686555	0	0	2.01118	2.03887	1.49977	0.206184	0	0	2.03382	2.04204	1.72258	0.734243	0	0	2.27052	2.19461	1.46194	0.198994	0	0
	12.59	2.14698	2.03413	1.99403	0.722835	0	0	2.01607	2.04074	1.49979	0.206212	0	0	2.03652	2.03618	1.67653	0.74455	0	0	2.27388	2.20613	1.47954	0.197335	0	0
	12.6	2.13419	2.03172	1.92812	0.754796	0	0	2.00726	2.04558	1.49793	0.206272	0	0	2.03506	2.03746	1.61967	0.751202	0	0	2.26268	2.2042	1.50122	0.196719	0	0
	12.61	2.1296	2.03132	1.85224	0.780386	0	0	2.01049	2.04523	1.49792	0.206189	0	0	2.03367	2.03675	1.56341	0.754657	0	0	2.25378	2.20204	1.52372	0.198856	0	0
	12.62	2.12723	2.03355	1.76931	0.799476	0	0	1.99752	2.05195	1.49576	0.205584	0	0	2.0306	2.03152	1.50567	0.75465	0	0	2.24926	2.2016	1.5402	0.202842	1	0
	12.63	2.13139	2.03794	1.67915	0.812383	0	0	1.99835	2.05307	1.49361	0.205563	0	0	2.02419	2.0273	1.45549	0.751668	0	0	2.24532	2.19994	1.55199	0.20751	1	0
	12.64	2.12736	2.03953	1.59098	0.819038	0	0	1.99512	2.05379	1.492	0.204951	0	0	2.02598	2.02988	1.41109	0.746109	0	0	2.25368	2.19323	1.55414	0.211766	1	0
	12.65	2.12677	2.04375	1.50892	0.818794	0	0	1.99198	2.05675	1.49423	0.204369	0	0	2.0302	2.03154	1.3813	0.73897	0	0	2.25707	2.19873	1.54715	0.21538	1	0
	12.66	2.12493	2.04753	1.43566	0.812884	0	0	1.99517	2.05785	1.49234	0.203808	0	0	2.02364	2.02798	1.37566	0.730225	0	0	2.2565	2.19585	1.53611	0.218288	1	0
	12.67	2.12027	2.04576	1.37523	0.802661	0	0	2.00407	2.06229	1.49433	0.203866	0	0	2.02374	2.03285	1.39199	0.722031	0	0	2.24974	2.19108	1.52045	0.219767	1	0
	12.68	2.11561	2.04978	1.33267	0.789401	0	0	2.01132	2.06267	1.49396	0.203285	0	0	2.02632	2.0352	1.43329	0.717498	0	0	2.27097	2.19588	1.5042	0.220473	1	0
	12.69	2.11623	2.05138	1.30778	0.774469	0	0	2.01546	2.05818	1.49595	0.203263	0	0	2.01951	2.03977	1.49209	0.716426	0	0	2.27936	2.18868	1.48395	0.219107	1	0
	12.7	2.12082	2.05536	1.2984	0.75902	0	0	2.0171	2.05444	1.49781	0.20257	0	0	2.01256	2.03882	1.55654	0.720637	0	0	2.28998	2.19102	1.46457	0.216887	1	0
	12.71	2.11668	2.05498	1.2997	0.744219	0	0	2.01801	2.05225	1.49961	0.202601	0	0	2.01399	2.04276	1.60767	0.728051	0	0	2.31454	2.19197	1.44947	0.212528	1	0
	12.72	2.11437	2.05856	1.31102	0.730644	0	0	2.0286	2.04553	1.50164	0.203213	0	0	2.01217	2.04375	1.64055	0.737568	0	0	2.33634	2.19503	1.44108	0.20705	0	0
	12.73	2.10854	2.05498	1.33337	0.71785	0	0	2.02868	2.04666	1.50389	0.203167	0	0	2.01537	2.04412	1.64437	0.747086	0	0	2.36323	2.19741	1.43965	0.202333	0	0
	12.74	2.09796	2.05516	1.36081	0.706962	0	0	2.0239	2.04704	1.50597	0.20375	0	0	2.01019	2.04903	1.63089	0.755051	0	0	2.37274	2.19712	1.44703	0.197957	0	0
	12.75	2.08863	2.05777	1.39327	0.699495	0	0	2.03122	2.04668	1.50377	0.203728	0	0	2.0051	2.03918	1.59911	0.760309	0	0	2.385	2.19065	1.46019	0.195225	0	0
	12.76	2.08456	2.05883	1.42796	0.694496	0	0	2.02442	2.04781	1.50608	0.204377	0	0	2.01258	2.03912	1.56056	0.764022	0	0	2.40459	2.1868	1.46933	0.193515	0	0
	12.77	2.08332	2.06026	1.46266	0.692517	0	0	2.01849	2.04556	1.50407	0.204334	0	0	2.00665	2.03705	1.5202	0.764805	0	0	2.41692	2.19321	1.47931	0.19276	0	0
	12.78	2.08798	2.05769	1.48843	0.692118	0	0	2.00443	2.04221	1.50674	0.204975	0	0	2.00566	2.03431	1.48478	0.763729	0	0	2.41804	2.18694	1.48129	0.191323	0	0
	12.79	2.08738	2.05648	1.50861	0.693623	0	0	2.00004	2.04485	1.50438	0.20496	0	0	2.01081	2.0362	1.453	0.760601	0	0	2.41132	2.18381	1.47984	0.190529	0	0
	12.8	2.08852	2.05592	1.51951	0.695362	0	0	1.99556	2.04376	1.50475	0.205734	0	0	2.01092	2.03517	1.43282	0.756128	0	0	2.4142	2.17952	1.47132	0.188509	0	0
	12.81	2.09082	2.05673	1.52337	0.697573	0	0	1.99271	2.04258	1.50265	0.205682	0	0	2.01855	2.03248	1.41963	0.751106	0	0	2.40191	2.1795	1.46378	0.186278	0	0
	12.82	2.08616	2.05475	1.52173	0.699488	0	0	1.98744	2.04447	1.50262	0.205748	0	0	2.02278	2.02851	1.42125	0.746344	0	0	2.39797	2.1812	1.45747	0.182466	0	0
	12.83	2.08727	2.05281	1.51999	0.700467	0	0	1.98708	2.04224	1.49784	0.205764	0	0	2.02017	2.02448	1.43555	0.741642	0	0	2.38228	2.17689	1.45496	0.178321	0	0
	12.84	2.09134	2.05383	1.51846	0.701385	0	0	1.99083	2.04154	1.49782	0.205741	0	0	2.02283	2.01885	1.46635	0.738961	0	0	2.36771	2.1821	1.45727	0.175262	0	0
	12.85	2.10008	2.05184	1.51937	0.702502	0	0	1.98483	2.04197	1.49541	0.205091	0	0	2.03032	2.02438	1.50867	0.738417	0	0	2.34934	2.18394	1.46769	0.172343	0	0
	12.86	2.11116	2.04781	1.5254	0.704165	0	0	1.98168	2.04312	1.49533	0.205032	0	0	2.02433	2.02891	1.55674	0.741859	0	0	2.32754	2.19012	1.48337	0.17094	0	0
	12.87	2.10999	2.0468	1.53229	0.706405	0	0	1.98335	2.04352	1.49544	0.204383	0	0	2.03022	2.02895	1.6019	0.748725	0	0	2.31083	2.19128	1.49804	0.170868	0	0
	12.88	2.10755	2.04957	1.53896	0.709541	0	0	1.98982	2.04543	1.49748	0.204375	0	0	2.03946	2.02638	1.63358	0.757235	0	0	2.29296	2.19409	1.51796	0.172352	0	0
	12.89	2.11041	2.05577	1.53999	0.712921	0	0	1.98996	2.04322	1.49783	0.204383	0	0	2.04612	2.02148	1.64212	0.766963	0	0	2.27289	2.19858	1.53831	0.174558	0	0
	12.9	2.10518	2.05875	1.5377	0.71642	0	0	1.99736	2.04843	1.49993	0.20434	0	0	2.05785	2.02243	1.62858	0.775126	0	0	2.25166	2.19901	1.55666	0.178791	0	0
	12.91	2.10344	2.06115	1.53169	0.718449	0	0	1.99898	2.04928	1.49988	0.204385	0	0	2.05704	2.02209	1.60517	0.780916	0	0	2.24161	2.20306	1.57067	0.184692	0	0
	12.92	2.11393	2.06375	1.52175	0.719871	0	0	1.99745	2.04297	1.50238	0.204362	0	0	2.06039	2.02924	1.57173	0.784059	0	0	2.21651	2.20612	1.58307	0.191205	0	0
	12.93	2.11615	2.06811	1.50589	0.72086	0	0	1.99995	2.04597	1.50498	0.204339	0	0	2.0613	2.03221	1.545	0.786135	0	0	2.19974	2.20868	1.58826	0.197718	0	0
	12.94	2.11325	2.06814	1.4866	0.720692	0	0	2.0048	2.04405	1.50724	0.205091	0	0	2.06881	2.02802	1.52008	0.786676	0	0	2.18805	2.20845	1.58291	0.204376	0	0
	12.95	2.1127	2.07411	1.46126	0.718523	0	0	2.00961	2.04403	1.51182	0.205823	0	0	2.06709	2.02867	1.50682	0.787493	0	0	2.18354	2.21253	1.57294	0.210472	0	0
	12.96	2.10455	2.07992	1.42896	0.713663	0	0	2.01849	2.04286	1.51185	0.206538	0	0	2.08217	2.02804	1.49053	0.786433	0	0	2.17183	2.21613	1.56278	0.214452	0	0
	12.97	2.1017	2.08133	1.39716	0.706031	0	0	2.02742	2.04507	1.50922	0.207881	0	0	2.08213	2.0294	1.47814	0.785934	0	0	2.16628	2.20918	1.55556	0.217385	0	0
	12.98	2.10008	2.07715	1.37177	0.695482	0	0	2.03384	2.04805	1.50689	0.207866	0	0	2.08639	2.03108	1.46945	0.783532	0	0	2.15741	2.21275	1.54906	0.220253	0	0
	12.99	2.09546	2.07157	1.36028	0.683956	0	0	2.03532	2.04914	1.50666	0.207836	0	0	2.09146	2.0373	1.47857	0.78067	0	0	2.15239	2.20968	1.55138	0.22432	0	0
	13	2.10123	2.06898	1.35688	0.672717	0	0	2.03616	2.0473	1.50228	0.207873	0	0	2.09151	2.03959	1.49886	0.779099	0	0	2.15514	2.21329	1.56344	0.228083	0	0
	13.01	2.1018	2.0662	1.3648	0.663751	0	0	2.03703	2.05172	1.5025	0.208521	0	0	2.0907	2.04225	1.53178	0.780542	0	0	2.13673	2.21326	1.57772	0.232895	0	0
	13.02	2.10054	2.06682	1.3774	0.654907	0	0	2.04192	2.05658	1.50005	0.208558	0	0	2.09477	2.04099	1.57203	0.785621	0	0	2.13734	2.21085	1.5903	0.240158	0	0
	13.03	2.10181	2.06642	1.39306	0.647184	0	0	2.04187	2.05617	1.4996	0.208611	0	0	2.10319	2.04426	1.59975	0.792266	0	0	2.12953	2.2135	1.60522	0.24815	0	0
	13.04	2.11108	2.06682	1.40853	0.64016	0	0	2.03539	2.06028	1.49492	0.20785	0	0	2.09558	2.05048	1.60607	0.800466	0	0	2.13177	2.2116	1.6218	0.256733	0	0
	13.05	2.11745	2.06186	1.43019	0.634515	0	0	2.02905	2.06141	1.49026	0.207754	0	0	2.0974	2.04892	1.58078	0.806511	0	0	2.11679	2.20969	1.63155	0.265853	0	0
	13.06	2.11731	2.0593	1.45694	0.631075	0	0	2.03232	2.06067	1.49023	0.207008	0	0	2.09075	2.04573	1.54323	0.809692	0	0	2.11792	2.20539	1.63962	0.276616	0	0
	13.07	2.11708	2.05811	1.48773	0.629969	0	0	2.03227	2.05805	1.49061	0.205659	0	0	2.10338	2.03989	1.49115	0.80782	0	0	2.10949	2.20851	1.64284	0.287377	0	0
	13.08	2.11343	2.0619	1.51743	0.631804	0	0	2.03157	2.0599	1.49091	0.205705	0	0	2.10921	2.03792	1.44116	0.804145	0	0	2.09944	2.20828	1.64712	0.298268	0	0
	13.09	2.10798	2.0613	1.54145	0.635777	0	0	2.03873	2.06214	1.49116	0.205055	0	0	2.11845	2.03213	1.39552	0.798033	0	0	2.10168	2.2092	1.64466	0.308007	0	0
	13.1	2.10382	2.06169	1.56035	0.640742	0	0	2.03686	2.06475	1.49356	0.205047	0	0	2.1285	2.02665	1.36167	0.790343	0	0	2.0906	2.20678	1.64055	0.318664	0	0
	13.11	2.10253	2.06215	1.57128	0.645883	0	0	2.0407	2.06511	1.49353	0.204376	0	0	2.14534	2.02831	1.33442	0.780979	0	0	2.09451	2.20464	1.63853	0.328542	0	0
	13.12	2.09369	2.05938	1.57441	0.651528	0	0	2.04684	2.06515	1.49597	0.203742	0	0	2.1564	2.03128	1.31144	0.769807	0	0	2.09006	2.20224	1.63813	0.337829	0	0
	13.13	2.08774	2.06183	1.57339	0.657266	0	0	2.04823	2.0622	1.49398	0.203779	0	0	2.163	2.02601	1.30111	0.758641	0	0	2.08785	2.20512	1.6344	0.347994	0	0
	13.14	2.08487	2.05861	1.56826	0.662356	0	0	2.05682	2.06073	1.49652	0.203855	0	0	2.18396	2.02954	1.309	0.746216	0	0	2.08064	2.20534	1.63471	0.357589	0	0
	13.15	2.07847	2.05802	1.55866	0.666957	0	0	2.06459	2.06148	1.50083	0.203257	0	0	2.18903	2.03112	1.34207	0.735685	0	0	2.08234	2.20779	1.63934	0.366909	0	0
	13.16	2.07667	2.05979	1.54522	0.670268	0	0	2.06352	2.0619	1.50057	0.20334	0	0	2.20166	2.02877	1.38943	0.728491	0	0	2.07286	2.20827	1.64708	0.376896	0	0
	13.17	2.07145	2.06238	1.5268	0.672483	0	0	2.0674	2.05896	1.50257	0.203988	0	0	2.19913	2.03163	1.45484	0.726407	0	0	2.07232	2.21139	1.66075	0.387846	0	0
	13.18	2.07492	2.05805	1.50981	0.673421	0	0	2.06633	2.05307	1.50468	0.203948	0	0	2.20075	2.03616	1.52201	0.728257	0	0	2.06669	2.20951	1.67865	0.40079	0	0
	13.19	2.07728	2.05766	1.49739	0.671931	0	0	2.06388	2.05681	1.50455	0.20462	0	0	2.1874	2.04	1.57531	0.733806	0	0	2.07059	2.20644	1.69858	0.41529	0	0
	13.2	2.07492	2.05908	1.49193	0.670461	0	0	2.05657	2.05567	1.50445	0.204649	0	0	2.18069	2.03929	1.60517	0.741733	0	0	2.07946	2.20769	1.72321	0.431037	0	0
	13.21	2.07668	2.05884	1.4948	0.669334	0	0	2.05412	2.0512	1.50203	0.204694	0	0	2.17136	2.03632	1.60909	0.749189	0	0	2.09166	2.2077	1.74902	0.448178	0	0
	13.22	2.07904	2.05844	1.51213	0.669602	0	0	2.04935	2.05155	1.4998	0.205313	0	0	2.15618	2.02908	1.58986	0.755309	0	0	2.10385	2.20868	1.77977	0.467968	0	0
	13.23	2.08483	2.05501	1.53006	0.671563	0	0	2.0462	2.05082	1.50186	0.204553	0	0	2.14871	2.02819	1.54951	0.758235	0	0	2.11784	2.20469	1.81377	0.490176	0	0
	13.24	2.08705	2.05663	1.55028	0.676264	0	0	2.04883	2.05461	1.50185	0.204559	0	0	2.14038	2.02394	1.50241	0.758502	0	0	2.13731	2.2067	1.84543	0.515714	0	0
	13.25	2.08344	2.05603	1.56609	0.681199	0	0	2.05216	2.05271	1.49995	0.205202	0	0	2.14114	2.02457	1.45027	0.755339	0	0	2.16452	2.21223	1.86757	0.543664	0	0
	13.26	2.08352	2.05782	1.5765	0.687295	0	0	2.04896	2.0475	1.50268	0.205245	0	0	2.12606	2.02781	1.40588	0.749851	0	0	2.19687	2.21015	1.87985	0.57217	0	0
	13.27	2.0952	2.05462	1.57755	0.69321	0	0	2.03841	2.05162	1.50286	0.205299	0	0	2.11768	2.02848	1.36756	0.741644	0	0	2.22087	2.20756	1.87244	0.599909	0	0
	13.28	2.09173	2.05217	1.57984	0.698891	0	0	2.03854	2.05198	1.49822	0.205351	0	0	2.116	2.03208	1.33877	0.732371	0	0	2.2561	2.20762	1.8459	0.626522	0	0
	13.29	2.0965	2.05276	1.57281	0.703966	0	0	2.03049	2.04566	1.4978	0.20541	0	0	2.10849	2.02787	1.32003	0.722106	0	0	2.27904	2.21199	1.80215	0.649402	0	0
	13.3	2.1012	2.04998	1.56862	0.709718	0	0	2.03451	2.04533	1.49735	0.204671	0	0	2.10006	2.03211	1.31903	0.711031	0	0	2.30191	2.21442	1.74395	0.667826	0	0
	13.31	2.09773	2.04831	1.56743	0.713304	0	0	2.03863	2.0476	1.49943	0.204591	0	0	2.09005	2.03081	1.33543	0.700394	0	0	2.31426	2.21643	1.66758	0.680627	0	0
	13.32	2.08847	2.04385	1.57337	0.717722	0	0	2.04029	2.04911	1.49913	0.204511	0	0	2.08421	2.03375	1.37478	0.69191	0	0	2.32378	2.21456	1.58442	0.687476	0	0
	13.33	2.08395	2.0402	1.58067	0.722977	0	0	2.04917	2.04949	1.50132	0.205182	0	0	2.08091	2.04183	1.43621	0.687147	0	0	2.32879	2.21382	1.49765	0.686675	0	0
	13.34	2.08053	2.03939	1.58952	0.730177	0	0	2.04913	2.04608	1.49901	0.205152	0	0	2.07008	2.04379	1.50858	0.687694	0	0	2.33838	2.21502	1.41323	0.679703	0	0
	13.35	2.08054	2.04178	1.59425	0.738535	0	0	2.0451	2.04502	1.49902	0.205063	0	0	2.05586	2.04708	1.57984	0.6935	0	0	2.33683	2.21209	1.33838	0.666981	0	0
	13.36	2.08173	2.03701	1.59201	0.745281	0	0	2.05579	2.0428	1.49657	0.204295	0	0	2.05586	2.0497	1.63674	0.702753	0	0	2.33014	2.21681	1.27491	0.649481	0	0
	13.37	2.07836	2.04065	1.59017	0.751388	0	0	2.06067	2.04137	1.49653	0.20422	0	0	2.05002	2.04646	1.66358	0.713851	0	0	2.32345	2.21989	1.23046	0.629463	0	0
	13.38	2.08431	2.04405	1.58738	0.755846	0	0	2.05991	2.04437	1.4992	0.204161	0	0	2.03997	2.04029	1.66343	0.724724	0	0	2.30549	2.22079	1.20709	0.605879	0	0
	13.39	2.0849	2.04544	1.59567	0.762387	0	0	2.07617	2.04778	1.50191	0.204118	0	0	2.03819	2.04031	1.64336	0.732646	0	0	2.29041	2.21645	1.20648	0.582951	0	0
	13.4	2.08263	2.043	1.59186	0.769747	0	0	2.08609	2.04889	1.50243	0.204826	0	0	2.04246	2.03675	1.60779	0.738412	0	0	2.26646	2.21834	1.21999	0.561838	0	0
	13.41	2.0797	2.04245	1.57823	0.779458	0	0	2.07811	2.04972	1.50275	0.204862	0	0	2.04241	2.03575	1.56532	0.742149	0	0	2.24808	2.22212	1.25137	0.54412	0	0
	13.42	2.08786	2.0457	1.56158	0.784201	0	0	2.08304	2.04937	1.50296	0.204942	0	0	2.05333	2.03938	1.52379	0.743474	0	0	2.23252	2.22304	1.29083	0.528953	0	0
	13.43	2.08899	2.04977	1.54717	0.783793	0	0	2.08317	2.04979	1.50068	0.204978	0	0	2.05333	2.03061	1.48063	0.742676	0	0	2.22022	2.22782	1.33347	0.516633	0	0
	13.44	2.08266	2.05135	1.51238	0.784385	0	0	2.08324	2.04985	1.50281	0.204999	0	0	2.05749	2.029	1.43992	0.739184	0	0	2.19672	2.23161	1.37798	0.507869	0	0
	13.45	2.08739	2.05354	1.48407	0.786597	0	0	2.08091	2.05359	1.50253	0.205028	0	0	2.07253	2.02118	1.40535	0.733089	0	0	2.18046	2.22995	1.42831	0.502061	0	0
	13.46	2.09274	2.05611	1.48006	0.783882	0	0	2.07599	2.06215	1.50233	0.2057	0	0	2.06836	2.02187	1.37828	0.725637	0	0	2.16259	2.22804	1.48273	0.500321	0	0
	13.47	2.09735	2.05408	1.47421	0.778513	0	0	2.07962	2.06251	1.50206	0.205693	0	0	2.0742	2.02119	1.37265	0.717463	0	0	2.14364	2.23307	1.54255	0.503219	0	0
	13.48	2.09383	2.05648	1.45987	0.776668	0	0	2.08031	2.06144	1.50214	0.205672	0	0	2.07348	2.01926	1.39217	0.709227	0	0	2.13368	2.2374	1.60851	0.510435	0	0
	13.49	2.09444	2.05171	1.45962	0.775174	0	0	2.06583	2.06108	1.50005	0.205612	0	0	2.07276	2.01792	1.4317	0.704186	0	0	2.12247	2.24793	1.67468	0.523144	0	0
	13.5	2.09099	2.05477	1.482	0.772262	0	0	2.06422	2.06144	1.49988	0.205664	0	0	2.07281	2.02276	1.48464	0.703455	0	0	2.12081	2.24001	1.74144	0.541009	0	0
	13.51	2.10103	2.0558	1.50579	0.769457	0	0	2.06986	2.06031	1.4999	0.205715	0	0	2.07716	2.02769	1.54182	0.706867	0	0	2.11466	2.23425	1.8073	0.563021	0	0
	13.52	2.09408	2.0578	1.52225	0.772082	0	0	2.07152	2.06033	1.50038	0.205657	0	0	2.06639	2.0228	1.58125	0.713242	0	0	2.10746	2.23472	1.85484	0.589885	0	0
	13.53	2.09175	2.05845	1.53963	0.778736	0	0	2.06588	2.06144	1.50229	0.205643	0	0	2.06231	2.02706	1.60025	0.720721	0	0	2.10647	2.23445	1.88198	0.620743	0	0
	13.54	2.09635	2.05811	1.56916	0.78312	0	0	2.06588	2.05995	1.50229	0.205725	0	0	2.06542	2.02967	1.5928	0.726516	0	0	2.10432	2.23228	1.88712	0.650514	0	0
	13.55	2.09462	2.05553	1.57925	0.786418	0	0	2.06579	2.0555	1.50278	0.206344	0	0	2.0577	2.02968	1.56477	0.731005	0	0	2.1016	2.23036	1.86381	0.678123	0	0
	13.56	2.09232	2.05719	1.56964	0.794162	0	0	2.06579	2.05325	1.50513	0.206396	0	0	2.06918	2.02417	1.52892	0.732371	0	0	2.11005	2.23371	1.81642	0.701981	0	0
	13.57	2.09002	2.05881	1.56816	0.80039	0	0	2.0598	2.0525	1.505	0.206485	0	0	2.07233	2.02842	1.49423	0.731041	0	0	2.11786	2.2282	1.75595	0.720477	0	0
	13.58	2.08942	2.05822	1.5597	0.803612	0	0	2.06484	2.05246	1.50295	0.207169	0	0	2.07294	2.03296	1.4576	0.728667	0	0	2.14127	2.22293	1.68393	0.734323	0	0
	13.59	2.08945	2.06462	1.53251	0.807468	0	0	2.07451	2.05355	1.50265	0.207213	0	0	2.08106	2.0421	1.42572	0.724931	0	0	2.17143	2.22005	1.60668	0.742387	0	0
	13.6	2.08772	2.06502	1.49914	0.807744	0	0	2.06882	2.05282	1.50245	0.207221	0	0	2.08335	2.04115	1.40073	0.719353	0	0	2.20213	2.22509	1.52977	0.744144	0	0
	13.61	2.07946	2.06428	1.46672	0.805775	0	0	2.07206	2.05091	1.50008	0.207184	0	0	2.0831	2.04015	1.38608	0.711957	0	0	2.24235	2.22987	1.45712	0.740273	0	0
	13.62	2.08705	2.06252	1.42376	0.800082	0	0	2.07039	2.04907	1.49961	0.207214	0	0	2.08117	2.04273	1.39022	0.703762	0	0	2.28976	2.23301	1.40164	0.731162	0	0
	13.63	2.09522	2.06272	1.38152	0.791725	0	0	2.07284	2.048	1.49745	0.207192	0	0	2.08087	2.04175	1.41612	0.69736	0	0	2.32713	2.2287	1.36962	0.718932	0	0
	13.64	2.10164	2.06473	1.34624	0.780235	0	0	2.07284	2.04582	1.4975	0.207097	0	0	2.07675	2.04043	1.4651	0.694762	0	0	2.37067	2.22847	1.36152	0.707081	0	0
	13.65	2.10507	2.06377	1.33564	0.765421	0	0	2.0802	2.044	1.49507	0.206463	0	0	2.07502	2.04564	1.53344	0.696303	0	0	2.42164	2.22537	1.37704	0.697344	0	0
	13.66	2.10208	2.06059	1.33419	0.750849	0	0	2.08182	2.04446	1.49306	0.20644	0	0	2.07085	2.04793	1.60211	0.702367	0	0	2.46131	2.22203	1.41024	0.690565	0	0
	13.67	2.10031	2.05823	1.33877	0.741369	0	0	2.08594	2.04707	1.49353	0.205746	0	0	2.06261	2.04694	1.65983	0.712951	0	0	2.50716	2.22061	1.44616	0.687025	0	0
	13.68	2.10148	2.0587	1.36085	0.732494	0	0	2.08991	2.04826	1.49548	0.205128	0	0	2.05926	2.04596	1.69658	0.72542	0	0	2.53742	2.22324	1.48452	0.686711	0	0
	13.69	2.10378	2.05693	1.38667	0.722641	0	0	2.09065	2.04647	1.49556	0.205172	0	0	2.05845	2.03815	1.7129	0.738685	0	0	2.56601	2.21704	1.52236	0.687755	0	0
	13.7	2.11134	2.05576	1.41211	0.715715	0	0	2.09718	2.0495	1.49794	0.205119	0	0	2.04839	2.03526	1.70707	0.750326	0	0	2.59851	2.21561	1.55866	0.691788	0	0
	13.71	2.1126	2.05632	1.44957	0.710366	0	0	2.08996	2.05292	1.49989	0.205118	0	0	2.04921	2.03205	1.68297	0.760872	0	0	2.63546	2.21279	1.59166	0.69859	0	0
	13.72	2.11147	2.05569	1.49546	0.709973	0	0	2.08265	2.05254	1.50017	0.205133	0	0	2.0551	2.02821	1.65027	0.769855	0	0	2.66293	2.20582	1.62283	0.708081	0	0
	13.73	2.10038	2.05444	1.54673	0.714478	0	0	2.08982	2.0544	1.50052	0.205096	0	0	2.06094	2.03023	1.61392	0.775701	0	0	2.68928	2.20495	1.64904	0.719613	0	0
	13.74	2.09392	2.0548	1.59788	0.721019	0	0	2.08978	2.05812	1.5006	0.205222	0	0	2.06759	2.02508	1.58042	0.779979	0	0	2.72293	2.20212	1.66409	0.731845	0	0
	13.75	2.08699	2.05399	1.63455	0.732408	0	0	2.08732	2.063	1.50276	0.205274	0	0	2.07272	2.02316	1.54877	0.781633	0	0	2.74464	2.20193	1.66553	0.745285	0	0
	13.76	2.08469	2.04962	1.65966	0.745332	0	0	2.09135	2.06257	1.50273	0.205297	0	0	2.0753	2.0235	1.52928	0.782972	0	0	2.77265	2.20294	1.65161	0.757492	0	0
	13.77	2.08123	2.05293	1.67527	0.758036	0	0	2.08561	2.05813	1.50226	0.205955	0	0	2.08182	2.02359	1.51372	0.783257	0	0	2.78776	2.19893	1.63166	0.767498	0	0
	13.78	2.08179	2.05403	1.67635	0.771512	0	0	2.07668	2.05589	1.50167	0.205909	0	0	2.08598	2.02231	1.51837	0.783748	0	0	2.81354	2.19635	1.59907	0.774035	0	0
	13.79	2.06953	2.05737	1.67431	0.783628	0	0	2.07025	2.05364	1.50161	0.205895	0	0	2.08756	2.02237	1.53305	0.783749	0	0	2.82087	2.1983	1.56425	0.779106	0	0
	13.8	2.0655	2.05945	1.65825	0.795406	0	0	2.06211	2.0443	1.49935	0.205769	0	0	2.09934	2.02661	1.56102	0.786682	0	0	2.82647	2.19646	1.52933	0.780846	0	0
	13.81	2.0701	2.06076	1.62936	0.807599	0	0	2.06442	2.04425	1.49958	0.205778	0	0	2.0968	2.02432	1.59679	0.792055	0	0	2.81754	2.19409	1.49797	0.780556	0	0
	13.82	2.0729	2.0637	1.60335	0.814567	0	0	2.06766	2.04351	1.49936	0.205762	0	0	2.10351	2.02661	1.63516	0.800026	0	0	2.81075	2.19896	1.46773	0.778028	0	0
	13.83	2.08049	2.06405	1.56693	0.817721	0	0	2.05721	2.04128	1.49809	0.205784	0	0	2.10604	2.02558	1.659	0.810346	0	0	2.8023	2.20448	1.44339	0.773306	0	0
	13.84	2.08232	2.06198	1.52897	0.820548	0	0	2.04999	2.04128	1.49732	0.205704	0	0	2.10604	2.02819	1.66171	0.820891	0	0	2.77361	2.20595	1.42531	0.767521	0	0
	13.85	2.08056	2.0629	1.50754	0.819316	0	0	2.04189	2.04163	1.49732	0.2052	0	0	2.10604	2.03049	1.64302	0.830378	0	0	2.75293	2.20743	1.41444	0.760528	0	0
	13.86	2.08059	2.06703	1.49134	0.817946	0	0	2.02746	2.04021	1.4973	0.204979	0	0	2.10264	2.03265	1.60522	0.836493	0	0	2.72936	2.2084	1.41434	0.753746	0	0
	13.87	2.08172	2.06428	1.47283	0.81726	0	0	2.02825	2.03986	1.49732	0.204965	0	0	2.09944	2.03155	1.56126	0.839329	0	0	2.71316	2.2132	1.42254	0.747315	0	0
	13.88	2.07943	2.0603	1.47741	0.814628	0	0	2.02663	2.04094	1.49924	0.204981	0	0	2.09943	2.03145	1.51512	0.839262	0	0	2.68124	2.21321	1.43435	0.742559	0	0
	13.89	2.08529	2.05918	1.4937	0.810843	0	0	2.0282	2.03947	1.49976	0.204907	0	0	2.10033	2.03297	1.4771	0.837725	0	0	2.65265	2.21586	1.44527	0.739716	0	0
	13.9	2.08462	2.05923	1.51597	0.811247	0	0	2.03301	2.03911	1.49968	0.204974	0	0	2.09942	2.02833	1.45112	0.834533	0	0	2.62688	2.22256	1.45397	0.736961	0	0
	13.91	2.08172	2.06109	1.53352	0.815696	0	0	2.03551	2.0373	1.50201	0.204908	0	0	2.0995	2.03248	1.43689	0.830199	0	0	2.61176	2.22881	1.46006	0.734102	0	0
	13.92	2.0766	2.05797	1.54794	0.822964	0	0	2.03717	2.03694	1.50201	0.20487	0	0	2.09201	2.03108	1.42602	0.825895	0	0	2.59266	2.22046	1.45801	0.730791	0	0
	13.93	2.06434	2.06122	1.561	0.826603	0	0	2.03796	2.03694	1.50587	0.205579	0	0	2.09712	2.03266	1.42601	0.821918	0	0	2.58198	2.21949	1.45667	0.728224	0	0
	13.94	2.05791	2.05791	1.56168	0.827967	0	0	2.0412	2.03692	1.50656	0.205504	0	0	2.0963	2.03033	1.43694	0.817394	0	0	2.58427	2.21161	1.45534	0.724645	0	0
	13.95	2.05674	2.05654	1.54474	0.833039	0	0	2.04934	2.03203	1.50649	0.206722	0	0	2.09298	2.02824	1.46041	0.8142	0	0	2.57528	2.20897	1.45832	0.721408	0	0
	13.96	2.06017	2.05339	1.54201	0.83773	0	0	2.05008	2.03129	1.50406	0.20686	0	0	2.09555	2.02695	1.49361	0.812868	0	0	2.5702	2.20612	1.45741	0.718072	0	0
	13.97	2.05728	2.05221	1.55925	0.838947	0	0	2.05179	2.03459	1.50418	0.2068	0	0	2.09639	2.0263	1.53799	0.815014	0	0	2.5618	2.20365	1.45331	0.715828	0	0
	13.98	2.06137	2.05564	1.56113	0.84161	0	0	2.05425	2.03421	1.50034	0.206786	0	0	2.09063	2.02468	1.57758	0.820161	0	0	2.55496	2.19787	1.4431	0.712937	0	0
	13.99	2.05784	2.05102	1.53945	0.849132	0	0	2.06151	2.03417	1.50003	0.206749	0	0	2.08406	2.02728	1.6096	0.827833	0	0	2.56102	2.19181	1.42675	0.707885	0	0
	14	2.05728	2.04667	1.51181	0.854874	0	0	2.06396	2.04125	1.50005	0.206823	0	0	2.08425	2.02732	1.62136	0.83552	0	0	2.54413	2.18315	1.4004	0.700985	0	0
	14.01	2.05847	2.04208	1.50978	0.851821	0	0	2.0623	2.04381	1.49755	0.206867	0	0	2.08011	2.02344	1.61335	0.842986	0	0	2.53175	2.17854	1.36819	0.691778	0	0
	14.02	2.05261	2.04147	1.5022	0.843164	0	0	2.06549	2.04679	1.49805	0.206816	0	0	2.08268	2.02769	1.59241	0.848366	0	0	2.52004	2.1864	1.33761	0.680077	0	0
	14.03	2.06194	2.03687	1.4791	0.845103	0	0	2.05984	2.04755	1.49535	0.206056	0	0	2.07274	2.02445	1.57036	0.851311	0	0	2.49932	2.1794	1.30311	0.665623	0	0
	14.04	2.06773	2.04144	1.4858	0.849916	0	0	2.05984	2.05166	1.49555	0.206168	0	0	2.05868	2.02768	1.54802	0.853228	0	0	2.4814	2.19034	1.27205	0.649595	0	0
	14.05	2.06537	2.03811	1.51327	0.847407	0	0	2.05656	2.05504	1.49584	0.205439	0	0	2.05294	2.02482	1.52942	0.854857	0	0	2.46068	2.19774	1.24512	0.630313	0	0
	14.06	2.05954	2.03993	1.51195	0.846748	0	0	2.06947	2.05721	1.49845	0.205543	0	0	2.04644	2.02613	1.51688	0.856181	0	0	2.43606	2.19816	1.22766	0.609953	0	0
	14.07	2.06367	2.03775	1.49416	0.847904	0	0	2.06452	2.05536	1.4983	0.205579	0	0	2.05164	2.03072	1.50786	0.856452	0	0	2.4142	2.19507	1.21746	0.588588	0	0
	14.08	2.05721	2.03554	1.49185	0.849371	0	0	2.06447	2.05423	1.50067	0.205594	0	0	2.05266	2.03077	1.49993	0.85595	0	0	2.39243	2.20347	1.22536	0.567864	0	0
	14.09	2.05841	2.03595	1.49644	0.84783	0	0	2.05966	2.0621	1.50047	0.205661	0	0	2.04775	2.02786	1.49136	0.855388	0	0	2.36618	2.20734	1.24676	0.548176	0	0
	14.1	2.05608	2.03736	1.51058	0.844496	0	0	2.05976	2.05654	1.50057	0.205639	0	0	2.04197	2.02886	1.48853	0.854837	0	0	2.34835	2.21455	1.27998	0.531729	0	0
	14.11	2.04615	2.03581	1.50799	0.845477	0	0	2.05986	2.05995	1.50092	0.205682	0	0	2.04693	2.0318	1.49247	0.853806	0	0	2.32536	2.21598	1.31726	0.519053	0	0
	14.12	2.04911	2.03662	1.50487	0.851683	0	0	2.05663	2.06073	1.50044	0.205749	0	0	2.04518	2.02918	1.50305	0.8533	0	0	2.30132	2.21838	1.35797	0.509609	0	0
	14.13	2.04861	2.04225	1.51665	0.852224	0	0	2.06792	2.05662	1.5005	0.205869	0	0	2.05	2.0321	1.51196	0.853882	0	0	2.29011	2.22583	1.39889	0.50227	0	0
	14.14	2.04753	2.03825	1.50635	0.849569	0	0	2.06543	2.05628	1.50008	0.205793	0	0	2.05406	2.0318	1.51759	0.856226	0	0	2.26271	2.22229	1.43558	0.497193	0	0
	14.15	2.05399	2.04315	1.48151	0.850443	0	0	2.06622	2.05591	1.50005	0.205786	0	0	2.05812	2.03145	1.51075	0.858125	0	0	2.24251	2.22086	1.46614	0.495435	0	0
	14.16	2.06401	2.04486	1.47114	0.847744	0	0	2.05735	2.05374	1.49962	0.205705	0	0	2.06378	2.02789	1.49403	0.858639	0	0	2.2241	2.218	1.49676	0.49593	0	0
	14.17	2.06108	2.04941	1.46619	0.845077	0	0	2.06393	2.05452	1.4999	0.205764	0	0	2.0686	2.02629	1.45952	0.856253	0	0	2.20569	2.2233	1.5271	0.497454	0	0
	14.18	2.06693	2.04819	1.44814	0.841916	0	0	2.06157	2.05982	1.49982	0.205756	0	0	2.07673	2.03053	1.4207	0.852241	0	0	2.19458	2.2192	1.54933	0.501106	0	0
	14.19	2.07043	2.04974	1.43546	0.837492	0	0	2.06963	2.05271	1.50018	0.205763	0	0	2.08319	2.02727	1.38498	0.845101	0	0	2.17614	2.21822	1.56517	0.506922	0	0
	14.2	2.07342	2.04987	1.41816	0.831916	0	0	2.07037	2.05755	1.50008	0.205734	0	0	2.09391	2.0253	1.35769	0.836333	0	0	2.17108	2.21389	1.57517	0.513142	0	0
	14.21	2.08084	2.05103	1.39913	0.824691	0	0	2.07352	2.05382	1.4999	0.205757	0	0	2.09639	2.02172	1.33729	0.82703	0	0	2.15386	2.21604	1.57925	0.519324	0	0
	14.22	2.08124	2.05079	1.38369	0.815842	0	0	2.07759	2.05157	1.49978	0.205786	0	0	2.10482	2.02013	1.32657	0.817145	0	0	2.14499	2.21582	1.57302	0.524435	0	0
	14.23	2.0828	2.04897	1.37292	0.805883	0	0	2.07273	2.05382	1.49995	0.205727	0	0	2.10065	2.01986	1.32365	0.807527	0	0	2.12889	2.21365	1.5626	0.529554	0	0
	14.24	2.07673	2.04841	1.36933	0.795943	0	0	2.08485	2.04674	1.49992	0.205697	0	0	2.10305	2.01761	1.32456	0.797441	0	0	2.11661	2.21458	1.55011	0.533133	0	0
	14.25	2.07476	2.04569	1.37505	0.786521	0	0	2.09299	2.04376	1.49965	0.20572	0	0	2.10889	2.01798	1.33462	0.787871	0	0	2.10498	2.21172	1.54251	0.535612	0	0
	14.26	2.06753	2.04017	1.38583	0.778012	0	0	2.11085	2.04483	1.49742	0.205734	0	0	2.10214	2.01799	1.34835	0.778816	0	0	2.09379	2.21606	1.53105	0.537312	0	0
	14.27	2.06203	2.03699	1.4059	0.771207	0	0	2.12617	2.04298	1.4975	0.205683	0	0	2.08705	2.018	1.37349	0.771697	0	0	2.08765	2.22155	1.51977	0.539694	0	0
	14.28	2.05547	2.03523	1.43063	0.765101	0	0	2.13981	2.03777	1.49742	0.20496	0	0	2.07867	2.01279	1.40072	0.765851	0	0	2.07858	2.2194	1.50774	0.5407	0	0
	14.29	2.0477	2.02892	1.45917	0.762328	0	0	2.14314	2.04113	1.49709	0.204952	0	0	2.08293	2.01675	1.42788	0.762676	0	0	2.07182	2.2218	1.49502	0.54023	0	0
	14.3	2.04698	2.02603	1.49134	0.761739	0	0	2.15369	2.04222	1.49724	0.204951	0	0	2.07536	2.01842	1.44903	0.760588	0	0	2.05617	2.2199	1.4794	0.538391	0	0
	14.31	2.04175	2.0227	1.52848	0.763426	0	0	2.16989	2.0359	1.49972	0.204869	0	0	2.07124	2.01715	1.46066	0.758998	0	0	2.05434	2.21896	1.46629	0.535524	0	0
	14.32	2.04644	2.02219	1.56073	0.768113	0	0	2.17868	2.03703	1.4999	0.204861	0	0	2.06286	2.01651	1.45693	0.757689	0	0	2.04473	2.21297	1.46071	0.5323	0	0
	14.33	2.04585	2.02066	1.58612	0.775273	0	0	2.1957	2.03475	1.49988	0.204876	0	0	2.06449	2.01781	1.44243	0.755041	0	0	2.03452	2.20964	1.45882	0.528598	0	0
	14.34	2.04892	2.01931	1.60541	0.784022	0	0	2.20135	2.0392	1.50025	0.204922	0	0	2.06799	2.01943	1.42337	0.750841	0	0	2.03709	2.21088	1.461	0.526127	0	0
	14.35	2.04559	2.02134	1.61122	0.792504	0	0	2.21268	2.03809	1.50052	0.204914	0	0	2.06133	2.01976	1.39921	0.744766	0	0	2.03865	2.21515	1.46403	0.523608	0	0
	14.36	2.04273	2.02375	1.60509	0.801079	0	0	2.22221	2.03965	1.50305	0.204944	0	0	2.06468	2.01978	1.37703	0.737941	0	0	2.0396	2.21013	1.47149	0.521526	0	0
	14.37	2.04405	2.02339	1.58212	0.807842	0	0	2.22554	2.04263	1.50272	0.205017	0	0	2.0664	2.01916	1.3576	0.729992	0	0	2.0339	2.20201	1.48158	0.519387	0	0
	14.38	2.04532	2.02524	1.54965	0.812814	0	0	2.23127	2.04335	1.50278	0.205783	0	0	2.06482	2.02146	1.34613	0.721248	0	0	2.0315	2.20371	1.49868	0.518366	0	0
	14.39	2.05294	2.02704	1.5084	0.813355	0	0	2.23042	2.04075	1.50303	0.205732	0	0	2.06066	2.02079	1.33913	0.711709	0	0	2.03066	2.20782	1.51867	0.519516	0	0
	14.4	2.05179	2.03003	1.46355	0.81024	0	0	2.23846	2.03999	1.50278	0.205741	0	0	2.05486	2.01785	1.33709	0.702481	0	0	2.03596	2.2124	1.5458	0.523135	0	0
	14.41	2.05532	2.03678	1.41281	0.80408	0	0	2.24567	2.04592	1.50055	0.205845	0	0	2.05563	2.02276	1.34582	0.693733	0	0	2.04074	2.21124	1.57915	0.528229	0	0
	14.42	2.05418	2.03915	1.37239	0.794821	0	0	2.25223	2.04626	1.5028	0.205844	0	0	2.05563	2.02278	1.36518	0.685222	0	0	2.04374	2.21581	1.6131	0.535827	0	0
	14.43	2.05891	2.03794	1.34108	0.781666	0	0	2.25143	2.05118	1.5028	0.205948	0	0	2.05649	2.02024	1.39478	0.678879	0	0	2.05189	2.21895	1.64966	0.546776	0	0
	14.44	2.06523	2.03809	1.32177	0.76777	0	0	2.25397	2.05271	1.50265	0.206566	0	0	2.05391	2.02122	1.4343	0.674658	0	0	2.06055	2.21392	1.68487	0.560115	0	0
	14.45	2.07038	2.03289	1.31631	0.753469	0	0	2.25391	2.05534	1.50266	0.206574	0	0	2.05315	2.01755	1.48551	0.673566	0	0	2.08747	2.21442	1.71615	0.576855	0	0
	14.46	2.07974	2.03329	1.32975	0.740412	0	0	2.24515	2.05574	1.50201	0.206634	0	0	2.05249	2.01032	1.53456	0.675677	0	0	2.11171	2.22138	1.73826	0.59459	0	0
	14.47	2.0856	2.03268	1.35889	0.729202	0	0	2.23862	2.05427	1.50013	0.206635	0	0	2.05843	2.00443	1.57498	0.68124	0	0	2.13361	2.22449	1.74897	0.613413	0	0
	14.48	2.09203	2.03184	1.39961	0.720848	0	0	2.23131	2.05359	1.49986	0.206547	0	0	2.06174	2.00011	1.59811	0.688375	0	0	2.15227	2.22617	1.74827	0.632299	0	0
	14.49	2.08857	2.03463	1.44918	0.717364	0	0	2.23057	2.05142	1.49956	0.206606	0	0	2.05504	1.99971	1.6088	0.695263	0	0	2.18324	2.22112	1.74019	0.649482	0	0
	14.5	2.09267	2.03699	1.50345	0.717606	0	0	2.20716	2.05039	1.49973	0.206532	0	0	2.05251	1.99932	1.59845	0.700527	0	0	2.20754	2.21894	1.72536	0.665972	0	0
	14.51	2.10433	2.03321	1.55639	0.722256	0	0	2.1911	2.04969	1.49985	0.206502	0	0	2.05098	1.99889	1.57163	0.705576	0	0	2.22292	2.21622	1.70103	0.680807	0	0
	14.52	2.10376	2.03131	1.60035	0.730433	0	0	2.1725	2.04679	1.49777	0.206554	0	0	2.04763	1.99948	1.53788	0.708296	0	0	2.24783	2.21064	1.67744	0.694305	0	0
	14.53	2.09627	2.02708	1.63508	0.740992	0	0	2.16362	2.04305	1.49792	0.206502	0	0	2.0359	1.9932	1.50151	0.708059	0	0	2.27702	2.20624	1.65289	0.704461	0	0
	14.54	2.09163	2.0283	1.65329	0.753209	0	0	2.14909	2.0423	1.49787	0.205941	0	0	2.03508	1.99151	1.45422	0.705673	0	0	2.29689	2.20618	1.63081	0.713175	0	0
	14.55	2.09343	2.03209	1.65668	0.765859	0	0	2.1322	2.05124	1.49561	0.205912	0	0	2.02674	1.99517	1.40672	0.700941	0	0	2.29998	2.1956	1.6107	0.720851	0	0
	14.56	2.08877	2.03267	1.64789	0.777014	0	0	2.11281	2.05194	1.49578	0.205867	0	0	2.02238	2.004	1.36529	0.692995	0	0	2.30694	2.18355	1.59859	0.727761	0	0
	14.57	2.08697	2.03428	1.62315	0.786403	0	0	2.10393	2.04973	1.49774	0.205247	0	0	2.0106	2.01078	1.32972	0.682661	0	0	2.32736	2.18111	1.59336	0.734043	0	0
	14.58	2.08757	2.0377	1.59044	0.79382	0	0	2.0999	2.05417	1.49801	0.205245	0	0	2.00811	2.01605	1.30947	0.671041	0	0	2.35173	2.17582	1.58774	0.73985	0	0
	14.59	2.09693	2.03955	1.55244	0.797201	0	0	2.09014	2.05937	1.49824	0.205268	0	0	2.014	2.02002	1.30272	0.658879	0	0	2.36837	2.17482	1.58478	0.746687	0	0
	14.6	2.0969	2.03343	1.51085	0.798167	0	0	2.09666	2.05638	1.50007	0.205321	0	0	2.01482	2.02657	1.3161	0.648581	0	0	2.3956	2.17453	1.58238	0.752347	0	0
	14.61	2.0882	2.03565	1.46988	0.795746	0	0	2.09092	2.0542	1.49958	0.205343	0	0	2.01142	2.02565	1.3438	0.638779	0	0	2.42504	2.17189	1.58444	0.758194	0	0
	14.62	2.08411	2.03319	1.4386	0.790281	0	0	2.09176	2.05383	1.49958	0.205268	0	0	2.00969	2.03023	1.38191	0.632124	0	0	2.44607	2.17357	1.58694	0.763613	0	0
	14.63	2.08517	2.03708	1.41371	0.783062	0	0	2.08611	2.05573	1.50166	0.205121	0	0	2.01228	2.03611	1.41913	0.628114	0	0	2.46108	2.17333	1.59135	0.770158	0	0
	14.64	2.0857	2.04036	1.40483	0.775267	0	0	2.08209	2.05426	1.50169	0.205144	0	0	2.00643	2.03221	1.46452	0.626426	0	0	2.48614	2.17451	1.59752	0.777896	0	0
	14.65	2.08511	2.04047	1.41132	0.767343	0	0	2.07728	2.04644	1.50392	0.205815	0	0	2.00548	2.0283	1.50204	0.626358	0	0	2.5107	2.18216	1.60791	0.785138	0	0
	14.66	2.08337	2.04197	1.43081	0.761749	0	0	2.08787	2.04353	1.50685	0.205845	0	0	2.00308	2.02505	1.52819	0.629029	0	0	2.53418	2.19269	1.61683	0.793199	0	0
	14.67	2.0904	2.0425	1.46105	0.758603	0	0	2.09199	2.04763	1.507	0.206435	0	0	1.99973	2.02347	1.54768	0.632686	0	0	2.55738	2.19007	1.61956	0.802348	0	0
	14.68	2.0857	2.03502	1.4976	0.758345	0	0	2.09532	2.04501	1.50499	0.20716	0	0	1.99307	2.0225	1.5566	0.635862	0	0	2.57726	2.19338	1.62275	0.812096	0	0
	14.69	2.07814	2.0307	1.53195	0.761354	0	0	2.10597	2.04612	1.50499	0.207226	0	0	1.98143	2.01889	1.55557	0.639529	0	0	2.57871	2.19576	1.62036	0.820813	0	0
	14.7	2.07641	2.02941	1.55981	0.766486	0	0	2.1099	2.04759	1.50301	0.207299	0	0	1.9773	2.0137	1.54722	0.641911	0	0	2.57977	2.19314	1.61104	0.8292	0	0
	14.71	2.06535	2.02774	1.58188	0.773161	0	0	2.11402	2.0524	1.50092	0.20733	0	0	1.97648	2.01499	1.53878	0.644299	0	0	2.57649	2.19098	1.59363	0.836404	0	0
	14.72	2.06713	2.02986	1.58786	0.779969	0	0	2.11897	2.05572	1.50035	0.207331	0	0	1.98246	2.00818	1.52575	0.645661	0	0	2.58224	2.19387	1.57139	0.842204	0	0
	14.73	2.06659	2.02535	1.58628	0.787595	0	0	2.13109	2.05648	1.49787	0.207434	0	0	1.99002	2.00849	1.5203	0.64652	0	0	2.58912	2.19078	1.5418	0.845704	0	0
	14.74	2.07307	2.02001	1.57102	0.792739	0	0	2.144	2.05838	1.49764	0.207331	0	0	1.99682	2.01084	1.51259	0.646606	0	0	2.58374	2.18866	1.50934	0.84644	0	0
	14.75	2.06606	2.02087	1.54573	0.797306	0	0	2.16584	2.05989	1.49756	0.206666	0	0	2.00529	2.02262	1.50599	0.647488	0	0	2.58236	2.18177	1.47374	0.844205	0	0
	14.76	2.06488	2.01952	1.50921	0.798531	0	0	2.16825	2.06729	1.49501	0.206628	0	0	2.01036	2.02296	1.5056	0.647759	0	0	2.58271	2.17892	1.44293	0.839755	0	0
	14.77	2.05907	2.01834	1.47458	0.796305	0	0	2.17311	2.07068	1.49503	0.206605	0	0	2.023	2.02134	1.51401	0.647308	0	0	2.57048	2.18543	1.41847	0.832778	0	0
	14.78	2.06025	2.01933	1.43571	0.790885	0	0	2.18199	2.07142	1.49734	0.205948	0	0	2.02974	2.01967	1.52904	0.648058	0	0	2.5532	2.18433	1.40339	0.825218	0	0
	14.79	2.0602	2.02309	1.40115	0.783658	0	0	2.18111	2.06695	1.49754	0.205852	0	0	2.03884	2.01971	1.55317	0.650457	0	0	2.55154	2.1844	1.3975	0.817173	0	0
	14.8	2.05609	2.02682	1.37595	0.774339	0	0	2.18361	2.07257	1.49777	0.205875	0	0	2.04895	2.02259	1.58565	0.65547	0	0	2.54912	2.19332	1.40084	0.809526	0	0
	14.81	2.06601	2.02735	1.36054	0.763219	0	0	2.19249	2.06736	1.50002	0.205897	0	0	2.04976	2.02293	1.61552	0.66237	0	0	2.55165	2.20395	1.40606	0.802962	0	0
	14.82	2.06135	2.0253	1.35251	0.751993	0	0	2.20536	2.06702	1.50069	0.205941	0	0	2.04296	2.02163	1.63759	0.670845	0	0	2.54701	2.20159	1.41736	0.797186	0	0
	14.83	2.0532	2.03003	1.35371	0.741066	0	0	2.20947	2.06438	1.50079	0.205955	0	0	2.04224	2.02231	1.64531	0.679804	0	0	2.54685	2.20642	1.43325	0.791498	0	0
	14.84	2.04798	2.0324	1.3645	0.730973	0	0	2.21276	2.0651	1.50077	0.206057	0	0	2.0364	2.02943	1.64119	0.688267	0	0	2.55899	2.21004	1.44939	0.787511	0	0
	14.85	2.05392	2.02993	1.38308	0.722081	0	0	2.21271	2.0606	1.5006	0.20611	0	0	2.03213	2.02191	1.62846	0.695403	0	0	2.5599	2.21508	1.46744	0.785564	0	0
	14.86	2.04817	2.0287	1.40748	0.714817	0	0	2.21507	2.0535	1.5004	0.206125	0	0	2.033	2.02648	1.60763	0.701171	0	0	2.56798	2.21534	1.48726	0.784795	0	0
	14.87	2.04298	2.02867	1.42994	0.710226	0	0	2.21743	2.0455	1.50025	0.206119	0	0	2.03463	2.02942	1.57395	0.706147	0	0	2.5749	2.21344	1.50456	0.785499	0	0
	14.88	2.03896	2.02985	1.4525	0.708016	0	0	2.21104	2.0461	1.49972	0.206074	0	0	2.0504	2.03241	1.53361	0.709382	0	0	2.59136	2.21819	1.51919	0.786925	0	0
	14.89	2.04021	2.02389	1.47452	0.705944	0	0	2.21909	2.04673	1.49952	0.206131	0	0	2.06827	2.03246	1.48746	0.70859	0	0	2.60891	2.21725	1.5283	0.789146	0	0
	14.9	2.03792	2.02151	1.48751	0.705112	0	0	2.21756	2.04024	1.49929	0.206027	0	0	2.08182	2.02958	1.43563	0.704639	0	0	2.62368	2.21391	1.53623	0.792451	0	0
	14.91	2.0409	2.01993	1.48754	0.705714	0	0	2.21195	2.03938	1.49954	0.205982	0	0	2.11559	2.02702	1.38729	0.697724	0	0	2.62556	2.20744	1.54634	0.794954	0	0
	14.92	2.04151	2.02371	1.48177	0.705766	0	0	2.20482	2.03515	1.49891	0.205909	0	0	2.14984	2.03193	1.35068	0.688457	0	0	2.63849	2.20889	1.55401	0.798503	0	0
	14.93	2.05204	2.02155	1.46248	0.703567	0	0	2.19996	2.04133	1.49916	0.205937	0	0	2.16817	2.03388	1.32342	0.678407	0	0	2.63913	2.20744	1.56144	0.803559	0	0
	14.94	2.04802	2.02295	1.42536	0.699433	0	0	2.19436	2.03676	1.49928	0.205806	0	0	2.2016	2.02742	1.30818	0.667555	0	0	2.63017	2.20795	1.56966	0.808534	0	0
	14.95	2.04799	2.02038	1.37197	0.691709	0	0	2.19278	2.03889	1.49945	0.205775	0	0	2.22678	2.02351	1.30624	0.656113	0	0	2.63126	2.21395	1.57607	0.814506	0	0
	14.96	2.05852	2.02197	1.30052	0.67905	0	0	2.19199	2.0395	1.49948	0.205768	0	0	2.25019	2.01764	1.32062	0.645009	0	0	2.63072	2.21374	1.57738	0.81996	0	0
	14.97	2.06552	2.02255	1.21837	0.660031	0	0	2.18801	2.04955	1.49986	0.205746	0	0	2.27283	2.01604	1.35448	0.63521	0	0	2.62291	2.21182	1.57777	0.825809	0	0
	14.98	2.07605	2.02573	1.13396	0.632309	0	0	2.18871	2.04136	1.50011	0.205783	0	0	2.27793	2.01669	1.39838	0.629113	0	0	2.62569	2.20346	1.57334	0.831336	0	0
	14.99	2.08601	2.02969	1.05696	0.598829	0	0	2.18959	2.03953	1.50014	0.205763	0	0	2.28012	2.0154	1.44893	0.627565	0	0	2.62403	2.20154	1.5735	0.836449	0	0
	15	2.10121	2.03528	0.99844	0.560953	0	0	2.18229	2.03845	1.49813	0.205808	0	0	2.28408	2.0177	1.49932	0.628187	0	0	2.62793	2.19866	1.57149	0.840832	0	0
	15.01	2.1129	2.03988	0.970574	0.520788	0	0	2.1879	2.03845	1.49783	0.205809	0	0	2.26711	2.0177	1.53144	0.630975	0	0	2.63974	2.20251	1.57426	0.846342	0	0
	15.02	2.13216	2.03967	0.970529	0.480864	0	0	2.18698	2.04142	1.49805	0.20519	0	0	2.24631	2.01402	1.55125	0.635022	0	0	2.64425	2.19967	1.57659	0.85147	0	0
	15.03	2.14442	2.04104	0.998365	0.443187	0	0	2.18217	2.04109	1.49807	0.205139	0	0	2.24218	2.01234	1.55718	0.637753	0	0	2.65487	2.20066	1.57837	0.857993	0	0
	15.04	2.1602	2.03549	1.05642	0.409691	0	0	2.18454	2.04182	1.49817	0.205183	0	0	2.22124	2.01422	1.54998	0.641649	0	0	2.66831	2.1942	1.57731	0.863941	0	0
	15.05	2.17194	2.03692	1.14166	0.381759	0	0	2.17404	2.04111	1.50039	0.205235	0	0	2.2036	2.02001	1.5315	0.6439	0	0	2.68451	2.1868	1.57433	0.868964	0	0
	15.06	2.18069	2.03691	1.25429	0.362332	0	0	2.16924	2.04636	1.50049	0.205264	0	0	2.18933	2.02454	1.50582	0.64471	0	0	2.69065	2.18538	1.56307	0.874093	0	0
	15.07	2.18547	2.03492	1.38451	0.352857	0	0	2.1685	2.03856	1.50029	0.205307	0	0	2.16091	2.02416	1.4699	0.643679	0	0	2.70463	2.18137	1.54853	0.878152	0	0
	15.08	2.19304	2.03197	1.52084	0.355415	0	0	2.1605	2.04683	1.50012	0.205285	0	0	2.14242	2.02085	1.43681	0.639352	0	0	2.70745	2.18334	1.53659	0.880631	0	0
	15.09	2.19482	2.03261	1.65208	0.368437	0	0	2.14431	2.04867	1.49982	0.20527	0	0	2.13078	2.02108	1.40495	0.633376	0	0	2.71193	2.18603	1.52043	0.881359	0	0
	15.1	2.19606	2.03002	1.77019	0.389202	0	0	2.14195	2.05275	1.50183	0.20527	0	0	2.10739	2.01937	1.37749	0.626533	0	0	2.71145	2.1875	1.50508	0.882097	0	0
	15.11	2.19081	2.02724	1.86686	0.416656	0	0	2.12913	2.05497	1.50205	0.20521	0	0	2.08976	2.02027	1.36305	0.61859	0	0	2.7215	2.18445	1.49039	0.881425	0	0
	15.12	2.18856	2.02287	1.94435	0.449375	0	0	2.13315	2.05572	1.5021	0.205851	0	0	2.07304	2.02453	1.35091	0.610013	0	0	2.72377	2.18855	1.48132	0.879975	0	0
	15.13	2.18107	2.02091	2.00468	0.486467	0	0	2.13473	2.05238	1.50183	0.205896	0	0	2.05617	2.02226	1.34912	0.601717	0	0	2.72316	2.18909	1.47133	0.877181	0	0
	15.14	2.17414	2.02328	2.04726	0.527169	0	0	2.13639	2.0535	1.50406	0.205895	0	0	2.04194	2.01703	1.35697	0.592406	0	0	2.71935	2.19036	1.46853	0.874655	0	0
	15.15	2.16953	2.02328	2.07033	0.569485	0	0	2.14528	2.05312	1.50196	0.205814	0	0	2.03854	2.01612	1.37291	0.58507	0	0	2.71046	2.19209	1.46849	0.871804	0	0
	15.16	2.16022	2.02729	2.07102	0.61215	0	0	2.1517	2.05427	1.50178	0.206419	0	0	2.02172	2.01577	1.3887	0.579284	0	0	2.70873	2.19621	1.47241	0.870128	0	0
	15.17	2.15722	2.02992	2.04628	0.653107	0	0	2.14841	2.05689	1.50404	0.206434	0	0	2.01665	2.0164	1.41098	0.575088	0	0	2.70534	2.20677	1.48151	0.868663	0	0
	15.18	2.14616	2.03135	2.0007	0.690447	0	0	2.1565	2.05427	1.50433	0.206426	0	0	2.01176	2.0164	1.42988	0.57113	0	0	2.69523	2.21687	1.49051	0.867278	0	0
	15.19	2.14096	2.03419	1.9355	0.72231	0	0	2.15895	2.0498	1.50245	0.207097	0	0	2.01008	2.01871	1.44383	0.567942	0	0	2.6879	2.21879	1.50328	0.868016	0	0
	15.2	2.13107	2.03304	1.85488	0.748346	0	0	2.16699	2.04464	1.50255	0.207104	0	0	2.01679	2.0171	1.45519	0.5658	0	0	2.6822	2.21382	1.52154	0.868398	0	0
	15.21	2.12177	2.03267	1.7643	0.767718	0	0	2.15889	2.04241	1.50273	0.207148	0	0	2.02189	2.01744	1.46914	0.563847	0	0	2.66598	2.215	1.54364	0.871307	0	0
	15.22	2.10598	2.03631	1.66865	0.779876	0	0	2.142	2.04128	1.50059	0.207194	0	0	2.04031	2.01518	1.47835	0.562774	0	0	2.65532	2.21598	1.55837	0.876394	0	0
	15.23	2.09781	2.04112	1.57304	0.784859	0	0	2.142	2.04388	1.50059	0.207237	0	0	2.05051	2.00998	1.4822	0.56265	0	0	2.65308	2.21382	1.57345	0.882941	0	0
	15.24	2.09538	2.04531	1.48159	0.782556	0	0	2.13552	2.0446	1.49839	0.207273	0	0	2.05893	2.01689	1.47998	0.561993	0	0	2.64457	2.21599	1.57816	0.888968	0	0
	15.25	2.08309	2.04929	1.40424	0.774438	0	0	2.12348	2.04794	1.49824	0.20728	0	0	2.07254	2.01361	1.46807	0.560909	0	0	2.63673	2.21624	1.57184	0.894761	0	0
	15.26	2.07843	2.04755	1.34674	0.761142	0	0	2.11066	2.0416	1.49814	0.206668	0	0	2.09875	2.01069	1.44474	0.558346	0	0	2.62505	2.21455	1.55432	0.899362	0	0
	15.27	2.07376	2.04844	1.32132	0.745669	0	0	2.1139	2.04309	1.49594	0.206669	0	0	2.11978	2.00938	1.41041	0.553999	0	0	2.62566	2.20832	1.53127	0.90218	0	0
	15.28	2.0715	2.04992	1.32459	0.730113	0	0	2.10506	2.04343	1.49602	0.206685	0	0	2.13075	2.00972	1.36192	0.547463	0	0	2.62454	2.20257	1.50601	0.902439	0	0
	15.29	2.0633	2.04623	1.3555	0.718728	0	0	2.09215	2.05464	1.49825	0.206065	0	0	2.14349	2.0081	1.30915	0.537372	0	0	2.62739	2.19924	1.47819	0.900193	0	0
	15.3	2.05804	2.04773	1.40893	0.711779	0	0	2.07761	2.05762	1.49832	0.206096	0	0	2.1478	2.01005	1.24987	0.522962	0	0	2.6224	2.2002	1.45217	0.896919	0	0
	15.31	2.04697	2.04743	1.4772	0.709524	0	0	2.08478	2.06658	1.49809	0.206149	0	0	2.16297	2.00815	1.19513	0.5059	0	0	2.6168	2.20098	1.43007	0.891533	0	0
	15.32	2.04464	2.04515	1.54954	0.713137	0	0	2.07991	2.06623	1.50046	0.20617	0	0	2.17062	2.01211	1.15246	0.485259	0	0	2.61737	2.20101	1.41739	0.88501	0	0
	15.33	2.03998	2.04566	1.62116	0.721968	0	0	2.07343	2.06248	1.50045	0.206118	0	0	2.17906	2.01801	1.12592	0.463681	0	0	2.60953	2.20558	1.40529	0.877336	0	0
	15.34	2.03311	2.04243	1.68487	0.736425	0	0	2.06533	2.05876	1.50025	0.206201	0	0	2.19928	2.01542	1.11302	0.441865	0	0	2.60892	2.20512	1.39702	0.870538	0	0
	15.35	2.03603	2.04121	1.72986	0.755059	0	0	2.06686	2.05582	1.50023	0.206231	0	0	2.21433	2.01934	1.12107	0.420161	0	0	2.60448	2.20253	1.39208	0.862922	0	0
	15.36	2.03768	2.04012	1.75394	0.775565	0	0	2.06187	2.05731	1.50043	0.206223	0	0	2.21102	2.02137	1.14374	0.399553	0	0	2.59209	2.20476	1.39422	0.854568	0	0
	15.37	2.03293	2.03921	1.74684	0.795246	0	0	2.04887	2.05433	1.50005	0.206238	0	0	2.21112	2.02434	1.17939	0.381127	0	0	2.58425	2.20119	1.39912	0.846272	0	0
	15.38	2.01532	2.03945	1.71732	0.812679	0	0	2.05207	2.05063	1.49977	0.206245	0	0	2.222	2.02372	1.22793	0.365779	0	0	2.56694	2.19932	1.41113	0.839367	0	0
	15.39	2.00891	2.03747	1.66706	0.824602	0	0	2.0585	2.04691	1.49962	0.206215	0	0	2.22621	2.02701	1.28599	0.353757	0	0	2.54067	2.19861	1.42501	0.834329	0	0
	15.4	2.0083	2.03374	1.6065	0.832691	0	0	2.07063	2.04655	1.49959	0.206162	0	0	2.23618	2.029	1.35306	0.345395	0	0	2.5104	2.2051	1.43394	0.831021	0	0
	15.41	2.01284	2.03322	1.53771	0.835241	0	0	2.06424	2.03614	1.4993	0.20611	0	0	2.23613	2.03324	1.42056	0.340742	0	0	2.48637	2.20676	1.43674	0.827648	0	0
	15.42	2.00697	2.03407	1.47251	0.833291	0	0	2.06262	2.03316	1.49915	0.206117	0	0	2.23781	2.02932	1.48452	0.340746	0	0	2.45895	2.20031	1.4303	0.822561	0	0
	15.43	2.01042	2.03314	1.40875	0.826151	0	0	2.06017	2.03395	1.49916	0.206037	0	0	2.23355	2.03129	1.54231	0.343947	0	0	2.44	2.20008	1.42315	0.816661	0	0
	15.44	2.00267	2.03395	1.3591	0.814782	0	0	2.06026	2.03952	1.49914	0.205963	0	0	2.22267	2.03095	1.59529	0.349504	0	0	2.40877	2.19719	1.41738	0.809311	0	0
	15.45	2.00257	2.03459	1.32488	0.800096	0	0	2.05456	2.03691	1.49896	0.205912	0	0	2.20685	2.03133	1.638	0.357022	0	0	2.38404	2.20152	1.4202	0.803436	0	0
	15.46	1.99271	2.03506	1.29766	0.78491	0	0	2.05465	2.03991	1.49905	0.205853	0	0	2.21088	2.03329	1.67591	0.366929	0	0	2.36564	2.19502	1.42442	0.797992	0	0
	15.47	1.99337	2.03311	1.29378	0.770736	0	0	2.05303	2.03954	1.49921	0.205808	0	0	2.20417	2.033	1.70439	0.37867	0	0	2.34599	2.19524	1.42964	0.793915	0	0
	15.48	2.00334	2.03318	1.31697	0.753872	0	0	2.04646	2.04331	1.49943	0.205756	0	0	2.19329	2.03334	1.72429	0.39229	0	0	2.33927	2.19642	1.42683	0.789532	0	0
	15.49	2.00377	2.03945	1.35554	0.741118	0	0	2.04397	2.03957	1.49942	0.205727	0	0	2.18653	2.02977	1.72864	0.405672	0	0	2.33758	2.19475	1.42394	0.784056	0	0
	15.5	2.0032	2.0451	1.39361	0.734716	0	0	2.03421	2.04101	1.4994	0.205741	0	0	2.17403	2.02687	1.7172	0.418658	0	0	2.34935	2.18538	1.41805	0.77717	0	0
	15.51	2.00326	2.05235	1.45159	0.733307	0	0	2.03667	2.0444	1.4998	0.205682	0	0	2.16483	2.02592	1.68641	0.42976	0	0	2.36324	2.18322	1.40423	0.770689	0	0
	15.52	2.00621	2.05584	1.51522	0.732731	0	0	2.04311	2.05108	1.49987	0.205631	0	0	2.14638	2.0308	1.64276	0.43836	0	0	2.37383	2.18848	1.38526	0.7645	0	0
	15.53	2.00617	2.05733	1.57047	0.73658	0	0	2.0439	2.04916	1.50002	0.205696	0	0	2.12371	2.02918	1.58539	0.443517	0	0	2.38833	2.18944	1.3582	0.755153	0	0
	15.54	2.01785	2.05926	1.59888	0.746553	0	0	2.04293	2.04584	1.50027	0.205688	0	0	2.11283	2.03083	1.51737	0.444903	0	0	2.41847	2.19137	1.32157	0.742869	0	0
	15.55	2.01026	2.05812	1.61213	0.759888	0	0	2.05016	2.04699	1.50049	0.205747	0	0	2.10186	2.02692	1.44316	0.442124	0	0	2.44762	2.18945	1.27851	0.726272	0	0
	15.56	2.01727	2.05778	1.63171	0.76863	0	0	2.06062	2.04442	1.50033	0.205763	0	0	2.09196	2.02173	1.36842	0.434533	0	0	2.48003	2.18944	1.24501	0.70664	0	0
	15.57	2.01549	2.05906	1.63321	0.772787	0	0	2.07594	2.04106	1.50042	0.205778	0	0	2.09533	2.02076	1.29924	0.422739	0	0	2.51693	2.19259	1.22055	0.684994	0	0
	15.58	2.00908	2.05655	1.6091	0.783628	0	0	2.0832	2.0388	1.50023	0.205793	0	0	2.1079	2.0234	1.23811	0.407356	0	0	2.54426	2.19595	1.20204	0.663623	0	0
	15.59	2.01266	2.05521	1.58153	0.794138	0	0	2.10175	2.03735	1.50042	0.205814	0	0	2.12378	2.02633	1.1893	0.389732	0	0	2.57331	2.19909	1.18695	0.642559	0	0
	15.6	2.00975	2.05509	1.5653	0.798862	0	0	2.10979	2.04072	1.49824	0.205815	0	0	2.16076	2.02831	1.15667	0.370153	0	0	2.58902	2.2044	1.17341	0.619318	0	0
	15.61	2.00561	2.04937	1.53406	0.797756	0	0	2.11945	2.03995	1.49817	0.205889	0	0	2.2019	2.02505	1.13931	0.349149	0	0	2.60141	2.20602	1.16093	0.59427	0	0
	15.62	2.01024	2.04802	1.50313	0.796112	0	0	2.12995	2.03925	1.49797	0.205255	0	0	2.26246	2.0199	1.13805	0.328389	0	0	2.61094	2.20452	1.14867	0.567765	0	0
	15.63	2.00967	2.03929	1.47589	0.795794	0	0	2.13647	2.04303	1.49792	0.205248	0	0	2.32478	2.02123	1.15196	0.308236	0	0	2.60809	2.20181	1.14039	0.541913	0	0
	15.64	2.00267	2.04225	1.47539	0.795257	0	0	2.14456	2.04452	1.498	0.205211	0	0	2.38494	2.02094	1.18096	0.290263	0	0	2.60192	2.2087	1.1344	0.516449	0	0
	15.65	1.99747	2.04565	1.494	0.790248	0	0	2.15195	2.05193	1.50047	0.205197	0	0	2.4451	2.02194	1.21225	0.27451	0	0	2.59299	2.20695	1.12924	0.490233	0	0
	15.66	1.9933	2.04304	1.5001	0.788967	0	0	2.14136	2.05038	1.50074	0.205293	0	0	2.48765	2.02747	1.24763	0.261474	0	0	2.57286	2.20761	1.12249	0.463036	0	0
	15.67	1.99853	2.04539	1.49223	0.793967	0	0	2.14461	2.0508	1.50084	0.205394	0	0	2.52091	2.0249	1.28219	0.249313	1	0	2.54438	2.20634	1.11554	0.43468	1	0
	15.68	2.00902	2.04855	1.5078	0.79583	0	0	2.1381	2.05191	1.50089	0.205469	0	0	2.55599	2.02512	1.32079	0.238882	1	0	2.5192	2.20291	1.11885	0.406406	1	0
	15.69	2.01305	2.04993	1.52698	0.792481	0	0	2.1308	2.05414	1.50277	0.205462	0	0	2.56169	2.02506	1.35801	0.230407	1	0	2.48787	2.20403	1.13392	0.378445	1	0
	15.7	2.01884	2.0527	1.534	0.793034	0	0	2.13226	2.05419	1.50471	0.205461	0	0	2.5589	2.02857	1.39409	0.225261	1	0	2.45706	2.21135	1.16443	0.353418	1	0
	15.71	2.0218	2.05384	1.54982	0.798603	0	0	2.13713	2.05787	1.50661	0.206118	0	0	2.54859	2.02953	1.42527	0.222453	1	0	2.42852	2.20683	1.20689	0.331631	1	0
	15.72	2.01889	2.05119	1.57617	0.806112	0	0	2.13376	2.05714	1.50667	0.206796	0	0	2.51723	2.03273	1.45211	0.220207	1	0	2.38938	2.2047	1.26259	0.314225	1	0
	15.73	2.01893	2.05894	1.6057	0.813627	0	0	2.12882	2.05455	1.50637	0.207437	0	0	2.48919	2.0327	1.46899	0.218345	1	0	2.36148	2.20618	1.32528	0.301194	1	0
	15.74	2.02123	2.05901	1.62567	0.819691	0	0	2.12629	2.05157	1.50391	0.207446	0	0	2.45655	2.03522	1.47739	0.217246	1	0	2.32804	2.20691	1.39403	0.293227	1	0
	15.75	2.02712	2.05983	1.63026	0.830793	0	0	2.12366	2.0497	1.50127	0.207357	0	0	2.42305	2.03615	1.48895	0.216739	1	0	2.30045	2.21337	1.46451	0.290701	0	0
	15.76	2.02426	2.06406	1.63659	0.843494	0	0	2.12936	2.05457	1.49871	0.207282	0	0	2.39368	2.03251	1.49781	0.21624	0	0	2.27398	2.2165	1.53082	0.293591	0	0
	15.77	2.02309	2.06093	1.65303	0.852642	0	0	2.11964	2.05712	1.49859	0.207173	0	0	2.37015	2.03377	1.50821	0.21717	0	0	2.24409	2.2196	1.59124	0.301487	0	0
	15.78	2.02073	2.05958	1.6428	0.862418	0	0	2.12453	2.06304	1.49883	0.207054	0	0	2.3366	2.03152	1.51609	0.217743	0	0	2.22047	2.22153	1.64453	0.312258	0	0
	15.79	2.02079	2.05802	1.618	0.874358	0	0	2.12291	2.06263	1.49693	0.207025	0	0	2.31225	2.02311	1.52768	0.219503	0	0	2.19902	2.21867	1.68907	0.325978	0	0
	15.8	2.01613	2.05524	1.59939	0.881805	0	0	2.11985	2.06186	1.49713	0.207009	0	0	2.28297	2.01956	1.53974	0.221161	0	0	2.17208	2.21126	1.72136	0.342581	0	0
	15.81	2.01497	2.05169	1.57213	0.885645	0	0	2.11249	2.05777	1.4955	0.206369	0	0	2.2545	2.02281	1.55688	0.223846	0	0	2.14952	2.20933	1.74802	0.36146	0	0
	15.82	2.01325	2.05293	1.53091	0.888147	0	0	2.10365	2.05849	1.49569	0.206318	0	0	2.236	2.02218	1.57947	0.22809	0	0	2.14427	2.21173	1.76839	0.380946	0	0
	15.83	2.00622	2.04995	1.49214	0.888182	0	0	2.1093	2.06253	1.49604	0.205714	0	0	2.21674	2.02185	1.60612	0.233374	0	0	2.13511	2.21196	1.78184	0.401283	0	0
	15.84	2.00862	2.04496	1.46348	0.885401	0	0	2.11494	2.06623	1.49832	0.205743	0	0	2.19407	2.02025	1.63138	0.241342	0	0	2.12813	2.21004	1.79091	0.422318	0	0
	15.85	2.01323	2.04538	1.44088	0.878997	0	0	2.10522	2.06545	1.49862	0.205831	0	0	2.16977	2.02223	1.64744	0.250323	0	0	2.11573	2.20454	1.79318	0.443749	0	0
	15.86	2.02083	2.04639	1.42055	0.872599	0	0	2.10755	2.06356	1.50092	0.205869	0	0	2.15218	2.02618	1.66075	0.259949	0	0	2.11454	2.20143	1.7914	0.465885	0	0
	15.87	2.0208	2.05141	1.41132	0.867028	0	0	2.11229	2.06727	1.50092	0.205907	0	0	2.1321	2.0242	1.66415	0.268607	0	0	2.12344	2.20048	1.78368	0.486184	0	0
	15.88	2.02487	2.05441	1.42623	0.859801	0	0	2.1104	2.06134	1.5006	0.205987	0	0	2.11193	2.02195	1.66641	0.277551	0	0	2.13181	2.19809	1.77161	0.505881	0	0
	15.89	2.02014	2.05721	1.45574	0.853721	0	0	2.105	2.05983	1.50029	0.206017	0	0	2.10282	2.03105	1.67175	0.286453	0	0	2.14515	2.20004	1.7517	0.524145	0	0
	15.9	2.02304	2.05942	1.48512	0.852647	0	0	2.09858	2.05498	1.50034	0.20601	0	0	2.09352	2.02943	1.67918	0.296053	0	0	2.16623	2.20607	1.73327	0.541242	0	0
	15.91	2.02124	2.06306	1.52466	0.856787	0	0	2.10025	2.05798	1.50002	0.205956	0	0	2.07848	2.02654	1.68091	0.307148	0	0	2.17905	2.21253	1.70917	0.556235	0	0
	15.92	2.02351	2.06065	1.56736	0.861712	0	0	2.10347	2.05351	1.49972	0.206007	0	0	2.0735	2.02524	1.67373	0.317847	0	0	2.18292	2.21422	1.68344	0.569915	0	0
	15.93	2.02354	2.06463	1.60612	0.868609	0	0	2.09632	2.04683	1.49957	0.205992	0	0	2.06685	2.02462	1.65785	0.327266	0	0	2.19287	2.21493	1.65456	0.580963	0	0
	15.94	2.01708	2.06762	1.62336	0.877783	0	0	2.08627	2.04576	1.49957	0.205933	0	0	2.05339	2.02336	1.63089	0.334195	0	0	2.20959	2.21013	1.62047	0.589991	0	0
	15.95	2.00948	2.06724	1.62674	0.890554	0	0	2.09072	2.04169	1.49915	0.205882	0	0	2.0451	2.02138	1.60675	0.339432	0	0	2.23527	2.21375	1.58621	0.596721	0	0
	15.96	2.00712	2.06904	1.62759	0.900854	0	0	2.08707	2.04395	1.4993	0.205829	0	0	2.03686	2.01684	1.58208	0.343116	0	0	2.25986	2.21356	1.5528	0.599476	0	0
	15.97	2.00485	2.06462	1.63916	0.906985	0	0	2.08907	2.04168	1.49958	0.205755	0	0	2.0504	2.01881	1.56432	0.347183	0	0	2.26939	2.21477	1.51934	0.600861	0	0
	15.98	2.00245	2.06042	1.6397	0.914185	0	0	2.0856	2.04354	1.49975	0.205786	0	0	2.0573	2.02078	1.54847	0.349823	0	0	2.2867	2.21576	1.48636	0.599915	0	0
	15.99	2.00252	2.05704	1.62565	0.927493	0	0	2.08327	2.04429	1.50023	0.205808	0	0	2.0742	2.01848	1.52923	0.35187	0	0	2.30796	2.21525	1.46037	0.596935	0	0
	16	1.99262	2.05265	1.61708	0.940456	0	0	2.09147	2.04763	1.50038	0.205808	0	0	2.098	2.02044	1.50462	0.352752	0	0	2.33147	2.21095	1.43683	0.591825	0	0
	16.01	1.99322	2.04962	1.59689	0.945737	0	0	2.08276	2.04837	1.50025	0.205897	0	0	2.1301	2.01946	1.48778	0.351149	0	0	2.36383	2.20859	1.42135	0.585249	0	0
	16.02	1.99799	2.04506	1.5472	0.948809	0	0	2.09435	2.04725	1.50037	0.205867	0	0	2.1505	2.01851	1.4784	0.348454	0	0	2.40739	2.2021	1.41495	0.578187	0	0
	16.03	2.00145	2.03989	1.4891	0.948795	0	0	2.09925	2.05059	1.50047	0.20586	0	0	2.18011	2.01686	1.48131	0.346464	0	0	2.43541	2.19541	1.4235	0.571685	0	0
	16.04	1.99975	2.04031	1.45704	0.944354	0	0	2.10318	2.0502	1.5004	0.205919	0	0	2.21227	2.01946	1.50398	0.345935	1	0	2.46505	2.19421	1.44849	0.566406	0	0
	16.05	2.00909	2.0363	1.44994	0.936562	0	0	2.10149	2.05582	1.50067	0.205948	0	0	2.23262	2.01986	1.53742	0.347616	1	0	2.48968	2.1906	1.4864	0.564365	0	0
	16.06	2.00662	2.03175	1.45242	0.93039	0	0	2.10631	2.05281	1.50058	0.206015	0	0	2.26214	2.02216	1.57847	0.352244	1	0	2.51155	2.19227	1.53404	0.566761	0	0
	16.07	2.01112	2.02955	1.4485	0.930929	0	0	2.09978	2.05139	1.50038	0.206068	0	0	2.26657	2.02312	1.61887	0.358737	1	0	2.54846	2.18579	1.5915	0.573304	0	0
	16.08	2.00403	2.02836	1.44391	0.931799	0	0	2.10456	2.05215	1.50026	0.206032	0	0	2.27419	2.02675	1.65663	0.36803	1	0	2.58085	2.18703	1.64796	0.583903	0	0
	16.09	2.00443	2.02639	1.44403	0.925957	0	0	2.1101	2.05254	1.49968	0.206031	0	0	2.27511	2.02813	1.68654	0.378601	0	0	2.59649	2.188	1.70033	0.599249	0	0
	16.1	2.01709	2.02617	1.42769	0.916526	0	0	2.10521	2.04918	1.49936	0.206024	0	0	2.26166	2.0298	1.72103	0.39066	0	0	2.63058	2.18704	1.74471	0.617477	0	0
	16.11	2.01696	2.02796	1.40743	0.910397	0	0	2.1148	2.04993	1.49923	0.205921	0	0	2.2399	2.02722	1.75093	0.403506	0	0	2.66029	2.19012	1.7833	0.638671	0	0
	16.12	2.02026	2.04051	1.40277	0.9051	0	0	2.1155	2.05402	1.49938	0.205877	0	0	2.21306	2.0223	1.77409	0.419477	0	0	2.67705	2.19399	1.80588	0.661144	0	0
	16.13	2.02656	2.0451	1.40297	0.89873	0	0	2.11799	2.04957	1.49933	0.205803	0	0	2.19043	2.02328	1.78222	0.436987	0	0	2.70388	2.20166	1.81568	0.685592	0	0
	16.14	2.03223	2.0435	1.38926	0.891224	0	0	2.12029	2.04921	1.49977	0.205847	0	0	2.17873	2.01874	1.77742	0.453922	0	0	2.72397	2.20361	1.8074	0.709045	0	0
	16.15	2.03096	2.04411	1.3615	0.881864	0	0	2.11467	2.04326	1.5	0.205825	0	0	2.16785	2.01811	1.75009	0.468216	0	0	2.73238	2.2077	1.78154	0.73079	0	0
	16.16	2.03439	2.04211	1.3296	0.870837	0	0	2.12025	2.04218	1.49804	0.205854	0	0	2.14273	2.02137	1.70999	0.479744	0	0	2.75636	2.2094	1.73758	0.749011	0	0
	16.17	2.03085	2.04373	1.29493	0.855624	0	0	2.12842	2.04478	1.49574	0.205877	0	0	2.12259	2.01816	1.65613	0.488204	0	0	2.76254	2.21492	1.68153	0.762204	0	0
	16.18	2.03137	2.04395	1.25853	0.83786	0	0	2.1412	2.04255	1.48946	0.205219	0	0	2.10759	2.0136	1.59875	0.494694	0	0	2.76477	2.21248	1.61886	0.77087	0	0
	16.19	2.02553	2.04594	1.22306	0.817968	0	0	2.14599	2.04851	1.48287	0.204579	0	0	2.07916	2.0126	1.54093	0.496827	0	0	2.77936	2.21463	1.55485	0.774207	0	0
	16.2	2.02905	2.05055	1.19361	0.795607	0	0	2.15656	2.05188	1.47865	0.202689	0	0	2.07245	2.01096	1.47735	0.495353	0	0	2.77661	2.212	1.4963	0.773454	0	0
	16.21	2.03604	2.05557	1.16595	0.771908	0	0	2.15744	2.05191	1.47455	0.200755	0	0	2.07072	2.01389	1.41025	0.490991	0	0	2.78359	2.2077	1.44563	0.768699	0	0
	16.22	2.04416	2.0502	1.14042	0.746175	0	0	2.15679	2.05118	1.47218	0.199524	0	0	2.07494	2.0195	1.35233	0.481979	0	0	2.79987	2.20619	1.40454	0.760877	0	0
	16.23	2.05514	2.04523	1.11376	0.718529	0	0	2.16399	2.0575	1.47449	0.197645	0	0	2.05897	2.02019	1.30942	0.47003	0	0	2.80435	2.20202	1.37453	0.751353	0	0
	16.24	2.06906	2.04463	1.08336	0.689518	0	0	2.16888	2.05785	1.47863	0.196301	0	0	2.05309	2.02381	1.28087	0.456246	0	0	2.80882	2.19857	1.36411	0.739942	0	0
	16.25	2.07721	2.04682	1.05075	0.657635	0	0	2.17852	2.0631	1.47837	0.195097	0	0	2.05574	2.02641	1.27173	0.44298	0	0	2.83124	2.19538	1.37176	0.728417	0	0
	16.26	2.09356	2.04718	1.02357	0.623075	0	0	2.18014	2.06572	1.48263	0.194395	0	0	2.06386	2.02287	1.27712	0.430773	0	0	2.83853	2.19165	1.39389	0.719922	0	0
	16.27	2.11225	2.04803	1.00391	0.585695	0	0	2.18411	2.06238	1.48461	0.193088	0	0	2.08468	2.02162	1.30038	0.419248	0	0	2.84752	2.1892	1.43243	0.714843	0	0
	16.28	2.14203	2.05088	0.998586	0.548339	0	0	2.18009	2.06495	1.49072	0.192475	0	0	2.11213	2.02133	1.33141	0.408779	0	0	2.86095	2.19108	1.48478	0.713265	0	0
	16.29	2.16949	2.05253	1.00911	0.512306	0	0	2.18586	2.0601	1.49293	0.191721	0	0	2.14389	2.0247	1.36467	0.401389	0	0	2.86872	2.1874	1.5356	0.715686	0	0
	16.3	2.198	2.04938	1.0401	0.47852	0	0	2.18263	2.0571	1.4927	0.192334	0	0	2.15724	2.02444	1.40464	0.396649	0	0	2.87761	2.18803	1.58321	0.722954	0	0
	16.31	2.22712	2.04826	1.08581	0.447718	0	0	2.18175	2.05444	1.49463	0.19229	0	0	2.1714	2.02805	1.44917	0.393583	0	0	2.87223	2.18843	1.61827	0.732699	0	0
	16.32	2.24531	2.05173	1.14634	0.421408	0	0	2.18083	2.0578	1.49484	0.190916	0	0	2.18801	2.02959	1.48959	0.393043	0	0	2.87105	2.19084	1.64132	0.74471	0	0
	16.33	2.25997	2.0538	1.22311	0.40038	0	0	2.17289	2.05519	1.49516	0.190878	0	0	2.2181	2.03046	1.53046	0.394812	0	0	2.87658	2.19158	1.64274	0.755717	0	0
	16.34	2.27343	2.05121	1.31	0.385971	0	0	2.16893	2.0567	1.4975	0.190185	0	0	2.22557	2.03266	1.57246	0.398528	0	0	2.88266	2.19688	1.62355	0.766415	0	0
	16.35	2.29319	2.04586	1.40219	0.379608	0	0	2.15605	2.05553	1.5062	0.190895	0	0	2.22366	2.02969	1.61288	0.40502	0	0	2.88029	2.19545	1.58208	0.774191	0	0
	16.36	2.31131	2.04752	1.49272	0.379848	0	0	2.15605	2.05028	1.51699	0.191545	0	0	2.22884	2.02535	1.64719	0.413494	0	0	2.8713	2.1991	1.52923	0.777049	0	0
	16.37	2.32004	2.04792	1.5779	0.386468	0	0	2.14881	2.0529	1.53265	0.192762	0	0	2.21878	2.03274	1.67601	0.424063	0	0	2.86788	2.19907	1.45607	0.774174	0	0
	16.38	2.32527	2.04634	1.64679	0.397779	0	0	2.14166	2.05033	1.54114	0.195934	0	0	2.197	2.03298	1.69285	0.43526	0	0	2.8556	2.19522	1.3692	0.766211	0	0
	16.39	2.3316	2.04576	1.70494	0.413798	0	0	2.13109	2.05224	1.55648	0.199901	0	0	2.18017	2.02825	1.70058	0.446897	0	0	2.83999	2.1955	1.28161	0.750646	0	0
	16.4	2.32117	2.042	1.74932	0.432044	0	0	2.13354	2.05003	1.57246	0.203138	0	0	2.16426	2.02685	1.69872	0.458018	0	0	2.82381	2.19604	1.19377	0.727239	0	0
	16.41	2.31241	2.03682	1.78347	0.453057	0	0	2.12712	2.05157	1.5793	0.208353	0	0	2.14757	2.02743	1.69065	0.468615	0	0	2.80987	2.20112	1.11442	0.698658	0	0
	16.42	2.30762	2.02925	1.80838	0.475529	0	0	2.1143	2.04968	1.58124	0.214326	0	0	2.12158	2.02874	1.67531	0.478674	0	0	2.79033	2.20473	1.05083	0.664253	0	0
	16.43	2.30347	2.02687	1.8302	0.499042	0	0	2.11024	2.05341	1.58304	0.219533	0	0	2.09559	2.02617	1.65353	0.487653	0	0	2.77194	2.20524	1.01503	0.627808	0	0
	16.44	2.29874	2.02675	1.85038	0.523958	0	0	2.1079	2.05378	1.57644	0.224076	0	0	2.08452	2.02554	1.62713	0.495075	0	0	2.75467	2.20189	0.999863	0.589417	0	0
	16.45	2.29292	2.02803	1.87143	0.549999	0	0	2.11434	2.05229	1.56321	0.227851	0	0	2.08025	2.02585	1.59907	0.500209	0	0	2.73072	2.20335	1.01525	0.553157	0	0
	16.46	2.27827	2.0259	1.88937	0.57822	0	0	2.10236	2.05862	1.54589	0.231102	0	0	2.06586	2.02879	1.5701	0.503551	0	0	2.7145	2.20433	1.04971	0.519132	0	0
	16.47	2.26602	2.02615	1.89572	0.608211	0	0	2.09753	2.06196	1.5284	0.233138	0	0	2.05834	2.0262	1.54761	0.505899	0	0	2.70334	2.20269	1.11108	0.49025	0	0
	16.48	2.255	2.02715	1.89398	0.638133	0	0	2.09345	2.06343	1.51359	0.233189	0	0	2.05661	2.02883	1.53278	0.506917	0	0	2.68988	2.208	1.18265	0.466174	0	0
	16.49	2.24332	2.02478	1.87626	0.665318	0	0	2.09199	2.06225	1.49414	0.232528	0	0	2.05325	2.02692	1.52601	0.508159	0	0	2.68652	2.20848	1.26965	0.449814	0	0
	16.5	2.23107	2.02858	1.84342	0.690738	0	0	2.08241	2.06674	1.47843	0.231895	0	0	2.0474	2.02594	1.52132	0.509217	0	0	2.66973	2.20729	1.36172	0.439242	0	0
	16.51	2.21825	2.02919	1.80149	0.712626	0	0	2.0792	2.06229	1.4675	0.229357	0	0	2.04227	2.02433	1.52296	0.5107	0	0	2.64843	2.2003	1.45598	0.436448	0	0
	16.52	2.20542	2.03281	1.75323	0.730889	0	0	2.08088	2.06231	1.46108	0.226718	0	0	2.05153	2.01946	1.52847	0.511757	0	0	2.62991	2.19239	1.54784	0.440613	0	0
	16.53	2.1874	2.03463	1.69894	0.745831	0	0	2.08252	2.05709	1.4501	0.223519	0	0	2.05738	2.02244	1.54012	0.513225	0	0	2.61362	2.19072	1.62862	0.450372	0	0
	16.54	2.17343	2.03547	1.64479	0.755776	0	0	2.07762	2.05672	1.44553	0.220947	0	0	2.05747	2.01791	1.55393	0.515983	0	0	2.58951	2.19837	1.69289	0.466986	0	0
	16.55	2.16004	2.03249	1.59414	0.761802	0	0	2.07444	2.05781	1.4454	0.217047	0	0	2.06174	2.01918	1.57201	0.520242	0	0	2.57211	2.19835	1.73544	0.485412	0	0
	16.56	2.14551	2.0303	1.54752	0.764348	0	0	2.07283	2.05374	1.44949	0.213147	0	0	2.0627	2.01923	1.59016	0.525521	0	0	2.55525	2.19087	1.75886	0.505685	0	0
	16.57	2.13382	2.02372	1.51349	0.764517	0	0	2.07449	2.04554	1.45171	0.21047	0	0	2.06687	2.01889	1.60077	0.531546	0	0	2.53507	2.18869	1.75439	0.525125	0	0
	16.58	2.11684	2.02075	1.49207	0.762807	0	0	2.07462	2.04967	1.46496	0.208487	0	0	2.07282	2.01795	1.60208	0.538003	0	0	2.51322	2.18364	1.73698	0.543292	0	0
	16.59	2.0976	2.01978	1.48332	0.760594	0	0	2.069	2.05009	1.48459	0.206577	0	0	2.07872	2.02184	1.59231	0.543675	0	0	2.49694	2.18028	1.69873	0.5583	0	0
	16.6	2.08704	2.01702	1.48588	0.75897	0	0	2.06816	2.04932	1.49776	0.206619	0	0	2.08792	2.02709	1.57998	0.548296	0	0	2.49355	2.1781	1.65055	0.570475	0	0
	16.61	2.07716	2.01679	1.49293	0.758389	0	0	2.05931	2.05262	1.51511	0.208559	0	0	2.10139	2.02742	1.56453	0.550888	0	0	2.48236	2.18265	1.5887	0.577019	0	0
	16.62	2.06204	2.01316	1.50311	0.759473	0	0	2.05607	2.05409	1.53233	0.209805	0	0	2.10139	2.03197	1.54778	0.553526	0	0	2.46445	2.18431	1.52033	0.579164	0	0
	16.63	2.0638	2.01611	1.5117	0.760281	0	0	2.04232	2.05558	1.54517	0.212983	0	0	2.10801	2.03232	1.53244	0.555735	0	0	2.43708	2.1788	1.44609	0.575132	0	0
	16.64	2.06034	2.01923	1.51328	0.761705	0	0	2.04394	2.05222	1.55373	0.216197	0	0	2.1164	2.03982	1.52471	0.556804	0	0	2.42093	2.16635	1.38088	0.565598	0	0
	16.65	2.04979	2.02177	1.50413	0.76315	0	0	2.04472	2.05152	1.56488	0.220061	0	0	2.1071	2.04475	1.51342	0.55721	0	0	2.4058	2.15916	1.32219	0.551124	0	0
	16.66	2.04567	2.01796	1.48717	0.763135	0	0	2.04791	2.05113	1.5652	0.224549	0	0	2.11885	2.04571	1.5081	0.557678	0	0	2.38575	2.16056	1.28036	0.534262	0	0
	16.67	2.04515	2.02133	1.45984	0.760949	0	0	2.03979	2.05521	1.56757	0.229112	0	0	2.11722	2.04321	1.50976	0.557214	0	0	2.35844	2.16	1.25279	0.515341	0	0
	16.68	2.04403	2.02073	1.42331	0.755697	0	0	2.03651	2.04776	1.56316	0.232385	0	0	2.11635	2.03999	1.52129	0.55796	0	0	2.33999	2.15706	1.24064	0.496292	0	0
	16.69	2.05161	2.01869	1.38091	0.747359	0	0	2.02839	2.04885	1.55019	0.236306	0	0	2.11463	2.03879	1.54666	0.559487	0	0	2.31543	2.15918	1.23309	0.47686	0	0
	16.7	2.05513	2.02165	1.33127	0.735754	0	0	2.02756	2.04697	1.54165	0.238858	0	0	2.11962	2.03597	1.58524	0.56306	0	0	2.28694	2.16103	1.22715	0.458028	0	0
	16.71	2.05458	2.0217	1.2856	0.720594	0	0	2.02688	2.04997	1.53298	0.239485	0	0	2.11626	2.03479	1.62866	0.5705	0	0	2.27469	2.15691	1.21959	0.438452	0	0
	16.72	2.05517	2.02255	1.24921	0.700675	0	0	2.02822	2.04847	1.52002	0.241505	0	0	2.11626	2.03231	1.67888	0.580637	0	0	2.26522	2.1595	1.20875	0.417401	0	0
	16.73	2.0523	2.0202	1.22591	0.679108	0	0	2.03525	2.05034	1.51157	0.242199	0	0	2.11727	2.03791	1.72934	0.593318	0	0	2.25905	2.16661	1.19795	0.395639	0	0
	16.74	2.05406	2.01827	1.21939	0.657772	0	0	2.02613	2.05553	1.50322	0.242264	0	0	2.11549	2.03495	1.7683	0.608644	0	0	2.25179	2.17256	1.19033	0.372315	0	0
	16.75	2.05639	2.02233	1.23724	0.637842	0	0	2.0219	2.05627	1.49017	0.242301	0	0	2.12805	2.03137	1.80236	0.626085	0	0	2.23958	2.17994	1.19043	0.349606	0	0
	16.76	2.05591	2.02675	1.27441	0.620356	0	0	2.01527	2.05816	1.48143	0.240445	0	0	2.11703	2.03073	1.82097	0.644231	0	0	2.23059	2.18474	1.19327	0.327296	0	0
	16.77	2.04831	2.02616	1.32654	0.60681	0	0	2.0086	2.05521	1.47012	0.238581	0	0	2.11607	2.03102	1.82444	0.66373	0	0	2.23277	2.18838	1.20788	0.30628	0	0
	16.78	2.0431	2.03138	1.38767	0.598523	0	0	2.00442	2.05665	1.45944	0.236674	0	0	2.10432	2.03066	1.812	0.681523	0	0	2.22554	2.18958	1.22798	0.285539	0	0
	16.79	2.04382	2.0326	1.45664	0.595808	0	0	2.01057	2.05372	1.45698	0.233372	0	0	2.10437	2.02994	1.78055	0.697801	0	0	2.21275	2.18334	1.26004	0.267456	0	0
	16.8	2.03517	2.03043	1.53178	0.597714	0	0	2.0055	2.05708	1.44972	0.23023	0	0	2.1002	2.03149	1.73175	0.711826	0	0	2.21109	2.18143	1.30178	0.251963	0	0
	16.81	2.03813	2.03004	1.60294	0.604868	0	0	2.01248	2.05257	1.44314	0.227642	0	0	2.10686	2.03532	1.67416	0.721328	0	0	2.19049	2.18117	1.35448	0.24116	0	0
	16.82	2.03646	2.03122	1.66322	0.618163	0	0	2.01249	2.05259	1.44539	0.223617	0	0	2.11611	2.03687	1.60867	0.727417	0	0	2.17154	2.17688	1.4114	0.235127	0	0
	16.83	2.03297	2.03185	1.71135	0.635295	0	0	2.00603	2.05184	1.44698	0.219753	0	0	2.12029	2.03122	1.54084	0.729383	0	0	2.15534	2.17282	1.47064	0.233304	0	0
	16.84	2.0289	2.03443	1.74097	0.654115	0	0	2.0052	2.05148	1.451	0.217122	0	0	2.11041	2.02607	1.48085	0.727665	0	0	2.13806	2.16899	1.52082	0.235651	0	0
	16.85	2.02377	2.03385	1.74483	0.673214	0	0	2.00363	2.05299	1.46221	0.214453	0	0	2.10787	2.02965	1.42583	0.72305	0	0	2.13523	2.16466	1.56183	0.241425	0	0
	16.86	2.02377	2.03186	1.73022	0.690946	0	0	1.99547	2.0474	1.47504	0.213059	0	0	2.11132	2.03489	1.3839	0.716067	0	0	2.12227	2.16208	1.59295	0.248632	0	0
	16.87	2.01912	2.03251	1.69905	0.705622	0	0	1.99385	2.04776	1.48834	0.212372	0	0	2.11477	2.04368	1.3559	0.707035	0	0	2.10881	2.16785	1.6086	0.257322	0	0
	16.88	2.02447	2.03053	1.65945	0.717533	0	0	1.99293	2.04591	1.50138	0.212326	0	0	2.12657	2.04728	1.34523	0.697477	0	0	2.09543	2.17482	1.60974	0.266667	0	0
	16.89	2.01811	2.02917	1.61514	0.725218	0	0	1.98813	2.04589	1.51045	0.213652	0	0	2.12149	2.04793	1.35957	0.688065	0	0	2.09031	2.18394	1.60306	0.274635	0	0
	16.9	2.01709	2.02664	1.57091	0.730173	0	0	1.98568	2.04029	1.51962	0.214863	1	0	2.11813	2.04692	1.39159	0.680518	0	0	2.06827	2.1852	1.59216	0.280815	0	0
	16.91	2.01606	2.02369	1.52897	0.732078	0	0	1.98162	2.03806	1.52631	0.216168	1	0	2.10552	2.03649	1.43815	0.677476	0	0	2.06282	2.18836	1.58394	0.285624	0	0
	16.92	2.0184	2.02101	1.49732	0.730952	0	0	1.97267	2.03469	1.52643	0.218211	1	0	2.09459	2.03649	1.49223	0.677242	0	0	2.05857	2.19364	1.58225	0.290403	0	0
	16.93	2.00966	2.01805	1.47257	0.727882	0	0	1.96944	2.03169	1.52719	0.220157	1	0	2.08447	2.03588	1.54474	0.68048	0	0	2.05832	2.19848	1.58749	0.296799	0	0
	16.94	2.00272	2.01233	1.4609	0.72426	0	0	1.97588	2.02873	1.52509	0.221518	1	0	2.09113	2.04335	1.58072	0.685931	0	0	2.05123	2.20152	1.59647	0.30416	1	0
	16.95	2.00164	2.0111	1.46151	0.720374	0	0	1.981	2.02161	1.52031	0.222956	1	0	2.08168	2.03839	1.6044	0.692813	0	0	2.03301	2.20626	1.60603	0.312218	1	0
	16.96	2.00413	2.01527	1.47093	0.71811	0	0	1.99502	2.02761	1.51605	0.223634	1	0	2.08258	2.0322	1.61328	0.699657	0	0	2.03112	2.20496	1.61232	0.320251	1	0
	16.97	2.00896	2.01564	1.4849	0.717203	0	0	2.00414	2.02684	1.50917	0.224254	1	0	2.07251	2.026	1.61484	0.705933	0	0	2.01898	2.1977	1.62232	0.328462	1	0
	16.98	2.00779	2.01485	1.49821	0.717497	0	0	2.01087	2.03088	1.50224	0.224933	1	0	2.06574	2.0247	1.60435	0.71161	0	0	2.02065	2.19455	1.63784	0.337118	1	0
	16.99	2.01129	2.01888	1.50136	0.718866	0	0	2.01668	2.03497	1.49555	0.224249	1	0	2.05916	2.02115	1.59073	0.717489	0	0	2.01951	2.19453	1.65655	0.348067	1	0
	17	2.02002	2.02144	1.49233	0.719733	0	0	2.02101	2.04093	1.48903	0.223622	1	0	2.05086	2.0163	1.57668	0.721488	0	0	2.02776	2.19996	1.67366	0.361697	0	0
	17.01	2.02344	2.02418	1.47229	0.718596	0	0	2.0293	2.04282	1.47995	0.222309	1	0	2.05096	2.01958	1.56068	0.72459	0	0	2.03644	2.19968	1.67969	0.376445	0	0
	17.02	2.02124	2.0267	1.43367	0.714462	0	0	2.04575	2.04842	1.47768	0.220989	1	0	2.04597	2.01733	1.54249	0.727006	0	0	2.05565	2.19464	1.66913	0.390796	0	0
	17.03	2.02429	2.02806	1.38235	0.707598	0	0	2.0582	2.05253	1.47518	0.218968	0	0	2.04357	2.01545	1.52801	0.728285	0	0	2.07378	2.19006	1.6387	0.401618	0	0
	17.04	2.02268	2.02842	1.32427	0.69517	0	0	2.06728	2.05438	1.47984	0.217605	0	0	2.03517	2.01418	1.51883	0.729165	0	0	2.10928	2.18919	1.59939	0.408778	0	0
	17.05	2.03153	2.02623	1.2632	0.677705	0	0	2.07281	2.06261	1.48239	0.216234	0	0	2.03387	2.01626	1.52205	0.729185	0	0	2.14367	2.18684	1.55292	0.411482	0	0
	17.06	2.03331	2.02766	1.20102	0.655822	0	0	2.07193	2.05997	1.48918	0.216309	0	0	2.02293	2.01465	1.53916	0.729764	0	0	2.17307	2.19148	1.51043	0.412122	0	0
	17.07	2.04859	2.02947	1.15062	0.629871	0	0	2.07117	2.06256	1.50037	0.215748	0	0	2.01713	2.0144	1.56488	0.733064	0	0	2.2104	2.19373	1.46948	0.409792	0	0
	17.08	2.05977	2.02988	1.10956	0.600797	0	0	2.07917	2.06483	1.51377	0.215747	0	0	2.00636	2.01445	1.6028	0.739046	0	0	2.24501	2.19788	1.43201	0.405363	0	0
	17.09	2.06512	2.02722	1.08106	0.570363	0	0	2.07919	2.06	1.53089	0.217716	0	0	2.00714	2.01515	1.63465	0.746995	0	0	2.28409	2.19238	1.39482	0.397823	0	0
	17.1	2.06753	2.02622	1.06609	0.538231	0	0	2.09044	2.05923	1.55487	0.220333	0	0	2.01046	2.01745	1.64663	0.757436	0	0	2.33579	2.19388	1.36105	0.387076	0	0
	17.11	2.07231	2.02426	1.06376	0.506167	0	0	2.09204	2.05846	1.58582	0.225501	0	0	2.00385	2.0181	1.63989	0.766767	0	0	2.3654	2.1903	1.33634	0.374369	0	0
	17.12	2.08109	2.02105	1.07222	0.474868	0	0	2.08879	2.05324	1.61208	0.232077	0	0	2.0039	2.01877	1.61847	0.77336	0	0	2.38335	2.19247	1.32499	0.359914	0	0
	17.13	2.0882	2.02206	1.09496	0.444962	0	0	2.08628	2.05173	1.64065	0.241287	0	0	1.99778	2.01876	1.58054	0.77749	0	0	2.39897	2.18935	1.32955	0.346615	0	0
	17.14	2.10758	2.02445	1.12366	0.417552	0	0	2.07338	2.05062	1.66044	0.251071	0	0	1.9909	2.01555	1.54223	0.779552	0	0	2.40344	2.19174	1.34317	0.335003	1	0
	17.15	2.11989	2.02428	1.16402	0.39354	0	0	2.06686	2.04575	1.6776	0.262189	0	0	1.99411	2.01203	1.50656	0.77957	0	0	2.40631	2.19027	1.36871	0.325892	1	0
	17.16	2.13456	2.0201	1.20899	0.371729	0	0	2.06693	2.04679	1.68607	0.273246	0	0	1.98983	2.01595	1.47595	0.778372	0	0	2.40456	2.18852	1.39599	0.318076	1	0
	17.17	2.14517	2.01851	1.25793	0.354848	0	0	2.06679	2.04717	1.69062	0.284931	0	0	1.99141	2.0176	1.45111	0.775162	0	0	2.39839	2.19371	1.42134	0.312787	1	0
	17.18	2.15978	2.0185	1.3128	0.341007	0	0	2.06029	2.04683	1.69056	0.296661	0	0	1.998	2.02219	1.42787	0.770881	0	0	2.38951	2.18813	1.44839	0.30928	1	0
	17.19	2.17219	2.01953	1.37622	0.331081	0	0	2.06435	2.04907	1.68241	0.307798	0	0	1.99879	2.02318	1.4131	0.766118	0	0	2.37277	2.19479	1.47449	0.306769	1	0
	17.2	2.191	2.01775	1.44442	0.32667	0	0	2.05376	2.04462	1.66497	0.318899	0	0	1.99949	2.02641	1.41333	0.759747	0	0	2.33758	2.19399	1.49942	0.307367	0	0
	17.21	2.20862	2.01995	1.5179	0.327514	0	0	2.04647	2.04839	1.64113	0.327529	0	0	1.99837	2.02875	1.42694	0.754492	0	0	2.3142	2.19491	1.52253	0.308921	0	0
	17.22	2.22678	2.02635	1.59426	0.334996	0	0	2.04241	2.0532	1.61028	0.334024	0	0	2.00415	2.02519	1.45256	0.751346	0	0	2.28915	2.19533	1.54928	0.312579	0	0
	17.23	2.25076	2.02757	1.66462	0.347401	0	0	2.04559	2.05398	1.57504	0.338659	0	0	2.00765	2.02587	1.49487	0.750802	0	0	2.26354	2.20296	1.57411	0.317366	0	0
	17.24	2.26304	2.02778	1.72659	0.364752	0	0	2.05201	2.05547	1.54398	0.340618	0	0	2.01532	2.02033	1.53507	0.753082	0	0	2.2368	2.20386	1.59956	0.32446	0	0
	17.25	2.27305	2.03159	1.76606	0.385477	0	0	2.0682	2.05586	1.51557	0.341229	0	0	2.01875	2.02134	1.56455	0.758336	0	0	2.21173	2.20194	1.62008	0.333967	0	0
	17.26	2.28537	2.0346	1.78796	0.408457	0	0	2.06493	2.05217	1.49105	0.340617	0	0	2.02046	2.02567	1.57785	0.76413	0	0	2.18896	2.20098	1.63903	0.344658	0	0
	17.27	2.29292	2.03481	1.78981	0.430037	0	0	2.06659	2.05029	1.47114	0.338656	0	0	2.02979	2.02539	1.5709	0.769084	0	0	2.16896	2.19886	1.65539	0.355681	0	0
	17.28	2.29073	2.03542	1.77369	0.450267	0	0	2.06825	2.04617	1.45131	0.335995	0	0	2.02646	2.02076	1.54352	0.772196	0	0	2.14558	2.2029	1.66101	0.367271	0	0
	17.29	2.29896	2.0384	1.7372	0.468277	0	0	2.06903	2.04648	1.43775	0.332029	0	0	2.02063	2.02433	1.50175	0.772567	0	0	2.11661	2.2034	1.66374	0.380238	0	0
	17.3	2.30477	2.04262	1.68372	0.483244	0	0	2.07628	2.05019	1.42685	0.326739	0	0	2.01068	2.02402	1.45566	0.770295	0	0	2.09617	2.2027	1.66138	0.391764	0	0
	17.31	2.30589	2.04542	1.60934	0.49319	0	0	2.08274	2.04566	1.42009	0.322091	1	0	2.01076	2.02693	1.41008	0.76461	0	0	2.08665	2.20631	1.65847	0.403435	0	0
	17.32	2.31413	2.04386	1.51507	0.495666	0	0	2.09316	2.0438	1.4226	0.316887	1	0	1.99156	2.03437	1.37139	0.756899	0	0	2.07547	2.20821	1.64556	0.413607	0	0
	17.33	2.31416	2.04525	1.4003	0.489325	0	0	2.09473	2.04264	1.42948	0.312215	1	0	1.99078	2.03565	1.33981	0.747484	0	0	2.06043	2.20624	1.63505	0.424153	0	0
	17.34	2.31656	2.04647	1.27784	0.47366	0	0	2.10281	2.03818	1.43399	0.308995	1	0	1.99255	2.04375	1.32274	0.737223	0	0	2.04982	2.19929	1.62298	0.432487	0	0
	17.35	2.32008	2.04449	1.157	0.447629	0	0	2.0987	2.04112	1.44056	0.305752	1	0	1.98502	2.04108	1.32114	0.726273	0	0	2.03868	2.19977	1.6149	0.44024	0	0
	17.36	2.31726	2.04431	1.0521	0.413828	0	0	2.10355	2.04562	1.44786	0.302449	1	0	1.99423	2.03771	1.33605	0.715896	0	0	2.03478	2.19762	1.60565	0.447578	0	0
	17.37	2.32025	2.04633	0.964888	0.37314	0	0	2.11162	2.04567	1.45226	0.299198	0	0	1.9892	2.03178	1.36234	0.707747	0	0	2.02529	2.19448	1.60057	0.454852	0	0
	17.38	2.33703	2.04782	0.902938	0.329326	0	0	2.11803	2.05017	1.45899	0.296697	0	0	1.99346	2.03668	1.40906	0.70243	0	0	2.02686	2.19114	1.60137	0.462077	0	0
	17.39	2.35028	2.04534	0.867419	0.282507	0	0	2.12131	2.0521	1.46565	0.294789	0	0	1.99609	2.03665	1.46773	0.699392	0	0	2.03194	2.1861	1.60611	0.468589	0	0
	17.4	2.36424	2.04402	0.86591	0.234346	0	0	2.12302	2.05177	1.47885	0.293549	0	0	2.00464	2.03118	1.52724	0.701281	0	0	2.05085	2.17915	1.61992	0.476626	0	0
	17.41	2.38172	2.0443	0.89477	0.187858	0	0	2.12297	2.04883	1.48728	0.292227	0	0	2.00811	2.0293	1.58	0.707027	0	0	2.07033	2.17748	1.63483	0.485667	0	0
	17.42	2.4068	2.04858	0.959047	0.14663	0	0	2.11739	2.04924	1.49811	0.292903	0	0	2.01245	2.02676	1.61523	0.715233	0	0	2.09588	2.18011	1.65483	0.497898	0	0
	17.43	2.43705	2.04808	1.0597	0.113126	1	0	2.11176	2.0467	1.5111	0.292911	0	0	2.01242	2.02811	1.62266	0.724415	0	0	2.136	2.17847	1.66497	0.510476	0	0
	17.44	2.4667	2.04597	1.18985	0.0892678	1	0	2.10456	2.04482	1.52617	0.294228	0	0	1.99824	2.0223	1.60883	0.731058	0	0	2.17497	2.18687	1.67014	0.524165	0	0
	17.45	2.4952	2.04985	1.3428	0.0770618	1	0	2.09575	2.04153	1.53928	0.296852	0	0	1.99916	2.02885	1.57371	0.734988	0	0	2.21448	2.18977	1.66429	0.535843	0	0
	17.46	2.5231	2.05435	1.50614	0.0770658	1	0	2.08846	2.04454	1.55219	0.300016	0	0	1.99606	2.02603	1.52644	0.736935	0	0	2.26133	2.19429	1.64958	0.546738	0	0
	17.47	2.55165	2.05643	1.66867	0.0904758	1	0	2.07877	2.04675	1.56312	0.304593	0	0	1.99603	2.03298	1.48306	0.73549	0	0	2.32371	2.19549	1.62956	0.55687	0	0
	17.48	2.56929	2.05188	1.82091	0.115318	1	0	2.05778	2.04379	1.57393	0.308443	0	0	1.99783	2.0328	1.43927	0.731681	0	0	2.37172	2.19527	1.60655	0.564169	0	0
	17.49	2.58926	2.05312	1.95388	0.149521	1	0	2.05132	2.04417	1.58302	0.313012	0	0	2.0087	2.03126	1.39619	0.726404	0	0	2.43027	2.1938	1.58223	0.570672	0	0
	17.5	2.59576	2.05212	2.06043	0.191698	0	0	2.04158	2.04602	1.58919	0.318852	0	0	2.00937	2.03843	1.36189	0.7183	0	0	2.4716	2.19691	1.55456	0.574088	0	0
	17.51	2.60577	2.05111	2.13785	0.239202	0	0	2.03683	2.05164	1.60256	0.324721	0	0	2.01786	2.04137	1.33193	0.708408	0	0	2.50456	2.19233	1.53615	0.576253	0	0
	17.52	2.59706	2.04729	2.18941	0.290674	0	0	2.02783	2.05013	1.61318	0.331136	0	0	2.02951	2.03591	1.3148	0.697537	0	0	2.55599	2.1861	1.52329	0.576456	0	0
	17.53	2.58431	2.04568	2.21206	0.343171	0	0	2.03194	2.05311	1.62005	0.338965	0	0	2.03297	2.03334	1.32124	0.685493	0	0	2.58227	2.18659	1.52405	0.577144	0	0
	17.54	2.5716	2.04364	2.20714	0.395791	0	0	2.03434	2.06352	1.63354	0.346693	0	0	2.04645	2.03568	1.34667	0.675508	0	0	2.60917	2.18588	1.5347	0.57903	0	0
	17.55	2.55542	2.03726	2.17347	0.446062	0	0	2.02958	2.07096	1.64936	0.354578	0	0	2.05143	2.02821	1.39169	0.669176	0	0	2.64053	2.1885	1.55601	0.582722	0	0
	17.56	2.54098	2.03542	2.12223	0.491808	0	0	2.03277	2.06796	1.66728	0.364462	0	0	2.05546	2.02659	1.45183	0.666272	0	0	2.65781	2.18346	1.58317	0.588708	0	0
	17.57	2.51659	2.03402	2.0537	0.531253	0	0	2.02875	2.06724	1.68748	0.375584	0	0	2.06395	2.02329	1.50862	0.667772	0	0	2.66516	2.18517	1.61233	0.596561	0	0
	17.58	2.49685	2.03602	1.9765	0.565444	0	0	2.03609	2.06833	1.71155	0.388747	0	0	2.06391	2.01414	1.55485	0.672256	0	0	2.6741	2.18298	1.64123	0.606999	0	0
	17.59	2.47483	2.03561	1.89719	0.593584	0	0	2.03844	2.06573	1.72891	0.402485	0	0	2.06736	2.01417	1.58447	0.677876	0	0	2.67746	2.18591	1.66202	0.61935	0	0
	17.6	2.45926	2.03761	1.82092	0.616278	0	0	2.04246	2.06536	1.73552	0.417534	0	0	2.07168	2.00677	1.59106	0.68425	0	0	2.68071	2.18016	1.67202	0.633417	0	0
	17.61	2.43209	2.03705	1.74797	0.633692	0	0	2.03424	2.06462	1.72619	0.432583	0	0	2.06913	2.00453	1.58242	0.689484	0	0	2.6925	2.1857	1.66272	0.646866	0	0
	17.62	2.40777	2.0363	1.6831	0.645892	0	0	2.04075	2.06502	1.70863	0.445673	0	0	2.07593	2.00451	1.55844	0.692798	0	0	2.67746	2.18862	1.63537	0.658307	0	0
	17.63	2.39345	2.03254	1.62692	0.654024	0	0	2.03337	2.06908	1.67788	0.45606	0	0	2.0726	2.00063	1.51694	0.694906	0	0	2.68359	2.18957	1.58978	0.665408	0	0
	17.64	2.37548	2.03319	1.58109	0.65899	0	0	2.02446	2.06127	1.63384	0.464572	0	0	2.07176	1.99705	1.46993	0.693937	0	0	2.68075	2.18338	1.52765	0.667942	0	0
	17.65	2.35696	2.03382	1.54546	0.661617	0	0	2.03	2.05377	1.59189	0.470468	0	0	2.06828	1.99843	1.41526	0.688907	0	0	2.67739	2.18343	1.45553	0.665643	0	0
	17.66	2.33713	2.03007	1.51335	0.662658	0	0	2.01962	2.05194	1.54564	0.472413	0	0	2.06226	2.0017	1.3531	0.681221	0	0	2.6741	2.18179	1.37984	0.656791	0	0
	17.67	2.32261	2.02809	1.48655	0.662132	0	0	2.02525	2.05455	1.49723	0.473018	0	0	2.057	2.00175	1.2899	0.669511	0	0	2.67072	2.18156	1.29978	0.642343	0	0
	17.68	2.31219	2.02929	1.46183	0.658794	0	0	2.02682	2.05193	1.44227	0.469643	0	0	2.05846	2.00244	1.23486	0.654538	0	0	2.67516	2.19236	1.22062	0.622275	0	0
	17.69	2.29489	2.02632	1.44387	0.654186	0	0	2.01874	2.05227	1.39848	0.463747	0	0	2.05993	2.00085	1.19137	0.636199	0	0	2.67736	2.1926	1.15287	0.596074	0	0
	17.7	2.28165	2.02475	1.43023	0.647984	0	0	2.02202	2.04812	1.35719	0.453289	0	0	2.07669	2.00637	1.16265	0.616044	0	0	2.68132	2.20365	1.09745	0.565361	0	0
	17.71	2.27721	2.02	1.42888	0.642607	0	0	2.0318	2.05114	1.33382	0.442203	0	0	2.09504	2.00607	1.15596	0.596407	0	0	2.67065	2.20028	1.06345	0.532187	0	0
	17.72	2.26929	2.02142	1.43524	0.637207	0	0	2.03503	2.05448	1.32101	0.430519	0	0	2.11998	2.01059	1.17524	0.576804	0	0	2.66896	2.20146	1.05713	0.497849	0	0
	17.73	2.25701	2.02365	1.44835	0.633388	0	0	2.03678	2.04967	1.32529	0.420189	0	0	2.15756	2.01281	1.21154	0.559992	0	0	2.66394	2.20338	1.07776	0.465575	0	0
	17.74	2.24953	2.02526	1.46338	0.631054	0	0	2.03512	2.04784	1.3385	0.410481	0	0	2.19103	2.01662	1.25072	0.546952	0	0	2.65724	2.21151	1.12006	0.437106	0	0
	17.75	2.24493	2.02568	1.48001	0.629532	0	0	2.03272	2.04904	1.35356	0.401298	0	0	2.23395	2.01715	1.29722	0.536772	0	0	2.64935	2.20548	1.17953	0.413796	0	0
	17.76	2.24107	2.02748	1.49197	0.629524	0	0	2.05515	2.05125	1.37084	0.394141	0	0	2.26597	2.01644	1.33728	0.527902	0	0	2.63255	2.21123	1.24782	0.395807	0	0
	17.77	2.23424	2.02704	1.49742	0.630065	0	0	2.06557	2.04865	1.39455	0.386939	0	0	2.29561	2.01802	1.36942	0.521079	0	0	2.6175	2.20957	1.32296	0.382814	0	0
	17.78	2.22217	2.02259	1.49874	0.63052	0	0	2.07932	2.05238	1.42768	0.381751	0	0	2.32088	2.02088	1.38914	0.515276	0	0	2.60019	2.20049	1.39612	0.375055	0	0
	17.79	2.21335	2.0257	1.49418	0.630131	0	0	2.0874	2.05314	1.4606	0.379099	0	0	2.33354	2.02537	1.40601	0.511067	0	0	2.58515	2.20266	1.4646	0.373556	0	0
	17.8	2.201	2.02646	1.49079	0.629081	0	0	2.0874	2.05653	1.50234	0.379776	0	0	2.34274	2.02303	1.41746	0.506307	0	0	2.55768	2.20361	1.52938	0.376507	0	0
	17.81	2.18745	2.03018	1.48527	0.627444	0	0	2.0874	2.0531	1.54605	0.382416	0	0	2.33692	2.02068	1.41736	0.502073	0	0	2.54599	2.20699	1.58218	0.383099	0	0
	17.82	2.18034	2.02894	1.47704	0.626776	0	0	2.08343	2.04976	1.58771	0.387635	0	0	2.32358	2.02235	1.40381	0.498397	0	0	2.52749	2.20653	1.61514	0.39336	0	0
	17.83	2.17755	2.02768	1.46749	0.625257	0	0	2.09058	2.05418	1.6292	0.395456	0	0	2.29691	2.02438	1.38632	0.492565	0	0	2.51235	2.20727	1.63143	0.404553	0	0
	17.84	2.17183	2.02962	1.45441	0.62193	0	0	2.10198	2.06089	1.67299	0.4052	0	0	2.27345	2.0261	1.36139	0.484633	0	0	2.49006	2.2092	1.63667	0.414887	0	0
	17.85	2.16727	2.03257	1.44113	0.617466	0	0	2.10996	2.05825	1.70819	0.418225	0	0	2.2391	2.03141	1.32842	0.475068	0	0	2.46269	2.21519	1.63007	0.423684	0	0
	17.86	2.1679	2.03294	1.43353	0.611158	0	0	2.10115	2.05972	1.73904	0.433896	0	0	2.22001	2.02921	1.29943	0.463981	0	0	2.44205	2.21257	1.62098	0.432156	0	0
	17.87	2.1627	2.03433	1.44084	0.605745	0	0	2.0939	2.0601	1.75668	0.44959	0	0	2.19655	2.02824	1.27617	0.451244	0	0	2.4258	2.21663	1.61064	0.440047	0	0
	17.88	2.1586	2.03797	1.45949	0.601511	0	0	2.08818	2.05823	1.75217	0.466592	0	0	2.16989	2.03122	1.25912	0.437446	0	0	2.41181	2.21971	1.60279	0.447977	0	0
	17.89	2.15341	2.037	1.48524	0.600798	0	0	2.08823	2.05972	1.72785	0.481585	0	0	2.15486	2.02834	1.2495	0.423123	0	0	2.37715	2.21658	1.59243	0.454602	0	0
	17.9	2.15468	2.03638	1.51401	0.602995	0	0	2.0898	2.06013	1.69263	0.493269	0	0	2.13537	2.02936	1.24593	0.408872	0	0	2.35882	2.20961	1.5785	0.46058	0	0
	17.91	2.15241	2.03583	1.54383	0.605886	0	0	2.10188	2.06356	1.63552	0.501703	0	0	2.11837	2.03266	1.2519	0.39514	0	0	2.34039	2.2086	1.55908	0.465335	0	0
	17.92	2.15428	2.03682	1.56772	0.61075	0	0	2.11873	2.06094	1.57441	0.506914	0	0	2.09556	2.03433	1.26555	0.381423	0	0	2.31643	2.20761	1.54046	0.468226	0	0
	17.93	2.15085	2.04143	1.59261	0.617168	0	0	2.12768	2.05203	1.50424	0.506922	0	0	2.08442	2.03465	1.28266	0.369266	0	0	2.28743	2.20231	1.51814	0.469183	0	0
	17.94	2.1509	2.04147	1.6192	0.62499	0	0	2.14207	2.04494	1.42534	0.50373	0	0	2.06579	2.03175	1.3055	0.358695	0	0	2.27395	2.19893	1.49641	0.469127	0	0
	17.95	2.15445	2.04187	1.63923	0.636075	0	0	2.15268	2.04531	1.35066	0.49453	0	0	2.04957	2.02978	1.33623	0.349145	0	0	2.25772	2.19798	1.47003	0.467093	0	0
	17.96	2.14631	2.03789	1.65582	0.648467	0	0	2.16482	2.04161	1.27819	0.479485	0	0	2.03839	2.03173	1.36702	0.34169	0	0	2.23987	2.20232	1.43907	0.464047	0	0
	17.97	2.14162	2.03674	1.67611	0.660485	0	0	2.1842	2.04529	1.21003	0.462472	0	0	2.02059	2.03147	1.40147	0.336418	0	0	2.21205	2.19776	1.40502	0.457469	0	0
	17.98	2.14055	2.03775	1.68799	0.672831	0	0	2.20432	2.04346	1.15973	0.440915	0	0	2.01694	2.03413	1.44574	0.33272	0	0	2.18979	2.19733	1.37237	0.447312	0	0
	17.99	2.13949	2.03542	1.69504	0.687898	0	0	2.23085	2.03974	1.12706	0.417438	0	0	2.01094	2.03119	1.48633	0.331617	0	0	2.18752	2.1966	1.34299	0.435032	0	0
	18	2.13895	2.0317	1.69689	0.703229	0	0	2.25092	2.03749	1.09853	0.393269	0	0	1.99846	2.02991	1.5265	0.334234	0	0	2.17998	2.1985	1.32508	0.421278	0	0
	18.01	2.14249	2.03252	1.69507	0.718138	0	0	2.26457	2.03636	1.09177	0.368501	0	0	1.99691	2.02866	1.563	0.337933	0	0	2.16286	2.19927	1.32025	0.407688	0	0
	18.02	2.1448	2.03237	1.67321	0.730818	0	0	2.275	2.03746	1.09354	0.342997	0	0	1.99783	2.02808	1.59197	0.3437	0	0	2.15636	2.19928	1.32239	0.394681	0	0
	18.03	2.14774	2.03283	1.63898	0.742514	0	0	2.28774	2.03968	1.10708	0.31943	0	0	2.00123	2.02881	1.61348	0.350033	0	0	2.14646	2.20264	1.33619	0.38279	0	0
	18.04	2.1431	2.03345	1.60202	0.749772	0	0	2.28704	2.04343	1.13784	0.296477	0	0	2.008	2.03245	1.6367	0.356891	0	0	2.14828	2.20145	1.34826	0.371281	0	0
	18.05	2.13381	2.02988	1.57625	0.752875	0	0	2.28861	2.04864	1.17754	0.276339	0	0	2.01658	2.02766	1.66001	0.365419	0	0	2.1629	2.2041	1.36861	0.362477	0	0
	18.06	2.13555	2.0317	1.55011	0.754582	0	0	2.30153	2.04941	1.22359	0.260726	0	0	2.01494	2.02969	1.69072	0.375499	0	0	2.18356	2.19927	1.39337	0.353221	0	0
	18.07	2.13462	2.03313	1.51273	0.758056	0	0	2.2959	2.04349	1.28526	0.247037	0	0	2.01657	2.0337	1.7238	0.387671	0	0	2.2142	2.20235	1.42505	0.347519	0	0
	18.08	2.12478	2.03353	1.47918	0.760414	0	0	2.29826	2.04125	1.35073	0.237172	0	0	2.01739	2.03594	1.75264	0.402446	0	0	2.23708	2.20378	1.4554	0.344513	0	0
	18.09	2.11597	2.03806	1.46211	0.754321	0	0	2.28783	2.0435	1.4162	0.232573	0	0	2.01235	2.03955	1.77362	0.418394	0	0	2.2571	2.20377	1.48926	0.344377	0	0
	18.1	2.10726	2.04237	1.45457	0.745438	0	0	2.28142	2.04273	1.49069	0.231917	0	0	2.01144	2.0438	1.77937	0.434846	0	0	2.27838	2.20068	1.51586	0.346466	0	0
	18.11	2.09447	2.0439	1.44286	0.741048	0	0	2.27256	2.04046	1.56355	0.235788	0	0	2.01408	2.04641	1.77375	0.450693	0	0	2.3104	2.19949	1.53696	0.349366	0	0
	18.12	2.0794	2.04244	1.45356	0.741828	0	0	2.25978	2.04344	1.62939	0.244266	0	0	2.0183	2.04438	1.76212	0.464443	0	0	2.33839	2.19541	1.55263	0.353212	0	0
	18.13	2.0684	2.04056	1.47912	0.74	0	0	2.25184	2.0461	1.68857	0.256084	0	0	2.02257	2.03949	1.74058	0.477676	0	0	2.36584	2.19663	1.55938	0.357778	0	0
	18.14	2.0568	2.03668	1.50421	0.737732	0	0	2.2445	2.04459	1.73229	0.271079	0	0	2.02842	2.0368	1.71575	0.490428	0	0	2.38668	2.1957	1.56766	0.363269	0	0
	18.15	2.0456	2.03701	1.50446	0.73798	0	0	2.23957	2.04237	1.76736	0.288033	0	0	2.03255	2.04201	1.68885	0.500959	0	0	2.39129	2.19542	1.57269	0.367781	0	0
	18.16	2.03033	2.03975	1.49721	0.742551	0	0	2.23306	2.04535	1.79792	0.304916	0	0	2.03504	2.0397	1.65438	0.509983	0	0	2.4009	2.20024	1.57482	0.373651	0	0
	18.17	2.03065	2.04206	1.51479	0.743422	0	0	2.22503	2.04348	1.81327	0.32383	0	0	2.0409	2.0354	1.6137	0.516342	0	0	2.4116	2.20027	1.57324	0.379304	0	0
	18.18	2.02701	2.04061	1.54125	0.739004	0	0	2.20828	2.04944	1.8198	0.344743	0	0	2.0409	2.02793	1.5771	0.520101	0	0	2.42169	2.20122	1.57331	0.384634	0	0
	18.19	2.02932	2.03802	1.52913	0.743014	0	0	2.20265	2.05128	1.82897	0.364304	0	0	2.0502	2.03089	1.54423	0.521673	0	0	2.42907	2.20411	1.57329	0.389558	0	0
	18.2	2.02335	2.03962	1.50944	0.752717	0	0	2.20515	2.0502	1.82687	0.383203	0	0	2.05025	2.02861	1.52908	0.522146	0	0	2.4337	2.20771	1.57521	0.394095	0	0
	18.21	2.02563	2.04304	1.53001	0.752959	0	0	2.19638	2.0502	1.8176	0.402816	0	0	2.05932	2.02666	1.52713	0.522138	0	0	2.43359	2.2125	1.58316	0.399959	0	0
	18.22	2.02959	2.03867	1.51513	0.746795	0	0	2.19153	2.05096	1.81339	0.421103	0	0	2.05764	2.0247	1.5368	0.524333	0	0	2.43798	2.22015	1.59801	0.406302	0	0
	18.23	2.02713	2.03869	1.46305	0.749725	0	0	2.18351	2.04905	1.81149	0.439259	0	0	2.06181	2.03084	1.55049	0.527555	0	0	2.44524	2.21631	1.61981	0.414484	0	0
	18.24	2.02639	2.04191	1.44804	0.748418	0	0	2.17635	2.05092	1.81169	0.457568	0	0	2.05841	2.03548	1.55817	0.531786	0	0	2.43632	2.21556	1.64176	0.424739	0	0
	18.25	2.02649	2.04513	1.43822	0.739516	0	0	2.17317	2.04903	1.81412	0.4759	0	0	2.0668	2.0368	1.5502	0.536022	0	0	2.42802	2.21126	1.66864	0.4371	0	0
	18.26	2.02311	2.04716	1.41919	0.734399	0	0	2.16519	2.04673	1.81706	0.495571	0	0	2.09362	2.0359	1.53274	0.538124	0	0	2.41465	2.20765	1.69662	0.450846	0	0
	18.27	2.01973	2.04658	1.41441	0.724727	0	0	2.16597	2.04745	1.81959	0.514582	0	0	2.13071	2.034	1.50766	0.538128	0	0	2.39872	2.21029	1.72181	0.466836	0	0
	18.28	2.02803	2.04581	1.39482	0.720859	0	0	2.16344	2.04409	1.8287	0.533613	0	0	2.17365	2.03441	1.47132	0.536552	0	0	2.37949	2.20644	1.74566	0.48506	0	0
	18.29	2.03335	2.05223	1.38252	0.717843	0	0	2.15536	2.03853	1.83057	0.552674	0	0	2.20718	2.03059	1.44064	0.533891	0	0	2.36419	2.20233	1.76163	0.50436	0	0
	18.3	2.03814	2.05047	1.38755	0.701943	0	0	2.13834	2.04709	1.83267	0.573718	0	0	2.25251	2.02904	1.40973	0.52814	0	0	2.35501	2.20233	1.77012	0.525281	0	0
	18.31	2.03471	2.04691	1.34726	0.692433	0	0	2.1375	2.04895	1.82823	0.593946	0	0	2.29118	2.02294	1.38265	0.521811	0	0	2.33656	2.19536	1.76905	0.54476	0	0
	18.32	2.0266	2.05196	1.32036	0.684556	0	0	2.13178	2.04855	1.81045	0.613582	0	0	2.33473	2.02238	1.3613	0.513321	0	0	2.31264	2.19058	1.75596	0.563795	0	0
	18.33	2.02023	2.0528	1.33784	0.666298	0	0	2.12938	2.04965	1.78801	0.631293	0	0	2.36913	2.01695	1.35933	0.504302	0	0	2.29756	2.18937	1.73314	0.581636	0	0
	18.34	2.02795	2.05187	1.3102	0.653671	0	0	2.12772	2.05484	1.75521	0.645062	0	0	2.41359	2.01112	1.37279	0.495775	0	0	2.28363	2.1841	1.70117	0.596239	0	0
	18.35	2.02267	2.05214	1.29289	0.644016	0	0	2.12283	2.05446	1.71788	0.659428	0	0	2.4371	2.01216	1.40757	0.489483	0	0	2.28807	2.18552	1.65707	0.608969	0	0
	18.36	2.02792	2.05159	1.29625	0.624631	0	0	2.11148	2.05299	1.67791	0.669895	0	0	2.4355	2.01475	1.45968	0.486853	0	0	2.28703	2.18672	1.60865	0.616969	0	0
	18.37	2.03493	2.04767	1.27144	0.610571	0	0	2.10022	2.05599	1.64046	0.67842	0	0	2.42695	2.01805	1.51951	0.487919	0	0	2.29642	2.1769	1.55541	0.620177	0	0
	18.38	2.03373	2.04712	1.26177	0.593514	0	0	2.09469	2.05673	1.58555	0.684237	0	0	2.4135	2.02398	1.59053	0.493221	0	0	2.30518	2.18169	1.49907	0.620637	0	0
	18.39	2.0361	2.04253	1.28185	0.572026	0	0	2.09141	2.05858	1.53294	0.686861	0	0	2.40755	2.02224	1.65787	0.501137	0	0	2.31286	2.17934	1.44664	0.616127	0	0
	18.4	2.04549	2.0434	1.29788	0.558915	0	0	2.09072	2.05484	1.48237	0.684887	0	0	2.39752	2.02869	1.72903	0.514363	0	0	2.3184	2.17576	1.4009	0.608636	0	0
	18.41	2.05418	2.04226	1.33501	0.546703	0	0	2.0826	2.05259	1.43672	0.679697	0	0	2.37904	2.03379	1.78668	0.530236	0	0	2.33346	2.17959	1.35547	0.597815	0	0
	18.42	2.06517	2.0423	1.40026	0.53837	0	0	2.07864	2.05	1.40165	0.673174	0	0	2.35059	2.03506	1.83498	0.550858	0	0	2.35519	2.17839	1.32555	0.584605	0	0
	18.43	2.07385	2.04036	1.46102	0.534576	0	0	2.07703	2.05675	1.37512	0.665406	0	0	2.32449	2.03794	1.85797	0.572003	0	0	2.36748	2.18417	1.30899	0.568756	0	0
	18.44	2.07495	2.0382	1.53251	0.536396	0	0	2.07538	2.0519	1.35969	0.657592	0	0	2.30688	2.0405	1.86938	0.593192	0	0	2.38918	2.19639	1.31274	0.553506	0	0
	18.45	2.08838	2.04037	1.60244	0.54499	0	0	2.06814	2.05266	1.34858	0.647724	0	0	2.28332	2.03225	1.86161	0.612735	0	0	2.40583	2.19427	1.3346	0.540071	0	0
	18.46	2.08782	2.03775	1.67548	0.558318	0	0	2.06404	2.05305	1.344	0.637942	0	0	2.27982	2.03678	1.84236	0.631745	0	0	2.42477	2.19715	1.36933	0.530597	0	0
	18.47	2.08604	2.04249	1.73912	0.574963	0	0	2.06958	2.05747	1.33959	0.628112	0	0	2.26726	2.0393	1.81733	0.650232	0	0	2.42028	2.20169	1.41587	0.525235	0	0
	18.48	2.09015	2.04467	1.79129	0.597262	0	0	2.0647	2.05675	1.34879	0.61898	0	0	2.25632	2.03462	1.78458	0.666087	0	0	2.42368	2.20456	1.46395	0.521851	0	0
	18.49	2.08424	2.04626	1.82603	0.621813	0	0	2.06549	2.06084	1.36197	0.609854	0	0	2.24121	2.03954	1.74436	0.680396	0	0	2.42588	2.21055	1.51479	0.523309	0	0
	18.5	2.0813	2.04539	1.84387	0.649044	0	0	2.06867	2.05752	1.37316	0.602726	0	0	2.22342	2.0399	1.69433	0.690941	0	0	2.42919	2.21414	1.56052	0.527132	0	0
	18.51	2.07953	2.04455	1.84115	0.674782	0	0	2.07426	2.05677	1.37957	0.596867	0	0	2.2099	2.03961	1.64998	0.698899	0	0	2.43027	2.2091	1.6104	0.535904	0	0
	18.52	2.07432	2.0427	1.82393	0.697802	0	0	2.07495	2.05866	1.37957	0.590364	0	0	2.20568	2.03797	1.59978	0.703637	0	0	2.43307	2.21127	1.64882	0.546958	0	0
	18.53	2.07726	2.04243	1.78873	0.719128	0	0	2.0684	2.05459	1.37074	0.583141	0	0	2.20568	2.03863	1.56344	0.707302	0	0	2.43972	2.21582	1.67558	0.561478	0	0
	18.54	2.08073	2.04758	1.75219	0.737528	0	0	2.06111	2.05425	1.35536	0.574014	0	0	2.19719	2.03672	1.52478	0.707816	0	0	2.44911	2.21319	1.68368	0.576729	0	0
	18.55	2.07953	2.0418	1.71766	0.752185	0	0	2.06927	2.05914	1.34213	0.56426	0	0	2.19796	2.03447	1.48823	0.708375	0	0	2.44803	2.21629	1.67953	0.590157	0	0
	18.56	2.08888	2.04464	1.68544	0.764869	0	0	2.07338	2.05952	1.31609	0.553823	0	0	2.18961	2.02634	1.45375	0.705707	0	0	2.44857	2.2115	1.6608	0.601836	0	0
	18.57	2.08715	2.04367	1.65512	0.775554	0	0	2.07103	2.05469	1.30481	0.543384	0	0	2.19382	2.02406	1.42691	0.700402	0	0	2.45745	2.21198	1.63226	0.6114	0	0
	18.58	2.08598	2.0441	1.63312	0.78537	0	0	2.07259	2.05917	1.2824	0.528412	0	0	2.1896	2.0244	1.40191	0.694591	0	0	2.45799	2.20936	1.60486	0.619198	0	0
	18.59	2.0824	2.04454	1.61579	0.792941	0	0	2.06608	2.05436	1.25427	0.515927	0	0	2.18374	2.02345	1.38844	0.687729	0	0	2.46747	2.20598	1.57212	0.624202	0	0
	18.6	2.08003	2.04436	1.59466	0.799739	0	0	2.05473	2.05549	1.23181	0.499503	0	0	2.1855	2.0163	1.38084	0.681418	0	0	2.46913	2.20692	1.53874	0.627798	0	0
	18.61	2.07532	2.05135	1.57685	0.806233	0	0	2.04501	2.05925	1.22285	0.480696	0	0	2.18727	2.01864	1.37905	0.67505	0	0	2.47747	2.21198	1.50298	0.627725	0	0
	18.62	2.08123	2.05238	1.55714	0.809367	0	0	2.03773	2.0574	1.21905	0.463574	0	0	2.18141	2.02225	1.38679	0.667656	0	0	2.47072	2.21028	1.46916	0.625304	0	0
	18.63	2.07662	2.05521	1.5556	0.812823	0	0	2.03695	2.05255	1.22357	0.445933	0	0	2.18232	2.02226	1.39229	0.661353	0	0	2.46461	2.20334	1.43534	0.620268	0	0
	18.64	2.07783	2.05461	1.56106	0.813352	0	0	2.03765	2.05033	1.24038	0.432318	0	0	2.18322	2.02648	1.40237	0.656617	0	0	2.45688	2.20073	1.41094	0.613131	0	0
	18.65	2.07084	2.05438	1.57767	0.8196	0	0	2.02691	2.04506	1.24945	0.41724	0	0	2.19012	2.02941	1.42375	0.651819	0	0	2.45188	2.19547	1.38921	0.604586	0	0
	18.66	2.06617	2.05017	1.5881	0.828044	0	0	2.02595	2.04472	1.26886	0.403436	0	0	2.20024	2.0327	1.44092	0.648222	0	0	2.4535	2.19834	1.37707	0.595757	0	0
	18.67	2.05618	2.046	1.61998	0.837113	0	0	2.0307	2.04255	1.26846	0.389012	0	0	2.20278	2.03045	1.44831	0.646702	0	0	2.45847	2.19762	1.37476	0.585537	0	0
	18.68	2.04679	2.04562	1.62453	0.844295	0	0	2.03473	2.04027	1.28832	0.377147	0	0	2.20609	2.03083	1.44441	0.645116	0	0	2.47406	2.1907	1.37839	0.576143	0	0
	18.69	2.05217	2.04702	1.60901	0.85621	0	0	2.04448	2.0425	1.30833	0.363414	0	0	2.20278	2.02761	1.42679	0.642412	0	0	2.49138	2.19363	1.39492	0.568175	0	0
	18.7	2.04753	2.05145	1.59772	0.864084	0	0	2.05011	2.04657	1.33291	0.354245	0	0	2.20705	2.03289	1.39396	0.636544	0	0	2.51591	2.19412	1.42359	0.560935	0	0
	18.71	2.05518	2.05007	1.59159	0.866983	0	0	2.06131	2.04576	1.36106	0.346395	0	0	2.21717	2.0313	1.35152	0.628104	0	0	2.52263	2.191	1.45989	0.558036	0	0
	18.72	2.05752	2.05628	1.57246	0.87202	0	0	2.06453	2.04461	1.3893	0.339289	0	0	2.22552	2.0281	1.31331	0.617561	0	0	2.54608	2.18903	1.50573	0.558109	0	0
	18.73	2.05631	2.0565	1.54846	0.877012	0	0	2.07809	2.04829	1.41347	0.335799	0	0	2.22806	2.02813	1.28652	0.604314	0	0	2.57053	2.1851	1.5583	0.561744	0	0
	18.74	2.04285	2.05532	1.54	0.882095	0	0	2.09184	2.05272	1.43987	0.330471	0	0	2.2189	2.02885	1.26888	0.591109	0	0	2.59166	2.18858	1.60899	0.570232	0	0
	18.75	2.04228	2.05954	1.53535	0.881394	0	0	2.10646	2.05425	1.47042	0.328495	0	0	2.21463	2.03446	1.25507	0.577877	0	0	2.61613	2.19473	1.6575	0.581862	0	0
	18.76	2.03931	2.06018	1.52308	0.881273	0	0	2.11218	2.05461	1.49953	0.328502	0	0	2.20369	2.03549	1.25136	0.564591	0	0	2.6239	2.19389	1.70186	0.59716	0	0
	18.77	2.04405	2.06498	1.49558	0.884647	0	0	2.11532	2.05493	1.54582	0.330485	0	0	2.19362	2.03716	1.2573	0.550252	0	0	2.63176	2.19162	1.73285	0.614644	0	0
	18.78	2.04232	2.06776	1.4869	0.885256	0	0	2.11684	2.04859	1.58462	0.335659	0	0	2.18959	2.03556	1.27476	0.535984	0	0	2.63338	2.197	1.75522	0.634201	0	0
	18.79	2.03697	2.07201	1.48261	0.880518	0	0	2.11767	2.04893	1.62347	0.344106	0	0	2.19793	2.03882	1.30565	0.524413	0	0	2.61728	2.19327	1.76099	0.653812	0	0
	18.8	2.03751	2.07601	1.46563	0.876715	0	0	2.12173	2.04448	1.66354	0.353676	0	0	2.19956	2.03817	1.34794	0.51598	0	0	2.60614	2.19098	1.75251	0.673474	0	0
	18.81	2.03463	2.07504	1.45428	0.87506	0	0	2.12104	2.04416	1.69432	0.365245	0	0	2.19529	2.0382	1.39418	0.511181	0	0	2.60108	2.19472	1.72431	0.690844	0	0
	18.82	2.02702	2.06819	1.46381	0.872369	0	0	2.12741	2.03893	1.72724	0.379152	0	0	2.20451	2.04085	1.42845	0.508464	0	0	2.58984	2.20071	1.67996	0.705283	0	0
	18.83	2.02464	2.06875	1.47482	0.868922	0	0	2.11778	2.0382	1.75678	0.393487	0	0	2.21036	2.04155	1.44775	0.506903	0	0	2.5632	2.21026	1.62099	0.714718	0	0
	18.84	2.02464	2.06972	1.46855	0.867589	0	0	2.11062	2.03899	1.78381	0.41173	0	0	2.22619	2.04094	1.45742	0.50475	0	0	2.54601	2.21145	1.55444	0.718411	0	0
	18.85	2.02404	2.06632	1.44509	0.867722	0	0	2.10097	2.04044	1.80326	0.43009	0	0	2.23209	2.03953	1.46168	0.501621	0	0	2.51778	2.2064	1.48784	0.716905	0	0
	18.86	2.02297	2.06507	1.41402	0.863827	0	0	2.09782	2.04084	1.82293	0.449704	0	0	2.23641	2.04139	1.46159	0.499479	0	0	2.4966	2.20882	1.42522	0.710386	0	0
	18.87	2.01997	2.06143	1.36476	0.852753	0	0	2.08817	2.04197	1.82774	0.469398	0	0	2.23718	2.03869	1.46362	0.497933	0	0	2.46983	2.20932	1.37216	0.70092	0	0
	18.88	2.01937	2.06042	1.30303	0.838207	0	0	2.08986	2.04386	1.83239	0.489588	0	0	2.24807	2.04351	1.47319	0.496349	0	0	2.44082	2.20788	1.3317	0.687874	0	0
	18.89	2.02468	2.05574	1.24544	0.819278	0	0	2.09063	2.0435	1.83102	0.509262	0	0	2.24893	2.04574	1.48502	0.494754	0	0	2.42121	2.20694	1.30347	0.672521	0	0
	18.9	2.02528	2.0501	1.19517	0.797361	0	0	2.09062	2.04725	1.81942	0.529008	0	0	2.24053	2.04894	1.50429	0.494254	0	0	2.39272	2.20285	1.28538	0.656494	0	0
	18.91	2.02	2.04486	1.14483	0.772894	0	0	2.08419	2.04614	1.80071	0.548214	0	0	2.23382	2.04855	1.53326	0.495361	0	0	2.35489	2.19924	1.28728	0.639843	0	0
	18.92	2.01122	2.04525	1.09661	0.74386	0	0	2.07951	2.05585	1.77163	0.564454	0	0	2.22461	2.04877	1.57385	0.49911	0	0	2.32591	2.19947	1.29984	0.623881	0	0
	18.93	2.00417	2.04507	1.04752	0.711334	0	0	2.07391	2.05325	1.74041	0.579077	0	0	2.20945	2.04805	1.62578	0.505488	0	0	2.29802	2.19278	1.32822	0.611517	0	0
	18.94	2.00891	2.04488	0.996679	0.675179	0	0	2.0722	2.04987	1.69995	0.590098	0	0	2.18695	2.04731	1.67857	0.515049	0	0	2.26396	2.18898	1.36847	0.600673	0	0
	18.95	2.01068	2.04708	0.964957	0.635726	0	0	2.07718	2.04829	1.66296	0.600551	0	0	2.1668	2.04641	1.78061	0.528819	0	0	2.23989	2.19397	1.4131	0.594833	0	0
	18.96	2.01299	2.04826	0.960485	0.593098	0	0	2.07879	2.04903	1.62683	0.607717	0	0	2.16072	2.04284	1.88255	0.544433	0	0	2.21547	2.1942	1.45353	0.592631	0	0
	18.97	2.01893	2.05126	0.979486	0.552732	0	0	2.08123	2.05016	1.59854	0.61295	0	0	2.15749	2.04797	1.97331	0.576225	0	0	2.1894	2.19903	1.49215	0.592688	0	0
	18.98	2.03062	2.04966	1.02168	0.518608	0	0	2.0691	2.04127	1.56817	0.616821	0	0	2.14237	2.04309	2.04969	0.610617	0	0	2.17717	2.19521	1.52256	0.594834	0	0
	18.99	2.03353	2.04507	1.08901	0.489241	0	0	2.06024	2.03682	1.54992	0.619423	0	0	2.12231	2.04149	2.10263	0.645119	0	0	2.15835	2.19832	1.54068	0.597855	0	0
	19	2.03176	2.04447	1.16664	0.464862	0	0	2.04973	2.03756	1.54159	0.620837	0	0	2.11966	2.03793	2.08704	0.679879	0	0	2.13731	2.20221	1.55679	0.602933	0	0
	19.01	2.03006	2.04423	1.247	0.446282	0	0	2.053	2.03978	1.53701	0.622574	0	0	2.11106	2.03237	2.04669	0.710042	0	0	2.13174	2.20488	1.56297	0.607235	0	0
	19.02	2.03771	2.04662	1.33429	0.433647	0	0	2.05213	2.03833	1.54372	0.625328	0	0	2.09833	2.02719	1.99764	0.737548	0	0	2.11232	2.20655	1.56461	0.613073	0	0
	19.03	2.04596	2.04342	1.42493	0.428231	0	0	2.05051	2.03946	1.55183	0.627834	0	0	2.09059	2.02953	1.9308	0.760853	0	0	2.1057	2.20633	1.55689	0.617437	0	0
	19.04	2.04302	2.04222	1.51772	0.430047	0	0	2.04659	2.04173	1.56595	0.632435	0	0	2.09293	2.02657	1.8741	0.781875	0	0	2.09358	2.20245	1.54306	0.621048	0	0
	19.05	2.04479	2.04462	1.60645	0.438047	0	0	2.03608	2.04184	1.57892	0.636261	0	0	2.09785	2.03017	1.76099	0.798266	0	0	2.08247	2.20057	1.5228	0.623355	0	0
	19.06	2.04415	2.04563	1.68491	0.452613	0	0	2.02473	2.04331	1.59761	0.642201	0	0	2.0912	2.02826	1.66036	0.812849	0	0	2.07473	2.19624	1.49655	0.622691	0	0
	19.07	2.04653	2.04705	1.75191	0.471672	0	0	2.02076	2.04293	1.60779	0.648812	0	0	2.091	2.02612	1.56289	0.809272	0	0	2.06697	2.19166	1.47004	0.621257	0	0
	19.08	2.04596	2.04623	1.81041	0.494286	0	0	2.02805	2.05331	1.62718	0.656881	0	0	2.08494	2.02778	1.47068	0.804921	0	0	2.04984	2.19574	1.43513	0.616197	0	0
	19.09	2.03784	2.04722	1.85765	0.520032	0	0	2.02893	2.05476	1.63399	0.664511	0	0	2.09308	2.02717	1.39448	0.799159	0	0	2.03428	2.19239	1.40459	0.610292	0	0
	19.1	2.03146	2.04422	1.89704	0.548933	0	0	2.03631	2.04993	1.64393	0.674109	0	0	2.08727	2.02687	1.39029	0.790208	0	0	2.02158	2.19287	1.37228	0.600071	0	0
	19.11	2.02615	2.04284	1.92255	0.580372	0	0	2.03626	2.04733	1.64795	0.682075	0	0	2.08909	2.03704	1.39639	0.783851	0	0	2.0083	2.19215	1.34797	0.588441	0	0
	19.12	2.02495	2.04005	1.93414	0.613502	0	0	2.03313	2.04655	1.655	0.691645	0	0	2.10088	2.04325	1.4069	0.779122	0	0	2.00611	2.18829	1.32789	0.575411	0	0
	19.13	2.02314	2.03826	1.9272	0.645228	0	0	2.03557	2.05104	1.66468	0.700908	0	0	2.10275	2.03706	1.4433	0.776449	0	0	1.99776	2.18797	1.32153	0.561626	0	0
	19.14	2.02368	2.03446	1.90339	0.675116	0	0	2.03705	2.04842	1.67264	0.710639	0	0	2.10615	2.04328	1.46463	0.773573	0	0	1.99279	2.1849	1.32329	0.548514	0	0
	19.15	2.02194	2.03024	1.85654	0.701537	0	0	2.037	2.04759	1.67113	0.723118	0	0	2.10029	2.03843	1.48658	0.774627	0	0	1.98563	2.18344	1.33119	0.536009	0	0
	19.16	2.0208	2.03304	1.79815	0.724469	0	0	2.04277	2.04593	1.65954	0.733451	0	0	2.10696	2.04567	1.48529	0.774131	0	0	1.98509	2.18538	1.34731	0.525011	0	0
	19.17	2.01843	2.02824	1.72804	0.740864	0	0	2.03474	2.04986	1.64506	0.74257	0	0	2.1062	2.04575	1.48907	0.775436	0	0	1.98958	2.18586	1.36584	0.514815	0	0
	19.18	2.00617	2.02866	1.65222	0.751734	0	0	2.02275	2.05235	1.60847	0.748385	0	0	2.11382	2.04485	1.47206	0.772406	0	0	1.99184	2.17771	1.38687	0.506819	0	0
	19.19	2.00727	2.02527	1.57675	0.756575	0	0	2.01707	2.05488	1.57497	0.753808	0	0	2.11523	2.04328	1.45655	0.770568	0	0	1.99849	2.18059	1.40968	0.500355	0	0
	19.2	2.00904	2.02367	1.5064	0.755911	0	0	2.01288	2.05403	1.53101	0.755397	0	0	2.11995	2.04134	1.42439	0.76695	0	0	2.00679	2.17937	1.43201	0.4954	0	0
	19.21	2.01663	2.02348	1.44725	0.751886	0	0	2.00406	2.0569	1.49435	0.755761	0	0	2.11552	2.04104	1.4052	0.762191	0	0	2.01399	2.18296	1.45617	0.49259	0	0
	19.22	2.01666	2.02431	1.40119	0.743152	0	0	2.0049	2.0583	1.44407	0.751798	0	0	2.11286	2.04075	1.3806	0.754656	0	0	2.01622	2.18635	1.47821	0.49041	0	0
	19.23	2.02204	2.02489	1.36472	0.732892	0	0	2.00171	2.05891	1.40028	0.746705	0	0	2.11509	2.04536	1.35712	0.746354	0	0	2.02123	2.19096	1.49437	0.491084	0	0
	19.24	2.02267	2.02749	1.33517	0.721278	0	0	2.00333	2.06438	1.36044	0.737164	0	0	2.12419	2.04515	1.33767	0.737757	0	0	2.01776	2.19958	1.51045	0.492535	0	0
	19.25	2.01967	2.02732	1.31993	0.707586	0	0	2.0001	2.06693	1.33734	0.72572	0	0	2.13329	2.0468	1.33064	0.727685	0	0	2.02549	2.20561	1.52873	0.493378	0	0
	19.26	2.01613	2.02253	1.31016	0.693006	0	0	2.00397	2.06512	1.32205	0.714228	0	0	2.13063	2.04649	1.33955	0.717582	0	0	2.0288	2.20658	1.5429	0.496341	0	0
	19.27	2.00677	2.02174	1.31016	0.678828	0	0	2.00471	2.06406	1.32333	0.703391	0	0	2.13627	2.04649	1.35191	0.708115	0	0	2.02826	2.20708	1.56309	0.500724	0	0
	19.28	2.00975	2.02135	1.32067	0.665079	0	0	2.00868	2.06257	1.33697	0.693749	0	0	2.13098	2.0468	1.38857	0.702261	0	0	2.03373	2.21068	1.58872	0.506483	1	0
	19.29	2.0051	2.02533	1.33606	0.653465	0	0	2.00951	2.05921	1.3547	0.684588	0	0	2.12686	2.0473	1.42928	0.69706	0	0	2.04209	2.21215	1.61461	0.515182	1	0
	19.3	2.00036	2.02495	1.35675	0.643526	0	0	2.01048	2.06029	1.37983	0.677205	0	0	2.12198	2.05116	1.47573	0.697064	0	0	2.05212	2.20831	1.6367	0.525225	1	0
	19.31	1.99391	2.02734	1.38147	0.634442	0	0	2.02095	2.0577	1.40578	0.670989	0	0	2.11781	2.04781	1.51206	0.698148	0	0	2.05942	2.20184	1.65099	0.537481	1	0
	19.32	1.99087	2.02693	1.40343	0.627656	0	0	2.02012	2.05916	1.44306	0.667629	0	0	2.11608	2.04773	1.54043	0.701445	0	0	2.06271	2.19392	1.65717	0.549793	1	0
	19.33	1.97266	2.02435	1.42785	0.622737	0	0	2.02653	2.05727	1.471	0.665711	0	0	2.11031	2.04638	1.53981	0.705575	0	0	2.071	2.18699	1.65936	0.56068	1	0
	19.34	1.96565	2.02275	1.45878	0.618968	0	0	2.02575	2.05244	1.50171	0.667642	0	0	2.09855	2.04366	1.53003	0.708171	0	0	2.08283	2.18579	1.64333	0.571598	0	0
	19.35	1.96856	2.02136	1.48817	0.617752	0	0	2.02736	2.04838	1.52546	0.668575	0	0	2.0902	2.04619	1.50673	0.708005	0	0	2.08854	2.17788	1.61688	0.582427	0	0
	19.36	1.96856	2.02015	1.51161	0.619717	0	0	2.03064	2.05174	1.54248	0.671496	0	0	2.08933	2.04287	1.4706	0.706399	0	0	2.09486	2.17285	1.58838	0.588931	0	0
	19.37	1.96735	2.02254	1.53107	0.623431	0	0	2.04115	2.04876	1.54904	0.675205	0	0	2.08087	2.0431	1.43379	0.703294	0	0	2.10508	2.17431	1.54808	0.591749	0	0
	19.38	1.96899	2.02391	1.53447	0.626883	0	0	2.04115	2.04878	1.55488	0.678353	0	0	2.07252	2.04106	1.3944	0.697496	0	0	2.11941	2.17892	1.50577	0.592405	0	0
	19.39	1.96595	2.02033	1.52077	0.630068	0	0	2.04517	2.04914	1.55302	0.682237	0	0	2.0751	2.04017	1.35917	0.689978	0	0	2.1354	2.17389	1.46766	0.588857	0	0
	19.4	1.96715	2.02296	1.49448	0.630063	0	0	2.04835	2.05027	1.53882	0.684906	0	0	2.06584	2.04021	1.32615	0.678986	0	0	2.14966	2.17969	1.4416	0.584499	0	0
	19.41	1.96715	2.02235	1.46179	0.627136	0	0	2.04508	2.05216	1.51927	0.687275	0	0	2.07015	2.04158	1.30271	0.667699	0	0	2.17289	2.18163	1.42178	0.577322	0	0
	19.42	1.96371	2.01956	1.42449	0.621457	0	0	2.04669	2.04399	1.48761	0.686756	0	0	2.06606	2.03924	1.29153	0.655518	0	0	2.19961	2.18841	1.41553	0.570785	0	0
	19.43	1.97771	2.02155	1.39232	0.613233	0	0	2.04342	2.04516	1.45525	0.684089	0	0	2.06951	2.0422	1.29709	0.643279	0	0	2.22611	2.18867	1.41167	0.564328	0	0
	19.44	1.97711	2.01996	1.36149	0.603094	0	0	2.04189	2.04078	1.41699	0.67855	0	0	2.06701	2.03406	1.30985	0.632689	0	0	2.27036	2.18387	1.42379	0.558535	0	0
	19.45	1.97016	2.02038	1.3356	0.591599	0	0	2.05398	2.04315	1.38138	0.671589	0	0	2.06361	2.03311	1.32923	0.623225	0	0	2.31117	2.18004	1.44415	0.552792	0	0
	19.46	1.96725	2.0224	1.31992	0.577659	0	0	2.03779	2.03989	1.34883	0.662572	0	0	2.0544	2.02891	1.35646	0.615443	0	0	2.35704	2.1825	1.47048	0.549967	0	0
	19.47	1.96672	2.02303	1.3084	0.562732	0	0	2.04263	2.04062	1.32328	0.651457	0	0	2.0461	2.02176	1.38215	0.60859	0	0	2.40395	2.1842	1.49858	0.550736	0	0
	19.48	1.97083	2.02062	1.30494	0.548906	0	0	2.05476	2.04398	1.3031	0.639103	0	0	2.05617	2.02314	1.41026	0.603832	0	0	2.43518	2.18708	1.52889	0.553733	0	0
	19.49	1.97794	2.02358	1.30797	0.534649	0	0	2.05716	2.04287	1.29264	0.625961	0	0	2.04614	2.02474	1.42948	0.600304	0	0	2.46412	2.18636	1.55489	0.558026	0	0
	19.5	1.98557	2.02213	1.31028	0.521918	0	0	2.05638	2.044	1.2991	0.612992	0	0	2.0495	2.02248	1.44673	0.598563	0	0	2.49865	2.18277	1.56708	0.563161	0	0
	19.51	1.9874	2.0217	1.31108	0.509062	0	0	2.05642	2.04323	1.31828	0.600863	0	0	2.052	2.01759	1.45623	0.596065	0	0	2.52084	2.18184	1.56677	0.569672	0	0
	19.52	1.98339	2.02667	1.31094	0.49496	0	0	2.06445	2.044	1.35019	0.591671	0	0	2.0461	2.02098	1.46144	0.59395	0	0	2.54576	2.17752	1.56289	0.574815	0	0
	19.53	1.98235	2.02683	1.31222	0.481419	0	0	2.05809	2.04213	1.39054	0.585023	0	0	2.04936	2.01673	1.46437	0.591802	0	0	2.56365	2.18161	1.55425	0.577699	0	0
	19.54	1.99236	2.03059	1.32454	0.467112	0	0	2.06454	2.04459	1.43789	0.58138	0	0	2.04927	2.02456	1.47295	0.589706	0	0	2.56533	2.18022	1.53817	0.580601	0	0
	19.55	2.00059	2.03075	1.35786	0.454838	0	0	2.06533	2.04374	1.48744	0.580418	0	0	2.05762	2.02198	1.48621	0.588773	0	0	2.57211	2.18335	1.51994	0.582635	0	0
	19.56	2.00418	2.0323	1.4024	0.446384	0	0	2.07017	2.0451	1.54101	0.58238	0	0	2.06606	2.02622	1.50214	0.58863	0	0	2.56201	2.18404	1.49592	0.583372	0	0
	19.57	2.01532	2.02766	1.46539	0.444184	0	0	2.0645	2.04697	1.59477	0.587934	0	0	2.06937	2.03341	1.52262	0.590161	0	0	2.55079	2.18327	1.45932	0.581972	0	0
	19.58	2.01363	2.02949	1.53604	0.446553	0	0	2.0597	2.04655	1.64837	0.597228	0	0	2.0711	2.03567	1.54008	0.592389	0	0	2.54116	2.1772	1.4173	0.576236	0	0
	19.59	2.01368	2.02849	1.61482	0.454748	0	0	2.06288	2.05101	1.69815	0.609583	0	0	2.07695	2.03932	1.56366	0.595921	0	0	2.52051	2.17859	1.37283	0.565999	0	0
	19.6	2.01662	2.0299	1.69524	0.467711	0	0	2.06284	2.0521	1.73375	0.62457	0	0	2.07446	2.0393	1.58129	0.599788	0	0	2.49482	2.17977	1.33004	0.552951	0	0
	19.61	2.01488	2.0297	1.77492	0.4874	0	0	2.0669	2.05242	1.7513	0.641349	0	0	2.06942	2.04061	1.59826	0.606125	0	0	2.47806	2.18331	1.29935	0.537724	0	0
	19.62	2.02599	2.0259	1.85075	0.513927	0	0	2.05965	2.05874	1.74885	0.657495	0	0	2.06856	2.04126	1.61037	0.612499	0	0	2.45132	2.18322	1.27712	0.520964	0	0
	19.63	2.02013	2.02353	1.91718	0.544762	0	0	2.06445	2.06133	1.72367	0.672013	0	0	2.0593	2.04124	1.62195	0.619392	0	0	2.41957	2.18365	1.26506	0.504213	0	0
	19.64	2.01471	2.01935	1.96202	0.580043	0	0	2.0668	2.06175	1.68648	0.683638	0	0	2.05934	2.03895	1.628	0.62625	0	0	2.39509	2.18864	1.26466	0.485996	0	0
	19.65	2.00698	2.01956	1.97607	0.616736	0	0	2.06763	2.0569	1.63823	0.691131	0	0	2.05277	2.03926	1.62933	0.633301	0	0	2.36386	2.19074	1.2729	0.46862	0	0
	19.66	2.01854	2.01662	1.96717	0.652444	0	0	2.07737	2.05614	1.58604	0.696845	0	0	2.03847	2.03798	1.62351	0.641301	0	0	2.33938	2.18707	1.29707	0.453247	0	0
	19.67	2.02131	2.01823	1.93023	0.683991	0	0	2.07654	2.05137	1.52635	0.698631	0	0	2.03679	2.03796	1.61005	0.648041	0	0	2.30604	2.1878	1.34186	0.439445	0	0
	19.68	2.02013	2.01607	1.87642	0.711646	0	0	2.07649	2.04879	1.47048	0.697616	0	0	2.0343	2.03732	1.59168	0.653334	0	0	2.28277	2.18225	1.39424	0.43137	0	0
	19.69	2.01939	2.01451	1.8097	0.73373	0	0	2.07732	2.0499	1.41187	0.691479	0	0	2.02595	2.03371	1.55685	0.656492	0	0	2.26556	2.18226	1.44928	0.429232	0	0
	19.7	2.01406	2.01234	1.73859	0.7512	0	0	2.07654	2.05028	1.3634	0.682346	0	0	2.02514	2.03046	1.52006	0.658496	0	0	2.25224	2.1822	1.51394	0.430658	0	0
	19.71	2.02234	2.01399	1.6651	0.763076	0	0	2.07488	2.05035	1.3238	0.670619	0	0	2.01501	2.02984	1.48166	0.656925	0	0	2.22836	2.18104	1.57479	0.435042	0	0
	19.72	2.02196	2.01283	1.59585	0.769221	0	0	2.07968	2.04692	1.30731	0.65798	0	0	2.01669	2.0279	1.44089	0.653554	0	0	2.2145	2.17914	1.62728	0.444448	0	0
	19.73	2.02685	2.01568	1.53098	0.770625	0	0	2.07649	2.04167	1.31108	0.64518	0	0	2.02509	2.02894	1.39631	0.648293	0	0	2.21358	2.17937	1.67604	0.458217	0	0
	19.74	2.02833	2.01889	1.47601	0.767972	0	0	2.0758	2.04427	1.32487	0.634137	0	0	2.02427	2.02704	1.35773	0.64025	0	0	2.20594	2.18035	1.72067	0.474919	0	0
	19.75	2.03577	2.02407	1.43543	0.762265	0	0	2.0662	2.04987	1.35314	0.626127	0	0	2.03248	2.02674	1.32243	0.63	0	0	2.20174	2.17507	1.75915	0.493849	0	0
	19.76	2.02858	2.02885	1.40672	0.754507	0	0	2.06131	2.04914	1.38731	0.618502	0	0	2.04577	2.02937	1.29864	0.617827	0	0	2.1976	2.17484	1.78586	0.514251	0	0
	19.77	2.01898	2.03227	1.39302	0.746157	0	0	2.05975	2.04652	1.43038	0.614276	0	0	2.04912	2.03365	1.28606	0.604758	0	0	2.1929	2.16907	1.81025	0.537472	0	0
	19.78	2.01576	2.03425	1.39188	0.737304	0	0	2.0573	2.04544	1.47438	0.611646	0	0	2.04911	2.03464	1.28485	0.592959	0	0	2.18649	2.17583	1.83253	0.560829	0	0
	19.79	2.01445	2.03504	1.40139	0.729755	0	0	2.05486	2.04027	1.53057	0.613418	0	0	2.05749	2.03332	1.29829	0.581457	0	0	2.18737	2.17684	1.85619	0.586282	0	0
	19.8	2.01071	2.03742	1.42338	0.723642	0	0	2.05882	2.03801	1.58327	0.618504	0	0	2.06343	2.03595	1.32523	0.570874	0	0	2.18771	2.17112	1.87044	0.61321	0	0
	19.81	2.00621	2.03622	1.45548	0.719281	0	0	2.05476	2.03908	1.64154	0.627599	0	0	2.06687	2.03593	1.3552	0.562395	0	0	2.19404	2.16992	1.88434	0.642105	0	0
	19.82	2.00101	2.03979	1.49109	0.718786	0	0	2.05393	2.03542	1.6903	0.639057	0	0	2.06443	2.03528	1.40095	0.556729	0	0	2.20041	2.17234	1.88638	0.670442	0	0
	19.83	1.99876	2.04138	1.52832	0.7214	0	0	2.05716	2.03801	1.73048	0.653767	0	0	2.05861	2.03916	1.45347	0.553166	0	0	2.21	2.17092	1.87593	0.698789	0	0
	19.84	1.99711	2.03979	1.56235	0.726573	0	0	2.04581	2.03874	1.75416	0.67005	0	0	2.06037	2.03981	1.50353	0.554238	0	0	2.21904	2.16637	1.84979	0.724973	0	0
	19.85	1.99242	2.03581	1.58275	0.733759	0	0	2.04821	2.04097	1.76197	0.687092	0	0	2.06453	2.04211	1.5513	0.558086	0	0	2.23528	2.17529	1.80913	0.748152	0	0
	19.86	1.98772	2.03383	1.59219	0.741552	0	0	2.04259	2.04212	1.75011	0.703236	0	0	2.07277	2.0395	1.58748	0.563365	0	0	2.25367	2.18079	1.75818	0.767661	0	0
	19.87	1.99015	2.02783	1.58974	0.748346	0	0	2.03862	2.04952	1.72169	0.717018	0	0	2.07851	2.03873	1.60285	0.570826	0	0	2.28035	2.18059	1.7032	0.781404	0	0
	19.88	1.99134	2.02801	1.58203	0.754332	0	0	2.03705	2.05433	1.67789	0.728197	0	0	2.07823	2.03473	1.60817	0.577205	0	0	2.31323	2.17653	1.64842	0.791463	0	0
	19.89	1.99135	2.03004	1.56966	0.758631	0	0	2.03142	2.06097	1.62403	0.736023	0	0	2.08474	2.03695	1.6026	0.582501	0	0	2.34381	2.17914	1.59215	0.797912	0	0
	19.9	1.99776	2.03204	1.55298	0.763061	0	0	2.01781	2.06019	1.56927	0.740032	0	0	2.0912	2.03718	1.5833	0.587811	0	0	2.3778	2.18563	1.54177	0.801427	0	0
	19.91	1.99779	2.03365	1.53393	0.766437	0	0	2.01947	2.05909	1.51436	0.740147	0	0	2.11109	2.04231	1.56138	0.59156	0	0	2.40184	2.18606	1.49549	0.800738	0	0
	19.92	2.00417	2.03343	1.51643	0.76727	0	0	2.00988	2.0655	1.46783	0.737633	0	0	2.12924	2.04159	1.53676	0.593717	0	0	2.4169	2.18438	1.45714	0.796397	0	0
	19.93	2.01411	2.03082	1.49203	0.766453	0	0	2.01228	2.06602	1.42994	0.732471	0	0	2.13819	2.0399	1.5114	0.594073	0	0	2.42133	2.18189	1.43322	0.789843	0	0
	19.94	2.01237	2.03261	1.46997	0.7645	0	0	2.01145	2.0646	1.40788	0.72645	0	0	2.14633	2.04116	1.48791	0.592603	0	0	2.43026	2.18469	1.42305	0.782529	0	0
	19.95	2.00361	2.03163	1.45642	0.760214	0	0	2.00245	2.05945	1.39818	0.719183	0	0	2.14529	2.03745	1.46621	0.590945	0	0	2.42633	2.18082	1.43541	0.777457	0	0
	19.96	2.0019	2.02683	1.44776	0.75571	0	0	2.0001	2.05658	1.40463	0.712734	0	0	2.14275	2.03833	1.45134	0.588237	0	0	2.41352	2.18295	1.45988	0.773116	0	0
	19.97	2.0031	2.02624	1.44333	0.751703	0	0	2.00485	2.05374	1.42019	0.707333	0	0	2.15531	2.03609	1.44897	0.584431	0	0	2.40293	2.18888	1.49091	0.773214	0	0
[truncated: 1,002 more rows]

## Sheet: S1E
	Vglut2		Calb1		Aldh1a1 - Type 2		Aldh1a1 - Type 1
Lag (s)	470	405	470	405	470	405	470	405
-1	-0.0196312	-0.0086771	0.0280675	-0.00506031	2.19059	2.04527	-0.00958195	0.002148
-0.99	-0.0205921	-0.00759694	0.0293586	-0.00313434	2.17321	2.0475	-0.00976858	0.00214588
-0.98	-0.020851	-0.00443533	0.0306358	-0.00235736	2.16585	2.04576	-0.00997444	0.000477334
-0.97	-0.0210861	-0.00128401	0.0319624	-0.00171483	2.14095	2.04143	-0.0101481	-0.000587242
-0.96	-0.0210597	0.000810932	0.0328832	-0.00159847	2.1361	2.04329	-0.0103937	-0.00115158
-0.95	-0.0209497	0.00216265	0.0338059	-0.00075916	2.13196	2.04157	-0.0106416	-0.00149774
-0.94	-0.0207685	0.00317489	0.0344813	-0.000761803	2.12137	2.03953	-0.0111825	-0.00162719
-0.93	-0.0210596	0.00372294	0.0353923	-0.000637482	2.11918	2.03913	-0.0117476	-0.00186748
-0.92	-0.0198937	0.00262863	0.035893	-7.3118e-05	2.11847	2.04099	-0.0126866	-0.00202596
-0.91	-0.0188073	9.64441e-05	0.0364975	0.00104098	2.10277	2.03451	-0.0137429	-0.00197445
-0.9	-0.0179167	-0.00031306	0.0368784	-4.20194e-05	2.10106	2.02803	-0.0148924	-0.00164225
-0.89	-0.0163448	0.00127772	0.0372572	-0.000370138	2.10257	2.02185	-0.0158513	-0.00212675
-0.88	-0.0143997	0.000241567	0.0372814	-0.000491518	2.09416	2.0313	-0.0169399	-0.00096821
-0.87	-0.0142983	-0.0012462	0.0375948	-0.00186117	2.10083	2.03429	-0.0176758	-0.00108856
-0.86	-0.0138505	-0.00216529	0.0376437	-0.0034213	2.09579	2.03363	-0.0181365	-0.00131067
-0.85	-0.0131766	-0.00260178	0.0379175	-0.00314679	2.08331	2.033	-0.0184946	-0.0019113
-0.84	-0.0126692	-0.00504284	0.0384862	-0.00343789	2.08481	2.03339	-0.0188329	-0.0018688
-0.83	-0.0121646	-0.00570982	0.0390935	-0.00300772	2.07811	2.03474	-0.0191957	-0.00230573
-0.82	-0.0103498	-0.00350229	0.0398857	-0.00200506	2.06653	2.0387	-0.0192598	-0.00277006
-0.81	-0.0089026	0.000421306	0.0404725	-0.00076539	2.07644	2.04615	-0.019347	-0.00363272
-0.8	-0.00732181	0.00211659	0.04066	-0.00114052	2.07248	2.0485	-0.0191496	-0.00468023
-0.79	-0.00547002	0.00395142	0.0398718	-0.000531297	2.07022	2.04855	-0.0187753	-0.00542013
-0.78	-0.00368444	0.00435943	0.0397196	-0.00147074	2.06461	2.0418	-0.0177916	-0.00689953
-0.77	-0.00208175	0.00360906	0.0382008	-0.0030372	2.06302	2.03921	-0.0168099	-0.00892371
-0.76	-0.00109375	0.00185836	0.0371845	-0.00502036	2.06482	2.03898	-0.0155933	-0.00999868
-0.75	0.000228242	0.000210885	0.0355413	-0.00535713	2.06329	2.03835	-0.0138541	-0.010766
-0.74	0.00200433	-0.000246282	0.0343037	-0.00628614	2.0619	2.03703	-0.012023	-0.0108188
-0.73	0.0038098	0.00114648	0.0322901	-0.00606513	2.0654	2.03411	-0.0104896	-0.00999314
-0.72	0.00432365	0.00055919	0.0308728	-0.00340917	2.07116	2.02891	-0.00872899	-0.00810769
-0.71	0.00563197	-0.000733143	0.0291823	-0.00107335	2.06791	2.0283	-0.00703155	-0.00616715
-0.7	0.00693537	-0.000542419	0.0277082	0.00133966	2.07455	2.02602	-0.00597282	-0.004042
-0.69	0.00681254	-0.0011945	0.0265378	0.00419191	2.07622	2.02572	-0.00470381	-0.0019812
-0.68	0.00672989	-0.00334432	0.0251031	0.00571391	2.08536	2.0248	-0.00349967	-0.000755972
-0.67	0.00813006	-0.00316149	0.0242657	0.00535234	2.08624	2.03036	-0.00271335	0.000997702
-0.66	0.00923215	-0.00190834	0.022931	0.00544399	2.08045	2.03394	-0.00218937	0.00206333
-0.65	0.00970946	-0.00166961	0.0222465	0.00500784	2.10291	2.03976	-0.00189657	0.0013851
-0.64	0.010755	-0.00186774	0.021662	0.00413088	2.11621	2.04296	-0.00226612	0.000374358
-0.63	0.0117846	-0.000633721	0.0214751	0.00239023	2.12951	2.04556	-0.00269692	-0.00130193
-0.62	0.0119917	-0.00197839	0.0211202	0.000957637	2.12721	2.04787	-0.00320276	-0.00411054
-0.61	0.0119978	-0.00464292	0.0215163	0.000273546	2.1389	2.05145	-0.00366365	-0.00583434
-0.6	0.01135	-0.00579632	0.0222745	-0.000293244	2.14816	2.05594	-0.00400792	-0.0069636
-0.59	0.0102829	-0.00618246	0.0228483	-0.000128513	2.1757	2.05398	-0.00438689	-0.00864371
-0.58	0.00972475	-0.00530652	0.0235023	0.00109053	2.20571	2.05554	-0.00468429	-0.00981537
-0.57	0.00951577	-0.00312477	0.024875	0.00350354	2.24402	2.05254	-0.00506302	-0.00986139
-0.56	0.00920476	1.47655e-05	0.0261906	0.00417733	2.29042	2.0551	-0.0055658	-0.0106688
-0.55	0.00980199	0.00394996	0.026994	0.00336831	2.3293	2.05095	-0.00620527	-0.0104134
-0.54	0.0112941	0.00661271	0.0281288	0.00178872	2.36653	2.04809	-0.00686451	-0.0106265
-0.53	0.0120907	0.00604981	0.0290245	0.000129034	2.39303	2.04099	-0.00774501	-0.00965047
-0.52	0.0129999	0.00631686	0.0295178	-0.0009243	2.44108	2.04263	-0.00859448	-0.00815306
-0.51	0.0149077	0.00637272	0.0299664	-0.00255085	2.46597	2.03651	-0.00971261	-0.00576071
-0.5	0.0175796	0.0027452	0.0309787	-0.000489745	2.49005	2.033	-0.0108207	-0.00306607
-0.49	0.0201324	0.00188617	0.0317513	0.00187543	2.49988	2.03692	-0.0120432	3.69635e-05
-0.48	0.0233844	0.0031257	0.0331094	0.00406791	2.49489	2.036	-0.0134507	0.00313542
-0.47	0.0270059	0.00233772	0.0343898	0.00410406	2.47964	2.03287	-0.0152331	0.00476857
-0.46	0.0301449	0.00263538	0.0359117	0.00498353	2.46786	2.02451	-0.0167057	0.00622194
-0.45	0.0327573	0.00539302	0.037454	0.00336158	2.42941	2.02489	-0.0182357	0.00666203
-0.44	0.0357043	0.00445972	0.0393698	0.000989394	2.39603	2.02528	-0.0199315	0.00657013
-0.43	0.0382136	0.00280246	0.0415703	-0.000187185	2.376	2.03216	-0.0214264	0.00534222
-0.42	0.0406294	0.00221428	0.0436182	-0.0021658	2.3477	2.03058	-0.0229507	0.00416891
-0.41	0.0429219	-0.000153821	0.0464569	-0.00351086	2.32348	2.03062	-0.0247305	0.00261055
-0.4	0.045201	-0.00146884	0.0491542	-0.00410331	2.29839	2.03583	-0.0268469	0.000683613
-0.39	0.047206	-0.00281576	0.0523701	-0.00412313	2.27252	2.03489	-0.0289583	-0.000333173
-0.38	0.0490851	-0.00569877	0.0556463	-0.00432902	2.255	2.03917	-0.0314537	-0.00183548
-0.37	0.0515003	-0.00820144	0.0599444	-0.0031564	2.23266	2.03956	-0.0341878	-0.00187445
-0.36	0.0543451	-0.00916107	0.0641711	-0.00127142	2.21046	2.04434	-0.0372268	-0.00279891
-0.35	0.0565202	-0.0130265	0.0683801	-0.00147132	2.19665	2.04622	-0.0405767	-0.00327772
-0.34	0.0590277	-0.0166466	0.0731767	-0.00102407	2.18437	2.04424	-0.044014	-0.00435588
-0.33	0.0616827	-0.0169125	0.0782489	-0.00228751	2.16866	2.04386	-0.0475543	-0.00380484
-0.32	0.0634777	-0.0153236	0.0831433	-0.00196326	2.15471	2.04868	-0.050839	-0.0049151
-0.31	0.0653772	-0.0148773	0.0883736	-0.00450378	2.15159	2.0461	-0.0537156	-0.00522341
-0.3	0.0679216	-0.0139613	0.094234	-0.00326269	2.1442	2.04383	-0.0558676	-0.00498817
-0.29	0.0698583	-0.0116434	0.0997599	-0.00240104	2.14102	2.04412	-0.0576834	-0.00427336
-0.28	0.072707	-0.0113149	0.105478	0.00045002	2.13766	2.04014	-0.0589948	-0.00401299
-0.27	0.0756789	-0.0123627	0.111499	0.00114664	2.14692	2.04427	-0.0596963	-0.00269171
-0.26	0.0779002	-0.0115497	0.118026	0.00400265	2.14944	2.04202	-0.0601942	-0.00179461
-0.25	0.0806612	-0.0105901	0.124255	0.00558619	2.15998	2.04335	-0.0603595	-0.00199468
-0.24	0.0843632	-0.00785502	0.130234	0.00432498	2.17974	2.05049	-0.0605155	-0.00140226
-0.23	0.0880782	-0.00501094	0.136148	0.00371859	2.20616	2.04693	-0.0602676	-0.00209432
-0.22	0.0934719	-0.00122961	0.141414	0.00205052	2.23338	2.03853	-0.0605515	-0.00344924
-0.21	0.099956	0.00206867	0.145861	-0.00134846	2.25894	2.0424	-0.061126	-0.00396839
-0.2	0.10798	0.00539745	0.150584	-0.0053197	2.2996	2.04403	-0.0625662	-0.00278729
-0.19	0.11641	0.00935982	0.154911	-0.00602523	2.34348	2.04373	-0.0646961	-0.00285613
-0.18	0.125928	0.0141793	0.159341	-0.00570551	2.39733	2.04604	-0.0684321	-0.00194353
-0.17	0.136083	0.0165754	0.163724	-0.00468111	2.45361	2.04479	-0.0730314	-0.00151699
-0.16	0.14764	0.0183514	0.167325	-0.000993378	2.51245	2.04226	-0.0790104	-0.00143875
-0.15	0.159662	0.0226757	0.168801	0.00219022	2.56916	2.03907	-0.0859649	-0.00204036
-0.14	0.17221	0.0255297	0.168513	0.00437199	2.61657	2.03299	-0.0936148	-0.0032573
-0.13	0.18463	0.0257631	0.164991	0.004059	2.65142	2.03792	-0.101502	-0.00429493
-0.12	0.196306	0.0232555	0.158571	0.00403752	2.67634	2.0399	-0.109353	-0.00537356
-0.11	0.206647	0.0207953	0.149793	0.00180778	2.69209	2.03992	-0.116776	-0.00600454
-0.1	0.216036	0.0160369	0.139453	0.000403227	2.69625	2.03803	-0.12332	-0.00653674
-0.09	0.224215	0.0101378	0.12795	-0.00128387	2.69291	2.04063	-0.128754	-0.00599417
-0.08	0.229934	0.00562843	0.115628	-0.00130232	2.67789	2.03999	-0.132247	-0.00394174
-0.07	0.233421	0.00559766	0.102537	0.000119999	2.65048	2.03774	-0.134102	-0.000757574
-0.06	0.234452	0.0029107	0.0887675	0.00220224	2.61807	2.04423	-0.133306	0.00400402
-0.05	0.230569	-0.00241795	0.0730338	0.0054108	2.57973	2.04688	-0.130135	0.00887174
-0.04	0.221591	-0.0141449	0.0554005	0.00791161	2.53318	2.05303	-0.124212	0.0127534
-0.03	0.208944	-0.0290091	0.0350065	0.00946459	2.49413	2.05044	-0.116079	0.0147229
-0.02	0.19028	-0.0489178	0.0112427	0.00796335	2.46003	2.04923	-0.105181	0.0171136
-0.01	0.167172	-0.066752	-0.0146081	0.00585025	2.42764	2.05048	-0.0925676	0.0164377
0	0.141796	-0.0809773	-0.0408493	0.00185621	2.39106	2.05106	-0.0781765	0.0136818
0.01	0.114955	-0.0862218	-0.0654684	-0.00132226	2.36365	2.04715	-0.0626255	0.0109868
0.02	0.0867521	-0.084492	-0.0873701	-0.00464927	2.32878	2.05262	-0.0456774	0.00751565
0.03	0.0597087	-0.0780247	-0.105293	-0.0038166	2.29885	2.05385	-0.0274167	0.00227519
0.04	0.0325581	-0.0730476	-0.120403	-0.00252397	2.26052	2.05059	-0.00807351	-0.000993285
0.05	0.0057303	-0.0690596	-0.132447	0.000491803	2.23562	2.04693	0.0122973	-0.00353677
0.06	-0.0201492	-0.0658584	-0.143025	0.00635576	2.21409	2.042	0.033539	-0.00635194
0.07	-0.0443918	-0.0646502	-0.152582	0.0120857	2.18507	2.04777	0.0550773	-0.00806127
0.08	-0.066798	-0.0601259	-0.162123	0.0147742	2.1635	2.04703	0.0762611	-0.00977534
0.09	-0.0856436	-0.0505299	-0.171288	0.0175686	2.14938	2.05002	0.0971277	-0.0127533
0.1	-0.101889	-0.0390784	-0.180408	0.0161247	2.13688	2.05652	0.117218	-0.0147608
0.11	-0.115707	-0.0277687	-0.189284	0.0130092	2.11783	2.06071	0.136077	-0.0167922
0.12	-0.127015	-0.0168208	-0.19683	0.00902103	2.10714	2.05719	0.153508	-0.0181868
0.13	-0.137247	-0.0117562	-0.20274	0.00557107	2.09721	2.06016	0.169487	-0.0186266
0.14	-0.14704	-0.0110542	-0.206522	0.00202515	2.08733	2.06111	0.183273	-0.0182647
0.15	-0.155195	-0.0112722	-0.208765	0.00156377	2.08988	2.0647	0.19494	-0.0167215
0.16	-0.161811	-0.0113441	-0.208698	0.0015075	2.08569	2.06567	0.204145	-0.0147836
0.17	-0.167419	-0.00934449	-0.208331	0.00207726	2.08829	2.05919	0.210804	-0.0133978
0.18	-0.171447	-0.00487948	-0.206587	0.00299084	2.0925	2.06144	0.214296	-0.0114673
0.19	-0.173466	0.0021211	-0.205319	0.00321989	2.09339	2.0585	0.214732	-0.00959725
0.2	-0.17488	0.0114767	-0.203458	0.00396106	2.08256	2.05328	0.211736	-0.00820889
0.21	-0.176321	0.0195485	-0.201554	0.00386972	2.0801	2.05043	0.205539	-0.00684261
0.22	-0.177552	0.0243972	-0.198999	0.00416479	2.0792	2.04753	0.196017	-0.00541023
0.23	-0.177813	0.0276809	-0.196734	0.00436801	2.08576	2.04526	0.18394	-0.00505833
0.24	-0.177961	0.0313605	-0.192705	0.00473949	2.10128	2.0469	0.169367	-0.00450242
0.25	-0.177788	0.0344684	-0.187817	0.00443345	2.09597	2.04595	0.15341	-0.00381516
0.26	-0.176095	0.0386919	-0.182303	0.00507776	2.10751	2.04407	0.13647	-0.00224858
0.27	-0.174203	0.0418817	-0.176026	0.00610605	2.11379	2.04318	0.119209	-0.000993293
0.28	-0.172174	0.0481788	-0.168592	0.00795576	2.11441	2.04513	0.102362	0.00133098
0.29	-0.169408	0.0533295	-0.161298	0.00934921	2.10999	2.04514	0.0865056	0.00419575
0.3	-0.166325	0.0543622	-0.154074	0.010982	2.12964	2.04003	0.0718467	0.00656809
0.31	-0.163324	0.0526326	-0.147004	0.0117745	2.14524	2.04069	0.0590497	0.00834614
0.32	-0.159068	0.0516495	-0.139987	0.0106598	2.16413	2.0407	0.0483397	0.00927348
0.33	-0.154452	0.0501486	-0.133644	0.00913356	2.17067	2.03979	0.0394864	0.00974888
0.34	-0.150212	0.0478283	-0.126985	0.00777171	2.17905	2.04116	0.0324744	0.00848776
0.35	-0.145525	0.0465638	-0.120724	0.00610561	2.19409	2.03737	0.0271339	0.00822236
0.36	-0.140146	0.0464522	-0.114535	0.00602632	2.19563	2.03643	0.0227374	0.00875058
0.37	-0.135895	0.0476601	-0.10867	0.00608579	2.20158	2.03909	0.0195281	0.0106242
0.38	-0.13175	0.046282	-0.102255	0.00424856	2.20982	2.03612	0.0169886	0.0112864
0.39	-0.12683	0.0438284	-0.0963136	0.00296728	2.21484	2.03187	0.0151835	0.0134131
0.4	-0.122343	0.0404024	-0.0905531	0.00262704	2.21321	2.03089	0.013554	0.0151021
0.41	-0.119115	0.036942	-0.0851553	0.000466152	2.20403	2.03183	0.011945	0.0150313
0.42	-0.115466	0.0338362	-0.0797486	-0.00176248	2.19243	2.03507	0.0101564	0.0137758
0.43	-0.111507	0.0319267	-0.0748365	-0.00280141	2.1909	2.03403	0.00808801	0.0135237
0.44	-0.10815	0.031205	-0.0697437	-0.00282297	2.186	2.03203	0.00558076	0.0123969
0.45	-0.10453	0.0323471	-0.0644923	-0.00388048	2.17018	2.03707	0.00307315	0.0106387
0.46	-0.100438	0.0326794	-0.0594677	-0.00488593	2.16784	2.04186	0.000766662	0.0101342
0.47	-0.0960905	0.0317852	-0.0544072	-0.00534003	2.1646	2.04532	-0.00155958	0.00990634
0.48	-0.0921134	0.0323554	-0.0492325	-0.00385185	2.15471	2.04669	-0.00323724	0.00943191
0.49	-0.0881472	0.0316725	-0.04425	-0.00361786	2.1565	2.05128	-0.00447331	0.00859094
0.5	-0.0845081	0.030692	-0.039214	-0.00279668	2.14923	2.05612	-0.0052116	0.00815241
0.51	-0.0800485	0.0331312	-0.0344265	-0.000353835	2.15763	2.05745	-0.00533953	0.00760172
0.52	-0.0758445	0.0360365	-0.0289464	0.00139337	2.1495	2.05288	-0.00466125	0.00795485
0.53	-0.0713641	0.0373623	-0.0246177	0.00148931	2.14043	2.05841	-0.00398017	0.00828731
0.54	-0.0670411	0.0398803	-0.020216	0.00252272	2.14381	2.05582	-0.00281421	0.010453
0.55	-0.0622211	0.0419779	-0.0162906	0.0027152	2.15976	2.05232	-0.00172895	0.0120275
0.56	-0.0581027	0.0419431	-0.0119374	0.00248933	2.18313	2.04942	-0.000783698	0.0123643
0.57	-0.0541014	0.0414956	-0.00919128	0.00285024	2.21529	2.04429	-0.000406004	0.0126394
0.58	-0.0504074	0.038982	-0.00588664	0.00410577	2.26498	2.05079	-0.000584116	0.0123662
0.59	-0.0468196	0.0352499	-0.00376604	0.0039588	2.32132	2.05146	-0.00136303	0.0116476
0.6	-0.0438411	0.0336535	-0.00234753	0.0051838	2.38268	2.05215	-0.0026554	0.0110369
0.61	-0.0405063	0.0304401	-0.00141996	0.00471719	2.43816	2.04633	-0.00450081	0.0116332
0.62	-0.0377409	0.0265478	-0.000923954	0.00706516	2.49777	2.048	-0.00673871	0.0112694
0.63	-0.0348277	0.0247737	-0.000922998	0.00638605	2.56071	2.04279	-0.00892142	0.0115795
0.64	-0.0316184	0.0242206	-0.000980059	0.00731944	2.6022	2.04282	-0.0112331	0.0115626
0.65	-0.0282001	0.0209956	-0.00069817	0.00687825	2.63695	2.04444	-0.0132556	0.0109877
0.66	-0.0256577	0.0184524	-0.00107669	0.00795261	2.66254	2.04382	-0.0147573	0.00929868
0.67	-0.0224022	0.0176145	-0.000640917	0.00606139	2.66851	2.04445	-0.0155997	0.00740425
0.68	-0.0192724	0.0153044	8.82537e-05	0.00693295	2.66203	2.04218	-0.0159375	0.00538267
0.69	-0.0174238	0.011999	0.000364555	0.00604268	2.63471	2.04032	-0.015479	0.00339023
0.7	-0.015392	0.0098988	0.000194851	0.00619097	2.60648	2.04058	-0.0143164	0.0015965
0.71	-0.0122844	0.00671979	-9.70717e-05	0.0062216	2.56586	2.04507	-0.0127568	0.001364
0.72	-0.0100425	0.00521529	-0.00134851	0.0063102	2.53348	2.04371	-0.01097	0.00135024
0.73	-0.0088709	0.00420937	-0.00349776	0.00644103	2.4878	2.04433	-0.00890694	0.0013325
0.74	-0.00707537	0.00317189	-0.00529115	0.00789248	2.45788	2.04619	-0.00676954	0.00203075
0.75	-0.00525935	0.00355733	-0.00685853	0.00783689	2.41633	2.04483	-0.00476527	0.00243447
0.76	-0.00487682	0.00659627	-0.00789852	0.00883436	2.38057	2.04538	-0.00310691	0.00336954
0.77	-0.00461951	0.00649919	-0.00890718	0.0102347	2.3515	2.04499	-0.0016042	0.00466009
0.78	-0.00374655	0.00585229	-0.0090767	0.0107725	2.32407	2.043	-0.000385946	0.00566277
0.79	-0.00348462	0.00763168	-0.00842048	0.0107814	2.29667	2.04549	0.000455706	0.00640978
0.8	-0.0040175	0.00757434	-0.00804865	0.010831	2.27432	2.04165	0.000997645	0.00791363
0.81	-0.00430702	0.00682124	-0.00770128	0.012194	2.26117	2.04039	0.00154419	0.00797162
0.82	-0.00454066	0.00609955	-0.00736484	0.0119908	2.23805	2.03948	0.00172631	0.00832673
0.83	-0.00442377	0.00708626	-0.0074021	0.0123702	2.22248	2.03821	0.00190983	0.00914461
0.84	-0.00390634	0.00607904	-0.00826733	0.0123057	2.19936	2.03667	0.0019864	0.00868512
0.85	-0.00378154	0.00530171	-0.00849407	0.0121999	2.18957	2.0367	0.00235806	0.00778874
0.86	-0.00355623	0.00387665	-0.00908224	0.0105616	2.17321	2.03194	0.00265664	0.00657661
0.87	-0.00296917	0.00178283	-0.00890545	0.010865	2.15605	2.03327	0.00329689	0.00524479
0.88	-0.0032913	-0.00119451	-0.00858505	0.0101964	2.13892	2.03133	0.00414169	0.00378772
0.89	-0.00341075	-0.00255496	-0.00848074	0.0103607	2.12762	2.0294	0.00516835	0.00339334
0.9	-0.00272913	-0.00297909	-0.00838154	0.010482	2.11759	2.03139	0.00627942	0.00286268
0.91	-0.001698	-0.00307311	-0.0077471	0.0115049	2.11015	2.03172	0.00727618	0.00315962
0.92	-0.00138665	-0.00338426	-0.00697404	0.0101301	2.11591	2.03856	0.00833606	0.00330913
0.93	-0.000766959	-1.35669e-05	-0.00681807	0.00944457	2.12328	2.04411	0.00928413	0.0033397
0.94	-0.000164359	0.00269415	-0.00580365	0.00829067	2.13896	2.04671	0.0101628	0.00395165
0.95	-0.000285125	0.00242398	-0.00461694	0.00626777	2.15642	2.04547	0.0108612	0.00481078
0.96	-0.000935741	0.00348014	-0.00356127	0.00329729	2.17464	2.04842	0.0115891	0.00552311
0.97	-0.00166067	0.00738286	-0.00295649	0.00175715	2.19942	2.04427	0.0122919	0.0061125
0.98	-0.0017969	0.00739886	-0.00163773	0.000240391	2.22915	2.04665	0.0126009	0.00665316
0.99	-0.00213324	0.00673695	-0.000308003	-0.0014599	2.26796	2.04703	0.0128432	0.00636515
1	-0.00258479	0.00856124	0.000525744	-0.000586655	2.3006	2.0503	0.0127509	0.00572779
2.01	2.04513	2.01094	2.2505	2.16305	2.32721	2.04639	2.25399	2.12318
2.02	2.04043	2.00953	2.25024	2.16361	2.34891	2.04859	2.26232	2.1271
2.03	2.04103	2.0079	2.25838	2.16784	2.36154	2.04566	2.27141	2.12686
2.04	2.0312	2.00835	2.24182	2.17131	2.36748	2.04565	2.27482	2.12613
2.05	2.0237	2.01093	2.22726	2.17707	2.36753	2.04496	2.27969	2.12591
2.06	2.01205	2.01071	2.2211	2.15983	2.36838	2.04751	2.28712	2.12781
2.07	1.99879	2.01151	2.2107	2.15145	2.35931	2.04784	2.28883	2.12972
2.08	1.99065	2.01628	2.22122	2.15788	2.34691	2.04679	2.28542	2.12946
2.09	1.98777	2.01967	2.23362	2.14742	2.3278	2.04899	2.29044	2.12921
2.1	1.98357	2.02227	2.21082	2.14648	2.30433	2.0457	2.29048	2.12603
2.11	1.99055	2.02385	2.20443	2.14942	2.28105	2.04641	2.29039	2.12657
2.12	1.99343	2.02607	2.21483	2.15013	2.25363	2.03962	2.29124	2.12476
2.13	1.98999	2.02527	2.21472	2.14726	2.2311	2.03707	2.28963	2.12398
2.14	1.9882	2.01945	2.22512	2.14363	2.20939	2.03485	2.28712	2.12614
2.15	1.98823	2.01704	2.25608	2.13029	2.19451	2.03137	2.28566	2.13041
2.16	1.9877	2.01706	2.25809	2.15024	2.1737	2.02985	2.27894	2.12913
2.17	1.99518	2.01905	2.25986	2.15694	2.15284	2.03374	2.27562	2.1305
2.18	2.00156	2.01945	2.25549	2.16663	2.13454	2.03093	2.27321	2.12982
2.19	1.99988	2.01866	2.25572	2.1703	2.12205	2.02616	2.25821	2.12755
2.2	1.99637	2.01604	2.26612	2.17848	2.10057	2.02142	2.2566	2.13247
2.21	1.98878	2.01426	2.26199	2.18519	2.08726	2.02541	2.24992	2.13152
2.22	1.98708	2.01206	2.25561	2.18017	2.07814	2.02622	2.23582	2.13162
2.23	1.98011	2.01128	2.25762	2.17578	2.07154	2.02723	2.2291	2.1355
2.24	1.97838	2.01628	2.26152	2.17798	2.06755	2.02694	2.22162	2.13507
2.25	1.97714	2.01712	2.23067	2.18692	2.06425	2.03569	2.21736	2.13359
2.26	1.97884	2.01831	2.21601	2.17511	2.05443	2.04024	2.21083	2.13425
2.27	1.97766	2.01652	2.20372	2.17144	2.05305	2.04129	2.20922	2.13408
2.28	1.9834	2.01613	2.21448	2.16102	2.04958	2.0462	2.20917	2.12985
2.29	1.99714	2.01487	2.21235	2.15874	2.04369	2.04886	2.21007	2.13309
2.3	2.0029	2.0176	2.21424	2.15271	2.05368	2.05695	2.20089	2.13229
2.31	2.01093	2.01735	2.19971	2.14524	2.04623	2.05606	2.19682	2.13258
2.32	2.01896	2.01852	2.19781	2.14141	2.05119	2.05644	2.19758	2.1347
2.33	2.03447	2.02204	2.17311	2.13689	2.05282	2.05907	2.19521	2.13417
2.34	2.04895	2.01839	2.15657	2.12811	2.05355	2.06231	2.19687	2.13151
2.35	2.05529	2.01951	2.18139	2.12148	2.05341	2.0614	2.19351	2.13204
2.36	2.07033	2.02027	2.20431	2.12519	2.06157	2.05882	2.19928	2.13233
2.37	2.07775	2.02121	2.20845	2.13185	2.06881	2.05559	2.1909	2.12864
2.38	2.07878	2.01978	2.17713	2.13121	2.06902	2.04908	2.18759	2.13426
2.39	2.07292	2.01843	2.1665	2.14824	2.06499	2.04904	2.18499	2.13561
2.4	2.07213	2.01808	2.16862	2.15203	2.0708	2.04741	2.18328	2.13405
2.41	2.06687	2.01707	2.17701	2.15215	2.07835	2.04794	2.1866	2.13434
2.42	2.07087	2.0141	2.18585	2.1565	2.08173	2.0492	2.18168	2.13437
2.43	2.06964	2.00975	2.21492	2.16986	2.08353	2.05017	2.17505	2.13223
2.44	2.066	2.01254	2.21516	2.18163	2.08195	2.05119	2.16999	2.13441
2.45	2.05833	2.01098	2.20263	2.18678	2.08872	2.05121	2.16833	2.13579
2.46	2.04604	2.00899	2.20476	2.17935	2.08128	2.05316	2.15929	2.13816
2.47	2.03728	2.00762	2.20488	2.16677	2.08678	2.05411	2.16095	2.14003
2.48	2.03493	2.00901	2.22745	2.16816	2.09166	2.05378	2.1626	2.14165
2.49	2.02909	2.01281	2.25049	2.15339	2.1033	2.05443	2.15683	2.14242
2.5	2.02554	2.01201	2.25475	2.15414	2.09327	2.05285	2.15356	2.14372
2.51	2.02587	2.01144	2.27555	2.15557	2.09313	2.05189	2.15271	2.14504
2.52	2.01641	2.01144	2.27274	2.1542	2.08483	2.04992	2.15512	2.14314
2.53	2.00989	2.00984	2.26411	2.14828	2.0913	2.04896	2.15924	2.14151
2.54	2.00281	2.01006	2.28881	2.15123	2.09617	2.04602	2.15759	2.1404
2.55	2.00555	2.01147	2.29496	2.1565	2.08193	2.04574	2.15669	2.1377
2.56	2.00762	2.0135	2.30938	2.16695	2.09598	2.04741	2.16071	2.13556
2.57	2.00862	2.01129	2.31115	2.1766	2.09039	2.04809	2.16663	2.13525
2.58	2.00265	2.01108	2.31978	2.18187	2.09633	2.05236	2.15579	2.13016
2.59	1.99902	2.00549	2.33621	2.18933	2.09051	2.05017	2.15825	2.12748
2.6	1.99556	2.00348	2.36516	2.19375	2.09391	2.04992	2.15905	2.12618
2.61	1.99677	2.00444	2.38561	2.19297	2.09998	2.04935	2.14916	2.12432
2.62	1.99725	2.00539	2.41054	2.20777	2.1	2.04524	2.14836	2.12379
2.63	1.99841	2.00674	2.43548	2.21342	2.09513	2.04466	2.145	2.12517
2.64	2.00015	2.01165	2.446	2.22202	2.09197	2.04312	2.13927	2.12623
2.65	1.99314	2.0116	2.46053	2.23205	2.09713	2.04313	2.13525	2.12811
2.66	1.98682	2.0105	2.47306	2.24073	2.09974	2.04023	2.13198	2.12918
2.67	1.98331	2.014	2.50024	2.25528	2.10163	2.0419	2.13198	2.12705
2.68	1.981	2.01216	2.52518	2.27126	2.09921	2.04389	2.13373	2.12916
2.69	1.98273	2.01786	2.51892	2.28657	2.10433	2.04578	2.13463	2.13186
2.7	1.98323	2.01543	2.51478	2.29965	2.11038	2.05056	2.14296	2.12944
2.71	1.97907	2.01758	2.52707	2.3231	2.1088	2.05111	2.13875	2.12948
2.72	1.97341	2.01775	2.54563	2.33913	2.11406	2.0562	2.13544	2.12977
2.73	1.96698	2.01993	2.55579	2.36139	2.10509	2.0558	2.1263	2.1263
2.74	1.96338	2.01355	2.56182	2.37628	2.09695	2.05641	2.12791	2.12579
2.75	1.96108	2.01175	2.56796	2.38514	2.10099	2.05672	2.12616	2.12445
2.76	1.95644	2.00776	2.5656	2.39239	2.09265	2.0531	2.12034	2.1199
2.77	1.95882	2.00641	2.58002	2.39606	2.08686	2.05111	2.12199	2.11942
2.78	1.96745	2.0064	2.57139	2.40264	2.07352	2.0523	2.12199	2.11784
2.79	1.97036	2.00405	2.56725	2.40551	2.06772	2.05005	2.12275	2.11331
2.8	1.97154	2.00663	2.56725	2.40256	2.06426	2.04556	2.11187	2.11573
2.81	1.97336	2.00507	2.56312	2.40918	2.06085	2.04268	2.11518	2.11546
2.82	1.97442	2.00451	2.5383	2.38708	2.05992	2.04338	2.11508	2.11572
2.83	1.97995	2.00311	2.52813	2.37822	2.06898	2.04503	2.12748	2.11843
2.84	1.97748	2.00112	2.52211	2.36417	2.08383	2.04666	2.12493	2.11738
2.85	1.9773	2.00092	2.51608	2.35164	2.08399	2.04307	2.12668	2.11683
2.86	1.98169	2.00512	2.51017	2.35181	2.09335	2.04697	2.12498	2.11795
2.87	1.97392	2.00371	2.50202	2.34523	2.09431	2.04504	2.11906	2.11687
2.88	1.96859	2.00032	2.49173	2.33347	2.11116	2.04252	2.11736	2.11447
2.89	1.97361	2.00071	2.49623	2.3298	2.11292	2.0452	2.11073	2.11527
2.9	1.97687	2.00131	2.48571	2.3187	2.11637	2.04395	2.10406	2.11255
2.91	1.9755	2.00089	2.47554	2.3047	2.11305	2.04859	2.10661	2.11255
2.92	1.97589	1.99886	2.48405	2.31799	2.11472	2.04566	2.10093	2.11311
2.93	1.97125	2.00026	2.47791	2.31132	2.11629	2.04339	2.08442	2.1104
2.94	1.97077	1.99946	2.46739	2.31208	2.11463	2.03725	2.08692	2.1104
2.95	1.96841	1.99926	2.47779	2.31571	2.1113	2.04027	2.07935	2.11122
2.96	1.97144	1.99748	2.48181	2.30605	2.10214	2.03548	2.07859	2.11284
2.97	1.98124	1.99829	2.46313	2.30301	2.10782	2.03907	2.07448	2.11741
2.98	1.987	2.0011	2.45687	2.28897	2.10775	2.04267	2.07026	2.11928
2.99	1.98471	1.99951	2.45037	2.26834	2.11508	2.04593	2.06359	2.11959
3	1.98183	2.00032	2.44647	2.26615	2.11245	2.04982	2.06695	2.12175
3.01	1.97601	1.99992	2.42768	2.25366	2.12408	2.0485	2.06856	2.12177
3.02	1.97838	2.00175	2.41102	2.23013	2.14308	2.04952	2.06771	2.12146
3.03	1.97441	2.00135	2.3862	2.22194	2.16649	2.04861	2.07598	2.12466
3.04	1.97606	2.00674	2.38005	2.19752	2.1997	2.05643	2.07598	2.12547
3.05	1.97963	2.00896	2.355	2.18204	2.23215	2.05889	2.07696	2.12733
3.06	1.97382	2.00637	2.30347	2.17167	2.26113	2.06626	2.07445	2.1273
3.07	1.96979	2.00337	2.27641	2.14957	2.29937	2.06528	2.07955	2.12328
3.08	1.96519	2.00555	2.2601	2.14071	2.32754	2.05906	2.08551	2.12436
3.09	1.96116	2.00675	2.23126	2.13037	2.35672	2.05477	2.09307	2.12567
3.1	1.95829	2.00572	2.19829	2.11789	2.39586	2.05833	2.09567	2.12596
3.11	1.96645	2.00492	2.18399	2.10903	2.41403	2.05898	2.09988	2.12598
3.12	1.96298	2.00313	2.15503	2.10734	2.42064	2.06223	2.1073	2.12523
3.13	1.97233	1.99854	2.1509	2.09932	2.42302	2.06479	2.10645	2.12552
3.14	1.97755	1.99596	2.13648	2.10227	2.40219	2.06317	2.11643	2.12739
3.15	1.98502	1.99535	2.12832	2.09125	2.37885	2.05708	2.11634	2.12555
3.16	1.99364	2.00231	2.15704	2.09066	2.3614	2.04808	2.12718	2.12637
3.17	1.99017	2.00691	2.16969	2.09879	2.33402	2.04911	2.1329	2.1277
3.18	1.98611	2.00194	2.17382	2.10182	2.30816	2.04854	2.13787	2.12611
3.19	1.98779	2.00531	2.18623	2.11519	2.28135	2.04957	2.14194	2.12824
3.2	1.99357	2.00593	2.18836	2.12408	2.24627	2.04412	2.15434	2.12984
3.21	1.9935	2.00774	2.18824	2.12931	2.21879	2.04289	2.15671	2.13169
3.22	1.99812	2.01314	2.19651	2.13246	2.19635	2.04168	2.16253	2.13519
3.23	1.9998	2.01554	2.18824	2.14132	2.17637	2.03951	2.17503	2.13573
3.24	1.99867	2.01815	2.19651	2.14955	2.16301	2.04153	2.17261	2.1336
3.25	2.00045	2.01754	2.18399	2.15549	2.15041	2.04292	2.18009	2.13679
3.26	2.00045	2.01177	2.17382	2.14655	2.13952	2.05115	2.18179	2.13681
3.27	2.00854	2.01017	2.1678	2.14807	2.12268	2.04863	2.17666	2.13922
3.28	2.01491	2.0116	2.15326	2.14735	2.11108	2.05228	2.18474	2.14056
3.29	2.02135	2.00702	2.15125	2.1393	2.09371	2.05302	2.1871	2.14139
3.3	2.03063	2.00446	2.14688	2.13419	2.08053	2.05533	2.18193	2.14062
3.31	2.04517	2.00286	2.12844	2.13563	2.07472	2.05818	2.18017	2.14116
3.32	2.06136	2.00147	2.13671	2.13196	2.07561	2.06068	2.18086	2.14113
3.33	2.08225	2.00249	2.15527	2.12458	2.07073	2.05799	2.1773	2.1422
3.34	2.10769	2.00002	2.14487	2.12162	2.06924	2.05601	2.17871	2.14487
3.35	2.13138	2.00275	2.15326	2.12306	2.07279	2.05529	2.18017	2.14143
3.36	2.1592	2.0039	2.13849	2.14224	2.07176	2.04543	2.19067	2.14091
3.37	2.18474	2.00461	2.13199	2.13489	2.07753	2.04308	2.18806	2.14093
3.38	2.22114	2.00731	2.12773	2.13272	2.08401	2.03813	2.17803	2.14306
3.39	2.24543	2.00568	2.13376	2.13343	2.10716	2.0374	2.1856	2.13719
3.4	2.26858	2.01058	2.14629	2.1386	2.12778	2.03707	2.18901	2.13774
3.41	2.28589	2.01112	2.15657	2.1445	2.15011	2.03389	2.19483	2.13803
3.42	2.29811	2.00865	2.15243	2.15701	2.1591	2.03009	2.19477	2.13614
3.43	2.30442	2.00737	2.13801	2.15924	2.1706	2.03278	2.19481	2.13428
3.44	2.29986	2.00601	2.15657	2.15484	2.18453	2.02994	2.18991	2.13107
3.45	2.2976	2.00641	2.15858	2.16596	2.19756	2.03591	2.18998	2.13294
3.46	2.28779	2.00563	2.17926	2.16381	2.20598	2.03867	2.18337	2.13401
3.47	2.28954	2.00607	2.19781	2.16824	2.20928	2.04561	2.1885	2.13188
3.48	2.27226	2.00409	2.22287	2.17195	2.20592	2.04897	2.19278	2.12844
3.49	2.26126	2.00593	2.21661	2.18148	2.1984	2.04977	2.18447	2.12901
3.5	2.25144	2.00096	2.21649	2.17921	2.18674	2.04691	2.17455	2.1255
3.51	2.23823	1.99959	2.2289	2.17191	2.17765	2.05574	2.16558	2.12336
3.52	2.22428	2.00102	2.24331	2.17338	2.16189	2.0555	2.15248	2.12289
3.53	2.20981	2	2.26612	2.17929	2.1527	2.05883	2.14935	2.12344
3.54	2.20401	2.00136	2.28681	2.18882	2.14113	2.05562	2.1488	2.12401
3.55	2.18956	1.99917	2.31387	2.19629	2.12699	2.05113	2.14412	2.12402
3.56	2.18268	1.9966	2.31009	2.19853	2.12455	2.0531	2.13958	2.12217
3.57	2.16475	1.995	2.31222	2.19633	2.12462	2.05221	2.14243	2.12484
3.58	2.16309	1.99701	2.31198	2.20368	2.13226	2.05447	2.13445	2.1278
3.59	2.1574	2.00056	2.31824	2.20218	2.13401	2.05546	2.13221	2.13046
3.6	2.1444	2.00179	2.31222	2.20734	2.13657	2.05482	2.1342	2.13635
3.61	2.13898	2.00316	2.30182	2.20288	2.13733	2.04641	2.13615	2.13477
3.62	2.13887	2.00135	2.28952	2.19108	2.14399	2.04579	2.1447	2.13477
3.63	2.13004	2.00236	2.28314	2.19042	2.14657	2.04711	2.14749	2.13852
3.64	2.11775	2.00002	2.24603	2.18229	2.15153	2.04972	2.14928	2.13931
3.65	2.11296	1.99624	2.21895	2.16378	2.15321	2.0497	2.15265	2.14143
3.66	2.10762	1.99805	2.22094	2.16299	2.15156	2.05326	2.14267	2.14142
3.67	2.10399	2.00165	2.2253	2.16739	2.14748	2.04966	2.13434	2.13717
3.68	2.09216	2.00025	2.22963	2.16288	2.15088	2.04579	2.13443	2.13556
3.69	2.07924	1.99766	2.24023	2.15929	2.14585	2.03573	2.12963	2.13581
3.7	2.07184	2.00242	2.24829	2.15933	2.13996	2.03449	2.12973	2.13341
3.71	2.05743	1.99986	2.26496	2.16149	2.13508	2.03572	2.12404	2.13793
3.72	2.05046	1.9961	2.28966	2.17844	2.13842	2.03403	2.1215	2.13791
3.73	2.04818	1.99513	2.28552	2.18064	2.13833	2.031	2.12057	2.13175
3.74	2.04474	1.99848	2.29379	2.19101	2.14423	2.0306	2.11878	2.12693
3.75	2.04067	2.00369	2.30834	2.20211	2.15336	2.02761	2.11465	2.1272
3.76	2.03254	2.00747	2.3184	2.19692	2.15921	2.02595	2.11876	2.13043
3.77	2.0285	2.0027	2.32208	2.20354	2.1683	2.02233	2.11879	2.13416
3.78	2.02446	2.00251	2.29706	2.20206	2.16906	2.02521	2.12206	2.136
3.79	2.02449	1.99933	2.28421	2.20569	2.17576	2.03166	2.12784	2.13656
3.8	2.02274	1.99456	2.2699	2.20198	2.19089	2.03354	2.13444	2.13522
3.81	2.02164	1.99599	2.25534	2.19688	2.2033	2.03262	2.14162	2.13139
3.82	2.0148	2.00137	2.21197	2.17178	2.21491	2.03493	2.14349	2.13168
3.83	2.00904	2.00651	2.20169	2.16216	2.22066	2.03665	2.14281	2.13488
3.84	2.01535	2.00869	2.21824	2.15693	2.21229	2.04256	2.14312	2.13891
3.85	2.02057	2.00665	2.21599	2.15461	2.21163	2.04813	2.14492	2.13439
3.86	2.02061	2.00739	2.20181	2.15545	2.20744	2.0481	2.14591	2.13357
3.87	2.01373	2.00734	2.1731	2.14592	2.20502	2.04649	2.14938	2.13089
3.88	2.0103	2.00849	2.19378	2.14672	2.19912	2.04261	2.14615	2.12852
3.89	2.00974	2.00963	2.20429	2.14158	2.19251	2.04262	2.14216	2.12687
3.9	2.0103	2.0132	2.21658	2.14006	2.18737	2.04233	2.13076	2.12742
3.91	2.01201	2.01771	2.23537	2.14668	2.17667	2.04655	2.12693	2.12623
3.92	2.01489	2.01667	2.26633	2.1563	2.16083	2.04393	2.1221	2.12649
3.93	2.02118	2.01767	2.29765	2.17258	2.15517	2.0374	2.11725	2.12305
3.94	2.01484	2.01271	2.28311	2.17848	2.15436	2.03452	2.11563	2.12356
3.95	2.00917	2.01509	2.28961	2.18215	2.14594	2.03228	2.11212	2.12196
3.96	2.01261	2.01211	2.3123	2.18274	2.14594	2.03106	2.11614	2.12036
3.97	2.0172	2.01452	2.33499	2.19747	2.13919	2.037	2.11512	2.12282
3.98	2.01724	2.01553	2.34338	2.19679	2.14103	2.03644	2.11744	2.12501
3.99	2.01606	2.01832	2.33522	2.20265	2.14445	2.0352	2.12058	2.12589
4	2.01378	2.01534	2.34149	2.21522	2.14035	2.03687	2.12436	2.12861
4.01	2.01501	2.01196	2.33698	2.2137	2.14877	2.03368	2.11923	2.1289
4.02	2.01498	2.01257	2.33495	2.21742	2.15215	2.04255	2.11576	2.12868
4.03	2.01392	2.00879	2.32028	2.21358	2.15714	2.04629	2.11723	2.13086
4.04	2.01493	2.01054	2.34933	2.20033	2.16223	2.04724	2.11615	2.13171
4.05	2.013	2.00977	2.34518	2.19004	2.17394	2.04727	2.11974	2.13522
4.06	2.01226	2.00764	2.3389	2.19299	2.17329	2.05084	2.11493	2.13339
4.07	2.00805	2.00961	2.34325	2.18409	2.17515	2.05209	2.11016	2.13007
4.08	2.01025	2.00784	2.34323	2.19059	2.16655	2.05695	2.11373	2.12786
4.09	2.0113	2.00848	2.33695	2.19354	2.17046	2.06314	2.11255	2.12938
4.1	2.01528	2.01027	2.34296	2.18244	2.17113	2.0654	2.11337	2.12556
4.11	2.01626	2.01207	2.34508	2.18388	2.15672	2.06217	2.12567	2.12786
4.12	2.01562	2.01192	2.36565	2.17354	2.15001	2.05504	2.13788	2.12883
4.13	2.01673	2.01473	2.38621	2.16026	2.14408	2.05302	2.14772	2.12552
4.14	2.02033	2.01857	2.36541	2.16173	2.14459	2.04726	2.15859	2.12678
4.15	2.02671	2.01639	2.3673	2.16393	2.14282	2.04306	2.16586	2.13013
4.16	2.02338	2.01975	2.37983	2.16102	2.15247	2.04312	2.18407	2.13247
4.17	2.02576	2.02137	2.38621	2.1595	2.16969	2.04027	2.19389	2.13915
4.18	2.02751	2.02418	2.38408	2.15878	2.18966	2.03642	2.20296	2.1402
4.19	2.03214	2.02618	2.40677	2.15435	2.19975	2.03002	2.21674	2.13831
4.2	2.03333	2.02615	2.405	2.15806	2.21069	2.02949	2.2278	2.13936
4.21	2.03095	2.02493	2.40712	2.15967	2.22733	2.03935	2.24311	2.1399
4.22	2.03098	2.02743	2.39696	2.16929	2.24141	2.03977	2.24814	2.1383
4.23	2.03211	2.02376	2.35572	2.17017	2.24218	2.03985	2.25821	2.14204
4.24	2.0309	2.01893	2.36387	2.17245	2.2406	2.03996	2.26651	2.14363
4.25	2.02522	2.01828	2.35359	2.16296	2.24892	2.04273	2.27495	2.14259
4.26	2.03036	2.02105	2.35347	2.15267	2.24574	2.03834	2.27833	2.14122
4.27	2.03616	2.01664	2.34898	2.15575	2.23087	2.03563	2.2886	2.13751
4.28	2.03158	2.01618	2.35513	2.15431	2.21093	2.04262	2.29297	2.13803
4.29	2.02991	2.01337	2.33244	2.16461	2.19917	2.04829	2.29914	2.13801
4.3	2.02531	2.01357	2.33847	2.15579	2.18594	2.04342	2.30867	2.13881
4.31	2.0289	2.01643	2.34036	2.15208	2.17176	2.04213	2.3091	2.1372
4.32	2.02608	2.00873	2.31566	2.14828	2.15777	2.04349	2.3206	2.13824
4.33	2.0213	2.00964	2.34237	2.15706	2.15358	2.04676	2.32794	2.14199
4.34	2.01945	2.01247	2.33622	2.15704	2.14449	2.04905	2.32846	2.13931
4.35	2.02382	2.01432	2.34237	2.17327	2.12451	2.05714	2.33233	2.14065
4.36	2.02207	2.01037	2.31755	2.18503	2.11117	2.06004	2.33458	2.14416
4.37	2.01853	2.01239	2.30715	2.17688	2.10611	2.06517	2.33494	2.14417
4.38	2.02183	2.00986	2.31129	2.16954	2.10375	2.05733	2.33361	2.14531
4.39	2.0211	2.00789	2.32358	2.1608	2.09383	2.05139	2.33043	2.14533
4.4	2.02902	2.00834	2.32571	2.1711	2.08804	2.05472	2.32397	2.14431
4.41	2.03178	2.00336	2.31353	2.16511	2.08658	2.05091	2.30924	2.14437
4.42	2.03392	2.00915	2.32783	2.16886	2.08987	2.05099	2.29695	2.14573
4.43	2.03398	2.00536	2.31743	2.15043	2.09583	2.05371	2.27464	2.14093
4.44	2.03579	2.001	2.30727	2.14896	2.09009	2.0528	2.2707	2.14099
4.45	2.03238	1.99924	2.31153	2.14375	2.09101	2.04549	2.26427	2.13701
4.46	2.03644	1.99846	2.31153	2.13199	2.091	2.04423	2.25087	2.13536
4.47	2.03472	1.99792	2.32192	2.13271	2.08695	2.04336	2.24253	2.13378
4.48	2.03647	1.99976	2.30125	2.13566	2.0853	2.04962	2.23592	2.13186
4.49	2.03772	2.0006	2.27856	2.12694	2.09843	2.05042	2.22591	2.12896
4.5	2.03487	1.99745	2.24535	2.11803	2.10649	2.04958	2.21918	2.1287
4.51	2.02796	2.00322	2.2268	2.11229	2.11949	2.0523	2.21389	2.1268
4.52	2.03147	2.00179	2.20825	2.10267	2.12673	2.05108	2.21202	2.12706
4.53	2.03147	2.00738	2.18355	2.1108	2.13162	2.05086	2.21839	2.13372
4.54	2.03028	2.00994	2.16075	2.10337	2.1514	2.05227	2.21075	2.13368
4.55	2.03662	2.00972	2.13806	2.09598	2.16963	2.05391	2.20555	2.13235
4.56	2.02915	2.0117	2.1318	2.10264	2.19279	2.05796	2.20135	2.13184
4.57	2.02571	2.00908	2.11336	2.10045	2.226	2.05834	2.19792	2.13213
4.58	2.02517	2.00863	2.09895	2.0953	2.26169	2.0565	2.19615	2.13507
4.59	2.02398	2.00802	2.09906	2.09515	2.2943	2.05784	2.19281	2.14041
4.6	2.01938	2.00718	2.08666	2.0952	2.32938	2.0611	2.19614	2.14123
4.61	2.02522	2.006	2.08429	2.1143	2.36704	2.05886	2.20123	2.1434
4.62	2.01887	2.00801	2.09044	2.11873	2.40885	2.06111	2.19793	2.14263
4.63	2.01887	2.00602	2.09635	2.12029	2.44399	2.06077	2.18883	2.13464
4.64	2.01199	2.00506	2.10048	2.12468	2.47995	2.06112	2.17963	2.13336
4.65	2.00683	2.00366	2.09398	2.12101	2.51344	2.05988	2.17038	2.13526
4.66	2.00676	2.00165	2.08583	2.11215	2.54457	2.05689	2.16704	2.1361
4.67	2.01714	2.00264	2.07957	2.11367	2.55563	2.05619	2.16218	2.13634
4.68	2.01774	2.00248	2.09186	2.11287	2.56013	2.05932	2.15718	2.13553
4.69	2.02239	2.00388	2.08784	2.11135	2.54543	2.06446	2.15894	2.13448
4.7	2.02296	2.00889	2.09847	2.11383	2.53748	2.06379	2.15146	2.13419
4.71	2.02581	2.00812	2.10273	2.10645	2.52539	2.06209	2.14554	2.13231
4.72	2.03097	2.00553	2.07992	2.09767	2.4925	2.0608	2.13982	2.12885
4.73	2.03738	2.00816	2.0967	2.09607	2.46195	2.05818	2.1423	2.12967
4.74	2.03967	2.01096	2.08831	2.09692	2.42974	2.06243	2.14811	2.1334
4.75	2.03224	2.01377	2.08429	2.10215	2.39574	2.06698	2.15316	2.1326
4.76	2.03634	2.01105	2.08217	2.10586	2.35424	2.06866	2.15397	2.12939
4.77	2.02716	2.00891	2.07555	2.10219	2.31699	2.07005	2.15469	2.12806
4.78	2.02779	2.00915	2.06314	2.1067	2.28758	2.06756	2.15893	2.127
4.79	2.03046	2.00958	2.05865	2.10523	2.2632	2.06443	2.15797	2.12511
4.8	2.03601	2.01059	2.06669	2.1057	2.23634	2.06709	2.15792	2.12298
4.81	2.03885	2.00606	2.07307	2.09688	2.20963	2.06655	2.16297	2.12675
4.82	2.04512	2.00307	2.08335	2.10562	2.19207	2.06891	2.17374	2.12754
4.83	2.04958	1.99646	2.06279	2.10566	2.16955	2.0729	2.18456	2.12779
4.84	2.07384	1.99504	2.07307	2.10271	2.15452	2.07196	2.19043	2.12777
4.85	2.0985	1.99802	2.09386	2.10051	2.13864	2.0707	2.19715	2.12722
4.86	2.11864	2.00016	2.08358	2.09752	2.12781	2.07072	2.20129	2.12987
4.87	2.14972	2.00209	2.07769	2.09967	2.12688	2.07206	2.20802	2.13202
4.88	2.17737	2.0038	2.06542	2.09296	2.12386	2.0653	2.21798	2.1339
4.89	2.19309	2.00197	2.06745	2.09149	2.12251	2.06564	2.22389	2.13418
4.9	2.21756	2.00034	2.06947	2.09794	2.12268	2.06372	2.23485	2.14057
4.91	2.23312	2.00226	2.0611	2.09768	2.12352	2.06443	2.23323	2.13842
4.92	2.25503	2.00546	2.04446	2.08502	2.13187	2.06351	2.23071	2.14001
4.93	2.26491	2.00689	2.05877	2.08552	2.14517	2.06252	2.22322	2.14241
4.94	2.26549	2.00869	2.06907	2.08825	2.14355	2.0605	2.21993	2.13978
4.95	2.26844	2.00371	2.05845	2.08436	2.14689	2.05622	2.21483	2.14404
4.96	2.26553	2.00257	2.07277	2.0857	2.15355	2.05818	2.21235	2.14457
4.97	2.25915	2.00696	2.06851	2.08189	2.15774	2.05881	2.21073	2.14349
4.98	2.24117	2.00544	2.05811	2.08619	2.16441	2.063	2.19824	2.13949
4.99	2.23367	2.00744	2.05823	2.09267	2.1677	2.061	2.19734	2.14161
5	2.21916	2.00349	2.04996	2.07946	2.17189	2.05478	2.18466	2.1368
5.01	2.20472	2.0019	2.05622	2.08987	2.17355	2.05535	2.17794	2.13572
5.02	2.18571	2.0027	2.08127	2.10096	2.17354	2.05492	2.17198	2.13278
5.03	2.18171	2.00464	2.07123	2.10534	2.17943	2.05199	2.16445	2.13092
5.04	2.16951	2.00359	2.06095	2.11563	2.18523	2.05236	2.15944	2.12797
5.05	2.15914	2.00551	2.0424	2.1207	2.18278	2.0511	2.14271	2.12423
5.06	2.1435	2.00763	2.03827	2.12061	2.18439	2.04594	2.14109	2.12316
5.07	2.13313	2.00126	2.05894	2.12419	2.18509	2.04499	2.13189	2.1221
5.08	2.12325	1.999	2.08151	2.11823	2.18336	2.04794	2.13022	2.12052
5.09	2.10474	1.99996	2.09373	2.11211	2.17743	2.05209	2.11525	2.11841
5.1	2.09377	2.00527	2.09142	2.11422	2.1707	2.0596	2.11782	2.12027
5.11	2.08798	2.00724	2.08296	2.11042	2.15983	2.059	2.11944	2.12238
5.12	2.07645	2.00541	2.07628	2.11244	2.14825	2.05678	2.11287	2.12478
5.13	2.06425	2.00602	2.06747	2.1124	2.13245	2.05582	2.1121	2.12452
5.14	2.06138	2.00725	2.07119	2.09823	2.12917	2.05428	2.1112	2.12799
5.15	2.04862	2.00887	2.08754	2.09667	2.11999	2.05827	2.11878	2.1277
5.16	2.0434	2.01284	2.08937	2.10182	2.1068	2.06093	2.1204	2.12799
5.17	2.0353	2.01503	2.09131	2.10761	2.09039	2.06065	2.11959	2.12906
5.18	2.02731	2.01584	2.09112	2.11045	2.08146	2.05386	2.11544	2.12796
5.19	2.03197	2.01205	2.07246	2.11484	2.07097	2.04757	2.11453	2.12929
5.2	2.0239	2.01387	2.07045	2.11112	2.05609	2.03912	2.10367	2.12927
5.21	2.0228	2.01709	2.07848	2.10886	2.04539	2.04006	2.09699	2.12877
5.22	2.02171	2.02031	2.06809	2.11185	2.04131	2.03906	2.09375	2.12693
5.23	2.01886	2.02452	2.07435	2.09861	2.04547	2.03938	2.09032	2.12507
5.24	2.01307	2.02234	2.05994	2.0957	2.04396	2.04287	2.08946	2.12533
5.25	2.00963	2.02137	2.05391	2.09123	2.04993	2.04053	2.08779	2.12296
5.26	2.0051	2.01448	2.04163	2.09047	2.0559	2.04402	2.08117	2.12188
5.27	1.99527	2.01569	2.02923	2.08166	2.06923	2.04109	2.07778	2.12055
5.28	1.99474	2.01732	2.01481	2.08166	2.07828	2.04952	2.07025	2.12376
5.29	1.9912	2.02205	2.02509	2.07512	2.08833	2.0475	2.0662	2.12245
5.3	1.99351	2.01942	2.01481	2.07955	2.09838	2.05308	2.06448	2.12277
5.31	1.98483	2.01798	1.99001	2.07731	2.10838	2.05119	2.06615	2.11985
5.32	1.98079	2.01513	2.00489	2.07212	2.12167	2.05191	2.06024	2.12175
5.33	1.97391	2.0087	2.00891	2.07136	2.12167	2.0523	2.05781	2.12307
5.34	1.96414	2.00546	2.01103	2.07731	2.1249	2.04979	2.05037	2.12094
5.35	1.96538	2.00401	2.00879	2.08996	2.12581	2.05242	2.05037	2.12335
5.36	1.96884	2.00653	2.02332	2.09355	2.12981	2.04762	2.04622	2.12443
5.37	1.98049	2.00706	2.0356	2.09726	2.12476	2.05347	2.04622	2.12927
5.38	1.98685	2.00998	2.05415	2.09646	2.11895	2.05484	2.04794	2.13143
5.39	1.98522	2.01262	2.04801	2.10013	2.10966	2.0585	2.04956	2.13437
5.4	1.98008	2.01263	2.06844	2.10671	2.1089	2.06017	2.0488	2.1317
5.41	1.98104	2.00963	2.07884	2.11333	2.10147	2.05958	2.03974	2.1333
5.42	1.98033	2.00787	2.05994	2.11265	2.09233	2.0658	2.04141	2.13304
5.43	1.98128	2.01028	2.04765	2.11564	2.08823	2.06518	2.03893	2.13598
5.44	1.98689	2.01373	2.04175	2.10905	2.07657	2.06613	2.03974	2.13389
5.45	1.99079	2.01653	2.0499	2.10824	2.06656	2.06382	2.03478	2.13044
5.46	1.98721	2.02074	2.04565	2.10828	2.05666	2.06146	2.02725	2.1291
5.47	1.97952	2.02157	2.02084	2.10747	2.05661	2.05946	2.02306	2.12192
5.48	1.98225	2.02258	2.00442	2.10831	2.0417	2.05745	2.01967	2.11928
5.49	1.9787	2.0212	2.01493	2.10687	2.0417	2.06134	2.01624	2.11447
5.5	1.97802	2.01782	2.00666	2.10555	2.03756	2.05415	2.01285	2.11554
5.51	1.97466	2.01924	2.01505	2.09905	2.04094	2.05901	2.00771	2.11851
5.52	1.97944	2.02302	2.02545	2.08952	2.03342	2.05901	2.0078	2.11664
5.53	1.98074	2.02241	2.02745	2.09538	2.03182	2.06129	2.00852	2.11558
5.54	1.9751	2.02279	2.03785	2.09606	2.03522	2.0669	2.00103	2.11956
5.55	1.97408	2.02299	2.0297	2.09315	2.03939	2.06761	1.99936	2.12116
5.56	1.97654	2.02154	2.03395	2.08876	2.04108	2.07297	2.00108	2.12251
5.57	1.97619	2.02131	2.05073	2.09332	2.03624	2.07344	1.9986	2.12485
5.58	1.96895	2.01952	2.06301	2.09703	2.03874	2.07291	2.00199	2.12484
5.59	1.96975	2.01466	2.06088	2.09635	2.04467	2.06873	2.00709	2.12858
5.6	1.9757	2.0186	2.07364	2.0918	2.0505	2.07468	2.01295	2.13099
5.61	1.97774	2.02052	2.05687	2.09462	2.05053	2.07216	2.02558	2.13123
5.62	1.96979	2.02209	2.0486	2.10559	2.06312	2.06931	2.02805	2.13602
5.63	1.96998	2.02385	2.04446	2.10639	2.0756	2.07005	2.02404	2.13551
5.64	1.98172	2.02538	2.05025	2.10858	2.09732	2.06426	2.0225	2.13448
5.65	1.98261	2.02494	2.05025	2.10264	2.13076	2.06276	2.02254	2.13932
5.66	1.98272	2.02374	2.05013	2.09526	2.17248	2.06087	2.02921	2.14124
5.67	1.98861	2.02112	2.04801	2.09083	2.2133	2.05925	2.03664	2.14108
5.68	1.98861	2.01712	2.03159	2.0907	2.25993	2.05316	2.0291	2.14166
5.69	1.99327	2.02233	2.02734	2.10032	2.2916	2.05389	2.03005	2.14013
5.7	1.99216	2.02213	2.02297	2.10403	2.3217	2.05131	2.0226	2.13832
5.71	1.99324	2.01817	2.02521	2.10854	2.35828	2.05036	2.01855	2.1328
5.72	2.00653	2.01619	2.02745	2.10411	2.38329	2.04811	2.01323	2.12809
5.73	2.00722	2.0168	2.04387	2.10188	2.40163	2.05203	2.01549	2.13003
5.74	2.00435	2.02019	2.04187	2.1055	2.40829	2.05074	2.02186	2.13083
5.75	2.00476	2.0202	2.04187	2.10635	2.39986	2.04978	2.02331	2.12687
5.76	2.00542	2.01902	2.0356	2.10049	2.37486	2.04947	2.02567	2.12505
5.77	1.99902	2.02141	2.03974	2.10116	2.34742	2.04398	2.02326	2.12582
5.78	2.00316	2.0222	2.06041	2.10049	2.3158	2.0433	2.03057	2.12318
5.79	2.00611	2.0224	2.06478	2.09597	2.28746	2.04234	2.02615	2.11917
5.8	2.00792	2.02362	2.07081	2.08935	2.26402	2.04274	2.02676	2.11494
5.81	2.01558	2.0252	2.07494	2.08863	2.22992	2.0405	2.02894	2.11624
5.82	2.0152	2.02835	2.08923	2.09378	2.20239	2.04119	2.0341	2.11808
5.83	2.0216	2.024	2.07908	2.09593	2.18239	2.04084	2.0341	2.11592
5.84	2.01821	2.01881	2.0688	2.09011	2.17238	2.04541	2.0424	2.11248
5.85	2.02585	2.01641	2.0688	2.08788	2.15662	2.05032	2.05242	2.11085
5.86	2.0236	2.01862	2.05013	2.09441	2.14328	2.05554	2.05318	2.1087
5.87	2.02951	2.01684	2.03974	2.08703	2.14328	2.06531	2.05219	2.1087
5.88	2.03251	2.02046	2.0336	2.08927	2.13742	2.07154	2.05049	2.11002
5.89	2.02906	2.01689	2.03761	2.08412	2.13823	2.07614	2.06051	2.11162
5.9	2.03585	2.01547	2.02143	2.08341	2.1299	2.0771	2.06461	2.1148
5.91	2.0369	2.01829	2.04399	2.07598	2.12494	2.08124	2.06722	2.11858
5.92	2.02913	2.01516	2.04612	2.07674	2.12584	2.08085	2.06801	2.11832
5.93	2.03015	2.01774	2.0525	2.08345	2.11673	2.07463	2.07643	2.11488
5.94	2.0376	2.0148	2.03596	2.0864	2.09853	2.07326	2.07575	2.11725
5.95	2.03291	2.01959	2.03797	2.09003	2.09779	2.07383	2.07002	2.11729
5.96	2.03979	2.01783	2.08144	2.09821	2.10261	2.0663	2.07358	2.11727
5.97	2.03387	2.01997	2.08959	2.11369	2.09481	2.06331	2.08044	2.11729
5.98	2.04063	2.01769	2.07707	2.11369	2.09892	2.05802	2.08228	2.11969
5.99	2.05334	2.02261	2.0727	2.12478	2.08716	2.05339	2.08084	2.11996
6	2.05465	2.02158	2.08286	2.13802	2.08455	2.05138	2.08855	2.11943
6.01	2.05243	2.02093	2.08522	2.14616	2.08189	2.05144	2.08778	2.11783
6.02	2.05951	2.02284	2.08097	2.14182	2.08005	2.05114	2.08536	2.11438
6.03	2.05955	2.02121	2.09526	2.13439	2.07816	2.05085	2.08136	2.11567
6.04	2.06367	2.02457	2.10353	2.12773	2.07784	2.04829	2.07973	2.11249
6.05	2.06887	2.02374	2.09134	2.12035	2.0734	2.0454	2.08898	2.11407
6.06	2.07473	2.02647	2.07479	2.11449	2.06916	2.04281	2.08473	2.11462
6.07	2.08704	2.02391	2.08954	2.10125	2.06588	2.04061	2.08396	2.11491
6.08	2.07966	2.02438	2.10204	2.09467	2.05997	2.04882	2.08815	2.11143
6.09	2.06582	2.02435	2.09802	2.08353	2.06235	2.05529	2.0838	2.11248
6.1	2.06472	2.02512	2.10227	2.07839	2.06649	2.06179	2.07636	2.11487
6.11	2.05962	2.02408	2.10227	2.07906	2.07726	2.06082	2.07565	2.1143
6.12	2.05918	2.02446	2.09613	2.07463	2.08226	2.06145	2.08131	2.1191
6.13	2.05987	2.02384	2.07546	2.07759	2.08401	2.06633	2.08178	2.121
6.14	2.04891	2.02438	2.09814	2.08572	2.09415	2.06667	2.07996	2.12607
6.15	2.03569	2.01878	2.11859	2.10205	2.09581	2.06996	2.0696	2.12637
6.16	2.02068	2.01516	2.10821	2.09981	2.09842	2.07847	2.07193	2.12928
6.17	2.00906	2.01853	2.09972	2.10719	2.09932	2.07844	2.06744	2.12712
6.18	2.00491	2.01908	2.11816	2.10633	2.09946	2.07517	2.06729	2.12952
6.19	2.00424	2.01412	2.1223	2.1055	2.09958	2.06904	2.06547	2.1306
6.2	1.99714	2.01434	2.10588	2.09578	2.08959	2.06424	2.07277	2.1298
6.21	1.99812	2.01514	2.08911	2.10385	2.08214	2.06074	2.07577	2.12821
6.22	1.99268	2.01494	2.09334	2.1169	2.07721	2.05822	2.0775	2.12499
6.23	1.98903	2.01494	2.09734	2.1189	2.07477	2.05209	2.07594	2.12418
6.24	1.99584	2.01433	2.10146	2.11873	2.06804	2.0515	2.07009	2.12149
6.25	2.0003	2.01831	2.1077	2.10604	2.06407	2.05409	2.06939	2.12013
6.26	2.00648	2.0211	2.11595	2.11106	2.05243	2.05085	2.06365	2.11749
6.27	2.00929	2.01929	2.10152	2.11098	2.0558	2.05059	2.06549	2.11883
6.28	2.00525	2.01743	2.07682	2.12055	2.05336	2.04806	2.05885	2.11721
6.29	2.0116	2.02096	2.06664	2.12283	2.05755	2.05008	2.06551	2.11697
6.3	2.0122	2.02012	2.07879	2.12717	2.06094	2.05172	2.05962	2.11645
6.31	2.01335	2.02066	2.08102	2.11676	2.06023	2.05659	2.05716	2.11828
6.32	2.01564	2.02102	2.08078	2.10718	2.06024	2.06375	2.05299	2.12098
6.33	2.01279	2.02477	2.08704	2.09765	2.06271	2.06542	2.05221	2.11936
6.34	2.00819	2.02392	2.08716	2.09476	2.06443	2.06607	2.06064	2.11752
6.35	2.003	2.0221	2.0809	2.10136	2.06843	2.05895	2.0666	2.12206
6.36	1.9984	2.0193	2.07263	2.10057	2.0752	2.05574	2.07745	2.12286
6.37	1.99548	2.01785	2.06424	2.09312	2.06772	2.0538	2.07828	2.12207
6.38	1.99261	2.01906	2.07653	2.08946	2.07434	2.05666	2.08498	2.12608
6.39	1.99092	2.01749	2.06613	2.08941	2.0711	2.05557	2.07851	2.12764
6.4	1.98456	2.01731	2.06401	2.08726	2.08787	2.0516	2.08874	2.12869
6.41	1.98926	2.01595	2.04546	2.08583	2.10364	2.04992	2.09644	2.12952
6.42	1.98523	2.01702	2.04357	2.08954	2.11368	2.04465	2.10237	2.12739
6.43	1.98291	2.0165	2.03932	2.10059	2.1263	2.04593	2.10834	2.12927
6.44	1.98579	2.01421	2.03698	2.10202	2.12714	2.04333	2.11087	2.13166
6.45	1.98585	2.01227	2.03924	2.09764	2.14304	2.04495	2.11172	2.12923
6.46	1.99221	2.01252	2.04126	2.09987	2.14642	2.04688	2.10761	2.13002
6.47	1.99393	2.01921	2.06183	2.09549	2.16236	2.04718	2.1118	2.13057
6.48	2.0026	2.01811	2.04921	2.09532	2.17656	2.04331	2.11604	2.1271
6.49	2.002	2.0182	2.06139	2.09913	2.199	2.04247	2.12943	2.12393
6.5	2.00664	2.02283	2.05303	2.09995	2.19489	2.0439	2.12528	2.1218
6.51	2.00018	2.02352	2.07348	2.09858	2.19334	2.04561	2.12608	2.12236
6.52	2.00141	2.01632	2.07326	2.09649	2.18588	2.04539	2.1287	2.12423
6.53	1.99618	2.01506	2.0715	2.09077	2.18596	2.04775	2.13284	2.12472
6.54	1.99502	2.01783	2.05709	2.09239	2.19104	2.04617	2.13622	2.12395
6.55	1.99955	2.0196	2.04032	2.09844	2.18444	2.04426	2.13708	2.12318
6.56	1.99261	2.02334	2.0506	2.08981	2.19614	2.0489	2.13951	2.11786
6.57	1.9891	2.01931	2.03655	2.10029	2.19355	2.04837	2.14375	2.11757
6.58	1.98268	2.0211	2.04505	2.08955	2.18856	2.04683	2.14857	2.11358
6.59	1.97571	2.02367	2.04103	2.09254	2.18372	2.04491	2.14826	2.11198
6.6	1.97222	2.02049	2.05355	2.10001	2.19199	2.04457	2.15477	2.10988
6.61	1.9717	2.02267	2.05981	2.09562	2.18866	2.0394	2.16705	2.10851
6.62	1.96711	2.02614	2.04952	2.08613	2.19528	2.0426	2.17356	2.1069
6.63	1.97351	2.02303	2.05127	2.08693	2.19442	2.04323	2.17764	2.10746
6.64	1.97193	2.02427	2.04926	2.08481	2.19266	2.05104	2.18582	2.10906
6.65	1.97496	2.02452	2.06155	2.0826	2.19607	2.053	2.199	2.10612
6.66	1.99072	2.02617	2.04938	2.09292	2.19534	2.0501	2.20394	2.10798
6.67	1.99547	2.02578	2.06131	2.08924	2.19217	2.05138	2.21541	2.10638
6.68	1.9973	2.02574	2.05115	2.09517	2.18229	2.05629	2.22722	2.10909
6.69	2.00598	2.02394	2.0573	2.08942	2.17646	2.06086	2.24076	2.11015
6.7	2.00308	2.02192	2.03639	2.08219	2.16829	2.06315	2.25574	2.1088
6.71	2.00363	2.01888	2.03013	2.08601	2.16851	2.06707	2.25831	2.11013
6.72	2.00417	2.02065	2.03641	2.09274	2.16449	2.06388	2.26585	2.1101
6.73	2.01058	2.02381	2.04269	2.09504	2.16705	2.05678	2.28398	2.10829
6.74	2.01109	2.0232	2.04481	2.09659	2.16641	2.05946	2.29657	2.10616
6.75	2.0162	2.02698	2.06478	2.09082	2.15645	2.05462	2.30072	2.10615
6.76	2.00681	2.02378	2.0702	2.08568	2.15559	2.05492	2.32586	2.10644
6.77	2.00456	2.02423	2.07798	2.08062	2.16059	2.0543	2.33502	2.10696
6.78	2.01039	2.02348	2.09379	2.07927	2.17803	2.05495	2.33917	2.10455
6.79	2.00536	2.0203	2.09107	2.08864	2.17727	2.05302	2.35076	2.10267
6.8	2.01409	2.01757	2.09897	2.08337	2.17808	2.05145	2.36526	2.10507
6.81	2.01352	2.02204	2.10675	2.08684	2.17875	2.05282	2.3872	2.10055
6.82	2.01924	2.02027	2.09989	2.09701	2.17884	2.05552	2.40915	2.10005
6.83	2.01632	2.02151	2.09078	2.08723	2.17556	2.05684	2.41868	2.09655
6.84	2.0221	2.02233	2.09207	2.08559	2.17637	2.0497	2.43137	2.0984
6.85	2.01693	2.02254	2.06359	2.09419	2.17889	2.05621	2.44577	2.104
6.86	2.01644	2.02277	2.06359	2.09713	2.17227	2.05594	2.44916	2.10399
6.87	2.01466	2.02337	2.06359	2.10375	2.1706	2.05532	2.45523	2.10668
6.88	2.01237	2.02295	2.05544	2.10729	2.15978	2.05015	2.47376	2.10799
6.89	2.01697	2.02535	2.06182	2.10223	2.1573	2.05244	2.4773	2.11201
6.9	2.0142	2.02832	2.06595	2.10511	2.15397	2.05636	2.47556	2.11306
6.91	2.02358	2.02452	2.0617	2.10086	2.14739	2.05635	2.4664	2.11309
6.92	2.03193	2.0277	2.07824	2.09873	2.14992	2.05898	2.45452	2.11364
6.93	2.03325	2.03052	2.08686	2.11	2.14568	2.06324	2.44613	2.11819
6.94	2.0287	2.03293	2.10163	2.11676	2.14239	2.06361	2.43935	2.11368
6.95	2.02369	2.03257	2.10977	2.11104	2.14243	2.06333	2.43019	2.11078
6.96	2.02384	2.03278	2.13056	2.10958	2.13489	2.05784	2.41845	2.11294
6.97	2.03502	2.03261	2.11826	2.10884	2.12879	2.06304	2.40832	2.11162
6.98	2.03567	2.03169	2.11388	2.11328	2.11935	2.06694	2.38731	2.11378
6.99	2.03205	2.03076	2.11197	2.10455	2.11991	2.06304	2.36883	2.11115
7	2.03892	2.03305	2.11644	2.10175	2.11795	2.06273	2.34629	2.10876
7.01	2.03426	2.0374	2.10024	2.1114	2.12014	2.06277	2.32687	2.10958
7.02	2.02603	2.03422	2.09018	2.1108	2.11313	2.05821	2.31519	2.11038
7.03	2.02649	2.03219	2.07587	2.10487	2.1155	2.05595	2.30512	2.11063
7.04	2.02479	2.02876	2.06735	2.09459	2.1153	2.05596	2.28503	2.11274
7.05	2.02828	2.02933	2.06296	2.10217	2.11012	2.05272	2.26916	2.11197
7.06	2.03283	2.02889	2.03602	2.10238	2.11173	2.05587	2.25665	2.11063
7.07	2.02695	2.02963	2.02911	2.09806	2.11781	2.05321	2.24758	2.11038
7.08	2.03677	2.03021	2.02456	2.08565	2.11557	2.05284	2.23186	2.11145
7.09	2.04275	2.03432	2.02993	2.09242	2.11007	2.05218	2.22713	2.11115
7.1	2.04462	2.03444	2.01228	2.10435	2.11215	2.04893	2.22544	2.11358
7.11	2.04526	2.0319	2.0278	2.10527	2.12172	2.04988	2.22131	2.11437
7.12	2.04534	2.03455	2.0353	2.11056	2.11966	2.04596	2.21298	2.11468
7.13	2.04139	2.03273	2.04055	2.11377	2.11748	2.04526	2.20126	2.11335
7.14	2.04483	2.03132	2.05028	2.12288	2.13044	2.0397	2.1978	2.11174
7.15	2.04539	2.02771	2.04149	2.12004	2.15749	2.03902	2.20268	2.1109
7.16	2.04251	2.0303	2.04497	2.1201	2.19693	2.03908	2.19422	2.11276
7.17	2.04659	2.03034	2.05136	2.12621	2.23651	2.04044	2.19248	2.11035
7.18	2.04192	2.0345	2.06542	2.13957	2.29023	2.03692	2.19733	2.11273
7.19	2.04135	2.03056	2.05293	2.1359	2.34802	2.03372	2.1874	2.11542
7.2	2.04016	2.027	2.06546	2.13012	2.40071	2.03731	2.18257	2.11221
7.21	2.04311	2.02679	2.05509	2.12273	2.44854	2.0318	2.17867	2.11218
7.22	2.04367	2.02617	2.05688	2.10506	2.49956	2.03604	2.17318	2.1116
7.23	2.04599	2.02582	2.0569	2.10725	2.53468	2.03869	2.17773	2.11188
7.24	2.0495	2.02687	2.04675	2.09455	2.56153	2.04358	2.17745	2.11189
7.25	2.05414	2.03008	2.053	2.09223	2.58085	2.04459	2.16627	2.11087
7.26	2.05702	2.03003	2.05324	2.08628	2.5802	2.04691	2.1635	2.10876
7.27	2.06162	2.02937	2.04284	2.07957	2.56026	2.04793	2.15395	2.11169
7.28	2.06517	2.02594	2.04081	2.07666	2.53866	2.04925	2.14613	2.10851
7.29	2.06864	2.02785	2.05531	2.08485	2.50956	2.04725	2.14381	2.10876
7.3	2.06692	2.03057	2.05541	2.09071	2.47138	2.04044	2.13739	2.1109
7.31	2.06629	2.03191	2.07191	2.09159	2.43025	2.03982	2.13179	2.11095
7.32	2.06921	2.03263	2.06375	2.10044	2.3925	2.03784	2.12452	2.10907
7.33	2.07736	2.033	2.06184	2.09238	2.36663	2.03424	2.11124	2.10694
7.34	2.07673	2.03275	2.04934	2.10283	2.3347	2.03784	2.10361	2.10725
7.35	2.08365	2.02973	2.05571	2.09848	2.2912	2.03981	2.10524	2.10938
7.36	2.08829	2.0278	2.06173	2.10151	2.25843	2.03623	2.10522	2.10939
7.37	2.0813	2.02703	2.06975	2.10678	2.24241	2.03564	2.10771	2.111
7.38	2.0749	2.02886	2.07223	2.10614	2.21473	2.03768	2.10674	2.11395
7.39	2.07255	2.02969	2.06597	2.09736	2.19113	2.04301	2.10747	2.11078
7.4	2.07487	2.02926	2.0701	2.09297	2.17675	2.04761	2.11332	2.11292
7.41	2.09113	2.02725	2.0786	2.09149	2.15263	2.05059	2.11751	2.11208
7.42	2.09872	2.02482	2.09701	2.09006	2.13856	2.05296	2.12592	2.11183
7.43	2.10329	2.02835	2.10515	2.09811	2.12606	2.05402	2.13289	2.11719
7.44	2.12068	2.03113	2.12993	2.09608	2.11125	2.05381	2.13581	2.11984
7.45	2.13108	2.03127	2.12167	2.09186	2.10804	2.049	2.13364	2.11985
7.46	2.14446	2.03379	2.11766	2.08452	2.10407	2.05167	2.1356	2.12064
7.47	2.16943	2.03494	2.1219	2.0868	2.09671	2.04847	2.13496	2.11687
7.48	2.19434	2.03394	2.11766	2.08317	2.09263	2.04945	2.14375	2.11473
7.49	2.22223	2.02792	2.12592	2.09351	2.08359	2.05074	2.14909	2.11875
7.5	2.25064	2.02874	2.13229	2.10026	2.08123	2.04652	2.15179	2.11946
7.51	2.2738	2.03015	2.12391	2.10393	2.08136	2.04625	2.15543	2.12156
7.52	2.31086	2.03178	2.13229	2.10965	2.07897	2.045	2.15719	2.12417
7.53	2.34918	2.0312	2.12403	2.11039	2.07076	2.03951	2.17071	2.12361
7.54	2.37418	2.03281	2.10126	2.10573	2.08149	2.03657	2.17751	2.12379
7.55	2.40085	2.03527	2.09276	2.11943	2.0798	2.03985	2.18164	2.12263
7.56	2.42522	2.03215	2.08651	2.1297	2.08392	2.03634	2.18088	2.12259
7.57	2.44149	2.03157	2.09087	2.12951	2.08385	2.04063	2.18026	2.12442
7.58	2.46119	2.03416	2.08462	2.13446	2.09304	2.04166	2.17721	2.12225
7.59	2.4815	2.03841	2.07223	2.12541	2.09802	2.04501	2.1767	2.11925
7.6	2.48905	2.03943	2.05547	2.12231	2.09462	2.04759	2.17645	2.11741
7.61	2.4908	2.03945	2.06185	2.12368	2.0997	2.05049	2.18397	2.11663
7.62	2.49196	2.03728	2.04503	2.13039	2.1022	2.04852	2.18827	2.11586
7.63	2.47746	2.03533	2.04904	2.12444	2.10811	2.05499	2.1774	2.11637
7.64	2.47163	2.02873	2.05317	2.12663	2.10998	2.05235	2.17585	2.12012
7.65	2.45315	2.02568	2.05329	2.11713	2.11925	2.05816	2.18029	2.12387
7.66	2.44152	2.02526	2.04692	2.11929	2.12447	2.06526	2.1862	2.12468
7.67	2.42873	2.02445	2.03665	2.11186	2.12965	2.06031	2.19126	2.12336
7.68	2.41539	2.02182	2.03441	2.10743	2.13482	2.05806	2.1887	2.12521
7.69	2.38982	2.01962	2.03441	2.11258	2.14419	2.06391	2.19619	2.12758
7.7	2.38054	2.01724	2.03642	2.11334	2.15929	2.066	2.19589	2.12648
7.71	2.35971	2.01266	2.00102	2.10882	2.16847	2.06576	2.19026	2.12702
7.72	2.33712	2.01383	2.00131	2.10143	2.17269	2.06643	2.18874	2.12754
7.73	2.32719	2.01281	1.98279	2.10667	2.18186	2.06944	2.18392	2.12647
7.74	2.31152	2.01601	1.97276	2.10371	2.17932	2.07179	2.18068	2.12195
7.75	2.30632	2.01765	1.9914	2.10219	2.17259	2.06832	2.1715	2.12219
7.76	2.29529	2.01907	1.99152	2.10368	2.16838	2.0645	2.16918	2.12298
7.77	2.28426	2.02051	1.99518	2.10888	2.15925	2.06425	2.1635	2.12458
7.78	2.27621	2.02219	1.99329	2.1185	2.15752	2.06823	2.15849	2.12438
7.79	2.27158	2.02657	1.9953	2.11847	2.15584	2.05982	2.14922	2.12099
7.8	2.25535	2.02692	1.98479	2.11839	2.15511	2.05858	2.1426	2.11842
7.81	2.2478	2.03124	2.00769	2.12068	2.15934	2.05374	2.13924	2.11982
7.82	2.23733	2.03201	2.00769	2.11625	2.17198	2.0548	2.13761	2.12144
7.83	2.22693	2.03458	2.03872	2.11465	2.18289	2.05128	2.13684	2.11853
7.84	2.21913	2.03537	2.03435	2.12201	2.19711	2.05069	2.13181	2.12149
7.85	2.20694	2.03454	2.02786	2.12865	2.21471	2.04681	2.13358	2.11943
7.86	2.19015	2.03433	2.04851	2.12128	2.24062	2.04882	2.13526	2.1216
7.87	2.17399	2.03848	2.03447	2.1191	2.26223	2.05182	2.1344	2.12566
7.88	2.15309	2.0378	2.05087	2.10877	2.27392	2.05047	2.14029	2.12831
7.89	2.13629	2.0336	2.04887	2.10667	2.28303	2.05276	2.14039	2.13202
7.9	2.12295	2.03162	2.04686	2.10081	2.30049	2.04847	2.1446	2.13438
7.91	2.10675	2.02746	2.0301	2.09347	2.30107	2.05403	2.14206	2.13332
7.92	2.09105	2.0299	2.03447	2.09504	2.29748	2.0583	2.1412	2.13362
7.93	2.07893	2.02973	2.02409	2.09808	2.28646	2.06057	2.14875	2.13524
7.94	2.06527	2.03074	2.06314	2.09965	2.28132	2.06387	2.1505	2.13393
7.95	2.05828	2.03234	2.06538	2.10407	2.27117	2.07006	2.15153	2.13447
7.96	2.05424	2.03373	2.06739	2.11297	2.25106	2.06848	2.14326	2.13315
7.97	2.05361	2.03374	2.08356	2.11891	2.23853	2.06816	2.14079	2.12889
7.98	2.04725	2.03336	2.0878	2.12043	2.2218	2.06589	2.13415	2.12622
7.99	2.04672	2.03555	2.10031	2.12334	2.21763	2.05912	2.13422	2.12567
8	2.04784	2.03817	2.13146	2.13148	2.20171	2.06603	2.12835	2.12727
8.01	2.05364	2.0414	2.1422	2.13891	2.19693	2.06382	2.13106	2.12889
8.02	2.05891	2.04219	2.15046	2.14334	2.18877	2.05638	2.12269	2.12756
8.03	2.06063	2.04082	2.15872	2.14997	2.18479	2.05387	2.11349	2.12943
8.04	2.06765	2.04084	2.15482	2.15292	2.17571	2.05263	2.11435	2.131
8.05	2.07696	2.04269	2.14869	2.15073	2.1658	2.05302	2.10741	2.13338
8.06	2.08328	2.04292	2.14869	2.15292	2.15255	2.05078	2.10731	2.13073
8.07	2.08679	2.03661	2.14892	2.15584	2.1493	2.04758	2.10899	2.13044
8.08	2.09955	2.03524	2.14881	2.16331	2.14276	2.04896	2.11565	2.13205
8.09	2.09495	2.03007	2.1468	2.16267	2.13034	2.05404	2.10726	2.1326
8.1	2.09973	2.02762	2.15317	2.16343	2.11454	2.05134	2.10726	2.13394
8.11	2.10258	2.02717	2.17783	2.17145	2.10129	2.04829	2.10122	2.13204
8.12	2.10845	2.02211	2.18185	2.18162	2.09645	2.05371	2.10798	2.12988
8.13	2.10449	2.02165	2.19246	2.1839	2.08555	2.05522	2.10884	2.12616
8.14	2.10044	2.01862	2.20887	2.19125	2.08152	2.05416	2.11295	2.1238
8.15	2.09821	2.01696	2.23966	2.20382	2.07739	2.05146	2.11558	2.12141
8.16	2.09085	2.0155	2.25217	2.20741	2.06992	2.05236	2.11898	2.12219
8.17	2.09164	2.01261	2.2563	2.2148	2.04978	2.05492	2.12156	2.12298
8.18	2.09035	2.01356	2.26267	2.22058	2.04901	2.05454	2.12164	2.12006
8.19	2.09609	2.01831	2.26055	2.22197	2.049	2.05524	2.12758	2.11846
8.2	2.09656	2.02131	2.23353	2.20657	2.04414	2.05437	2.13855	2.11553
8.21	2.09253	2.0227	2.20863	2.19635	2.05327	2.05509	2.14535	2.11397
8.22	2.0925	2.0279	2.1737	2.18179	2.05575	2.05514	2.1462	2.11185
8.23	2.09877	2.0323	2.15058	2.16778	2.05498	2.05844	2.14539	2.11317
8.24	2.09531	2.03608	2.10704	2.15449	2.04491	2.06076	2.14462	2.10946
8.25	2.08772	2.0365	2.07211	2.13685	2.04748	2.06045	2.14961	2.10815
8.26	2.08991	2.03773	2.07612	2.11715	2.05157	2.06241	2.1555	2.10867
8.27	2.08448	2.04175	2.0576	2.10471	2.05171	2.06629	2.15632	2.10923
8.28	2.0823	2.04135	2.04096	2.09229	2.03658	2.06502	2.15632	2.10951
8.29	2.08347	2.04215	2.03447	2.08502	2.03238	2.06248	2.1614	2.10954
8.3	2.08586	2.03954	2.02609	2.08863	2.03237	2.06024	2.16063	2.11008
8.31	2.09059	2.03855	2.01571	2.09309	2.02323	2.06449	2.16748	2.11089
8.32	2.08721	2.03519	2.02597	2.09169	2.0132	2.06198	2.16744	2.11384
8.33	2.08273	2.02824	2.01571	2.09109	2.00828	2.05782	2.17423	2.11249
8.34	2.08044	2.02387	2.02444	2.09489	2.0058	2.05689	2.1773	2.11541
8.35	2.08346	2.02506	2.0327	2.09422	1.99749	2.06181	2.17878	2.11433
8.36	2.08944	2.02424	2.00367	2.09497	1.98666	2.05732	2.18103	2.1149
8.37	2.09539	2.02527	1.99952	2.08762	2.00079	2.05087	2.18917	2.11435
8.38	2.10135	2.02425	1.99125	2.08464	2.01673	2.0532	2.19482	2.11272
8.39	2.11306	2.02262	1.98108	2.08462	2.01009	2.05549	2.19366	2.11193
8.4	2.11892	2.02538	1.98118	2.08029	2.01081	2.05775	2.19332	2.10952
8.41	2.12708	2.02573	1.99804	2.05967	2.00413	2.04834	2.19054	2.10952
8.42	2.14336	2.02488	1.98976	2.05752	1.99492	2.04672	2.19877	2.1082
8.43	2.16667	2.029	1.99635	2.05317	1.99649	2.05317	2.21099	2.10981
8.44	2.19338	2.03393	1.97659	2.05029	1.99983	2.05115	2.21529	2.1111
8.45	2.21896	2.03369	1.96309	2.04222	2.009	2.04297	2.22286	2.11188
8.46	2.2508	2.03324	1.94357	2.04079	2.01568	2.04714	2.23974	2.1092
8.47	2.28675	2.03595	1.94236	2.04674	2.00909	2.04576	2.24819	2.10951
8.48	2.31869	2.04094	1.94755	2.04766	2.0057	2.04571	2.25668	2.11165
8.49	2.35411	2.04474	1.95094	2.0465	2.00823	2.04078	2.27687	2.1111
8.5	2.39827	2.04774	1.97287	2.0549	2.01162	2.04042	2.29288	2.11246
8.51	2.44178	2.04875	1.96968	2.07076	2.01334	2.04626	2.31057	2.11215
8.52	2.48475	2.05315	1.95843	2.06885	2.02255	2.04619	2.32909	2.11346
8.53	2.52534	2.05038	1.95747	2.07474	2.02088	2.03673	2.34272	2.11322
8.54	2.57063	2.0522	1.97413	2.07401	2.03592	2.03905	2.36126	2.10926
8.55	2.60419	2.04764	1.98453	2.08219	2.05343	2.04299	2.3731	2.10852
8.56	2.63673	2.04688	1.9889	2.08893	2.08856	2.04238	2.37654	2.10803
8.57	2.65817	2.04174	2.00579	2.08761	2.13362	2.04114	2.39009	2.10725
8.58	2.67093	2.03897	1.99776	2.09064	2.1938	2.03889	2.40611	2.10625
8.59	2.68077	2.03339	1.99979	2.08769	2.26387	2.0412	2.41131	2.10868
8.6	2.67673	2.03162	1.99364	2.08688	2.33154	2.04352	2.41737	2.10603
8.61	2.6702	2.02806	1.99193	2.08752	2.40662	2.04842	2.41672	2.1066
8.62	2.65546	2.02209	2.01482	2.0852	2.48761	2.04974	2.41943	2.10478
8.63	2.6465	2.02429	2.01491	2.0825	2.57109	2.05209	2.41864	2.10432
8.64	2.63286	2.01853	2.0131	2.08575	2.64044	2.04729	2.41359	2.10646
8.65	2.62398	2.01866	2.01543	2.08889	2.69981	2.04347	2.41035	2.10859
8.66	2.60873	2.01265	2.06124	2.08907	2.74979	2.04253	2.4003	2.10993
8.67	2.6087	2.01218	2.06133	2.08994	2.78816	2.05204	2.39537	2.10967
8.68	2.61676	2.01152	2.07193	2.08486	2.81899	2.05241	2.38788	2.10881
8.69	2.61498	2.01027	2.0908	2.08716	2.84414	2.05671	2.388	2.10668
8.7	2.6282	2.00643	2.11135	2.09469	2.86419	2.05966	2.38298	2.11017
8.71	2.6416	2.00678	2.1194	2.09619	2.88171	2.05804	2.38206	2.10566
8.72	2.66018	2.00332	2.13595	2.11028	2.90008	2.06134	2.36867	2.10245
8.73	2.66376	1.99867	2.14836	2.11092	2.91096	2.06138	2.36797	2.10266
8.74	2.66742	1.99661	2.16667	2.10724	2.91096	2.06531	2.36321	2.10085
8.75	2.67627	1.99741	2.20603	2.10876	2.91254	2.06592	2.35931	2.09552
8.76	2.67575	1.99721	2.21854	2.10652	2.90848	2.0692	2.36721	2.09206
8.77	2.66245	1.99902	2.26332	2.11615	2.90934	2.06851	2.35113	2.0934
8.78	2.65725	1.99982	2.31022	2.13174	2.89178	2.06652	2.34859	2.09395
8.79	2.65267	1.99765	2.34673	2.14732	2.87264	2.0626	2.33334	2.09263
8.8	2.63765	1.99904	2.38135	2.15471	2.85173	2.05871	2.32164	2.08891
8.81	2.62966	1.99861	2.4448	2.16586	2.82677	2.05579	2.30402	2.09104
8.82	2.62224	2.00302	2.49383	2.17552	2.79169	2.05287	2.29402	2.09348
8.83	2.61487	2.0064	2.54677	2.19862	2.76582	2.05222	2.28331	2.08949
8.84	2.60495	2.00384	2.60632	2.21711	2.73738	2.04893	2.27506	2.09214
8.85	2.59215	1.99948	2.65133	2.2348	2.70311	2.04863	2.27681	2.09401
8.86	2.58517	2.00465	2.67108	2.25481	2.67557	2.04798	2.26422	2.09694
8.87	2.5735	2.00105	2.69389	2.26592	2.63963	2.04511	2.26802	2.0956
8.88	2.55778	1.99687	2.70216	2.27039	2.6088	2.04748	2.25502	2.09403
8.89	2.54316	1.99925	2.72284	2.27482	2.58694	2.04687	2.2495	2.09372
8.9	2.53029	1.99705	2.74376	2.27118	2.56694	2.04528	2.2473	2.09715
8.91	2.51158	1.99986	2.73348	2.27573	2.54594	2.04498	2.25447	2.0945
8.92	2.49179	2.00187	2.7128	2.27581	2.51668	2.0414	2.2564	2.09898
8.93	2.47306	2.0023	2.70687	2.27517	2.49239	2.04171	2.25148	2.10112
8.94	2.45228	2.00586	2.70082	2.26777	2.46972	2.0434	2.24648	2.10032
8.95	2.43376	2.00766	2.67811	2.26413	2.4438	2.04637	2.24157	2.10138
8.96	2.41404	2.00867	2.66393	2.25011	2.41585	2.04508	2.2443	2.10271
8.97	2.40301	2.01009	2.65578	2.24575	2.36158	2.04639	2.24175	2.10721
8.98	2.38557	2.00753	2.66606	2.25099	2.31729	2.04603	2.24089	2.11119
8.99	2.37108	2.01173	2.67657	2.26129	2.26946	2.04538	2.24007	2.11308
9	2.35895	2.01176	2.67891	2.26716	2.21071	2.04408	2.24093	2.11525
9.01	2.34103	2.0092	2.69582	2.27152	2.16627	2.04672	2.23584	2.12028
9.02	2.31617	2.00777	2.71066	2.27879	2.13098	2.04906	2.23416	2.11631
9.03	2.29879	2.00581	2.72103	2.27052	2.09489	2.04914	2.22739	2.12001
9.04	2.28953	2.00584	2.72327	2.27429	2.05889	2.0508	2.23416	2.12135
9.05	2.2795	2.00821	2.72137	2.26622	2.02943	2.04299	2.23325	2.12561
9.06	2.2695	2.012	2.72751	2.28106	2.00372	2.04172	2.23147	2.12428
9.07	2.25609	2.01478	2.72171	2.2817	2.00767	2.04109	2.2356	2.12296
9.08	2.24958	2.01729	2.7243	2.27422	2.00656	2.04116	2.2381	2.12351
9.09	2.24187	2.01525	2.71202	2.2632	2.00326	2.04446	2.24828	2.12058
9.1	2.22601	2.01978	2.69749	2.26172	2.01079	2.05034	2.25409	2.11894
9.11	2.22016	2.02054	2.68105	2.25581	2.00251	2.04674	2.26831	2.11976
9.12	2.2108	2.02371	2.68511	2.24854	2.00077	2.04476	2.28089	2.12138
9.13	2.20502	2.02305	2.68952	2.2523	2.0007	2.03987	2.29771	2.12086
9.14	2.19456	2.0252	2.69594	2.24574	2.0066	2.03661	2.30952	2.12004
9.15	2.18313	2.02539	2.70839	2.25025	2.01492	2.04338	2.3221	2.11816
9.16	2.17865	2.02357	2.70652	2.24214	2.01733	2.04366	2.32969	2.11975
9.17	2.1735	2.02494	2.70439	2.23563	2.02565	2.04159	2.34165	2.11682
9.18	2.15693	2.02396	2.69399	2.22688	2.0357	2.04339	2.3527	2.11413
9.19	2.145	2.02281	2.67981	2.21517	2.04484	2.04133	2.35851	2.1173
9.2	2.1412	2.01744	2.67792	2.21457	2.065	2.03704	2.36869	2.11784
9.21	2.13044	2.01825	2.6635	2.20135	2.08666	2.03437	2.37638	2.11571
9.22	2.13175	2.01669	2.64317	2.19547	2.10341	2.03234	2.38493	2.11621
9.23	2.12779	2.02286	2.62473	2.19171	2.12094	2.03843	2.39684	2.11518
9.24	2.12384	2.02465	2.61018	2.18285	2.12836	2.04323	2.39842	2.11416
9.25	2.11984	2.02901	2.59569	2.18281	2.13841	2.04291	2.40356	2.11227
9.26	2.1049	2.02905	2.5981	2.18281	2.15008	2.04031	2.41202	2.10962
9.27	2.09691	2.02689	2.60668	2.1843	2.15333	2.03804	2.41533	2.10507
9.28	2.09877	2.02883	2.58399	2.19182	2.15334	2.0342	2.42542	2.10321
9.29	2.08967	2.03177	2.57171	2.19622	2.14829	2.03554	2.43992	2.10109
9.3	2.08905	2.03553	2.55115	2.19332	2.13216	2.03717	2.44151	2.10028
9.31	2.08768	2.03651	2.55541	2.19708	2.12123	2.04238	2.4381	2.10109
9.32	2.09055	2.03465	2.53284	2.20452	2.10787	2.05084	2.43709	2.10139
9.33	2.0888	2.03405	2.53095	2.19503	2.09037	2.04861	2.4294	2.0979
9.34	2.08593	2.03243	2.51274	2.20538	2.08624	2.04371	2.42782	2.09736
9.35	2.07962	2.02965	2.50072	2.2018	2.07452	2.04107	2.42181	2.09474
9.36	2.08019	2.02443	2.49866	2.19817	2.0587	2.0424	2.41178	2.09342
9.37	2.08608	2.02182	2.46563	2.19381	2.04548	2.04307	2.4076	2.0987
9.38	2.08544	2.02364	2.47829	2.19005	2.04134	2.04144	2.3991	2.10053
9.39	2.0825	2.02489	2.47971	2.19084	2.0381	2.03686	2.38459	2.0989
9.4	2.0763	2.02353	2.47296	2.18987	2.04749	2.03357	2.3746	2.0967
9.41	2.07246	2.02416	2.44966	2.18302	2.05674	2.0316	2.36365	2.09743
9.42	2.0616	2.02738	2.4551	2.1635	2.06757	2.02833	2.35534	2.09468
9.43	2.05417	2.02161	2.45026	2.1626	2.07257	2.02802	2.34934	2.09542
9.44	2.04885	2.02164	2.45406	2.15499	2.08087	2.02964	2.33843	2.09373
9.45	2.05004	2.02004	2.44106	2.15105	2.08182	2.03097	2.32672	2.09788
9.46	2.04765	2.02185	2.422	2.1567	2.09779	2.0293	2.31812	2.10045
9.47	2.04411	2.01947	2.42765	2.15801	2.11622	2.02902	2.30808	2.09648
9.48	2.04234	2.02247	2.4229	2.16738	2.12046	2.03291	2.29636	2.09461
9.49	2.04806	2.02006	2.42939	2.16788	2.12815	2.03456	2.28796	2.09937
9.5	2.04734	2.02327	2.43991	2.17007	2.12742	2.03786	2.27945	2.09884
9.51	2.05547	2.02392	2.44441	2.17598	2.12679	2.03597	2.27691	2.09508
9.52	2.05541	2.02293	2.43836	2.19088	2.11862	2.02884	2.26764	2.09776
9.53	2.06239	2.02656	2.43659	2.19384	2.11789	2.02496	2.26188	2.10018
9.54	2.07186	2.0276	2.42419	2.19532	2.11549	2.02336	2.25923	2.10204
9.55	2.06729	2.03322	2.42232	2.19612	2.12969	2.02567	2.2626	2.10179
9.56	2.06404	2.03322	2.43286	2.19553	2.12135	2.02897	2.25765	2.10289
9.57	2.06248	2.04014	2.44134	2.19768	2.10884	2.0335	2.24996	2.10528
9.58	2.06564	2.03772	2.44793	2.18952	2.10049	2.03029	2.24478	2.10633
9.59	2.06581	2.04208	2.4478	2.19095	2.08697	2.02833	2.23815	2.10288
9.6	2.06376	2.04322	2.45004	2.18663	2.07857	2.02247	2.24242	2.10476
9.61	2.0547	2.04294	2.45002	2.1881	2.06592	2.02245	2.24406	2.10586
9.62	2.05592	2.0415	2.46903	2.17188	2.05913	2.02509	2.24228	2.10904
9.63	2.05487	2.04146	2.46709	2.17487	2.05172	2.02738	2.22965	2.10927
9.64	2.04464	2.04262	2.46491	2.18158	2.0368	2.02969	2.22715	2.10688
9.65	2.04488	2.03484	2.46722	2.18382	2.02351	2.02479	2.22227	2.10238
9.66	2.04851	2.0376	2.45712	2.18601	2.01682	2.02251	2.22151	2.09999
9.67	2.04345	2.03605	2.45937	2.18905	2.01263	2.01893	2.22064	2.09785
9.68	2.0377	2.03313	2.44081	2.19141	2.01026	2.01728	2.21992	2.09944
9.69	2.03954	2.03066	2.43287	2.1915	2.01015	2.0205	2.22237	2.09973
9.7	2.0368	2.02637	2.42256	2.19517	2.01169	2.02248	2.22564	2.10129
9.71	2.03624	2.02229	2.43094	2.19969	2.01157	2.02187	2.224	2.10078
9.72	2.03996	2.02179	2.42067	2.21519	2.01584	2.02318	2.22492	2.09868
9.73	2.04769	2.01993	2.41868	2.20413	2.00399	2.02641	2.23505	2.09947
9.74	2.05241	2.01974	2.43666	2.19162	2.00551	2.02119	2.24509	2.10269
9.75	2.05884	2.02514	2.43798	2.18271	2.00369	2.0251	2.24069	2.10669
9.76	2.06594	2.02714	2.43456	2.16793	2.00199	2.02318	2.24905	2.10989
9.77	2.07173	2.03015	2.41471	2.16273	1.99619	2.02514	2.26	2.11339
9.78	2.08048	2.03476	2.4178	2.16058	1.99511	2.02779	2.26336	2.11075
9.79	2.08456	2.03412	2.41701	2.163	1.99267	2.02461	2.26423	2.11182
9.8	2.09035	2.03688	2.4161	2.15788	1.98266	2.0269	2.25837	2.10915
9.81	2.09387	2.03761	2.41957	2.15652	1.98271	2.0269	2.25246	2.10913
9.82	2.08972	2.03759	2.41472	2.14934	1.97933	2.03048	2.25505	2.10617
9.83	2.08041	2.03851	2.4139	2.15972	1.99356	2.03054	2.25251	2.10672
9.84	2.08218	2.03677	2.39511	2.16871	1.99443	2.03438	2.24502	2.10721
9.85	2.08629	2.03756	2.4014	2.1829	1.9869	2.03234	2.25092	2.10588
9.86	2.0886	2.03602	2.39581	2.19481	1.98447	2.03293	2.2467	2.10214
9.87	2.09053	2.03564	2.39863	2.19269	1.98687	2.03255	2.23839	2.0976
9.88	2.09003	2.03423	2.39077	2.18605	1.98196	2.03639	2.23661	2.09813
9.89	2.08441	2.03685	2.38895	2.1808	1.97954	2.03533	2.23565	2.09812
9.9	2.08753	2.03567	2.39175	2.18603	1.9805	2.03818	2.23311	2.10002
9.91	2.09058	2.04008	2.39206	2.18231	1.97716	2.04164	2.23311	2.10243
9.92	2.09322	2.04308	2.40872	2.19328	1.98217	2.04157	2.23469	2.10244
9.93	2.09692	2.04789	2.40903	2.19332	1.97974	2.0418	2.23296	2.09954
9.94	2.1015	2.05093	2.41575	2.19559	1.96971	2.04046	2.23046	2.10015
9.95	2.09396	2.05139	2.42212	2.19119	1.9732	2.04081	2.2296	2.1012
9.96	2.09213	2.04718	2.41988	2.19279	1.97306	2.04273	2.2296	2.10442
9.97	2.08332	2.04397	2.42606	2.1922	1.97888	2.04598	2.22456	2.10657
9.98	2.07931	2.04475	2.43048	2.1974	1.98394	2.04401	2.22552	2.10818
9.99	2.08333	2.04014	2.42461	2.202	1.98981	2.04627	2.2222	2.10689
10	2.08089	2.03913	2.41602	2.19765	1.99731	2.0456	2.22552	2.10452
10.01	2.07734	2.03755	2.41809	2.19713	1.99482	2.03688	2.22556	2.10402
10.02	2.07839	2.03814	2.41209	2.19639	1.99478	2.03527	2.21629	2.10669
10.03	2.07425	2.03313	2.41173	2.2038	1.99215	2.0356	2.21125	2.10618
10.04	2.068	2.03128	2.41111	2.20527	2.00299	2.03434	2.21212	2.10722
10.05	2.0675	2.0287	2.40635	2.20754	2.01211	2.03829	2.20458	2.10563
10.06	2.06474	2.03276	2.41022	2.21209	2.02972	2.03768	2.20208	2.1027
10.07	2.07238	2.03464	2.39927	2.22023	2.03139	2.03416	2.20534	2.10721
10.08	2.06894	2.03453	2.40077	2.21219	2.03798	2.03126	2.20693	2.10799
10.09	2.06556	2.03599	2.40012	2.21075	2.05302	2.03231	2.20453	2.1104
10.1	2.09252	2.0372	2.40811	2.21674	2.04963	2.0265	2.19963	2.11065
10.11	2.09262	2.03726	2.4013	2.22043	2.06887	2.03271	2.19963	2.11199
10.12	2.088	2.03755	2.40895	2.2147	2.07474	2.03375	2.20635	2.10908
10.13	2.09276	2.0404	2.44011	2.2179	2.07478	2.03053	2.20971	2.11279
10.14	2.09104	2.03901	2.44035	2.21507	2.08643	2.03221	2.21389	2.112
10.15	2.09456	2.03975	2.43429	2.21072	2.08486	2.03388	2.2223	2.11493
10.16	2.09403	2.0407	2.4364	2.21307	2.0765	2.0349	2.22388	2.11655
10.17	2.09233	2.04267	2.4429	2.2095	2.07663	2.0307	2.22556	2.11282
10.18	2.09642	2.0444	2.42831	2.21335	2.07176	2.03529	2.22648	2.11205
10.19	2.09579	2.04437	2.42415	2.20908	2.05829	2.03694	2.22897	2.11202
10.2	2.06481	2.04555	2.42212	2.21077	2.05668	2.0425	2.23647	2.11682
10.21	2.06069	2.04415	2.41831	2.21304	2.04672	2.04936	2.23901	2.11763
10.22	2.06365	2.04435	2.39969	2.21688	2.03752	2.05227	2.23988	2.11868
10.23	2.0572	2.04492	2.36851	2.20745	2.04259	2.05422	2.25001	2.11495
10.24	2.05889	2.04658	2.3788	2.2046	2.03015	2.05584	2.25847	2.11308
10.25	2.05009	2.04584	2.3852	2.20181	2.02192	2.05519	2.25765	2.11308
10.26	2.03959	2.04532	2.3833	2.19088	2.02093	2.05288	2.26524	2.1144
10.27	2.03899	2.04516	2.38342	2.18512	2.01164	2.06004	2.27456	2.11628
10.28	2.03314	2.04565	2.40218	2.19191	2.00659	2.05779	2.28627	2.11546
10.29	2.0337	2.05249	2.41051	2.19342	2.0016	2.05416	2.30477	2.11655
10.3	2.03952	2.05376	2.40427	2.18754	2.00809	2.04732	2.31312	2.11339
10.31	2.03952	2.05977	2.40656	2.18319	2.01052	2.0388	2.32239	2.11205
10.32	2.04005	2.059	2.42128	2.18395	2.01123	2.03359	2.33594	2.11393
10.33	2.04178	2.05889	2.44429	2.19203	2.01787	2.03558	2.35371	2.11875
10.34	2.04072	2.06055	2.4404	2.20023	2.01453	2.03171	2.36211	2.11771
10.35	2.04304	2.06322	2.44255	2.20691	2.02271	2.02684	2.37806	2.12041
10.36	2.0547	2.06786	2.45928	2.21414	2.02449	2.02911	2.39573	2.12097
10.37	2.06347	2.06971	2.47387	2.2245	2.03869	2.02392	2.40673	2.12178
10.38	2.06705	2.07032	2.48214	2.21778	2.04702	2.01837	2.41519	2.12367
10.39	2.06894	2.06738	2.48852	2.21925	2.05221	2.01875	2.42268	2.12106
10.4	2.06613	2.06702	2.5013	2.2185	2.04662	2.02267	2.43301	2.12321
10.41	2.07145	2.06567	2.50093	2.22294	2.03673	2.02564	2.44309	2.12376
10.42	2.07723	2.0675	2.50719	2.21706	2.03788	2.03026	2.45414	2.1222
10.43	2.08477	2.07009	2.49463	2.21491	2.03965	2.02896	2.45755	2.11981
10.44	2.09045	2.07048	2.50292	2.21416	2.04724	2.03612	2.46014	2.12248
10.45	2.10214	2.07208	2.50707	2.21568	2.04669	2.03547	2.46778	2.12091
10.46	2.10676	2.07049	2.50897	2.21062	2.03698	2.03552	2.46442	2.11961
10.47	2.10196	2.06475	2.51691	2.21509	2.03386	2.03485	2.46696	2.11991
10.48	2.10654	2.06259	2.5297	2.22709	2.02897	2.03813	2.46538	2.11943
10.49	2.10638	2.05774	2.52544	2.23005	2.02559	2.03876	2.46634	2.12235
10.5	2.10637	2.05492	2.54179	2.22933	2.02231	2.03811	2.46547	2.12211
10.51	2.1128	2.0533	2.56051	2.22358	2.02505	2.03553	2.46639	2.12398
10.52	2.10952	2.05326	2.55619	2.21783	2.02775	2.02965	2.45697	2.12399
10.53	2.10332	2.04867	2.5751	2.21057	2.01927	2.03127	2.44837	2.12376
10.54	2.09485	2.04785	2.57092	2.20471	2.02491	2.02407	2.44996	2.12488
10.55	2.0845	2.04203	2.56686	2.2012	2.02459	2.02536	2.44578	2.12408
10.56	2.07654	2.03921	2.57548	2.20564	2.03689	2.02663	2.44261	2.12539
10.57	2.0709	2.03918	2.5842	2.21017	2.03925	2.02881	2.43493	2.12688
10.58	2.0653	2.03715	2.58834	2.20874	2.04065	2.032	2.43075	2.12758
10.59	2.06146	2.03918	2.61498	2.20148	2.04631	2.03816	2.42398	2.1275
10.6	2.05403	2.04138	2.60631	2.20444	2.05027	2.04009	2.41716	2.12473
10.61	2.04248	2.04042	2.6019	2.20812	2.04239	2.03965	2.40697	2.12066
10.62	2.03845	2.03722	2.60773	2.21991	2.03775	2.04121	2.39693	2.12033
10.63	2.04374	2.03722	2.59271	2.22442	2.02934	2.03596	2.38939	2.11783
10.64	2.04836	2.03522	2.59841	2.22825	2.02112	2.04017	2.37921	2.11396
10.65	2.05487	2.0396	2.61038	2.223	2.0077	2.03948	2.3808	2.11097
10.66	2.06012	2.04078	2.61371	2.22307	2.0035	2.03519	2.37892	2.11062
10.67	2.05436	2.04555	2.60058	2.21575	1.9875	2.03689	2.37475	2.10587
10.68	2.05841	2.04919	2.57498	2.21723	1.97838	2.03397	2.37292	2.10428
10.69	2.06197	2.04726	2.56479	2.21874	1.96925	2.02837	2.36538	2.10322
10.7	2.06665	2.04552	2.56301	2.22778	1.96763	2.03001	2.35952	2.10484
10.71	2.07493	2.04759	2.56088	2.22786	1.98014	2.0333	2.35779	2.10697
10.72	2.07543	2.05085	2.55898	2.22202	1.97604	2.03592	2.36437	2.10535
10.73	2.07478	2.05409	2.55258	2.21902	1.98607	2.03921	2.37119	2.10964
10.74	2.0771	2.05515	2.54843	2.21826	1.98521	2.03795	2.3637	2.10834
10.75	2.07292	2.05443	2.53161	2.22341	1.99858	2.04027	2.35366	2.10963
10.76	2.06468	2.05135	2.50708	2.2169	2.00608	2.04031	2.3478	2.10753
10.77	2.07048	2.05158	2.50945	2.20794	2.01367	2.03968	2.35111	2.10939
10.78	2.06935	2.05017	2.53469	2.19915	2.03039	2.0459	2.34775	2.10913
10.79	2.06524	2.05512	2.53658	2.20591	2.04625	2.05019	2.35188	2.10938
10.8	2.06812	2.05629	2.5341	2.19044	2.05288	2.04864	2.35011	2.10858
10.81	2.07028	2.05486	2.52165	2.19192	2.06042	2.05195	2.35356	2.10566
10.82	2.06628	2.05506	2.52971	2.18959	2.07467	2.05365	2.3503	2.10649
10.83	2.06279	2.05584	2.53196	2.19403	2.08151	2.04978	2.33675	2.10196
10.84	2.05768	2.05561	2.53623	2.18811	2.09405	2.04756	2.33421	2.10676
10.85	2.04965	2.05418	2.56526	2.19116	2.10759	2.04632	2.32912	2.1057
10.86	2.05091	2.05533	2.59204	2.19188	2.11353	2.04641	2.32321	2.1049
10.87	2.05169	2.05255	2.60199	2.19484	2.13032	2.04614	2.31649	2.10596
10.88	2.05116	2.04998	2.60389	2.1926	2.13961	2.04294	2.30558	2.10622
10.89	2.05413	2.04861	2.59974	2.19247	2.14809	2.04075	2.29732	2.10441
10.9	2.04604	2.04463	2.6206	2.19763	2.15738	2.03916	2.29823	2.10445
10.91	2.04039	2.04129	2.64134	2.19839	2.16585	2.03793	2.29319	2.109
10.92	2.04113	2.03729	2.64122	2.20519	2.16676	2.03667	2.28896	2.1082
10.93	2.03726	2.03209	2.6539	2.20004	2.17183	2.04359	2.29314	2.11061
10.94	2.03978	2.03713	2.66018	2.20672	2.17019	2.04458	2.29223	2.10796
10.95	2.04811	2.03953	2.65627	2.203	2.1752	2.04621	2.28627	2.10669
10.96	2.04698	2.04272	2.67084	2.20672	2.17773	2.0524	2.28632	2.10646
10.97	2.04627	2.04236	2.66278	2.20084	2.18197	2.04909	2.28387	2.10301
10.98	2.04677	2.04493	2.65034	2.20667	2.18703	2.04711	2.28546	2.1009
10.99	2.04616	2.04237	2.64619	2.20595	2.19299	2.04511	2.28114	2.10167
11	2.05375	2.04538	2.63979	2.20807	2.19051	2.0398	2.27518	2.10058
11.01	2.05191	2.04451	2.62522	2.20587	2.1854	2.03486	2.26918	2.09576
11.02	2.05533	2.0441	2.62996	2.20583	2.18048	2.03609	2.25991	2.09657
11.03	2.05053	2.04587	2.62332	2.20655	2.16457	2.03335	2.24896	2.09604
11.04	2.0504	2.04243	2.61894	2.20507	2.15965	2.03365	2.24473	2.09549
11.05	2.04675	2.0446	2.61266	2.20727	2.14131	2.03166	2.24559	2.09869
11.06	2.05325	2.04479	2.5918	2.2071	2.12459	2.03194	2.24055	2.1003
11.07	2.05918	2.04615	2.58552	2.20705	2.10109	2.0307	2.23118	2.10135
11.08	2.06279	2.04834	2.57936	2.2071	2.09435	2.03138	2.22955	2.10723
11.09	2.06754	2.0509	2.57533	2.20019	2.07587	2.03364	2.22364	2.10801
11.1	2.07225	2.05484	2.56738	2.20297	2.0654	2.04411	2.21865	2.10988
11.11	2.07819	2.06004	2.59248	2.20267	2.05375	2.04736	2.21288	2.11656
11.12	2.08529	2.06382	2.59021	2.19729	2.04777	2.04479	2.21039	2.11496
11.13	2.09124	2.06806	2.59884	2.19784	2.05035	2.04678	2.20871	2.11416
11.14	2.09133	2.06948	2.59278	2.19396	2.04443	2.05067	2.20967	2.11606
11.15	2.09728	2.06751	2.59087	2.193	2.0452	2.05199	2.20794	2.11313
11.16	2.09675	2.06834	2.59713	2.18473	2.04437	2.05037	2.20035	2.11231
11.17	2.09921	2.06656	2.59889	2.19049	2.04623	2.0533	2.1979	2.11315
11.18	2.09183	2.06298	2.60089	2.18801	2.02381	2.05363	2.19281	2.10911
11.19	2.0918	2.06218	2.61566	2.19777	2.01304	2.054	2.19281	2.10969
11.2	2.09524	2.06321	2.60143	2.19045	2.00854	2.04846	2.19113	2.10705
11.21	2.09468	2.06303	2.59738	2.19433	2.00537	2.05042	2.20025	2.10411
11.22	2.09811	2.06188	2.58907	2.19885	2.01188	2.04877	2.20285	2.10653
11.23	2.10679	2.06127	2.59331	2.20039	2.01324	2.04258	2.20376	2.10598
11.24	2.11134	2.06191	2.59555	2.20418	2.02066	2.03507	2.19612	2.10544
11.25	2.11709	2.06032	2.59363	2.20427	2.0172	2.03405	2.19372	2.10918
11.26	2.11941	2.0569	2.58556	2.20145	2.02291	2.03307	2.1954	2.10999
11.27	2.11986	2.06169	2.57974	2.20011	2.03259	2.03698	2.19958	2.10946
11.28	2.12608	2.0649	2.57984	2.19442	2.04743	2.03794	2.19713	2.10845
11.29	2.12726	2.06551	2.55898	2.18998	2.06056	2.03858	2.19295	2.1063
11.3	2.12616	2.06373	2.58363	2.18791	2.0754	2.03725	2.19209	2.10683
11.31	2.13257	2.06572	2.58769	2.17259	2.09102	2.03109	2.17955	2.10634
11.32	2.12967	2.0677	2.59211	2.16119	2.09689	2.03175	2.18119	2.10558
11.33	2.1338	2.0675	2.5899	2.15646	2.1054	2.03247	2.17869	2.1064
11.34	2.13788	2.06646	2.60033	2.15994	2.11294	2.03379	2.18215	2.10538
11.35	2.13908	2.06799	2.60897	2.15822	2.11872	2.0332	2.18046	2.10268
11.36	2.14137	2.06937	2.61132	2.16754	2.1161	2.03357	2.17883	2.10189
11.37	2.14899	2.06973	2.62624	2.16277	2.11614	2.02613	2.17465	2.1014
11.38	2.15019	2.0713	2.63299	2.16836	2.12364	2.01934	2.17047	2.103
11.39	2.15255	2.07466	2.65407	2.166	2.1236	2.01908	2.16961	2.1025
11.4	2.15361	2.077	2.63984	2.16715	2.11858	2.02373	2.16879	2.10221
11.41	2.15468	2.07635	2.63187	2.16966	2.11858	2.0267	2.17216	2.1011
11.42	2.15814	2.07675	2.63197	2.18089	2.11452	2.03231	2.17047	2.10055
11.43	2.15175	2.07488	2.62599	2.18767	2.10511	2.03785	2.17033	2.09921
11.44	2.15405	2.07583	2.62351	2.1855	2.0925	2.04181	2.16774	2.09758
11.45	2.15059	2.07588	2.61655	2.18914	2.08672	2.03895	2.16519	2.09441
11.46	2.15128	2.07971	2.62025	2.18697	2.08261	2.03831	2.17182	2.09229
11.47	2.14832	2.07977	2.60913	2.19365	2.07922	2.04091	2.17681	2.0912
11.48	2.15468	2.07819	2.59362	2.1892	2.07076	2.04743	2.1894	2.08932
11.49	2.16167	2.07603	2.56982	2.18096	2.06665	2.04614	2.19862	2.09011
11.5	2.16586	2.0721	2.56059	2.18096	2.0549	2.04192	2.20112	2.09068
11.51	2.15837	2.07156	2.5351	2.18331	2.03981	2.04259	2.2002	2.08938
11.52	2.15897	2.07182	2.55536	2.17972	2.02963	2.03773	2.19843	2.09179
11.53	2.16187	2.07335	2.557	2.17091	2.02729	2.03675	2.20025	2.09314
11.54	2.16486	2.07269	2.54442	2.17099	2.02987	2.03708	2.20698	2.09527
11.55	2.16596	2.07758	2.53421	2.17124	2.03073	2.03643	2.20943	2.10007
11.56	2.16992	2.07548	2.50895	2.17145	2.03661	2.03548	2.20779	2.10246
11.57	2.17285	2.07735	2.50716	2.16645	2.03335	2.03908	2.2112	2.10327
11.58	2.17405	2.08028	2.51164	2.17254	2.02102	2.03556	2.21452	2.10139
11.59	2.17056	2.08418	2.5057	2.18459	2.02025	2.03526	2.22393	2.10136
11.6	2.16936	2.08708	2.50414	2.18476	2.02038	2.03591	2.22729	2.10164
11.61	2.17518	2.0884	2.52085	2.19356	2.01971	2.02961	2.23911	2.10109
11.62	2.17339	2.08922	2.4834	2.1884	2.01985	2.0298	2.24257	2.09947
11.63	2.17351	2.092	2.46254	2.19512	2.02244	2.02743	2.25261	2.10054
11.64	2.16835	2.0924	2.46894	2.19732	2.0107	2.02503	2.25597	2.10056
11.65	2.16438	2.08661	2.46657	2.18552	2.01741	2.035	2.26692	2.09792
11.66	2.16624	2.09158	2.4898	2.18696	2.01839	2.03621	2.27859	2.09924
11.67	2.1605	2.09097	2.48362	2.1906	2.02859	2.03423	2.28949	2.10109
11.68	2.1606	2.09033	2.47317	2.18763	2.04534	2.03807	2.29535	2.10169
11.69	2.15893	2.0859	2.48785	2.17507	2.05793	2.03736	2.29857	2.10492
11.7	2.16132	2.08529	2.49186	2.17287	2.07884	2.03539	2.31125	2.10599
11.71	2.15905	2.08407	2.47916	2.16403	2.0981	2.04296	2.32052	2.10603
11.72	2.15335	2.08411	2.49171	2.17291	2.11076	2.04469	2.33224	2.10496
11.73	2.15848	2.08359	2.48979	2.16246	2.12179	2.05064	2.34156	2.10206
11.74	2.16021	2.0856	2.47117	2.14621	2.14705	2.05693	2.35169	2.10314
11.75	2.17189	2.08981	2.47565	2.14681	2.15732	2.05351	2.36773	2.10314
11.76	2.16429	2.08207	2.45703	2.14092	2.15914	2.05361	2.37715	2.10447
11.77	2.16779	2.07889	2.45276	2.13581	2.15413	2.05328	2.38224	2.10234
11.78	2.16436	2.07771	2.46722	2.13513	2.14335	2.04613	2.39165	2.10735
11.79	2.16556	2.07896	2.45691	2.13805	2.1285	2.04649	2.39929	2.10496
11.8	2.16029	2.07836	2.4549	2.13648	2.11699	2.05141	2.40006	2.10467
11.81	2.16313	2.08056	2.44897	2.13801	2.09184	2.04427	2.40688	2.10384
11.82	2.17353	2.07837	2.42622	2.13212	2.07907	2.04006	2.41533	2.10762
11.83	2.17533	2.07838	2.42622	2.13509	2.06467	2.0316	2.41864	2.10975
11.84	2.18519	2.0762	2.43676	2.13517	2.04606	2.02544	2.4245	2.10578
11.85	2.1862	2.07046	2.4242	2.13682	2.02328	2.02509	2.46507	2.10688
11.86	2.19723	2.07348	2.43013	2.13826	2.00627	2.02213	2.5082	2.10377
11.87	2.20133	2.07253	2.4261	2.1383	1.99447	2.0238	2.55555	2.10305
11.88	2.20946	2.07032	2.41614	2.14575	1.99507	2.02511	2.59864	2.09941
11.89	2.22516	2.06908	2.42255	2.14947	1.99816	2.02576	2.63759	2.09547
11.9	2.24216	2.06946	2.43121	2.1488	1.9862	2.0248	2.68086	2.09313
11.91	2.26094	2.06886	2.43133	2.15114	1.99121	2.02842	2.71641	2.09187
11.92	2.27799	2.06844	2.44201	2.15551	1.98966	2.03004	2.75204	2.09002
11.93	2.29202	2.0672	2.43787	2.16162	1.98223	2.03692	2.79018	2.08929
11.94	2.30548	2.06838	2.42555	2.17488	1.98326	2.03495	2.82164	2.09357
11.95	2.32953	2.07415	2.43007	2.17786	1.98492	2.03365	2.80658	2.09436
11.96	2.35062	2.07491	2.40969	2.17864	2.00766	2.03171	2.79813	2.09622
11.97	2.37459	2.07292	2.41183	2.18238	2.02953	2.03108	2.78386	2.09727
11.98	2.39557	2.07243	2.41801	2.17495	2.05729	2.03175	2.76792	2.09487
11.99	2.41375	2.07266	2.40948	2.17357	2.09159	2.03402	2.75865	2.0989
12	2.43179	2.07173	2.39692	2.17135	2.1442	2.0327	2.74683	2.10187
12.01	2.44812	2.06959	2.39015	2.16386	2.19776	2.03296	2.7392	2.1067
12.02	2.45458	2.07486	2.37899	2.16174	2.24966	2.03492	2.73247	2.10725
12.03	2.4663	2.07475	2.38254	2.14914	2.30638	2.02935	2.71484	2.10806
12.04	2.47046	2.07083	2.37363	2.14029	2.35307	2.03257	2.70817	2.10331
12.05	2.46589	2.0667	2.36246	2.13437	2.39746	2.0257	2.69635	2.10308
12.06	2.46242	2.06595	2.37859	2.13509	2.42761	2.0309	2.68459	2.10015
12.07	2.4566	2.06818	2.37786	2.12847	2.44931	2.02725	2.66941	2.10043
12.08	2.45441	2.06842	2.36244	2.12411	2.46178	2.02918	2.65418	2.10469
12.09	2.44277	2.0709	2.36207	2.12107	2.46087	2.02559	2.64064	2.10387
12.1	2.42833	2.07196	2.3635	2.1248	2.43918	2.02561	2.62709	2.1009
12.11	2.41265	2.07221	2.35934	2.13518	2.415	2.02762	2.60855	2.09823
12.12	2.4039	2.06665	2.36552	2.13582	2.38737	2.03093	2.59419	2.09615
12.13	2.38646	2.06371	2.3635	2.13503	2.35655	2.02707	2.58732	2.09666
12.14	2.37311	2.06518	2.37169	2.14322	2.32913	2.02648	2.57368	2.09823
12.15	2.36093	2.06665	2.37608	2.14467	2.29827	2.03106	2.57287	2.0993
12.16	2.34642	2.06334	2.36979	2.13585	2.26649	2.02522	2.56269	2.10117
12.17	2.33476	2.06481	2.37596	2.14397	2.23953	2.03053	2.55327	2.10165
12.18	2.32367	2.06446	2.38024	2.14454	2.20942	2.02665	2.54885	2.09996
12.19	2.30271	2.05834	2.37395	2.152	2.1852	2.02932	2.53781	2.09855
12.2	2.28752	2.05343	2.36149	2.1573	2.1736	2.0293	2.52671	2.09956
12.21	2.27183	2.05161	2.36565	2.15655	2.14359	2.0264	2.51389	2.10187
12.22	2.25444	2.0528	2.3596	2.15816	2.13046	2.02479	2.50438	2.09988
12.23	2.2432	2.05417	2.35117	2.17009	2.11392	2.02935	2.49247	2.09849
12.24	2.22801	2.05592	2.36174	2.16348	2.0907	2.02741	2.48224	2.09898
12.25	2.20993	2.05649	2.36792	2.17097	2.07504	2.02937	2.46768	2.09945
12.26	2.2029	2.05346	2.36591	2.18161	2.06437	2.03394	2.45568	2.1015
12.27	2.19304	2.05161	2.35998	2.17893	2.04642	2.0251	2.43959	2.10313
12.28	2.17432	2.04974	2.35191	2.17807	2.03751	2.02804	2.43714	2.10127
12.29	2.16976	2.04989	2.35203	2.17409	2.02611	2.02714	2.43123	2.10478
12.3	2.16097	2.05182	2.35001	2.16486	2.013	2.02576	2.427	2.10718
12.31	2.14984	2.05228	2.35404	2.16244	2.01981	2.02569	2.42292	2.1056
12.32	2.13818	2.04932	2.36651	2.1585	2.01399	2.02395	2.41456	2.10989
12.33	2.13602	2.04655	2.37114	2.15515	2.01071	2.02388	2.40947	2.11123
12.34	2.13253	2.04559	2.36924	2.15041	2.02084	2.02832	2.39929	2.11306
12.35	2.14129	2.04399	2.37969	2.14355	2.0293	2.02629	2.38829	2.11307
12.36	2.13896	2.04583	2.37958	2.13645	2.02531	2.02164	2.37739	2.10935
12.37	2.14012	2.04169	2.37126	2.13662	2.03384	2.0281	2.37321	2.10372
12.38	2.14778	2.04272	2.39632	2.13518	2.03403	2.02673	2.35294	2.10722
12.39	2.15344	2.04256	2.38801	2.1419	2.031	2.02752	2.34612	2.10478
12.4	2.161	2.04237	2.40693	2.15083	2.02878	2.03083	2.33935	2.10482
12.41	2.17213	2.04177	2.40708	2.14351	2.03003	2.03049	2.33584	2.10616
12.42	2.18322	2.043	2.40296	2.13826	2.03366	2.02988	2.32571	2.10483
12.43	2.18609	2.0438	2.41119	2.13843	2.0365	2.03122	2.31394	2.10509
12.44	2.19718	2.04279	2.41325	2.14364	2.02499	2.02641	2.31139	2.10725
12.45	2.2041	2.0418	2.40082	2.14647	2.02109	2.0274	2.31226	2.10325
12.46	2.20474	2.04419	2.3967	2.15455	2.02472	2.03005	2.3174	2.10539
12.47	2.2065	2.04697	2.3967	2.15239	2.01666	2.02843	2.32326	2.10779
12.48	2.20357	2.0464	2.3821	2.16204	2.01837	2.03302	2.33334	2.10485
12.49	2.20301	2.04801	2.40099	2.1532	2.02085	2.03208	2.33171	2.10194
12.5	2.20544	2.04844	2.38635	2.15256	2.02845	2.03047	2.34617	2.10111
12.51	2.20364	2.05005	2.38632	2.154	2.02248	2.03151	2.35035	2.09895
12.52	2.20417	2.04742	2.38237	2.15337	2.02163	2.03447	2.36475	2.09948
12.53	2.19368	2.04545	2.3764	2.14969	2.02415	2.03804	2.37988	2.09816
12.54	2.18668	2.04309	2.36389	2.14529	2.02931	2.03804	2.38915	2.09709
12.55	2.17273	2.03772	2.37431	2.14309	2.03026	2.04135	2.40107	2.10186
12.56	2.16747	2.03274	2.3913	2.14533	2.03105	2.04362	2.41029	2.10294
12.57	2.16277	2.03473	2.40179	2.14677	2.04189	2.04303	2.41447	2.10404
12.58	2.15747	2.03493	2.38924	2.1452	2.03382	2.04204	2.42302	2.10561
12.59	2.14698	2.03413	2.36196	2.14736	2.03652	2.03618	2.42974	2.10934
12.6	2.13419	2.03172	2.35368	2.13987	2.03506	2.03746	2.41874	2.1067
12.61	2.1296	2.03132	2.34766	2.14728	2.03367	2.03675	2.41884	2.10859
12.62	2.12723	2.03355	2.3433	2.15464	2.0306	2.03152	2.40774	2.10832
12.63	2.13139	2.03794	2.34322	2.14719	2.02419	2.0273	2.40097	2.10913
12.64	2.12736	2.03953	2.35145	2.16064	2.02598	2.02988	2.39261	2.10699
12.65	2.12677	2.04375	2.33914	2.1586	2.0302	2.03154	2.38493	2.10486
12.66	2.12493	2.04753	2.32037	2.15204	2.02364	2.02798	2.37057	2.10405
12.67	2.12027	2.04576	2.31621	2.15292	2.02374	2.03285	2.36639	2.10405
12.68	2.11561	2.04978	2.32463	2.15605	2.02632	2.0352	2.3527	2.10221
12.69	2.11623	2.05138	2.34373	2.15617	2.01951	2.03977	2.34429	2.10113
12.7	2.12082	2.05536	2.35037	2.15993	2.01256	2.03882	2.3392	2.10378
12.71	2.11668	2.05498	2.35047	2.15336	2.01399	2.04276	2.32816	2.10643
12.72	2.11437	2.05856	2.34641	2.15124	2.01217	2.04375	2.32744	2.10801
12.73	2.10854	2.05498	2.33202	2.16097	2.01537	2.04412	2.32076	2.11064
12.74	2.09796	2.05516	2.31585	2.15492	2.01019	2.04903	2.32234	2.11091
[truncated: 1,725 more rows]

## Sheet: S1F
X	Vglut2		Calb1		Aldh1a1		DAT			X	Vglut2 - heatmap
[truncated: 404 more rows]
[truncated: 174 more columns]

[truncated: 3 more sheets: S1G, S1H, S1I]
