# Supplementary material for: Unique functional responses differentially map onto genetic subtypes of dopamine neurons
Source: Nat Neurosci. 2023 Aug 3;26(10):1762–74. doi: 10.1038/s41593-023-01401-9 (PMC10545540; doi:10.1038/s41593-023-01401-9)
Supplement: Supplementary file 11 — Statistical source data. [file 41593_2023_1401_MOESM11_ESM.xlsx]

## Sheet: Aldh1a1-iCre Counts
Aldh1a1-iCre injected with CON mCherry, labeled cells per section level counted
Aldh1a1+	Aldh1a1-	Total Labeled cells
69	3	72					2629	111
80	6	86
54	7	61
59	1	60
122	6	128
158	9	167
101	5	106
114	7	121
136	5	141
154	1	155
136	6	142
246	13	259
153	6	159
171	8	179
229	7	236
229	4	233
140	3	143
135	8	143
143	6	149
TOTALS:
2629	111	2740

## Sheet: Anxa1-iCre Counts
Anxa1-iCre injected with CON GCaMP6f, labeled cells per section level counted
Anxa1-high	Anxa1-Low	Anxa1-negative	Total Labeled Cells
53	47	10	110
8	24	6	38
24	16	2	42
12	10	3	25
3	4	1	8
24	15	4	43
19	21	6	46
14	14	6	34
2	21	0	23
12	19	4	35
4	17	3	24
1	6	1	8
0	2	1	3
2	12	0	14
0	2	0	2
19	63	10	92
17	16	3	36
9	7	0	16
4	13	1	18
2	6	3	11
TOTALS:
229	335	64	628
