# Supplementary material for: Unique functional responses differentially map onto genetic subtypes of dopamine neurons
Source: Nat Neurosci. 2023 Aug 3;26(10):1762–74. doi: 10.1038/s41593-023-01401-9 (PMC10545540; doi:10.1038/s41593-023-01401-9)
Supplement: Supplementary file 12 — Statistical source data. [file 41593_2023_1401_MOESM12_ESM.xlsx]

## Sheet: S6B-L
TRIGGERED AVERAGES ON ACCELERATION - AVERAGES					TRIGGERED AVERAGES ON ACCELERATION - 470 HEATMAP
X	Aldh1a1				X	Aldh1a1 - heatmap
Time	470	405	Acc		Time	Mouse number below
(s)	nΔF/F	nΔF/F	m/s2		(s)	5	4	8	1	13	2	1	1	2	2	2	5	2	2	3	3	1	3	9	7	5	3	3	13	3	6	3	7	12	10	6	8	1	5	14	8	12	8	7	4	1	2	8	4
-1	0.13398	0.00102722	0.00164158		-1	-0.474222	0.441076	-0.801437	-0.120686	0.513202	-0.197154	0.0535257	-0.639479	-0.517696	-0.345582	-0.270839	0.0635351	-0.721309	-0.188484	-0.0967501	0.967504	-0.606253	0.49507	-0.0401339	0.151573	0.548312	0.917634	-0.691879	0.762128	-0.0159449	-0.00664219	-0.295253	0.187325	-0.152456	0.227335	0.147588	-1	-0.288262	0.373735	0.326906	0.0173094	-0.0647257	-0.301255	0.269329	-0.146437	-0.30268	-0.0809464	-0.289695	0.179587
-0.99	0.133978	0.00149674	-0.0019518		-0.99	-0.539882	0.28116	-0.836195	-0.146007	0.633936	-0.0665386	-0.00404485	-0.690324	-0.509472	-0.413392	-0.434242	-0.046606	-0.667399	-0.207362	-0.213272	0.798998	-0.542859	0.480766	-0.0897648	0.111481	0.579566	0.894803	-0.682997	0.738028	0.0366266	0.0321425	-0.278304	0.199517	-0.122691	0.325714	0.129239	-0.879779	-0.292052	0.386482	0.289583	0.081339	-0.0927193	-0.342529	0.232045	-0.135894	-0.317245	-0.0674762	-0.333147	0.158603
-0.98	0.13403	0.00105332	-0.00397711		-0.98	-0.477792	0.295683	-0.794414	-0.13222	0.617094	-0.0961316	0.0538984	-0.61461	-0.525303	-0.40091	-0.349909	-0.0124975	-0.63282	-0.133488	-0.260877	0.587502	-0.614385	0.485791	-0.0755539	0.0853965	0.585927	0.870597	-0.683948	0.709365	0.0478969	0.0690563	-0.323241	0.186273	-0.120486	0.322763	0.109847	-0.905237	-0.306088	0.390693	0.196563	0.0248269	-0.0507873	-0.380696	0.205822	-0.103734	-0.317465	-0.0587403	-0.314679	0.151862
-0.97	0.133872	0.00113832	-0.00457104		-0.97	-0.49391	0.238136	-0.775361	-0.136741	0.637756	-0.0509206	0.0420672	-0.655339	-0.525063	-0.416943	-0.376437	-0.034652	-0.593097	-0.141847	-0.339305	0.506674	-0.663242	0.470696	-0.0695405	0.0578932	0.594837	0.840634	-0.68576	0.682861	0.0728042	0.104734	-0.335137	0.179826	-0.126063	0.337118	0.092029	-0.874371	-0.309131	0.394191	0.155941	0.0269553	-0.0358592	-0.40279	0.175077	-0.0838147	-0.32619	-0.0474929	-0.310532	0.139976
-0.96	0.13364	0.00110102	-0.00324201		-0.96	-0.492807	0.208654	-0.766439	-0.12548	0.642826	-0.020692	0.034172	-0.645248	-0.52816	-0.426069	-0.339409	-0.0452897	-0.57178	-0.13055	-0.38878	0.461748	-0.71595	0.452271	-0.0726992	0.0348452	0.598261	0.81478	-0.696923	0.654394	0.0930809	0.127429	-0.344421	0.167352	-0.134935	0.327015	0.0758694	-0.851059	-0.311305	0.390762	0.100693	0.0239213	-0.0283414	-0.421534	0.155429	-0.0725392	-0.332937	-0.0363758	-0.302859	0.129557
-0.95	0.133301	0.00110871	-0.00259251		-0.95	-0.505609	0.169073	-0.746849	-0.130435	0.660731	-0.0192458	0.0163391	-0.636654	-0.524666	-0.438067	-0.329799	-0.0538534	-0.570031	-0.118808	-0.414986	0.417912	-0.796928	0.438121	-0.0822091	0.00876513	0.584726	0.785113	-0.697927	0.624099	0.110449	0.148628	-0.344169	0.15951	-0.156251	0.327645	0.0578073	-0.811493	-0.311191	0.382578	0.0708827	-0.000402349	-0.0384134	-0.421028	0.135114	-0.0637923	-0.341541	-0.0237175	-0.290341	0.121142
-0.94	0.13301	0.00105993	-0.00220127		-0.94	-0.494343	0.13487	-0.746843	-0.137707	0.681403	-0.0224637	-0.04138	-0.757509	-0.507504	-0.428814	-0.312207	-0.0424885	-0.553338	-0.130373	-0.445165	0.387318	-0.848369	0.402963	-0.0769057	-0.0139497	0.563789	0.760895	-0.683229	0.597037	0.124176	0.160428	-0.320205	0.147755	-0.16645	0.320987	0.0434084	-0.780883	-0.299484	0.370489	0.0399879	-0.041311	-0.0427558	-0.41411	0.118548	-0.0600104	-0.331949	-0.00942059	-0.2575	0.123088
-0.93	0.132623	0.00101788	-0.00231872		-0.93	-0.539551	0.0907237	-0.692112	-0.153207	0.686386	-0.0385384	-0.134588	-0.819295	-0.483524	-0.410665	-0.316664	-0.0614497	-0.581158	-0.19729	-0.420299	0.334036	-0.880469	0.348175	-0.0617646	-0.0269141	0.526931	0.731176	-0.68977	0.558832	0.13514	0.157428	-0.299321	0.133885	-0.181491	0.313038	0.0303005	-0.753813	-0.292434	0.362256	-0.00062132	-0.051155	-0.0194211	-0.404391	0.0989159	-0.0580644	-0.323405	0.00483287	-0.223346	0.125892
-0.92	0.132399	0.000903741	-0.00343581		-0.92	-0.529635	0.0794671	-0.681551	-0.157145	0.687208	-0.0480977	-0.219061	-0.812326	-0.456826	-0.386281	-0.283871	-0.0568795	-0.578132	-0.206612	-0.357341	0.222509	-0.873443	0.310394	-0.0580433	-0.0428506	0.484799	0.71366	-0.694781	0.526554	0.144041	0.148292	-0.282084	0.127284	-0.192128	0.32106	0.0153162	-0.715256	-0.288877	0.353721	-0.087983	-0.0495492	-0.0413454	-0.386807	0.0825163	-0.058988	-0.309051	0.0198021	-0.200033	0.124339
-0.91	0.132285	0.000867451	-0.0049732		-0.91	-0.516598	0.0758375	-0.614675	-0.167766	0.69196	-0.0747002	-0.247255	-0.826698	-0.425255	-0.354992	-0.256054	-0.0543712	-0.614602	-0.224347	-0.298356	0.136532	-0.880182	0.265983	-0.0538535	-0.05594	0.436928	0.69898	-0.682408	0.494083	0.154002	0.141485	-0.26088	0.121465	-0.188032	0.320927	0.00322943	-0.679949	-0.283906	0.350272	-0.141988	-0.0640582	-0.0320363	-0.370041	0.0617354	-0.0519997	-0.292369	0.0327258	-0.156736	0.115607
-0.9	0.132169	0.000908074	-0.00526495		-0.9	-0.496619	0.0231527	-0.585736	-0.168927	0.683998	-0.0476017	-0.343145	-0.839385	-0.398725	-0.31962	-0.226219	-0.0531504	-0.604267	-0.274687	-0.225369	0.0506325	-0.856284	0.209128	-0.0344733	-0.0720894	0.393321	0.684091	-0.666258	0.466267	0.171363	0.137284	-0.24451	0.113571	-0.190484	0.306242	-0.00254132	-0.642479	-0.287079	0.350457	-0.226387	-0.0290584	-0.0186351	-0.354544	0.0522342	-0.0465384	-0.287127	0.046305	-0.109499	0.108522
-0.89	0.13211	0.000968663	-0.00429722		-0.89	-0.48909	0.0398834	-0.521269	-0.168743	0.656041	-0.0275514	-0.419387	-0.835791	-0.381176	-0.28043	-0.182413	-0.0407529	-0.557626	-0.277424	-0.137885	-0.0347355	-0.839235	0.159851	-0.0246849	-0.078628	0.345628	0.657211	-0.657422	0.436618	0.191542	0.145853	-0.229819	0.112514	-0.195639	0.287828	-0.00860428	-0.598367	-0.295811	0.345667	-0.313934	-0.00932226	-0.00315605	-0.352805	0.0523349	-0.0451266	-0.29346	0.055794	-0.06571	0.0793931
-0.88	0.132	0.00107275	-0.00199361		-0.88	-0.45961	0.0192185	-0.510952	-0.146609	0.663043	-0.00488498	-0.399623	-0.79311	-0.3835	-0.237805	-0.121041	-0.0385597	-0.533599	-0.305843	-0.0604987	-0.0911927	-0.831533	0.104862	-0.00844911	-0.0807791	0.30783	0.644272	-0.634899	0.417175	0.20413	0.143619	-0.217264	0.11504	-0.202907	0.269167	-0.015306	-0.535239	-0.303552	0.33472	-0.395463	-0.02202	-0.0258563	-0.339626	0.0664801	-0.0431543	-0.293687	0.0629718	-0.0146853	0.0521637
-0.87	0.131975	0.00109011	0.00144302		-0.87	-0.415929	-0.00676264	-0.45388	-0.133517	0.659882	-0.00325362	-0.410852	-0.689003	-0.390001	-0.207005	-0.0778245	-0.0301743	-0.518996	-0.297562	0.0331236	-0.0838789	-0.851623	0.0511631	0.00529102	-0.0786593	0.278504	0.627166	-0.592789	0.391262	0.215041	0.157128	-0.197261	0.111184	-0.199584	0.212642	-0.0211872	-0.476958	-0.312174	0.329653	-0.434686	-0.0426542	-0.00619782	-0.327942	0.0858293	-0.0389073	-0.293456	0.0672701	0.0352552	0.0321025
-0.86	0.131909	0.00106495	0.00427936		-0.86	-0.397723	-0.0311374	-0.436401	-0.123741	0.647121	0.00307989	-0.469713	-0.641798	-0.399243	-0.163941	-0.0817487	-0.0358798	-0.410188	-0.335744	0.0974854	-0.134132	-0.869422	0.0089409	0.021953	-0.0734922	0.261763	0.600548	-0.522288	0.373903	0.214746	0.160607	-0.189386	0.107825	-0.207732	0.182729	-0.028607	-0.427376	-0.32491	0.320422	-0.516131	-0.0663557	-0.00718699	-0.30889	0.107049	-0.0354789	-0.292676	0.0712314	0.0852969	0.0224137
-0.85	0.131901	0.000959621	0.00648853		-0.85	-0.359974	-0.0203053	-0.386438	-0.104263	0.604935	0.000539538	-0.452916	-0.600039	-0.40439	-0.131895	-0.0867006	-0.0467279	-0.321734	-0.319317	0.168731	-0.0908158	-0.88489	-0.0256531	0.0198295	-0.0535726	0.260533	0.569794	-0.466441	0.356355	0.201483	0.175315	-0.184236	0.102112	-0.209068	0.148383	-0.0317541	-0.389493	-0.33023	0.314211	-0.560821	-0.0651292	0.00419149	-0.283483	0.127106	-0.0305057	-0.285989	0.07179	0.126247	-0.000241771
-0.84	0.131753	0.000886002	0.0062188		-0.84	-0.310045	-0.00858556	-0.363329	-0.0755699	0.57502	0.038136	-0.464104	-0.51845	-0.397406	-0.11357	-0.109489	-0.0741431	-0.25373	-0.313102	0.22952	-0.0169119	-0.911423	-0.0362637	0.0286933	-0.0390721	0.256274	0.555444	-0.423394	0.3452	0.195506	0.166204	-0.182901	0.0891024	-0.217428	0.144882	-0.0323311	-0.344013	-0.336093	0.310419	-0.612764	-0.0537163	-0.0242921	-0.245139	0.143871	-0.0288235	-0.281181	0.073104	0.170972	-0.0100661
-0.83	0.131706	0.00081276	0.00359254		-0.83	-0.232678	0.000807513	-0.305197	-0.0663243	0.528978	0.054037	-0.520444	-0.550165	-0.373177	-0.102432	-0.157733	-0.113542	-0.164157	-0.257365	0.229252	0.0499143	-0.938121	-0.0167443	0.0258692	-0.023223	0.245689	0.526459	-0.380171	0.340615	0.184534	0.153479	-0.183359	0.0670833	-0.204567	0.135426	-0.0338171	-0.300419	-0.34519	0.30005	-0.649384	-0.00913088	-0.0204325	-0.21066	0.153611	-0.0276771	-0.279634	0.0737164	0.19117	-0.00987996
-0.82	0.131513	0.000892568	-0.00141936		-0.82	-0.167083	0.00675992	-0.295101	-0.0445741	0.484522	0.0522622	-0.532415	-0.55769	-0.339292	-0.0909868	-0.207981	-0.186333	-0.0631575	-0.270015	0.201653	0.07164	-0.940561	-0.000241188	0.00358299	-0.00963683	0.248173	0.501557	-0.348303	0.338455	0.181117	0.134293	-0.195106	0.0455802	-0.182642	0.153937	-0.0192867	-0.280771	-0.354063	0.279494	-0.708572	0.00714712	-0.0277816	-0.177683	0.164739	-0.0274573	-0.277449	0.0738637	0.239269	-0.0286419
-0.81	0.131353	0.000884937	-0.00664244		-0.81	-0.0910845	-0.0241144	-0.281095	-0.0213405	0.423638	0.045504	-0.505606	-0.555243	-0.29736	-0.0978381	-0.23643	-0.19828	-0.0126663	-0.23638	0.242507	0.110175	-0.968478	0.026607	0.00431672	0.00402051	0.240933	0.477587	-0.351029	0.330564	0.174538	0.137037	-0.208223	0.0241396	-0.175737	0.169798	-0.00471035	-0.232516	-0.36687	0.253095	-0.734055	0.0530277	-0.0346811	-0.141493	0.184639	-0.028534	-0.281933	0.0729344	0.281661	-0.0503944
-0.8	0.131245	0.000903856	-0.0135951		-0.8	-0.0291387	-0.0044717	-0.295257	-0.00662865	0.414672	0.0294255	-0.518516	-0.482095	-0.25126	-0.109464	-0.261146	-0.234568	0.0226883	-0.23453	0.257607	0.175574	-0.961584	0.0717952	-0.00953584	0.00769629	0.2255	0.464848	-0.364794	0.336846	0.17306	0.133435	-0.223593	2.82069e-05	-0.159255	0.146479	0.0126832	-0.192308	-0.385106	0.222359	-0.763777	0.0540733	-0.0514725	-0.105569	0.208414	-0.0321264	-0.285612	0.0716176	0.341984	-0.0562095
-0.79	0.131286	0.000917774	-0.0197919		-0.79	-0.016897	-0.0210667	-0.271698	0.00416334	0.366268	-0.0416259	-0.473714	-0.446766	-0.212083	-0.117159	-0.299609	-0.251582	0.0596921	-0.229927	0.29705	0.154765	-0.964394	0.121892	-0.0276589	0.00558304	0.232009	0.458973	-0.359078	0.347564	0.162107	0.130654	-0.247726	-0.0173076	-0.157573	0.126962	0.0300242	-0.170817	-0.408011	0.191129	-0.778533	0.0561712	-0.0332752	-0.0788117	0.233828	-0.0332088	-0.283768	0.0666776	0.371629	-0.0722731
-0.78	0.131222	0.000906971	-0.0253252		-0.78	0.0170123	-0.00986505	-0.276485	0.035999	0.322333	-0.10303	-0.447613	-0.409627	-0.172308	-0.127105	-0.317092	-0.272879	0.124518	-0.25137	0.373567	0.147987	-0.990148	0.162027	-0.0370933	0.00535752	0.231597	0.461491	-0.346003	0.35083	0.148235	0.152913	-0.276463	-0.0283781	-0.140681	0.109797	0.052586	-0.158831	-0.427134	0.166155	-0.804788	0.027302	-0.0418683	-0.0583364	0.254616	-0.0344191	-0.287158	0.0620866	0.394449	-0.0783359
-0.77	0.131204	0.00078877	-0.0285449		-0.77	0.017086	0.0198246	-0.248721	0.0555402	0.296319	-0.129576	-0.4247	-0.313332	-0.137316	-0.144635	-0.341723	-0.28122	0.1572	-0.244149	0.423976	0.130594	-1	0.208369	-0.0461017	-0.00214564	0.240719	0.456861	-0.348041	0.369777	0.123269	0.179112	-0.299768	-0.0377599	-0.14186	0.112199	0.0690811	-0.126091	-0.450246	0.140672	-0.830019	0.0389033	-0.0336198	-0.0462858	0.280258	-0.0378623	-0.300007	0.0552881	0.40893	-0.0757684
-0.76	0.131208	0.000763956	-0.0294846		-0.76	0.0163411	0.0713868	-0.202525	0.0719546	0.29021	-0.148356	-0.466052	-0.311959	-0.106645	-0.158062	-0.361265	-0.293599	0.2217	-0.230042	0.434241	0.0848861	-0.972543	0.265979	-0.0623016	-0.0122259	0.246561	0.461598	-0.34175	0.389831	0.121589	0.19833	-0.326802	-0.0474796	-0.145651	0.10939	0.0883955	-0.129122	-0.471831	0.123156	-0.845564	0.0107158	-0.0467236	-0.0517091	0.293407	-0.0410277	-0.311871	0.046395	0.39865	-0.0671901
-0.75	0.130975	0.000794124	-0.0279022		-0.75	0.0149568	0.0965636	-0.13294	0.0880547	0.241722	-0.167095	-0.451941	-0.299108	-0.0842141	-0.166993	-0.374947	-0.286559	0.26574	-0.183071	0.438022	0.0663389	-0.948302	0.295283	-0.0899309	-0.0255514	0.271915	0.469563	-0.333693	0.401807	0.113383	0.205061	-0.35559	-0.0549531	-0.153169	0.148247	0.102503	-0.11867	-0.491038	0.0963515	-0.876007	0.0133324	-0.0563633	-0.0692117	0.29195	-0.0464068	-0.322116	0.0342869	0.379534	-0.0705676
-0.74	0.130728	0.000828896	-0.0244407		-0.74	0.0667324	0.135489	-0.0674024	0.103847	0.225845	-0.172042	-0.485835	-0.228445	-0.0484851	-0.1959	-0.379828	-0.296926	0.290583	-0.188337	0.418297	0.121868	-0.91274	0.308856	-0.121772	-0.0317839	0.286825	0.465199	-0.342527	0.399101	0.116309	0.219142	-0.37667	-0.0696257	-0.14861	0.147563	0.115344	-0.102902	-0.505651	0.0729027	-0.911942	0.00664621	-0.0658178	-0.0851275	0.283293	-0.0565324	-0.33896	0.0233683	0.368346	-0.0511702
-0.73	0.130621	0.000957407	-0.0191874		-0.73	0.0728169	0.184435	0.00692889	0.115185	0.19024	-0.173227	-0.460627	-0.0288645	-0.026906	-0.232067	-0.418536	-0.289964	0.298967	-0.153382	0.382248	0.143874	-0.846084	0.332088	-0.14542	-0.0412793	0.311537	0.462829	-0.364293	0.396705	0.109255	0.218616	-0.394717	-0.0812763	-0.147476	0.167801	0.127444	-0.0778195	-0.523639	0.0487621	-0.912402	0.00776321	-0.0619665	-0.106631	0.270246	-0.0685355	-0.351228	0.00804773	0.361174	-0.0566686
-0.72	0.130548	0.00109007	-0.0128523		-0.72	0.098754	0.183094	0.0663166	0.120079	0.145616	-0.186313	-0.46023	-0.0286991	-0.0163155	-0.265506	-0.443458	-0.274634	0.339687	-0.145595	0.38432	0.159342	-0.773101	0.383825	-0.173681	-0.0456036	0.317405	0.479469	-0.345207	0.379599	0.111894	0.222775	-0.408242	-0.0860196	-0.139891	0.174973	0.134061	-0.0686643	-0.53917	0.028602	-0.948901	0.020049	-0.0958449	-0.13186	0.246207	-0.0776309	-0.356157	-0.00945688	0.335017	-0.0612371
-0.71	0.130481	0.00108642	-0.0082671		-0.71	0.13449	0.22243	0.122226	0.131661	0.0957338	-0.185096	-0.427781	0.058733	-0.00625263	-0.308446	-0.488128	-0.294327	0.337983	-0.130771	0.372099	0.29516	-0.698688	0.42149	-0.210662	-0.059166	0.340903	0.487048	-0.340021	0.357521	0.0867788	0.222051	-0.411954	-0.0939336	-0.126544	0.193888	0.144291	-0.0750816	-0.551429	0.0096539	-0.94048	0.0645378	-0.10759	-0.15168	0.213881	-0.0859898	-0.360192	-0.0293309	0.325244	-0.0717079
-0.7	0.130578	0.00110791	-0.00549703		-0.7	0.146357	0.227162	0.150445	0.15175	0.0798255	-0.204453	-0.3863	0.0969282	0.0148833	-0.343834	-0.52859	-0.328263	0.35514	-0.153481	0.395611	0.351418	-0.638288	0.460749	-0.218262	-0.062283	0.346629	0.488246	-0.335526	0.336779	0.0674956	0.229394	-0.404422	-0.100408	-0.104184	0.207652	0.152657	-0.0877432	-0.565424	0.00339794	-0.962023	0.0911634	-0.132892	-0.174779	0.178342	-0.0922006	-0.360177	-0.0487628	0.29449	-0.0769082
-0.69	0.130576	0.00110769	-0.00443241		-0.69	0.14823	0.287708	0.175354	0.161202	0.0515644	-0.177386	-0.330115	0.0563784	0.0146013	-0.364685	-0.573682	-0.370956	0.393566	-0.14324	0.404669	0.409877	-0.600724	0.498791	-0.220677	-0.0626958	0.350758	0.499775	-0.309388	0.319762	0.0443613	0.219222	-0.392338	-0.106179	-0.0948488	0.244187	0.15412	-0.120613	-0.575481	-0.00488806	-0.962883	0.102222	-0.158372	-0.20098	0.130848	-0.0959919	-0.354492	-0.0720554	0.260229	-0.10081
-0.68	0.13057	0.0010936	-0.00481		-0.68	0.152004	0.298649	0.220112	0.157746	0.0221198	-0.158989	-0.310077	0.104025	0.0144674	-0.373303	-0.57688	-0.403501	0.413021	-0.118765	0.428672	0.480871	-0.5477	0.526442	-0.219445	-0.0625081	0.363219	0.510455	-0.268311	0.302228	0.0249246	0.222184	-0.372317	-0.106857	-0.09292	0.274938	0.156241	-0.162878	-0.585504	-0.0051433	-0.988003	0.113603	-0.192029	-0.219822	0.0835012	-0.0988475	-0.347562	-0.095638	0.238773	-0.124985
-0.67	0.130484	0.00103948	-0.00772286		-0.67	0.173055	0.340696	0.259726	0.171906	0.00920238	-0.114978	-0.246026	0.110121	0.0291093	-0.375728	-0.600254	-0.412771	0.413374	-0.108223	0.438084	0.562237	-0.505678	0.513741	-0.223177	-0.0529792	0.377311	0.499802	-0.25366	0.284592	0.00323058	0.220833	-0.359755	-0.110351	-0.110329	0.308425	0.158427	-0.173784	-0.591375	-0.00335021	-0.918674	0.11491	-0.202376	-0.234131	0.0283855	-0.105953	-0.335673	-0.118139	0.211296	-0.131017
-0.66	0.13037	0.00109908	-0.0109228		-0.66	0.191702	0.352278	0.279632	0.171421	-0.00100441	-0.108417	-0.189306	0.186494	0.0441168	-0.359831	-0.616834	-0.432043	0.400904	-0.0872175	0.475368	0.554455	-0.489665	0.497423	-0.214043	-0.0256365	0.378675	0.502577	-0.240734	0.274816	8.18822e-05	0.226027	-0.348071	-0.10518	-0.111611	0.336606	0.152682	-0.197912	-0.59713	-0.00808258	-0.940678	0.0824921	-0.245089	-0.253322	-0.0252707	-0.117502	-0.318958	-0.140577	0.178643	-0.136442
-0.65	0.130256	0.00119133	-0.0140405		-0.65	0.246673	0.396368	0.327368	0.166498	-0.0429066	-0.0513501	-0.147794	0.2376	0.0585588	-0.341483	-0.645074	-0.44679	0.377119	-0.0836555	0.516809	0.578515	-0.485057	0.502876	-0.207591	-0.00377115	0.400478	0.48883	-0.227852	0.255515	-0.0231289	0.218843	-0.333917	-0.1024	-0.105217	0.360271	0.14576	-0.223657	-0.595067	-0.0177269	-0.92102	0.0716454	-0.24972	-0.268116	-0.066563	-0.134806	-0.299145	-0.167408	0.159732	-0.146082
-0.64	0.130161	0.00117844	-0.0161307		-0.64	0.279276	0.385167	0.325732	0.162018	-0.0699456	-0.063289	-0.0917722	0.310418	0.076658	-0.310564	-0.671994	-0.437637	0.346385	-0.0579239	0.589728	0.581009	-0.442341	0.502709	-0.203538	0.0244777	0.426121	0.467123	-0.228212	0.245895	-0.0429157	0.229666	-0.328026	-0.0927116	-0.10727	0.399979	0.146045	-0.205322	-0.593145	-0.0272203	-0.916229	0.0795311	-0.272601	-0.27696	-0.100461	-0.153528	-0.283939	-0.192529	0.137542	-0.138696
-0.63	0.130159	0.00111059	-0.0174957		-0.63	0.323317	0.396727	0.310026	0.160167	-0.0664651	-0.0481331	0.000987663	0.277393	0.100508	-0.27206	-0.722936	-0.426208	0.381803	-0.0662229	0.676007	0.591093	-0.403348	0.498848	-0.210087	0.0461374	0.460302	0.450781	-0.242728	0.235213	-0.0566612	0.22903	-0.327039	-0.0822517	-0.0934406	0.407995	0.145253	-0.193992	-0.583669	-0.043371	-0.901299	0.0711071	-0.282608	-0.279389	-0.125392	-0.17508	-0.268916	-0.217414	0.133269	-0.134843
-0.62	0.130117	0.00102765	-0.0158132		-0.62	0.334455	0.359643	0.297456	0.144601	-0.0770129	-0.0676081	0.0445709	0.227017	0.122158	-0.228841	-0.749345	-0.439378	0.403533	-0.0261264	0.779105	0.572382	-0.392812	0.492264	-0.196852	0.0623946	0.496795	0.442933	-0.255558	0.22289	-0.0682609	0.194783	-0.327563	-0.078452	-0.0756953	0.381666	0.146852	-0.188141	-0.570789	-0.0688538	-0.882794	0.0726559	-0.299063	-0.286862	-0.146391	-0.190439	-0.261163	-0.243334	0.130891	-0.141105
-0.61	0.130086	0.00100208	-0.0148358		-0.61	0.346161	0.34836	0.274312	0.133225	-0.0962331	-0.0559712	0.134149	0.161606	0.139371	-0.177397	-0.763269	-0.450052	0.470192	-0.049952	0.855177	0.62891	-0.360787	0.482781	-0.172837	0.0752559	0.527484	0.418759	-0.26606	0.211684	-0.0879212	0.167595	-0.328526	-0.0716168	-0.0823162	0.387121	0.150215	-0.150728	-0.550359	-0.0894728	-0.851634	0.068624	-0.267482	-0.287838	-0.160483	-0.207297	-0.253635	-0.269705	0.140302	-0.142346
-0.6	0.130003	0.000928484	-0.0151466		-0.6	0.338683	0.324922	0.216633	0.125081	-0.0983478	-0.0588306	0.194193	0.0769805	0.149536	-0.140097	-0.780499	-0.43933	0.559065	-0.0177195	0.888168	0.633515	-0.320266	0.481587	-0.162386	0.0866831	0.535501	0.405412	-0.273995	0.201211	-0.100087	0.149628	-0.335122	-0.0556947	-0.0923927	0.384987	0.15645	-0.118322	-0.529153	-0.111662	-0.769786	0.0442315	-0.27298	-0.285695	-0.17829	-0.219543	-0.24724	-0.289236	0.131442	-0.140798
-0.59	0.129854	0.000989537	-0.0195293		-0.59	0.350347	0.284825	0.199849	0.125596	-0.0939391	-0.0380524	0.264659	-0.0234022	0.16391	-0.10088	-0.801635	-0.450829	0.623893	-0.0435006	0.902502	0.59698	-0.308137	0.477102	-0.152596	0.0904673	0.529464	0.393139	-0.286073	0.189297	-0.126264	0.128793	-0.343335	-0.0457025	-0.0953443	0.351157	0.163236	-0.0940358	-0.504133	-0.139166	-0.751592	0.0249073	-0.255877	-0.286003	-0.194915	-0.229777	-0.23998	-0.307464	0.130848	-0.146685
-0.58	0.129683	0.00102121	-0.0271464		-0.58	0.360301	0.243373	0.155091	0.123957	-0.113247	-0.0310832	0.262621	-0.091833	0.179048	-0.0726549	-0.816532	-0.445451	0.630069	-0.0624487	0.902709	0.535601	-0.318697	0.479532	-0.155581	0.0947408	0.506087	0.387659	-0.28313	0.176974	-0.151875	0.113497	-0.352929	-0.0393981	-0.0954842	0.355972	0.165131	-0.0425766	-0.473298	-0.1688	-0.705182	0.0567222	-0.235574	-0.303178	-0.219574	-0.235163	-0.232891	-0.32458	0.109837	-0.140924
-0.57	0.129566	0.00108043	-0.0383489		-0.57	0.37331	0.230264	0.128591	0.123293	-0.127778	0.00780142	0.274788	-0.176388	0.186931	-0.0490975	-0.84137	-0.444844	0.626534	-0.096317	0.872547	0.471997	-0.301141	0.483797	-0.151936	0.0952028	0.46227	0.375065	-0.279408	0.170573	-0.16445	0.110562	-0.356421	-0.0307277	-0.0801991	0.370915	0.163915	-0.0193229	-0.439814	-0.187753	-0.668174	0.0389947	-0.218492	-0.320178	-0.243456	-0.242443	-0.229312	-0.33927	0.101733	-0.136827
-0.56	0.129353	0.00108061	-0.0491186		-0.56	0.385824	0.180051	0.0746806	0.133972	-0.116494	0.0305618	0.273964	-0.212773	0.200648	-0.038752	-0.863852	-0.443716	0.568227	-0.123806	0.82998	0.401924	-0.314845	0.518138	-0.165211	0.0895387	0.42576	0.370888	-0.285595	0.156199	-0.192158	0.090128	-0.36315	-0.032738	-0.0570573	0.338932	0.165546	0.00101422	-0.404347	-0.211438	-0.620342	0.0248295	-0.216724	-0.344382	-0.270894	-0.243048	-0.222638	-0.349296	0.0913126	-0.13638
-0.55	0.12918	0.00108776	-0.057493		-0.55	0.403779	0.108234	0.0575101	0.140538	-0.138932	0.0626779	0.227241	-0.234214	0.211426	-0.0233488	-0.86736	-0.434355	0.520289	-0.142741	0.808843	0.345189	-0.370768	0.54596	-0.157981	0.0850483	0.384307	0.371574	-0.270777	0.137761	-0.207047	0.0444104	-0.372128	-0.0445891	-0.0402748	0.302554	0.166104	0.0620355	-0.368613	-0.231559	-0.602693	-0.00352335	-0.2266	-0.363777	-0.305968	-0.243271	-0.224606	-0.361998	0.0832012	-0.126589
-0.54	0.129089	0.00101609	-0.0607576		-0.54	0.390903	0.0677052	0.00464146	0.14587	-0.160791	0.102967	0.203144	-0.151019	0.210497	-0.0162319	-0.853262	-0.403728	0.493887	-0.120842	0.777292	0.351656	-0.419757	0.592827	-0.148409	0.063083	0.34887	0.366489	-0.257241	0.106984	-0.227306	0.0100168	-0.382518	-0.0493685	-0.029006	0.248559	0.167557	0.0928805	-0.331411	-0.246383	-0.573081	-0.00188287	-0.237028	-0.380791	-0.346054	-0.242238	-0.219403	-0.371203	0.0909249	-0.113622
-0.53	0.128888	0.0010022	-0.0602939		-0.53	0.382747	0.00803844	-0.00787541	0.156102	-0.168563	0.145469	0.220951	-0.200289	0.203647	-0.0081108	-0.844976	-0.399964	0.410844	-0.0882468	0.716308	0.372542	-0.450868	0.626005	-0.15269	0.0439381	0.307826	0.350632	-0.255083	0.0788836	-0.24423	-0.010707	-0.39202	-0.0568761	-0.0310668	0.213092	0.172033	0.0989227	-0.303914	-0.256384	-0.506519	-0.0280733	-0.261198	-0.390518	-0.38134	-0.240634	-0.212594	-0.378305	0.102352	-0.109848
-0.52	0.128855	0.0010204	-0.0567239		-0.52	0.389533	-0.0333322	-0.0560714	0.154469	-0.163785	0.170271	0.216567	-0.076012	0.208048	0.00171301	-0.814052	-0.377322	0.365096	-0.0874533	0.635104	0.483059	-0.50969	0.690552	-0.162801	0.0223611	0.294771	0.331589	-0.249272	0.0540016	-0.262573	-0.0109597	-0.400951	-0.0674786	-0.038149	0.189608	0.18014	0.134465	-0.273802	-0.269261	-0.47756	-0.0555169	-0.269179	-0.410104	-0.408599	-0.239884	-0.194539	-0.383867	0.110619	-0.0961013
-0.51	0.128828	0.000987915	-0.0518015		-0.51	0.3931	-0.0491938	-0.0336526	0.153788	-0.16462	0.217834	0.213552	-0.0952919	0.198067	0.0168101	-0.791303	-0.365795	0.362047	-0.0461205	0.588537	0.472624	-0.53783	0.739438	-0.162968	-0.00232845	0.279351	0.309724	-0.242212	0.040245	-0.272636	-0.0209387	-0.404711	-0.0675374	-0.0486083	0.159745	0.182062	0.162689	-0.250784	-0.277276	-0.43372	-0.0391057	-0.266092	-0.407216	-0.435193	-0.23718	-0.184944	-0.389525	0.104577	-0.0881537
-0.5	0.128784	0.00112056	-0.0470429		-0.5	0.387622	-0.0369021	-0.0707139	0.155127	-0.168698	0.230872	0.249889	-0.121588	0.192639	0.028666	-0.764168	-0.363548	0.298598	-0.0250385	0.556499	0.484622	-0.521457	0.788322	-0.163006	-0.0304072	0.280332	0.293159	-0.248025	0.0280553	-0.279825	-0.00619972	-0.409087	-0.0620829	-0.0653017	0.156692	0.190697	0.165994	-0.228727	-0.281504	-0.432728	0.0204585	-0.268827	-0.423904	-0.448999	-0.231305	-0.161896	-0.391243	0.114601	-0.0879345
-0.49	0.128691	0.00113388	-0.0450505		-0.49	0.393377	-0.0382295	-0.0645137	0.152944	-0.161931	0.245078	0.267174	-0.184896	0.191023	0.0432896	-0.715941	-0.373032	0.227341	-0.0447436	0.495644	0.495179	-0.499338	0.821642	-0.163662	-0.047597	0.27914	0.268752	-0.237084	0.0301116	-0.281479	-0.0114276	-0.40528	-0.0589899	-0.074707	0.157469	0.197134	0.179424	-0.211577	-0.288172	-0.360993	0.012003	-0.266446	-0.432445	-0.465136	-0.224739	-0.146134	-0.392235	0.107768	-0.101144
-0.48	0.128753	0.00115224	-0.0447023		-0.48	0.370682	0.00603554	-0.0969214	0.155899	-0.150059	0.257131	0.269434	-0.141843	0.190303	0.0598155	-0.673177	-0.3617	0.206766	-0.0517692	0.445741	0.441355	-0.488914	0.86628	-0.137431	-0.0686475	0.272061	0.24587	-0.213532	0.0317968	-0.285634	-0.0201588	-0.398371	-0.0576517	-0.102468	0.142661	0.209566	0.208374	-0.19047	-0.29714	-0.3807	-0.0183099	-0.263021	-0.440977	-0.474164	-0.21868	-0.135023	-0.39457	0.11151	-0.100469
-0.47	0.128658	0.00116639	-0.0457939		-0.47	0.330736	0.0275969	-0.0965173	0.171623	-0.140527	0.275971	0.305631	-0.174756	0.177498	0.076111	-0.625098	-0.384214	0.172721	-0.0177685	0.409638	0.38698	-0.432948	0.872852	-0.135215	-0.0941549	0.255076	0.233555	-0.211763	0.029776	-0.295383	-0.0448775	-0.389057	-0.0454546	-0.129145	0.13345	0.218565	0.229383	-0.174813	-0.313861	-0.335166	-0.000365173	-0.272139	-0.429867	-0.488158	-0.210908	-0.127052	-0.397288	0.106283	-0.102903
-0.46	0.128574	0.00121253	-0.048325		-0.46	0.291907	0.0548513	-0.14681	0.185919	-0.158975	0.273027	0.314637	-0.173649	0.170303	0.0841901	-0.582936	-0.397157	0.121635	-0.00578803	0.355022	0.358725	-0.392302	0.860617	-0.14372	-0.117754	0.219973	0.221146	-0.185268	0.0224282	-0.294182	-0.0550399	-0.37837	-0.0333152	-0.133587	0.128782	0.234597	0.259398	-0.160031	-0.329322	-0.317759	-0.0356006	-0.304546	-0.42271	-0.502289	-0.205213	-0.108177	-0.399783	0.10923	-0.0961245
-0.45	0.12855	0.00111439	-0.0522645		-0.45	0.248797	0.0936434	-0.136659	0.194171	-0.144848	0.299724	0.306642	-0.0956252	0.16855	0.0922725	-0.526038	-0.408666	0.11961	-0.0322863	0.266078	0.272827	-0.324022	0.845702	-0.139904	-0.137265	0.176059	0.203177	-0.170692	0.0258095	-0.295673	-0.0492011	-0.366927	-0.0190261	-0.14459	0.108675	0.241851	0.30337	-0.152627	-0.344918	-0.24983	-0.0751988	-0.313813	-0.397541	-0.517777	-0.201408	-0.101322	-0.403872	0.102698	-0.0836545
-0.44	0.128645	0.00125027	-0.055326		-0.44	0.200233	0.157833	-0.140738	0.201866	-0.148273	0.318002	0.28855	-0.0580899	0.165866	0.104189	-0.496068	-0.414032	0.0845534	-0.0455477	0.175367	0.271602	-0.260002	0.852819	-0.155475	-0.156646	0.138261	0.191501	-0.163967	0.0261425	-0.287948	-0.0397796	-0.35374	-0.00491381	-0.163085	0.106207	0.249209	0.342749	-0.140349	-0.362971	-0.147765	-0.0830294	-0.333425	-0.376315	-0.529667	-0.199397	-0.0981009	-0.408716	0.0846213	-0.0681481
-0.43	0.128657	0.00133395	-0.0584492		-0.43	0.18937	0.172476	-0.125305	0.210748	-0.152187	0.339313	0.297923	-0.0294799	0.168711	0.120687	-0.433874	-0.422895	0.119161	-0.0754007	0.102751	0.228299	-0.199277	0.846799	-0.167613	-0.17247	0.113227	0.178789	-0.162958	0.0247767	-0.274894	-0.0369528	-0.34682	0.0160901	-0.178222	0.0963223	0.245363	0.365395	-0.131243	-0.368104	-0.0470041	-0.0984757	-0.335646	-0.324863	-0.539611	-0.196883	-0.0906387	-0.412623	0.0577582	-0.0612083
-0.42	0.128707	0.00137487	-0.0612601		-0.42	0.178149	0.25287	-0.117876	0.215685	-0.188857	0.363854	0.290281	-0.0436673	0.185219	0.140124	-0.394471	-0.3921	0.122514	-0.0708029	0.0350187	0.218964	-0.180459	0.858002	-0.147598	-0.184811	0.0889077	0.156214	-0.145683	0.0265056	-0.271553	-0.0166347	-0.337958	0.0344675	-0.189328	0.0697793	0.237881	0.361394	-0.120539	-0.359929	-0.0550533	-0.142627	-0.329442	-0.282073	-0.55069	-0.196782	-0.0961541	-0.412457	0.0352227	-0.0586689
-0.41	0.128667	0.00132578	-0.0637998		-0.41	0.154482	0.314947	-0.0906753	0.22404	-0.191626	0.394934	0.271219	0.00987453	0.205315	0.169003	-0.317389	-0.365243	0.137376	-0.0595594	-0.035046	0.127788	-0.138704	0.864264	-0.131051	-0.188845	0.0568161	0.129596	-0.16259	0.0335853	-0.255539	-0.00178016	-0.336315	0.0487274	-0.200915	0.0587803	0.221971	0.362322	-0.109307	-0.352624	-0.0185431	-0.130533	-0.333064	-0.244245	-0.55604	-0.19804	-0.0984628	-0.411578	0.00637944	-0.0669946
-0.4	0.128653	0.0013078	-0.0657319		-0.4	0.151151	0.348693	-0.0868166	0.225674	-0.18784	0.43903	0.325852	0.0371622	0.233429	0.204266	-0.276025	-0.334728	0.139975	-0.0308089	-0.0982646	0.168751	-0.153408	0.866352	-0.129996	-0.195687	0.0236925	0.0990358	-0.16265	0.0400456	-0.242807	-0.00769423	-0.330111	0.065552	-0.197428	0.0180988	0.203138	0.337335	-0.0926926	-0.346697	0.00193836	-0.128832	-0.339223	-0.204041	-0.558185	-0.201182	-0.101449	-0.411553	-0.0212947	-0.0843613
-0.39	0.128493	0.00115918	-0.0661362		-0.39	0.156665	0.380132	-0.0907357	0.229379	-0.176716	0.48148	0.331024	0.090175	0.275676	0.242149	-0.223972	-0.307897	0.162763	6.59678e-05	-0.12342	0.126345	-0.145871	0.835736	-0.0982599	-0.191186	-0.00296851	0.0726751	-0.181457	0.037571	-0.228169	-0.00489213	-0.32403	0.0817875	-0.201414	-0.0239185	0.176389	0.309101	-0.0795962	-0.331483	0.00135553	-0.145289	-0.35061	-0.153068	-0.554544	-0.202598	-0.0961177	-0.422053	-0.0340161	-0.0901895
-0.38	0.128402	0.00100576	-0.0629486		-0.38	0.14647	0.432904	-0.0729937	0.222678	-0.200532	0.534435	0.385549	0.0949011	0.318117	0.280426	-0.202481	-0.30648	0.138816	0.0103072	-0.165379	0.141736	-0.158699	0.80657	-0.0917158	-0.184461	-0.0442564	0.0445093	-0.188341	0.0443836	-0.206505	-0.00323471	-0.319447	0.0898241	-0.198006	-0.0637997	0.142352	0.267831	-0.0623891	-0.324374	0.0311348	-0.116321	-0.370675	-0.119856	-0.55053	-0.206112	-0.0934592	-0.431831	-0.0708902	-0.0859993
-0.37	0.128231	0.000937407	-0.0568208		-0.37	0.133721	0.451859	-0.0738726	0.215914	-0.170381	0.578812	0.42273	0.149712	0.35358	0.320078	-0.175423	-0.32342	0.119332	0.018722	-0.200133	0.0638652	-0.14096	0.755116	-0.105709	-0.171505	-0.0774165	0.0180673	-0.208255	0.047244	-0.1784	-0.0146782	-0.31221	0.0961201	-0.184767	-0.0865438	0.114319	0.233392	-0.0508867	-0.319741	0.0996845	-0.0947326	-0.397381	-0.0831394	-0.537556	-0.211302	-0.0757644	-0.445669	-0.0974748	-0.0838873
-0.36	0.128157	0.000873725	-0.0466777		-0.36	0.136643	0.486277	-0.058401	0.211689	-0.16323	0.626128	0.432881	0.252073	0.393965	0.363731	-0.174566	-0.318458	0.122879	0.0123189	-0.195002	0.111813	-0.150331	0.695469	-0.0978185	-0.158432	-0.0933923	-0.0131876	-0.204472	0.0477595	-0.161748	-0.031655	-0.301918	0.0999829	-0.201733	-0.13082	0.0866406	0.201188	-0.0374621	-0.311405	0.181795	-0.0688239	-0.389526	-0.0424096	-0.530937	-0.219286	-0.0622041	-0.457649	-0.124682	-0.0767741
-0.35	0.127882	0.000865354	-0.0329085		-0.35	0.121209	0.531504	-0.0588761	0.217499	-0.166707	0.664486	0.390401	0.278047	0.412143	0.41916	-0.178899	-0.322785	0.136101	0.0149653	-0.193712	0.0397596	-0.146216	0.599099	-0.10692	-0.134332	-0.103982	-0.043414	-0.215156	0.0381052	-0.141568	-0.0392938	-0.296155	0.0941954	-0.250615	-0.138961	0.0571843	0.160554	-0.0239659	-0.308253	0.252516	-0.0509214	-0.394901	0.00581317	-0.52617	-0.226681	-0.0462268	-0.468497	-0.146221	-0.075632
-0.34	0.127799	0.000902586	-0.0168745		-0.34	0.097952	0.520999	-0.00238989	0.219448	-0.186452	0.70025	0.36773	0.25727	0.43234	0.467785	-0.193083	-0.331123	0.198161	0.0208871	-0.209487	-0.0447184	-0.146381	0.512495	-0.108326	-0.110625	-0.110712	-0.0856144	-0.196748	0.0314618	-0.119177	-0.0503658	-0.293692	0.0867971	-0.251146	-0.149302	0.0362433	0.13884	-0.0103523	-0.308545	0.287178	-0.0170722	-0.405928	0.0331919	-0.524214	-0.23784	-0.0307871	-0.469652	-0.168711	-0.0777149
-0.33	0.127554	0.000858501	-0.00229924		-0.33	0.0593991	0.525206	0.0294831	0.246381	-0.160998	0.731201	0.276415	0.289802	0.449072	0.491758	-0.18249	-0.31722	0.211299	0.0675883	-0.217526	-0.0874118	-0.151615	0.40016	-0.115906	-0.0919208	-0.11547	-0.125011	-0.17867	0.0126971	-0.107173	-0.0607906	-0.274962	0.0789488	-0.263985	-0.144346	0.0203073	0.114982	0.00355649	-0.307424	0.318238	-0.0119221	-0.40653	0.0515452	-0.521883	-0.250843	-0.0174907	-0.468314	-0.178396	-0.0889335
-0.32	0.127267	0.000907511	0.00979968		-0.32	0.0191694	0.515394	0.0508251	0.278097	-0.16155	0.77155	0.205407	0.312421	0.465099	0.51073	-0.181176	-0.294982	0.227307	0.0736226	-0.201351	-0.0895052	-0.154644	0.288697	-0.104012	-0.0729564	-0.13146	-0.171736	-0.15604	-0.00876009	-0.100175	-0.0779388	-0.268651	0.0717212	-0.282977	-0.164384	-0.00202794	0.102736	0.0174775	-0.312197	0.348023	0.00445043	-0.404923	0.0672008	-0.527445	-0.264312	-0.0098279	-0.465938	-0.195075	-0.103883
-0.31	0.126988	0.00101217	0.0178906		-0.31	-0.00663175	0.501907	0.0833414	0.302794	-0.150527	0.785075	0.181159	0.224002	0.483697	0.516185	-0.185114	-0.295039	0.256107	0.0986619	-0.170249	-0.0981136	-0.144034	0.186562	-0.115909	-0.0584275	-0.150496	-0.214753	-0.141063	-0.037077	-0.0938921	-0.0798574	-0.259053	0.0655604	-0.262981	-0.176603	-0.020776	0.0619045	0.0312866	-0.320564	0.347213	0.0254727	-0.414062	0.0763101	-0.524406	-0.275377	-0.0102752	-0.463465	-0.213068	-0.12604
-0.3	0.12658	0.0010441	0.0181277		-0.3	-0.0261102	0.468824	0.122036	0.324294	-0.119509	0.784356	0.147117	0.199022	0.505049	0.496055	-0.177265	-0.302772	0.191675	0.135777	-0.128458	-0.107945	-0.135397	0.0954271	-0.123132	-0.0557995	-0.197337	-0.253786	-0.120694	-0.0638027	-0.0912309	-0.0736937	-0.247886	0.0600924	-0.240215	-0.188935	-0.0444619	0.0350905	0.038114	-0.319532	0.359266	0.0175184	-0.429929	0.0577014	-0.530405	-0.282379	-0.0108684	-0.459067	-0.238656	-0.143871
-0.29	0.126109	0.00112909	0.00899591		-0.29	-0.0512068	0.490496	0.107766	0.355702	-0.0859813	0.786607	0.120201	0.208491	0.512138	0.468668	-0.151026	-0.29964	0.113706	0.158	-0.044269	-0.0389762	-0.195197	-0.00411414	-0.145354	-0.0704856	-0.26616	-0.283427	-0.098922	-0.0859571	-0.0884441	-0.087517	-0.232456	0.0560928	-0.257055	-0.188962	-0.0718158	-0.0132483	0.0453634	-0.323476	0.378052	0.0068602	-0.408128	0.0446029	-0.531721	-0.288633	-0.0139053	-0.452338	-0.271686	-0.163115
-0.28	0.125381	0.00129794	-0.00855175		-0.28	-0.0458447	0.479934	0.115999	0.369507	-0.0647014	0.762831	0.115068	0.0432663	0.514753	0.454919	-0.153947	-0.298671	0.117583	0.149222	0.033316	-0.0265322	-0.217396	-0.0661397	-0.131022	-0.0822573	-0.331392	-0.316079	-0.116337	-0.111135	-0.0880479	-0.0959763	-0.223708	0.0600143	-0.251611	-0.222267	-0.100223	-0.064472	0.0462249	-0.336648	0.371273	0.0114303	-0.412325	0.0191752	-0.535249	-0.294911	-0.0152587	-0.446507	-0.327413	-0.178224
-0.27	0.124676	0.00128306	-0.0354708		-0.27	-0.00652371	0.47194	0.152064	0.382708	-0.0443273	0.689262	0.133625	-0.0683953	0.512912	0.433227	-0.14947	-0.302678	0.108531	0.127981	0.125016	-0.105424	-0.239114	-0.126486	-0.128127	-0.0949976	-0.41661	-0.345959	-0.135337	-0.139212	-0.0834081	-0.0777665	-0.207995	0.0588343	-0.279155	-0.230523	-0.130421	-0.119062	0.0402594	-0.346499	0.376915	-0.00921773	-0.420969	-0.00249218	-0.534086	-0.303692	-0.0200847	-0.439386	-0.376655	-0.199581
-0.26	0.124144	0.00126309	-0.0725271		-0.26	-0.00802532	0.473241	0.181896	0.404299	-0.0125371	0.652089	0.110426	-0.0977027	0.498858	0.416251	-0.109093	-0.275347	0.105769	0.105616	0.184194	-0.127214	-0.247381	-0.187563	-0.131278	-0.116917	-0.495287	-0.357441	-0.140596	-0.168867	-0.0765162	-0.0706947	-0.19574	0.0522841	-0.323893	-0.219441	-0.1677	-0.141842	0.0323618	-0.360938	0.395737	-0.022692	-0.427511	-0.0172867	-0.544281	-0.319414	-0.0273444	-0.432072	-0.420715	-0.205206
-0.25	0.123827	0.00128252	-0.113534		-0.25	0.0140209	0.488647	0.250717	0.432034	0.00325166	0.597861	0.129794	-0.12905	0.481578	0.409636	-0.0514387	-0.241832	0.185073	0.101815	0.241462	-0.128627	-0.248619	-0.227306	-0.140715	-0.1408	-0.538897	-0.383766	-0.128607	-0.194966	-0.0718225	-0.0859961	-0.184176	0.0473605	-0.333202	-0.205808	-0.201669	-0.165371	0.0212495	-0.381916	0.444016	-0.0331311	-0.419455	-0.0294336	-0.544995	-0.343082	-0.0428351	-0.424321	-0.47896	-0.218422
-0.24	0.123411	0.00111245	-0.154312		-0.24	0.0793117	0.441922	0.281156	0.444694	0.0161247	0.563916	0.167573	-0.243194	0.465204	0.405614	-0.0234273	-0.210449	0.229158	0.127766	0.274411	-0.155733	-0.190021	-0.245942	-0.153806	-0.154678	-0.567798	-0.400243	-0.135655	-0.227136	-0.0665212	-0.0905059	-0.177833	0.0411859	-0.330164	-0.186789	-0.24256	-0.177186	0.00381823	-0.404229	0.43795	-0.0610605	-0.454356	-0.0472682	-0.553284	-0.364707	-0.0552191	-0.416696	-0.522339	-0.222217
-0.23	0.123252	0.00102317	-0.193236		-0.23	0.141428	0.421816	0.326491	0.465287	0.0345877	0.518337	0.170817	-0.154107	0.456073	0.406091	0.048148	-0.177222	0.233259	0.160787	0.335375	-0.16006	-0.121837	-0.271607	-0.195372	-0.176128	-0.548001	-0.41544	-0.128295	-0.250705	-0.0608535	-0.0826526	-0.181458	0.0278135	-0.335891	-0.150784	-0.279887	-0.194972	-0.0146757	-0.424503	0.506009	-0.0744952	-0.456758	-0.0452878	-0.564523	-0.385819	-0.0740443	-0.409148	-0.552372	-0.240352
-0.22	0.123226	0.00100341	-0.222641		-0.22	0.184052	0.428163	0.364298	0.495014	0.0630998	0.503396	0.189594	-0.168105	0.446622	0.403516	0.117901	-0.135725	0.304003	0.191993	0.358706	-0.166607	-0.0908431	-0.267116	-0.206947	-0.201561	-0.506398	-0.418152	-0.0969883	-0.275715	-0.0680837	-0.100378	-0.187858	0.0112697	-0.339595	-0.103572	-0.314073	-0.20029	-0.033977	-0.447648	0.537727	-0.0675958	-0.459275	-0.0504509	-0.586164	-0.403253	-0.0948459	-0.400884	-0.584688	-0.254001
-0.21	0.123	0.00106887	-0.237129		-0.21	0.241064	0.415875	0.382057	0.52105	0.0679907	0.468076	0.193411	-0.20375	0.445755	0.401774	0.167097	-0.109996	0.346295	0.252977	0.430366	-0.249424	-0.0359963	-0.262851	-0.228817	-0.21476	-0.446432	-0.430513	-0.0693569	-0.297402	-0.0691428	-0.11052	-0.194635	0.00152545	-0.352074	-0.0695874	-0.34769	-0.234109	-0.0523255	-0.463925	0.520168	-0.0581922	-0.462322	-0.0686537	-0.602447	-0.413651	-0.119656	-0.392297	-0.61225	-0.2831
-0.2	0.122966	0.00103692	-0.236411		-0.2	0.283442	0.425526	0.368063	0.538093	0.0878538	0.474903	0.205632	-0.204273	0.447971	0.421896	0.227785	-0.0488762	0.429852	0.295667	0.533273	-0.247794	0.0173792	-0.265323	-0.197035	-0.22707	-0.395721	-0.431706	-0.0534823	-0.323476	-0.0775127	-0.112025	-0.203725	-0.0119138	-0.38552	-0.0196651	-0.379554	-0.248491	-0.067579	-0.485964	0.478892	-0.0410494	-0.452035	-0.0838247	-0.629972	-0.419026	-0.133156	-0.384766	-0.624313	-0.306014
-0.19	0.123008	0.00112364	-0.219344		-0.19	0.313183	0.46224	0.39489	0.57657	0.129782	0.485009	0.173556	-0.151508	0.450127	0.449441	0.300889	-0.00463228	0.487613	0.342845	0.610735	-0.332236	0.10751	-0.266587	-0.192745	-0.231423	-0.341809	-0.436549	-0.0275219	-0.341157	-0.0873617	-0.120139	-0.214726	-0.0270293	-0.394495	0.019687	-0.409014	-0.268589	-0.0803026	-0.508302	0.441915	-0.0203165	-0.432466	-0.0912012	-0.649436	-0.42195	-0.16298	-0.377858	-0.64652	-0.331593
-0.18	0.122937	0.00110103	-0.184288		-0.18	0.336493	0.487002	0.395628	0.608093	0.162595	0.489209	0.168791	-0.144319	0.452592	0.484492	0.346263	0.0445823	0.56529	0.375671	0.704157	-0.382781	0.169674	-0.25259	-0.186471	-0.231966	-0.324009	-0.445947	0.00420035	-0.360551	-0.0906231	-0.146222	-0.221141	-0.0330519	-0.417226	0.0500531	-0.434053	-0.28228	-0.0926464	-0.526652	0.351255	-0.0108731	-0.432612	-0.0984513	-0.67089	-0.423903	-0.186795	-0.370406	-0.652172	-0.359086
-0.17	0.122951	0.00106464	-0.13702		-0.17	0.388446	0.499568	0.374003	0.632671	0.180116	0.525827	0.137135	-0.108183	0.455371	0.525907	0.418254	0.0989309	0.619606	0.436718	0.79118	-0.377342	0.227541	-0.246381	-0.215398	-0.218341	-0.306273	-0.460307	0.0365094	-0.372593	-0.0756166	-0.159755	-0.225897	-0.0406589	-0.42226	0.0525432	-0.465112	-0.312208	-0.103229	-0.547856	0.307746	0.019945	-0.438567	-0.103129	-0.683239	-0.422252	-0.213392	-0.362039	-0.659576	-0.383627
-0.16	0.123023	0.00101108	-0.0818116		-0.16	0.444956	0.507536	0.384209	0.653243	0.241073	0.58285	0.163868	-0.0621457	0.450794	0.576105	0.486977	0.175412	0.699234	0.461716	0.84044	-0.382033	0.271763	-0.22037	-0.231211	-0.200677	-0.289616	-0.47361	0.0489934	-0.382559	-0.0810142	-0.173713	-0.230621	-0.0507252	-0.433815	0.0723135	-0.488505	-0.328778	-0.11362	-0.576129	0.238394	-0.00162621	-0.448153	-0.118143	-0.689408	-0.418933	-0.240497	-0.356284	-0.675676	-0.403352
-0.15	0.122953	0.00111841	-0.0230072		-0.15	0.495326	0.491948	0.404711	0.6951	0.280571	0.615232	0.161252	-0.078144	0.440336	0.603303	0.526932	0.213577	0.75756	0.478184	0.865321	-0.453655	0.332968	-0.169343	-0.295593	-0.174497	-0.270427	-0.484525	0.0578696	-0.381099	-0.0657686	-0.182233	-0.231903	-0.0611568	-0.449622	0.0565489	-0.511869	-0.368588	-0.121221	-0.6035	0.162224	-0.0354127	-0.456219	-0.124471	-0.684445	-0.412926	-0.267969	-0.353216	-0.691944	-0.410861
-0.14	0.122891	0.0011128	0.0328466		-0.14	0.519164	0.507053	0.407776	0.725334	0.323412	0.635514	0.178934	-0.0802266	0.427644	0.625955	0.580874	0.252917	0.854885	0.478934	0.907691	-0.491933	0.354361	-0.143166	-0.340286	-0.150519	-0.260033	-0.501556	0.062282	-0.384986	-0.071091	-0.185369	-0.231932	-0.0735422	-0.490826	0.0498407	-0.537767	-0.410177	-0.129799	-0.627732	0.142514	-0.0282129	-0.459828	-0.144157	-0.681524	-0.404546	-0.295365	-0.348135	-0.708141	-0.430872
-0.13	0.123158	0.00111012	0.078759		-0.13	0.537812	0.545464	0.393114	0.753337	0.348478	0.683173	0.202853	-0.0992301	0.413838	0.648851	0.622572	0.307495	0.910334	0.511672	0.966115	-0.484334	0.380675	-0.0605532	-0.357376	-0.116577	-0.253162	-0.520109	0.0664349	-0.376217	-0.0808571	-0.185542	-0.236814	-0.102177	-0.532526	0.035908	-0.566275	-0.450593	-0.135302	-0.660659	0.12154	-0.0512648	-0.462178	-0.183783	-0.681255	-0.393122	-0.326841	-0.344392	-0.710695	-0.450966
-0.12	0.123394	0.0011686	0.111195		-0.12	0.500232	0.568507	0.389365	0.790953	0.393503	0.704897	0.209565	-0.0796124	0.389161	0.678777	0.672383	0.338198	0.961586	0.567159	1	-0.461328	0.437092	0.0363886	-0.376636	-0.0994104	-0.224876	-0.531815	0.0522451	-0.363871	-0.0927623	-0.200559	-0.241248	-0.131211	-0.563994	0.0120665	-0.592733	-0.484259	-0.138076	-0.690613	0.0788737	-0.103549	-0.450952	-0.239213	-0.674884	-0.38167	-0.359029	-0.342369	-0.704589	-0.467644
-0.11	0.123634	0.00112631	0.125041		-0.11	0.488091	0.590868	0.378751	0.824108	0.381222	0.718234	0.203543	-0.138258	0.367684	0.69128	0.710893	0.372436	0.999009	0.64291	0.995979	-0.418813	0.477003	0.124572	-0.397927	-0.0941388	-0.220419	-0.548111	0.0623415	-0.351109	-0.102213	-0.231067	-0.249169	-0.165693	-0.567552	-0.0325322	-0.629289	-0.498361	-0.140839	-0.721247	0.0738737	-0.150838	-0.434792	-0.27572	-0.667262	-0.368493	-0.385038	-0.339852	-0.677627	-0.484408
-0.1	0.12388	0.00103797	0.114244		-0.1	0.454888	0.633663	0.400069	0.842109	0.402979	0.743992	0.202968	-0.0787029	0.345672	0.703136	0.761694	0.417803	0.985219	0.712337	0.969054	-0.403744	0.530093	0.176126	-0.413421	-0.0969606	-0.216152	-0.567895	0.0613648	-0.345221	-0.133094	-0.266467	-0.262229	-0.206307	-0.584069	-0.0831618	-0.660943	-0.515	-0.140999	-0.749154	0.0911095	-0.159925	-0.445629	-0.323228	-0.650786	-0.358218	-0.414441	-0.334259	-0.638693	-0.514162
-0.09	0.124055	0.0010969	0.0750193		-0.09	0.431233	0.689113	0.401114	0.862707	0.403236	0.747934	0.228471	0.0162526	0.321122	0.714283	0.801019	0.495058	0.996638	0.814405	0.942579	-0.400058	0.556075	0.230444	-0.414414	-0.117161	-0.209952	-0.582468	0.0606309	-0.334604	-0.153719	-0.296072	-0.280224	-0.24585	-0.592884	-0.1591	-0.694347	-0.547269	-0.13866	-0.781603	0.0328136	-0.191767	-0.44383	-0.375684	-0.635816	-0.351453	-0.438099	-0.331173	-0.598974	-0.545275
-0.08	0.124062	0.00107445	0.00595168		-0.08	0.387627	0.718697	0.439008	0.891344	0.419761	0.753641	0.250644	0.0926991	0.289611	0.709063	0.860266	0.554701	0.99992	0.870377	0.875506	-0.416518	0.594803	0.2121	-0.422718	-0.154116	-0.212673	-0.594691	0.0689175	-0.340003	-0.176444	-0.335545	-0.29418	-0.282774	-0.598388	-0.237085	-0.730329	-0.562875	-0.13833	-0.810912	0.0301903	-0.187427	-0.448597	-0.427365	-0.609894	-0.348777	-0.461989	-0.330173	-0.559825	-0.564407
-0.07	0.123912	0.00110402	-0.0948385		-0.07	0.376108	0.78274	0.537644	0.911115	0.406446	0.765043	0.346305	0.146009	0.266486	0.692367	0.895479	0.63945	1	0.921133	0.81889	-0.423269	0.640012	0.155666	-0.433818	-0.198354	-0.236274	-0.601881	0.0758437	-0.350141	-0.217119	-0.390151	-0.316258	-0.313811	-0.606001	-0.309841	-0.761797	-0.586535	-0.136455	-0.840683	-0.0182349	-0.145107	-0.445921	-0.470129	-0.590758	-0.350078	-0.48303	-0.328189	-0.538466	-0.579204
-0.06	0.123624	0.00121927	-0.223044		-0.06	0.336348	0.842707	0.605741	0.923694	0.421439	0.748258	0.427861	0.234668	0.235446	0.681103	0.913732	0.688859	0.95776	0.978479	0.829367	-0.424149	0.653041	0.0777538	-0.43151	-0.25977	-0.238402	-0.609428	0.0815558	-0.370148	-0.257534	-0.432322	-0.340502	-0.340952	-0.644817	-0.39447	-0.789266	-0.630097	-0.137633	-0.871665	-0.0310175	-0.114237	-0.466443	-0.513513	-0.574848	-0.35735	-0.507345	-0.323187	-0.528107	-0.596936
-0.05	0.123128	0.00116724	-0.370326		-0.05	0.292094	0.877012	0.65438	0.940801	0.402755	0.708035	0.521175	0.184907	0.202506	0.653609	0.947937	0.7306	0.947968	0.991189	0.859417	-0.456465	0.657335	0.0147778	-0.429259	-0.333826	-0.240813	-0.618275	0.0952176	-0.397395	-0.302762	-0.483906	-0.369565	-0.362306	-0.666661	-0.457131	-0.817062	-0.670523	-0.145736	-0.901554	-0.0811772	-0.0564895	-0.476398	-0.571072	-0.578824	-0.366587	-0.527405	-0.318845	-0.517503	-0.619023
-0.04	0.122434	0.00120185	-0.521917		-0.04	0.29153	0.913845	0.724594	0.957256	0.4063	0.689614	0.643382	0.130182	0.16473	0.615145	0.981662	0.76609	0.892839	1	0.844522	-0.480254	0.648884	-0.0573547	-0.454132	-0.412028	-0.235962	-0.638049	0.0933851	-0.435116	-0.343526	-0.534301	-0.394923	-0.396024	-0.675359	-0.548475	-0.835961	-0.703793	-0.158231	-0.928341	-0.0888842	0.0219259	-0.491039	-0.623546	-0.578135	-0.383376	-0.542837	-0.316178	-0.504038	-0.645828
-0.03	0.121657	0.00125671	-0.664542		-0.03	0.280713	0.944908	0.812633	0.969629	0.387742	0.661548	0.767846	0.0779568	0.126933	0.566411	0.989084	0.79077	0.825307	0.986403	0.875683	-0.491198	0.649988	-0.125376	-0.496129	-0.496307	-0.230222	-0.654662	0.0860141	-0.481213	-0.406664	-0.589541	-0.415788	-0.433306	-0.685125	-0.618275	-0.853701	-0.716836	-0.173642	-0.950413	-0.110046	0.118576	-0.495322	-0.652917	-0.589215	-0.401698	-0.557215	-0.31258	-0.498691	-0.674374
-0.02	0.120651	0.00119374	-0.778558		-0.02	0.244703	0.94523	0.87554	0.978896	0.368165	0.618768	0.815224	-0.00482029	0.0886482	0.508317	0.980803	0.81925	0.794928	0.971814	0.901111	-0.544427	0.647663	-0.194809	-0.528144	-0.5885	-0.206939	-0.686687	0.0947089	-0.537833	-0.469699	-0.639008	-0.437156	-0.476993	-0.701797	-0.691003	-0.869721	-0.73387	-0.191452	-0.969251	-0.0797401	0.162898	-0.552597	-0.683786	-0.606814	-0.426936	-0.560922	-0.306726	-0.4907	-0.720897
-0.01	0.119544	0.00119197	-0.841005		-0.01	0.219808	0.938353	0.933667	0.998497	0.345006	0.579288	0.901658	-0.0654455	0.0367272	0.422092	1	0.866542	0.699479	0.906749	0.887644	-0.551277	0.641577	-0.242901	-0.555369	-0.674081	-0.203047	-0.706926	0.0814587	-0.599553	-0.546617	-0.684587	-0.459123	-0.52528	-0.71505	-0.760291	-0.884526	-0.747525	-0.211181	-0.981613	-0.0597657	0.227977	-0.576203	-0.723534	-0.640579	-0.455344	-0.556426	-0.303938	-0.481139	-0.765637
0	0.118245	0.00130658	-0.833268		0	0.203033	0.897541	0.921517	0.996104	0.330104	0.541503	0.942122	-0.0199734	-0.0190334	0.331421	0.976077	0.924264	0.613921	0.834826	0.843854	-0.58744	0.604349	-0.306019	-0.607739	-0.753846	-0.207732	-0.726816	0.0703153	-0.657722	-0.6049	-0.73985	-0.478566	-0.574417	-0.735768	-0.832998	-0.899896	-0.776112	-0.231298	-0.99069	-0.0734467	0.234536	-0.583989	-0.741096	-0.675745	-0.487533	-0.560793	-0.302281	-0.483236	-0.798172
0.01	0.116966	0.00130894	-0.746945		0.01	0.112013	0.789499	0.930207	0.99764	0.267677	0.483666	0.946773	0.00525422	-0.08169	0.232197	0.96426	0.967748	0.488547	0.74028	0.84643	-0.578182	0.574231	-0.332708	-0.639789	-0.827699	-0.237315	-0.743151	0.0669628	-0.719702	-0.668413	-0.801932	-0.501426	-0.61387	-0.756955	-0.873705	-0.921661	-0.787054	-0.256757	-0.992192	-0.0370962	0.207904	-0.599504	-0.750128	-0.728278	-0.517032	-0.556652	-0.298541	-0.484408	-0.816828
0.02	0.115704	0.00138982	-0.56645		0.02	0.036774	0.691046	0.906105	1	0.215964	0.41713	0.952246	-0.0332672	-0.153279	0.122666	0.92719	1	0.416782	0.697903	0.777196	-0.590958	0.493261	-0.381935	-0.688647	-0.893921	-0.269841	-0.760841	0.0633133	-0.783414	-0.718096	-0.839073	-0.535909	-0.647603	-0.750924	-0.927521	-0.940399	-0.820415	-0.281424	-0.998097	-0.0315052	0.100232	-0.616591	-0.767622	-0.775966	-0.549586	-0.538219	-0.295593	-0.507764	-0.829133
0.03	0.114457	0.00151421	-0.283194		0.03	-0.0405499	0.589386	0.847607	0.992384	0.179124	0.327147	0.951118	0.0964087	-0.232033	0.00864863	0.906438	0.994756	0.27333	0.579606	0.737348	-0.579103	0.391193	-0.403321	-0.74443	-0.94163	-0.313567	-0.772714	0.0336388	-0.841854	-0.765557	-0.873067	-0.571005	-0.683272	-0.789212	-0.954349	-0.958104	-0.864684	-0.304834	-1	-0.0836165	0.0109205	-0.596582	-0.776277	-0.821878	-0.577844	-0.522101	-0.300861	-0.52562	-0.827372
0.04	0.113207	0.0014842	0.0714882		0.04	-0.111937	0.504765	0.762945	0.987834	0.134576	0.2378	0.919478	0.144873	-0.313944	-0.104068	0.859941	0.950485	0.132693	0.451859	0.68107	-0.632105	0.239619	-0.44053	-0.820893	-0.978492	-0.362339	-0.789409	0.0112634	-0.891475	-0.796781	-0.900117	-0.605905	-0.70752	-0.792671	-0.99607	-0.973695	-0.90515	-0.330572	-0.999183	-0.133061	-0.120682	-0.608348	-0.777881	-0.86205	-0.605004	-0.50705	-0.307301	-0.555457	-0.827729
0.05	0.112406	0.00145155	0.467284		0.05	-0.172523	0.448762	0.713339	0.99079	0.128634	0.141376	0.902555	0.0977856	-0.395117	-0.227829	0.798415	0.844665	-0.0410559	0.34525	0.694759	-0.622792	0.0987842	-0.478488	-0.887943	-1	-0.349129	-0.799944	-0.00388981	-0.938993	-0.826739	-0.921597	-0.644919	-0.733936	-0.779783	-1	-0.988902	-0.91415	-0.351038	-0.981459	-0.142614	-0.252914	-0.631926	-0.762185	-0.892155	-0.632065	-0.475658	-0.317484	-0.588935	-0.818605
0.06	0.111814	0.00144587	0.87297		0.06	-0.267598	0.38329	0.641957	0.993301	0.0938003	0.0195266	0.858661	0.0457475	-0.475421	-0.354102	0.69831	0.718081	-0.16909	0.208586	0.658952	-0.620134	-0.0168527	-0.5541	-0.940127	-0.993871	-0.375474	-0.80786	-0.0445897	-0.974852	-0.834098	-0.931904	-0.681449	-0.773747	-0.787128	-0.991023	-0.994797	-0.913442	-0.349937	-0.975935	-0.14764	-0.353383	-0.632522	-0.750369	-0.905165	-0.65139	-0.449425	-0.332992	-0.634252	-0.813097
0.07	0.11132	0.00151363	1.24201		0.07	-0.374225	0.305519	0.547802	0.971772	0.078507	-0.0953504	0.785422	0.0700954	-0.562948	-0.469524	0.611677	0.582677	-0.32429	0.0463699	0.611909	-0.63273	-0.114333	-0.612234	-0.971149	-0.967417	-0.389748	-0.828209	-0.074138	-0.993826	-0.842081	-0.962986	-0.712193	-0.809134	-0.805628	-0.971479	-1	-0.930121	-0.345914	-0.955927	-0.155383	-0.426336	-0.650976	-0.740195	-0.919502	-0.667027	-0.432518	-0.34777	-0.671622	-0.799231
0.08	0.111282	0.00160359	1.51595		0.08	-0.471688	0.224955	0.429903	0.952347	0.0614002	-0.211697	0.709746	-0.0272566	-0.644621	-0.573012	0.501139	0.429419	-0.479589	-0.08926	0.542467	-0.668751	-0.17311	-0.700726	-0.987598	-0.919474	-0.421346	-0.840227	-0.08014	-1	-0.837615	-0.971355	-0.73663	-0.84463	-0.789832	-0.977389	-0.987978	-0.922367	-0.33509	-0.935462	-0.0980016	-0.503921	-0.634966	-0.727261	-0.922859	-0.676193	-0.407246	-0.358741	-0.714752	-0.783161
0.09	0.111589	0.00154988	1.69333		0.09	-0.576544	0.143689	0.34349	0.909012	0.0492058	-0.319994	0.664414	-0.0159004	-0.715214	-0.662336	0.359941	0.280612	-0.599931	-0.209391	0.445101	-0.684161	-0.169964	-0.784972	-1	-0.851269	-0.443001	-0.847854	-0.0685206	-0.996076	-0.853759	-0.994872	-0.752747	-0.89593	-0.79292	-0.930147	-0.968817	-0.890437	-0.318119	-0.910549	-0.0438851	-0.550814	-0.609195	-0.719477	-0.900763	-0.678616	-0.377291	-0.367907	-0.773972	-0.753954
0.1	0.111769	0.00162041	1.77691		0.1	-0.676407	0.0338366	0.24981	0.869758	-0.0236171	-0.424971	0.614848	-0.157092	-0.786863	-0.726433	0.272499	0.149244	-0.733535	-0.310894	0.300495	-0.745401	-0.164382	-0.8535	-0.992873	-0.777301	-0.531819	-0.866315	-0.0724641	-0.978652	-0.870586	-1	-0.757438	-0.943808	-0.797109	-0.926036	-0.952124	-0.876773	-0.297245	-0.885547	0.00224502	-0.601262	-0.59109	-0.721144	-0.867528	-0.673242	-0.354738	-0.371296	-0.820953	-0.733137
0.11	0.112127	0.00172289	1.76379		0.11	-0.706349	-0.0269326	0.131235	0.809693	-0.0622653	-0.500911	0.577775	-0.177339	-0.847666	-0.785694	0.160846	0.0236059	-0.820464	-0.410504	0.166432	-0.835226	-0.15427	-0.898562	-0.989247	-0.703943	-0.575371	-0.881836	-0.0556239	-0.947632	-0.911105	-0.990864	-0.75885	-0.975085	-0.806381	-0.931042	-0.924223	-0.866462	-0.28438	-0.821308	0.00515495	-0.664996	-0.594462	-0.729533	-0.818647	-0.66477	-0.331639	-0.367482	-0.87145	-0.709182
0.12	0.11272	0.00176078	1.66308		0.12	-0.734821	-0.0937833	0.0260929	0.761774	-0.115498	-0.579291	0.486583	-0.255953	-0.899501	-0.840129	0.048216	-0.118574	-0.890977	-0.469652	0.0429663	-0.889853	-0.173415	-0.947333	-0.962061	-0.635537	-0.613117	-0.882415	-0.0393834	-0.90767	-0.939303	-0.962879	-0.756999	-0.993706	-0.848535	-0.939978	-0.890401	-0.850183	-0.270428	-0.761745	0.0297874	-0.736221	-0.572557	-0.73086	-0.746281	-0.646903	-0.298802	-0.3592	-0.922945	-0.675803
0.13	0.11353	0.00165439	1.50562		0.13	-0.737044	-0.186404	-0.0355388	0.703352	-0.168624	-0.618709	0.435788	-0.303834	-0.946794	-0.896637	-0.0498731	-0.237883	-0.904064	-0.536268	-0.0564758	-0.91331	-0.190319	-0.976675	-0.912513	-0.582823	-0.647877	-0.894035	-0.0338435	-0.864015	-0.972244	-0.926961	-0.753197	-1	-0.875143	-0.89603	-0.866959	-0.818008	-0.256566	-0.693633	0.0620683	-0.774903	-0.595173	-0.728017	-0.663334	-0.61979	-0.282238	-0.345571	-0.962529	-0.644604
0.14	0.114416	0.00171218	1.30925		0.14	-0.75861	-0.307197	-0.130012	0.653044	-0.235571	-0.661938	0.340319	-0.420533	-0.977306	-0.933551	-0.122725	-0.321911	-0.902372	-0.57837	-0.175359	-1	-0.195465	-0.988867	-0.856721	-0.5462	-0.682613	-0.913754	-0.0641144	-0.820023	-0.974447	-0.8675	-0.746146	-0.998782	-0.884677	-0.890945	-0.84061	-0.804728	-0.238757	-0.622943	0.0878126	-0.822261	-0.601129	-0.698897	-0.579888	-0.581997	-0.258841	-0.323594	-0.973281	-0.596993
0.15	0.115817	0.00182408	1.08841		0.15	-0.764738	-0.36784	-0.205585	0.605209	-0.292918	-0.694476	0.237437	-0.305234	-0.991415	-0.974758	-0.213481	-0.410305	-0.810641	-0.659872	-0.298853	-0.985965	-0.214145	-1	-0.801896	-0.518754	-0.693028	-0.928174	-0.0938034	-0.780385	-1	-0.815133	-0.736181	-0.985808	-0.879922	-0.852538	-0.802592	-0.764822	-0.218176	-0.559444	0.10816	-0.813241	-0.590448	-0.65097	-0.490941	-0.536446	-0.230099	-0.293713	-0.98865	-0.544291
0.16	0.11756	0.00180362	0.865841		0.16	-0.761607	-0.443212	-0.228636	0.552139	-0.330942	-0.713886	0.136481	-0.32001	-1	-1	-0.258971	-0.497081	-0.742837	-0.694946	-0.382045	-0.953174	-0.221631	-0.947266	-0.724963	-0.506167	-0.694698	-0.942429	-0.109096	-0.746564	-0.999923	-0.747702	-0.722837	-0.974304	-0.870719	-0.807552	-0.76749	-0.721465	-0.195314	-0.507532	0.143572	-0.783456	-0.582914	-0.580128	-0.406971	-0.490651	-0.191384	-0.255674	-0.985378	-0.486679
0.17	0.119491	0.00192863	0.665796		0.17	-0.722611	-0.503608	-0.27707	0.502836	-0.363861	-0.760477	0.0931261	-0.289518	-0.996716	-0.99554	-0.304496	-0.528052	-0.700508	-0.730961	-0.458439	-0.911669	-0.191691	-0.866463	-0.654389	-0.508207	-0.70922	-0.965402	-0.125155	-0.716528	-0.996395	-0.683842	-0.702128	-0.963816	-0.845307	-0.747071	-0.73017	-0.634692	-0.168068	-0.449913	0.149439	-0.676962	-0.591019	-0.477034	-0.337226	-0.439681	-0.154931	-0.211259	-0.94892	-0.425492
0.18	0.121405	0.00202616	0.502681		0.18	-0.712464	-0.523724	-0.325141	0.467834	-0.405905	-0.812051	0.0409867	-0.250899	-0.989588	-0.981793	-0.350288	-0.565108	-0.663468	-0.754413	-0.5541	-0.820218	-0.176769	-0.803576	-0.596404	-0.516047	-0.724897	-0.986256	-0.146942	-0.697862	-0.986066	-0.633166	-0.665816	-0.94478	-0.822681	-0.714075	-0.687046	-0.591065	-0.138395	-0.396995	0.156564	-0.57823	-0.577497	-0.358073	-0.273369	-0.388077	-0.10705	-0.16046	-0.903883	-0.373516
0.19	0.123437	0.00202641	0.380507		0.19	-0.67149	-0.530904	-0.352417	0.429901	-0.45519	-0.843058	-0.0438388	-0.174075	-0.97547	-0.969786	-0.346311	-0.585446	-0.600179	-0.768301	-0.60396	-0.688925	-0.186424	-0.762799	-0.534945	-0.539267	-0.73299	-0.998592	-0.159931	-0.680372	-0.98226	-0.593393	-0.628907	-0.907507	-0.80387	-0.650666	-0.636597	-0.533647	-0.106574	-0.349633	0.167215	-0.438459	-0.554249	-0.24181	-0.221049	-0.333144	-0.0602563	-0.105572	-0.845924	-0.319308
0.2	0.125419	0.00197498	0.302328		0.2	-0.650768	-0.588223	-0.383673	0.381238	-0.510006	-0.902029	-0.0782837	-0.122226	-0.960316	-0.937927	-0.362659	-0.599684	-0.581858	-0.701356	-0.678867	-0.515084	-0.184639	-0.72395	-0.46378	-0.565587	-0.759599	-1	-0.159697	-0.663005	-0.930963	-0.538807	-0.585075	-0.856845	-0.815522	-0.590725	-0.581024	-0.476826	-0.0759712	-0.302547	0.187406	-0.334713	-0.544951	-0.125802	-0.173996	-0.273128	-0.0174616	-0.0481999	-0.760554	-0.261184
0.21	0.127287	0.00191764	0.263579		0.21	-0.66374	-0.629119	-0.428763	0.344229	-0.577484	-0.946758	-0.140069	-0.0256971	-0.938552	-0.885747	-0.367467	-0.59381	-0.572922	-0.682941	-0.740332	-0.366366	-0.174277	-0.753274	-0.415438	-0.603355	-0.792993	-0.995998	-0.172218	-0.655163	-0.910286	-0.511485	-0.540262	-0.787301	-0.820495	-0.540687	-0.522906	-0.436363	-0.0352943	-0.258329	0.248219	-0.257852	-0.5176	0.000578359	-0.142322	-0.202595	0.0273686	0.0111379	-0.668992	-0.184259
0.22	0.12926	0.00178356	0.253453		0.22	-0.70574	-0.664053	-0.429605	0.29774	-0.642618	-0.975054	-0.201026	0.0681488	-0.917965	-0.844149	-0.346761	-0.619952	-0.524265	-0.690761	-0.78649	-0.288183	-0.166425	-0.803481	-0.362647	-0.639602	-0.818381	-0.98319	-0.165664	-0.646756	-0.876396	-0.482563	-0.49346	-0.710852	-0.807195	-0.519736	-0.454939	-0.409464	0.00742209	-0.210623	0.282606	-0.149298	-0.489269	0.0965777	-0.108715	-0.126026	0.0640045	0.0729565	-0.59106	-0.118809
0.23	0.131143	0.00172589	0.266654		0.23	-0.70941	-0.681121	-0.468395	0.235653	-0.718968	-0.974148	-0.292692	0.0242571	-0.895497	-0.783891	-0.325063	-0.638483	-0.507763	-0.665324	-0.796225	-0.242491	-0.182071	-0.833376	-0.324965	-0.678648	-0.859039	-0.958515	-0.148407	-0.626582	-0.848264	-0.420167	-0.453144	-0.635777	-0.797706	-0.505075	-0.388928	-0.333929	0.0518992	-0.155575	0.288431	-0.0900186	-0.460916	0.192868	-0.0684949	-0.0415235	0.104625	0.135742	-0.495518	-0.0376697
0.24	0.133345	0.00166242	0.293206		0.24	-0.749422	-0.713187	-0.490173	0.17984	-0.768387	-1	-0.292181	0.110312	-0.887553	-0.711873	-0.326155	-0.665659	-0.515076	-0.694241	-0.830249	-0.143755	-0.144744	-0.84511	-0.27171	-0.70139	-0.880466	-0.934806	-0.101227	-0.610575	-0.791759	-0.360768	-0.408594	-0.562746	-0.777264	-0.482314	-0.316111	-0.269916	0.10028	-0.090302	0.295172	-0.033066	-0.433288	0.282244	-0.0328421	0.0473322	0.144903	0.196379	-0.398342	0.0458739
0.25	0.135574	0.00154607	0.323651		0.25	-0.768395	-0.706002	-0.475733	0.12938	-0.784543	-0.982927	-0.325684	0.140936	-0.882841	-0.645344	-0.309234	-0.651487	-0.50643	-0.721088	-0.810477	-0.113263	-0.081283	-0.858027	-0.21715	-0.721364	-0.883681	-0.902602	-0.0494197	-0.587104	-0.752938	-0.293718	-0.370337	-0.499792	-0.765143	-0.482385	-0.239451	-0.231369	0.154885	-0.0192183	0.310631	0.0518242	-0.396733	0.348774	0.00357266	0.141583	0.185479	0.260278	-0.312807	0.1183
0.26	0.137907	0.00148035	0.350311		0.26	-0.783092	-0.672072	-0.441798	0.0796108	-0.793903	-0.980006	-0.34635	0.174925	-0.876604	-0.588823	-0.284155	-0.634327	-0.489501	-0.712471	-0.835096	-0.0760191	-0.0294607	-0.855202	-0.159242	-0.726091	-0.871053	-0.865094	0.0113105	-0.558641	-0.690382	-0.219103	-0.321793	-0.445494	-0.725029	-0.43909	-0.156835	-0.171858	0.207317	0.0418443	0.273906	0.150638	-0.355591	0.397259	0.056366	0.237376	0.218029	0.324819	-0.221928	0.179462
0.27	0.14042	0.00137625	0.369244		0.27	-0.773968	-0.653706	-0.437801	0.0288591	-0.805144	-0.948684	-0.37345	0.266444	-0.869579	-0.513991	-0.230545	-0.564635	-0.493524	-0.736096	-0.861727	-0.0332007	0.0386498	-0.856638	-0.0953901	-0.716626	-0.837555	-0.799435	0.0776559	-0.529279	-0.628077	-0.136676	-0.27757	-0.402392	-0.68914	-0.368909	-0.072625	-0.116922	0.260702	0.104149	0.261761	0.184032	-0.296178	0.446827	0.118732	0.334662	0.259264	0.390976	-0.125239	0.24938
0.28	0.143067	0.00125996	0.370412		0.28	-0.778769	-0.643214	-0.363131	-0.0140532	-0.815866	-0.913762	-0.376636	0.390009	-0.8581	-0.445179	-0.188083	-0.480505	-0.455349	-0.746045	-0.905673	-0.0012764	0.111079	-0.834734	-0.0260591	-0.686147	-0.76197	-0.727045	0.145479	-0.500836	-0.541421	-0.0744386	-0.231635	-0.357379	-0.653569	-0.315382	0.0234482	-0.0657305	0.31979	0.16095	0.31386	0.246066	-0.23403	0.47662	0.17832	0.428392	0.302637	0.456991	-0.0394443	0.323034
0.29	0.145656	0.00123581	0.354963		0.29	-0.759882	-0.601014	-0.313682	-0.0682934	-0.842351	-0.841447	-0.449234	0.415606	-0.839473	-0.379821	-0.145942	-0.430807	-0.362149	-0.700441	-0.929009	0.0309965	0.151043	-0.821644	0.0802926	-0.631779	-0.678693	-0.637773	0.208451	-0.461483	-0.465763	-0.0165769	-0.183645	-0.318859	-0.614742	-0.260143	0.114391	-0.0133417	0.38248	0.217121	0.350246	0.31608	-0.166039	0.500182	0.25086	0.505179	0.340476	0.524434	0.0456244	0.386696
0.3	0.148372	0.0011559	0.322338		0.3	-0.76301	-0.559279	-0.269747	-0.112616	-0.872624	-0.802173	-0.553012	0.522629	-0.806026	-0.30034	-0.0896821	-0.38029	-0.355442	-0.715045	-0.952127	0.078386	0.176012	-0.786055	0.169399	-0.554588	-0.58951	-0.545537	0.279639	-0.428594	-0.379962	0.0385022	-0.126945	-0.274029	-0.544902	-0.179196	0.206628	0.0618985	0.449236	0.272507	0.36001	0.359983	-0.099812	0.534572	0.321607	0.576215	0.381348	0.586071	0.154466	0.466387
0.31	0.151273	0.00123089	0.275991		0.31	-0.745117	-0.539963	-0.22106	-0.160529	-0.896705	-0.735615	-0.614558	0.62432	-0.765899	-0.214433	-0.0280081	-0.314456	-0.331969	-0.719815	-0.94855	0.101703	0.209545	-0.733173	0.260301	-0.454645	-0.49681	-0.437158	0.353379	-0.385454	-0.304047	0.0963867	-0.0724734	-0.229084	-0.499518	-0.124959	0.300769	0.133145	0.51224	0.327955	0.420672	0.414923	-0.0262548	0.563138	0.382529	0.641148	0.425081	0.64705	0.274005	0.545088
0.32	0.153917	0.00124786	0.218105		0.32	-0.753611	-0.487769	-0.181158	-0.199609	-0.929126	-0.667465	-0.687418	0.629607	-0.716092	-0.137998	0.0212719	-0.26414	-0.304711	-0.652595	-0.925404	0.189888	0.210227	-0.629988	0.339747	-0.335793	-0.406284	-0.328142	0.409622	-0.337875	-0.217822	0.147362	-0.0149621	-0.177222	-0.444688	-0.0560933	0.38978	0.227655	0.576427	0.379537	0.501407	0.487752	0.028969	0.592083	0.442729	0.69822	0.467183	0.705071	0.381578	0.626138
0.33	0.156929	0.00128476	0.155737		0.33	-0.745827	-0.44916	-0.165845	-0.249701	-0.950772	-0.638521	-0.708371	0.731357	-0.658497	-0.0561414	0.10691	-0.202195	-0.283496	-0.617543	-0.886541	0.205122	0.226091	-0.521554	0.424677	-0.202455	-0.313752	-0.216406	0.478738	-0.291761	-0.125286	0.199649	0.0454312	-0.127833	-0.362848	0.0157939	0.471259	0.31835	0.637477	0.433475	0.561443	0.570984	0.107511	0.648255	0.494585	0.746985	0.510198	0.759027	0.499362	0.701605
0.34	0.159726	0.00124097	0.0937092		0.34	-0.741619	-0.40846	-0.0843812	-0.27804	-0.96867	-0.609788	-0.71414	0.75156	-0.594585	0.0227053	0.175061	-0.115684	-0.305997	-0.579851	-0.793394	0.246406	0.262512	-0.39246	0.445205	-0.069142	-0.233453	-0.11168	0.54341	-0.242995	-0.0231613	0.262683	0.107252	-0.076273	-0.310161	0.0866291	0.548848	0.436024	0.69112	0.485751	0.633863	0.66898	0.164751	0.688282	0.547299	0.803335	0.548871	0.810473	0.60156	0.769484
0.35	0.162573	0.00138553	0.0369575		0.35	-0.721073	-0.35915	-0.0277434	-0.303736	-0.9866	-0.522475	-0.669795	0.727865	-0.514469	0.102594	0.242816	-0.0252555	-0.27534	-0.48611	-0.715356	0.215457	0.287657	-0.253583	0.476326	0.0667112	-0.1414	-0.00116404	0.617947	-0.195465	0.070638	0.325239	0.168676	-0.0315845	-0.235052	0.155036	0.616215	0.543571	0.738197	0.531268	0.728393	0.758246	0.236164	0.738095	0.595772	0.85202	0.583534	0.858274	0.698533	0.840239
0.36	0.165166	0.0013609	-0.0114996		0.36	-0.701266	-0.285281	0.0363909	-0.330038	-0.991067	-0.453414	-0.62864	0.705411	-0.43255	0.178585	0.288543	0.0397319	-0.241529	-0.408397	-0.602119	0.221129	0.290276	-0.133141	0.480286	0.199565	-0.04569	0.09152	0.686384	-0.149797	0.186308	0.375375	0.233013	0.0192514	-0.153067	0.235422	0.662324	0.638095	0.784452	0.575368	0.769129	0.850814	0.309027	0.799934	0.647442	0.895984	0.614492	0.899227	0.778287	0.902169
0.37	0.167507	0.0013538	-0.0471642		0.37	-0.642537	-0.23992	0.105844	-0.34939	-1	-0.386699	-0.579594	0.727491	-0.342364	0.247757	0.326033	0.0836457	-0.195394	-0.366113	-0.496698	0.227219	0.295699	-0.0325221	0.510854	0.321744	0.0468093	0.161471	0.741348	-0.108502	0.313816	0.421756	0.300731	0.0766927	-0.0826468	0.273319	0.707164	0.688817	0.827433	0.610466	0.757237	0.89388	0.376354	0.855905	0.694946	0.934059	0.648615	0.933305	0.844674	0.935014
0.38	0.169511	0.00129643	-0.0673905		0.38	-0.625955	-0.151437	0.168404	-0.356645	-0.974625	-0.272824	-0.575979	0.752086	-0.25991	0.312835	0.32888	0.109836	-0.18288	-0.309151	-0.378351	0.292869	0.271154	0.0727645	0.502903	0.431224	0.144408	0.226517	0.800025	-0.0681282	0.425731	0.45483	0.365816	0.14056	-0.0199984	0.329639	0.741914	0.728939	0.866829	0.643598	0.739129	0.950723	0.430177	0.891308	0.745024	0.964374	0.675449	0.961765	0.889808	0.964808
0.39	0.171424	0.00137492	-0.0760482		0.39	-0.585075	-0.0528692	0.188952	-0.366008	-0.934703	-0.178914	-0.538041	0.787045	-0.166929	0.373834	0.373228	0.130278	-0.164231	-0.253394	-0.284715	0.319967	0.237188	0.164683	0.492236	0.525543	0.224521	0.28889	0.857047	-0.0388098	0.501852	0.481814	0.427547	0.213332	0.0456446	0.359146	0.768465	0.741743	0.901556	0.66885	0.757232	0.946099	0.498546	0.953233	0.791317	0.9834	0.711119	0.980728	0.941279	0.982094
0.4	0.172822	0.00125284	-0.0739767		0.4	-0.558867	0.0303313	0.233913	-0.376557	-0.889559	-0.126664	-0.523865	0.903828	-0.0869089	0.412576	0.399276	0.11153	-0.128605	-0.226774	-0.182285	0.440106	0.187405	0.260561	0.460352	0.596325	0.293522	0.325646	0.904398	-0.0114337	0.566997	0.485704	0.484046	0.294644	0.0907379	0.371296	0.779469	0.743095	0.934155	0.68497	0.754819	0.975485	0.562464	0.981378	0.837771	0.996516	0.75984	0.993986	0.968656	0.995212
0.41	0.173796	0.00125427	-0.0643246		0.41	-0.547173	0.0852093	0.255332	-0.362745	-0.864393	-0.0657491	-0.551163	0.925926	-0.0159882	0.445211	0.427876	0.117594	-0.118213	-0.21695	-0.117999	0.490721	0.148811	0.353216	0.453348	0.648289	0.363986	0.369571	0.949005	0.0122237	0.632801	0.504578	0.533797	0.36674	0.130529	0.362499	0.793615	0.741609	0.955631	0.700791	0.756924	0.971569	0.616078	0.994002	0.875769	1	0.807489	1	0.977696	0.99196
0.42	0.174631	0.00108861	-0.0510766		0.42	-0.556136	0.155186	0.293844	-0.355997	-0.814128	-0.0187842	-0.56089	0.907709	0.0406903	0.463814	0.457342	0.125241	-0.137639	-0.214089	-0.052597	0.487777	0.137943	0.422808	0.422001	0.68402	0.425435	0.410867	0.992086	0.0287962	0.66449	0.488924	0.578452	0.431142	0.180871	0.381893	0.794794	0.746439	0.974784	0.709737	0.804623	0.991382	0.671643	1	0.912594	0.997322	0.84555	0.991588	0.995159	0.995556
0.43	0.175021	0.00114194	-0.0370046		0.43	-0.552949	0.160394	0.310117	-0.341337	-0.792451	0.0189511	-0.543524	0.841711	0.094293	0.479395	0.478468	0.162886	-0.141789	-0.164248	-0.0307493	0.527655	0.16677	0.45245	0.400079	0.699446	0.465299	0.444441	1	0.0447046	0.691557	0.468166	0.618174	0.479032	0.227174	0.411001	0.789263	0.732692	0.987461	0.710461	0.905926	0.976581	0.718541	0.990321	0.944301	0.992009	0.892071	0.978999	0.992752	0.99884
0.44	0.175041	0.00109498	-0.0222437		0.44	-0.582396	0.192325	0.326464	-0.326081	-0.760389	0.0577244	-0.552919	0.801352	0.137582	0.480866	0.465819	0.194663	-0.123416	-0.136603	-0.0283715	0.507934	0.188082	0.491416	0.400082	0.702959	0.510599	0.456785	0.997989	0.058642	0.729948	0.448976	0.662503	0.512436	0.279828	0.439323	0.772443	0.687087	0.994239	0.710407	0.93188	1	0.762909	0.966029	0.968409	0.985208	0.926561	0.959794	0.98563	1
0.45	0.174785	0.00116779	-0.00954902		0.45	-0.612296	0.187444	0.340466	-0.304942	-0.734197	0.0748707	-0.55792	0.711196	0.159498	0.473183	0.462683	0.25759	-0.105797	-0.101517	-0.0362088	0.407276	0.219524	0.51869	0.420553	0.704788	0.547317	0.492882	0.981292	0.0774065	0.767899	0.43145	0.711545	0.527786	0.314877	0.450839	0.740559	0.653765	0.995397	0.706783	0.943174	0.980504	0.793518	0.945771	0.983597	0.973962	0.945611	0.936421	0.964005	0.973894
0.46	0.174641	0.00107868	0.000720794		0.46	-0.631098	0.179416	0.358021	-0.300321	-0.683468	0.0892298	-0.543526	0.712043	0.173734	0.461011	0.437583	0.290802	-0.0919417	-0.0503877	-0.0707436	0.323064	0.267509	0.533517	0.437713	0.700431	0.579802	0.517585	0.967696	0.0891924	0.785115	0.398268	0.764234	0.538642	0.37646	0.485784	0.704658	0.61473	1	0.698673	0.97146	0.964252	0.825195	0.933877	0.999325	0.959265	0.96696	0.909709	0.959279	0.957372
0.47	0.174309	0.00112143	0.00751665		0.47	-0.647713	0.143961	0.376576	-0.293423	-0.65062	0.151714	-0.544919	0.765941	0.191508	0.444235	0.380881	0.347768	-0.0624079	0.0176285	-0.0876036	0.266836	0.319098	0.576736	0.437982	0.696683	0.61054	0.526433	0.94337	0.103628	0.797675	0.385673	0.820367	0.537571	0.430566	0.486981	0.657463	0.593794	0.995077	0.69578	1	0.974015	0.868055	0.912924	1	0.941075	0.992466	0.88894	0.962739	0.935163
0.48	0.173619	0.0010787	0.0108358		0.48	-0.64794	0.137901	0.373767	-0.294579	-0.570686	0.107608	-0.592472	0.828334	0.206957	0.413905	0.329537	0.371532	-0.0662781	0.0327067	-0.114476	0.173484	0.31584	0.624587	0.454939	0.691427	0.655225	0.540386	0.917228	0.115022	0.797379	0.383937	0.86844	0.533871	0.495009	0.461197	0.606462	0.560621	0.979295	0.692084	0.900148	0.941632	0.889738	0.89648	0.994239	0.916812	0.996332	0.865879	0.97713	0.897577
0.49	0.172888	0.00106887	0.0115864		0.49	-0.639765	0.114559	0.401987	-0.292439	-0.536234	0.084182	-0.62254	0.871431	0.209562	0.366034	0.273311	0.38842	-0.0663422	0.0619352	-0.121869	0.138079	0.291601	0.653462	0.465372	0.69131	0.70457	0.560827	0.900303	0.132562	0.803286	0.371166	0.913964	0.528756	0.558201	0.435531	0.559499	0.526704	0.961859	0.682763	0.813556	0.899693	0.893695	0.879506	0.97848	0.889819	0.999405	0.843583	0.991777	0.860873
0.5	0.172367	0.00109591	0.011215		0.5	-0.620033	0.140087	0.393934	-0.312134	-0.497836	0.0697533	-0.656004	0.932318	0.223048	0.311342	0.213402	0.426564	-0.0378452	0.104113	-0.15648	0.113378	0.287428	0.659997	0.482432	0.699126	0.74193	0.56192	0.889306	0.14176	0.797523	0.366754	0.946597	0.523548	0.632342	0.420613	0.528613	0.462517	0.938649	0.682575	0.752411	0.850628	0.914579	0.862385	0.951731	0.862004	1	0.819851	1	0.835105
0.51	0.17133	0.00111641	0.0099745		0.51	-0.596087	0.139419	0.382302	-0.33202	-0.457328	0.0494138	-0.634691	0.83819	0.240136	0.237994	0.147188	0.438096	0.0379707	0.165593	-0.143688	0.118125	0.284634	0.669534	0.488027	0.709251	0.783723	0.55323	0.871628	0.161039	0.787346	0.353456	0.966529	0.512082	0.678176	0.364707	0.499392	0.394511	0.906478	0.678702	0.682563	0.787319	0.931349	0.839034	0.923629	0.829163	0.989552	0.794574	0.992036	0.789363
0.52	0.170402	0.00111852	0.0108867		0.52	-0.586941	0.166454	0.39917	-0.350569	-0.411727	-0.030124	-0.613762	0.836994	0.253844	0.155006	0.106117	0.441211	0.07543	0.153383	-0.171946	0.112897	0.23718	0.64374	0.510281	0.718209	0.828475	0.556975	0.862763	0.183541	0.772185	0.350173	0.978742	0.502394	0.7168	0.335949	0.477262	0.3216	0.875521	0.670097	0.60313	0.719132	0.927224	0.818568	0.899742	0.79309	0.974161	0.767477	0.956059	0.738172
0.53	0.169654	0.0012057	0.0127107		0.53	-0.580975	0.178842	0.416498	-0.369437	-0.397858	-0.0131677	-0.598926	0.854112	0.273414	0.0636461	0.044071	0.465666	0.13799	0.148969	-0.192399	0.095898	0.24787	0.63507	0.531248	0.738825	0.855579	0.545992	0.8673	0.209725	0.761834	0.333607	0.989291	0.495416	0.760411	0.321912	0.454801	0.270985	0.847773	0.66343	0.553967	0.691698	0.95661	0.805315	0.879234	0.755508	0.963232	0.734622	0.913497	0.703889
0.54	0.168679	0.00122942	0.0152888		0.54	-0.547481	0.140908	0.418221	-0.406355	-0.37398	0.0170972	-0.591365	0.806366	0.29958	-0.0124111	0.00642806	0.504752	0.191286	0.131271	-0.265235	0.0553801	0.270259	0.598612	0.571928	0.759426	0.876167	0.526667	0.843166	0.231241	0.73903	0.31785	0.989897	0.488466	0.76497	0.278991	0.426979	0.228381	0.824894	0.655655	0.544547	0.635446	0.97523	0.797379	0.857638	0.714667	0.948484	0.700935	0.864211	0.670199
0.55	0.167723	0.00128233	0.0165902		0.55	-0.518253	0.0952683	0.433938	-0.428011	-0.340458	0.0129576	-0.52156	0.706903	0.329595	-0.0642529	-0.0276946	0.523518	0.253015	0.103787	-0.314988	0.0331268	0.258547	0.573529	0.585537	0.779913	0.915651	0.507819	0.808753	0.258311	0.727644	0.310929	0.987802	0.484768	0.793867	0.247161	0.399596	0.211885	0.799707	0.638477	0.494056	0.645639	0.983846	0.802989	0.852241	0.670094	0.923416	0.668198	0.820558	0.635924
0.56	0.166878	0.00139847	0.0192019		0.56	-0.493905	0.0573463	0.404786	-0.4381	-0.307345	-0.00675528	-0.548434	0.750687	0.355548	-0.107622	-0.0137003	0.568916	0.24451	0.0635587	-0.33808	0.0200404	0.224229	0.544432	0.585843	0.795223	0.93844	0.495348	0.778065	0.282351	0.713579	0.282199	0.987932	0.48814	0.813502	0.242711	0.374378	0.20683	0.772255	0.632137	0.465516	0.665969	0.979836	0.804994	0.846544	0.627904	0.896197	0.63721	0.776377	0.616986
0.57	0.166003	0.00155652	0.0204649		0.57	-0.40707	0.0381125	0.36157	-0.451143	-0.258037	0.0276212	-0.582713	0.709575	0.375242	-0.123384	0.00100878	0.585857	0.291475	0.0956053	-0.347572	-0.0126703	0.217861	0.52519	0.584679	0.810778	0.959872	0.490737	0.720556	0.30493	0.706385	0.26197	0.994759	0.489978	0.840136	0.215804	0.345215	0.205953	0.746368	0.621764	0.453449	0.653481	0.997261	0.803346	0.838041	0.5858	0.864527	0.607277	0.755026	0.606849
0.58	0.165193	0.00152921	0.0215255		0.58	-0.339494	0.00745805	0.289863	-0.468617	-0.214853	0.0362745	-0.605751	0.701448	0.3906	-0.116628	0.0298996	0.599011	0.311432	0.0860614	-0.322027	-0.0600807	0.19172	0.488887	0.594792	0.817288	0.983817	0.496325	0.677699	0.325529	0.687098	0.239097	1	0.49547	0.857453	0.204996	0.317793	0.20979	0.724178	0.611148	0.378025	0.642676	0.989219	0.791111	0.828746	0.547211	0.823938	0.583117	0.734595	0.573788
0.59	0.164609	0.00162528	0.0209869		0.59	-0.279811	0.00685694	0.217592	-0.482396	-0.151675	0.014475	-0.596494	0.822498	0.401225	-0.0949745	0.068298	0.602109	0.318104	0.0867867	-0.262814	-0.0463291	0.166865	0.482166	0.568386	0.810913	1	0.522529	0.656992	0.347326	0.671444	0.219705	0.998249	0.500163	0.906549	0.21176	0.294334	0.212303	0.700037	0.597019	0.29031	0.650002	1	0.767709	0.826826	0.513624	0.779421	0.5589	0.714745	0.540842
0.6	0.163646	0.00165227	0.0213614		0.6	-0.206053	0.0208597	0.145155	-0.500512	-0.104134	0.0319857	-0.635313	0.871009	0.401378	-0.0637118	0.0866019	0.606103	0.239611	0.077607	-0.220392	-0.0268169	0.182401	0.470614	0.561333	0.786297	0.991792	0.545746	0.633742	0.371076	0.657666	0.174196	0.994562	0.500933	0.929415	0.216269	0.278964	0.207189	0.675296	0.586507	0.213625	0.641275	0.98419	0.739161	0.814659	0.4849	0.736552	0.534192	0.688882	0.495225
0.61	0.162815	0.00174515	0.0194072		0.61	-0.129932	0.0434733	0.13387	-0.530662	-0.0741093	0.0345136	-0.586166	0.952527	0.403394	-0.00357137	0.101939	0.621504	0.197864	0.0514084	-0.214927	0.00768946	0.150774	0.451154	0.57908	0.743017	0.959482	0.555797	0.622809	0.395389	0.645844	0.160177	0.985524	0.497467	0.958249	0.223769	0.255744	0.215418	0.655659	0.567333	0.147479	0.633339	0.97814	0.693009	0.797642	0.461534	0.68667	0.507923	0.664865	0.448019
0.62	0.161817	0.00176017	0.0164912		0.62	-0.0846129	0.0573809	0.106557	-0.56039	-0.0482091	-0.00270735	-0.534202	0.998817	0.410064	0.0537242	0.0879478	0.62986	0.154454	0.0277414	-0.220239	-0.0118728	0.124995	0.421921	0.59049	0.68321	0.91787	0.56281	0.641516	0.414862	0.629541	0.121509	0.95862	0.496166	0.985934	0.239796	0.236745	0.204853	0.632432	0.551198	0.0150329	0.586674	0.9589	0.656538	0.782459	0.441914	0.634091	0.482938	0.636556	0.395165
0.63	0.160735	0.00190735	0.0127718		0.63	-0.022248	0.0642759	0.153574	-0.578288	-0.0065152	-0.0362693	-0.481415	0.985247	0.4114	0.105437	0.0922509	0.641818	0.1278	0.0524778	-0.244137	0.0178457	0.123727	0.385784	0.586721	0.618789	0.878019	0.550816	0.635258	0.43045	0.615561	0.104649	0.938286	0.487979	0.995593	0.250431	0.220752	0.195963	0.605314	0.531378	-0.0270262	0.585645	0.941378	0.605625	0.761262	0.426182	0.582976	0.456745	0.613866	0.362839
0.64	0.159595	0.00206038	0.00845214		0.64	0.0296875	0.0497414	0.175342	-0.599874	0.0203936	-0.0356118	-0.449692	0.838143	0.417021	0.152515	0.0617955	0.684806	0.127657	0.0526238	-0.251684	-0.034295	0.132922	0.333056	0.592434	0.549115	0.833376	0.529686	0.645589	0.446751	0.596075	0.0793957	0.910799	0.473678	1	0.269256	0.204079	0.203763	0.569268	0.519821	-0.0418014	0.59056	0.916219	0.559285	0.732765	0.411001	0.536824	0.431342	0.584724	0.322264
0.65	0.158466	0.00204612	0.00350535		0.65	0.0835487	0.03854	0.220568	-0.618172	0.0551564	-0.0517234	-0.424503	0.798604	0.429064	0.195141	0.0378936	0.696568	0.179873	0.0492496	-0.242897	-0.0541941	0.101728	0.271751	0.598404	0.479391	0.782074	0.507042	0.630824	0.457246	0.592199	0.0806628	0.885594	0.456035	0.979785	0.294869	0.178405	0.219652	0.53153	0.509802	-0.0427015	0.554496	0.930088	0.490345	0.709292	0.396106	0.495275	0.406466	0.557389	0.292212
0.66	0.157384	0.00206664	-0.00062233		0.66	0.145058	0.0112617	0.25218	-0.645926	0.104072	-0.0210797	-0.46215	0.648362	0.442416	0.214707	-0.0236467	0.720472	0.18211	0.0707658	-0.238668	-0.0624371	0.110959	0.213298	0.595965	0.416596	0.741413	0.476193	0.611058	0.460002	0.582727	0.0661271	0.858982	0.446064	0.970368	0.313173	0.154036	0.247972	0.488171	0.504455	-0.114942	0.50749	0.924094	0.442219	0.695037	0.378775	0.467542	0.382139	0.526563	0.268083
0.67	0.156385	0.00224	-0.00405872		0.67	0.185497	-0.0047472	0.295206	-0.659425	0.14469	0.000307662	-0.485433	0.575283	0.443285	0.230852	-0.0585864	0.753799	0.197178	0.0765887	-0.204352	-0.0444484	0.152573	0.143101	0.588599	0.360143	0.694483	0.446547	0.586667	0.452173	0.576454	0.0686558	0.837317	0.425009	0.96044	0.347482	0.129898	0.284301	0.444741	0.500529	-0.11191	0.5379	0.897126	0.388086	0.678377	0.361327	0.440118	0.355956	0.494868	0.231179
0.68	0.155326	0.00225254	-0.00868519		0.68	0.233365	-0.00384125	0.327336	-0.683683	0.176513	0.00165285	-0.470816	0.49472	0.453268	0.238524	-0.0717287	0.760775	0.224235	0.0787384	-0.184472	-0.0981906	0.182267	0.0848891	0.582996	0.30075	0.623146	0.433338	0.580483	0.44489	0.570055	0.0588713	0.808476	0.406986	0.962226	0.356275	0.104576	0.327138	0.397071	0.496844	-0.135531	0.511275	0.880332	0.343632	0.66121	0.342524	0.414521	0.328925	0.460686	0.195669
0.69	0.154093	0.00209207	-0.012603		0.69	0.273978	0.00580575	0.352401	-0.688742	0.229585	-0.0297729	-0.482762	0.483059	0.447648	0.24227	-0.090209	0.756407	0.224572	0.118591	-0.211123	-0.114904	0.223711	0.037733	0.568653	0.249082	0.563471	0.409392	0.547061	0.436988	0.577582	0.0732168	0.786636	0.390357	0.958079	0.365871	0.0821043	0.358474	0.356341	0.485604	-0.181116	0.446625	0.854955	0.29809	0.641284	0.325021	0.380525	0.299655	0.433244	0.155662
0.7	0.153331	0.00212926	-0.0158131		0.7	0.312695	0.0247158	0.37308	-0.689309	0.277489	-0.0607722	-0.437209	0.440239	0.443809	0.23354	-0.0916775	0.754494	0.208763	0.186735	-0.228869	-0.105751	0.290117	-0.0155286	0.560809	0.205693	0.509068	0.388412	0.551328	0.421925	0.569196	0.0619183	0.760658	0.379091	0.973937	0.372674	0.0619559	0.379911	0.3157	0.470003	-0.227037	0.392512	0.81943	0.276721	0.619858	0.308112	0.3507	0.267649	0.398898	0.114625
0.71	0.152233	0.00211212	-0.0181712		0.71	0.327094	0.0322183	0.345224	-0.683647	0.309311	-0.103974	-0.406986	0.421981	0.425533	0.221176	-0.0585976	0.74522	0.251162	0.216748	-0.27655	-0.176908	0.37714	-0.0696749	0.548237	0.170612	0.469867	0.384164	0.540881	0.409467	0.570885	0.0817526	0.740124	0.355845	0.951425	0.358413	0.0451649	0.38626	0.280372	0.45001	-0.247454	0.36762	0.793202	0.254623	0.582679	0.292207	0.310164	0.233306	0.376657	0.0800466
0.72	0.151164	0.00204116	-0.019345		0.72	0.35251	0.0297507	0.315923	-0.68288	0.337186	-0.15883	-0.366493	0.315101	0.42149	0.204424	-0.042393	0.703799	0.267818	0.282683	-0.333268	-0.201739	0.448472	-0.119851	0.539677	0.145716	0.437743	0.375644	0.528891	0.4091	0.550844	0.0957781	0.721041	0.342986	0.945523	0.339369	0.0336264	0.40259	0.246763	0.431814	-0.306114	0.283669	0.773616	0.247966	0.538747	0.275844	0.269156	0.194729	0.3494	0.0706193
0.73	0.149958	0.00197621	-0.017869		0.73	0.35233	0.0158729	0.295255	-0.677531	0.347133	-0.165345	-0.345908	0.262628	0.401605	0.188428	-0.0126735	0.669388	0.313281	0.335779	-0.37394	-0.140869	0.488189	-0.189028	0.528055	0.132895	0.419693	0.356987	0.474798	0.407484	0.527094	0.108914	0.702388	0.333961	0.918094	0.320806	0.0218559	0.421246	0.215928	0.411088	-0.34037	0.224216	0.740224	0.252339	0.487193	0.259697	0.234129	0.155674	0.342349	0.0515569
0.74	0.148948	0.00208292	-0.0163612		0.74	0.353378	-0.0122496	0.2885	-0.678262	0.342813	-0.206191	-0.317746	0.268581	0.38255	0.174326	0.0291227	0.605543	0.343393	0.358849	-0.40089	-0.113151	0.523986	-0.225758	0.536032	0.127549	0.382332	0.338516	0.443669	0.4015	0.508755	0.117331	0.681689	0.332429	0.889577	0.281314	0.0167869	0.44176	0.172697	0.393172	-0.346182	0.172279	0.707139	0.256975	0.437877	0.238039	0.206677	0.120905	0.331266	0.0434442
0.75	0.147617	0.00212645	-0.01522		0.75	0.324723	-0.0957685	0.27198	-0.676062	0.334502	-0.189401	-0.363742	0.218443	0.345431	0.154642	0.0826954	0.55971	0.367036	0.370225	-0.43488	-0.178452	0.555229	-0.254495	0.513672	0.128849	0.364657	0.321034	0.39353	0.393457	0.470417	0.148197	0.660414	0.325188	0.88432	0.247293	0.0185088	0.484646	0.133551	0.38012	-0.324934	0.128572	0.646509	0.263445	0.378028	0.212311	0.176357	0.0878757	0.327382	0.0387147
0.76	0.146787	0.00221383	-0.0119179		0.76	0.31134	-0.100988	0.313865	-0.662044	0.303905	-0.196396	-0.415488	0.22737	0.320665	0.142592	0.104382	0.524243	0.386753	0.383874	-0.456629	-0.181027	0.582004	-0.272655	0.505615	0.137674	0.335466	0.300017	0.357155	0.392119	0.414672	0.166886	0.63085	0.327041	0.910145	0.225143	0.0262127	0.539947	0.094003	0.369011	-0.311925	0.063065	0.616104	0.280661	0.329425	0.184871	0.13928	0.0585457	0.320135	0.0368315
0.77	0.145577	0.00215031	-0.00759338		0.77	0.290907	-0.16307	0.323815	-0.658546	0.303852	-0.209572	-0.385817	0.279023	0.277582	0.121525	0.16249	0.475452	0.36332	0.382495	-0.47882	-0.236706	0.596438	-0.272545	0.478394	0.14934	0.29279	0.2633	0.30445	0.387527	0.395437	0.173385	0.602694	0.328732	0.885852	0.171339	0.0234014	0.563333	0.0563042	0.356525	-0.268997	-0.00340115	0.594405	0.285836	0.276893	0.154425	0.102034	0.0340305	0.31489	0.0164901
0.78	0.144717	0.00212195	-0.00416225		0.78	0.251073	-0.223938	0.340226	-0.639441	0.322244	-0.211838	-0.38309	0.265327	0.233508	0.106568	0.171949	0.442327	0.327232	0.390325	-0.484359	-0.288703	0.632729	-0.259979	0.464327	0.167473	0.247946	0.228869	0.283712	0.378628	0.373627	0.190791	0.570769	0.326355	0.888872	0.133822	0.0304205	0.591495	0.0169166	0.341158	-0.234797	-0.0958357	0.566216	0.27913	0.232496	0.123822	0.0604957	0.0125038	0.286231	0.0074377
0.79	0.143801	0.00207747	-0.000353426		0.79	0.222568	-0.277161	0.34017	-0.621604	0.333725	-0.185227	-0.399641	0.191856	0.202378	0.0920193	0.194186	0.416422	0.272928	0.418472	-0.533883	-0.386765	0.655465	-0.270872	0.430097	0.187621	0.212235	0.190868	0.248752	0.377265	0.338198	0.206312	0.540681	0.320655	0.907065	0.109956	0.0312921	0.643381	-0.010756	0.328692	-0.221133	-0.162364	0.544736	0.267004	0.198116	0.0967647	0.0258387	-0.00884989	0.249147	-0.0128075
0.8	0.143071	0.00198626	0.00491995		0.8	0.211413	-0.3154	0.331785	-0.617865	0.338334	-0.157782	-0.359052	0.16244	0.17245	0.0873985	0.197929	0.374338	0.202567	0.426297	-0.550547	-0.425869	0.685045	-0.292355	0.42288	0.208857	0.162388	0.146934	0.205938	0.376629	0.333413	0.214396	0.515815	0.317	0.913682	0.0709602	0.0338286	0.675823	-0.0378028	0.317223	-0.211626	-0.250395	0.542823	0.262646	0.17715	0.0731703	-0.00836671	-0.028525	0.222635	-0.0172088
0.81	0.142112	0.00192895	0.00905675		0.81	0.195718	-0.421045	0.275601	-0.617709	0.372613	-0.170527	-0.26058	0.0831052	0.154281	0.0843897	0.216549	0.314651	0.123023	0.422243	-0.571175	-0.47255	0.692341	-0.290661	0.416766	0.234886	0.111464	0.106237	0.14435	0.367121	0.331911	0.212244	0.497164	0.30602	0.902011	0.0434264	0.0314693	0.683007	-0.0620168	0.301749	-0.177517	-0.362034	0.507069	0.244442	0.159853	0.050409	-0.0338358	-0.0428745	0.192324	-0.0298951
0.82	0.141541	0.00195362	0.0137263		0.82	0.177468	-0.49382	0.237706	-0.620757	0.377143	-0.144033	-0.24789	0.0288116	0.14493	0.0792558	0.218527	0.30223	0.0514725	0.436834	-0.607542	-0.415579	0.663253	-0.295579	0.411809	0.255341	0.0725698	0.0740252	0.106607	0.358491	0.306426	0.239079	0.48256	0.293341	0.929996	0.0250621	0.0418647	0.719071	-0.0863022	0.285723	-0.151448	-0.435699	0.486147	0.225539	0.158367	0.0330858	-0.0566822	-0.0538158	0.169529	-0.0230044
0.83	0.140909	0.00197818	0.0196658		0.83	0.235584	-0.566615	0.162886	-0.635935	0.35517	-0.149395	-0.194176	-0.0639177	0.151182	0.0665293	0.209207	0.277409	-0.0317977	0.428494	-0.663338	-0.374013	0.652546	-0.286379	0.420385	0.272621	0.0148888	0.04221	0.0693897	0.343676	0.302448	0.257281	0.476249	0.28355	0.924358	0.00350079	0.0416998	0.737016	-0.0988735	0.283427	-0.137002	-0.494079	0.44478	0.215667	0.166751	0.0156245	-0.0795987	-0.0621568	0.145433	-0.0222741
0.84	0.140311	0.00206852	0.025591		0.84	0.289362	-0.658369	0.121284	-0.650997	0.336988	-0.156761	-0.102172	-0.140568	0.144408	0.059142	0.19299	0.240423	-0.107184	0.408458	-0.651723	-0.259602	0.638212	-0.281373	0.445362	0.284379	-0.0359683	0.0247865	0.0140783	0.315959	0.304706	0.270919	0.475378	0.273001	0.903863	-0.00945943	0.0470548	0.730806	-0.1134	0.281524	-0.117656	-0.583179	0.398281	0.217954	0.17848	-2.11885e-05	-0.104325	-0.066216	0.114278	-0.00739121
0.85	0.139777	0.00210081	0.0288317		0.85	0.338874	-0.733825	0.065485	-0.658874	0.327276	-0.180224	-0.00876948	-0.121972	0.143889	0.037134	0.150095	0.239231	-0.151793	0.370992	-0.667401	-0.163689	0.615656	-0.264461	0.466858	0.293415	-0.0892674	0.0102147	-0.0225743	0.294238	0.283622	0.291483	0.481975	0.260843	0.867054	-0.00818653	0.0505166	0.741409	-0.126853	0.276	-0.110307	-0.640158	0.370537	0.202907	0.194844	-0.0136665	-0.129853	-0.0662276	0.0811464	-0.00730478
0.86	0.139305	0.00202401	0.0315043		0.86	0.388112	-0.791722	-0.0401778	-0.662697	0.319678	-0.179024	0.0535052	-0.171115	0.143146	0.0146669	0.110133	0.197152	-0.260871	0.365786	-0.66083	-0.00516873	0.623497	-0.267569	0.461214	0.299032	-0.144194	-0.00514878	-0.0507858	0.270829	0.28178	0.319638	0.490577	0.251755	0.845795	0.00203635	0.0572716	0.767304	-0.138877	0.281681	-0.0646808	-0.661991	0.354622	0.198524	0.209813	-0.0234062	-0.147852	-0.0701602	0.0567219	-5.47244e-06
0.87	0.138859	0.00202853	0.0309976		0.87	0.464281	-0.848285	-0.0996173	-0.669545	0.311612	-0.169819	0.116354	-0.257234	0.152068	0.00740653	0.075337	0.164851	-0.301547	0.347212	-0.651777	0.099954	0.635244	-0.265156	0.489541	0.304426	-0.230829	-0.0133284	-0.0909902	0.241773	0.280607	0.318198	0.502734	0.244343	0.807911	0.0210218	0.0660979	0.801202	-0.150613	0.296516	-0.0575894	-0.7094	0.317166	0.188206	0.225699	-0.0305822	-0.16054	-0.0733247	0.0190025	-0.00792271
0.88	0.138273	0.00204408	0.028826		0.88	0.494521	-0.890893	-0.186047	-0.658565	0.323748	-0.175502	0.167752	-0.34975	0.151635	0.00565721	0.066142	0.0914902	-0.330226	0.294878	-0.641467	0.0770497	0.646389	-0.274598	0.453156	0.306668	-0.293739	-0.018273	-0.134696	0.217495	0.277924	0.331957	0.514704	0.236632	0.788188	0.0306183	0.0777258	0.824483	-0.166103	0.307289	-0.0380675	-0.772572	0.318123	0.181733	0.233773	-0.0340083	-0.169234	-0.0769855	-0.0170304	-0.0132697
0.89	0.137857	0.00205835	0.0250266		0.89	0.514325	-0.890372	-0.279693	-0.653633	0.325257	-0.178066	0.226346	-0.399622	0.155396	-0.0151586	0.0520181	0.0343206	-0.33597	0.278013	-0.639362	0.0623359	0.672956	-0.283354	0.43983	0.315421	-0.364533	-0.0311081	-0.166125	0.200896	0.250197	0.355315	0.535351	0.221046	0.758622	0.0364948	0.0941051	0.862849	-0.178675	0.321267	-0.0358047	-0.763779	0.319077	0.164573	0.242327	-0.0331336	-0.177378	-0.0789457	-0.0312105	-0.00660765
0.9	0.137324	0.00207622	0.0210366		0.9	0.552352	-0.907462	-0.394349	-0.649173	0.315932	-0.19147	0.214003	-0.506385	0.167447	-0.0206013	0.0890043	-0.0734618	-0.387856	0.254477	-0.630963	0.0931976	0.68668	-0.322842	0.42802	0.313642	-0.430254	-0.0298896	-0.193909	0.186401	0.244297	0.346661	0.542467	0.214692	0.739056	0.0287046	0.119373	0.867969	-0.183727	0.332292	-0.0176084	-0.803189	0.284034	0.162434	0.241993	-0.0299657	-0.179298	-0.0835259	-0.0509723	-0.00153251
0.91	0.136778	0.00213246	0.01442		0.91	0.610191	-0.920719	-0.441382	-0.656555	0.305336	-0.163526	0.268371	-0.564895	0.161067	-0.0262201	0.133942	-0.139148	-0.374726	0.207779	-0.612553	0.08784	0.693309	-0.360734	0.40587	0.314515	-0.500771	-0.0476772	-0.225687	0.171349	0.226223	0.338101	0.5492	0.21235	0.716951	0.00120556	0.145405	0.872031	-0.189591	0.336768	-0.00467066	-0.824966	0.264106	0.138882	0.239069	-0.024624	-0.179257	-0.0875483	-0.0693892	0.00789415
0.92	0.136371	0.00223354	0.00580048		0.92	0.640788	-0.938976	-0.505787	-0.674978	0.311431	-0.168376	0.325032	-0.607775	0.152172	-0.0294818	0.170922	-0.210652	-0.433937	0.114131	-0.561669	0.052411	0.716582	-0.416931	0.371506	0.315664	-0.541349	-0.0654009	-0.251259	0.15997	0.209114	0.344513	0.547324	0.202117	0.69501	-0.0320805	0.179897	0.849409	-0.192027	0.34322	0.0184264	-0.841207	0.262031	0.131983	0.229912	-0.0137307	-0.171672	-0.0901853	-0.0793857	0.0301844
0.93	0.135927	0.00221197	-0.00530091		0.93	0.684214	-0.922856	-0.547834	-0.693246	0.27199	-0.152758	0.35901	-0.547988	0.144941	-0.0353062	0.19305	-0.247297	-0.502345	0.0738648	-0.526901	0.101045	0.66344	-0.48135	0.390592	0.313718	-0.59368	-0.0921005	-0.292046	0.154398	0.186868	0.321878	0.545745	0.196557	0.660361	-0.048166	0.219061	0.819611	-0.196189	0.338214	0.0466213	-0.83737	0.236577	0.115181	0.221161	-0.0011336	-0.158268	-0.091634	-0.0972443	0.0523433
0.94	0.135331	0.00216677	-0.0161938		0.94	0.743313	-0.939125	-0.613247	-0.715249	0.265807	-0.131241	0.408059	-0.534134	0.143074	-0.0247496	0.241568	-0.277992	-0.576655	-0.0205796	-0.493589	0.1753	0.614583	-0.548233	0.370091	0.306625	-0.65443	-0.126137	-0.327932	0.146102	0.175241	0.293781	0.536307	0.20417	0.648503	-0.0515859	0.260192	0.778403	-0.193075	0.326073	0.0945391	-0.868829	0.212821	0.105604	0.206023	0.0106698	-0.132075	-0.0973666	-0.121464	0.0450738
0.95	0.134889	0.00213994	-0.0242816		0.95	0.793761	-0.917598	-0.657756	-0.733308	0.287158	-0.111146	0.479143	-0.634991	0.135833	-0.0161355	0.256874	-0.290735	-0.604665	-0.0281361	-0.469786	0.227839	0.600073	-0.582347	0.330519	0.311139	-0.705882	-0.183148	-0.373674	0.135176	0.155311	0.283271	0.535388	0.211581	0.643128	-0.0661311	0.292086	0.746265	-0.190768	0.318347	0.129051	-0.889475	0.212124	0.0882588	0.191006	0.0251116	-0.113562	-0.0991838	-0.143924	0.0498921
0.96	0.134499	0.00205765	-0.0268414		0.96	0.836379	-0.934713	-0.72563	-0.744825	0.271261	-0.128638	0.515125	-0.631131	0.139226	-0.0149439	0.248146	-0.316826	-0.632224	-0.0623604	-0.474378	0.197863	0.587863	-0.637718	0.323912	0.311754	-0.746032	-0.210692	-0.404358	0.120809	0.131728	0.274709	0.528779	0.212512	0.644734	-0.0654841	0.330992	0.687627	-0.181946	0.309443	0.118793	-0.89931	0.189046	0.0875909	0.172111	0.0390111	-0.0890843	-0.0979595	-0.166772	0.0486067
0.97	0.134026	0.00189444	-0.0228255		0.97	0.897772	-0.913698	-0.797947	-0.725368	0.25981	-0.0785127	0.535475	-0.733465	0.143879	-0.0245241	0.252692	-0.349838	-0.595306	-0.0979737	-0.480458	0.154881	0.600643	-0.697451	0.314583	0.325091	-0.782992	-0.247726	-0.430214	0.116159	0.109321	0.254686	0.51732	0.22596	0.640808	-0.0237134	0.364684	0.663785	-0.169043	0.290562	0.164957	-0.888061	0.169497	0.0842181	0.148038	0.0475818	-0.0692666	-0.0934144	-0.202629	0.0330087
0.98	0.133681	0.00182134	-0.0144805		0.98	0.936944	-0.918831	-0.85212	-0.735113	0.258643	-0.0844798	0.577228	-0.861716	0.156299	-0.0312795	0.27885	-0.385496	-0.605876	-0.126404	-0.444547	0.117508	0.669506	-0.744424	0.299685	0.337563	-0.820514	-0.279186	-0.447271	0.103888	0.0923535	0.246722	0.501821	0.232981	0.635335	-0.00808024	0.397158	0.657533	-0.149443	0.278372	0.197325	-0.881303	0.158834	0.0821799	0.119691	0.0535147	-0.0469637	-0.0882405	-0.206264	0.0249023
0.99	0.133657	0.00177845	-0.00270466		0.99	0.966767	-0.883934	-0.86802	-0.735262	0.257268	-0.0808583	0.592642	-0.947009	0.181529	-0.0384341	0.252255	-0.428035	-0.632497	-0.113902	-0.413	0.134218	0.720572	-0.771954	0.300344	0.350063	-0.835861	-0.292779	-0.446932	0.0836878	0.0817721	0.243864	0.477485	0.248025	0.617854	0.0083286	0.423457	0.622893	-0.125806	0.273624	0.200935	-0.866311	0.163442	0.0739133	0.094738	0.0513337	-0.0357454	-0.0798933	-0.217191	0.034636
1	0.133321	0.0016848	0.0105179		1	0.976258	-0.892849	-0.907373	-0.740868	0.237521	-0.105117	0.641517	-0.939957	0.198782	-0.05144	0.243714	-0.458535	-0.661877	-0.139043	-0.372008	0.0653897	0.741047	-0.803405	0.308665	0.359522	-0.866299	-0.304388	-0.457926	0.0628735	0.0742335	0.243014	0.451034	0.26076	0.59767	0.0413733	0.456121	0.611212	-0.103436	0.263995	0.195006	-0.812203	0.15429	0.0528193	0.0794954	0.0456448	-0.0184578	-0.0737772	-0.229889	0.0313766
1	0.133207	0.00170129	0.0221973		1	0.994541	-0.863158	-0.900839	-0.732678	0.24722	-0.119245	0.65339	-1	0.219746	-0.0561053	0.264507	-0.47301	-0.683498	-0.150197	-0.316944	0.0647005	0.741441	-0.803621	0.294322	0.362155	-0.896098	-0.328212	-0.463505	0.0525381	0.0834194	0.238496	0.423449	0.283355	0.567471	0.0878675	0.483606	0.591344	-0.0791575	0.25173	0.180389	-0.768035	0.135453	0.0318895	0.0687924	0.0400431	-0.00336144	-0.0674856	-0.249016	0.0339249
0.99	0.133093	0.0017362	0.0317272		0.99	0.988289	-0.874554	-0.92235	-0.741281	0.232934	-0.178529	0.736845	-0.956402	0.236242	-0.0609733	0.256835	-0.491349	-0.716142	-0.12408	-0.283503	0.157054	0.69271	-0.790689	0.289023	0.352235	-0.932816	-0.339941	-0.467974	0.0331949	0.0945075	0.241906	0.402135	0.305807	0.561035	0.0973172	0.497333	0.546903	-0.0536468	0.237055	0.174391	-0.731239	0.10664	0.00438561	0.0735122	0.0319442	0.020092	-0.0623101	-0.227807	0.0569295
0.98	0.13317	0.0018321	0.0391557		0.98	1	-0.899123	-0.951566	-0.730561	0.241731	-0.198038	0.800637	-0.960611	0.251315	-0.0578864	0.242511	-0.490864	-0.725472	-0.0937425	-0.298923	0.269102	0.646554	-0.761789	0.272242	0.343271	-0.954498	-0.355886	-0.463079	0.0244363	0.109994	0.248908	0.378788	0.325741	0.567995	0.131734	0.514054	0.491591	-0.026976	0.227469	0.18416	-0.690744	0.0977929	-0.0238439	0.0893337	0.0240045	0.0454384	-0.0594784	-0.227686	0.0617867
0.97	0.133088	0.00183694	0.0437879		0.97	0.980596	-0.949302	-1	-0.713443	0.224685	-0.225646	0.880232	-0.991164	0.263671	-0.0590439	0.26208	-0.477801	-0.750448	-0.0610812	-0.324264	0.270847	0.593603	-0.748678	0.257222	0.330944	-0.979694	-0.379104	-0.472143	0.0284822	0.131174	0.247041	0.359937	0.331041	0.594809	0.159393	0.527745	0.463144	0.00298571	0.209368	0.179725	-0.655556	0.0698839	-0.0575929	0.104619	0.0273838	0.0728667	-0.0567477	-0.217994	0.0710291
0.96	0.133243	0.00194052	0.0452481		0.96	0.986001	-0.984204	-0.987785	-0.699905	0.202905	-0.272824	0.925413	-0.97569	0.275676	-0.0596009	0.261011	-0.452629	-0.752625	-0.0502039	-0.336329	0.387142	0.542543	-0.713	0.238497	0.319785	-0.981972	-0.402749	-0.447415	0.0393877	0.150387	0.243927	0.333639	0.333444	0.606405	0.173134	0.539291	0.417833	0.0344612	0.196837	0.222536	-0.626738	0.0602427	-0.0682859	0.125497	0.0336034	0.102965	-0.0537759	-0.209054	0.0785382
0.95	0.133368	0.00190524	0.0437417		0.95	0.971758	-1	-0.968893	-0.706281	0.185496	-0.276729	0.972838	-0.983419	0.287214	-0.0649554	0.272995	-0.43832	-0.773579	-0.0147299	-0.339648	0.477738	0.48213	-0.69262	0.235629	0.310383	-0.962346	-0.423309	-0.431682	0.0485945	0.175433	0.249521	0.316999	0.333923	0.608746	0.182665	0.551872	0.367162	0.0675803	0.182462	0.283048	-0.612413	0.0602868	-0.0841063	0.153903	0.0395814	0.139368	-0.0523915	-0.195001	0.0828364
0.94	0.133467	0.00196466	0.0380303		0.94	0.956832	-0.992517	-0.972189	-0.706567	0.164471	-0.310332	0.978738	-0.942441	0.297386	-0.073086	0.289121	-0.405045	-0.809797	0.0374437	-0.367794	0.546395	0.437134	-0.652185	0.205033	0.305268	-0.938877	-0.447269	-0.42376	0.0606917	0.186509	0.262811	0.295986	0.328756	0.584241	0.193562	0.570522	0.30989	0.098424	0.17357	0.312303	-0.582864	0.0649597	-0.113339	0.185458	0.0520134	0.1676	-0.0526456	-0.201711	0.0844563
0.93	0.133785	0.00171448	0.0358673		0.93	0.943514	-0.94385	-0.81458	-0.728719	0.166431	-0.258961	0.898832	-0.986893	0.31384	-0.0803004	0.357034	-0.396049	-0.81178	0.00101462	-0.299046	0.547887	0.378422	-0.642401	0.206823	0.291227	-0.857115	-0.487506	-0.389306	0.0785864	0.24798	0.271428	0.286313	0.330979	0.552244	0.239688	0.601834	0.224049	0.138263	0.1517	0.343769	-0.557519	0.0594332	-0.0990618	0.213517	0.0608362	0.203488	-0.0536315	-0.217632	0.0867022
0.92	0.133643	0.00219097	0.0216737		0.92	0.924019	-0.907376	-0.989614	-0.73022	0.130524	-0.3814	1	-0.701904	0.297494	-0.118772	0.32049	-0.34759	-0.809848	0.126494	-0.384785	0.74198	0.293698	-0.585095	0.128108	0.299298	-0.88043	-0.483276	-0.419484	0.082237	0.168665	0.300629	0.261513	0.329824	0.481151	0.201056	0.605035	0.180291	0.154378	0.15359	0.414239	-0.480405	0.0620747	-0.184722	0.268568	0.084388	0.221128	-0.0510796	-0.194292	0.122084
0.91	0.12308	0.00121104	-0.0349575		0.91
0.9	0.12299	0.00089129	-0.0196446		0.9
0.89	0.122656	0.00113017	-0.00954826		0.89
0.88	0.122474	0.00109026	-0.00235922		0.88
0.87	0.122311	0.00111008	0.000619248		0.87
0.86	0.122102	0.00102427	0.000126788		0.86
0.85	0.12219	0.00104669	-0.00434588		0.85
0.84	0.122098	0.000975306	-0.0118214		0.84
0.83	0.122174	0.000961467	-0.0217014		0.83
0.82	0.122301	0.000938834	-0.0330822		0.82
0.81	0.122675	0.000977849	-0.0455676		0.81
0.8	0.122682	0.00101882	-0.0568414		0.8
0.79	0.12305	0.00106861	-0.0646933		0.79
0.78	0.123505	0.00119156	-0.0674387		0.78
0.77	0.123847	0.00126628	-0.064839		0.77
0.76	0.124224	0.0013346	-0.0578249		0.76
0.75	0.124724	0.0013849	-0.0476608		0.75
0.74	0.12504	0.00141132	-0.0374037		0.74
0.73	0.125402	0.00133777	-0.0282002		0.73
0.72	0.125886	0.00127588	-0.0207842		0.72
0.71	0.126366	0.00124801	-0.0163897		0.71
0.7	0.126776	0.00121698	-0.0138891		0.7
0.69	0.127348	0.00120671	-0.0137741		0.69
0.68	0.127728	0.00119533	-0.014529		0.68
0.67	0.128099	0.00124597	-0.0165054		0.67
0.66	0.128551	0.00119953	-0.0181947		0.66
0.65	0.129021	0.00112616	-0.0228294		0.65
0.64	0.129563	0.00106733	-0.0282226		0.64
0.63	0.13006	0.00105187	-0.0337561		0.63
0.62	0.130952	0.0011298	-0.039249		0.62
0.61	0.131579	0.00119741	-0.0449156		0.61
0.6	0.132436	0.00124211	-0.0475956		0.6
0.59	0.133227	0.00130217	-0.0488161		0.59
0.58	0.134312	0.00136913	-0.0511225		0.58
0.57	0.135008	0.00126714	-0.0536945		0.57
0.56	0.136231	0.00124984	-0.0559252		0.56
0.55	0.137118	0.00115246	-0.0598851		0.55
0.54	0.13816	0.00118472	-0.0640096		0.54
0.53	0.139165	0.00123675	-0.0650915		0.53
0.52	0.140213	0.00127247	-0.0631358		0.52
0.51	0.140901	0.00122917	-0.0588717		0.51
0.5	0.142047	0.00135263	-0.0521109		0.5
0.49	0.143068	0.00129781	-0.0433036		0.49
0.48	0.143942	0.00116531	-0.0365502		0.48
0.47	0.144944	0.00114946	-0.0333015		0.47
0.46	0.146002	0.00115881	-0.0329018		0.46
0.45	0.147109	0.00104482	-0.0340962		0.45
0.44	0.148087	0.000930306	-0.0345413		0.44
0.43	0.149107	0.000879401	-0.033283		0.43
0.42	0.149891	0.00080856	-0.0308984		0.42
0.41	0.150794	0.000769187	-0.0290451		0.41
0.4	0.151322	0.000682324	-0.0259452		0.4
0.39	0.152041	0.000721722	-0.0252656		0.39
0.38	0.152818	0.000595859	-0.0259455		0.38
0.37	0.153558	0.000484579	-0.0285868		0.37
0.36	0.154413	0.00042451	-0.0303941		0.36
0.35	0.155275	0.000398386	-0.0332022		0.35
0.34	0.155956	0.000281905	-0.0350598		0.34
0.33	0.156774	0.000229386	-0.0365327		0.33
0.32	0.157714	0.000201361	-0.0367555		0.32
0.31	0.158154	0.000196734	-0.038815		0.31
0.3	0.158843	0.000191438	-0.0417038		0.3
0.29	0.159497	0.000283626	-0.0464748		0.29
0.28	0.159723	0.000266465	-0.0540917		0.28
0.27	0.159758	0.000350587	-0.0646134		0.27
0.26	0.159926	0.000317957	-0.0776506		0.26
0.25	0.159801	0.000415933	-0.092912		0.25
0.24	0.159318	0.000371126	-0.107695		0.24
0.23	0.15849	0.000556583	-0.122182		0.23
0.22	0.157516	0.000568661	-0.132651		0.22
0.21	0.156101	0.000690772	-0.1348		0.21
0.2	0.15421	0.000617706	-0.125843		0.2
0.19	0.15226	0.000641474	-0.104742		0.19
0.18	0.149961	0.000626293	-0.0669776		0.18
0.17	0.147485	0.00066808	-0.0152101		0.17
0.16	0.144755	0.000530232	0.0458914		0.16
0.15	0.142036	0.000560555	0.111648		0.15
0.14	0.139173	0.000580574	0.176056		0.14
0.13	0.136634	0.0005871	0.233217		0.13
0.12	0.133841	0.000507612	0.276686		0.12
0.11	0.131237	0.00059809	0.304887		0.11
0.1	0.128809	0.000633022	0.31528		0.1
0.09	0.126266	0.000718514	0.308044		0.09
0.08	0.123864	0.000798613	0.283654		0.08
0.07	0.121743	0.000869375	0.251639		0.07
0.06	0.119706	0.000942062	0.215084		0.06
0.05	0.117654	0.000988964	0.181672		0.05
0.04	0.115934	0.00102809	0.160633		0.04
0.03	0.114151	0.00114634	0.162323		0.03
0.02	0.112385	0.00120177	0.193662		0.02
0.01	0.110529	0.00123393	0.267626		0.01
0	0.108657	0.00120079	0.389886		0
-0.01	0.10693	0.00109442	0.558845		-0.01
-0.02	0.105174	0.000971075	0.769825		-0.02
-0.03	0.103567	0.000980892	1.00739		-0.03
-0.04	0.102329	0.000918222	1.24465		-0.04
-0.05	0.10161	0.000887994	1.45483		-0.05
-0.06	0.10095	0.000994165	1.62093		-0.06
-0.07	0.100565	0.00097818	1.72537		-0.07
-0.08	0.100442	0.00087314	1.73956		-0.08
-0.09	0.10045	0.000789138	1.65622		-0.09
-0.1	0.100282	0.000784781	1.48048		-0.1
-0.11	0.100446	0.000778825	1.21041		-0.11
-0.12	0.10097	0.000774146	0.849008		-0.12
-0.13	0.101601	0.000833692	0.45279		-0.13
-0.14	0.102427	0.000870356	0.0632425		-0.14
-0.15	0.103734	0.000842573	-0.295177		-0.15
-0.16	0.104992	0.000728331	-0.586407		-0.16
-0.17	0.106356	0.00060697	-0.775063		-0.17
-0.18	0.107653	0.000605521	-0.868839		-0.18
-0.19	0.109056	0.000501154	-0.882455		-0.19
-0.2	0.110222	0.00052597	-0.824637		-0.2
-0.21	0.111385	0.000549131	-0.714775		-0.21
-0.22	0.112198	0.000532282	-0.576349		-0.22
-0.23	0.112993	0.000498991	-0.429734		-0.23
-0.24	0.113546	0.000570363	-0.288447		-0.24
-0.25	0.113903	0.000482163	-0.166137		-0.25
-0.26	0.114098	0.000446986	-0.0701349		-0.26
-0.27	0.114186	0.000458741	-0.0037935		-0.27
-0.28	0.114131	0.000386812	0.035072		-0.28
-0.29	0.113983	0.000469381	0.0476761		-0.29
-0.3	0.113835	0.00049102	0.0368187		-0.3
-0.31	0.113627	0.000436887	0.00809824		-0.31
-0.32	0.113456	0.000466061	-0.0334837		-0.32
-0.33	0.113589	0.000515102	-0.0855424		-0.33
-0.34	0.113761	0.0004025	-0.141621		-0.34
-0.35	0.113752	0.000466402	-0.195772		-0.35
-0.36	0.113812	0.000540747	-0.24306		-0.36
-0.37	0.113915	0.000596358	-0.278323		-0.37
-0.38	0.113933	0.000531734	-0.295228		-0.38
-0.39	0.113943	0.000584607	-0.294354		-0.39
-0.4	0.114206	0.000540492	-0.276732		-0.4
-0.41	0.11423	0.000524969	-0.244248		-0.41
-0.42	0.114381	0.000573194	-0.202957		-0.42
-0.43	0.114761	0.000708825	-0.160729		-0.43
-0.44	0.115061	0.000706097	-0.11984		-0.44
-0.45	0.115579	0.000716003	-0.0832979		-0.45
-0.46	0.116283	0.000694152	-0.0568203		-0.46
-0.47	0.116967	0.000575933	-0.0391963		-0.47
-0.48	0.117388	0.000482247	-0.0293265		-0.48
-0.49	0.117752	0.000463663	-0.0280759		-0.49
-0.5	0.117958	0.000357625	-0.0335839		-0.5
-0.51	0.118145	0.000329701	-0.0425722		-0.51
-0.52	0.118316	0.000344634	-0.0546631		-0.52
-0.53	0.118307	0.00030646	-0.0686658		-0.53
-0.54	0.118472	0.000328111	-0.0819127		-0.54
-0.55	0.118444	0.000389545	-0.092985		-0.55
-0.56	0.118563	0.00045706	-0.101285		-0.56
-0.57	0.118566	0.000602356	-0.106487		-0.57
-0.58	0.118697	0.000739445	-0.107483		-0.58
-0.59	0.118695	0.000732454	-0.105803		-0.59
-0.6	0.118692	0.000754521	-0.10253		-0.6
-0.61	0.118642	0.000742542	-0.0984337		-0.61
-0.62	0.118603	0.000650645	-0.0939287		-0.62
-0.63	0.118437	0.000569464	-0.0903198		-0.63
-0.64	0.118387	0.000707298	-0.0860207		-0.64
-0.65	0.118419	0.000662141	-0.0831192		-0.65
-0.66	0.118445	0.000636322	-0.0816937		-0.66
-0.67	0.118351	0.000614911	-0.0816611		-0.67
-0.68	0.118419	0.000553078	-0.0834927		-0.68
-0.69	0.118394	0.000410166	-0.0885159		-0.69
-0.7	0.118339	0.000476472	-0.0933038		-0.7
-0.71	0.11831	0.000458366	-0.0954845		-0.71
-0.72	0.118449	0.00047256	-0.0943192		-0.72
-0.73	0.118464	0.000534263	-0.0892949		-0.73
-0.74	0.118636	0.00055735	-0.0806969		-0.74
-0.75	0.118891	0.000522757	-0.0711154		-0.75
-0.76	0.119015	0.000497943	-0.0622978		-0.76
-0.77	0.119191	0.000474435	-0.0561147		-0.77
-0.78	0.119336	0.000433677	-0.0513422		-0.78
-0.79	0.119434	0.000465225	-0.0483779		-0.79
-0.8	0.119391	0.000485236	-0.0461527		-0.8
-0.81	0.119339	0.000565134	-0.0448378		-0.81
-0.82	0.119253	0.000608025	-0.0429666		-0.82
-0.83	0.119259	0.000644102	-0.0418044		-0.83
-0.84	0.119245	0.000598338	-0.0402161		-0.84
-0.85	0.119346	0.000522516	-0.0378777		-0.85
-0.86	0.119365	0.000573854	-0.0354504		-0.86
-0.87	0.119404	0.000543556	-0.0354577		-0.87
-0.88	0.119406	0.000525598	-0.0371571		-0.88
-0.89	0.119303	0.000440991	-0.0408694		-0.89
-0.9	0.11928	0.000422357	-0.0460911		-0.9
-0.91	0.119366	0.000282205	-0.0523002		-0.91
-0.92	0.119404	0.000178897	-0.0571425		-0.92
-0.93	0.119662	0.000124225	-0.0593925		-0.93
-0.94	0.11991	0.000162534	-0.05957		-0.94
-0.95	0.119936	0.000204172	-0.0572009		-0.95
-0.96	0.119984	0.000332812	-0.0533161		-0.96
-0.97	0.120092	0.000331644	-0.0484023		-0.97
-0.98	0.12002	0.00033172	-0.043605		-0.98
-0.99	0.12013	0.000331087	-0.0385882		-0.99
-1	0.120287	0.000339652	-0.034556		-1
	0.120453	0.000281155	-0.0302908
	0.120437	0.000376375	-0.0272453
	0.120537	0.000463417	-0.0258164
	0.120461	0.000524727	-0.0260795
	0.120491	0.000516442	-0.0278684
	0.120479	0.000509868	-0.0311695
	0.120609	0.000453742	-0.034476
	0.120649	0.000441321	-0.0368253
	0.120773	0.000459179	-0.0379818
	0.120898	0.000476451	-0.0371795
	0.121122	0.000582804	-0.0356195
	0.121479	0.000608063	-0.034042
	0.121761	0.000619239	-0.0315879
	0.122075	0.000664465	-0.0288451
	0.122273	0.000717389	-0.0282918
	0.122413	0.000632758	-0.0285766
	0.12233	0.000920098	-0.0338353
	0.122352	0.000537664	-0.0336819
[truncated: 31 more columns]

## Sheet: S6B-R
TRIGGERED AVERAGES ON DECELERATION - AVERAGES					TRIGGERED AVERAGES ON DECELERATION - 470 HEATMAP
X	Aldh1a1				X	Aldh1a1 - heatmap
Time	470	405	Acc		Time	Mouse number below
(s)	nΔF/F	nΔF/F	m/s2		(s)	5	4	8	1	13	2	1	1	2	2	2	5	2	2	3	3	1	3	9	7	5	3	3	13	3	6	3	7	12	10	6	8	1	5	14	8	12	8	7	4	1	2	8	4
-1	0.134682	0.00173086	0.00793209		-1	-0.283805	0.170444	-0.785032	-1	-0.25576	-0.218413	-0.215811	-0.582771	-0.017426	-1	-0.522634	-0.153843	-0.330039	-0.0638377	-0.778434	0.814008	0.270757	-0.27037	-0.498099	0.406896	-0.169598	-0.109234	0.153112	0.243481	0.0461232	-0.304716	-0.28457	0.29848	0.0735632	-0.221246	-0.172206	-1	0.209504	-0.0497446	0.237794	-0.02978	0.130826	0.178518	0.00729658	0.263569	0.349418	-0.0529731	0.112407	0.149232
-0.99	0.134477	0.00205909	0.00014676		-0.99	-0.26593	0.0470391	-0.84639	-0.928819	-0.116244	-0.139024	-0.320786	-0.630276	0.0957396	-0.940594	-0.517342	-0.13628	-0.284797	-0.215637	-0.740473	1	0.270678	-0.233282	-0.225875	0.30473	-0.211754	-0.0892168	-0.0310649	0.287839	-0.00574842	-0.371604	-0.286013	0.320219	0.209484	-0.279979	-0.157399	-0.906867	0.240761	-0.0415742	0.168167	-0.00520872	0.063924	0.179661	0.00936869	0.263159	0.295918	-0.0700673	0.162355	0.158677
-0.98	0.134189	0.00194379	0.00543673		-0.98	-0.293651	0.105072	-0.767288	-0.915139	-0.203981	-0.189599	-0.234265	-0.621416	0.113541	-0.951919	-0.539557	-0.114139	-0.318227	-0.159204	-0.727752	0.74817	0.122732	-0.193869	-0.307457	0.229274	-0.171219	-0.106651	0.0126504	0.275244	0.0299555	-0.345168	-0.288074	0.335634	0.218547	-0.252362	-0.16437	-0.980666	0.235101	-0.0401508	0.217793	-0.13255	0.0460382	0.163772	-0.00752168	0.262941	0.317994	-0.0716567	0.127587	0.135545
-0.97	0.133843	0.00193746	0.00906776		-0.97	-0.258224	0.110127	-0.754155	-0.87977	-0.21927	-0.18718	-0.243195	-0.659471	0.162098	-0.927777	-0.554994	-0.121134	-0.297531	-0.194734	-0.705423	0.733769	0.0786643	-0.197526	-0.261912	0.151903	-0.161975	-0.105074	-0.026543	0.278621	0.0350667	-0.354396	-0.290308	0.33013	0.247267	-0.282735	-0.161448	-0.975769	0.255204	-0.0382244	0.240633	-0.160278	0.0233592	0.148591	-0.0120524	0.260451	0.313874	-0.0790531	0.125835	0.111082
-0.96	0.133498	0.00196845	0.0167897		-0.96	-0.231214	0.142507	-0.73671	-0.859931	-0.215773	-0.218662	-0.230239	-0.70042	0.213309	-0.917914	-0.577628	-0.135136	-0.283084	-0.196719	-0.709375	0.603147	0.0336172	-0.20313	-0.283729	0.0639197	-0.152232	-0.112212	-0.0310838	0.270613	0.0504359	-0.34279	-0.292662	0.311503	0.282314	-0.295422	-0.15919	-0.992823	0.269963	-0.0348547	0.291015	-0.204332	-0.000148119	0.127168	-0.0199502	0.2548	0.328985	-0.0834616	0.120309	0.094166
-0.95	0.13318	0.00186751	0.0239823		-0.95	-0.183524	0.20044	-0.755057	-0.83759	-0.20947	-0.229791	-0.250782	-0.762136	0.260354	-0.894293	-0.606928	-0.158768	-0.218773	-0.217659	-0.735414	0.553181	-0.0323424	-0.222602	-0.341246	-0.0379892	-0.139574	-0.115743	-0.0267544	0.258308	0.0536626	-0.324274	-0.293776	0.269458	0.287319	-0.280373	-0.155688	-0.991316	0.283863	-0.0314049	0.246867	-0.221678	0.012007	0.103341	-0.0245182	0.24635	0.339741	-0.0891488	0.108966	0.0722372
-0.94	0.132821	0.00186735	0.0295011		-0.94	-0.135036	0.20175	-0.777555	-0.812039	-0.224658	-0.247492	-0.251591	-0.762461	0.299567	-0.872486	-0.634834	-0.181769	-0.17465	-0.249158	-0.760238	0.507806	0.00676362	-0.285866	-0.370273	-0.123716	-0.115668	-0.115412	-0.0207147	0.244426	0.0417651	-0.309639	-0.301438	0.243893	0.29658	-0.286164	-0.149721	-0.971517	0.295598	-0.0413423	0.146085	-0.208587	0.000423934	0.0884918	-0.023847	0.233284	0.345154	-0.0902379	0.110431	0.0650852
-0.93	0.132528	0.00183952	0.031341		-0.93	-0.0546619	0.261141	-0.782368	-0.82692	-0.222887	-0.241932	-0.237527	-0.734282	0.331826	-0.856668	-0.679907	-0.211228	-0.139761	-0.252056	-0.765721	0.447952	0.0017842	-0.36351	-0.404739	-0.216015	-0.0866926	-0.116789	-0.0231869	0.232115	0.0472364	-0.292747	-0.303463	0.21414	0.278821	-0.291752	-0.148882	-0.953043	0.311092	-0.0463636	0.144495	-0.190387	-0.0174437	0.0690734	-0.0241708	0.217365	0.346173	-0.0879807	0.112404	0.0559457
-0.92	0.132383	0.00189192	0.0307265		-0.92	-0.0260381	0.304498	-0.772383	-0.838977	-0.219178	-0.250086	-0.219326	-0.73205	0.354619	-0.833612	-0.684422	-0.217044	-0.124475	-0.250363	-0.798323	0.289108	0.0155292	-0.430494	-0.42356	-0.313147	-0.0497145	-0.120391	-0.00650037	0.222693	0.0360482	-0.27185	-0.305138	0.193982	0.286403	-0.282428	-0.146297	-0.917416	0.312266	-0.0545286	0.0593549	-0.199024	-0.028261	0.0579536	-0.0232509	0.198122	0.338556	-0.0815139	0.109599	0.0646213
-0.91	0.132256	0.00188836	0.0281522		-0.91	-0.000975481	0.325305	-0.765745	-0.849652	-0.267683	-0.244165	-0.225108	-0.710564	0.357263	-0.804827	-0.699474	-0.20455	-0.0969619	-0.249467	-0.822815	0.290468	0.030157	-0.511647	-0.398897	-0.396118	-0.00614519	-0.123098	0.0046924	0.21057	0.0210255	-0.239775	-0.306593	0.176977	0.275689	-0.27895	-0.148491	-0.850504	0.312745	-0.072314	0.0215285	-0.149989	-0.041072	0.0466545	-0.0143468	0.176036	0.326883	-0.0740961	0.101639	0.0565205
-0.9	0.132134	0.00190471	0.0270409		-0.9	0.0241149	0.30684	-0.72146	-0.865248	-0.306095	-0.218657	-0.183286	-0.706936	0.352481	-0.770174	-0.694095	-0.197219	-0.104236	-0.237879	-0.840176	0.249059	0.0765314	-0.595206	-0.364511	-0.448864	0.0180809	-0.125084	0.0109694	0.203018	0.00941825	-0.21547	-0.308727	0.164393	0.257291	-0.279713	-0.151176	-0.760823	0.309536	-0.0877735	0.00726978	-0.136325	-0.0800737	0.0486416	-0.00836844	0.151406	0.306984	-0.0596628	0.0927384	0.056206
-0.89	0.132185	0.00189221	0.0268141		-0.89	0.0414344	0.282869	-0.693906	-0.888663	-0.361004	-0.182365	-0.184951	-0.745074	0.369573	-0.726614	-0.664338	-0.198476	-0.0823025	-0.237391	-0.841224	0.233879	0.114554	-0.61031	-0.365361	-0.503773	0.044037	-0.130154	0.0119837	0.191498	-0.0039782	-0.194221	-0.307864	0.124021	0.274477	-0.269179	-0.157832	-0.653835	0.305756	-0.0940486	0.104201	-0.134141	-0.102648	0.0409398	0.0042472	0.123744	0.293448	-0.0485347	0.0801358	0.0464404
-0.88	0.132397	0.00187827	0.0297396		-0.88	0.027479	0.246859	-0.676216	-0.878865	-0.353702	-0.166824	-0.187941	-0.755145	0.381581	-0.679656	-0.629418	-0.192825	-0.0473434	-0.21895	-0.843222	0.201416	0.186161	-0.604351	-0.342261	-0.559669	0.0685527	-0.141858	0.024413	0.176181	-0.0186392	-0.176267	-0.30724	0.094496	0.306887	-0.26615	-0.15747	-0.526805	0.304833	-0.101233	0.146495	-0.111722	-0.145711	0.0402901	0.0255595	0.0935329	0.278527	-0.0455015	0.0773707	0.0463542
-0.87	0.132722	0.00178321	0.033475		-0.87	0.0398732	0.183943	-0.6608	-0.873711	-0.37276	-0.0969615	-0.187462	-0.746873	0.386695	-0.631556	-0.620154	-0.189336	-0.00751925	-0.220084	-0.842141	0.252357	0.232087	-0.566161	-0.349145	-0.60545	0.0846843	-0.148157	0.0321755	0.157448	-0.0390757	-0.143023	-0.309643	0.048982	0.333393	-0.22828	-0.165555	-0.391981	0.298704	-0.113809	0.211762	-0.104288	-0.184065	0.0336579	0.0470226	0.06772	0.268099	-0.0423139	0.0816977	0.0413666
-0.86	0.133012	0.00175167	0.0374582		-0.86	0.0420576	0.113783	-0.636931	-0.870091	-0.400355	-0.0211974	-0.14614	-0.715062	0.370749	-0.573669	-0.56026	-0.192566	0.0245741	-0.19974	-0.836717	0.220639	0.293732	-0.501434	-0.362311	-0.637285	0.0988015	-0.154256	0.0170156	0.134218	-0.0630287	-0.134281	-0.311418	-0.0105103	0.333678	-0.164243	-0.17084	-0.26493	0.278866	-0.118792	0.19896	-0.132888	-0.214406	0.0327652	0.060384	0.0483312	0.248898	-0.033309	0.0869857	0.0625988
-0.85	0.133228	0.00170838	0.0396707		-0.85	0.0456083	0.0629635	-0.620523	-0.852613	-0.401687	0.0386455	-0.178682	-0.652659	0.351213	-0.510109	-0.519882	-0.201578	0.032396	-0.185018	-0.84291	0.205034	0.301871	-0.430971	-0.341292	-0.700785	0.111984	-0.157412	0.00346089	0.100331	-0.0833595	-0.106744	-0.312888	-0.0564618	0.333413	-0.146398	-0.177693	-0.161361	0.266354	-0.132593	0.184374	-0.159218	-0.258459	0.0196026	0.0809177	0.0312782	0.24121	-0.02641	0.101929	0.0810454
-0.84	0.133495	0.00176347	0.040664		-0.84	0.0413799	0.0277584	-0.570571	-0.850024	-0.406884	0.108175	-0.204524	-0.634543	0.302539	-0.467583	-0.447606	-0.186979	0.0295262	-0.155164	-0.846237	0.178896	0.356216	-0.346984	-0.336607	-0.744577	0.117491	-0.151382	-0.0503018	0.063766	-0.105186	-0.0846999	-0.319075	-0.119058	0.318279	-0.134105	-0.186321	-0.0539639	0.248094	-0.148476	0.217286	-0.174522	-0.283872	0.0227258	0.101268	0.0204699	0.223398	-0.0171379	0.125505	0.0973852
-0.83	0.133762	0.0017033	0.0397712		-0.83	0.0210437	-0.0282207	-0.557134	-0.853566	-0.474582	0.193492	-0.191874	-0.635022	0.244938	-0.434615	-0.414009	-0.1637	0.0364869	-0.153442	-0.886297	0.157504	0.392535	-0.244368	-0.320624	-0.774631	0.126789	-0.1332	-0.0634867	0.0202029	-0.118126	-0.052118	-0.326881	-0.176648	0.345204	-0.0919185	-0.19524	0.00772453	0.225495	-0.16427	0.234405	-0.210057	-0.290573	0.0247817	0.112768	0.0146125	0.207406	0.00314692	0.145457	0.117353
-0.82	0.133951	0.00174165	0.0399748		-0.82	-0.00374731	-0.0867607	-0.545773	-0.85389	-0.487923	0.225032	-0.222025	-0.654043	0.196128	-0.411481	-0.340524	-0.154461	0.0393288	-0.137965	-0.919827	0.123351	0.433056	-0.140818	-0.300114	-0.801475	0.128653	-0.105635	-0.111748	-0.0277534	-0.130316	-0.0307622	-0.33351	-0.226441	0.352452	-0.0578809	-0.204799	0.0870104	0.207698	-0.160737	0.32218	-0.227636	-0.306355	0.031477	0.120232	0.00700445	0.187436	0.0258119	0.160937	0.134427
-0.81	0.134206	0.00161428	0.0398096		-0.81	0.00457288	-0.0871214	-0.5339	-0.847371	-0.50001	0.258226	-0.277954	-0.679506	0.163334	-0.392456	-0.309088	-0.15151	0.0408221	-0.142635	-0.959464	0.0526368	0.454549	-0.0382693	-0.324565	-0.837284	0.120543	-0.087347	-0.131477	-0.0770666	-0.140652	-0.000397361	-0.337564	-0.258444	0.374915	-0.0864879	-0.21189	0.142888	0.196124	-0.164717	0.408652	-0.265824	-0.307201	0.0362812	0.149703	-0.00649251	0.163505	0.0465973	0.179158	0.133467
-0.8	0.13472	0.00153679	0.0404724		-0.8	0.00296463	-0.0784405	-0.528093	-0.843506	-0.511513	0.281217	-0.291148	-0.692441	0.133203	-0.394869	-0.230362	-0.145022	0.0678253	-0.149205	-0.977909	-0.00587352	0.546466	0.0551707	-0.339096	-0.840211	0.111947	-0.0716588	-0.152842	-0.120675	-0.135937	0.0175746	-0.33824	-0.286636	0.398373	-0.0485183	-0.221107	0.202146	0.174875	-0.159769	0.579882	-0.286894	-0.258419	0.050345	0.168487	-0.0162094	0.137551	0.0682256	0.193958	0.144508
-0.79	0.134889	0.00150997	0.0400836		-0.79	-0.0139615	-0.115873	-0.529551	-0.830301	-0.497787	0.278125	-0.310108	-0.652611	0.106915	-0.395488	-0.194905	-0.150402	0.0995278	-0.14811	-1	-0.0862234	0.548378	0.103581	-0.333166	-0.847818	0.102418	-0.0561007	-0.164821	-0.163047	-0.137235	0.0351241	-0.339662	-0.275438	0.409408	-0.0320494	-0.224347	0.227213	0.168061	-0.14877	0.613065	-0.313262	-0.236004	0.0485152	0.18264	-0.0251279	0.110199	0.0923964	0.198388	0.156068
-0.78	0.135085	0.00160123	0.0379393		-0.78	0.0091797	-0.132058	-0.508676	-0.807447	-0.486145	0.22558	-0.363001	-0.616492	0.0952833	-0.40159	-0.118932	-0.175575	0.112183	-0.147316	-0.980225	-0.144708	0.56867	0.119127	-0.375824	-0.850377	0.0761225	-0.0399374	-0.199175	-0.197249	-0.147156	0.0588845	-0.341942	-0.266446	0.411023	-0.0478347	-0.226357	0.269597	0.15869	-0.134963	0.680978	-0.358182	-0.209424	0.0499534	0.195045	-0.0349367	0.0677078	0.110032	0.212994	0.152436
-0.77	0.135252	0.00159943	0.0330805		-0.77	0.0110901	-0.158371	-0.514964	-0.789642	-0.492224	0.195174	-0.384385	-0.582577	0.0772615	-0.41138	-0.0743502	-0.192137	0.116522	-0.143932	-0.972258	-0.165787	0.542867	0.114657	-0.395822	-0.862042	0.0502387	-0.0377659	-0.219762	-0.226381	-0.158189	0.0763947	-0.345199	-0.229216	0.426461	-0.0375546	-0.222547	0.267339	0.151688	-0.132423	0.711241	-0.400254	-0.169349	0.0421371	0.209866	-0.0422344	0.0415967	0.125131	0.216295	0.154619
-0.76	0.13559	0.00161964	0.0264492		-0.76	0.00125351	-0.195431	-0.499223	-0.760378	-0.487756	0.132306	-0.411794	-0.53479	0.0664333	-0.432674	-0.025199	-0.203107	0.12185	-0.142987	-0.947954	-0.0971494	0.500419	0.0990738	-0.414235	-0.85402	0.0260459	-0.0189336	-0.211261	-0.246808	-0.157106	0.0955523	-0.35574	-0.183873	0.430172	0.0334587	-0.214388	0.270736	0.154044	-0.123273	0.72664	-0.418103	-0.130909	0.0382906	0.207694	-0.0437449	0.0216839	0.137357	0.225681	0.162457
-0.75	0.135583	0.00156926	0.0182518		-0.75	-0.0315157	-0.228776	-0.499903	-0.742833	-0.505047	0.0726671	-0.437771	-0.562455	0.0432842	-0.462474	-0.00270957	-0.218479	0.112147	-0.134123	-0.925142	-0.0727963	0.429413	0.0792775	-0.461683	-0.84391	0.00533105	-0.00833385	-0.191941	-0.25896	-0.172516	0.107392	-0.367509	-0.13907	0.444409	0.0449419	-0.205942	0.291151	0.15775	-0.11557	0.675926	-0.426744	-0.142159	0.0302607	0.209761	-0.0433456	0.00248569	0.146347	0.225554	0.14741
-0.74	0.135812	0.00150033	0.00863188		-0.74	-0.0410945	-0.238541	-0.491673	-0.690773	-0.555448	0.0110368	-0.453239	-0.564083	0.0252136	-0.494399	-0.0114938	-0.231633	0.0821821	-0.143858	-0.903482	-0.0264009	0.367176	0.0464166	-0.488329	-0.835399	-0.0129095	-0.00596481	-0.141298	-0.251909	-0.182513	0.121012	-0.374017	-0.0719587	0.456858	0.0590079	-0.197407	0.322462	0.153709	-0.105269	0.672806	-0.437556	-0.125031	0.0269892	0.21144	-0.0440327	-0.0097455	0.150358	0.239466	0.140098
-0.73	0.135996	0.00148313	2.59786e-05		-0.73	-0.0771516	-0.258327	-0.480072	-0.652514	-0.594894	-0.0199912	-0.43828	-0.559365	-0.0028466	-0.529451	-0.0382839	-0.249342	0.0562852	-0.140731	-0.899514	0.0425835	0.29716	0.0325792	-0.534799	-0.846152	-0.0333287	-0.0115938	-0.0991282	-0.245932	-0.183415	0.112883	-0.379433	-0.00608557	0.443454	0.0987876	-0.181149	0.332461	0.155274	-0.101658	0.657118	-0.44462	-0.100409	0.027089	0.221274	-0.0387371	-0.00291258	0.157237	0.234114	0.137549
-0.72	0.136277	0.00144598	-0.00776356		-0.72	-0.1009	-0.252907	-0.448661	-0.597337	-0.604396	-0.0509108	-0.460325	-0.524742	-0.0182128	-0.5619	-0.0628101	-0.250022	0.039906	-0.156876	-0.863843	0.0281781	0.245866	0.0583406	-0.540618	-0.840105	-0.0523377	-0.0225917	-0.0419396	-0.242101	-0.176337	0.111956	-0.379349	0.0629697	0.41509	0.140729	-0.161524	0.314316	0.15478	-0.0935694	0.577152	-0.438144	-0.108944	0.0402871	0.238451	-0.0309005	-0.000817012	0.162545	0.243846	0.148548
-0.71	0.136484	0.00158098	-0.0135404		-0.71	-0.120408	-0.247269	-0.440877	-0.55308	-0.631398	-0.0440843	-0.440551	-0.51312	-0.0427277	-0.597544	-0.0842994	-0.260391	0.00538759	-0.142131	-0.825099	-0.0264705	0.234641	0.0724697	-0.546704	-0.860289	-0.0684856	-0.0320011	-0.0115038	-0.241541	-0.172811	0.116879	-0.371108	0.129174	0.394822	0.169182	-0.148435	0.303688	0.15229	-0.0762206	0.566702	-0.438593	-0.0858596	0.0552484	0.259928	-0.0230727	0.00114357	0.167733	0.247341	0.138933
-0.7	0.136843	0.00170019	-0.0174467		-0.7	-0.101183	-0.268094	-0.422579	-0.500843	-0.682604	-0.0841648	-0.44384	-0.460879	-0.0627078	-0.623131	-0.11658	-0.259656	-0.0431869	-0.14694	-0.784861	0.00811055	0.225338	0.101826	-0.538941	-0.88507	-0.0930707	-0.0291768	0.0104013	-0.245003	-0.17088	0.125854	-0.363723	0.188675	0.407724	0.216558	-0.132979	0.297536	0.156677	-0.0551929	0.578263	-0.44269	-0.0573963	0.0673137	0.286038	-0.0124384	0.00127371	0.172327	0.253234	0.128641
-0.69	0.13716	0.00180437	-0.0178373		-0.69	-0.0966128	-0.290659	-0.413239	-0.463731	-0.708857	-0.0996947	-0.45984	-0.456017	-0.073201	-0.638437	-0.142813	-0.266015	-0.0842196	-0.142323	-0.739824	0.0268572	0.237803	0.156278	-0.564907	-0.914028	-0.126771	-0.032779	0.00599719	-0.254753	-0.157198	0.131826	-0.350032	0.238551	0.398947	0.26549	-0.110918	0.280715	0.161104	-0.0393212	0.555963	-0.441134	-0.0677846	0.0877987	0.309954	0.00647736	-0.00208209	0.178283	0.252848	0.115014
-0.68	0.137505	0.0017716	-0.0155939		-0.68	-0.0787155	-0.293314	-0.410906	-0.433496	-0.689907	-0.123054	-0.516756	-0.468659	-0.0868204	-0.651607	-0.158866	-0.238678	-0.125807	-0.128888	-0.690368	0.0367341	0.227298	0.212176	-0.541433	-0.925549	-0.157515	-0.0202906	0.0393136	-0.262642	-0.153358	0.147303	-0.330236	0.278301	0.400986	0.319373	-0.0996785	0.272923	0.162412	-0.0202057	0.485024	-0.445652	-0.0573098	0.102821	0.328726	0.0239643	-0.0119077	0.181003	0.244507	0.11182
-0.67	0.137792	0.00180806	-0.00991761		-0.67	-0.0694436	-0.310069	-0.412391	-0.421935	-0.722524	-0.159863	-0.531287	-0.434177	-0.102154	-0.666328	-0.171935	-0.219146	-0.183859	-0.103434	-0.623114	0.096938	0.250163	0.236518	-0.54985	-0.920993	-0.195511	-0.0158318	0.0538739	-0.264082	-0.160417	0.16179	-0.311831	0.327048	0.389322	0.326662	-0.0923074	0.297522	0.16119	0.00221096	0.534627	-0.443688	-0.0233641	0.121683	0.34467	0.0412973	-0.0187302	0.184101	0.243676	0.100262
-0.66	0.138103	0.00172135	-0.00168226		-0.66	-0.0551057	-0.337051	-0.412844	-0.41648	-0.738079	-0.220764	-0.562612	-0.462317	-0.115633	-0.66889	-0.176024	-0.200024	-0.23304	-0.120598	-0.549037	0.168937	0.255501	0.25944	-0.551391	-0.923306	-0.235997	-0.00966075	0.0965746	-0.263337	-0.152661	0.163945	-0.292843	0.386449	0.417934	0.343281	-0.0847169	0.327118	0.155114	0.0124132	0.557716	-0.447038	0.0038903	0.138452	0.357271	0.060938	-0.0255682	0.184332	0.226464	0.0958257
-0.65	0.138389	0.00174982	0.00884023		-0.65	-0.0379327	-0.341245	-0.377816	-0.429107	-0.717997	-0.226037	-0.607333	-0.508979	-0.11213	-0.677536	-0.171552	-0.173038	-0.25538	-0.130405	-0.469711	0.166478	0.218841	0.291085	-0.558275	-0.940438	-0.271185	-0.021449	0.113944	-0.25896	-0.143205	0.15646	-0.26853	0.445906	0.404284	0.333651	-0.0769926	0.323922	0.147317	0.0185413	0.616516	-0.460203	0.0452286	0.147182	0.364911	0.0815094	-0.0291482	0.181252	0.219862	0.110739
-0.64	0.138527	0.00178472	0.0202667		-0.64	-0.0339368	-0.358103	-0.361929	-0.454749	-0.688115	-0.253094	-0.60033	-0.524205	-0.0965356	-0.678145	-0.159093	-0.160856	-0.286142	-0.133856	-0.402475	0.19115	0.216291	0.298458	-0.544467	-0.953648	-0.299581	-0.018705	0.155607	-0.253873	-0.147396	0.154916	-0.241005	0.495435	0.415469	0.348454	-0.0766382	0.33534	0.14118	0.0260725	0.619683	-0.46745	0.0898479	0.155047	0.371529	0.0972869	-0.0278512	0.176624	0.214958	0.117111
-0.63	0.138471	0.00172766	0.0323341		-0.63	-0.0527583	-0.383573	-0.330195	-0.481251	-0.700829	-0.276227	-0.588495	-0.526903	-0.0708045	-0.664842	-0.139731	-0.167255	-0.303534	-0.147339	-0.328247	0.202316	0.224088	0.30225	-0.52438	-0.961382	-0.322872	-0.0364997	0.159398	-0.252591	-0.143407	0.148876	-0.207114	0.545934	0.425772	0.34501	-0.0781672	0.349527	0.134024	0.0345906	0.683807	-0.453845	0.120375	0.168035	0.368608	0.113221	-0.0230553	0.171684	0.234369	0.121001
-0.62	0.138412	0.00166678	0.0435658		-0.62	-0.0660908	-0.352698	-0.323804	-0.50344	-0.648074	-0.295024	-0.608937	-0.564381	-0.0465279	-0.6475	-0.100896	-0.16911	-0.32175	-0.155373	-0.281689	0.254994	0.224398	0.264811	-0.544071	-0.993858	-0.351546	-0.0508431	0.188196	-0.2509	-0.133901	0.123824	-0.173832	0.546976	0.44186	0.349724	-0.0802156	0.39378	0.125516	0.0317328	0.639403	-0.425816	0.15258	0.165314	0.362147	0.128913	-0.0253537	0.164131	0.221659	0.119552
-0.61	0.138132	0.0015967	0.0539275		-0.61	-0.103353	-0.351146	-0.298505	-0.52091	-0.610398	-0.305772	-0.64063	-0.55769	-0.0194216	-0.631626	-0.0877937	-0.170036	-0.330096	-0.174065	-0.238197	0.28031	0.214274	0.255946	-0.549225	-1	-0.377348	-0.073218	0.179362	-0.246345	-0.142504	0.107185	-0.129816	0.524402	0.404314	0.35506	-0.0839927	0.431375	0.117586	0.0237822	0.623312	-0.438621	0.154776	0.158676	0.347832	0.145284	-0.0252831	0.154163	0.23082	0.125129
-0.6	0.137931	0.00152233	0.0628521		-0.6	-0.154312	-0.33153	-0.303521	-0.558548	-0.549102	-0.327303	-0.629642	-0.527504	0.0202615	-0.58857	-0.0776822	-0.187218	-0.346422	-0.182864	-0.182667	0.360379	0.241476	0.206375	-0.528467	-0.979564	-0.406536	-0.100442	0.205246	-0.238867	-0.150055	0.100246	-0.0889943	0.486645	0.391054	0.414374	-0.0851577	0.45024	0.103306	0.0143791	0.558223	-0.405164	0.138462	0.154985	0.33414	0.15497	-0.0326889	0.149148	0.225495	0.110262
-0.59	0.137771	0.00138588	0.0708017		-0.59	-0.203306	-0.279913	-0.286447	-0.580124	-0.519513	-0.326635	-0.661015	-0.49276	0.0245965	-0.542475	-0.047062	-0.180598	-0.3423	-0.187804	-0.161095	0.356738	0.269896	0.184868	-0.50639	-0.949744	-0.439614	-0.128712	0.213534	-0.240551	-0.144987	0.0815811	-0.0479088	0.429159	0.36752	0.453603	-0.0892458	0.483638	0.0815396	0.000143979	0.475004	-0.404312	0.15728	0.150011	0.316358	0.163976	-0.040957	0.140593	0.211986	0.103126
-0.58	0.137708	0.0014221	0.0769056		-0.58	-0.213872	-0.245578	-0.274442	-0.587459	-0.467924	-0.289779	-0.666742	-0.447565	0.0227502	-0.492935	-0.0247844	-0.171447	-0.355231	-0.203468	-0.12776	0.318121	0.276571	0.15057	-0.486452	-0.921202	-0.475186	-0.161838	0.222719	-0.241801	-0.141608	0.0706983	-0.0108762	0.37313	0.314285	0.475715	-0.0923807	0.514612	0.0557674	-0.0154463	0.347787	-0.40121	0.141942	0.138841	0.307078	0.167459	-0.054694	0.126415	0.183346	0.0936538
-0.57	0.137628	0.00149279	0.0815833		-0.57	-0.224338	-0.206957	-0.245059	-0.606409	-0.461128	-0.270324	-0.628772	-0.427356	0.0142817	-0.424747	-0.0614684	-0.17283	-0.351844	-0.22984	-0.0846065	0.327247	0.315234	0.166057	-0.445521	-0.882979	-0.495999	-0.190351	0.213301	-0.247653	-0.134097	0.0668107	0.0340402	0.331526	0.268379	0.539098	-0.0923996	0.511146	0.0319712	-0.0249907	0.279246	-0.427445	0.136764	0.132992	0.308563	0.168336	-0.0646296	0.107125	0.174155	0.0877064
-0.56	0.137691	0.00154667	0.0837224		-0.56	-0.222011	-0.123124	-0.206604	-0.62064	-0.410086	-0.242875	-0.601697	-0.375223	0.000523422	-0.354182	-0.0810775	-0.185337	-0.356318	-0.225679	-0.0532113	0.317984	0.374593	0.154597	-0.387918	-0.831496	-0.512656	-0.221874	0.224632	-0.251675	-0.119294	0.0550432	0.0696867	0.285717	0.270376	0.563148	-0.0935408	0.498824	0.0105035	-0.0270256	0.257357	-0.398711	0.151192	0.128086	0.318844	0.162629	-0.0786871	0.0879463	0.152415	0.0812388
-0.55	0.137581	0.00159271	0.0839247		-0.55	-0.222993	-0.0643783	-0.177308	-0.615944	-0.406726	-0.23681	-0.605425	-0.342643	-0.0347567	-0.293622	-0.0958317	-0.182361	-0.366769	-0.219569	-0.0514228	0.301742	0.409252	0.157991	-0.343998	-0.788243	-0.525297	-0.243953	0.211666	-0.263945	-0.11354	0.0312062	0.112026	0.254372	0.230433	0.592129	-0.0973502	0.512927	-0.00297133	-0.0405547	0.176367	-0.405186	0.152006	0.126062	0.331729	0.158345	-0.0770932	0.0653697	0.135491	0.0821205
-0.54	0.137728	0.00160772	0.0823184		-0.54	-0.212201	0.0115622	-0.165124	-0.612024	-0.369779	-0.230244	-0.623594	-0.29294	-0.0927992	-0.240219	-0.119041	-0.190686	-0.357101	-0.224699	-0.0254071	0.318816	0.422497	0.137835	-0.282194	-0.734355	-0.522423	-0.30451	0.21295	-0.267786	-0.11191	0.0268198	0.152091	0.227722	0.198136	0.62114	-0.102736	0.496333	-0.0179054	-0.0478139	0.228683	-0.402014	0.152171	0.119027	0.350687	0.149321	-0.0742138	0.0427598	0.122684	0.0959237
-0.53	0.137674	0.0015844	0.0777396		-0.53	-0.229268	0.0996253	-0.164239	-0.608756	-0.333739	-0.256688	-0.682335	-0.240445	-0.146525	-0.185795	-0.150084	-0.186499	-0.345949	-0.221889	-0.00392955	0.384324	0.47943	0.113192	-0.252308	-0.668363	-0.529315	-0.356934	0.223358	-0.263582	-0.116725	0.0190004	0.195459	0.210439	0.180915	0.655923	-0.106846	0.446076	-0.0282809	-0.068229	0.256801	-0.40942	0.178905	0.115074	0.369377	0.14179	-0.0637044	0.0265276	0.123214	0.0882444
-0.52	0.137722	0.0015494	0.0710297		-0.52	-0.236907	0.165216	-0.139475	-0.590689	-0.275074	-0.270666	-0.75114	-0.141872	-0.194852	-0.167019	-0.143572	-0.197355	-0.33055	-0.205896	0.00104547	0.318055	0.537311	0.0562236	-0.205983	-0.599752	-0.539962	-0.40221	0.237443	-0.257496	-0.10989	0.00792328	0.236935	0.195738	0.194016	0.672412	-0.112977	0.416959	-0.038901	-0.0858884	0.220805	-0.387512	0.193538	0.116634	0.383943	0.132106	-0.0551569	0.0170897	0.124305	0.0771979
-0.51	0.137692	0.00158389	0.0618624		-0.51	-0.252273	0.190283	-0.138421	-0.585128	-0.263803	-0.310491	-0.795274	-0.0817393	-0.246214	-0.152487	-0.158495	-0.19956	-0.309078	-0.207101	-0.000711294	0.33902	0.56807	-0.00117589	-0.19044	-0.534109	-0.543682	-0.451229	0.239243	-0.248009	-0.115929	0.00692375	0.283765	0.187444	0.184583	0.68004	-0.11748	0.39064	-0.0525111	-0.0958692	0.124121	-0.356929	0.153939	0.118059	0.387801	0.122676	-0.0377162	0.0123262	0.123628	0.0709674
-0.5	0.13792	0.00163303	0.0498039		-0.5	-0.266405	0.241919	-0.133907	-0.561911	-0.207952	-0.307306	-0.827366	-0.00834451	-0.303511	-0.145092	-0.186624	-0.193322	-0.26433	-0.21357	0.0159213	0.347702	0.628632	-0.0474435	-0.187245	-0.457804	-0.536342	-0.481688	0.270073	-0.232162	-0.0963355	0.013028	0.331398	0.173967	0.202907	0.649808	-0.124102	0.339274	-0.0675765	-0.103935	0.0885644	-0.338546	0.175844	0.122433	0.391206	0.110304	-0.0208188	0.0119169	0.131934	0.0697947
-0.49	0.138165	0.00166624	0.0359259		-0.49	-0.283723	0.281401	-0.131923	-0.536124	-0.146626	-0.33045	-0.820064	0.00262388	-0.319831	-0.151657	-0.204538	-0.193408	-0.237359	-0.219855	0.0386294	0.363089	0.705789	-0.0778869	-0.218663	-0.388928	-0.539663	-0.472526	0.291346	-0.210472	-0.0812175	0.0182876	0.383202	0.16585	0.26001	0.608528	-0.128749	0.317491	-0.0811249	-0.109589	0.00742616	-0.311782	0.171654	0.125048	0.394404	0.0978695	-0.00765763	0.017523	0.143816	0.0645419
-0.48	0.138611	0.00179146	0.0241235		-0.48	-0.301364	0.308931	-0.128406	-0.518305	-0.137628	-0.364723	-0.780601	0.0304653	-0.350853	-0.169109	-0.222781	-0.209484	-0.211826	-0.213822	0.0487827	0.331368	0.789989	-0.112163	-0.226081	-0.328105	-0.505887	-0.454668	0.311592	-0.189796	-0.0566885	0.0181759	0.426341	0.144057	0.294073	0.593345	-0.134617	0.318013	-0.0894694	-0.105623	-0.000644458	-0.275384	0.161587	0.126956	0.401492	0.0843788	0.0102825	0.0278373	0.143916	0.0840729
-0.47	0.139035	0.00192781	0.0136842		-0.47	-0.333126	0.341402	-0.135688	-0.498155	-0.123481	-0.389117	-0.757874	0.0536	-0.394161	-0.180837	-0.228686	-0.21162	-0.174263	-0.224125	0.059226	0.368972	0.75932	-0.128852	-0.255668	-0.269112	-0.484661	-0.447474	0.328312	-0.164777	-0.0375661	0.0169055	0.46818	0.11649	0.314485	0.503839	-0.141994	0.28922	-0.0974874	-0.103663	0.0707249	-0.254272	0.150767	0.12995	0.402053	0.071906	0.0193281	0.0405518	0.143888	0.108138
-0.46	0.139486	0.00188578	0.00726199		-0.46	-0.351361	0.399362	-0.131267	-0.472633	-0.0619213	-0.420519	-0.772675	0.0751063	-0.428691	-0.19882	-0.220284	-0.20896	-0.15838	-0.210854	0.0647934	0.379059	0.762985	-0.137056	-0.299617	-0.211164	-0.462558	-0.426169	0.344251	-0.132459	-0.0131212	0.011834	0.50605	0.0726208	0.33771	0.448423	-0.150705	0.291172	-0.103149	-0.105858	0.0386762	-0.232423	0.168442	0.13784	0.409016	0.0632794	0.0334582	0.0539167	0.150145	0.124778
-0.45	0.139879	0.00195479	0.00531059		-0.45	-0.376457	0.450884	-0.123808	-0.456901	-0.0657774	-0.482546	-0.743073	0.117824	-0.453222	-0.220736	-0.182536	-0.231931	-0.164002	-0.19666	0.0670732	0.383979	0.775916	-0.141373	-0.33937	-0.141951	-0.431305	-0.406482	0.330688	-0.10119	0.0043341	0.0151122	0.537916	0.0328541	0.360407	0.368925	-0.155451	0.327541	-0.101656	-0.0976935	-0.0280114	-0.145364	0.160967	0.141507	0.41408	0.0571237	0.0414983	0.067024	0.141991	0.143594
-0.44	0.14032	0.00205317	0.00821918		-0.44	-0.401036	0.480963	-0.118205	-0.452204	-0.0596437	-0.516554	-0.787348	0.189845	-0.50021	-0.228903	-0.179439	-0.245608	-0.162089	-0.183751	0.0692377	0.410285	0.737171	-0.134016	-0.372762	-0.0742944	-0.396669	-0.397873	0.342097	-0.081256	0.0224165	-0.00347459	0.561643	-0.0273395	0.337346	0.324328	-0.15777	0.341162	-0.0940787	-0.0851835	-0.0740601	-0.0400117	0.177883	0.149228	0.418895	0.0557195	0.0507718	0.0764852	0.126176	0.161913
-0.43	0.14067	0.00211091	0.0137578		-0.43	-0.433872	0.515657	-0.105583	-0.44737	-0.035229	-0.539825	-0.807948	0.212787	-0.525307	-0.239917	-0.172581	-0.266603	-0.16577	-0.188218	0.05962	0.526056	0.655574	-0.107657	-0.410528	0.022992	-0.383253	-0.3809	0.310856	-0.0647322	0.0374899	-0.0153224	0.584758	-0.0858427	0.349435	0.250086	-0.159371	0.385823	-0.09395	-0.0699245	-0.1798	0.0214657	0.195002	0.15693	0.422363	0.056089	0.0632244	0.0867946	0.107159	0.169811
-0.42	0.141013	0.00200731	0.0226131		-0.42	-0.468624	0.511051	-0.105681	-0.425164	0.0331098	-0.554764	-0.792829	0.268662	-0.546563	-0.251542	-0.164634	-0.288337	-0.190515	-0.182023	0.047555	0.616858	0.644462	-0.0667464	-0.458184	0.116289	-0.343479	-0.350481	0.282719	-0.0433075	0.0450742	-0.0124883	0.607747	-0.149905	0.323052	0.184869	-0.152618	0.430589	-0.0956746	-0.0582829	-0.278038	0.120425	0.205623	0.169583	0.418688	0.0610936	0.0867902	0.0936117	0.0991282	0.172433
-0.41	0.141443	0.00201985	0.0327327		-0.41	-0.509815	0.521711	-0.138443	-0.402717	0.0936081	-0.557304	-0.778936	0.292772	-0.56733	-0.250269	-0.158029	-0.331911	-0.201477	-0.196428	0.0507131	0.673657	0.601513	-0.0275414	-0.501205	0.204548	-0.296178	-0.325201	0.279616	-0.0313681	0.0568244	0.000954256	0.627436	-0.216502	0.307012	0.117744	-0.1399	0.446897	-0.088971	-0.0369247	-0.326035	0.209243	0.259024	0.18069	0.418533	0.0650361	0.10064	0.0984398	0.0732381	0.166497
-0.4	0.141769	0.00198664	0.0445422		-0.4	-0.552827	0.522295	-0.172541	-0.382042	0.168314	-0.543313	-0.798139	0.30521	-0.592017	-0.247145	-0.157801	-0.354301	-0.194714	-0.209924	0.0376587	0.789223	0.564984	0.00193173	-0.550155	0.2586	-0.254917	-0.306162	0.290188	-0.0138663	0.060576	0.000914824	0.643321	-0.269315	0.30166	0.0915185	-0.131729	0.468645	-0.0789934	-0.0155373	-0.33897	0.245671	0.275989	0.196841	0.414368	0.0709846	0.116311	0.102475	0.0595779	0.163276
-0.39	0.141866	0.00193282	0.0567921		-0.39	-0.587027	0.545512	-0.196049	-0.346758	0.250099	-0.547135	-0.733516	0.355201	-0.597882	-0.253007	-0.137939	-0.393624	-0.217806	-0.211874	0.00577907	0.825205	0.540539	0.0164372	-0.576628	0.296882	-0.206329	-0.27254	0.253966	0.0062518	0.0590451	0.0177649	0.662515	-0.319144	0.30273	-0.00290241	-0.118613	0.481518	-0.067617	-0.000559901	-0.375891	0.256864	0.301942	0.21512	0.400386	0.0772622	0.130842	0.108264	0.0370379	0.141639
-0.38	0.142003	0.00186801	0.0700241		-0.38	-0.596775	0.570224	-0.223563	-0.30858	0.367541	-0.536978	-0.691702	0.401978	-0.614857	-0.25732	-0.131195	-0.418467	-0.222163	-0.238563	-0.013278	0.829242	0.485087	0.0262503	-0.605203	0.305244	-0.163105	-0.260919	0.26414	0.0337822	0.0511345	0.0282919	0.681963	-0.378357	0.303975	-0.0760219	-0.0992793	0.464233	-0.047432	0.0186169	-0.431026	0.288694	0.298268	0.231333	0.3799	0.0859615	0.145547	0.113174	0.0265777	0.145763
-0.37	0.142089	0.00195838	0.0822608		-0.37	-0.587969	0.583846	-0.252536	-0.283413	0.424409	-0.552395	-0.677173	0.366781	-0.622407	-0.246648	-0.181578	-0.453598	-0.221463	-0.23834	-0.0431866	0.829699	0.419149	0.00698313	-0.604774	0.290223	-0.127766	-0.245029	0.268146	0.0581384	0.0492394	0.0365981	0.699716	-0.408332	0.346884	-0.10301	-0.0813963	0.455646	-0.0186876	0.0449765	-0.535677	0.269301	0.316182	0.24787	0.356696	0.094781	0.16187	0.120296	0.00523028	0.147669
-0.36	0.141953	0.00207743	0.0937476		-0.36	-0.586999	0.55254	-0.261482	-0.253998	0.421308	-0.548967	-0.65721	0.343796	-0.646519	-0.238704	-0.187067	-0.458549	-0.183383	-0.253354	-0.0682207	0.803551	0.416548	-0.0138716	-0.6621	0.260215	-0.118528	-0.228839	0.256501	0.0834892	0.0372251	0.0235972	0.719832	-0.4118	0.355322	-0.145881	-0.0650199	0.41138	0.0108555	0.0504111	-0.524856	0.23866	0.282009	0.261453	0.324531	0.107144	0.182433	0.132138	-0.00772692	0.150192
-0.35	0.141985	0.00196968	0.102709		-0.35	-0.576328	0.510073	-0.283462	-0.223476	0.460479	-0.588054	-0.636742	0.360699	-0.661683	-0.224744	-0.225947	-0.463928	-0.188209	-0.27013	-0.101458	0.695856	0.387346	-0.0270245	-0.634529	0.23293	-0.12089	-0.212313	0.268676	0.107183	0.0154478	0.0136163	0.744559	-0.417755	0.361338	-0.183811	-0.0420231	0.363151	0.0223937	0.0670604	-0.572387	0.208757	0.314639	0.269796	0.2907	0.118926	0.202071	0.140854	-0.0132409	0.162789
-0.34	0.142126	0.00191847	0.107904		-0.34	-0.577104	0.457624	-0.305601	-0.207338	0.490906	-0.621128	-0.625468	0.32425	-0.675094	-0.199265	-0.258706	-0.45694	-0.158243	-0.286383	-0.114554	0.736061	0.377323	-0.0670541	-0.644625	0.19667	-0.14406	-0.19852	0.298774	0.13962	0.00577725	-0.00456466	0.761897	-0.41646	0.36291	-0.157143	-0.0238574	0.326268	0.0433488	0.0830203	-0.574223	0.194317	0.290591	0.270508	0.261657	0.131735	0.233969	0.146992	-0.00904689	0.17881
-0.33	0.141937	0.001892	0.107666		-0.33	-0.571955	0.420606	-0.350657	-0.186332	0.498896	-0.67224	-0.632805	0.329846	-0.683306	-0.16086	-0.30512	-0.463778	-0.137782	-0.27992	-0.163039	0.601543	0.399754	-0.108353	-0.666203	0.159418	-0.157096	-0.177041	0.30864	0.163871	-0.00341188	-0.0274134	0.780276	-0.395075	0.355785	-0.15735	-0.00577771	0.306502	0.0642542	0.0897882	-0.579625	0.169728	0.284277	0.273812	0.235659	0.142987	0.26272	0.154639	-0.00909759	0.15854
-0.32	0.141823	0.00192549	0.10335		-0.32	-0.577555	0.416202	-0.368431	-0.190112	0.501896	-0.705371	-0.639919	0.313419	-0.680403	-0.130631	-0.316149	-0.452937	-0.130465	-0.287191	-0.201804	0.502777	0.432172	-0.127363	-0.685259	0.149347	-0.18345	-0.148535	0.323495	0.186869	-0.0211941	-0.0457655	0.796381	-0.391691	0.368881	-0.152842	0.014113	0.270522	0.0786879	0.0831125	-0.575111	0.130336	0.284166	0.263944	0.213242	0.155211	0.296667	0.159862	-0.0113617	0.143563
-0.31	0.142013	0.00181026	0.0960153		-0.31	-0.570321	0.378297	-0.410291	-0.199122	0.554331	-0.747773	-0.584592	0.383396	-0.659691	-0.106804	-0.354676	-0.461526	-0.158162	-0.277334	-0.258091	0.400988	0.379215	-0.166428	-0.61865	0.161815	-0.19609	-0.109967	0.328607	0.216946	-0.0340469	-0.0585868	0.807315	-0.388606	0.394883	-0.134564	0.0333986	0.268152	0.084623	0.0846926	-0.613412	0.0996546	0.315315	0.250916	0.192323	0.164716	0.33218	0.164999	0.00793478	0.128136
-0.3	0.142122	0.0019328	0.0879835		-0.3	-0.561965	0.360259	-0.445299	-0.208115	0.582269	-0.753879	-0.529897	0.455409	-0.635336	-0.0804511	-0.408623	-0.475166	-0.150596	-0.285997	-0.274493	0.303251	0.358196	-0.217914	-0.638117	0.161621	-0.199654	-0.0857751	0.31453	0.238988	-0.0433484	-0.0725075	0.812606	-0.407133	0.430923	-0.104375	0.0540067	0.258108	0.0935663	0.0657958	-0.618833	0.0734499	0.29975	0.239495	0.173384	0.170642	0.372351	0.176276	0.0180977	0.123433
-0.29	0.142097	0.00204731	0.0803708		-0.29	-0.55262	0.317495	-0.467777	-0.20327	0.599642	-0.760317	-0.507492	0.62904	-0.602243	-0.0637193	-0.457705	-0.484178	-0.181492	-0.277596	-0.300288	0.172095	0.322978	-0.23612	-0.650002	0.204941	-0.19611	-0.0777111	0.28223	0.260063	-0.0649476	-0.0739033	0.817936	-0.424299	0.4537	-0.119637	0.0739512	0.241039	0.0806705	0.0534353	-0.662577	0.027895	0.314599	0.229045	0.152189	0.174209	0.407269	0.192618	0.0308556	0.110368
-0.28	0.142434	0.00215811	0.0751201		-0.28	-0.560511	0.240341	-0.478854	-0.219308	0.649018	-0.778365	-0.457843	0.703	-0.564549	-0.0607053	-0.48541	-0.477803	-0.205146	-0.269601	-0.284664	0.179178	0.304628	-0.306925	-0.604485	0.237047	-0.199953	-0.0590856	0.256489	0.287521	-0.0781001	-0.0842082	0.823706	-0.450919	0.456839	-0.101184	0.092622	0.219731	0.0615406	0.0462639	-0.662786	0.0091917	0.326402	0.210128	0.127098	0.177151	0.440339	0.209933	0.0566956	0.112934
-0.27	0.142681	0.00200899	0.0757803		-0.27	-0.569063	0.100108	-0.514591	-0.222102	0.690357	-0.793057	-0.419555	0.85548	-0.54311	-0.0541652	-0.53749	-0.4882	-0.216316	-0.27799	-0.262135	0.151394	0.333035	-0.398316	-0.589883	0.289084	-0.199423	-0.0730568	0.257965	0.312368	-0.0873457	-0.105031	0.82876	-0.484698	0.445629	-0.121578	0.107101	0.220694	0.039577	0.0505116	-0.657303	0.0171964	0.323398	0.196829	0.10442	0.175565	0.477345	0.231216	0.0953434	0.102462
-0.26	0.142644	0.002104	0.0818143		-0.26	-0.592435	0.0235554	-0.52457	-0.208438	0.68866	-0.792589	-0.409426	0.916186	-0.522274	-0.0380525	-0.601276	-0.491752	-0.220946	-0.276417	-0.22946	0.114102	0.343668	-0.471424	-0.610151	0.334393	-0.192158	-0.0867019	0.222117	0.333525	-0.0966794	-0.13056	0.83158	-0.522577	0.428064	-0.122821	0.125421	0.203337	0.0189724	0.0591838	-0.68126	-0.00980158	0.324661	0.184678	0.0800904	0.170298	0.511179	0.25089	0.128508	0.111406
-0.25	0.142585	0.00212	0.0930811		-0.25	-0.604546	-0.10278	-0.560795	-0.188963	0.735792	-0.793575	-0.419613	1	-0.489219	-0.0263039	-0.636237	-0.50279	-0.229692	-0.255366	-0.221126	0.124472	0.339688	-0.531778	-0.581405	0.398989	-0.192485	-0.0818952	0.186241	0.357452	-0.0962801	-0.13201	0.838087	-0.554866	0.410108	-0.168778	0.140376	0.217818	-0.0012544	0.0808987	-0.662573	-0.0355901	0.285939	0.172225	0.0487314	0.165389	0.550064	0.272869	0.173818	0.0898817
-0.24	0.142679	0.00211213	0.110302		-0.24	-0.614573	-0.259242	-0.603784	-0.18494	0.750692	-0.803692	-0.372083	0.95021	-0.481745	-0.00701119	-0.674236	-0.496193	-0.21056	-0.267367	-0.193654	0.0724079	0.369729	-0.607439	-0.58194	0.427399	-0.184473	-0.0668905	0.164331	0.382173	-0.088274	-0.152847	0.842133	-0.577035	0.421633	-0.197363	0.161318	0.216265	-0.0112673	0.0989057	-0.634813	-0.0514119	0.321356	0.164672	0.0252522	0.161099	0.596324	0.292812	0.224306	0.0830351
-0.23	0.142586	0.00207978	0.133245		-0.23	-0.635928	-0.401796	-0.634654	-0.176964	0.756452	-0.79263	-0.40005	0.985487	-0.480341	0.0169237	-0.736065	-0.497676	-0.195877	-0.268696	-0.185433	0.0771364	0.389351	-0.64938	-0.587837	0.468812	-0.183844	-0.0535272	0.133806	0.403614	-0.0877514	-0.155419	0.84367	-0.595034	0.442555	-0.261734	0.18103	0.196005	-0.0190835	0.111912	-0.572108	-0.0569258	0.354042	0.159987	0.00335772	0.158306	0.63766	0.312438	0.257182	0.0804208
-0.22	0.142625	0.00227823	0.157238		-0.22	-0.643175	-0.505899	-0.642067	-0.156042	0.715608	-0.814518	-0.392975	0.974079	-0.484322	0.0490714	-0.74526	-0.500194	-0.181361	-0.267574	-0.167292	0.0673109	0.355644	-0.672935	-0.589472	0.473133	-0.173318	-0.0246503	0.0893163	0.428521	-0.0813671	-0.165658	0.843032	-0.607064	0.467474	-0.30495	0.201922	0.181269	-0.0305281	0.137037	-0.560826	-0.0855954	0.391749	0.153837	-0.0156762	0.156658	0.674442	0.333219	0.285059	0.08984
-0.21	0.142907	0.00227162	0.179704		-0.21	-0.616338	-0.62687	-0.639306	-0.154039	0.720209	-0.808191	-0.421389	0.993037	-0.491994	0.0773634	-0.783049	-0.493715	-0.196589	-0.273278	-0.157507	0.0916702	0.352398	-0.699946	-0.541283	0.456901	-0.155385	-0.00161076	0.0471153	0.455367	-0.0625169	-0.162961	0.845764	-0.622506	0.470636	-0.351297	0.221991	0.184039	-0.0365056	0.158157	-0.576884	-0.0857474	0.414476	0.154536	-0.0322834	0.161945	0.711453	0.353253	0.319859	0.0846186
-0.2	0.143197	0.00239946	0.197488		-0.2	-0.621094	-0.727619	-0.621592	-0.1705	0.692299	-0.828582	-0.399563	0.936024	-0.533342	0.0984032	-0.80591	-0.492702	-0.185142	-0.277547	-0.133241	0.0614577	0.356094	-0.740744	-0.536984	0.420993	-0.138444	0.0261159	0.0187357	0.488003	-0.0500078	-0.175104	0.849741	-0.656419	0.499582	-0.381625	0.249862	0.138303	-0.0344869	0.171594	-0.573578	-0.108599	0.490315	0.146889	-0.0231064	0.171218	0.751486	0.370293	0.346211	0.0886368
-0.19	0.143504	0.00238629	0.205667		-0.19	-0.631926	-0.786667	-0.602463	-0.183868	0.690011	-0.844359	-0.430208	0.975115	-0.565276	0.119522	-0.83543	-0.523356	-0.191255	-0.279559	-0.117891	0.0681627	0.314958	-0.779762	-0.491863	0.372121	-0.111928	0.0473064	-0.00656892	0.519255	-0.0369769	-0.168592	0.8556	-0.68231	0.498745	-0.404091	0.274931	0.133199	-0.0340633	0.195416	-0.570215	-0.11414	0.494994	0.1326	-0.0160753	0.184489	0.780147	0.38926	0.3758	0.0959441
-0.18	0.143798	0.00246238	0.200116		-0.18	-0.619383	-0.836504	-0.585722	-0.182696	0.604032	-0.859376	-0.410299	0.929402	-0.613113	0.137524	-0.851563	-0.547686	-0.18662	-0.292915	-0.0766414	-0.000843653	0.254124	-0.787195	-0.44832	0.312298	-0.0741554	0.0690634	-0.00970214	0.557962	-0.0145244	-0.159264	0.859675	-0.710006	0.527943	-0.430922	0.307558	0.135627	-0.0309989	0.232106	-0.603579	-0.138634	0.48336	0.125943	-0.00221479	0.200661	0.818713	0.407571	0.405527	0.103366
-0.17	0.144	0.0023332	0.177096		-0.17	-0.61128	-0.861891	-0.586822	-0.201692	0.585878	-0.847182	-0.419294	0.907795	-0.663988	0.143965	-0.890148	-0.562203	-0.198121	-0.285729	-0.0639027	-0.0758273	0.20306	-0.79564	-0.375347	0.254733	-0.0333012	0.100533	-0.0367443	0.59939	0.0107754	-0.143409	0.865613	-0.723075	0.53996	-0.47048	0.340965	0.120924	-0.0291352	0.263202	-0.580009	-0.137088	0.483749	0.119821	0.0137391	0.219571	0.852302	0.422317	0.431464	0.110739
-0.16	0.144222	0.00228746	0.137812		-0.16	-0.625313	-0.909615	-0.590346	-0.214912	0.565373	-0.87964	-0.416947	0.89011	-0.724178	0.147506	-0.89032	-0.588974	-0.195922	-0.294505	-0.0216551	-0.147147	0.194202	-0.790289	-0.338208	0.196337	0.000618767	0.133678	-0.0186879	0.642647	0.0329136	-0.115505	0.868657	-0.714964	0.591956	-0.480652	0.377456	0.104565	-0.0287238	0.296305	-0.546297	-0.183632	0.509415	0.108866	0.0408704	0.240096	0.891223	0.431656	0.435837	0.139355
-0.15	0.144687	0.0020906	0.0844979		-0.15	-0.611992	-0.937339	-0.570324	-0.217415	0.54171	-0.889052	-0.447532	0.903514	-0.770713	0.152308	-0.910957	-0.609697	-0.195814	-0.316147	0.0130769	-0.144617	0.117988	-0.764644	-0.222071	0.137236	0.0411918	0.165321	-0.0232881	0.685756	0.0708548	-0.0794299	0.865935	-0.676448	0.626856	-0.486756	0.415551	0.0995781	-0.0390075	0.337265	-0.52566	-0.191361	0.505091	0.102685	0.0605647	0.263272	0.919354	0.440526	0.44512	0.170909
-0.14	0.144911	0.0020844	0.0239349		-0.14	-0.589033	-0.956429	-0.548574	-0.21529	0.517651	-0.903466	-0.489986	0.895079	-0.807622	0.149414	-0.908103	-0.611083	-0.209394	-0.327965	0.0479441	-0.216974	0.056445	-0.710076	-0.127575	0.0923587	0.0684982	0.207248	-0.0237969	0.733333	0.115853	-0.0472215	0.867533	-0.638778	0.669414	-0.492522	0.454923	0.0471393	-0.0457881	0.378513	-0.52427	-0.217611	0.507643	0.10565	0.0854514	0.287019	0.935658	0.448175	0.44109	0.19751
-0.13	0.145539	0.0019464	-0.036549		-0.13	-0.559223	-0.98065	-0.518972	-0.222941	0.488144	-0.891987	-0.529969	0.892218	-0.826598	0.142107	-0.90342	-0.614432	-0.22148	-0.348325	0.0695252	-0.251749	0.0137815	-0.67746	-0.0702825	0.0456532	0.0841167	0.256239	-0.0497904	0.776314	0.14989	-0.0235136	0.872712	-0.583804	0.701809	-0.424802	0.490982	0.0094677	-0.0604892	0.423746	-0.505031	-0.26932	0.550277	0.115472	0.114123	0.31394	0.947344	0.456601	0.439099	0.223881
-0.12	0.146133	0.00189998	-0.0851472		-0.12	-0.544101	-1	-0.480142	-0.207062	0.455594	-0.900261	-0.544035	0.86416	-0.830814	0.135681	-0.90676	-0.618271	-0.2476	-0.378459	0.0924657	-0.184428	-0.0468049	-0.632118	0.00453218	0.00465635	0.0918024	0.305272	-0.0354587	0.819412	0.191674	0.00189707	0.872166	-0.509944	0.723086	-0.331771	0.53201	-0.0363547	-0.0526671	0.461567	-0.504374	-0.306118	0.56206	0.126303	0.141611	0.34389	0.95604	0.469597	0.426509	0.251783
-0.11	0.146694	0.00191603	-0.114209		-0.11	-0.545174	-0.984206	-0.455432	-0.187114	0.398479	-0.878753	-0.530274	0.843835	-0.813926	0.124585	-0.90663	-0.610937	-0.241938	-0.392109	0.0959704	-0.203261	-0.133584	-0.59404	0.101106	-0.0132593	0.0942981	0.358735	-0.0417811	0.850665	0.237623	0.0205124	0.876342	-0.436632	0.739308	-0.280205	0.569621	-0.0809523	-0.0486492	0.508732	-0.461326	-0.31483	0.549529	0.143808	0.166275	0.376255	0.948179	0.494447	0.408777	0.266489
-0.1	0.147026	0.00185768	-0.115262		-0.1	-0.547036	-0.959164	-0.437448	-0.14982	0.311063	-0.844248	-0.539643	0.794479	-0.786187	0.112828	-0.90009	-0.611565	-0.256147	-0.39315	0.0821309	-0.252508	-0.187356	-0.551463	0.105147	-0.016922	0.0762916	0.406232	-0.0205607	0.878513	0.275126	0.03775	0.879907	-0.367595	0.717923	-0.195768	0.601746	-0.117782	-0.0329981	0.557693	-0.436293	-0.318629	0.538104	0.177322	0.18799	0.412149	0.943223	0.524253	0.386181	0.279658
-0.09	0.147857	0.00171175	-0.085214		-0.09	-0.562852	-0.960712	-0.408582	-0.12686	0.222338	-0.774411	-0.537023	0.771828	-0.767072	0.095725	-0.894348	-0.605081	-0.255071	-0.388846	0.0630305	-0.21243	-0.241167	-0.526398	0.124908	0.00322384	0.0451994	0.464599	0.0187232	0.89569	0.30131	0.0444178	0.880129	-0.266547	0.703078	-0.119662	0.636419	-0.137843	-0.00674422	0.60785	-0.357119	-0.330852	0.579099	0.213945	0.210031	0.449318	0.943207	0.558419	0.354754	0.300691
-0.08	0.148526	0.00172657	-0.0235829		-0.08	-0.577827	-0.95522	-0.378874	-0.0898107	0.192036	-0.701693	-0.516588	0.753469	-0.734415	0.0976605	-0.863237	-0.603971	-0.274891	-0.376279	0.0323247	-0.170768	-0.265562	-0.476204	0.178145	0.0277588	0.0133688	0.513732	0.0695676	0.905944	0.34175	0.0692376	0.876928	-0.156873	0.678428	-0.0671053	0.671281	-0.171389	0.0335542	0.658725	-0.274273	-0.304327	0.557987	0.253068	0.225783	0.482571	0.935677	0.60069	0.328466	0.321199
-0.07	0.149368	0.00177233	0.062879		-0.07	-0.613949	-0.944411	-0.386515	-0.0639218	0.142746	-0.603516	-0.526893	0.799899	-0.680753	0.104098	-0.863047	-0.607103	-0.254379	-0.380342	0.0159366	-0.203799	-0.298502	-0.412064	0.165765	0.0690499	-0.0177184	0.574364	0.0845982	0.909731	0.38459	0.110971	0.882357	-0.0469616	0.646022	0.0372799	0.705754	-0.167605	0.06503	0.709469	-0.141273	-0.314619	0.596452	0.304157	0.244009	0.517343	0.921541	0.646095	0.304057	0.362329
-0.06	0.150242	0.00173122	0.166298		-0.06	-0.635832	-0.95569	-0.379755	-0.0405584	0.085178	-0.511261	-0.553086	0.787042	-0.642157	0.123011	-0.874728	-0.603237	-0.247576	-0.397878	0.00422389	-0.152198	-0.357629	-0.34353	0.0912063	0.120325	-0.0551859	0.623114	0.16988	0.915756	0.416403	0.153807	0.883276	0.0567545	0.628343	0.141033	0.74543	-0.168716	0.101699	0.754983	-0.112397	-0.301713	0.609232	0.35907	0.25912	0.550477	0.923207	0.691742	0.289988	0.412562
-0.05	0.151289	0.00170851	0.279075		-0.05	-0.668404	-0.964989	-0.356428	-0.0308081	0.0394342	-0.448864	-0.560352	0.771241	-0.611605	0.15225	-0.882586	-0.589902	-0.241932	-0.406022	0.00254106	-0.236817	-0.40143	-0.278972	0.0607219	0.202901	-0.088998	0.684339	0.232937	0.918787	0.453472	0.205098	0.888754	0.17487	0.639438	0.244508	0.78445	-0.177932	0.141102	0.805568	-0.10429	-0.319529	0.644785	0.404315	0.267909	0.581424	0.909477	0.736466	0.279895	0.474228
-0.04	0.152255	0.00175075	0.394564		-0.04	-0.687677	-0.956113	-0.353544	-0.00874254	0.020729	-0.379361	-0.537947	0.766243	-0.581618	0.198332	-0.899654	-0.593726	-0.213135	-0.438245	-0.0132928	-0.357569	-0.47146	-0.236215	-0.0201052	0.276739	-0.118212	0.747613	0.272799	0.928384	0.500703	0.287612	0.898907	0.241425	0.630267	0.385851	0.82187	-0.167932	0.164802	0.837508	-0.00769627	-0.311378	0.60849	0.453695	0.271817	0.609344	0.905794	0.780241	0.267748	0.542599
-0.03	0.153311	0.00176843	0.50807		-0.03	-0.721862	-0.914089	-0.365552	0.00807786	0.0155381	-0.331899	-0.539871	0.797171	-0.563858	0.235133	-0.924921	-0.577295	-0.179435	-0.464206	-0.0350224	-0.415971	-0.537631	-0.209395	-0.082052	0.36122	-0.145055	0.810197	0.343672	0.941078	0.54537	0.350667	0.911925	0.283803	0.618713	0.519134	0.85978	-0.150421	0.182761	0.861418	0.0669096	-0.295817	0.639508	0.49549	0.271076	0.640469	0.909236	0.816346	0.261865	0.610416
-0.02	0.154335	0.00171387	0.612579		-0.02	-0.738838	-0.864398	-0.347906	0.0243196	0.00184582	-0.28485	-0.552596	0.785	-0.563277	0.277535	-0.912077	-0.572248	-0.16544	-0.471884	-0.0437756	-0.514391	-0.604034	-0.197636	-0.0880496	0.454237	-0.194912	0.86321	0.454411	0.952534	0.58352	0.437669	0.916066	0.308611	0.641957	0.584934	0.891825	-0.132886	0.197691	0.889918	0.0833492	-0.281788	0.633029	0.529406	0.2674	0.666566	0.913889	0.852314	0.254818	0.640749
-0.01	0.15526	0.00174686	0.691489		-0.01	-0.763599	-0.815735	-0.337969	0.0321412	-0.0540304	-0.257722	-0.527922	0.816025	-0.567717	0.31871	-0.895421	-0.584193	-0.151397	-0.457347	-0.0773038	-0.607908	-0.617214	-0.186453	-0.068113	0.533368	-0.242072	0.914898	0.495426	0.966712	0.629559	0.528224	0.918927	0.324164	0.614912	0.680762	0.920702	-0.108358	0.20938	0.9075	0.148349	-0.280393	0.648242	0.551726	0.26367	0.689335	0.907826	0.883459	0.258701	0.659245
0	0.156148	0.00181077	0.72269		0	-0.778699	-0.792021	-0.340694	0.0353077	-0.0615889	-0.220958	-0.506583	0.839182	-0.570653	0.344063	-0.869324	-0.59404	-0.133699	-0.470173	-0.124647	-0.541102	-0.653449	-0.202907	-0.011283	0.609227	-0.289384	0.966409	0.520643	0.979532	0.675011	0.60698	0.922317	0.331283	0.592437	0.774255	0.948621	-0.102632	0.218584	0.927051	0.28283	-0.256383	0.640333	0.582216	0.253193	0.710228	0.918219	0.912522	0.250594	0.670523
0.01	0.156906	0.00190704	0.684365		0.01	-0.776999	-0.754656	-0.351633	0.0387913	-0.0839303	-0.220809	-0.52325	0.815926	-0.553866	0.361056	-0.842079	-0.598791	-0.133477	-0.473594	-0.165052	-0.445815	-0.661069	-0.196936	0.0997124	0.690775	-0.330596	0.990032	0.596331	0.990654	0.723754	0.690525	0.919355	0.348869	0.578226	0.848237	0.971137	-0.0898301	0.221114	0.947699	0.325218	-0.26523	0.655684	0.603013	0.249021	0.729824	0.920968	0.938927	0.258643	0.664315
0.02	0.157468	0.00185183	0.542791		0.02	-0.770367	-0.733652	-0.345436	0.0214418	-0.120276	-0.193309	-0.515035	0.812763	-0.511198	0.372664	-0.813464	-0.602393	-0.121232	-0.471666	-0.186991	-0.478025	-0.664706	-0.204272	0.205388	0.788987	-0.369499	1	0.632458	0.996135	0.759848	0.77602	0.919	0.384753	0.564231	0.895026	0.988023	-0.0598685	0.21348	0.963972	0.377841	-0.265194	0.646063	0.614711	0.249513	0.744057	0.921978	0.963022	0.233159	0.658402
0.03	0.158033	0.00200849	0.268351		0.03	-0.729769	-0.721731	-0.337893	0.0205357	-0.17134	-0.175515	-0.484225	0.828125	-0.460023	0.37358	-0.75723	-0.584377	-0.115357	-0.464558	-0.219837	-0.484356	-0.67488	-0.22299	0.245973	0.866298	-0.384537	0.993993	0.657241	1	0.788617	0.838933	0.92438	0.391315	0.537278	0.95092	0.999567	-0.0608726	0.193895	0.981083	0.410762	-0.266879	0.631864	0.626355	0.243572	0.75455	0.924177	0.979545	0.223299	0.686678
0.04	0.15837	0.00203453	-0.105402		0.04	-0.672653	-0.64911	-0.342138	0.00976395	-0.191467	-0.134703	-0.478978	0.817416	-0.379451	0.367864	-0.69948	-0.554866	-0.0869963	-0.45125	-0.244382	-0.541434	-0.726963	-0.254096	0.356231	0.925896	-0.398088	0.989974	0.697065	0.999817	0.821049	0.894043	0.928554	0.425505	0.519593	0.971341	1	-0.0691576	0.166378	1	0.471721	-0.22133	0.614652	0.63128	0.234297	0.757775	0.92963	0.993622	0.208082	0.720648
0.05	0.158102	0.00212853	-0.531762		0.05	-0.614392	-0.52937	-0.3115	-0.00540189	-0.247181	-0.0466361	-0.479797	0.829349	-0.259569	0.352205	-0.647537	-0.490234	-0.0607886	-0.421105	-0.240271	-0.588978	-0.737773	-0.317619	0.49887	0.865536	-0.397867	0.941356	0.760442	0.983245	0.843001	0.953026	0.911954	0.417252	0.410841	0.966852	0.983467	-0.0261226	0.122103	0.97119	0.561957	-0.165651	0.588463	0.630104	0.210705	0.752534	0.930441	1	0.180968	0.745463
0.06	0.157491	0.00203891	-0.971765		0.06	-0.565638	-0.387884	-0.231606	-0.0252065	-0.33194	0.0538849	-0.471886	0.833528	-0.120396	0.338209	-0.564477	-0.427176	-0.0238139	-0.350262	-0.22346	-0.664234	-0.713614	-0.381121	0.673381	0.795396	-0.375561	0.886161	0.790157	0.946667	0.874733	0.986887	0.892127	0.335823	0.326523	0.918074	0.956821	0.00685057	0.0719556	0.919456	0.64746	-0.083031	0.571399	0.623319	0.175368	0.739793	0.919288	0.996879	0.173225	0.774497
0.07	0.15658	0.00215174	-1.3591		0.07	-0.502076	-0.259375	-0.140156	-0.0263945	-0.388437	0.163114	-0.456064	0.795538	0.0370562	0.302223	-0.492022	-0.373842	0.0379937	-0.26655	-0.182841	-0.728466	-0.710696	-0.438868	0.776144	0.663683	-0.358888	0.822203	0.827687	0.88979	0.906932	1	0.862763	0.236539	0.250381	0.832951	0.922076	0.015096	0.0131769	0.843682	0.73685	-0.0288242	0.519681	0.622094	0.124062	0.71965	0.894405	0.988231	0.179219	0.780991
0.08	0.155155	0.00193095	-1.61179		0.08	-0.429941	-0.0901385	-0.000884143	-0.0451676	-0.4113	0.290958	-0.419364	0.680633	0.208289	0.260863	-0.390747	-0.286909	0.113618	-0.164957	-0.152658	-0.770388	-0.684085	-0.50059	0.921741	0.518462	-0.329933	0.760288	0.871053	0.826457	0.930083	0.973069	0.824422	0.12545	0.146631	0.703185	0.878183	0.0494034	-0.0535494	0.746617	0.779262	0.0460322	0.455585	0.600752	0.0660429	0.696615	0.866428	0.972691	0.174508	0.745
0.09	0.153587	0.00180731	-1.73291		0.09	-0.35328	0.00528958	0.151713	-0.0395687	-0.463783	0.434936	-0.376055	0.641063	0.392795	0.211741	-0.28017	-0.182574	0.178973	-0.0531504	-0.0951142	-0.769794	-0.711805	-0.53528	1	0.359381	-0.296571	0.688094	0.883803	0.745259	0.947414	0.916814	0.788901	-0.0165907	0.0439385	0.5549	0.824953	0.0765501	-0.134239	0.642698	0.760999	0.110629	0.391711	0.57042	-0.00174853	0.669802	0.817722	0.945838	0.171457	0.689743
0.1	0.15197	0.00171653	-1.73518		0.1	-0.256502	0.0882372	0.285859	-0.0189219	-0.474837	0.536035	-0.28065	0.594263	0.554756	0.181874	-0.149051	-0.0685298	0.241412	0.0881196	-0.0600972	-0.816423	-0.767397	-0.513134	0.957834	0.267156	-0.258147	0.625424	0.894378	0.653648	0.970028	0.835326	0.760066	-0.138737	0.0223573	0.373234	0.76518	0.0648382	-0.220748	0.535987	0.71246	0.142001	0.356695	0.524994	-0.0653737	0.639133	0.761375	0.90819	0.177511	0.613655
0.11	0.150097	0.00183062	-1.63495		0.11	-0.16656	0.130062	0.405292	0.0150858	-0.474119	0.633465	-0.188436	0.536645	0.701837	0.133561	-0.0428185	0.0566219	0.299767	0.200568	-0.00719045	-0.861757	-0.847972	-0.507325	0.847921	0.160694	-0.231422	0.570719	0.896491	0.552436	0.973294	0.724257	0.730149	-0.185331	-0.0241818	0.166652	0.696968	0.0496205	-0.307797	0.412076	0.597589	0.196794	0.300406	0.470686	-0.141205	0.606522	0.697658	0.868706	0.159626	0.541213
0.12	0.148347	0.00182788	-1.46557		0.12	-0.0677882	0.237093	0.51039	0.0444359	-0.502587	0.686432	-0.0666261	0.491879	0.812435	0.0902846	0.0988967	0.208855	0.353544	0.331849	0.0212461	-0.773804	-0.935571	-0.480274	0.747584	0.0494776	-0.187267	0.530198	0.901787	0.461988	0.98678	0.618642	0.697652	-0.234634	-0.0433962	-0.0236291	0.617164	0.0212172	-0.397114	0.297205	0.47195	0.23977	0.312145	0.395883	-0.217989	0.571645	0.622186	0.815244	0.157882	0.475906
0.13	0.146311	0.00199742	-1.2757		0.13	-0.00750948	0.288461	0.587151	0.0602312	-0.541541	0.732919	0.0314076	0.554569	0.90339	0.0579163	0.214435	0.340361	0.406515	0.450813	0.0641405	-0.74635	-1	-0.460574	0.646135	-0.0714745	-0.15738	0.482413	0.885537	0.362771	1	0.513168	0.665454	-0.280667	-0.0709064	-0.143975	0.532186	-0.0366661	-0.481807	0.192326	0.324775	0.299154	0.315228	0.316794	-0.304362	0.530256	0.53574	0.751271	0.151835	0.434937
0.14	0.144016	0.00209602	-1.07661		0.14	0.0194434	0.372746	0.699529	0.0840786	-0.515941	0.780026	0.0936779	0.500778	0.956609	0.0246392	0.326992	0.457013	0.435088	0.571113	0.0839976	-0.727198	-0.991731	-0.453777	0.495995	-0.183994	-0.149227	0.437974	0.88745	0.254163	0.991741	0.417545	0.625113	-0.32396	-0.0767017	-0.312358	0.443156	-0.0752996	-0.563409	0.0831963	0.293413	0.307511	0.284433	0.229476	-0.393934	0.486545	0.454316	0.68631	0.136787	0.401156
0.15	0.141612	0.00208187	-0.876378		0.15	0.021708	0.380547	0.781012	0.104714	-0.533325	0.836305	0.166195	0.427775	0.985198	-0.0152774	0.442232	0.547949	0.482328	0.676682	0.127101	-0.765738	-0.961673	-0.424127	0.336983	-0.340642	-0.1475	0.402461	0.863182	0.156612	0.979611	0.313226	0.588692	-0.381871	-0.107896	-0.449217	0.35696	-0.110725	-0.63687	0.0156566	0.149428	0.328634	0.27527	0.128241	-0.478828	0.442145	0.354275	0.620859	0.133792	0.388866
0.16	0.139166	0.00204684	-0.683821		0.16	0.0130075	0.462022	0.836006	0.116558	-0.572935	0.884049	0.282612	0.349679	0.995923	-0.0426434	0.548852	0.659363	0.533761	0.791798	0.153053	-0.727132	-0.927356	-0.383138	0.225848	-0.493919	-0.168682	0.37395	0.837142	0.0729642	0.957976	0.235529	0.551612	-0.449391	-0.133371	-0.554876	0.278151	-0.1581	-0.707028	-0.031877	0.0258838	0.30608	0.270314	0.0156458	-0.563029	0.392297	0.264771	0.545176	0.126439	0.359754
0.17	0.13656	0.00199858	-0.50834		0.17	-0.0346167	0.419792	0.886444	0.143382	-0.592714	0.940666	0.360444	0.326678	1	-0.0482424	0.64924	0.748413	0.567879	0.875412	0.16931	-0.805401	-0.904646	-0.335389	0.128484	-0.616704	-0.195635	0.344562	0.813171	-0.0150821	0.914904	0.15052	0.508105	-0.522456	-0.213431	-0.622511	0.200539	-0.160517	-0.764959	-0.0792552	-0.0706545	0.299351	0.197285	-0.0995137	-0.642284	0.339468	0.181528	0.46989	0.0969014	0.323428
0.18	0.133922	0.00200572	-0.359957		0.18	-0.0713248	0.375364	0.936739	0.191649	-0.629142	0.9792	0.490946	0.217079	0.993805	-0.0384995	0.716577	0.844138	0.63084	0.947451	0.180988	-0.826485	-0.88498	-0.273169	0.00741547	-0.719386	-0.225706	0.323278	0.778489	-0.0965572	0.883316	0.0903844	0.464497	-0.566306	-0.303736	-0.75931	0.124839	-0.148793	-0.819853	-0.150974	-0.105783	0.274406	0.127385	-0.217365	-0.715079	0.286263	0.0978583	0.398334	0.0690734	0.254726
0.19	0.131462	0.00208837	-0.242875		0.19	-0.0645175	0.339454	0.941148	0.216895	-0.674948	1	0.634695	0.187605	0.990507	-0.0144125	0.781911	0.927311	0.707055	0.978895	0.201205	-0.800401	-0.810951	-0.204192	-0.0803153	-0.805281	-0.253322	0.309408	0.745906	-0.151319	0.853945	0.0249655	0.424149	-0.643432	-0.362684	-0.827827	0.0535951	-0.164723	-0.863357	-0.237372	-0.236222	0.251264	0.0846974	-0.333796	-0.782269	0.233254	0.0139968	0.324497	0.0349474	0.18912
0.2	0.129144	0.00217588	-0.159386		0.2	-0.0547658	0.354184	0.961727	0.251663	-0.723707	0.976398	0.744225	0.191764	0.981575	0.0392857	0.836146	0.974402	0.764349	1	0.193472	-0.760854	-0.7685	-0.145758	-0.166122	-0.811424	-0.30342	0.298541	0.715379	-0.200516	0.81053	-0.0288546	0.379118	-0.701377	-0.434971	-0.880131	-0.0112316	-0.189698	-0.899227	-0.352411	-0.349119	0.245572	0.011106	-0.43977	-0.845473	0.174474	-0.0585578	0.250164	-0.00833518	0.098463
0.21	0.126813	0.00220116	-0.108626		0.21	-0.0175412	0.301904	0.979387	0.281999	-0.742213	0.985676	0.797495	0.182354	0.962339	0.114407	0.872386	0.990907	0.81876	0.980744	0.195184	-0.81502	-0.744044	-0.0540444	-0.248818	-0.820176	-0.330456	0.289274	0.670464	-0.248339	0.777672	-0.0868901	0.334206	-0.740954	-0.484747	-0.929273	-0.0788627	-0.217702	-0.92847	-0.446899	-0.466935	0.225293	-0.0618519	-0.541558	-0.897114	0.115761	-0.12525	0.179651	-0.0553301	7.71411e-05
0.22	0.124654	0.00225186	-0.084974		0.22	0.0471357	0.301714	0.992941	0.304147	-0.747627	0.969755	0.871252	0.162637	0.946527	0.202431	0.904957	1	0.880204	0.968496	0.207608	-0.783017	-0.673996	0.00989403	-0.342541	-0.82096	-0.366419	0.282741	0.610994	-0.279283	0.748274	-0.121023	0.294094	-0.783234	-0.53459	-0.982664	-0.131714	-0.252575	-0.956364	-0.54277	-0.539489	0.196636	-0.0855895	-0.638601	-0.942506	0.0565309	-0.199243	0.109025	-0.0917342	-0.0928799
0.23	0.122726	0.00223863	-0.0780636		0.23	0.128014	0.306078	1	0.316911	-0.717397	0.992255	0.878682	0.205987	0.923237	0.286707	0.945003	0.975076	0.916276	0.941243	0.225963	-0.807945	-0.605248	0.0881274	-0.439026	-0.818868	-0.399486	0.291733	0.555291	-0.308844	0.696536	-0.170412	0.250486	-0.83243	-0.574359	-0.996247	-0.180203	-0.306674	-0.972467	-0.631209	-0.609077	0.131399	-0.132124	-0.728317	-0.972815	-0.00349469	-0.261619	0.0386567	-0.136536	-0.155613
0.24	0.121057	0.00217625	-0.0818439		0.24	0.203369	0.293984	0.996363	0.339654	-0.670985	0.981119	0.914695	0.211862	0.878829	0.383121	0.986257	0.946256	0.949679	0.921812	0.234178	-0.810451	-0.586944	0.142303	-0.483001	-0.801215	-0.420719	0.295052	0.506679	-0.343064	0.652081	-0.188385	0.201238	-0.832804	-0.62836	-0.975468	-0.223826	-0.358362	-0.985295	-0.69781	-0.612179	0.0791968	-0.148465	-0.797718	-0.994103	-0.0685122	-0.31978	-0.0325766	-0.180614	-0.230645
0.25	0.11964	0.00223676	-0.0899191		0.25	0.284609	0.310102	0.989048	0.362933	-0.582062	0.983721	0.948052	0.215615	0.840439	0.465757	1	0.924803	0.983563	0.877793	0.271372	-0.751026	-0.580071	0.20052	-0.484394	-0.783005	-0.419705	0.306106	0.454112	-0.371828	0.603929	-0.202671	0.158228	-0.82776	-0.631503	-1	-0.259831	-0.393867	-0.997555	-0.749931	-0.553238	-0.00163916	-0.162466	-0.859791	-1	-0.130331	-0.370691	-0.101534	-0.238201	-0.296231
0.26	0.118448	0.00225336	-0.0974797		0.26	0.341002	0.311298	0.989523	0.4007	-0.50534	0.986109	0.986237	0.245177	0.806372	0.544302	0.997075	0.901446	1	0.844707	0.292193	-0.675965	-0.537163	0.231674	-0.55864	-0.752925	-0.407745	0.328725	0.431011	-0.394437	0.544911	-0.231848	0.112327	-0.846536	-0.662952	-0.968186	-0.291877	-0.448809	-1	-0.810365	-0.459951	-0.0515094	-0.170763	-0.914311	-0.994478	-0.189378	-0.422364	-0.1701	-0.285845	-0.355451
0.27	0.116989	0.00226288	-0.10022		0.27	0.377742	0.335437	0.998365	0.418592	-0.430756	0.975524	0.97893	0.232393	0.76371	0.617546	0.990482	0.862346	0.991074	0.782389	0.313099	-0.669864	-0.518607	0.289862	-0.590614	-0.72298	-0.392555	0.355051	0.393186	-0.423439	0.483396	-0.261144	0.0625372	-0.856643	-0.694898	-0.934862	-0.32699	-0.514539	-0.995984	-0.861373	-0.567457	-0.107529	-0.250914	-0.95229	-0.978167	-0.245981	-0.459672	-0.232962	-0.358319	-0.404703
0.28	0.115861	0.00232028	-0.0984823		0.28	0.390815	0.354963	0.980421	0.434876	-0.376713	0.941451	1	0.211509	0.733345	0.685676	0.931121	0.815842	0.966421	0.722673	0.323654	-0.624675	-0.496445	0.341479	-0.620031	-0.71025	-0.375434	0.377105	0.348368	-0.443136	0.418054	-0.267893	0.0129275	-0.858784	-0.694144	-0.904625	-0.358773	-0.562968	-0.987014	-0.899036	-0.562703	-0.14208	-0.243293	-0.97218	-0.954146	-0.305108	-0.496078	-0.298382	-0.416436	-0.479278
0.29	0.114579	0.00235372	-0.0899423		0.29	0.401099	0.338504	0.973807	0.455365	-0.330139	0.932278	0.966502	0.229302	0.701379	0.741168	0.878229	0.773111	0.931849	0.639914	0.350519	-0.615898	-0.482667	0.437975	-0.641555	-0.702473	-0.360678	0.418256	0.293233	-0.465522	0.3398	-0.306146	-0.0340867	-0.861137	-0.73028	-0.904083	-0.389963	-0.606952	-0.97426	-0.931502	-0.616197	-0.203482	-0.302849	-0.987815	-0.926726	-0.358082	-0.530095	-0.362039	-0.492797	-0.547882
0.3	0.11344	0.0023468	-0.0757542		0.3	0.384803	0.316826	0.976497	0.451712	-0.304305	0.916659	0.915628	0.225432	0.659194	0.793552	0.809065	0.712373	0.887051	0.574003	0.378667	-0.616036	-0.44086	0.519042	-0.691664	-0.729519	-0.351797	0.465938	0.284066	-0.48694	0.274767	-0.353546	-0.0870996	-0.848678	-0.757947	-0.819869	-0.421126	-0.666836	-0.954931	-0.951911	-0.668853	-0.268022	-0.356586	-1	-0.900242	-0.407662	-0.570246	-0.423816	-0.556147	-0.607758
0.31	0.112211	0.00221642	-0.0565328		0.31	0.3729	0.315323	0.950873	0.426837	-0.223108	0.855909	0.871441	0.233549	0.614007	0.834623	0.783364	0.660214	0.816846	0.483965	0.407294	-0.732555	-0.443405	0.626927	-0.690823	-0.763926	-0.360231	0.51226	0.235188	-0.508375	0.210568	-0.387973	-0.136582	-0.824902	-0.794059	-0.749982	-0.448926	-0.708678	-0.932166	-0.9679	-0.746923	-0.355602	-0.406327	-0.99582	-0.874427	-0.457229	-0.610694	-0.482383	-0.631881	-0.66972
0.32	0.111294	0.00223626	-0.0331964		0.32	0.342806	0.250813	0.907705	0.419288	-0.154925	0.83053	0.853977	0.206773	0.562216	0.863202	0.717942	0.596496	0.770258	0.40535	0.434108	-0.705139	-0.478634	0.722346	-0.708695	-0.807216	-0.380546	0.559541	0.20706	-0.529995	0.14474	-0.435465	-0.192188	-0.801747	-0.805948	-0.712338	-0.474868	-0.759709	-0.905387	-0.976467	-0.656916	-0.440647	-0.433806	-0.985786	-0.849224	-0.5076	-0.646958	-0.541645	-0.682999	-0.740772
0.33	0.110235	0.00217722	-0.00803554		0.33	0.315883	0.186549	0.874261	0.411063	-0.11926	0.781015	0.80659	0.219494	0.484792	0.880454	0.694831	0.53136	0.706039	0.313866	0.483094	-0.73768	-0.501195	0.808943	-0.71142	-0.844297	-0.389659	0.601954	0.202292	-0.556323	0.0912301	-0.488161	-0.249798	-0.808619	-0.847576	-0.70741	-0.494312	-0.811066	-0.86862	-0.981569	-0.668293	-0.511703	-0.486869	-0.977157	-0.825766	-0.554252	-0.68397	-0.595614	-0.741765	-0.790607
0.34	0.109384	0.00215076	0.0167259		0.34	0.25225	0.166924	0.821655	0.381	0.00130367	0.740677	0.795933	0.216521	0.423509	0.882381	0.665085	0.466923	0.64754	0.247599	0.524494	-0.79556	-0.557321	0.880172	-0.742847	-0.895103	-0.387448	0.629193	0.195109	-0.577357	0.0463962	-0.527128	-0.306395	-0.811433	-0.877121	-0.666012	-0.506276	-0.876641	-0.828435	-0.98763	-0.700393	-0.568852	-0.509866	-0.958253	-0.807169	-0.60287	-0.71748	-0.648054	-0.788084	-0.833659
0.35	0.108523	0.00202828	0.0416671		0.35	0.196514	0.0889035	0.757107	0.365128	0.13869	0.724228	0.801309	0.226565	0.357759	0.87341	0.639942	0.408135	0.578147	0.171488	0.538878	-0.839481	-0.586976	0.948799	-0.737549	-0.920974	-0.379279	0.64295	0.152419	-0.600266	-0.00571326	-0.551035	-0.36453	-0.832843	-0.907622	-0.677767	-0.515567	-0.899385	-0.787588	-0.99338	-0.792684	-0.638312	-0.545671	-0.92319	-0.785772	-0.655906	-0.753867	-0.698033	-0.832158	-0.871588
0.36	0.107775	0.00219507	0.0665243		0.36	0.141545	0.0107269	0.67708	0.360166	0.205427	0.70609	0.775393	0.210967	0.288819	0.864406	0.5847	0.340882	0.547784	0.133726	0.567326	-0.83544	-0.584571	0.976344	-0.70488	-0.949937	-0.373274	0.64213	0.12874	-0.62746	-0.0595853	-0.573398	-0.42437	-0.834819	-0.922519	-0.704003	-0.523546	-0.943316	-0.741993	-0.990485	-0.838928	-0.669963	-0.577139	-0.891562	-0.762095	-0.708003	-0.784322	-0.743775	-0.86789	-0.897182
0.37	0.107051	0.00208299	0.0875031		0.37	0.114308	-0.06338	0.612078	0.349123	0.279093	0.685572	0.751499	0.231615	0.219241	0.84738	0.532198	0.269341	0.470435	0.107337	0.598728	-0.866038	-0.578644	0.985764	-0.69667	-0.964928	-0.343762	0.631664	0.098668	-0.655073	-0.108199	-0.580077	-0.473806	-0.818459	-0.942048	-0.70894	-0.527238	-0.961691	-0.697348	-0.985831	-0.926879	-0.715098	-0.600809	-0.846309	-0.731492	-0.761697	-0.825069	-0.784651	-0.899568	-0.918421
0.38	0.106767	0.00204736	0.10523		0.38	0.0684868	-0.11956	0.542828	0.351813	0.426988	0.690121	0.754563	0.233495	0.170963	0.837716	0.479268	0.212171	0.408969	0.0705336	0.608758	-0.829272	-0.617755	1	-0.64387	-0.964896	-0.323979	0.600076	0.0700813	-0.680714	-0.15645	-0.578275	-0.518261	-0.782418	-0.943319	-0.654621	-0.532054	-0.961327	-0.667424	-0.981593	-0.943171	-0.759929	-0.652555	-0.794227	-0.696793	-0.814125	-0.871006	-0.821572	-0.937921	-0.945373
0.39	0.106531	0.00192211	0.120396		0.39	0.046373	-0.213443	0.478047	0.360585	0.458789	0.642318	0.705692	0.257088	0.109452	0.825236	0.395837	0.165119	0.352431	0.0511468	0.615325	-0.791572	-0.591255	0.983937	-0.562578	-0.956144	-0.298704	0.569823	0.0499247	-0.700645	-0.202778	-0.586612	-0.564533	-0.740907	-0.950565	-0.645455	-0.539788	-0.918182	-0.633801	-0.972416	-0.99138	-0.792673	-0.686884	-0.74042	-0.64679	-0.860606	-0.91289	-0.84685	-0.953288	-0.971142
0.4	0.106305	0.0018837	0.131217		0.4	0.0371817	-0.275107	0.423134	0.36726	0.491338	0.609488	0.648785	0.239833	0.0763667	0.818071	0.337579	0.13184	0.32308	0.0264164	0.635296	-0.798657	-0.587026	0.968602	-0.468823	-0.952261	-0.268449	0.541361	0.00521758	-0.714889	-0.254884	-0.573694	-0.607335	-0.663512	-0.986755	-0.622887	-0.540969	-0.871148	-0.601611	-0.961176	-0.931875	-0.78897	-0.710644	-0.690934	-0.584292	-0.900111	-0.933015	-0.866161	-0.971899	-0.990296
0.41	0.106762	0.00173961	0.138429		0.41	0.0354298	-0.326985	0.377777	0.379232	0.548445	0.600331	0.599221	0.223883	0.0479131	0.793986	0.30259	0.0940638	0.271001	0.0144249	0.640995	-0.657265	-0.610641	0.957934	-0.371056	-0.925683	-0.23088	0.512701	-0.0134548	-0.715089	-0.307504	-0.548707	-0.650234	-0.59195	-0.986282	-0.566511	-0.536832	-0.78376	-0.57168	-0.94895	-0.968724	-0.822329	-0.734035	-0.632901	-0.509546	-0.935157	-0.960387	-0.876557	-0.978961	-1
0.42	0.107305	0.00161493	0.142741		0.42	0.0337832	-0.337252	0.327675	0.391946	0.584543	0.569849	0.569251	0.220369	0.0361219	0.766227	0.258323	0.086769	0.251738	-0.0116327	0.646866	-0.636505	-0.56767	0.950345	-0.284967	-0.903182	-0.190413	0.485799	-0.0591188	-0.714269	-0.346995	-0.504922	-0.686824	-0.521306	-0.999892	-0.529588	-0.52474	-0.712308	-0.536834	-0.927348	-0.934077	-0.786876	-0.773541	-0.580059	-0.430294	-0.95577	-0.975196	-0.876863	-1	-0.989474
0.43	0.107811	0.00139382	0.145512		0.43	0.0465135	-0.349784	0.284053	0.393177	0.615061	0.508368	0.520206	0.166652	0.00956673	0.727832	0.244234	0.070186	0.233782	-0.012058	0.650213	-0.62964	-0.530419	0.928285	-0.204322	-0.867137	-0.139025	0.464965	-0.128399	-0.70319	-0.393522	-0.455107	-0.723391	-0.430232	-1	-0.508493	-0.509251	-0.626273	-0.496301	-0.890307	-1	-0.733436	-0.803404	-0.533827	-0.345113	-0.972146	-0.982902	-0.869678	-0.987662	-0.977353
0.44	0.108862	0.00137709	0.146541		0.44	0.0625819	-0.353454	0.254999	0.411529	0.677268	0.469766	0.491751	0.139596	0.0281612	0.689199	0.235447	0.0624042	0.195003	-0.0220506	0.630163	-0.641119	-0.515598	0.912756	-0.128655	-0.811212	-0.0906932	0.438085	-0.195772	-0.691678	-0.42521	-0.393788	-0.755635	-0.347175	-0.989031	-0.444617	-0.485904	-0.535885	-0.452245	-0.852658	-0.902867	-0.686864	-0.839374	-0.487895	-0.260055	-0.984082	-0.990591	-0.861181	-0.993991	-0.951776
0.45	0.110129	0.00141251	0.147936		0.45	0.0865236	-0.333667	0.221886	0.429418	0.664926	0.408773	0.450968	0.117181	0.0294344	0.643873	0.215794	0.0479348	0.145422	-0.0198072	0.622993	-0.574675	-0.477836	0.899984	-0.0801311	-0.721662	-0.0406485	0.425871	-0.22668	-0.673246	-0.439437	-0.342456	-0.786515	-0.279759	-0.959014	-0.423213	-0.463241	-0.447964	-0.407462	-0.805296	-0.87758	-0.636531	-0.877839	-0.445448	-0.182466	-0.992961	-1	-0.847745	-0.989194	-0.928774
0.46	0.111302	0.00141528	0.148591		0.46	0.107567	-0.33427	0.203	0.447251	0.67922	0.356216	0.458179	0.0874391	0.0562363	0.612575	0.188366	0.0367	0.13377	-0.0333375	0.615529	-0.576107	-0.419124	0.875774	-0.0367101	-0.629393	0.00185332	0.401689	-0.304901	-0.659842	-0.442675	-0.28294	-0.811915	-0.181388	-0.974808	-0.383618	-0.434891	-0.351361	-0.352587	-0.76041	-0.803639	-0.543157	-0.904282	-0.400581	-0.11645	-0.997609	-0.986787	-0.83375	-0.985491	-0.90582
0.47	0.112771	0.00151939	0.150053		0.47	0.124562	-0.310914	0.172458	0.483675	0.71581	0.330149	0.390298	0.061512	0.0816131	0.595065	0.195514	0.0361999	0.0956825	-0.0241308	0.582206	-0.548927	-0.423075	0.836866	0.037936	-0.504085	0.0278954	0.370682	-0.363933	-0.640087	-0.454455	-0.234863	-0.841503	-0.0909444	-0.954899	-0.335238	-0.409385	-0.253274	-0.299017	-0.712603	-0.750967	-0.489514	-0.918535	-0.364506	-0.0552845	-1	-0.967033	-0.820208	-0.952788	-0.884026
0.48	0.114434	0.00162265	0.152127		0.48	0.156926	-0.270661	0.135345	0.509247	0.7202	0.316342	0.364847	0.0338259	0.128566	0.565933	0.166227	0.040585	0.0710863	-0.0138619	0.581766	-0.555489	-0.359877	0.807758	0.116389	-0.377813	0.0391488	0.329389	-0.410472	-0.624128	-0.455689	-0.174465	-0.864522	0.000451299	-0.935458	-0.266067	-0.384699	-0.167946	-0.243775	-0.665314	-0.644682	-0.461857	-0.917345	-0.320809	-0.00232773	-0.993138	-0.943986	-0.808227	-0.936989	-0.846751
0.49	0.115923	0.0016204	0.153057		0.49	0.179089	-0.220022	0.0990266	0.534079	0.737757	0.289116	0.333715	-0.0437397	0.152931	0.543501	0.17631	0.0245312	0.0436605	0.00126552	0.59778	-0.491629	-0.267485	0.765713	0.167393	-0.228482	0.0446946	0.265873	-0.464895	-0.608557	-0.459594	-0.108746	-0.887516	0.106665	-0.924995	-0.290016	-0.358444	-0.103061	-0.181001	-0.61538	-0.542219	-0.397775	-0.919115	-0.284369	0.045695	-0.978192	-0.919368	-0.790462	-0.905533	-0.817224
0.5	0.117538	0.00165638	0.153507		0.5	0.196084	-0.15711	0.0392767	0.551636	0.812205	0.292384	0.301773	-0.0304855	0.203668	0.528913	0.187241	0.0247433	0.0168226	0.0259775	0.613493	-0.437771	-0.190744	0.709328	0.211183	-0.0798338	0.0478662	0.183594	-0.522159	-0.591729	-0.466972	-0.0399316	-0.90409	0.221514	-0.920765	-0.290005	-0.323301	-0.0378742	-0.114199	-0.561976	-0.519202	-0.347118	-0.951107	-0.251021	0.0905509	-0.955295	-0.891465	-0.777549	-0.874584	-0.782999
0.51	0.11918	0.00165695	0.154085		0.51	0.202855	-0.0862188	-0.00582608	0.577704	0.839174	0.254962	0.280919	-0.0535127	0.240131	0.512226	0.214245	0.0310479	-0.0208889	0.0622191	0.627144	-0.439297	-0.0666983	0.650224	0.236381	0.0785424	0.0461163	0.100337	-0.56081	-0.574678	-0.465605	0.0310351	-0.922647	0.318306	-0.898294	-0.312357	-0.287303	0.00538737	-0.0562627	-0.495399	-0.411121	-0.310931	-0.977713	-0.216462	0.132246	-0.922559	-0.877111	-0.762717	-0.834672	-0.743697
0.52	0.12084	0.00162247	0.154647		0.52	0.226759	-0.0458043	-0.0510579	0.584821	0.864975	0.19089	0.301997	-0.0378959	0.255945	0.499656	0.221968	0.0216549	-0.0476737	0.0849541	0.658377	-0.39154	0.0642405	0.628505	0.301089	0.224112	0.0497071	0.0123316	-0.578116	-0.558798	-0.464265	0.0910307	-0.942757	0.408346	-0.90416	-0.31022	-0.251156	0.060321	0.00349444	-0.439164	-0.37451	-0.271872	-0.990812	-0.188992	0.16741	-0.883105	-0.866186	-0.749177	-0.814257	-0.708102
0.53	0.122484	0.00176432	0.153113		0.53	0.223582	-0.0468747	-0.0732968	0.617548	0.891743	0.170628	0.302474	-0.0666416	0.293767	0.495192	0.269341	0.0288438	-0.0803107	0.111148	0.66529	-0.256142	0.159827	0.591444	0.32307	0.362363	0.0509136	-0.065701	-0.611611	-0.544955	-0.461777	0.133044	-0.965661	0.466374	-0.897266	-0.296421	-0.21292	0.0974285	0.0594869	-0.37944	-0.286077	-0.228906	-0.991179	-0.164432	0.189706	-0.837797	-0.851529	-0.731283	-0.783815	-0.677959
0.54	0.124116	0.00184938	0.151991		0.54	0.238202	-0.00191296	-0.101665	0.626833	0.935504	0.146625	0.335534	-0.0401438	0.338481	0.489163	0.286145	0.0410344	-0.0875006	0.139565	0.68109	-0.210364	0.268862	0.580145	0.358602	0.471936	0.0608328	-0.124624	-0.651701	-0.528755	-0.459751	0.164772	-0.980167	0.479021	-0.874344	-0.209657	-0.174304	0.131537	0.106295	-0.301281	-0.297863	-0.202179	-1	-0.143109	0.212148	-0.787875	-0.83144	-0.716917	-0.744896	-0.639161
0.55	0.125631	0.00175312	0.148877		0.55	0.238493	0.0175159	-0.110431	0.638895	0.947841	0.0851679	0.381165	-0.10527	0.379186	0.477373	0.325459	0.0441514	-0.101452	0.16154	0.678796	-0.165601	0.382034	0.566787	0.455271	0.564012	0.0765223	-0.185971	-0.692762	-0.51923	-0.447181	0.190573	-0.993076	0.481347	-0.862417	-0.0832662	-0.145285	0.146364	0.149872	-0.24598	-0.151749	-0.148642	-0.937561	-0.121079	0.225096	-0.730568	-0.818587	-0.695062	-0.702807	-0.607993
0.56	0.127042	0.00168998	0.143084		0.56	0.255061	0.0682488	-0.103211	0.623466	0.972391	0.0595916	0.441765	-0.120524	0.4111	0.457296	0.322599	0.0491255	-0.143851	0.186441	0.692764	-0.128926	0.42779	0.553114	0.540262	0.644658	0.10189	-0.234819	-0.721007	-0.508419	-0.43841	0.195017	-1	0.440999	-0.851042	0.0201062	-0.122133	0.168026	0.179601	-0.178406	-0.0829959	-0.107387	-0.904693	-0.113724	0.229167	-0.671205	-0.804388	-0.670634	-0.676353	-0.573707
0.57	0.128188	0.00167654	0.134994		0.57	0.266452	0.108328	-0.116217	0.604753	0.965129	0.0633017	0.482696	-0.170773	0.455418	0.412018	0.335436	0.063714	-0.157362	0.201257	0.692462	-0.141091	0.508094	0.503918	0.574703	0.71934	0.135508	-0.26748	-0.771886	-0.490078	-0.444437	0.215506	-0.999922	0.399547	-0.822853	0.133183	-0.0980652	0.183491	0.203595	-0.113011	0.0586722	-0.0654401	-0.858922	-0.10841	0.229402	-0.610619	-0.795725	-0.647407	-0.640492	-0.546512
0.58	0.12934	0.00151116	0.126375		0.58	0.275434	0.125647	-0.148236	0.587885	1	0.0199272	0.509402	-0.160979	0.481732	0.364968	0.356082	0.0750439	-0.169251	0.2181	0.688099	-0.148049	0.585172	0.461511	0.624624	0.773925	0.178529	-0.286378	-0.805853	-0.463863	-0.43617	0.222808	-0.992454	0.361173	-0.809158	0.226898	-0.0774454	0.208779	0.233195	-0.0508372	0.0876123	-0.00712821	-0.864992	-0.109565	0.233636	-0.550757	-0.783803	-0.620904	-0.616713	-0.513813
0.59	0.130392	0.00147809	0.11579		0.59	0.278111	0.130401	-0.169172	0.56318	0.959713	0.0103299	0.549883	-0.191474	0.489882	0.31002	0.380117	0.0998286	-0.204675	0.216181	0.696819	-0.099404	0.613214	0.422613	0.724117	0.825383	0.213122	-0.305141	-0.836019	-0.444036	-0.441466	0.254775	-0.990205	0.336122	-0.797373	0.299699	-0.0617955	0.251484	0.244234	-0.0028449	0.169616	0.0394976	-0.81922	-0.108136	0.223773	-0.491597	-0.761672	-0.590016	-0.600167	-0.486094
0.6	0.131389	0.0014566	0.106263		0.6	0.286446	0.132616	-0.179727	0.562715	0.939859	-0.000605339	0.601058	-0.247489	0.475573	0.233269	0.441475	0.121824	-0.233086	0.244636	0.6761	-0.0737939	0.621694	0.365037	0.724124	0.874982	0.24366	-0.312395	-0.857592	-0.417797	-0.45735	0.263471	-0.98471	0.279657	-0.766643	0.363965	-0.0463954	0.290949	0.252937	0.0556355	0.254064	0.0724955	-0.793625	-0.104578	0.209583	-0.436624	-0.735038	-0.561523	-0.588451	-0.458722
0.61	0.132428	0.00158616	0.100307		0.61	0.300462	0.0942136	-0.215782	0.571986	0.936819	-0.02787	0.593386	-0.245746	0.457377	0.147595	0.533339	0.138033	-0.235806	0.246191	0.64349	0.0181651	0.634107	0.323327	0.755168	0.88748	0.261954	-0.312938	-0.887562	-0.383387	-0.486582	0.278986	-0.975827	0.239355	-0.731943	0.436727	-0.0318078	0.317677	0.264415	0.0943889	0.319493	0.130393	-0.76842	-0.0962464	0.190998	-0.386843	-0.70286	-0.536671	-0.549685	-0.427312
0.62	0.133485	0.00152659	0.096708		0.62	0.279521	0.0614211	-0.20596	0.587721	0.940768	-0.0708638	0.607647	-0.297432	0.447218	0.0693702	0.639826	0.161362	-0.263728	0.232472	0.624405	0.0859633	0.649525	0.316256	0.796071	0.894007	0.270824	-0.313892	-0.884207	-0.352188	-0.492053	0.275462	-0.964347	0.205027	-0.690473	0.469772	-0.0209558	0.332515	0.278692	0.135597	0.374742	0.166211	-0.726794	-0.0872349	0.164409	-0.341887	-0.652514	-0.516443	-0.519523	-0.40724
0.63	0.134178	0.00148879	0.0947196		0.63	0.287937	0.0995835	-0.192478	0.581014	0.906864	-0.107042	0.626625	-0.32215	0.421894	-0.018631	0.713176	0.174177	-0.293643	0.223107	0.591103	0.14718	0.625477	0.305291	0.850908	0.893564	0.276078	-0.32407	-0.91715	-0.323495	-0.512018	0.282409	-0.951112	0.173229	-0.659594	0.536268	-0.0135493	0.339664	0.28938	0.16588	0.504102	0.174102	-0.65916	-0.0696037	0.126922	-0.301663	-0.607629	-0.502092	-0.483319	-0.377453
0.64	0.13468	0.00132842	0.095456		0.64	0.305812	0.0862613	-0.178075	0.596593	0.857878	-0.126059	0.607675	-0.347675	0.400182	-0.10863	0.810848	0.185852	-0.32122	0.230286	0.54233	0.149564	0.591757	0.26394	0.823284	0.87309	0.283233	-0.322734	-0.940308	-0.290235	-0.519456	0.251027	-0.930757	0.137323	-0.630582	0.642612	-0.00548493	0.336367	0.311425	0.187777	0.598965	0.207954	-0.622765	-0.0632601	0.085214	-0.265226	-0.571838	-0.491192	-0.448993	-0.347742
0.65	0.135018	0.00130079	0.0980964		0.65	0.327214	0.092271	-0.152598	0.594997	0.784391	-0.124288	0.573999	-0.335738	0.372899	-0.186165	0.85868	0.192991	-0.349775	0.209792	0.502096	0.155113	0.586923	0.244445	0.853875	0.836016	0.276085	-0.329692	-0.956142	-0.261713	-0.518707	0.242432	-0.90875	0.116439	-0.627711	0.710445	-0.00638589	0.341076	0.331358	0.203611	0.600019	0.242202	-0.620736	-0.05249	0.0446112	-0.234805	-0.537002	-0.478524	-0.406503	-0.304542
0.66	0.135293	0.00116115	0.0993629		0.66	0.340788	0.114274	-0.112817	0.600064	0.733866	-0.112621	0.572805	-0.379416	0.367195	-0.256187	0.936151	0.205219	-0.391188	0.193479	0.451614	0.153165	0.584183	0.240017	0.848111	0.814154	0.278171	-0.327659	-0.974169	-0.23594	-0.515383	0.222387	-0.883601	0.100664	-0.636919	0.76943	-0.00416711	0.349644	0.353592	0.213605	0.617356	0.278187	-0.56593	-0.043461	0.00435672	-0.209043	-0.498585	-0.465237	-0.371315	-0.282226
0.67	0.135674	0.00127326	0.101208		0.67	0.391674	0.13285	-0.0820428	0.599157	0.669205	-0.102816	0.580503	-0.356037	0.343204	-0.321983	0.961114	0.213131	-0.425387	0.21127	0.400371	0.163172	0.531972	0.228133	0.855863	0.791405	0.287673	-0.335313	-1	-0.209367	-0.51732	0.204832	-0.854438	0.0800685	-0.640809	0.837787	-0.00764243	0.370457	0.371636	0.223287	0.586361	0.357904	-0.560349	-0.0178592	-0.0407738	-0.188683	-0.4716	-0.439792	-0.319017	-0.24369
0.68	0.136096	0.00129173	0.10409		0.68	0.438942	0.16026	-0.0599902	0.595999	0.5577	-0.0645236	0.551395	-0.405805	0.319453	-0.373262	0.994214	0.225084	-0.43602	0.204803	0.346972	0.175223	0.518992	0.2211	0.803427	0.773649	0.289065	-0.316903	-0.984797	-0.185667	-0.511427	0.181133	-0.828215	0.0747646	-0.632189	0.868637	-0.011351	0.37045	0.387113	0.232772	0.52186	0.437611	-0.54839	-0.0100425	-0.0762971	-0.16977	-0.439831	-0.413446	-0.248683	-0.211291
0.69	0.136509	0.00145035	0.107283		0.69	0.465319	0.210559	-0.0260924	0.593062	0.514041	-0.0390658	0.557193	-0.441955	0.296526	-0.409375	0.99268	0.216818	-0.450071	0.1869	0.285024	0.241462	0.527597	0.244932	0.786907	0.760812	0.280305	-0.302056	-0.953767	-0.159222	-0.515254	0.16076	-0.803633	0.0684076	-0.638438	0.852603	-0.0152468	0.364145	0.408006	0.239961	0.486597	0.513686	-0.551678	0.00363101	-0.109753	-0.148592	-0.400366	-0.384771	-0.191238	-0.181056
0.7	0.136998	0.00152068	0.110308		0.7	0.481768	0.251808	-0.00394586	0.556185	0.451383	-0.0157001	0.580445	-0.47897	0.266034	-0.426795	0.994751	0.233622	-0.452562	0.164604	0.234068	0.25685	0.502124	0.264861	0.744898	0.753222	0.285352	-0.280829	-0.949151	-0.136582	-0.515522	0.131421	-0.780201	0.0849506	-0.620928	0.845362	-0.0149489	0.330092	0.46176	0.2402	0.504774	0.562785	-0.512819	0.0047641	-0.143773	-0.132412	-0.367622	-0.359295	-0.133679	-0.173038
0.71	0.137557	0.00162654	0.114451		0.71	0.49278	0.333487	0.021451	0.506741	0.349308	0.00168043	0.584402	-0.485594	0.220508	-0.431257	0.92149	0.226962	-0.429048	0.141015	0.208735	0.355278	0.42826	0.272774	0.732697	0.760968	0.289809	-0.266479	-0.897024	-0.118414	-0.505809	0.111605	-0.76439	0.106395	-0.592594	0.811024	-0.0208804	0.347139	0.516018	0.235449	0.535679	0.633612	-0.525467	0.0221638	-0.174332	-0.115883	-0.342838	-0.328792	-0.0771177	-0.147437
0.72	0.137883	0.00158255	0.11923		0.72	0.496811	0.428335	0.0353961	0.464109	0.240107	0.0448052	0.571886	-0.519796	0.176282	-0.429481	0.881924	0.206342	-0.386672	0.130468	0.203787	0.427652	0.353692	0.276858	0.701156	0.764454	0.301941	-0.259339	-0.829529	-0.108089	-0.499302	0.0822825	-0.749907	0.141335	-0.550738	0.771281	-0.0310012	0.332376	0.570522	0.222302	0.525217	0.667492	-0.504963	0.0234139	-0.198201	-0.0997963	-0.317977	-0.303224	-0.0308727	-0.117023
0.73	0.138231	0.00165366	0.122778		0.73	0.501437	0.482435	0.0522215	0.424848	0.145094	0.0607604	0.600494	-0.49026	0.148919	-0.410611	0.831411	0.190077	-0.36621	0.136453	0.215216	0.44117	0.285663	0.25331	0.67708	0.782471	0.326466	-0.268572	-0.777007	-0.101235	-0.494639	0.0468635	-0.738059	0.163911	-0.516875	0.725884	-0.0399966	0.318293	0.624413	0.21172	0.59766	0.708308	-0.448007	0.0292438	-0.225297	-0.0857721	-0.290508	-0.285407	0.0133937	-0.0894664
0.74	0.138567	0.001763	0.1251		0.74	0.505396	0.523388	0.0722293	0.394794	0.0401768	0.0675322	0.628006	-0.520689	0.119951	-0.382465	0.789432	0.181778	-0.314457	0.132336	0.234247	0.46812	0.202218	0.20749	0.634112	0.790929	0.366941	-0.283756	-0.705405	-0.106256	-0.486077	0.0187622	-0.72325	0.20502	-0.47443	0.651962	-0.0508552	0.33356	0.671918	0.20631	0.547882	0.739055	-0.391517	0.0366451	-0.241705	-0.0777366	-0.266722	-0.271623	0.0697715	-0.0584896
0.75	0.138994	0.00188429	0.126116		0.75	0.512539	0.548561	0.0944525	0.403881	-0.0384327	0.04073	0.609035	-0.519156	0.101067	-0.346873	0.728122	0.171217	-0.268733	0.115448	0.266871	0.457753	0.0778605	0.174976	0.661619	0.805939	0.411631	-0.298589	-0.610516	-0.109281	-0.481599	0.0014696	-0.70759	0.234133	-0.422815	0.619322	-0.0589586	0.354046	0.680613	0.209084	0.527344	0.7759	-0.350899	0.0490264	-0.256235	-0.0668102	-0.239389	-0.256077	0.11162	-0.0109085
0.76	0.139055	0.00173282	0.125338		0.76	0.516962	0.531511	0.132354	0.417248	-0.1368	0.0290046	0.625343	-0.539315	0.0881933	-0.304175	0.699911	0.187871	-0.244806	0.118624	0.278638	0.404278	-0.0347109	0.124079	0.669738	0.829197	0.467619	-0.319885	-0.561469	-0.120023	-0.477594	-0.0264252	-0.68644	0.263494	-0.375523	0.571463	-0.0679004	0.32312	0.695202	0.219633	0.488229	0.762665	-0.305716	0.0415231	-0.267229	-0.0563083	-0.213487	-0.242864	0.1486	0.0215509
0.77	0.139291	0.00168938	0.120914		0.77	0.507406	0.502809	0.180506	0.434531	-0.200154	0.00647762	0.623709	-0.559498	0.0901879	-0.255628	0.642069	0.216947	-0.219273	0.103946	0.271784	0.403855	-0.114096	0.0574654	0.71307	0.846326	0.521108	-0.31895	-0.514296	-0.127631	-0.467007	-0.0453091	-0.664439	0.259179	-0.369368	0.541295	-0.0693219	0.326103	0.696381	0.229315	0.469052	0.7886	-0.253612	0.0291429	-0.268431	-0.0481076	-0.184472	-0.229816	0.175497	0.046244
0.78	0.139507	0.00173893	0.114774		0.78	0.49448	0.491756	0.265308	0.455629	-0.245655	-0.00839855	0.619918	-0.56018	0.0692072	-0.201336	0.606469	0.233191	-0.198145	0.064794	0.250857	0.355246	-0.221104	0.0110926	0.766443	0.883456	0.575058	-0.333972	-0.460826	-0.145242	-0.456676	-0.056282	-0.636178	0.271588	-0.344	0.519019	-0.0802957	0.34149	0.685314	0.235045	0.453425	0.81571	-0.230145	0.0138039	-0.264103	-0.0415464	-0.172208	-0.204247	0.182947	0.061
0.79	0.139711	0.00162094	0.105964		0.79	0.487822	0.521055	0.32164	0.459824	-0.298076	-0.034914	0.607339	-0.541966	0.0525743	-0.135288	0.564023	0.256626	-0.170263	0.047932	0.241505	0.273481	-0.343941	-0.0191494	0.838891	0.933217	0.630743	-0.330939	-0.445571	-0.152072	-0.435163	-0.0798618	-0.606545	0.271822	-0.314858	0.521451	-0.0928209	0.326525	0.669156	0.242771	0.460771	0.855455	-0.168502	0.000342699	-0.266396	-0.0387057	-0.187918	-0.17822	0.198877	0.0742333
0.8	0.139722	0.00143515	0.0945923		0.8	0.4759	0.536821	0.381357	0.460179	-0.320933	-0.0252698	0.604756	-0.548346	0.0446021	-0.0716174	0.533934	0.270208	-0.150556	0.0523307	0.215965	0.243631	-0.392065	-0.0826702	0.848357	0.972492	0.683201	-0.334761	-0.411088	-0.161827	-0.418677	-0.113465	-0.57714	0.28967	-0.28833	0.482397	-0.109122	0.299963	0.642942	0.246975	0.437258	0.88303	-0.118174	-0.0137521	-0.263681	-0.0321031	-0.203371	-0.15278	0.221151	0.0758937
0.81	0.139889	0.00147863	0.0825015		0.81	0.483322	0.550987	0.430923	0.476331	-0.338195	-0.0185584	0.549784	-0.549735	0.0195556	-0.00915014	0.496971	0.279716	-0.121417	0.0532704	0.194556	0.196026	-0.412396	-0.122356	0.895001	0.993107	0.731716	-0.342923	-0.369194	-0.174013	-0.395385	-0.123177	-0.545008	0.325923	-0.286248	0.468044	-0.11654	0.276818	0.603422	0.243173	0.365003	0.939074	-0.0661721	-0.0374127	-0.256834	-0.0284291	-0.224035	-0.128862	0.237021	0.0776364
0.82	0.140052	0.00149883	0.0715941		0.82	0.485119	0.560339	0.440302	0.482173	-0.387642	-0.00128994	0.552835	-0.523587	-0.00101433	0.0485028	0.478216	0.288053	-0.088372	0.05127	0.187991	0.155821	-0.432966	-0.168749	0.892591	0.999367	0.782493	-0.367118	-0.336621	-0.183596	-0.373511	-0.146591	-0.511577	0.394466	-0.254743	0.465326	-0.129284	0.262246	0.564217	0.248592	0.418961	0.965897	-0.013209	-0.046308	-0.255438	-0.0247646	-0.249556	-0.107557	0.262559	0.078301
0.83	0.140056	0.00146141	0.0619006		0.83	0.500803	0.524454	0.418572	0.495616	-0.422218	0.0163516	0.532632	-0.509367	-0.0199841	0.0837816	0.441172	0.298658	-0.0351709	0.0762204	0.183842	0.159481	-0.429864	-0.208603	0.924945	0.967403	0.834569	-0.383058	-0.288933	-0.182593	-0.352608	-0.172794	-0.478331	0.469456	-0.216537	0.423059	-0.125094	0.2355	0.528678	0.26063	0.302848	0.996018	0.0238956	-0.0473239	-0.254723	-0.022042	-0.275983	-0.0941359	0.280002	0.082269
0.84	0.140169	0.001429	0.0535951		0.84	0.525224	0.498769	0.42446	0.527765	-0.458927	0.047662	0.519492	-0.492808	-0.0367846	0.108716	0.405935	0.31519	-0.00621324	0.0811125	0.166903	0.167124	-0.411069	-0.253155	0.940108	0.923666	0.874957	-0.421247	-0.243241	-0.185879	-0.333743	-0.18291	-0.447067	0.559927	-0.172025	0.38971	-0.123094	0.21294	0.487821	0.267449	0.354073	0.99816	0.0175813	-0.0475684	-0.245542	-0.0186821	-0.288538	-0.0839733	0.291597	0.078472
0.85	0.140259	0.00149523	0.0475744		0.85	0.572553	0.467605	0.41507	0.549626	-0.493425	0.078594	0.500996	-0.419251	-0.0649766	0.116306	0.371292	0.333049	0.0458455	0.0797164	0.188301	0.191128	-0.416029	-0.268027	0.989154	0.873136	0.927118	-0.459862	-0.223458	-0.187399	-0.324066	-0.203708	-0.419627	0.645884	-0.13499	0.343464	-0.117271	0.211902	0.467398	0.26966	0.323927	1	0.0669654	-0.0494792	-0.234274	-0.018524	-0.307563	-0.0769047	0.292151	0.0919834
0.86	0.140272	0.00160118	0.0434672		0.86	0.600458	0.424821	0.374933	0.561404	-0.525919	0.0909909	0.475683	-0.395026	-0.0881026	0.133941	0.345249	0.344498	0.107829	0.0948502	0.204432	0.158111	-0.400668	-0.287964	0.957564	0.802009	0.967097	-0.49227	-0.194038	-0.182901	-0.314337	-0.219373	-0.396624	0.720406	-0.0701382	0.277107	-0.122602	0.212529	0.454323	0.273423	0.326783	0.990774	0.10691	-0.0401282	-0.218811	-0.0158118	-0.318506	-0.0759374	0.284656	0.109107
0.87	0.140238	0.0016824	0.0410786		0.87	0.647497	0.380459	0.412944	0.585363	-0.532595	0.124564	0.441557	-0.392777	-0.114779	0.151314	0.336666	0.366696	0.142394	0.0946058	0.21231	0.152508	-0.408863	-0.291855	0.964434	0.750055	0.988773	-0.515092	-0.188458	-0.183127	-0.297543	-0.237579	-0.379057	0.805454	-0.0208079	0.243759	-0.122283	0.17013	0.446557	0.269708	0.222006	0.98603	0.154915	-0.0362589	-0.191193	-0.00967872	-0.315603	-0.0781921	0.256922	0.123058
0.88	0.140299	0.00162979	0.0395013		0.88	0.679067	0.344863	0.458994	0.621621	-0.545189	0.158072	0.420564	-0.410202	-0.124421	0.176529	0.326349	0.395203	0.182761	0.0937323	0.227979	0.237267	-0.409868	-0.299795	0.960121	0.685415	0.995104	-0.532305	-0.20723	-0.184298	-0.283121	-0.254043	-0.36171	0.868702	-0.0152242	0.195267	-0.134084	0.165554	0.438128	0.267462	0.251085	0.977796	0.215262	-0.0214528	-0.161321	-0.00646319	-0.309272	-0.0832976	0.256416	0.121189
0.89	0.140277	0.00176068	0.0396663		0.89	0.695721	0.286561	0.488121	0.629131	-0.55751	0.177949	0.403559	-0.361193	-0.142713	0.196721	0.290136	0.394156	0.208565	0.0874618	0.262942	0.310842	-0.391066	-0.317998	0.956894	0.627279	1	-0.536381	-0.21586	-0.183093	-0.260124	-0.263619	-0.352477	0.92951	0.0207278	0.145498	-0.135462	0.149863	0.432742	0.256126	0.214343	0.956559	0.302393	-0.00789874	-0.127668	-0.00103695	-0.291516	-0.0899716	0.232024	0.127987
0.9	0.140437	0.0017142	0.0414072		0.9	0.725328	0.217573	0.530997	0.642949	-0.564629	0.188372	0.364143	-0.363515	-0.140178	0.221307	0.269841	0.403731	0.212278	0.104527	0.276132	0.349549	-0.348745	-0.311186	0.901994	0.59325	0.980669	-0.539822	-0.235458	-0.179452	-0.229424	-0.250614	-0.334027	0.975829	0.0389902	0.110542	-0.132343	0.138836	0.407598	0.251175	0.214837	0.965888	0.34781	0.00667297	-0.0907702	0.00475033	-0.265503	-0.0982599	0.222567	0.141392
0.91	0.140501	0.00170719	0.0431714		0.91	0.756271	0.166817	0.591193	0.661796	-0.552463	0.223946	0.380075	-0.339996	-0.118502	0.229261	0.247099	0.409943	0.204309	0.0968835	0.285535	0.414262	-0.317534	-0.319046	0.899061	0.576406	0.95798	-0.54646	-0.271272	-0.16804	-0.202982	-0.266761	-0.315694	0.998583	0.0434037	0.0828725	-0.126456	0.108428	0.372847	0.247744	0.224627	0.955785	0.380504	0.0324766	-0.0458437	0.00998549	-0.242811	-0.109211	0.214235	0.139181
0.92	0.140365	0.0015206	0.0448071		0.92	0.785468	0.120647	0.621993	0.662375	-0.555904	0.236427	0.382002	-0.319886	-0.121039	0.233348	0.202023	0.409266	0.191525	0.100598	0.295009	0.438372	-0.266507	-0.320753	0.888719	0.534647	0.934254	-0.551329	-0.307848	-0.154176	-0.178771	-0.259853	-0.298671	1	0.0457476	-0.0175314	-0.118601	0.116784	0.333393	0.244777	0.293785	0.923827	0.408867	0.0593886	-0.00482986	0.0134206	-0.229588	-0.125239	0.209773	0.133713
0.93	0.140182	0.00148833	0.0464066		0.93	0.813111	0.102509	0.668796	0.660873	-0.507855	0.241145	0.40121	-0.30971	-0.116389	0.238402	0.172991	0.41524	0.16473	0.104877	0.294518	0.415885	-0.194562	-0.306503	0.81321	0.525577	0.899079	-0.554897	-0.302127	-0.127771	-0.147999	-0.253526	-0.28359	0.99922	0.0602406	-0.0731573	-0.0995475	0.0835926	0.294518	0.224194	0.23956	0.871391	0.419559	0.0709091	0.0436268	0.0218225	-0.215917	-0.137813	0.204675	0.147128
0.94	0.140055	0.00130693	0.0477342		0.94	0.848637	0.0904853	0.723838	0.663864	-0.44419	0.2948	0.378807	-0.303574	-0.109435	0.239729	0.165228	0.453583	0.162436	0.127119	0.290077	0.449174	-0.143092	-0.280504	0.730184	0.532719	0.85236	-0.563251	-0.323706	-0.0991905	-0.113268	-0.243473	-0.263379	0.964577	0.0657907	-0.153246	-0.0953363	0.0664745	0.249098	0.213774	0.245251	0.854367	0.405061	0.0792478	0.0829624	0.0274581	-0.214694	-0.153849	0.220707	0.147757
0.95	0.13992	0.00137104	0.0472682		0.95	0.859864	0.110228	0.774633	0.674747	-0.390714	0.342706	0.430006	-0.322269	-0.111657	0.245344	0.141561	0.476042	0.159225	0.127427	0.297478	0.470333	-0.10116	-0.282356	0.708464	0.526719	0.809856	-0.560305	-0.334403	-0.0805107	-0.0922858	-0.237982	-0.24638	0.917996	0.0605142	-0.201192	-0.0914705	0.0249958	0.212804	0.199111	0.18088	0.815172	0.387512	0.0944095	0.123424	0.0314273	-0.216495	-0.172103	0.22326	0.130798
0.96	0.139973	0.00129312	0.0466068		0.96	0.881206	0.14171	0.830331	0.678961	-0.31454	0.376118	0.450016	-0.376868	-0.122823	0.256019	0.159747	0.512283	0.148478	0.143369	0.308085	0.436189	-0.0888793	-0.249503	0.647333	0.523287	0.757775	-0.554543	-0.324274	-0.0682985	-0.056089	-0.212127	-0.231459	0.884809	0.0828203	-0.240937	-0.0844259	0.0224193	0.185788	0.181543	0.189312	0.754772	0.395439	0.0985406	0.156463	0.0327056	-0.212944	-0.1891	0.247477	0.131784
0.97	0.140223	0.00142086	0.0446094		0.97	0.887267	0.201381	0.871985	0.697631	-0.192951	0.397782	0.450754	-0.398869	-0.110219	0.27377	0.190979	0.543492	0.141484	0.143439	0.302437	0.488465	-0.0414833	-0.216986	0.565902	0.557233	0.704827	-0.552855	-0.310583	-0.0518174	-0.0277604	-0.195098	-0.210147	0.842736	0.0857675	-0.270752	-0.0764415	-0.00535149	0.158835	0.168928	0.138274	0.727948	0.357833	0.095428	0.187303	0.0334848	-0.219978	-0.202419	0.276035	0.13464
0.98	0.140754	0.00149642	0.0417986		0.98	0.896161	0.218497	0.911319	0.685202	-0.128893	0.42223	0.452853	-0.352548	-0.115775	0.297074	0.215404	0.553918	0.142796	0.169361	0.315978	0.489575	-0.0225417	-0.164816	0.570108	0.596126	0.664799	-0.54476	-0.326226	-0.0420004	-0.00151676	-0.175987	-0.181675	0.779203	0.136787	-0.313117	-0.0775532	-0.0225141	0.132995	0.157176	0.14358	0.711564	0.374905	0.098971	0.213024	0.0338454	-0.225081	-0.213007	0.280928	0.138723
0.99	0.141001	0.00156793	0.0371345		0.99	0.911006	0.250158	0.909895	0.682531	-0.0415651	0.401623	0.495031	-0.399684	-0.104842	0.319064	0.251004	0.569662	0.11798	0.192126	0.316944	0.437686	-0.00192318	-0.111584	0.594464	0.636681	0.636382	-0.542949	-0.307692	-0.0355327	0.000303544	-0.158377	-0.149957	0.716278	0.140287	-0.32673	-0.0676515	-0.0388814	0.115552	0.136786	0.079035	0.684189	0.366114	0.102372	0.242387	0.0337801	-0.226438	-0.220149	0.295126	0.140215
1	0.141216	0.00149605	0.0323058		1	0.925208	0.272216	0.909	0.684312	0.0619373	0.384496	0.509498	-0.390541	-0.0935024	0.343095	0.317935	0.585289	0.108405	0.235357	0.283565	0.442924	-0.00767126	-0.0423988	0.55966	0.695003	0.602366	-0.541772	-0.295952	-0.00319461	-0.0013377	-0.137159	-0.11912	0.66181	0.154536	-0.375026	-0.0666995	-0.0493222	0.0958055	0.126936	0.0735695	0.641064	0.383861	0.0976356	0.267213	0.0311524	-0.223575	-0.224388	0.314784	0.136772
1	0.141372	0.00147949	0.0281008		1	0.915107	0.28567	0.916928	0.673308	0.11253	0.392828	0.520978	-0.317019	-0.0934645	0.36365	0.307567	0.599641	0.091252	0.253955	0.267125	0.452493	0.0566202	0.0319713	0.537312	0.748753	0.577686	-0.539974	-0.294937	0.042118	-0.0221513	-0.121382	-0.0811858	0.588328	0.176409	-0.379825	-0.0669513	-0.0663948	0.0689452	0.118687	-0.015153	0.626327	0.397473	0.0801863	0.284817	0.0272101	-0.229292	-0.223734	0.322756	0.134195
0.99	0.141547	0.00144604	0.0250612		0.99	0.932616	0.288413	0.921788	0.643131	0.166576	0.387815	0.545199	-0.292056	-0.106651	0.387541	0.305207	0.614008	0.104991	0.292003	0.253906	0.442715	0.086085	0.110085	0.528959	0.805344	0.55586	-0.528581	-0.283112	0.0815721	-0.0389457	-0.0928531	-0.0378914	0.502282	0.17878	-0.361294	-0.0728649	-0.0700569	0.0428545	0.107827	0.00640492	0.561949	0.407379	0.0745399	0.299501	0.0174779	-0.228142	-0.219784	0.342195	0.132646
0.98	0.141619	0.00145774	0.0232624		0.98	0.943901	0.292156	0.890648	0.632399	0.236809	0.396759	0.543757	-0.305755	-0.124043	0.407001	0.304514	0.639236	0.113653	0.306469	0.212981	0.492532	0.0712307	0.190035	0.533712	0.846953	0.535268	-0.527597	-0.261944	0.118075	-0.0687265	-0.0614046	-0.00241506	0.443461	0.184985	-0.311976	-0.073898	-0.0641311	0.0229658	0.102917	0.0481327	0.497661	0.370843	0.0516493	0.309273	0.00182753	-0.22904	-0.219997	0.369515	0.121889
0.97	0.141939	0.00147351	0.0229269		0.97	0.936412	0.271283	0.896448	0.61052	0.3121	0.41525	0.541262	-0.213586	-0.122118	0.42797	0.308271	0.649697	0.133903	0.329366	0.195159	0.593407	0.0981335	0.262194	0.502803	0.880211	0.509831	-0.519358	-0.256417	0.151381	-0.100902	-0.0316809	0.0316379	0.409725	0.199477	-0.265616	-0.0773745	-0.0195444	-0.00530076	0.102242	0.0352932	0.425408	0.39048	0.0369478	0.313041	-0.0203505	-0.226488	-0.219689	0.376009	0.121287
0.96	0.142156	0.00147695	0.0252247		0.96	0.932889	0.233021	0.874084	0.576955	0.367578	0.43543	0.552252	-0.161087	-0.127624	0.43496	0.254798	0.649155	0.143955	0.34205	0.171003	0.612905	0.159297	0.323048	0.511324	0.884956	0.498798	-0.519817	-0.268209	0.173032	-0.114443	-0.00894876	0.0622311	0.360982	0.227	-0.217883	-0.0812578	0.00501717	-0.0265293	0.0951709	0.0642234	0.376098	0.395749	0.0234058	0.318198	-0.0494412	-0.229968	-0.220871	0.377278	0.119198
0.95	0.142187	0.00148175	0.0274033		0.95	0.938145	0.193939	0.842273	0.531702	0.455466	0.415896	0.578969	-0.129076	-0.143831	0.437549	0.237546	0.643328	0.158101	0.360846	0.14286	0.682168	0.179712	0.371755	0.535879	0.879164	0.476561	-0.51878	-0.274853	0.181645	-0.132146	0.00187933	0.08567	0.313819	0.229193	-0.189385	-0.0838733	0.0492707	-0.0442503	0.0882317	0.0449628	0.32557	0.385499	0.0142346	0.316827	-0.0839979	-0.242531	-0.224526	0.39291	0.109687
0.94	0.142124	0.00143665	0.0315859		0.94	0.943191	0.0957576	0.783739	0.511656	0.503337	0.390269	0.598542	-0.0887634	-0.162896	0.432917	0.24921	0.62205	0.144922	0.376434	0.10758	0.660332	0.233489	0.425661	0.562336	0.833563	0.457465	-0.523209	-0.298609	0.190931	-0.166188	0.00898994	0.09914	0.307866	0.272816	-0.177028	-0.0880045	0.090568	-0.0562746	0.0769594	0.059952	0.283144	0.440673	-0.0067022	0.31019	-0.114607	-0.244549	-0.227861	0.396985	0.0958446
0.93	0.141667	0.00139296	0.0337308		0.93	0.89556	0.107755	0.798637	0.4263	0.568269	0.342801	0.664693	-0.0560704	-0.192158	0.408384	0.142779	0.608537	0.121488	0.392286	0.119877	0.578464	0.265456	0.453296	0.536292	0.800977	0.41293	-0.533026	-0.29929	0.210484	-0.167598	-0.0219078	0.112884	0.226948	0.275221	-0.147131	-0.0871432	0.161459	-0.0712081	0.0763991	-0.332557	0.301599	0.409811	-0.0223015	0.299993	-0.162658	-0.28693	-0.23429	0.449825	0.0907691
0.92	0.141509	0.00125964	0.0444193		0.92	1	-0.163165	0.649798	0.465839	0.541029	0.269278	0.665382	-0.165248	-0.258405	0.409589	0.301464	0.563962	0.0943366	0.369606	0.0219082	0.445112	0.443238	0.513259	0.573944	0.668579	0.418128	-0.526193	-0.388719	0.20168	-0.236632	0.0211114	0.119535	0.324276	0.300717	-0.195771	-0.10482	0.173563	-0.0785458	0.0467541	0.325304	0.177073	0.547769	-0.0463444	0.289405	-0.169871	-0.228949	-0.230457	0.406202	0.0594164
0.91	0.131485	0.000152287	0.00717986		0.91
0.9	0.131611	0.00039531	-0.00398185		0.9
0.89	0.13218	0.000441651	-0.00306261		0.89
0.88	0.13231	0.000505069	-0.0064031		0.88
0.87	0.132321	0.000497731	-0.00743159		0.87
0.86	0.132137	0.00054069	-0.00878009		0.86
0.85	0.131864	0.000555033	-0.00745193		0.85
0.84	0.131883	0.00054896	-0.00432657		0.84
0.83	0.131772	0.000573285	-0.000266989		0.83
0.82	0.131708	0.000587191	0.00532033		0.82
0.81	0.131555	0.000627954	0.0112542		0.81
0.8	0.131337	0.000565467	0.0159727		0.8
0.79	0.130847	0.000480269	0.018398		0.79
0.78	0.130593	0.000394673	0.0196652		0.78
0.77	0.130498	0.000459466	0.0192766		0.77
0.76	0.130576	0.000425937	0.0188758		0.76
0.75	0.130702	0.000610785	0.0165169		0.75
0.74	0.130791	0.000632977	0.0139457		0.74
0.73	0.130839	0.000778155	0.0117616		0.73
0.72	0.130708	0.000790877	0.00969491		0.72
0.71	0.130436	0.000830035	0.00803599		0.71
0.7	0.130295	0.000711314	0.00858019		0.7
0.69	0.130158	0.000782145	0.0108741		0.69
0.68	0.130116	0.000754391	0.0139338		0.68
0.67	0.129969	0.000660384	0.0182768		0.67
0.66	0.129797	0.000586267	0.023998		0.66
0.65	0.129591	0.000595081	0.0317187		0.65
0.64	0.129486	0.000644729	0.0413024		0.64
0.63	0.12922	0.000558662	0.0513527		0.63
0.62	0.129009	0.000532771	0.0622103		0.62
0.61	0.128901	0.000719793	0.0716168		0.61
0.6	0.128671	0.000843417	0.0782301		0.6
0.59	0.128414	0.000811592	0.0826287		0.59
0.58	0.128069	0.000867771	0.0852476		0.58
0.57	0.12792	0.000994827	0.0858225		0.57
0.56	0.127411	0.000888967	0.0860732		0.56
0.55	0.126924	0.000765954	0.0859288		0.55
0.54	0.126467	0.000712297	0.0849525		0.54
0.53	0.126097	0.000793971	0.0830936		0.53
0.52	0.125457	0.000706135	0.0802985		0.52
0.51	0.124912	0.000651905	0.0773897		0.51
0.5	0.124457	0.000510468	0.0733298		0.5
0.49	0.123866	0.000500874	0.0685414		0.49
0.48	0.12331	0.000355651	0.0646102		0.48
0.47	0.122905	0.000478404	0.0609958		0.47
0.46	0.122437	0.000502893	0.0569815		0.46
0.45	0.121793	0.00064746	0.0557628		0.45
0.44	0.121108	0.000654117	0.0585244		0.44
0.43	0.120054	0.000737078	0.0638418		0.43
0.42	0.119062	0.000602742	0.0715451		0.42
0.41	0.118132	0.000618512	0.0818696		0.41
0.4	0.117132	0.000646703	0.0925364		0.4
0.39	0.116064	0.000816197	0.10093		0.39
0.38	0.115037	0.000812903	0.108121		0.38
0.37	0.113707	0.000888403	0.112409		0.37
0.36	0.112236	0.000961275	0.113887		0.36
0.35	0.110732	0.000896626	0.11357		0.35
0.34	0.109126	0.000731646	0.114135		0.34
0.33	0.107495	0.000746456	0.113102		0.33
0.32	0.105893	0.000721081	0.112574		0.32
0.31	0.104331	0.000668711	0.111969		0.31
0.3	0.10285	0.000652107	0.110532		0.3
0.29	0.101205	0.000542534	0.107749		0.29
0.28	0.0997784	0.000464504	0.104662		0.28
0.27	0.0986194	0.000484852	0.101805		0.27
0.26	0.0973465	0.000454263	0.0978692		0.26
0.25	0.0962862	0.000484488	0.0940515		0.25
0.24	0.0957888	0.000674207	0.0884672		0.24
0.23	0.0952461	0.000771512	0.082262		0.23
0.22	0.0947792	0.000917066	0.0743149		0.22
0.21	0.0950288	0.000972111	0.0641644		0.21
0.2	0.0952791	0.00110408	0.0517066		0.2
0.19	0.0956186	0.00116003	0.0380778		0.19
0.18	0.0964169	0.00127417	0.0212909		0.18
0.17	0.0972307	0.00114453	-0.000553224		0.17
0.16	0.0982437	0.00125293	-0.0251979		0.16
0.15	0.0992497	0.0012654	-0.0527481		0.15
0.14	0.100456	0.00131764	-0.0825177		0.14
0.13	0.101469	0.00128876	-0.111433		0.13
0.12	0.102869	0.00136075	-0.136043		0.12
0.11	0.104109	0.00137161	-0.154894		0.11
0.1	0.105459	0.00134681	-0.166966		0.1
0.09	0.106611	0.00130469	-0.172059		0.09
0.08	0.108108	0.0013022	-0.172958		0.08
0.07	0.109266	0.00129798	-0.169875		0.07
0.06	0.110654	0.00123594	-0.16685		0.06
0.05	0.112286	0.00126959	-0.169133		0.05
0.04	0.114154	0.00126815	-0.181056		0.04
0.03	0.11621	0.00123675	-0.207344		0.03
0.02	0.118461	0.00120159	-0.260181		0.02
0.01	0.120579	0.00111989	-0.34601		0.01
0	0.122838	0.00110937	-0.464404		0
-0.01	0.125185	0.00109824	-0.612562		-0.01
-0.02	0.127518	0.00114891	-0.78643		-0.02
-0.03	0.129632	0.00120398	-0.974907		-0.03
-0.04	0.131671	0.00121617	-1.16538		-0.04
-0.05	0.133528	0.00105075	-1.35046		-0.05
-0.06	0.135208	0.00087261	-1.5259		-0.06
-0.07	0.136515	0.000831263	-1.68141		-0.07
-0.08	0.137959	0.000668993	-1.77412		-0.08
-0.09	0.139171	0.000747419	-1.77117		-0.09
-0.1	0.140346	0.000839813	-1.65083		-0.1
-0.11	0.141428	0.00101763	-1.39647		-0.11
-0.12	0.142074	0.000952189	-1.00131		-0.12
-0.13	0.142531	0.00104884	-0.549258		-0.13
-0.14	0.14268	0.000976645	-0.114817		-0.14
-0.15	0.142393	0.000987859	0.248947		-0.15
-0.16	0.141829	0.000884677	0.509587		-0.16
-0.17	0.1414	0.000943135	0.63875		-0.17
-0.18	0.14077	0.000904231	0.668676		-0.18
-0.19	0.139994	0.000865361	0.632895		-0.19
-0.2	0.139221	0.000849464	0.552559		-0.2
-0.21	0.138419	0.000889825	0.447282		-0.21
-0.22	0.13751	0.000892711	0.332625		-0.22
-0.23	0.136639	0.000895991	0.214123		-0.23
-0.24	0.135741	0.000884633	0.0971072		-0.24
-0.25	0.134961	0.000935259	-0.0104239		-0.25
-0.26	0.134183	0.000893601	-0.0992424		-0.26
-0.27	0.133541	0.000879389	-0.160822		-0.27
-0.28	0.132738	0.000979155	-0.18834		-0.28
-0.29	0.132453	0.00104439	-0.182773		-0.29
-0.3	0.131951	0.00103048	-0.148788		-0.3
-0.31	0.131458	0.00106094	-0.0963884		-0.31
-0.32	0.130949	0.00113129	-0.0348524		-0.32
-0.33	0.130886	0.00109615	0.0229976		-0.33
-0.34	0.130544	0.00125268	0.0706258		-0.34
-0.35	0.130468	0.0012927	0.103665		-0.35
-0.36	0.130366	0.00141425	0.121678		-0.36
-0.37	0.130136	0.00137551	0.125747		-0.37
-0.38	0.129889	0.0013896	0.119745		-0.38
-0.39	0.129682	0.00128487	0.107707		-0.39
-0.4	0.129482	0.00123842	0.0934109		-0.4
-0.41	0.129508	0.00108188	0.0780349		-0.41
-0.42	0.129734	0.00107443	0.061804		-0.42
-0.43	0.129791	0.00110107	0.0479328		-0.43
-0.44	0.12996	0.00105775	0.0359489		-0.44
-0.45	0.1301	0.00103031	0.0267153		-0.45
-0.46	0.130004	0.00114942	0.0230839		-0.46
-0.47	0.129724	0.001083	0.0259237		-0.47
-0.48	0.129876	0.000955925	0.0328291		-0.48
-0.49	0.129856	0.00084796	0.042264		-0.49
-0.5	0.129786	0.000926597	0.0523544		-0.5
-0.51	0.129968	0.000925295	0.0600205		-0.51
-0.52	0.13028	0.000982134	0.0645034		-0.52
-0.53	0.130154	0.00106898	0.0630565		-0.53
-0.54	0.130197	0.00117041	0.0559987		-0.54
-0.55	0.130345	0.00109096	0.0434184		-0.55
-0.56	0.130341	0.000985003	0.0284875		-0.56
-0.57	0.130237	0.00102568	0.011861		-0.57
-0.58	0.130223	0.00106621	-0.00272158		-0.58
-0.59	0.129963	0.00110755	-0.0155427		-0.59
-0.6	0.129595	0.00106933	-0.0255399		-0.6
-0.61	0.129276	0.00118795	-0.0343367		-0.61
-0.62	0.128997	0.00114911	-0.0405306		-0.62
-0.63	0.12859	0.00107905	-0.0444107		-0.63
-0.64	0.128284	0.00104602	-0.0426662		-0.64
-0.65	0.127925	0.0010869	-0.0359409		-0.65
-0.66	0.127549	0.000983822	-0.0242013		-0.66
-0.67	0.127153	0.000885859	-0.0101846		-0.67
-0.68	0.127022	0.00084807	0.00589842		-0.68
-0.69	0.126827	0.00081132	0.0201603		-0.69
-0.7	0.126829	0.000778605	0.0318892		-0.7
-0.71	0.126798	0.000805603	0.0410449		-0.71
-0.72	0.126827	0.000826432	0.0478981		-0.72
-0.73	0.126566	0.000812647	0.0517736		-0.73
-0.74	0.126596	0.000740458	0.053275		-0.74
-0.75	0.126489	0.000685106	0.0526006		-0.75
-0.76	0.126518	0.000621022	0.0483537		-0.76
-0.77	0.126564	0.000592335	0.0409479		-0.77
-0.78	0.126728	0.000696167	0.0301705		-0.78
-0.79	0.126917	0.000796384	0.0175991		-0.79
-0.8	0.127176	0.000858806	0.00402238		-0.8
-0.81	0.127222	0.000905223	-0.00867321		-0.81
-0.82	0.127211	0.000932282	-0.0207396		-0.82
-0.83	0.127037	0.000933604	-0.0307176		-0.83
-0.84	0.12675	0.00094063	-0.0391791		-0.84
-0.85	0.126473	0.00103912	-0.0451281		-0.85
-0.86	0.126195	0.00100105	-0.0489494		-0.86
-0.87	0.125928	0.00105839	-0.0492718		-0.87
-0.88	0.12563	0.000952037	-0.047084		-0.88
-0.89	0.125288	0.000822598	-0.041646		-0.89
-0.9	0.125102	0.000671842	-0.0349878		-0.9
-0.91	0.124838	0.000678097	-0.0273219		-0.91
-0.92	0.124692	0.000669073	-0.0197085		-0.92
-0.93	0.124491	0.00072473	-0.0120165		-0.93
-0.94	0.124598	0.000782894	-0.00585698		-0.94
-0.95	0.12428	0.00077024	-0.00103526		-0.95
-0.96	0.124157	0.000817929	0.00283043		-0.96
-0.97	0.124019	0.000768244	0.0047904		-0.97
-0.98	0.123922	0.000785436	0.00565906		-0.98
-0.99	0.123439	0.000846024	0.00630174		-0.99
-1	0.123276	0.000929358	0.0079221		-1
	0.123133	0.000890473	0.00886552
	0.122871	0.000928781	0.0102358
	0.122606	0.000902936	0.00918414
	0.122385	0.000934105	0.0067773
	0.122081	0.000974614	0.00185877
	0.121758	0.00102648	-0.00315804
	0.121607	0.00101461	-0.00746037
	0.121606	0.00103063	-0.00753701
	0.121736	0.00101653	-0.00619773
	0.121861	0.00102718	-0.00344505
	0.122062	0.00101055	-0.0028259
	0.122326	0.00105619	-0.00457344
	0.122664	0.00106667	-0.0100904
	0.123004	0.00115851	-0.0166084
	0.123339	0.00111664	-0.0240445
	0.123703	0.0011032	-0.0283442
	0.123832	0.00108027	-0.0383067
	0.124301	0.000903806	-0.0315679
[truncated: 31 more columns]

## Sheet: S6C
CROSS-CORRELATION ΔF/F-ACCELERATION - AVERAGES				CROSS-CORRELATION ΔF/F-ACCELERATION - 470 HEATMAP
X	Aldh1a1			X	Aldh1a1 - heatmap
Lag	470	405		Lag	Mouse number below
(s)	crosscorr	crosscorr		(s)	5	4	8	1	13	2	1	1	2	2	2	5	2	2	3	3	1	3	9	7	5	3	3	13	3	6	3	7	12	10	6	8	1	5	14	8	12	8	7	4	1	2	8	4	1
-1	7.19553e-06	0.000521164		-1	0.183343	0.257442	0.0840092	0.548991	-0.312975	0.177286	0.200457	0.607412	0.159189	0.0612753	0.071198	0.00152001	-0.183955	0.0509479	0.259103	-0.0607064	-0.0436432	-0.0928773	0.00771802	0.197186	0.544054	0.125872	-0.0683449	-0.0664207	-0.0360306	-0.11744	-0.0751389	0.137196	-0.0862648	0.129953	-0.0392595	0.25016	-0.14936	-0.0121596	-0.0771892	0.0812216	-0.0968885	-0.0179037	0.109061	0.0151152	-0.183114	-0.0229019	0.0056351	-0.0272107	-0.139488
-0.99	-0.000230111	0.000657461		-0.99	0.165199	0.259643	0.0783436	0.553577	-0.337098	0.181945	0.171088	0.594718	0.16563	0.0534993	0.0676181	0.00515173	-0.169161	0.0556699	0.263132	-0.0592988	-0.0421415	-0.0854701	0.00323163	0.212723	0.541989	0.132042	-0.0490366	-0.074204	-0.0333332	-0.139971	-0.0777024	0.144324	-0.0862243	0.119993	-0.0475427	0.237862	-0.14723	-0.0213336	-0.0788382	0.0823562	-0.100528	-0.0170005	0.103173	0.0160886	-0.192566	-0.0249067	0.0130339	-0.0228686	-0.139208
-0.98	-0.000464548	0.000616513		-0.98	0.155741	0.257806	0.0795785	0.556135	-0.347313	0.189671	0.138069	0.582737	0.164334	0.052072	0.0683722	0.00579679	-0.145312	0.0572985	0.266912	-0.0691234	-0.0412879	-0.0788868	-0.00621388	0.218833	0.536425	0.130906	-0.0249366	-0.0834235	-0.0299955	-0.158066	-0.0778187	0.151216	-0.0870946	0.114723	-0.0515398	0.211795	-0.143882	-0.030719	-0.073163	0.0835315	-0.100835	-0.0177004	0.0909187	0.0143773	-0.199925	-0.0262615	0.020174	-0.0223298	-0.144389
-0.97	-0.000671126	0.000641243		-0.97	0.148488	0.255718	0.0804709	0.558849	-0.354589	0.197483	0.107927	0.570104	0.163632	0.050714	0.0706291	0.00716961	-0.124036	0.0595179	0.271177	-0.0787812	-0.0367227	-0.073408	-0.0131955	0.224347	0.531669	0.129596	-0.00442404	-0.0921901	-0.0272846	-0.175665	-0.0781205	0.156886	-0.0888819	0.109717	-0.0556651	0.188072	-0.139703	-0.0399133	-0.0659916	0.0851444	-0.101955	-0.0178457	0.0787867	0.0126524	-0.207556	-0.0280745	0.0267147	-0.0214646	-0.148696
-0.96	-0.000847924	0.000618135		-0.96	0.147726	0.252084	0.086512	0.560002	-0.353121	0.206231	0.0809718	0.555178	0.160471	0.052629	0.075939	0.0080432	-0.100687	0.0613112	0.276657	-0.0936449	-0.0291923	-0.0697869	-0.0189278	0.224367	0.526284	0.12462	0.0158652	-0.101256	-0.0247509	-0.189961	-0.077407	0.161196	-0.091755	0.106506	-0.0582723	0.16087	-0.134017	-0.0487526	-0.0546799	0.0879563	-0.101572	-0.0180794	0.0641667	0.00958347	-0.214446	-0.0301636	0.0324728	-0.0225529	-0.15487
-0.95	-0.00098656	0.000530401		-0.95	0.153773	0.246721	0.0956169	0.558834	-0.344002	0.216412	0.0589728	0.540211	0.155587	0.0576932	0.0839078	0.00872434	-0.0758129	0.0631178	0.284019	-0.11323	-0.017964	-0.0685559	-0.0210988	0.219205	0.520466	0.116399	0.0343211	-0.110394	-0.0228067	-0.200243	-0.0756927	0.163509	-0.0960822	0.103869	-0.0597111	0.132654	-0.126575	-0.0568828	-0.0386139	0.092021	-0.100288	-0.0181589	0.0475909	0.00511623	-0.220707	-0.0328003	0.0373177	-0.0247682	-0.161909
-0.94	-0.00107793	0.000398684		-0.94	0.166006	0.239699	0.11193	0.554913	-0.329333	0.226676	0.0438865	0.525684	0.150811	0.0654444	0.0936015	0.00944279	-0.0522956	0.0652932	0.294275	-0.136511	-0.00286207	-0.0699985	-0.0203852	0.208972	0.514139	0.105282	0.0485902	-0.119363	-0.0218193	-0.206072	-0.0733436	0.16403	-0.0996759	0.103465	-0.0602144	0.105992	-0.117394	-0.0640432	-0.0214035	0.0979184	-0.0992907	-0.0175426	0.0299311	-0.000658455	-0.226622	-0.0361891	0.0409675	-0.0279565	-0.170203
-0.93	-0.00112172	0.000253196		-0.93	0.18227	0.230477	0.134019	0.546896	-0.314579	0.237055	0.0376275	0.51203	0.146717	0.0752073	0.105092	0.0108543	-0.0320336	0.0680559	0.306332	-0.160591	0.0135867	-0.074179	-0.0133806	0.195702	0.507772	0.0916708	0.0604695	-0.128276	-0.0209803	-0.206774	-0.07034	0.163581	-0.103186	0.10418	-0.060261	0.0827169	-0.107811	-0.0699628	-0.00442044	0.105486	-0.0983711	-0.0165167	0.0118869	-0.00730476	-0.232254	-0.0403893	0.043891	-0.0313978	-0.178563
-0.92	-0.00113687	7.98149e-05		-0.92	0.201478	0.22114	0.160227	0.534709	-0.299615	0.248124	0.0399876	0.500288	0.144147	0.0864172	0.1149	0.0133477	-0.0142064	0.0705861	0.320596	-0.18561	0.0277766	-0.0799679	-0.00433014	0.180446	0.500747	0.0767229	0.0712446	-0.136875	-0.021124	-0.201759	-0.066779	0.16257	-0.105087	0.106732	-0.0599241	0.0643394	-0.0989054	-0.0749373	0.00945663	0.113944	-0.0977881	-0.0151739	-0.00572085	-0.0144626	-0.237725	-0.0454599	0.0465586	-0.0357141	-0.187067
-0.91	-0.00113057	-3.7588e-05		-0.91	0.222383	0.21057	0.18744	0.518392	-0.287714	0.259753	0.0498158	0.493138	0.143227	0.0979546	0.123559	0.0170181	-0.00115692	0.0725124	0.335343	-0.209332	0.0411252	-0.0866333	0.00679836	0.165178	0.493371	0.0610219	0.0786921	-0.144726	-0.0223365	-0.191571	-0.063066	0.161405	-0.105613	0.111229	-0.0590377	0.0517999	-0.0919008	-0.0792443	0.0157424	0.121898	-0.0986604	-0.0137516	-0.0227965	-0.0217578	-0.243512	-0.0512925	0.0493446	-0.0396172	-0.195512
-0.9	-0.00111015	-3.64171e-05		-0.9	0.24278	0.20021	0.216533	0.499022	-0.278002	0.271337	0.0667509	0.485765	0.144497	0.108748	0.130586	0.0219622	0.00434915	0.073233	0.349153	-0.229313	0.0532532	-0.0931988	0.0182311	0.151325	0.486255	0.0454035	0.0839294	-0.15148	-0.0243599	-0.176709	-0.0594548	0.160956	-0.104478	0.119075	-0.0577658	0.0449262	-0.087997	-0.0834277	0.0119518	0.128319	-0.101023	-0.0126216	-0.0389753	-0.0284339	-0.249865	-0.0577903	0.0525076	-0.0437694	-0.203949
-0.89	-0.00108551	4.97846e-05		-0.89	0.25987	0.190525	0.243486	0.477097	-0.269122	0.283188	0.0903378	0.47702	0.147733	0.117813	0.135571	0.0284794	0.00315386	0.073149	0.360373	-0.24426	0.0641929	-0.0987554	0.0308831	0.140893	0.480045	0.0306194	0.0883472	-0.156869	-0.0273569	-0.157718	-0.0559382	0.160753	-0.102841	0.127224	-0.0564445	0.0429616	-0.0879019	-0.0881235	-0.0010769	0.133215	-0.103799	-0.0121778	-0.054328	-0.034286	-0.256754	-0.0646357	0.0564393	-0.0479797	-0.211973
-0.88	-0.00108301	0.000210757		-0.88	0.272339	0.182154	0.269252	0.454351	-0.258535	0.295194	0.116989	0.466326	0.153188	0.124233	0.137843	0.0356642	-0.00229892	0.0721023	0.368862	-0.2537	0.0756637	-0.102016	0.041893	0.133678	0.475053	0.0177383	0.0910442	-0.160394	-0.0316325	-0.136492	-0.0527164	0.160546	-0.101598	0.13433	-0.0558458	0.044005	-0.0914089	-0.0937698	-0.0237106	0.136733	-0.107954	-0.0126839	-0.0687563	-0.0393174	-0.264268	-0.0715809	0.0611032	-0.0523617	-0.220275
-0.87	-0.00111135	0.000440126		-0.87	0.27815	0.175365	0.290482	0.431793	-0.247847	0.306616	0.146368	0.450742	0.159851	0.127156	0.138669	0.0423845	-0.0119465	0.0707754	0.374001	-0.256225	0.0884805	-0.103172	0.0546459	0.130548	0.471494	0.00740344	0.091532	-0.161886	-0.0368989	-0.115484	-0.0501056	0.160608	-0.101254	0.139069	-0.0564914	0.0466286	-0.098459	-0.100458	-0.0534033	0.138059	-0.112456	-0.014785	-0.0826086	-0.0433997	-0.272164	-0.0781207	0.0662218	-0.0561886	-0.229075
-0.86	-0.0011831	0.000666564		-0.86	0.276056	0.170575	0.307739	0.410656	-0.236113	0.317164	0.176376	0.430107	0.168057	0.126291	0.137132	0.0479095	-0.0235221	0.069344	0.3764	-0.2515	0.102094	-0.101825	0.0673342	0.131716	0.469071	0.000415492	0.0914685	-0.161353	-0.0429967	-0.0969872	-0.0479087	0.160916	-0.102287	0.1409	-0.0588982	0.0487832	-0.108533	-0.10843	-0.0839051	0.138672	-0.118322	-0.0185701	-0.0959636	-0.0466287	-0.279866	-0.0839645	0.0713819	-0.0600113	-0.238224
-0.85	-0.00131202	0.00086347		-0.85	0.266643	0.16757	0.319357	0.391479	-0.224307	0.326215	0.205011	0.406385	0.176904	0.121631	0.134237	0.051919	-0.0333625	0.0682853	0.375945	-0.241523	0.117076	-0.0978561	0.0804553	0.137022	0.467491	-0.00309522	0.0903614	-0.158722	-0.0500364	-0.0834883	-0.0462449	0.161238	-0.105465	0.140227	-0.0632437	0.0486438	-0.120942	-0.117546	-0.114177	0.139395	-0.125491	-0.0244856	-0.109441	-0.049548	-0.286982	-0.0887486	0.0764264	-0.0634035	-0.248502
-0.84	-0.00149901	0.00106435		-0.84	0.251876	0.166575	0.325714	0.374844	-0.214454	0.333097	0.230319	0.382339	0.18629	0.113628	0.130486	0.0542395	-0.0401791	0.0670309	0.373667	-0.227686	0.135079	-0.0910463	0.0923896	0.145829	0.465457	-0.00264391	0.0889624	-0.154062	-0.0584098	-0.0769407	-0.0455098	0.162289	-0.111485	0.137952	-0.0693484	0.0450191	-0.13518	-0.127547	-0.14412	0.139297	-0.13467	-0.0330341	-0.123461	-0.0522322	-0.293133	-0.0924064	0.0809299	-0.0662995	-0.260622
-0.83	-0.00172355	0.00121131		-0.83	0.235013	0.167109	0.327194	0.360882	-0.210541	0.337386	0.253162	0.357566	0.19596	0.102892	0.126749	0.0547886	-0.043636	0.0652271	0.369217	-0.211575	0.156897	-0.0820161	0.10363	0.157465	0.463305	0.00135294	0.0853827	-0.147708	-0.068018	-0.0774785	-0.0457242	0.163311	-0.118564	0.136424	-0.0763681	0.0375525	-0.150359	-0.138152	-0.172322	0.138503	-0.14518	-0.0442283	-0.138966	-0.0548466	-0.298054	-0.0948068	0.0845876	-0.0684464	-0.274718
-0.82	-0.00197868	0.00131907		-0.82	0.218851	0.168145	0.325853	0.348952	-0.212188	0.338383	0.270271	0.336354	0.20664	0.0905369	0.123286	0.0544932	-0.0426516	0.0626684	0.362369	-0.196992	0.187381	-0.0709414	0.112203	0.170985	0.460222	0.00817302	0.0803085	-0.139766	-0.0783751	-0.0852894	-0.0470819	0.163727	-0.126586	0.136903	-0.0837271	0.0252814	-0.165532	-0.149042	-0.198827	0.138883	-0.159273	-0.0573847	-0.156324	-0.0576514	-0.301911	-0.0961031	0.086826	-0.0700882	-0.290862
-0.81	-0.00224413	0.00139905		-0.81	0.205444	0.170438	0.323103	0.33925	-0.218701	0.336828	0.282302	0.318452	0.217983	0.0775091	0.120911	0.0543164	-0.0367037	0.0590389	0.352153	-0.185943	0.22516	-0.0582534	0.118251	0.184786	0.455347	0.0172532	0.0736701	-0.130635	-0.0897197	-0.098199	-0.049785	0.163266	-0.134993	0.14007	-0.090914	0.008682	-0.179851	-0.159819	-0.225165	0.139451	-0.174743	-0.0724514	-0.176079	-0.0606225	-0.304914	-0.096438	0.0871884	-0.0704385	-0.3097
-0.8	-0.00251346	0.00144041		-0.8	0.199474	0.173278	0.320047	0.330304	-0.230742	0.334008	0.289801	0.306402	0.229862	0.0649202	0.119145	0.0545044	-0.0264185	0.0541525	0.339711	-0.1797	0.268231	-0.0447468	0.12231	0.197384	0.448434	0.0278699	0.0658042	-0.120883	-0.101552	-0.114129	-0.0543381	0.160946	-0.143243	0.143714	-0.0975098	-0.0120378	-0.19242	-0.170268	-0.249555	0.140147	-0.191271	-0.0885552	-0.198149	-0.0637309	-0.307509	-0.0961027	0.0851255	-0.0698564	-0.330572
-0.79	-0.00277625	0.00140842		-0.79	0.202007	0.175578	0.318062	0.321952	-0.247496	0.332157	0.293358	0.296605	0.241802	0.0538946	0.117709	0.055275	-0.0123124	0.0489397	0.32458	-0.180267	0.312999	-0.0313912	0.125795	0.206672	0.440277	0.0388975	0.054812	-0.110942	-0.11284	-0.130936	-0.0603562	0.155972	-0.150685	0.148355	-0.103628	-0.0369332	-0.20176	-0.180198	-0.268482	0.142186	-0.207897	-0.104234	-0.222154	-0.0666815	-0.310167	-0.0953479	0.0804662	-0.0682803	-0.352521
-0.78	-0.00304474	0.00132298		-0.78	0.211357	0.178397	0.315197	0.313141	-0.264719	0.332376	0.292991	0.290116	0.253274	0.0454841	0.115681	0.0573851	0.00454147	0.0437873	0.307815	-0.187133	0.358672	-0.0191617	0.128993	0.212198	0.429971	0.0497259	0.044706	-0.101392	-0.123074	-0.147651	-0.068354	0.148673	-0.158154	0.151469	-0.10946	-0.0655757	-0.20705	-0.189648	-0.28236	0.145117	-0.225138	-0.118263	-0.246923	-0.0693773	-0.313212	-0.0946418	0.0728242	-0.0657478	-0.374984
-0.77	-0.00331362	0.00114972		-0.77	0.227148	0.181942	0.313418	0.303781	-0.28213	0.335512	0.291353	0.28498	0.262932	0.0401135	0.112873	0.0605888	0.0233056	0.0391395	0.291089	-0.200165	0.399299	-0.00834255	0.133003	0.21273	0.419005	0.0601635	0.0354976	-0.0930679	-0.131889	-0.161727	-0.0781595	0.139487	-0.166235	0.151493	-0.115292	-0.0963742	-0.207428	-0.198668	-0.291504	0.14795	-0.239798	-0.130224	-0.27145	-0.0718529	-0.316605	-0.0944255	0.0629756	-0.0626438	-0.397406
-0.76	-0.00359786	0.000873169		-0.76	0.248551	0.184414	0.311089	0.292823	-0.299488	0.341445	0.289658	0.279957	0.270314	0.0381394	0.107671	0.0646734	0.0405434	0.0353178	0.275575	-0.217103	0.434401	0.000856117	0.138902	0.208204	0.4086	0.0693121	0.0268904	-0.0867683	-0.138614	-0.172772	-0.0898247	0.128625	-0.174896	0.14784	-0.121254	-0.128195	-0.202326	-0.207371	-0.29594	0.151086	-0.252366	-0.139071	-0.294314	-0.0738823	-0.320138	-0.0951053	0.0515586	-0.0601358	-0.418155
-0.75	-0.00389132	0.000507136		-0.75	0.269163	0.18644	0.310537	0.281537	-0.315567	0.349574	0.28837	0.270237	0.275979	0.0397134	0.0997597	0.0702726	0.0547977	0.0323361	0.261471	-0.236828	0.466028	0.00807501	0.145123	0.198383	0.399216	0.0767814	0.0204769	-0.0830051	-0.143409	-0.18077	-0.102751	0.117271	-0.184008	0.141	-0.127717	-0.159254	-0.191498	-0.215933	-0.296798	0.155427	-0.262661	-0.144246	-0.314382	-0.0752122	-0.323488	-0.097055	0.0392519	-0.0582028	-0.436925
-0.74	-0.0042013	6.59506e-05		-0.74	0.2859	0.189305	0.310805	0.269023	-0.329642	0.357802	0.288478	0.25437	0.280789	0.0444815	0.0890908	0.0771055	0.0641323	0.0293295	0.249445	-0.257904	0.495304	0.0136652	0.151086	0.184621	0.391189	0.0822367	0.0180453	-0.0825219	-0.145788	-0.185492	-0.11715	0.106074	-0.192176	0.130804	-0.134685	-0.186715	-0.175962	-0.224545	-0.297482	0.160289	-0.270896	-0.145966	-0.330972	-0.0766469	-0.326468	-0.100539	0.0262892	-0.0573341	-0.453746
-0.73	-0.00451499	-0.000375013		-0.73	0.29736	0.19161	0.312885	0.255718	-0.341317	0.364704	0.289249	0.232355	0.285068	0.0519828	0.0762575	0.0849379	0.0683034	0.0269543	0.239943	-0.278102	0.520079	0.0185924	0.157036	0.167672	0.385393	0.0854959	0.0181332	-0.0853217	-0.145736	-0.186355	-0.132137	0.0957222	-0.200243	0.117201	-0.142188	-0.208751	-0.156906	-0.233105	-0.298919	0.166456	-0.276149	-0.144502	-0.344004	-0.0781368	-0.328917	-0.105497	0.0136833	-0.0580381	-0.468842
-0.72	-0.00483024	-0.000732409		-0.72	0.301677	0.193023	0.315829	0.241728	-0.351327	0.369813	0.292035	0.200275	0.290397	0.0616572	0.0622161	0.093587	0.0660566	0.0249975	0.231516	-0.293359	0.540518	0.0232636	0.16196	0.148939	0.38099	0.0858906	0.021856	-0.0912834	-0.14359	-0.184389	-0.147479	0.0868697	-0.206016	0.100337	-0.149945	-0.224492	-0.135918	-0.241722	-0.301838	0.173307	-0.280038	-0.139946	-0.35357	-0.079522	-0.331159	-0.111694	0.000812175	-0.0599757	-0.482406
-0.71	-0.00513106	-0.000954402		-0.71	0.29659	0.194673	0.320728	0.22691	-0.358582	0.372624	0.295064	0.161078	0.297511	0.0728399	0.0492294	0.10289	0.0591647	0.0238754	0.22464	-0.306409	0.554997	0.0274765	0.166754	0.130028	0.377711	0.0835671	0.0301316	-0.0999405	-0.13965	-0.180535	-0.162637	0.0796967	-0.209498	0.0804039	-0.158166	-0.233794	-0.114455	-0.250424	-0.308904	0.180957	-0.283158	-0.133057	-0.36015	-0.0812395	-0.333745	-0.118759	-0.0121084	-0.0631026	-0.495858
-0.7	-0.00541831	-0.00101004		-0.7	0.284964	0.195519	0.323599	0.210819	-0.363361	0.372128	0.297996	0.117455	0.306047	0.0845547	0.0395422	0.111747	0.0485419	0.0242577	0.219033	-0.314588	0.560565	0.0316337	0.171667	0.11287	0.375097	0.0784952	0.0414171	-0.11103	-0.134089	-0.174378	-0.177313	0.0740943	-0.210269	0.0562222	-0.166727	-0.236866	-0.0943028	-0.259049	-0.31875	0.188402	-0.286786	-0.124513	-0.364548	-0.0837258	-0.336887	-0.126125	-0.0252498	-0.0669045	-0.50994
-0.69	-0.00568872	-0.000904767		-0.69	0.268507	0.193808	0.324076	0.19395	-0.365637	0.368754	0.301101	0.0756761	0.31536	0.0958474	0.0348566	0.119792	0.0366408	0.026374	0.215207	-0.315119	0.554626	0.0357404	0.176595	0.0989696	0.371685	0.0707629	0.0555147	-0.123757	-0.128012	-0.166986	-0.190963	0.0702318	-0.210353	0.0284327	-0.175653	-0.235393	-0.0764933	-0.267387	-0.332812	0.195059	-0.291183	-0.114832	-0.367401	-0.0861325	-0.340827	-0.133281	-0.0382452	-0.0707737	-0.525693
-0.68	-0.00594209	-0.000643225		-0.68	0.250091	0.190055	0.324765	0.175968	-0.367629	0.36145	0.304991	0.0360577	0.325	0.105945	0.03654	0.126462	0.022783	0.0290433	0.212763	-0.30915	0.537216	0.0395215	0.180235	0.0891558	0.366831	0.0603576	0.0718531	-0.137589	-0.121775	-0.15951	-0.203439	0.0675001	-0.209586	-0.00214926	-0.184809	-0.230265	-0.0615984	-0.275697	-0.34855	0.20101	-0.296439	-0.105156	-0.369355	-0.0890842	-0.345698	-0.139725	-0.0514189	-0.0743778	-0.543145
-0.67	-0.00617442	-0.00031454		-0.67	0.232687	0.183797	0.324473	0.156634	-0.365608	0.351103	0.308016	0.00371934	0.334506	0.114429	0.0445961	0.131567	0.00845276	0.0318635	0.212969	-0.297801	0.508861	0.0428421	0.184009	0.0848029	0.358877	0.0475936	0.0872101	-0.15153	-0.115943	-0.152878	-0.21427	0.0647987	-0.209242	-0.0336312	-0.1946	-0.22244	-0.0495502	-0.283903	-0.365978	0.207143	-0.303156	-0.0963566	-0.371229	-0.0927082	-0.351247	-0.14512	-0.0639461	-0.07733	-0.562611
-0.66	-0.00639569	7.78429e-05		-0.66	0.221077	0.174901	0.323933	0.136305	-0.363981	0.33907	0.309948	-0.0239544	0.343306	0.121195	0.0587899	0.134987	-0.00551532	0.0340368	0.215618	-0.27869	0.47087	0.0463064	0.185528	0.0862189	0.346885	0.0326337	0.100085	-0.164413	-0.11112	-0.147387	-0.223652	0.0609688	-0.209357	-0.065636	-0.204802	-0.212675	-0.0404724	-0.292006	-0.382055	0.212702	-0.311886	-0.0888478	-0.374033	-0.0971632	-0.35721	-0.149259	-0.0759819	-0.0784699	-0.583783
-0.65	-0.00660747	0.00044981		-0.65	0.215763	0.163802	0.324705	0.114077	-0.359861	0.326511	0.312082	-0.0462955	0.351461	0.12647	0.0761546	0.136958	-0.0194939	0.0347785	0.220556	-0.254483	0.425696	0.0506608	0.185504	0.093494	0.32998	0.0157834	0.10969	-0.175014	-0.107464	-0.144036	-0.231472	0.0552184	-0.21039	-0.0943528	-0.215231	-0.201725	-0.0339882	-0.29991	-0.399971	0.217593	-0.321383	-0.0832998	-0.378543	-0.102185	-0.363801	-0.152184	-0.0874459	-0.0783914	-0.605955
-0.64	-0.00681141	0.00083366		-0.64	0.220634	0.151348	0.32756	0.0899069	-0.354498	0.314728	0.313627	-0.064468	0.359282	0.130803	0.0939093	0.138107	-0.0327871	0.0344066	0.226991	-0.228109	0.378649	0.0561269	0.184393	0.105674	0.30835	-0.00236375	0.11441	-0.182329	-0.10496	-0.142678	-0.237921	0.0462131	-0.212601	-0.119182	-0.225358	-0.189784	-0.0299182	-0.307833	-0.417565	0.222082	-0.331837	-0.0805437	-0.385558	-0.108482	-0.371069	-0.153949	-0.0984005	-0.0773222	-0.628124
-0.63	-0.00700347	0.00113077		-0.63	0.2361	0.137816	0.330137	0.0637305	-0.348316	0.308237	0.315549	-0.0813851	0.36747	0.134694	0.110239	0.139224	-0.0428641	0.0341063	0.234847	-0.20133	0.33369	0.0628866	0.183505	0.122299	0.280774	-0.0212951	0.113647	-0.185728	-0.104223	-0.142871	-0.243417	0.03336	-0.21463	-0.137521	-0.234974	-0.178343	-0.0281344	-0.315432	-0.436759	0.22468	-0.344126	-0.0803634	-0.395306	-0.115459	-0.379267	-0.154851	-0.109059	-0.0746487	-0.649829
-0.62	-0.00720311	0.001409		-0.62	0.262087	0.123736	0.332847	0.0361122	-0.346147	0.307117	0.317515	-0.0992534	0.375965	0.138668	0.123728	0.140871	-0.0492193	0.0347687	0.24338	-0.176752	0.29484	0.0709078	0.18077	0.141129	0.248675	-0.0402538	0.10979	-0.185098	-0.105135	-0.143529	-0.248573	0.0164668	-0.21899	-0.149021	-0.243592	-0.168962	-0.0285273	-0.322571	-0.455566	0.22496	-0.357033	-0.082727	-0.407359	-0.123226	-0.388478	-0.155108	-0.120248	-0.0711929	-0.67034
-0.61	-0.00740594	0.00162014		-0.61	0.295663	0.109292	0.335747	0.00736855	-0.343592	0.310589	0.321567	-0.115628	0.384759	0.142892	0.132423	0.14289	-0.051443	0.0371078	0.252421	-0.15662	0.267108	0.0800486	0.177547	0.160587	0.212903	-0.058589	0.103122	-0.18088	-0.107397	-0.144163	-0.253324	-0.00340649	-0.22557	-0.151991	-0.250813	-0.162337	-0.030568	-0.329207	-0.475035	0.223585	-0.37009	-0.0876066	-0.420881	-0.131545	-0.398662	-0.155012	-0.131952	-0.0676312	-0.689312
-0.6	-0.00760724	0.00178421		-0.6	0.336959	0.0950051	0.339591	-0.0203709	-0.345943	0.3195	0.326645	-0.132118	0.393616	0.147689	0.137224	0.14594	-0.0477626	0.0418653	0.262241	-0.140693	0.253551	0.0893405	0.172849	0.178678	0.174343	-0.0759024	0.092836	-0.173647	-0.111024	-0.143915	-0.258114	-0.0258408	-0.234482	-0.146278	-0.25636	-0.159495	-0.0333665	-0.335498	-0.490368	0.220271	-0.38234	-0.094538	-0.434462	-0.14038	-0.409332	-0.154816	-0.144511	-0.0639392	-0.706703
-0.59	-0.00780699	0.00185437		-0.59	0.38064	0.0814168	0.346742	-0.046674	-0.351023	0.332084	0.333659	-0.152962	0.401624	0.153075	0.139007	0.149692	-0.039094	0.0487604	0.272951	-0.129717	0.253977	0.0981876	0.166174	0.19392	0.135158	-0.0916617	0.0785392	-0.164241	-0.115515	-0.142423	-0.262956	-0.0488672	-0.245087	-0.130995	-0.260168	-0.161922	-0.0356691	-0.341519	-0.500218	0.216002	-0.394151	-0.10245	-0.446369	-0.149457	-0.419979	-0.154878	-0.15835	-0.0603666	-0.722418
-0.58	-0.00802594	0.00186848		-0.58	0.422909	0.0684652	0.357287	-0.0701978	-0.357483	0.344915	0.341457	-0.173866	0.408232	0.159016	0.137468	0.153784	-0.0264727	0.0572761	0.284091	-0.121231	0.266795	0.105813	0.155859	0.204406	0.0979659	-0.105577	0.0615392	-0.153598	-0.120275	-0.139219	-0.267774	-0.0708808	-0.258719	-0.106899	-0.262525	-0.169217	-0.0362044	-0.347287	-0.503513	0.21193	-0.404361	-0.111226	-0.455353	-0.158977	-0.429795	-0.155459	-0.173239	-0.0579816	-0.736566
-0.57	-0.00824376	0.00178244		-0.57	0.459461	0.0566592	0.373296	-0.091264	-0.362584	0.35683	0.349605	-0.195837	0.412857	0.165406	0.133341	0.157883	-0.00949907	0.0666564	0.295406	-0.114972	0.289779	0.112099	0.144738	0.20962	0.0636807	-0.11724	0.0406534	-0.142726	-0.124909	-0.134583	-0.272401	-0.0901615	-0.27223	-0.0733555	-0.262938	-0.181027	-0.0342666	-0.35319	-0.501385	0.207854	-0.413172	-0.120683	-0.460481	-0.168703	-0.438557	-0.156972	-0.188486	-0.0561804	-0.749207
-0.56	-0.00846181	0.00156545		-0.56	0.487356	0.0466076	0.392994	-0.10934	-0.366581	0.367431	0.35764	-0.219627	0.416043	0.172285	0.12728	0.162788	0.0125024	0.0768808	0.306163	-0.108224	0.318052	0.116391	0.132203	0.208468	0.0326314	-0.126772	0.0146564	-0.132427	-0.129062	-0.12806	-0.277006	-0.105608	-0.285771	-0.0307788	-0.261687	-0.196688	-0.0292729	-0.359327	-0.492551	0.203222	-0.420041	-0.130674	-0.460829	-0.178491	-0.44572	-0.159722	-0.2042	-0.0556648	-0.760327
-0.55	-0.00868105	0.00125193		-0.55	0.503367	0.0376296	0.417236	-0.125138	-0.365407	0.374677	0.366156	-0.242984	0.418581	0.179362	0.12011	0.167795	0.0392244	0.0873713	0.315536	-0.101298	0.347355	0.118714	0.120364	0.200548	0.00562762	-0.134101	-0.0138713	-0.123555	-0.132263	-0.120937	-0.281539	-0.115615	-0.299443	0.0187339	-0.258894	-0.215087	-0.021214	-0.365912	-0.480219	0.198593	-0.426902	-0.141154	-0.456431	-0.188278	-0.451177	-0.163949	-0.219577	-0.0562056	-0.770111
-0.54	-0.00890255	0.000835936		-0.54	0.507279	0.0296656	0.44384	-0.138668	-0.360613	0.379121	0.372875	-0.262177	0.420411	0.186405	0.113132	0.17321	0.0702036	0.0984063	0.323094	-0.0923126	0.374641	0.118729	0.108546	0.186293	-0.0190522	-0.139797	-0.0436357	-0.116943	-0.134546	-0.113625	-0.286119	-0.119994	-0.31362	0.0727442	-0.255293	-0.233934	-0.0101885	-0.372725	-0.465419	0.192839	-0.431321	-0.152752	-0.447994	-0.198015	-0.454805	-0.169753	-0.234201	-0.0574864	-0.778457
-0.53	-0.00909998	0.000386717		-0.53	0.500477	0.0235284	0.473703	-0.150241	-0.351589	0.38125	0.378878	-0.278552	0.422155	0.192876	0.107189	0.179033	0.105793	0.109739	0.328869	-0.0830357	0.39746	0.116766	0.100476	0.16643	-0.0420916	-0.144235	-0.0746073	-0.113058	-0.135811	-0.107294	-0.290922	-0.118567	-0.325729	0.129649	-0.251179	-0.252439	0.00308648	-0.380076	-0.448365	0.185861	-0.434675	-0.165109	-0.436415	-0.207281	-0.456977	-0.177125	-0.24808	-0.0591612	-0.785002
-0.52	-0.00928658	-6.50858e-05		-0.52	0.486908	0.0199743	0.504671	-0.15889	-0.339317	0.382162	0.384503	-0.287664	0.424503	0.198513	0.102653	0.185119	0.144181	0.121601	0.332777	-0.0727199	0.412643	0.112258	0.0929041	0.142081	-0.0641852	-0.148369	-0.105448	-0.112	-0.136138	-0.102799	-0.296235	-0.111838	-0.337928	0.18482	-0.24819	-0.269078	0.0180953	-0.3878	-0.42829	0.178505	-0.43731	-0.177754	-0.423175	-0.21634	-0.457501	-0.185755	-0.261034	-0.0617435	-0.789699
-0.51	-0.00944605	-0.000408414		-0.51	0.471015	0.0185099	0.53942	-0.164769	-0.32313	0.38224	0.389848	-0.291042	0.426855	0.203168	0.101784	0.190496	0.182539	0.133345	0.335435	-0.0620806	0.419081	0.105598	0.0876869	0.115264	-0.0848726	-0.152037	-0.132798	-0.114001	-0.135152	-0.101935	-0.302227	-0.10024	-0.350416	0.235264	-0.247115	-0.28313	0.0338247	-0.395921	-0.404206	0.171574	-0.439152	-0.190192	-0.410172	-0.225362	-0.45703	-0.195369	-0.2724	-0.0642525	-0.792211
-0.5	-0.00958155	-0.000664007		-0.5	0.456923	0.0211534	0.575397	-0.168499	-0.305015	0.383425	0.392802	-0.290873	0.428452	0.206754	0.104236	0.195278	0.219364	0.144763	0.337077	-0.0520975	0.41438	0.0970467	0.0824637	0.0884898	-0.104819	-0.155084	-0.156951	-0.118833	-0.13304	-0.104533	-0.309087	-0.0854419	-0.362571	0.278016	-0.248984	-0.294422	0.0495806	-0.404548	-0.375613	0.16627	-0.439516	-0.201782	-0.399139	-0.234427	-0.455825	-0.205474	-0.282481	-0.0665594	-0.792286
-0.49	-0.00968014	-0.000752769		-0.49	0.449088	0.0278041	0.611433	-0.169939	-0.283637	0.386171	0.394034	-0.289721	0.430404	0.209691	0.108832	0.199036	0.255094	0.155276	0.337853	-0.040913	0.397059	0.087623	0.0797183	0.0635699	-0.123931	-0.15735	-0.176248	-0.126107	-0.130467	-0.110993	-0.316967	-0.0699907	-0.373031	0.310601	-0.254225	-0.303402	0.0641035	-0.413974	-0.343599	0.162846	-0.440903	-0.211645	-0.391668	-0.243524	-0.454468	-0.215573	-0.290638	-0.0686842	-0.790325
-0.48	-0.00975227	-0.000709769		-0.48	0.450381	0.0382706	0.647027	-0.170204	-0.259595	0.391998	0.391502	-0.288384	0.432406	0.212962	0.116074	0.201656	0.287681	0.16447	0.337515	-0.0287512	0.368889	0.0783395	0.0752803	0.0430124	-0.143055	-0.158557	-0.190636	-0.135454	-0.127256	-0.12045	-0.325965	-0.0559211	-0.384577	0.330832	-0.262641	-0.310032	0.0767907	-0.424216	-0.309033	0.161679	-0.442713	-0.219488	-0.38918	-0.253165	-0.45315	-0.225201	-0.29653	-0.0706869	-0.78694
-0.47	-0.00977951	-0.000522849		-0.47	0.460146	0.0512991	0.681147	-0.170482	-0.232334	0.401513	0.386217	-0.289227	0.434379	0.216858	0.126066	0.203655	0.31725	0.171763	0.335938	-0.0142003	0.331221	0.0705699	0.0716911	0.0283406	-0.162572	-0.158297	-0.19976	-0.146596	-0.123784	-0.132565	-0.335831	-0.0452263	-0.395551	0.338655	-0.273498	-0.314477	0.0868331	-0.435378	-0.274055	0.161929	-0.444512	-0.225344	-0.39242	-0.263071	-0.452611	-0.23419	-0.300344	-0.0721205	-0.782532
-0.46	-0.00978259	-0.000227946		-0.46	0.47792	0.0672786	0.711845	-0.171777	-0.204147	0.417312	0.376538	-0.290938	0.437033	0.221763	0.13667	0.205693	0.345556	0.177114	0.332775	0.000642399	0.286498	0.06542	0.0663757	0.0209685	-0.184146	-0.157189	-0.204859	-0.158656	-0.120769	-0.145603	-0.346224	-0.0408478	-0.405722	0.332935	-0.28627	-0.317942	0.0936904	-0.447451	-0.244222	0.163729	-0.446033	-0.229514	-0.401246	-0.273406	-0.452913	-0.242258	-0.302742	-0.0732179	-0.777949
-0.45	-0.00975411	0.00018948		-0.45	0.501526	0.0835382	0.739333	-0.174507	-0.174961	0.439123	0.363913	-0.29076	0.441273	0.228052	0.147406	0.207929	0.371539	0.180552	0.327936	0.0179822	0.239449	0.0643834	0.0613834	0.0209865	-0.207969	-0.156128	-0.205225	-0.170913	-0.118859	-0.157694	-0.356632	-0.0443727	-0.415647	0.314813	-0.300168	-0.320973	0.0964164	-0.460242	-0.220731	0.1653	-0.447102	-0.232671	-0.415162	-0.284405	-0.454043	-0.249588	-0.303532	-0.0741608	-0.773552
-0.44	-0.00970552	0.000705373		-0.44	0.527133	0.100213	0.765215	-0.179246	-0.147162	0.467978	0.350699	-0.286042	0.44669	0.235737	0.159056	0.210995	0.39556	0.182438	0.321632	0.0326086	0.194047	0.0685076	0.0535126	0.0281067	-0.23342	-0.155704	-0.200786	-0.182379	-0.117985	-0.167309	-0.36664	-0.0552668	-0.426555	0.285087	-0.314328	-0.324698	0.094508	-0.473606	-0.203856	0.167101	-0.447069	-0.235575	-0.432757	-0.296187	-0.455858	-0.256394	-0.303803	-0.0754968	-0.769347
-0.43	-0.00963992	0.00131102		-0.43	0.55004	0.115261	0.788597	-0.185734	-0.122384	0.502557	0.338034	-0.277535	0.453403	0.244442	0.1714	0.214947	0.417434	0.183544	0.314915	0.0452327	0.151307	0.0779684	0.0458885	0.0407214	-0.260206	-0.157174	-0.191071	-0.192087	-0.119505	-0.173564	-0.375651	-0.0734525	-0.438157	0.243923	-0.328593	-0.33011	0.0873675	-0.487438	-0.195474	0.168521	-0.445116	-0.23908	-0.452143	-0.30875	-0.458213	-0.263098	-0.304116	-0.0771049	-0.765643
-0.42	-0.00957184	0.00193616		-0.42	0.566283	0.128324	0.811212	-0.193397	-0.0998049	0.540526	0.325575	-0.26853	0.460687	0.254195	0.183158	0.219813	0.438637	0.184498	0.308394	0.0538531	0.114124	0.0933089	0.037567	0.0575291	-0.287628	-0.161787	-0.176618	-0.198935	-0.123736	-0.174231	-0.383362	-0.0975906	-0.45049	0.193902	-0.342507	-0.338853	0.0748825	-0.501626	-0.195258	0.170302	-0.442234	-0.243439	-0.470807	-0.322367	-0.460539	-0.270095	-0.304755	-0.079654	-0.762765
-0.41	-0.00950609	0.00250745		-0.41	0.572715	0.136955	0.83374	-0.202242	-0.0803711	0.577317	0.31417	-0.263251	0.467687	0.264572	0.195463	0.225622	0.456825	0.185905	0.302335	0.0607678	0.0846299	0.113861	0.0300779	0.0757221	-0.314295	-0.170376	-0.15691	-0.202658	-0.131284	-0.168412	-0.389828	-0.125435	-0.463167	0.137411	-0.355697	-0.351558	0.0574108	-0.516188	-0.199343	0.170995	-0.4392	-0.248726	-0.486901	-0.336616	-0.462617	-0.277894	-0.305852	-0.0834227	-0.760759
-0.4	-0.00945771	0.00296662		-0.4	0.568577	0.141215	0.855408	-0.211199	-0.0636925	0.609754	0.303248	-0.265179	0.473008	0.27507	0.208758	0.232986	0.474389	0.187595	0.297465	0.0650557	0.0630169	0.137775	0.0226436	0.093117	-0.339433	-0.183552	-0.133691	-0.203509	-0.142395	-0.156872	-0.395358	-0.154859	-0.47634	0.0772757	-0.367871	-0.368898	0.0357277	-0.531092	-0.207585	0.170042	-0.435046	-0.254914	-0.498251	-0.350901	-0.464972	-0.286761	-0.308325	-0.0895247	-0.760063
-0.39	-0.00944846	0.0031921		-0.39	0.554619	0.138911	0.874025	-0.220229	-0.0492059	0.634302	0.290586	-0.279322	0.476065	0.284767	0.223017	0.240961	0.48819	0.189508	0.29313	0.0701557	0.0489934	0.162861	0.0177797	0.107563	-0.362232	-0.201961	-0.108706	-0.202296	-0.156905	-0.140282	-0.400234	-0.184343	-0.489548	0.0172834	-0.378842	-0.391057	0.0108824	-0.546397	-0.217582	0.16608	-0.430088	-0.261496	-0.503567	-0.364837	-0.467646	-0.297014	-0.311744	-0.0976652	-0.761185
-0.38	-0.00949246	0.00319347		-0.38	0.53295	0.129875	0.890083	-0.22847	-0.0341575	0.64889	0.27844	-0.305226	0.476317	0.292521	0.238021	0.24986	0.500432	0.19157	0.28874	0.0760795	0.042628	0.186641	0.0144941	0.117157	-0.38152	-0.225232	-0.0833139	-0.200177	-0.17368	-0.119965	-0.405016	-0.212705	-0.501188	-0.0377845	-0.388509	-0.418077	-0.0161744	-0.562285	-0.226328	0.158242	-0.424805	-0.267847	-0.502079	-0.377625	-0.470773	-0.308757	-0.316053	-0.108614	-0.763925
-0.37	-0.00961854	0.0029909		-0.37	0.509114	0.112552	0.902244	-0.237026	-0.021838	0.653246	0.266145	-0.340371	0.474487	0.297027	0.255111	0.25854	0.508848	0.193803	0.284025	0.0837994	0.0421764	0.206176	0.0142113	0.119871	-0.396191	-0.252551	-0.0589836	-0.199332	-0.191882	-0.0988294	-0.4101	-0.239408	-0.511939	-0.0849578	-0.397336	-0.448987	-0.0446621	-0.578959	-0.232467	0.14573	-0.417469	-0.273623	-0.494595	-0.388289	-0.474566	-0.321938	-0.321408	-0.122124	-0.768387
-0.36	-0.00984498	0.00257629		-0.36	0.487308	0.0873786	0.908749	-0.245378	-0.0102385	0.648586	0.255602	-0.37903	0.471101	0.297062	0.273192	0.265918	0.515393	0.196116	0.278406	0.0908582	0.0435781	0.21913	0.0171402	0.114583	-0.405742	-0.28297	-0.0378644	-0.2017	-0.209904	-0.0800972	-0.415629	-0.264044	-0.522499	-0.120482	-0.405889	-0.482213	-0.0741491	-0.596567	-0.235813	0.129242	-0.408178	-0.278587	-0.482359	-0.396063	-0.479074	-0.336445	-0.327463	-0.138871	-0.773852
-0.35	-0.0101794	0.00200322		-0.35	0.472313	0.054126	0.913133	-0.254491	2.70091e-05	0.636656	0.248955	-0.418711	0.46717	0.291609	0.292734	0.270751	0.518697	0.199732	0.271311	0.0968009	0.0431969	0.223893	0.024352	0.10048	-0.409598	-0.315156	-0.0209038	-0.20896	-0.225724	-0.0661162	-0.42179	-0.286354	-0.532494	-0.142551	-0.415251	-0.51661	-0.104616	-0.615245	-0.233051	0.110456	-0.397981	-0.282298	-0.467675	-0.400681	-0.483682	-0.352034	-0.333592	-0.157472	-0.780019
-0.34	-0.0106076	0.00140901		-0.34	0.467117	0.0132635	0.916622	-0.264372	0.0105924	0.61976	0.247331	-0.454228	0.464129	0.28034	0.313856	0.27427	0.521924	0.204528	0.263196	0.10096	0.0383565	0.219283	0.0357837	0.076703	-0.408842	-0.347428	-0.0106823	-0.222604	-0.238367	-0.0597727	-0.428645	-0.307009	-0.540752	-0.148278	-0.426662	-0.550396	-0.136606	-0.635138	-0.226462	0.091786	-0.386411	-0.284555	-0.453121	-0.401405	-0.488344	-0.368192	-0.340041	-0.177958	-0.785799
-0.33	-0.0111237	0.000790883		-0.33	0.475567	-0.0330725	0.918904	-0.275789	0.0193885	0.599395	0.247713	-0.483855	0.463226	0.263611	0.336245	0.276482	0.525174	0.210908	0.253413	0.100889	0.0250381	0.204794	0.0506347	0.0434111	-0.404227	-0.378101	-0.0076383	-0.243645	-0.246799	-0.0632767	-0.435933	-0.325705	-0.549967	-0.136963	-0.441301	-0.58222	-0.17032	-0.656077	-0.216128	0.0747726	-0.374563	-0.284962	-0.441794	-0.398028	-0.492772	-0.384286	-0.346917	-0.198879	-0.790454
-0.32	-0.011686	0.000208495		-0.32	0.497893	-0.0810257	0.922249	-0.287454	0.030815	0.577741	0.251745	-0.505916	0.465291	0.242114	0.359799	0.278803	0.53019	0.219115	0.241163	0.0958073	0.00146903	0.18036	0.067485	0.00138502	-0.397653	-0.405619	-0.0125259	-0.272055	-0.250549	-0.0776177	-0.443457	-0.343188	-0.559416	-0.109529	-0.45976	-0.610661	-0.205688	-0.67799	-0.20202	0.0604882	-0.363942	-0.28345	-0.435869	-0.390671	-0.49694	-0.399516	-0.353876	-0.21994	-0.792301
-0.31	-0.0122506	-0.000211273		-0.31	0.532975	-0.127497	0.927733	-0.298749	0.0439474	0.556719	0.257635	-0.521595	0.470307	0.217082	0.384786	0.2827	0.538839	0.229703	0.226411	0.0861055	-0.033082	0.146753	0.0845624	-0.0474581	-0.390843	-0.427724	-0.0253625	-0.307504	-0.249596	-0.102535	-0.450917	-0.359693	-0.567755	-0.0674369	-0.482339	-0.634942	-0.242351	-0.700775	-0.185779	0.049181	-0.354342	-0.279592	-0.437251	-0.379998	-0.50068	-0.413	-0.360912	-0.238973	-0.791187
-0.3	-0.0127868	-0.000451535		-0.3	0.575637	-0.168321	0.933369	-0.308683	0.0612627	0.540083	0.265014	-0.531417	0.478616	0.190173	0.409196	0.289062	0.551793	0.242206	0.208708	0.0718641	-0.0776889	0.105254	0.0992004	-0.101239	-0.385682	-0.442633	-0.0456636	-0.348971	-0.244871	-0.136448	-0.457848	-0.375664	-0.576226	-0.0115039	-0.508382	-0.653792	-0.279064	-0.724247	-0.170509	0.0404243	-0.346391	-0.273687	-0.44707	-0.366315	-0.503966	-0.424025	-0.367944	-0.255748	-0.785911
-0.29	-0.0132435	-0.000525427		-0.29	0.622728	-0.19828	0.938604	-0.316514	0.082153	0.528587	0.274748	-0.535377	0.48887	0.162963	0.431779	0.2974	0.568308	0.257267	0.187963	0.0521491	-0.132196	0.0579079	0.108973	-0.156126	-0.382302	-0.448782	-0.0708066	-0.394896	-0.237221	-0.175923	-0.464029	-0.390753	-0.586297	0.0534598	-0.537254	-0.666944	-0.313737	-0.748036	-0.155594	0.0322768	-0.340612	-0.266209	-0.465651	-0.350698	-0.506465	-0.432105	-0.374605	-0.269519	-0.777095
-0.28	-0.0135854	-0.000408689		-0.28	0.668277	-0.21411	0.944982	-0.321515	0.108398	0.524556	0.288172	-0.533837	0.499524	0.137095	0.451564	0.307848	0.586282	0.274411	0.164539	0.0296106	-0.193709	0.00814477	0.113378	-0.208698	-0.381904	-0.445136	-0.101118	-0.443276	-0.228172	-0.217312	-0.46927	-0.406097	-0.595178	0.123188	-0.567659	-0.673773	-0.344484	-0.772041	-0.142555	0.0244195	-0.336508	-0.25822	-0.492207	-0.334147	-0.508241	-0.436936	-0.380356	-0.280975	-0.764709
-0.27	-0.0137857	-0.000121672		-0.27	0.705737	-0.214217	0.95213	-0.323735	0.137188	0.527239	0.304616	-0.529134	0.508935	0.114451	0.466859	0.320901	0.606939	0.293327	0.139529	0.00511845	-0.259886	-0.0407462	0.109845	-0.255194	-0.384849	-0.430843	-0.134426	-0.491584	-0.219043	-0.256885	-0.47386	-0.421899	-0.604949	0.193881	-0.598896	-0.674895	-0.370146	-0.795728	-0.134366	0.0158729	-0.333592	-0.250978	-0.525617	-0.317811	-0.508888	-0.438781	-0.385302	-0.289603	-0.750282
-0.26	-0.0138222	0.000254485		-0.26	0.730553	-0.196003	0.960791	-0.323723	0.169875	0.533149	0.322976	-0.522698	0.516212	0.0967206	0.477054	0.336895	0.626306	0.313206	0.113633	-0.0191084	-0.3269	-0.084971	0.0987478	-0.293025	-0.390595	-0.406569	-0.170245	-0.536419	-0.212104	-0.290606	-0.478403	-0.439745	-0.616342	0.261909	-0.630296	-0.671136	-0.390102	-0.818642	-0.131578	0.00709197	-0.332073	-0.246327	-0.563523	-0.302506	-0.508381	-0.438082	-0.389196	-0.297416	-0.734204
-0.25	-0.0136778	0.000705348		-0.25	0.740443	-0.159614	0.969805	-0.321811	0.203935	0.536154	0.341811	-0.515987	0.519562	0.0853402	0.483825	0.356514	0.644021	0.333634	0.0878217	-0.0446396	-0.391862	-0.120651	0.0801298	-0.3194	-0.398201	-0.373415	-0.20681	-0.574502	-0.208327	-0.315943	-0.483354	-0.461456	-0.626586	0.321091	-0.661787	-0.663487	-0.403877	-0.840325	-0.135992	-0.00179029	-0.330805	-0.245644	-0.602902	-0.289364	-0.506545	-0.435551	-0.39153	-0.30514	-0.717468
-0.24	-0.0133733	0.00119759		-0.24	0.732099	-0.105642	0.981276	-0.318975	0.239312	0.533663	0.357323	-0.512318	0.518697	0.0816926	0.487816	0.379152	0.659652	0.35405	0.0632516	-0.0687438	-0.449268	-0.145018	0.0543104	-0.33378	-0.407761	-0.333084	-0.243049	-0.602934	-0.208866	-0.331751	-0.489119	-0.488296	-0.635129	0.367543	-0.692892	-0.653571	-0.411859	-0.860592	-0.149533	-0.0107074	-0.328495	-0.250671	-0.640688	-0.279336	-0.503636	-0.432189	-0.391924	-0.314129	-0.69984
-0.23	-0.0129285	0.0016307		-0.23	0.704815	-0.0364855	0.992723	-0.316143	0.274841	0.521468	0.368611	-0.513592	0.51329	0.086417	0.490046	0.403358	0.673555	0.374539	0.0409187	-0.0931562	-0.495281	-0.156922	0.0222642	-0.336172	-0.417104	-0.288329	-0.277422	-0.619136	-0.215795	-0.337907	-0.496642	-0.520121	-0.643354	0.397913	-0.723598	-0.642837	-0.414815	-0.878911	-0.172248	-0.0200393	-0.324541	-0.262491	-0.673632	-0.273533	-0.499606	-0.429324	-0.390438	-0.324603	-0.682328
-0.22	-0.0123926	0.00196435		-0.22	0.661126	0.0448414	0.999423	-0.313932	0.31273	0.49812	0.373277	-0.521537	0.502223	0.0993577	0.491931	0.426412	0.681767	0.394581	0.0215438	-0.119032	-0.525236	-0.155583	-0.0129322	-0.327969	-0.424936	-0.243055	-0.310815	-0.622042	-0.230392	-0.334944	-0.506366	-0.556463	-0.648404	0.410152	-0.753106	-0.632619	-0.412691	-0.89535	-0.202159	-0.0293617	-0.318087	-0.281869	-0.698494	-0.272946	-0.494854	-0.42808	-0.387091	-0.33802	-0.66449
-0.21	-0.0118406	0.00219425		-0.21	0.605101	0.13273	1	-0.313584	0.352578	0.466482	0.373477	-0.53974	0.48483	0.119649	0.494383	0.445851	0.685416	0.413598	0.0058267	-0.145936	-0.537002	-0.142274	-0.049812	-0.310831	-0.430219	-0.201326	-0.341936	-0.612276	-0.253459	-0.325519	-0.518491	-0.595831	-0.651958	0.400656	-0.780796	-0.624642	-0.405341	-0.909955	-0.236649	-0.0402027	-0.310444	-0.308996	-0.713397	-0.278426	-0.489641	-0.429916	-0.382778	-0.354135	-0.646779
-0.2	-0.0113451	0.00233731		-0.2	0.542721	0.221765	0.995396	-0.315543	0.395652	0.427856	0.367727	-0.568478	0.461714	0.14522	0.496715	0.460409	0.683264	0.431083	-0.00610077	-0.168861	-0.529734	-0.11995	-0.0858216	-0.287858	-0.432577	-0.16728	-0.372761	-0.591884	-0.286622	-0.312204	-0.533575	-0.636706	-0.6557	0.368811	-0.805759	-0.620092	-0.394314	-0.922907	-0.27097	-0.0524897	-0.302346	-0.343702	-0.71787	-0.290721	-0.484745	-0.435907	-0.378611	-0.374087	-0.62968
-0.19	-0.0109893	0.00237735		-0.19	0.481627	0.30358	0.984302	-0.319622	0.441062	0.382685	0.358485	-0.606061	0.432532	0.173123	0.499165	0.471052	0.673748	0.446642	-0.0154812	-0.18876	-0.505107	-0.0923204	-0.118035	-0.262567	-0.431039	-0.145539	-0.404984	-0.563749	-0.33019	-0.298513	-0.552208	-0.679222	-0.66042	0.313812	-0.82779	-0.619198	-0.381108	-0.933959	-0.300022	-0.0641596	-0.295677	-0.384809	-0.712721	-0.310434	-0.480641	-0.446829	-0.375461	-0.397996	-0.613645
-0.18	-0.0108498	0.00238265		-0.18	0.431329	0.371124	0.9683	-0.325615	0.488527	0.332216	0.346622	-0.652811	0.398492	0.200043	0.501505	0.479396	0.656137	0.458729	-0.0237723	-0.200709	-0.465679	-0.063796	-0.145657	-0.23884	-0.427154	-0.139657	-0.43838	-0.53248	-0.38185	-0.287415	-0.57448	-0.724181	-0.665188	0.235219	-0.847012	-0.623081	-0.367262	-0.943193	-0.32005	-0.0744792	-0.290257	-0.430834	-0.69986	-0.337349	-0.478393	-0.462901	-0.373388	-0.427212	-0.598495
-0.17	-0.0110034	0.0024042		-0.17	0.397285	0.417591	0.951812	-0.333435	0.53267	0.278645	0.336644	-0.699199	0.361752	0.222476	0.502699	0.487207	0.630153	0.466563	-0.0333629	-0.200983	-0.417254	-0.039954	-0.167333	-0.220968	-0.421879	-0.152092	-0.472445	-0.502416	-0.440252	-0.283	-0.6004	-0.772362	-0.67055	0.133821	-0.864441	-0.6319	-0.355213	-0.950439	-0.329011	-0.0826415	-0.288708	-0.479694	-0.683163	-0.371341	-0.47894	-0.484067	-0.371719	-0.462427	-0.584451
-0.16	-0.0115022	0.00248772		-0.16	0.381912	0.436441	0.935703	-0.341697	0.571557	0.221444	0.328871	-0.736549	0.324613	0.236742	0.502324	0.494766	0.595717	0.469661	-0.0466855	-0.192482	-0.361083	-0.0257669	-0.183506	-0.213616	-0.416632	-0.184249	-0.509463	-0.478006	-0.50286	-0.288119	-0.629923	-0.823694	-0.673613	0.011928	-0.881184	-0.64418	-0.347495	-0.9554	-0.325537	-0.0859445	-0.287858	-0.528785	-0.66674	-0.411992	-0.48312	-0.50942	-0.36899	-0.504801	-0.570665
-0.15	-0.0123909	0.00268399		-0.15	0.384768	0.423263	0.919804	-0.350594	0.601814	0.167255	0.329095	-0.758234	0.28814	0.23994	0.49972	0.499804	0.552228	0.466747	-0.0660096	-0.179358	-0.298907	-0.0258366	-0.195594	-0.220963	-0.412677	-0.236017	-0.54794	-0.463175	-0.566837	-0.306136	-0.662641	-0.876438	-0.674281	-0.12528	-0.898641	-0.660125	-0.345595	-0.957967	-0.312389	-0.0844751	-0.288286	-0.575366	-0.654608	-0.458166	-0.49122	-0.537899	-0.364714	-0.553207	-0.555709
-0.14	-0.0136841	0.00308683		-0.14	0.400979	0.376366	0.901688	-0.360565	0.622063	0.120975	0.337493	-0.759481	0.253432	0.229575	0.493009	0.499196	0.499908	0.455886	-0.0930649	-0.165048	-0.235464	-0.0433804	-0.205665	-0.245595	-0.412375	-0.305454	-0.587681	-0.461627	-0.629929	-0.338182	-0.697758	-0.925887	-0.670977	-0.271905	-0.917141	-0.678597	-0.350311	-0.958299	-0.292703	-0.0801843	-0.288745	-0.617198	-0.64963	-0.508194	-0.503332	-0.567917	-0.358543	-0.606265	-0.537962
-0.13	-0.0153754	0.00371789		-0.13	0.42148	0.295514	0.879993	-0.371754	0.629393	0.0875938	0.353506	-0.735867	0.219772	0.204007	0.481106	0.490849	0.438986	0.436363	-0.129377	-0.156676	-0.174167	-0.0806547	-0.216655	-0.289062	-0.416699	-0.389442	-0.62899	-0.475496	-0.691375	-0.385809	-0.734141	-0.966335	-0.664301	-0.419914	-0.93657	-0.697676	-0.361954	-0.956446	-0.271845	-0.0753728	-0.289802	-0.652559	-0.65495	-0.560832	-0.518696	-0.597923	-0.351537	-0.660318	-0.515614
-0.12	-0.0174078	0.00452129		-0.12	0.438975	0.183198	0.853383	-0.384784	0.626578	0.0656981	0.372709	-0.695242	0.185579	0.162426	0.463215	0.474299	0.370699	0.407538	-0.175264	-0.160429	-0.116832	-0.137881	-0.232011	-0.351367	-0.426313	-0.483751	-0.672068	-0.50636	-0.749279	-0.447968	-0.770965	-0.992278	-0.655664	-0.562627	-0.955707	-0.715027	-0.379911	-0.952107	-0.252692	-0.072605	-0.288667	-0.680183	-0.671419	-0.61332	-0.536	-0.625995	-0.345476	-0.71099	-0.487261
-0.11	-0.0197122	0.00540248		-0.11	0.447553	0.046288	0.820641	-0.400169	0.612061	0.0543493	0.391108	-0.644258	0.147834	0.105342	0.436945	0.450992	0.29465	0.368039	-0.231383	-0.177203	-0.0697666	-0.214263	-0.255963	-0.43009	-0.44214	-0.583107	-0.712934	-0.554227	-0.802631	-0.521861	-0.807	-1	-0.647326	-0.691709	-0.972795	-0.729708	-0.40235	-0.945	-0.241348	-0.0760595	-0.287405	-0.700119	-0.698866	-0.662906	-0.553334	-0.650351	-0.342006	-0.75301	-0.45241
-0.1	-0.0221972	0.00626968		-0.1	0.438821	-0.10785	0.779443	-0.417962	0.586423	0.0440141	0.399729	-0.59194	0.103549	0.0344195	0.400268	0.422656	0.21163	0.317693	-0.297575	-0.207076	-0.0369791	-0.307118	-0.291677	-0.521001	-0.465493	-0.682385	-0.751224	-0.617496	-0.850666	-0.603416	-0.841061	-0.988363	-0.638256	-0.803548	-0.986229	-0.739458	-0.426388	-0.934429	-0.23956	-0.0884994	-0.28448	-0.713152	-0.735991	-0.706846	-0.568389	-0.669259	-0.341182	-0.782436	-0.411272
-0.09	-0.0247543	0.00701482		-0.09	0.407679	-0.269404	0.729401	-0.437908	0.548752	0.026756	0.395257	-0.54778	0.0508754	-0.0475598	0.351367	0.389077	0.121827	0.25704	-0.372734	-0.249564	-0.0167288	-0.412884	-0.342454	-0.619142	-0.496042	-0.776094	-0.785092	-0.692195	-0.892784	-0.688446	-0.872079	-0.960248	-0.629869	-0.892808	-0.995287	-0.743245	-0.448946	-0.919777	-0.250035	-0.111211	-0.279446	-0.720273	-0.781033	-0.742326	-0.578636	-0.68139	-0.343119	-0.795878	-0.364264
-0.08	-0.0272634	0.0074905		-0.08	0.348498	-0.427452	0.665443	-0.45993	0.500965	-0.0050818	0.375743	-0.517383	-0.0124576	-0.136617	0.287993	0.347003	0.0246548	0.186284	-0.454814	-0.302021	-0.00911545	-0.526599	-0.407777	-0.71819	-0.534507	-0.859258	-0.814624	-0.772784	-0.927673	-0.771184	-0.899646	-0.919932	-0.621681	-0.956715	-0.99966	-0.741075	-0.46645	-0.900454	-0.27194	-0.143832	-0.271685	-0.723138	-0.829666	-0.766034	-0.581737	-0.68545	-0.346687	-0.792263	-0.31179
-0.07	-0.029606	0.00759916		-0.07	0.255922	-0.572086	0.584364	-0.483303	0.440601	-0.0530315	0.339858	-0.505801	-0.0872412	-0.228235	0.209493	0.291219	-0.0787568	0.105299	-0.542122	-0.362092	-0.0143533	-0.642061	-0.488767	-0.810922	-0.581503	-0.926972	-0.838726	-0.851924	-0.955565	-0.84647	-0.923089	-0.872724	-0.611769	-0.992388	-1	-0.733596	-0.475244	-0.876474	-0.305264	-0.186066	-0.260856	-0.723605	-0.877365	-0.776229	-0.575531	-0.680897	-0.350441	-0.771485	-0.253944
-0.06	-0.0316554	0.00729773		-0.06	0.126692	-0.694522	0.481069	-0.507491	0.368202	-0.118354	0.286188	-0.511656	-0.173263	-0.317442	0.11626	0.216913	-0.188476	0.0151624	-0.630962	-0.430247	-0.0315371	-0.752453	-0.579615	-0.891254	-0.636322	-0.975143	-0.860407	-0.92148	-0.976756	-0.910222	-0.94243	-0.823279	-0.598148	-1	-0.997317	-0.721765	-0.473019	-0.848093	-0.347141	-0.236295	-0.246123	-0.723068	-0.918422	-0.771254	-0.558336	-0.667785	-0.354052	-0.734736	-0.190347
-0.05	-0.0332494	0.0065647		-0.05	-0.0340448	-0.78776	0.356524	-0.532286	0.282617	-0.198626	0.213913	-0.535681	-0.269813	-0.399946	0.00995476	0.122757	-0.302634	-0.0835708	-0.717368	-0.507656	-0.0620452	-0.85016	-0.676053	-0.953117	-0.697739	-1	-0.881176	-0.973509	-0.991581	-0.95842	-0.957985	-0.774423	-0.582101	-0.97756	-0.990763	-0.705785	-0.457961	-0.815202	-0.395215	-0.293107	-0.227681	-0.721813	-0.946157	-0.749875	-0.52895	-0.646252	-0.357694	-0.68367	-0.120733
-0.04	-0.0341624	0.00538124		-0.04	-0.216561	-0.8474	0.212193	-0.557094	0.190136	-0.292641	0.126793	-0.581612	-0.376765	-0.472605	-0.107259	0.011405	-0.420573	-0.191109	-0.798342	-0.592152	-0.108117	-0.927695	-0.771185	-0.990235	-0.761318	-0.998612	-0.900557	-1	-0.998758	-0.989112	-0.967761	-0.725722	-0.559811	-0.927483	-0.978075	-0.684341	-0.429058	-0.776503	-0.444942	-0.353924	-0.203193	-0.718269	-0.951205	-0.708404	-0.485557	-0.616143	-0.360252	-0.62065	-0.0441916
-0.03	-0.0342257	0.00374443		-0.03	-0.406071	-0.869346	0.0556211	-0.581137	0.0915525	-0.398533	0.0213722	-0.650505	-0.490331	-0.532649	-0.231561	-0.11134	-0.537241	-0.306103	-0.870462	-0.682001	-0.166788	-0.978752	-0.857825	-1	-0.824252	-0.969468	-0.91649	-0.99599	-1	-1	-0.971037	-0.678166	-0.530523	-0.851865	-0.956965	-0.656397	-0.387264	-0.731674	-0.49227	-0.415001	-0.17231	-0.710997	-0.927975	-0.6473	-0.427766	-0.57848	-0.36095	-0.548007	0.0379827
-0.02	-0.0333353	0.00167271		-0.02	-0.582041	-0.849933	-0.108419	-0.603495	-0.0071863	-0.514088	-0.102381	-0.735298	-0.60656	-0.577701	-0.360593	-0.238953	-0.650002	-0.425777	-0.929296	-0.77308	-0.23557	-1	-0.927877	-0.9823	-0.882496	-0.913391	-0.928495	-0.959712	-0.995921	-0.989602	-0.967196	-0.633112	-0.49635	-0.755871	-0.925337	-0.621894	-0.335343	-0.680123	-0.531879	-0.472199	-0.136821	-0.698102	-0.87277	-0.567824	-0.356732	-0.534619	-0.358712	-0.468031	0.122742
-0.01	-0.0313994	-0.000710016		-0.01	-0.726218	-0.789774	-0.268638	-0.622976	-0.096214	-0.635243	-0.240522	-0.82814	-0.718129	-0.606331	-0.489859	-0.366479	-0.753122	-0.546386	-0.971965	-0.857769	-0.310236	-0.989467	-0.977223	-0.938276	-0.932173	-0.833121	-0.93352	-0.892365	-0.986755	-0.957636	-0.955111	-0.592173	-0.457887	-0.642085	-0.880807	-0.579694	-0.278233	-0.620738	-0.555793	-0.51931	-0.0963126	-0.67621	-0.784577	-0.472079	-0.274005	-0.485418	-0.350233	-0.383513	0.205143
0	-0.0284192	-0.00318601		0	-0.826244	-0.69036	-0.419242	-0.637445	-0.167688	-0.753128	-0.382805	-0.916571	-0.817971	-0.618176	-0.615054	-0.491274	-0.843492	-0.662967	-0.996582	-0.927372	-0.38418	-0.949166	-1	-0.872303	-0.968198	-0.73331	-0.926783	-0.797678	-0.972656	-0.905041	-0.93324	-0.557474	-0.413653	-0.517881	-0.824123	-0.529361	-0.220483	-0.553807	-0.557597	-0.55006	-0.0512733	-0.642417	-0.665618	-0.363678	-0.182762	-0.432138	-0.332325	-0.296508	0.281392
0.01	-0.0245745	-0.00543057		0.01	-0.876136	-0.553488	-0.553353	-0.645651	-0.222689	-0.856266	-0.528898	-0.978263	-0.898624	-0.612155	-0.72956	-0.611436	-0.913768	-0.768679	-1	-0.976146	-0.455281	-0.884292	-0.993877	-0.792763	-0.992186	-0.621503	-0.909148	-0.684651	-0.957039	-0.832815	-0.904803	-0.532397	-0.367557	-0.387264	-0.758289	-0.474733	-0.167397	-0.4816	-0.53149	-0.562155	-0.00718926	-0.596416	-0.525473	-0.253162	-0.0890899	-0.377065	-0.304142	-0.209722	0.34609
0.02	-0.0199601	-0.00709656		0.02	-0.875268	-0.389825	-0.666027	-0.646589	-0.257483	-0.934372	-0.667448	-1	-0.956437	-0.590249	-0.82853	-0.723778	-0.963627	-0.857781	-0.981347	-1	-0.525395	-0.80177	-0.960384	-0.705925	-1	-0.505443	-0.883226	-0.561337	-0.938716	-0.745156	-0.869654	-0.515283	-0.320603	-0.257157	-0.685028	-0.416492	-0.122591	-0.404517	-0.476905	-0.55503	0.0359801	-0.535042	-0.371249	-0.144553	0.00266314	-0.32059	-0.264481	-0.125165	0.397448
0.03	-0.0146593	-0.00790312		0.03	-0.830087	-0.213058	-0.752151	-0.639818	-0.272473	-0.982353	-0.78683	-0.978029	-0.989315	-0.556267	-0.906702	-0.823399	-0.991476	-0.926748	-0.942248	-0.999575	-0.595123	-0.708737	-0.900848	-0.618194	-0.989729	-0.392746	-0.84747	-0.435636	-0.916361	-0.64757	-0.827656	-0.500402	-0.270399	-0.131209	-0.605121	-0.35504	-0.0882353	-0.323052	-0.393599	-0.528943	0.0785975	-0.454863	-0.20964	-0.0413059	0.0896894	-0.262041	-0.213385	-0.0456411	0.437434
0.04	-0.00884355	-0.00779397		0.04	-0.747749	-0.0372849	-0.81281	-0.625599	-0.274787	-1	-0.880193	-0.917121	-1	-0.515429	-0.961804	-0.904025	-1	-0.973546	-0.885553	-0.9774	-0.666238	-0.61452	-0.819881	-0.536467	-0.961074	-0.290511	-0.803063	-0.315316	-0.888871	-0.546537	-0.779006	-0.480519	-0.218159	-0.0167716	-0.520057	-0.291589	-0.063366	-0.238449	-0.291054	-0.487625	0.120356	-0.354735	-0.0475308	0.0531469	0.169062	-0.201243	-0.153349	0.0270633	0.470355
0.05	-0.00271985	-0.00687022		0.05	-0.637683	0.122115	-0.84693	-0.60559	-0.267878	-0.994188	-0.947506	-0.823883	-0.992593	-0.473283	-0.992159	-0.960538	-0.990252	-0.997753	-0.815678	-0.941623	-0.739221	-0.527297	-0.724612	-0.466614	-0.915719	-0.204908	-0.754332	-0.207712	-0.855411	-0.44964	-0.724625	-0.446959	-0.165743	0.0846009	-0.430362	-0.228152	-0.0469351	-0.151368	-0.178117	-0.434399	0.161337	-0.234856	0.109249	0.135936	0.239455	-0.137744	-0.0869995	0.0905076	0.49971
0.06	0.00352351	-0.0053698		0.06	-0.510558	0.247897	-0.859352	-0.581427	-0.256624	-0.97423	-0.98645	-0.715527	-0.972171	-0.436697	-1	-0.991425	-0.967867	-1	-0.739649	-0.899539	-0.811619	-0.454302	-0.622194	-0.412253	-0.853615	-0.140124	-0.702572	-0.117323	-0.813245	-0.362565	-0.66337	-0.391359	-0.114456	0.168072	-0.336354	-0.163581	-0.036397	-0.0619133	-0.0688194	-0.369799	0.202431	-0.0960517	0.257675	0.208167	0.301844	-0.0706716	-0.0160655	0.145168	0.529339
0.07	0.00961827	-0.00365141		0.07	-0.376529	0.331047	-0.855551	-0.556672	-0.244011	-0.950316	-1	-0.607318	-0.943782	-0.411037	-0.988247	-1	-0.935154	-0.982507	-0.664455	-0.859671	-0.878495	-0.401693	-0.519947	-0.378001	-0.779144	-0.0992186	-0.647179	-0.0485352	-0.76217	-0.29025	-0.596096	-0.309524	-0.0656889	0.232705	-0.239983	-0.0985838	-0.0287244	0.0283803	0.0317017	-0.295042	0.242333	0.0572079	0.393829	0.267899	0.356864	6.44916e-05	0.057618	0.192098	0.561909
0.08	0.015306	-0.00207508		0.08	-0.248859	0.365039	-0.839097	-0.535139	-0.234312	-0.92889	-0.996308	-0.510051	-0.912771	-0.400523	-0.960873	-0.992096	-0.897084	-0.94725	-0.596547	-0.825946	-0.933978	-0.374151	-0.425967	-0.366966	-0.697689	-0.0834257	-0.593131	-0.00430535	-0.702129	-0.23555	-0.523854	-0.20217	-0.0210602	0.277261	-0.144742	-0.0335935	-0.0201616	0.117939	0.114227	-0.210238	0.280775	0.218265	0.513973	0.313523	0.405342	0.0739561	0.133518	0.234288	0.597189
0.09	0.020413	-0.000834481		0.09	-0.141914	0.346778	-0.813711	-0.521195	-0.230801	-0.911373	-0.981978	-0.433935	-0.882986	-0.408023	-0.920874	-0.973894	-0.854885	-0.897571	-0.541893	-0.803114	-0.973906	-0.373459	-0.344682	-0.380068	-0.614726	-0.0924905	-0.54233	0.0144259	-0.633352	-0.199031	-0.448024	-0.0726679	0.0202998	0.302218	-0.0539979	0.0318297	-0.00691779	0.20524	0.178514	-0.116277	0.316043	0.379385	0.615853	0.344609	0.448629	0.150899	0.211447	0.275438	0.633861
0.1	0.0248279	6.30991e-06		0.1	-0.0665292	0.278159	-0.783768	-0.517774	-0.235847	-0.897317	-0.961502	-0.388442	-0.857574	-0.43462	-0.872476	-0.949527	-0.812054	-0.836869	-0.504094	-0.790743	-0.996774	-0.39951	-0.279613	-0.416262	-0.535429	-0.124638	-0.494681	0.0090276	-0.555934	-0.177736	-0.369874	0.0707085	0.0592932	0.307427	0.0291062	0.098739	0.0141004	0.288685	0.224557	-0.0162517	0.348008	0.53308	0.698208	0.362274	0.48843	0.230568	0.290566	0.319235	0.670779
0.11	0.0285189	0.000389141		0.11	-0.0294967	0.165864	-0.746978	-0.527637	-0.248977	-0.887027	-0.937779	-0.377883	-0.838738	-0.479529	-0.817886	-0.920402	-0.77059	-0.769628	-0.486246	-0.788945	-1	-0.449509	-0.23088	-0.472825	-0.464249	-0.175979	-0.450101	-0.0170225	-0.470398	-0.16996	-0.29033	0.217922	0.0999107	0.295317	0.102643	0.166421	0.045651	0.366965	0.256621	0.085485	0.379254	0.672238	0.761905	0.36822	0.526091	0.312667	0.369655	0.367023	0.707258
0.12	0.0315187	0.000403278		0.12	-0.0328689	0.016635	-0.705464	-0.551066	-0.273716	-0.879886	-0.914623	-0.39922	-0.828049	-0.540394	-0.758043	-0.88484	-0.731811	-0.699167	-0.488705	-0.794313	-0.985553	-0.518246	-0.197211	-0.544242	-0.404848	-0.241544	-0.408228	-0.0585147	-0.377585	-0.170755	-0.210933	0.358557	0.143015	0.268741	0.165481	0.233795	0.0892566	0.439401	0.275008	0.185292	0.409912	0.790872	0.809119	0.365344	0.563114	0.396305	0.446371	0.419069	0.741794
0.13	0.0339024	0.000146371		0.13	-0.0707006	-0.15856	-0.662184	-0.586954	-0.308633	-0.875694	-0.892072	-0.447732	-0.825512	-0.61319	-0.693585	-0.841627	-0.694357	-0.628344	-0.510536	-0.80669	-0.958021	-0.59868	-0.175435	-0.62319	-0.357813	-0.315457	-0.365772	-0.108884	-0.278994	-0.175283	-0.133146	0.482911	0.188743	0.229233	0.218125	0.30023	0.145022	0.505525	0.282118	0.278521	0.441389	0.884251	0.843496	0.357723	0.60018	0.480282	0.518072	0.474267	0.774092
0.14	0.0357718	-0.000378904		0.14	-0.132827	-0.346734	-0.615496	-0.633071	-0.352997	-0.874551	-0.869753	-0.517297	-0.83071	-0.692537	-0.626468	-0.79087	-0.660161	-0.55808	-0.548678	-0.82535	-0.921037	-0.682151	-0.162488	-0.70177	-0.322136	-0.390567	-0.321081	-0.160775	-0.176686	-0.178575	-0.0580122	0.582192	0.237156	0.183532	0.261901	0.364487	0.211673	0.565438	0.279181	0.363267	0.475224	0.950464	0.869194	0.349439	0.638106	0.562805	0.58305	0.530041	0.804633
0.15	0.0372555	-0.00120781		0.15	-0.207305	-0.533523	-0.566662	-0.686911	-0.40673	-0.875807	-0.846824	-0.597015	-0.841004	-0.772599	-0.557542	-0.734304	-0.628355	-0.48958	-0.599869	-0.846983	-0.877833	-0.75939	-0.153503	-0.771428	-0.295446	-0.459279	-0.272325	-0.206772	-0.0720372	-0.176435	0.0139576	0.651712	0.287127	0.135577	0.299388	0.424941	0.287023	0.619772	0.268554	0.440878	0.511724	0.988579	0.890158	0.344655	0.676968	0.641975	0.640729	0.584544	0.833448
0.16	0.0385093	-0.002206		0.16	-0.282094	-0.705385	-0.517325	-0.745487	-0.468943	-0.873999	-0.822376	-0.673777	-0.853462	-0.847513	-0.488303	-0.673359	-0.596469	-0.423395	-0.657308	-0.869992	-0.833288	-0.821277	-0.146345	-0.82398	-0.274391	-0.514619	-0.216845	-0.240378	0.0327423	-0.163238	0.0817793	0.689167	0.33517	0.0904827	0.333322	0.482447	0.368058	0.669295	0.255228	0.512966	0.549284	1	0.909649	0.347218	0.716658	0.715791	0.691879	0.636318	0.860236
0.17	0.0396867	-0.00335299		0.17	-0.349081	-0.847459	-0.463913	-0.804913	-0.536161	-0.864721	-0.793634	-0.74059	-0.863414	-0.911614	-0.420955	-0.610647	-0.563799	-0.359868	-0.715304	-0.89223	-0.790332	-0.860167	-0.136911	-0.852302	-0.25407	-0.55009	-0.153298	-0.256165	0.136437	-0.135526	0.146006	0.695032	0.381071	0.0525455	0.366912	0.537597	0.451902	0.714849	0.244742	0.58047	0.588714	0.987874	0.929609	0.359863	0.75633	0.78266	0.738548	0.685637	0.88525
0.18	0.0409504	-0.00458977		0.18	-0.401624	-0.94862	-0.406035	-0.862129	-0.608599	-0.84276	-0.75958	-0.791557	-0.865932	-0.960347	-0.357317	-0.546612	-0.530472	-0.299416	-0.767332	-0.909413	-0.75056	-0.870644	-0.122064	-0.851304	-0.23096	-0.56006	-0.0816213	-0.25017	0.237751	-0.0899867	0.20748	0.672448	0.424613	0.0289486	0.403058	0.591322	0.535419	0.757097	0.245351	0.644698	0.627826	0.956917	0.949817	0.384229	0.795426	0.841398	0.782218	0.733533	0.908372
0.19	0.0424377	-0.00577375		0.19	-0.435141	-1	-0.345495	-0.913427	-0.681675	-0.807956	-0.720125	-0.819792	-0.856737	-0.990465	-0.297777	-0.481445	-0.492746	-0.243316	-0.80724	-0.917111	-0.712381	-0.849976	-0.100576	-0.818085	-0.201804	-0.541395	-0.000345551	-0.220724	0.336371	-0.0245282	0.267207	0.627366	0.467126	0.0194235	0.444444	0.644643	0.615981	0.796602	0.264183	0.705805	0.667199	0.912046	0.96912	0.421204	0.8329	0.891198	0.82408	0.781467	0.929147
0.2	0.044243	-0.00674586		0.2	-0.446303	-0.997384	-0.282473	-0.955598	-0.754388	-0.760525	-0.674951	-0.824677	-0.833112	-1	-0.242749	-0.415129	-0.450618	-0.192107	-0.829376	-0.915321	-0.673099	-0.798459	-0.0717399	-0.752192	-0.164248	-0.493065	0.0895191	-0.168576	0.430601	0.0600597	0.32603	0.566705	0.509677	0.026647	0.492452	0.698493	0.691415	0.833642	0.306682	0.761788	0.706415	0.859075	0.985635	0.470095	0.867781	0.931642	0.864312	0.829356	0.947424
0.21	0.0463975	-0.00747427		0.21	-0.433913	-0.939006	-0.220726	-0.985084	-0.823704	-0.70671	-0.624335	-0.81044	-0.793619	-0.988507	-0.193722	-0.349614	-0.40647	-0.14556	-0.830738	-0.900889	-0.632113	-0.719158	-0.0349871	-0.65558	-0.116618	-0.416252	0.18641	-0.0964118	0.520071	0.160589	0.385489	0.499533	0.553755	0.0509283	0.547618	0.751666	0.75923	0.8682	0.373289	0.811365	0.74662	0.803268	0.996721	0.529219	0.899227	0.962598	0.901811	0.877271	0.963219
0.22	0.0488744	-0.00784187		0.22	-0.395757	-0.828998	-0.161393	-1	-0.885808	-0.650451	-0.569499	-0.781354	-0.738738	-0.957032	-0.151128	-0.286386	-0.361523	-0.104193	-0.808862	-0.872966	-0.586272	-0.617405	0.00719342	-0.53338	-0.0595201	-0.314013	0.28813	-0.00857646	0.603551	0.272175	0.445848	0.434939	0.599422	0.0910614	0.60866	0.803658	0.817279	0.90006	0.46008	0.855735	0.785814	0.748811	1	0.596132	0.926697	0.98414	0.935078	0.92221	0.976133
0.23	0.0515655	-0.00782201		0.23	-0.33462	-0.673795	-0.103969	-0.99902	-0.936827	-0.597747	-0.512554	-0.742507	-0.670742	-0.907813	-0.115884	-0.228352	-0.316346	-0.0687261	-0.763538	-0.83193	-0.533731	-0.499873	0.0511981	-0.392659	0.0053819	-0.192155	0.393184	0.0886347	0.680701	0.387334	0.507071	0.382356	0.645421	0.142508	0.673525	0.852361	0.864939	0.928855	0.559482	0.894758	0.824948	0.699041	0.994513	0.66789	0.949683	0.996421	0.962806	0.95998	0.986056
0.24	0.0543185	-0.00744582		0.24	-0.255752	-0.483364	-0.0501842	-0.98264	-0.975231	-0.550546	-0.453649	-0.700358	-0.592212	-0.844258	-0.0882438	-0.177414	-0.274309	-0.0391218	-0.697394	-0.778752	-0.474455	-0.374416	0.0940265	-0.241295	0.075551	-0.0570643	0.497265	0.188361	0.750084	0.497926	0.568543	0.348978	0.688071	0.203188	0.738382	0.895855	0.902378	0.95385	0.662834	0.928323	0.861632	0.655929	0.979137	0.740446	0.967951	1	0.983265	0.986435	0.993201
0.25	0.0569678	-0.00680288		0.25	-0.167703	-0.271156	0.00135517	-0.952412	-0.99671	-0.511305	-0.394099	-0.661257	-0.506527	-0.770516	-0.0694129	-0.13434	-0.236782	-0.0147672	-0.614029	-0.715278	-0.41052	-0.248602	0.131391	-0.0889443	0.147581	0.0836338	0.598466	0.283935	0.811406	0.596723	0.629324	0.339673	0.726347	0.269526	0.799028	0.932463	0.930436	0.974167	0.75954	0.957092	0.89483	0.620313	0.95368	0.810122	0.981592	0.995672	0.995698	1	0.997638
0.26	0.0593283	-0.00595581		0.26	-0.079796	-0.0531934	0.0520498	-0.911641	-1	-0.479895	-0.337969	-0.629568	-0.417786	-0.691064	-0.0576407	-0.0985276	-0.203924	0.00367204	-0.518388	-0.643504	-0.340779	-0.129877	0.159039	0.055459	0.216267	0.22234	0.693337	0.369239	0.863819	0.677503	0.687634	0.355266	0.759204	0.337453	0.850999	0.961666	0.951355	0.989066	0.842831	0.980116	0.922839	0.591778	0.918469	0.873247	0.990868	0.984462	1	0.998569	0.999831
0.27	0.0612367	-0.00501907		0.27	-0.00134485	0.156574	0.0959952	-0.86469	-0.987112	-0.456759	-0.285854	-0.608175	-0.329263	-0.610556	-0.0523682	-0.0692979	-0.174747	0.0165106	-0.41689	-0.567685	-0.266074	-0.0246073	0.174822	0.183925	0.277558	0.351341	0.780105	0.438703	0.907495	0.73522	0.742397	0.393494	0.78696	0.401751	0.890615	0.982475	0.967437	0.997787	0.909582	0.994835	0.946297	0.569284	0.874367	0.926301	0.996404	0.967522	0.995947	0.983111	1
0.28	0.0625636	-0.00403443		0.28	0.0609587	0.343051	0.131843	-0.815727	-0.957674	-0.441147	-0.238151	-0.598295	-0.244961	-0.533158	-0.0519312	-0.0454251	-0.15049	0.0249157	-0.316046	-0.492425	-0.1857	0.0621548	0.177979	0.289624	0.32862	0.464553	0.8548	0.488664	0.941399	0.767693	0.792345	0.44773	0.811772	0.458729	0.914802	0.995456	0.980092	1	0.957604	1	0.965163	0.550812	0.822206	0.966257	0.999124	0.946149	0.983769	0.956184	0.998122
0.29	0.0632023	-0.00309546		0.29	0.102031	0.493942	0.16109	-0.769151	-0.91388	-0.432583	-0.194482	-0.600173	-0.168623	-0.462169	-0.0560032	-0.0258982	-0.131555	0.0297658	-0.22064	-0.420664	-0.101735	0.127165	0.16917	0.367408	0.36668	0.556512	0.916088	0.517162	0.966663	0.773815	0.836247	0.509696	0.834242	0.505056	0.922356	1	0.989869	0.995852	0.986748	0.994524	0.979557	0.534492	0.764475	0.991316	1	0.921301	0.964439	0.921025	0.993579
0.3	0.0630992	-0.00227964		0.3	0.120679	0.601984	0.182327	-0.728556	-0.85986	-0.427893	-0.156078	-0.610743	-0.103386	-0.400154	-0.0620788	-0.010304	-0.117297	0.0310749	-0.136233	-0.354962	-0.017827	0.16856	0.1501	0.415271	0.39	0.623795	0.961506	0.52367	0.983877	0.755254	0.873529	0.569996	0.855786	0.536986	0.913228	0.996217	0.996791	0.985769	1	0.978257	0.989787	0.517827	0.703771	1	0.999872	0.893664	0.938686	0.879015	0.985956
0.31	0.0622435	-0.00160887		0.31	0.117075	0.662086	0.197732	-0.696411	-0.79713	-0.423148	-0.120187	-0.625619	-0.0508223	-0.348491	-0.0693833	0.00197913	-0.106581	0.0301329	-0.0661667	-0.299175	0.0620805	0.186816	0.124412	0.432656	0.399502	0.664306	0.989994	0.509369	0.993938	0.714248	0.904223	0.619697	0.876939	0.552035	0.888387	0.983936	1	0.970576	0.99739	0.952733	0.996414	0.499102	0.643645	0.99198	0.999421	0.863741	0.907198	0.833051	0.974802
0.32	0.0606635	-0.00104181		0.32	0.0914612	0.672256	0.214295	-0.673808	-0.730432	-0.415285	-0.0896246	-0.641159	-0.0131624	-0.307441	-0.0772677	0.0121847	-0.101357	0.0278045	-0.0134237	-0.254925	0.132557	0.184331	0.0953844	0.422213	0.396624	0.677929	1	0.477457	0.997227	0.65541	0.928028	0.651659	0.897124	0.549993	0.850127	0.964018	0.998052	0.95137	0.978992	0.919382	1	0.477015	0.58771	0.968182	0.998942	0.831788	0.871225	0.784599	0.960076
0.33	0.0584372	-0.000606209		0.33	0.0464807	0.635533	0.230668	-0.661369	-0.665627	-0.401332	-0.0625359	-0.654371	0.010302	-0.27653	-0.0851251	0.0215012	-0.0995442	0.0250606	0.0210226	-0.224092	0.187426	0.16506	0.0671483	0.388301	0.383477	0.66593	0.994095	0.432071	0.995159	0.583601	0.945262	0.661979	0.914433	0.53156	0.801289	0.936063	0.990233	0.92923	0.947973	0.879681	0.999706	0.450882	0.539491	0.929866	0.99835	0.797795	0.831963	0.734444	0.941874
0.34	0.0557005	-0.000253976		0.34	-0.0126339	0.556992	0.245687	-0.658511	-0.605091	-0.37943	-0.0419798	-0.660013	0.0208201	-0.254612	-0.0915997	0.0314121	-0.0986975	0.0219552	0.0367996	-0.206953	0.222865	0.134039	0.0421026	0.336831	0.362787	0.6315	0.973242	0.378028	0.987989	0.505153	0.956978	0.648869	0.930842	0.496915	0.745308	0.902112	0.976563	0.905293	0.905171	0.835786	0.997082	0.420785	0.500882	0.879098	0.99719	0.761941	0.791035	0.683114	0.920571
0.35	0.0525747	4.91339e-05		0.35	-0.0820536	0.442596	0.259244	-0.66417	-0.549435	-0.35064	-0.0282359	-0.658696	0.0197112	-0.23991	-0.0966082	0.0419847	-0.0980272	0.0195569	0.0363386	-0.20261	0.238952	0.0975585	0.0238984	0.275328	0.33856	0.579098	0.939724	0.320548	0.976273	0.424918	0.964055	0.613827	0.944743	0.446691	0.68622	0.863465	0.957362	0.880734	0.853112	0.788636	0.992077	0.38807	0.473081	0.818907	0.995169	0.724394	0.749495	0.631774	0.896952
0.36	0.0492326	0.000304804		0.36	-0.155656	0.302512	0.268088	-0.676555	-0.50371	-0.318376	-0.0222356	-0.649767	0.00969662	-0.230747	-0.100505	0.0532771	-0.0972414	0.0178563	0.0216702	-0.208311	0.236757	0.0614504	0.0141858	0.211218	0.314214	0.514691	0.897597	0.264817	0.960864	0.348926	0.967599	0.560861	0.955821	0.383746	0.628532	0.822286	0.933942	0.856603	0.797071	0.739596	0.985305	0.354331	0.455594	0.752083	0.991748	0.68531	0.708677	0.581616	0.871542
0.37	0.0458325	0.000534013		0.37	-0.226733	0.147184	0.272202	-0.69364	-0.464934	-0.284523	-0.0212173	-0.632322	-0.00664507	-0.225099	-0.101986	0.0638729	-0.0938526	0.0170495	-0.00157408	-0.219869	0.219571	0.031024	0.0133648	0.151505	0.292787	0.444697	0.850213	0.215086	0.942646	0.281572	0.969135	0.495277	0.964377	0.310238	0.576113	0.779261	0.908856	0.833619	0.742895	0.689604	0.977535	0.321169	0.446895	0.681431	0.986644	0.645024	0.669359	0.53369	0.845065
0.38	0.0425102	0.000735206		0.38	-0.288637	-0.0134007	0.273677	-0.713039	-0.429248	-0.252237	-0.0272475	-0.608018	-0.0270517	-0.221031	-0.101206	0.0731712	-0.089091	0.0162022	-0.0296103	-0.230463	0.19307	0.0106238	0.020291	0.103	0.275862	0.375708	0.79894	0.174672	0.922722	0.226045	0.969805	0.422957	0.971086	0.228519	0.532164	0.737299	0.883386	0.812292	0.692468	0.640748	0.969307	0.290938	0.444811	0.610121	0.979598	0.604075	0.632576	0.488984	0.818106
0.39	0.039363	0.00089012		0.39	-0.33703	-0.169943	0.275161	-0.731935	-0.397345	-0.224356	-0.0384974	-0.584547	-0.0486801	-0.216895	-0.0990226	0.0794371	-0.0851453	0.0157539	-0.0576799	-0.238536	0.162071	0.00342421	0.0343758	0.0708842	0.265933	0.313846	0.746944	0.145882	0.901994	0.184151	0.970812	0.350581	0.975003	0.143451	0.498521	0.696995	0.858252	0.792746	0.651337	0.593119	0.960367	0.265268	0.446986	0.540924	0.970635	0.56295	0.598374	0.448537	0.791709
0.4	0.0365012	0.00103072		0.4	-0.367937	-0.312441	0.275305	-0.747362	-0.3686	-0.202463	-0.0510388	-0.563287	-0.0685688	-0.211428	-0.0952783	0.0835555	-0.082143	0.0144003	-0.0826456	-0.240361	0.132847	0.0105265	0.051323	0.057849	0.262439	0.264213	0.697852	0.130047	0.881105	0.15687	0.972704	0.284347	0.977269	0.0611887	0.475205	0.659907	0.833974	0.774913	0.62017	0.54846	0.952174	0.245036	0.451028	0.475888	0.959432	0.522328	0.567153	0.412584	0.765889
0.41	0.0339656	0.00118125		0.41	-0.37989	-0.434064	0.277904	-0.757623	-0.337675	-0.186217	-0.0630606	-0.549878	-0.0860503	-0.203273	-0.0900166	0.0855132	-0.0800448	0.0125358	-0.100861	-0.235482	0.109929	0.0321158	0.0689779	0.0656144	0.26465	0.230524	0.652753	0.126885	0.860922	0.142737	0.975697	0.229511	0.978422	-0.0158124	0.46066	0.626221	0.810293	0.758203	0.597893	0.506564	0.945168	0.230603	0.454842	0.417178	0.946028	0.482935	0.538846	0.380067	0.740766
0.42	0.0317762	0.00130053		0.42	-0.373327	-0.529908	0.275905	-0.761564	-0.304173	-0.177822	-0.0734649	-0.549814	-0.0992153	-0.191796	-0.0845117	0.0864822	-0.078992	0.00954998	-0.112078	-0.224469	0.0975577	0.0666587	0.0850924	0.0936536	0.270617	0.214978	0.612741	0.135219	0.841555	0.138522	0.979729	0.19011	0.978781	-0.0827639	0.451981	0.597475	0.785946	0.742142	0.581152	0.468237	0.938443	0.222654	0.456815	0.366389	0.930205	0.445359	0.514018	0.35031	0.716806
0.43	0.0299493	0.0014345		0.43	-0.351094	-0.596795	0.269718	-0.757917	-0.270696	-0.177596	-0.0811452	-0.564214	-0.107509	-0.176682	-0.0781224	0.0866322	-0.0782404	0.00622071	-0.114031	-0.209073	0.0968071	0.111318	0.0980102	0.139091	0.278439	0.218092	0.580654	0.153222	0.823054	0.141066	0.984831	0.168994	0.979432	-0.13635	0.445873	0.57244	0.760892	0.726118	0.56941	0.432231	0.933013	0.220502	0.455642	0.324585	0.911875	0.410101	0.492092	0.322369	0.694099
0.44	0.0284701	0.00157137		0.44	-0.318007	-0.632422	0.255051	-0.74709	-0.23516	-0.183291	-0.0846933	-0.588552	-0.11244	-0.157969	-0.0706942	0.0871117	-0.0744455	0.0023673	-0.10716	-0.189743	0.109804	0.162241	0.105691	0.198244	0.284765	0.238744	0.556636	0.177916	0.805042	0.146478	0.989844	0.166788	0.980634	-0.176297	0.438965	0.550901	0.734845	0.709362	0.558052	0.399473	0.929356	0.223394	0.45073	0.292135	0.891177	0.377538	0.472639	0.294944	0.672088
0.45	0.0272894	0.00174043		0.45	-0.278735	-0.638352	0.237786	-0.73052	-0.194836	-0.193169	-0.0869515	-0.617605	-0.114938	-0.136162	-0.0627905	0.0874563	-0.0673496	-0.00111257	-0.0919124	-0.168317	0.134198	0.215345	0.109243	0.26577	0.287789	0.274805	0.539396	0.205994	0.787677	0.150226	0.994453	0.182073	0.982435	-0.203813	0.428506	0.531944	0.708198	0.691325	0.544561	0.368498	0.926225	0.230621	0.441664	0.268977	0.868565	0.347823	0.455582	0.267599	0.651045
0.46	0.0263511	0.00196946		0.46	-0.239283	-0.617583	0.213666	-0.709542	-0.151617	-0.205177	-0.0867252	-0.64509	-0.115407	-0.112203	-0.0540969	0.0879657	-0.0563482	-0.00533193	-0.0698492	-0.145559	0.166795	0.266021	0.107966	0.335791	0.284974	0.322566	0.527881	0.23416	0.770174	0.148745	0.998234	0.211582	0.985122	-0.217647	0.412407	0.514383	0.681431	0.671895	0.527205	0.339147	0.922033	0.241163	0.429135	0.254491	0.844316	0.32083	0.440984	0.240002	0.631231
0.47	0.0256014	0.00227464		0.47	-0.204159	-0.574715	0.189122	-0.685016	-0.106801	-0.215549	-0.0858856	-0.667134	-0.114162	-0.0870556	-0.0439237	0.0889424	-0.0430409	-0.00960348	-0.0421876	-0.122907	0.203941	0.310309	0.102517	0.401904	0.274461	0.377684	0.524267	0.259511	0.752642	0.140115	1	0.250779	0.988947	-0.218917	0.389761	0.496366	0.655358	0.650958	0.5061	0.310589	0.917415	0.253075	0.414245	0.247491	0.818971	0.296378	0.427515	0.21214	0.612831
0.48	0.0249492	0.002578		0.48	-0.179948	-0.515153	0.162279	-0.659695	-0.0559266	-0.220537	-0.0818268	-0.678196	-0.111683	-0.0615963	-0.0332571	0.0904177	-0.0271992	-0.0147651	-0.0120269	-0.103503	0.241022	0.34499	0.0921084	0.459456	0.256263	0.435627	0.525744	0.279204	0.734562	0.123479	0.998871	0.294001	0.992539	-0.209692	0.360323	0.477545	0.6303	0.628749	0.480013	0.283356	0.911066	0.265185	0.398611	0.246217	0.793029	0.274065	0.4149	0.184224	0.596521
0.49	0.0243439	0.00291271		0.49	-0.168273	-0.446088	0.138244	-0.634779	0.000960917	-0.220052	-0.0759448	-0.677312	-0.107206	-0.0366866	-0.0205999	0.0924321	-0.011493	-0.0207812	0.0184086	-0.0882168	0.272791	0.367669	0.0779258	0.503505	0.230373	0.492244	0.532869	0.292103	0.715986	0.0982844	0.994608	0.335937	0.996617	-0.189426	0.324874	0.457748	0.607266	0.605988	0.448419	0.256127	0.901653	0.27586	0.383517	0.248953	0.766798	0.253369	0.40311	0.156375	0.583638
0.5	0.0237154	0.00322775		0.5	-0.172478	-0.374306	0.110817	-0.611442	0.0588092	-0.212941	-0.0677581	-0.668289	-0.100316	-0.0126991	-0.00613607	0.0952036	0.00340169	-0.0270172	0.0469482	-0.0783704	0.29667	0.377207	0.06091	0.531277	0.197317	0.543215	0.545466	0.297317	0.696826	0.066383	0.986588	0.372029	0.998994	-0.16	0.284914	0.435862	0.586029	0.583265	0.412382	0.229172	0.888988	0.28372	0.371073	0.253691	0.740499	0.233651	0.39139	0.12909	0.574723
0.51	0.0230227	0.00340992		0.51	-0.192622	-0.305136	0.0832049	-0.590106	0.119687	-0.198838	-0.0603075	-0.655067	-0.0905343	0.0101125	0.00990594	0.0982509	0.0155986	-0.0324766	0.0709976	-0.0742469	0.311041	0.37381	0.0415543	0.541139	0.159196	0.585199	0.563908	0.294835	0.676747	0.0301748	0.974197	0.398889	1	-0.123852	0.24259	0.412415	0.566475	0.561025	0.370982	0.203088	0.87412	0.287856	0.362059	0.258553	0.714565	0.214416	0.378848	0.102119	0.570337
0.52	0.0222307	0.00348691		0.52	-0.228553	-0.244367	0.0553457	-0.571779	0.184799	-0.179461	-0.0516699	-0.634274	-0.0791765	0.0315553	0.0266696	0.100696	0.0257656	-0.0368445	0.088882	-0.0753225	0.313903	0.358418	0.0207094	0.533522	0.11882	0.615971	0.585031	0.285213	0.656239	-0.00692003	0.958029	0.414683	0.998255	-0.0848362	0.200644	0.388006	0.548248	0.539864	0.323593	0.177856	0.855295	0.288236	0.357097	0.261683	0.689128	0.195152	0.365638	0.075819	0.569833
0.53	0.0213335	0.00355143		0.53	-0.275595	-0.196232	0.0306881	-0.556052	0.250229	-0.156688	-0.0452473	-0.611373	-0.0668535	0.0513845	0.0440953	0.10222	0.033503	-0.0391946	0.0997526	-0.0789548	0.306747	0.332901	0.00103463	0.509063	0.077608	0.633949	0.608707	0.269845	0.63492	-0.0431052	0.938162	0.418499	0.995001	-0.0455523	0.162056	0.362618	0.530941	0.520034	0.269175	0.153343	0.832995	0.284484	0.355932	0.261564	0.664328	0.175479	0.351286	0.0503243	0.572403
0.54	0.0203032	0.003626		0.54	-0.3336	-0.163525	0.00727535	-0.542716	0.314833	-0.132285	-0.0401827	-0.588346	-0.0546542	0.0693191	0.0596785	0.101833	0.0384715	-0.0392795	0.103618	-0.0832782	0.290636	0.299922	-0.0156521	0.470751	0.0379087	0.638419	0.632003	0.249589	0.612732	-0.0757987	0.915293	0.410688	0.988578	-0.0109079	0.129191	0.336398	0.513897	0.501532	0.208983	0.130178	0.807578	0.27739	0.358483	0.256872	0.640159	0.155157	0.334996	0.0261655	0.576395
0.55	0.0191568	0.00371658		0.55	-0.396154	-0.147221	-0.0125554	-0.531208	0.379527	-0.109558	-0.0359463	-0.566553	-0.0435772	0.0849475	0.0730384	0.0986906	0.0410622	-0.0379283	0.100766	-0.0874707	0.266178	0.26258	-0.0304713	0.422179	0.00139882	0.629597	0.652803	0.22595	0.58955	-0.103522	0.890129	0.391747	0.981035	0.0172333	0.103798	0.310661	0.496788	0.484201	0.145083	0.108797	0.779882	0.267636	0.3634	0.247102	0.616592	0.134183	0.31661	0.00327939	0.580651
0.56	0.0178998	0.00392866		0.56	-0.459219	-0.148911	-0.0280937	-0.521176	0.439494	-0.0925105	-0.0307718	-0.547413	-0.0353652	0.0978127	0.0825056	0.0930883	0.041718	-0.0351741	0.0928578	-0.0906214	0.23497	0.224067	-0.0421955	0.367614	-0.0311695	0.608907	0.66795	0.200884	0.56566	-0.1249	0.863779	0.363229	0.971071	0.0360969	0.0866815	0.286054	0.479487	0.467968	0.0822885	0.0883071	0.749517	0.256044	0.369974	0.231653	0.593149	0.112628	0.295962	-0.017071	0.583657
0.57	0.0165463	0.00421113		0.57	-0.51924	-0.167127	-0.0442038	-0.512117	0.492292	-0.0824175	-0.0253643	-0.537041	-0.0299238	0.107578	0.0877	0.0852719	0.0408974	-0.0320892	0.0812273	-0.0925662	0.199067	0.187852	-0.0510011	0.311162	-0.0601906	0.578146	0.674936	0.176011	0.539929	-0.141016	0.837099	0.327033	0.959778	0.0449599	0.0773504	0.2635	0.46192	0.452326	0.0253979	0.0693968	0.718436	0.243194	0.376892	0.210786	0.569712	0.0908269	0.272777	-0.0349167	0.585067
0.58	0.0151169	0.00450313		0.58	-0.573808	-0.200071	-0.0626852	-0.503621	0.536195	-0.0806793	-0.0184553	-0.535854	-0.027738	0.113965	0.0878364	0.0756996	0.0376358	-0.0291899	0.0672008	-0.0930242	0.160111	0.157055	-0.0576968	0.256995	-0.0858309	0.539892	0.671954	0.152873	0.513163	-0.151279	0.811168	0.28612	0.945827	0.0440979	0.0741073	0.244379	0.443527	0.437124	-0.0213262	0.0518383	0.687607	0.230109	0.383024	0.184984	0.54591	0.0691203	0.247355	-0.0495303	0.584547
0.59	0.0136479	0.00472908		0.59	-0.617496	-0.245282	-0.083801	-0.496468	0.569962	-0.0867688	-0.0102233	-0.54291	-0.0286989	0.116862	0.0830802	0.0649668	0.0327848	-0.02726	0.0514808	-0.0928065	0.121703	0.134455	-0.0646587	0.208233	-0.109409	0.496602	0.658757	0.133283	0.485428	-0.156105	0.786282	0.243368	0.930735	0.0339806	0.0748672	0.229432	0.423557	0.422134	-0.054546	0.0355898	0.657949	0.217301	0.387185	0.155047	0.521571	0.0480015	0.220351	-0.0608828	0.582272
0.6	0.0121668	0.00489415		0.6	-0.651331	-0.300769	-0.108266	-0.490536	0.593074	-0.0995534	-0.00233861	-0.555545	-0.0328568	0.116265	0.0733062	0.0539293	0.0268709	-0.0267108	0.0350895	-0.0919495	0.0870277	0.121264	-0.0710819	0.167566	-0.131918	0.451475	0.63544	0.118467	0.456287	-0.156544	0.762904	0.202161	0.914739	0.0146605	0.0773501	0.218992	0.402162	0.407465	-0.0751267	0.0204223	0.630012	0.205214	0.388511	0.12183	0.496489	0.0279032	0.192406	-0.0690458	0.578855
0.61	0.0107204	0.00499022		0.61	-0.674716	-0.362619	-0.139309	-0.486001	0.607074	-0.115106	0.0044378	-0.569389	-0.0390707	0.112538	0.0610199	0.0427324	0.0207408	-0.0283325	0.0179645	-0.0906472	0.0589461	0.118015	-0.0780579	0.136269	-0.154518	0.406935	0.603833	0.10896	0.426283	-0.154358	0.741031	0.165627	0.898662	-0.011904	0.0795018	0.213376	0.379082	0.392779	-0.0859783	0.0067126	0.604321	0.19391	0.386215	0.0864156	0.470815	0.00933178	0.164064	-0.074453	0.575051
0.62	0.00934937	0.00502875		0.62	-0.688256	-0.42691	-0.171386	-0.48305	0.612576	-0.131399	0.00852216	-0.581443	-0.0478337	0.106094	0.047095	0.0311517	0.0155796	-0.0315067	0.000307129	-0.0880586	0.0413424	0.123868	-0.0852343	0.115372	-0.17755	0.365345	0.565485	0.104905	0.396371	-0.150165	0.720168	0.135616	0.881662	-0.0432274	0.0794746	0.211804	0.354028	0.378155	-0.0888487	-0.00674283	0.580707	0.183439	0.379867	0.0498952	0.444409	-0.00754669	0.136073	-0.0772563	0.571252
0.63	0.00808673	0.00504096		0.63	-0.69334	-0.490871	-0.204916	-0.481602	0.611242	-0.147229	0.00930311	-0.588579	-0.0591114	0.0973594	0.0337357	0.0190852	0.0137903	-0.0361874	-0.0172509	-0.0869205	0.0367163	0.137124	-0.0925629	0.104651	-0.202543	0.328801	0.522306	0.10592	0.366771	-0.145783	0.699909	0.113394	0.865314	-0.0788469	0.0766559	0.213391	0.327892	0.363473	-0.08452	-0.0202524	0.558401	0.17354	0.369655	0.013531	0.417597	-0.0224211	0.109003	-0.078289	0.567928
0.64	0.00695767	0.00509003		0.64	-0.693918	-0.551656	-0.240751	-0.480682	0.604553	-0.161502	0.00570218	-0.589505	-0.0732144	0.0869375	0.0227381	0.00689631	0.0154327	-0.0421374	-0.0344134	-0.0862007	0.0460298	0.155053	-0.0983361	0.103181	-0.229702	0.299099	0.47609	0.110943	0.338344	-0.141756	0.679884	0.0992434	0.849058	-0.116868	0.0706262	0.217252	0.30156	0.348858	-0.0748707	-0.0336895	0.536889	0.163884	0.356033	-0.0216313	0.390548	-0.0352024	0.0826103	-0.0778628	0.565415
0.65	0.00597615	0.00519392		0.65	-0.692132	-0.605045	-0.276369	-0.480095	0.593519	-0.173249	-0.000572333	-0.586222	-0.0899983	0.0755579	0.0146779	-0.00489555	0.0200164	-0.0485429	-0.0514868	-0.085489	0.0691268	0.175187	-0.102163	0.109166	-0.260249	0.27726	0.428568	0.118845	0.312284	-0.138851	0.659439	0.0928058	0.832634	-0.15326	0.0615389	0.22216	0.2754	0.334069	-0.0602285	-0.0474501	0.51497	0.154219	0.340113	-0.054796	0.363489	-0.045789	0.0568182	-0.0766054	0.563575
0.66	0.0051383	0.00535179		0.66	-0.691519	-0.648828	-0.30934	-0.479655	0.579841	-0.18247	-0.00978861	-0.58002	-0.109734	0.0635353	0.00939091	-0.0160593	0.0272079	-0.0547167	-0.0681107	-0.0840828	0.104407	0.194401	-0.103499	0.120901	-0.294303	0.263823	0.381143	0.12836	0.289162	-0.136973	0.638214	0.092004	0.815955	-0.186791	0.0496971	0.22664	0.250334	0.319586	-0.0390907	-0.0617804	0.492625	0.144582	0.322964	-0.0850513	0.336829	-0.054338	0.0319413	-0.0747314	0.562209
0.67	0.00443618	0.00557653		0.67	-0.695402	-0.68234	-0.341723	-0.478621	0.565685	-0.188946	-0.0194393	-0.570518	-0.131565	0.0513781	0.00783305	-0.0255527	0.0342066	-0.0606407	-0.0838339	-0.0831308	0.148097	0.210357	-0.10223	0.135171	-0.332397	0.258701	0.335994	0.138374	0.268896	-0.135704	0.616359	0.095898	0.800739	-0.216804	0.0360576	0.229725	0.227541	0.305725	-0.0156684	-0.0757661	0.469794	0.134885	0.306288	-0.112162	0.311303	-0.0608609	0.00791884	-0.0725493	0.56139
0.68	0.00384706	0.00584256		0.68	-0.706474	-0.704977	-0.372452	-0.476772	0.551263	-0.192236	-0.0290155	-0.559926	-0.154111	0.0396399	0.00918082	-0.0331642	0.04031	-0.0664607	-0.0997052	-0.080101	0.196788	0.220768	-0.0989612	0.149574	-0.372693	0.26118	0.295043	0.147938	0.251563	-0.133953	0.59366	0.102065	0.785301	-0.239948	0.0209684	0.230363	0.207547	0.292703	0.00743193	-0.0892321	0.44574	0.125205	0.291395	-0.135739	0.287343	-0.0656499	-0.0158075	-0.0700923	0.561194
0.69	0.00334446	0.00610054		0.69	-0.724687	-0.716526	-0.399357	-0.473611	0.536638	-0.193462	-0.037412	-0.552813	-0.175713	0.0288393	0.013079	-0.0387315	0.0456061	-0.0715692	-0.11595	-0.0764531	0.243673	0.224358	-0.0943386	0.161702	-0.413553	0.270027	0.259547	0.156228	0.236942	-0.131962	0.57052	0.108632	0.768401	-0.253965	0.00565175	0.2276	0.191434	0.280595	0.0282792	-0.103152	0.420185	0.115662	0.279554	-0.155711	0.265302	-0.0690253	-0.0385399	-0.0672725	0.561682
0.7	0.00290553	0.00632565		0.7	-0.751325	-0.719325	-0.425148	-0.469267	0.522987	-0.193478	-0.0448652	-0.548337	-0.195442	0.0192975	0.0203081	-0.0429236	0.0504308	-0.0764121	-0.131884	-0.072616	0.28423	0.220414	-0.088445	0.16914	-0.451707	0.283458	0.231027	0.162723	0.224522	-0.128672	0.547694	0.113415	0.749453	-0.25954	-0.00877941	0.221169	0.180107	0.269615	0.0449199	-0.117936	0.393745	0.10648	0.271615	-0.172076	0.245642	-0.0715081	-0.0605877	-0.0637605	0.562686
0.71	0.00250311	0.00649083		0.71	-0.784788	-0.715153	-0.449652	-0.463426	0.510495	-0.195356	-0.0502901	-0.547751	-0.212485	0.0117674	0.0297176	-0.046214	0.0559801	-0.0808931	-0.147682	-0.0703703	0.314443	0.209112	-0.0811048	0.170293	-0.485402	0.29972	0.209487	0.166816	0.213713	-0.124024	0.525169	0.115698	0.727545	-0.255818	-0.0211245	0.21063	0.173796	0.259557	0.0540659	-0.133714	0.366037	0.0975931	0.268112	-0.185041	0.228322	-0.0735705	-0.0822166	-0.0593754	0.56473
0.72	0.00210196	0.00654615		0.72	-0.822108	-0.705349	-0.474297	-0.456153	0.495735	-0.200439	-0.0538033	-0.552184	-0.22572	0.00644929	0.0385451	-0.0492267	0.0632766	-0.0853067	-0.163959	-0.0687098	0.330547	0.190955	-0.0743302	0.164833	-0.511776	0.317089	0.195102	0.168286	0.204414	-0.118012	0.502939	0.113281	0.701699	-0.242617	-0.0304585	0.1957	0.172138	0.250143	0.0579338	-0.15106	0.33626	0.0893754	0.269154	-0.194645	0.212882	-0.0757284	-0.103679	-0.0539413	0.568012
0.73	0.0016913	0.0065		0.73	-0.85994	-0.691037	-0.498895	-0.44767	0.479559	-0.208957	-0.0540295	-0.561064	-0.235383	0.00356879	0.0453792	-0.0521412	0.0712392	-0.0890526	-0.179654	-0.0690078	0.329518	0.167743	-0.0661535	0.152665	-0.529402	0.333595	0.186889	0.166928	0.195933	-0.110837	0.481262	0.105897	0.671747	-0.222744	-0.0355675	0.176486	0.174352	0.241294	0.0558189	-0.170357	0.305204	0.0817799	0.274337	-0.201442	0.198873	-0.0783945	-0.12485	-0.0473957	0.57218
0.74	0.00126402	0.00641995		0.74	-0.897553	-0.673379	-0.524039	-0.438583	0.460776	-0.219321	-0.0497283	-0.570022	-0.241774	0.00309606	0.0487544	-0.05564	0.0798599	-0.092492	-0.194188	-0.0711146	0.314637	0.141057	-0.0583997	0.134546	-0.53854	0.347522	0.184256	0.162888	0.187549	-0.102452	0.459972	0.0927354	0.640537	-0.198231	-0.0362269	0.153326	0.178594	0.232949	0.0488931	-0.190263	0.273836	0.0749635	0.282607	-0.205661	0.186224	-0.0818727	-0.146558	-0.0399845	0.576712
0.75	0.000816495	0.006317		0.75	-0.929545	-0.652697	-0.547973	-0.428895	0.438784	-0.22927	-0.0407284	-0.578563	-0.244732	0.00451629	0.0464906	-0.0597986	0.0878763	-0.0950421	-0.208323	-0.0743812	0.286403	0.113283	-0.0517894	0.112424	-0.539243	0.357617	0.184592	0.156485	0.178655	-0.0937444	0.438321	0.0741159	0.608138	-0.170883	-0.0327052	0.126235	0.182588	0.225047	0.0388315	-0.209903	0.243567	0.0687518	0.292579	-0.207667	0.174392	-0.0862442	-0.168527	-0.0322891	0.581635
0.76	0.000348523	0.0061816		0.76	-0.954307	-0.629784	-0.570531	-0.418754	0.413289	-0.237043	-0.0282529	-0.583547	-0.243556	0.00698597	0.0381735	-0.0644465	0.0931872	-0.0967598	-0.220843	-0.0795297	0.248321	0.0869474	-0.0473682	0.0878991	-0.5318	0.363068	0.187704	0.14836	0.168021	-0.0852499	0.416993	0.0502014	0.57569	-0.142776	-0.02538	0.0957521	0.18403	0.217654	0.0283852	-0.229032	0.214844	0.0633456	0.302984	-0.207695	0.163317	-0.0914266	-0.190848	-0.0248527	0.586147
0.77	-0.000124781	0.00607412		0.77	-0.969216	-0.605606	-0.589011	-0.409295	0.388733	-0.240996	-0.015038	-0.583848	-0.238704	0.00956953	0.0255957	-0.0696663	0.0970798	-0.0973278	-0.23095	-0.0867479	0.206088	0.0641736	-0.0432749	0.0627853	-0.518517	0.362826	0.19303	0.139209	0.155026	-0.0773346	0.395772	0.0228229	0.542826	-0.115583	-0.0151281	0.0633668	0.181087	0.210786	0.0197897	-0.247815	0.189454	0.0582915	0.311695	-0.206102	0.15295	-0.0971762	-0.21339	-0.0184261	0.589418
0.78	-0.000600582	0.00598656		0.78	-0.974373	-0.581174	-0.604082	-0.400937	0.362671	-0.242744	-0.00280538	-0.578095	-0.229635	0.0110882	0.00955431	-0.0756034	0.0989525	-0.0970801	-0.238359	-0.0948072	0.165414	0.0459166	-0.0424668	0.0392342	-0.501936	0.35669	0.199779	0.129848	0.139508	-0.0708727	0.374922	-0.00660354	0.511885	-0.0908501	-0.00318756	0.0303949	0.172648	0.204405	0.0149458	-0.265635	0.16807	0.0538686	0.317405	-0.203117	0.143123	-0.103154	-0.235788	-0.0136846	0.591178
0.79	-0.0010723	0.0058438		0.79	-0.967829	-0.557024	-0.617645	-0.394289	0.337713	-0.243858	0.0061727	-0.565496	-0.216246	0.0104163	-0.00941101	-0.0819534	0.099792	-0.0958758	-0.242765	-0.101741	0.127818	0.0334143	-0.042998	0.0190727	-0.483143	0.344741	0.205803	0.121118	0.121453	-0.0658936	0.354475	-0.0357196	0.481116	-0.0706005	0.0091777	-0.0019827	0.158685	0.198374	0.0149623	-0.283061	0.150069	0.0497921	0.319339	-0.199007	0.133243	-0.108887	-0.257233	-0.0109991	0.591962
0.8	-0.00153684	0.00567663		0.8	-0.95258	-0.533972	-0.628579	-0.389694	0.315216	-0.247452	0.0113883	-0.547252	-0.198977	0.00693741	-0.0297492	-0.0886328	0.100156	-0.0944815	-0.243421	-0.107633	0.0990575	0.0261385	-0.044801	0.00317507	-0.466011	0.327528	0.21226	0.113421	0.101337	-0.0620376	0.33504	-0.0621574	0.45163	-0.0563162	0.0209122	-0.0324893	0.139872	0.192619	0.0217289	-0.300802	0.134902	0.0462504	0.316871	-0.193708	0.123047	-0.113988	-0.277251	-0.00991908	0.591535
0.81	-0.00198071	0.00550793		0.81	-0.930363	-0.511673	-0.635808	-0.387593	0.294134	-0.252136	0.0143315	-0.52621	-0.179013	0.000103815	-0.0504905	-0.0954116	0.101295	-0.092613	-0.241448	-0.10859	0.0812034	0.0231521	-0.0479953	-0.00758069	-0.452958	0.30549	0.217691	0.107137	0.08099	-0.0589855	0.315951	-0.0836541	0.424072	-0.0496193	0.030795	-0.0597501	0.117846	0.186889	0.0349867	-0.319413	0.12352	0.0432695	0.309888	-0.187555	0.11176	-0.118049	-0.295185	-0.0106532	0.59015
0.82	-0.00239266	0.00530574		0.82	-0.905982	-0.490519	-0.63945	-0.386829	0.268843	-0.258703	0.0159188	-0.505421	-0.157554	-0.0100813	-0.0714961	-0.102086	0.101303	-0.0905508	-0.237575	-0.104558	0.0741183	0.0234393	-0.053287	-0.0123073	-0.444729	0.279953	0.220478	0.102243	0.0617686	-0.0564165	0.297697	-0.0990462	0.399879	-0.0515831	0.0380829	-0.083748	0.0948542	0.181372	0.0543527	-0.337647	0.114108	0.041276	0.299075	-0.180461	0.0988255	-0.120934	-0.310427	-0.0128894	0.587956
0.83	-0.00276344	0.00509969		0.83	-0.881949	-0.469863	-0.638976	-0.386722	0.244193	-0.264214	0.0165156	-0.485563	-0.135818	-0.0233775	-0.0913682	-0.108197	0.102139	-0.0881506	-0.232706	-0.0950714	0.0761481	0.0257617	-0.058676	-0.0116074	-0.441822	0.251887	0.220459	0.0985637	0.0449107	-0.0536725	0.280065	-0.10721	0.377561	-0.0613871	0.0422622	-0.105083	0.0727391	0.176041	0.0811424	-0.354604	0.106438	0.0399299	0.2853	-0.172553	0.0839917	-0.122506	-0.322609	-0.0162036	0.584806
0.84	-0.00309121	0.00493019		0.84	-0.862279	-0.450579	-0.630985	-0.386165	0.217919	-0.268079	0.0158627	-0.473654	-0.114659	-0.0393176	-0.108764	-0.113677	0.100952	-0.0853345	-0.228658	-0.0817938	0.0871027	0.0281709	-0.0644023	-0.00650295	-0.444874	0.222591	0.217444	0.0959629	0.0313686	-0.0510635	0.263205	-0.107512	0.358054	-0.0777164	0.043347	-0.123905	0.0532838	0.171093	0.11294	-0.370389	0.100571	0.040042	0.269326	-0.16415	0.0673217	-0.122954	-0.331505	-0.0200208	0.580072
0.85	-0.00337156	0.00480364		0.85	-0.849481	-0.432645	-0.616672	-0.384877	0.188572	-0.268034	0.0133037	-0.469913	-0.0952341	-0.057043	-0.12321	-0.118177	0.0974725	-0.0816908	-0.226276	-0.0648821	0.102454	0.0296099	-0.0692889	0.00214573	-0.450946	0.192702	0.210429	0.0944568	0.0217558	-0.048868	0.247006	-0.100412	0.340791	-0.0986538	0.041582	-0.140914	0.0382281	0.166524	0.147839	-0.383412	0.0953994	0.0418437	0.25233	-0.156037	0.0489541	-0.122445	-0.337336	-0.0246747	0.573611
0.86	-0.00362163	0.00470703		0.86	-0.845891	-0.416865	-0.600353	-0.382118	0.155604	-0.267906	0.00635372	-0.475883	-0.0776125	-0.0757043	-0.133621	-0.121918	0.0904288	-0.0780799	-0.225826	-0.0465999	0.118081	0.0288722	-0.0721736	0.0130693	-0.458492	0.163248	0.19985	0.0940035	0.015813	-0.0468905	0.232239	-0.0869105	0.323935	-0.122434	0.0376223	-0.156777	0.0285744	0.162648	0.184057	-0.39171	0.089162	0.045415	0.234825	-0.14848	0.0296068	-0.121323	-0.340265	-0.029426	0.565109
0.87	-0.00385893	0.00469968		0.87	-0.851389	-0.402917	-0.583521	-0.378812	0.12572	-0.268645	-0.00312573	-0.489433	-0.061655	-0.0944869	-0.140184	-0.125316	0.0814755	-0.0744208	-0.227037	-0.0263919	0.130796	0.0247312	-0.0722774	0.0239969	-0.466183	0.13466	0.185334	0.0945246	0.0133293	-0.0456816	0.218987	-0.0676659	0.306502	-0.147606	0.0324593	-0.172182	0.0238948	0.159285	0.217175	-0.395913	0.0829636	0.0508265	0.217522	-0.142102	0.0101178	-0.119803	-0.341046	-0.0338278	0.554849
0.88	-0.0040994	0.00478165		0.88	-0.865383	-0.391201	-0.567629	-0.375281	0.0959886	-0.272293	-0.0150539	-0.514623	-0.047724	-0.112323	-0.14501	-0.128927	0.069261	-0.0713769	-0.230708	-0.0066495	0.138817	0.0167962	-0.0700173	0.0336028	-0.47222	0.10754	0.16635	0.09593	0.0134077	-0.0462028	0.207622	-0.0442786	0.289374	-0.172786	0.0271592	-0.187134	0.0235765	0.156626	0.243668	-0.397382	0.0761464	0.0587756	0.200522	-0.137202	-0.00872971	-0.118276	-0.34062	-0.0374936	0.543778
0.89	-0.00434969	0.00497155		0.89	-0.887256	-0.381605	-0.55629	-0.372165	0.0668497	-0.277704	-0.0290611	-0.54575	-0.0366712	-0.128151	-0.148992	-0.132624	0.055895	-0.0692689	-0.23512	0.0134825	0.14019	0.00520423	-0.0647316	0.0409572	-0.475416	0.0822104	0.145536	0.0977561	0.0159893	-0.048319	0.198201	-0.0189022	0.27022	-0.198088	0.0229517	-0.202357	0.0262076	0.154667	0.263422	-0.395688	0.068342	0.0687699	0.183864	-0.133785	-0.0264439	-0.116878	-0.339969	-0.0403929	0.532296
0.9	-0.00460793	0.00524922		0.9	-0.914423	-0.374109	-0.549714	-0.368737	0.0411003	-0.285579	-0.0423191	-0.580428	-0.0278945	-0.141385	-0.152762	-0.136882	0.0430332	-0.0681406	-0.240152	0.0326622	0.135122	-0.0102624	-0.0578002	0.0452316	-0.47646	0.0590361	0.122885	0.0994556	0.0212023	-0.0517964	0.190607	0.00598928	0.249768	-0.223329	0.0210143	-0.217411	0.029741	0.15363	0.273951	-0.391702	0.0587938	0.0804628	0.167425	-0.131743	-0.0421945	-0.115703	-0.339285	-0.0415295	0.520996
0.91	-0.00486308	0.00560818		0.91	-0.942107	-0.368776	-0.545093	-0.365503	0.0199415	-0.291537	-0.051942	-0.615796	-0.0229556	-0.151427	-0.158003	-0.141087	0.0330423	-0.0676255	-0.245367	0.0506673	0.124519	-0.0288459	-0.0488027	0.0455049	-0.474312	0.038078	0.0993521	0.100473	0.0285818	-0.0572638	0.184233	0.0286066	0.229114	-0.246512	0.0220631	-0.23346	0.0319398	0.153372	0.274196	-0.387041	0.048179	0.0937335	0.15134	-0.131095	-0.0555359	-0.114816	-0.339395	-0.0412173	0.510542
0.92	-0.00509588	0.00602135		0.92	-0.967798	-0.364986	-0.543586	-0.361567	-0.000303213	-0.293774	-0.0583116	-0.647898	-0.0217139	-0.157835	-0.164234	-0.144879	0.0257609	-0.0673234	-0.250964	0.0643951	0.111265	-0.0496136	-0.0379845	0.0422491	-0.469295	0.0196272	0.0779735	0.100527	0.0374897	-0.0644764	0.178442	0.0463208	0.207169	-0.266595	0.0262545	-0.250469	0.0314222	0.153979	0.265773	-0.381363	0.0362268	0.108003	0.135474	-0.131813	-0.0659435	-0.114226	-0.340229	-0.0392714	0.500901
0.93	-0.00529734	0.00643236		0.93	-0.987959	-0.363304	-0.542364	-0.35694	-0.0200437	-0.291646	-0.0613714	-0.66836	-0.0241297	-0.160645	-0.169447	-0.147415	0.0208458	-0.0668336	-0.256001	0.0742663	0.0955858	-0.071545	-0.0265879	0.0359678	-0.461492	0.00341895	0.06001	0.0995466	0.048037	-0.0728021	0.172319	0.0577427	0.18387	-0.282304	0.0335492	-0.269258	0.0271534	0.155199	0.250532	-0.374255	0.0234384	0.122138	0.119722	-0.133901	-0.0730759	-0.113721	-0.341654	-0.0354713	0.491492
0.94	-0.00546	0.00680446		0.94	-0.999406	-0.362625	-0.541188	-0.35203	-0.0382933	-0.287257	-0.0591591	-0.677634	-0.0298886	-0.160157	-0.173748	-0.148542	0.0187241	-0.0659145	-0.260455	0.0778959	0.0778731	-0.0933793	-0.0156657	0.026772	-0.450258	-0.0106211	0.0450127	0.097483	0.0596465	-0.081649	0.165143	0.0618051	0.16177	-0.291009	0.0431558	-0.289531	0.0186096	0.156709	0.228034	-0.366321	0.0106093	0.135114	0.104244	-0.137306	-0.076346	-0.113181	-0.342948	-0.0301659	0.482312
0.95	-0.00559647	0.00707636		0.95	-1	-0.362025	-0.538768	-0.347981	-0.0591506	-0.28097	-0.0543353	-0.674054	-0.039102	-0.156822	-0.176336	-0.148124	0.0199866	-0.0645099	-0.26359	0.0758163	0.0591235	-0.113406	-0.0055306	0.0151449	-0.43592	-0.0224288	0.0350111	0.0944216	0.0710646	-0.0905663	0.156441	0.0588813	0.139028	-0.291515	0.0541069	-0.31184	0.00623278	0.158023	0.19997	-0.35883	-0.000722449	0.146422	0.0889151	-0.141802	-0.0759087	-0.112404	-0.344448	-0.0240552	0.473124
0.96	-0.00570192	0.00724637		0.96	-0.990794	-0.360147	-0.534497	-0.345171	-0.0828814	-0.274676	-0.0484299	-0.657635	-0.0503545	-0.151384	-0.176658	-0.146988	0.023457	-0.0620472	-0.26537	0.0680328	0.04058	-0.130654	0.00178684	0.00244696	-0.41949	-0.0322089	0.0300974	0.0906118	0.0815993	-0.0982043	0.145845	0.0493569	0.115866	-0.285495	0.0655534	-0.334504	-0.0087353	0.158879	0.170623	-0.352117	-0.0100361	0.155072	0.0740935	-0.146942	-0.0719994	-0.111084	-0.34536	-0.0168085	0.464133
0.97	-0.00578125	0.0072544		0.97	-0.970832	-0.356573	-0.52391	-0.343859	-0.107602	-0.26916	-0.0429933	-0.633637	-0.063416	-0.144613	-0.174989	-0.144856	0.0293414	-0.0586185	-0.264914	0.0579379	0.0209371	-0.143821	0.00503332	-0.0110409	-0.400066	-0.0400748	0.0287601	0.0862616	0.0911266	-0.103334	0.133273	0.0346498	0.0951147	-0.272915	0.0766587	-0.356494	-0.0248233	0.158995	0.141437	-0.347445	-0.017624	0.160863	0.0601148	-0.152322	-0.0654281	-0.108938	-0.345245	-0.00898577	0.455633
0.98	-0.00582005	0.00716579		0.98	-0.942845	-0.349276	-0.510252	-0.343834	-0.133618	-0.264251	-0.0383654	-0.605052	-0.0779322	-0.137548	-0.172189	-0.142591	0.0408525	-0.0540168	-0.261496	0.048683	0.00063506	-0.151874	0.00493113	-0.0246077	-0.37743	-0.0457903	0.0319558	0.0815843	0.0994409	-0.104464	0.118802	0.0162159	0.0756217	-0.255169	0.0866502	-0.375876	-0.0402278	0.158161	0.113658	-0.344844	-0.0238195	0.163789	0.0474559	-0.157426	-0.0570464	-0.10579	-0.343413	-0.00167707	0.447434
0.99	-0.00587967	0.00700142		0.99	-0.911334	-0.343199	-0.491393	-0.345045	-0.159755	-0.260105	-0.0342474	-0.576391	-0.0925091	-0.129313	-0.168788	-0.140088	0.0493449	-0.0491722	-0.2589	0.0341593	-0.0180786	-0.160882	0.0035141	-0.0389625	-0.356628	-0.0516804	0.0343056	0.0763698	0.106974	-0.106965	0.104249	-0.00400439	0.0566522	-0.23663	0.0970821	-0.39684	-0.0576243	0.157382	0.0848104	-0.34393	-0.0288198	0.166436	0.0343302	-0.162902	-0.0475755	-0.102733	-0.34247	0.00709842	0.440301
1	-0.00580408	0.0068132		1	-0.871462	-0.326654	-0.470089	-0.345661	-0.18809	-0.253471	-0.03411	-0.540677	-0.108624	-0.123793	-0.16382	-0.138361	0.0745896	-0.0419452	-0.248964	0.0360271	-0.0393993	-0.157084	-0.00353079	-0.0505379	-0.326476	-0.0531324	0.0468307	0.0719929	0.112886	-0.097605	0.0862069	-0.0261568	0.03943	-0.212608	0.103862	-0.407741	-0.0673186	0.154547	0.0665565	-0.344592	-0.0338433	0.164292	0.0253551	-0.166607	-0.0379677	-0.0971231	-0.336265	0.0122897	0.432356
1	-0.00915772	0.00438472		1
0.99	-0.00928433	0.00454991		0.99
0.98	-0.00925269	0.00477638		0.98
0.97	-0.00925111	0.00485289		0.97
0.96	-0.00920013	0.00483817		0.96
0.95	-0.00911353	0.00467077		0.95
0.94	-0.00898754	0.00443211		0.94
0.93	-0.0088313	0.00411794		0.93
0.92	-0.0086406	0.00379172		0.92
0.91	-0.00842576	0.00349122		0.91
0.9	-0.00820148	0.00324308		0.9
0.89	-0.00799008	0.00305404		0.89
0.88	-0.00779953	0.00292438		0.88
0.87	-0.0076257	0.00286309		0.87
0.86	-0.00746046	0.00285203		0.86
0.85	-0.00727919	0.002922		0.85
0.84	-0.00706254	0.00302928		0.84
0.83	-0.00679621	0.0031783		0.83
0.82	-0.00648791	0.00336533		0.82
0.81	-0.00613933	0.00356499		0.81
0.8	-0.00576289	0.00373938		0.8
0.79	-0.00536802	0.00393071		0.79
0.78	-0.00496726	0.00411624		0.78
0.77	-0.00456028	0.00426195		0.77
0.76	-0.00415739	0.00442857		0.76
0.75	-0.00376175	0.00462009		0.75
0.74	-0.00339108	0.00477875		0.74
0.73	-0.003047	0.00489983		0.73
0.72	-0.00273131	0.00496748		0.72
0.71	-0.00243367	0.00492452		0.71
0.7	-0.00214432	0.00474133		0.7
0.69	-0.00183042	0.00448777		0.69
0.68	-0.00146532	0.00418542		0.68
0.67	-0.00102205	0.00386987		0.67
0.66	-0.000474205	0.00359826		0.66
0.65	0.000202444	0.00339805		0.65
0.64	0.00102253	0.00323947		0.64
0.63	0.00199317	0.0031354		0.63
0.62	0.00309842	0.00307018		0.62
0.61	0.00431475	0.0029928		0.61
0.6	0.00560763	0.00288519		0.6
0.59	0.00693454	0.0027327		0.59
0.58	0.00824577	0.00253377		0.58
0.57	0.00951139	0.00228916		0.57
0.56	0.0106913	0.00204987		0.56
0.55	0.011764	0.00187087		0.55
0.54	0.0127159	0.0017852		0.54
0.53	0.0135437	0.00169147		0.53
0.52	0.0142395	0.00159435		0.52
0.51	0.0148361	0.00148145		0.51
0.5	0.0153448	0.0012746		0.5
0.49	0.0158004	0.000937031		0.49
0.48	0.0162449	0.000583539		0.48
0.47	0.0167442	0.000263617		0.47
0.46	0.0173468	-5.3014e-05		0.46
0.45	0.0181402	-0.000301502		0.45
0.44	0.0191797	-0.000489384		0.44
0.43	0.0205217	-0.000661696		0.43
0.42	0.0222143	-0.000883403		0.42
0.41	0.0242661	-0.00112386		0.41
0.4	0.0266551	-0.0014291		0.4
0.39	0.029355	-0.0017509		0.39
0.38	0.0323126	-0.00205337		0.38
0.37	0.0354122	-0.00233812		0.37
0.36	0.0385546	-0.00260881		0.36
0.35	0.0416062	-0.00286672		0.35
0.34	0.0444116	-0.00315213		0.34
0.33	0.0468096	-0.00350691		0.33
0.32	0.0486835	-0.00397739		0.32
0.31	0.0499024	-0.00462037		0.31
0.3	0.0503867	-0.00541563		0.3
0.29	0.050106	-0.00637431		0.29
0.28	0.0490713	-0.00745939		0.28
0.27	0.0473391	-0.00854265		0.27
0.26	0.0450228	-0.00950453		0.26
0.25	0.0422568	-0.0103002		0.25
0.24	0.0392144	-0.0108334		0.24
0.23	0.0360844	-0.0110993		0.23
0.22	0.0330422	-0.0110712		0.22
0.21	0.0302511	-0.0107848		0.21
0.2	0.0278409	-0.0102283		0.2
0.19	0.0258548	-0.00946842		0.19
0.18	0.0242773	-0.00845314		0.18
0.17	0.0230177	-0.00732263		0.17
0.16	0.0219279	-0.00617807		0.16
0.15	0.0208213	-0.00509722		0.15
0.14	0.0195145	-0.00411692		0.14
0.13	0.0178231	-0.00343194		0.13
0.12	0.0155961	-0.00308461		0.12
0.11	0.0127223	-0.00313391		0.11
0.1	0.00913153	-0.0036694		0.1
0.09	0.00481346	-0.00471752		0.09
0.08	-0.000160884	-0.00618139		0.08
0.07	-0.00563791	-0.00796995		0.07
0.06	-0.0114103	-0.00990337		0.06
0.05	-0.0172029	-0.0116152		0.05
0.04	-0.0227518	-0.0127281		0.04
0.03	-0.0278868	-0.0129603		0.03
0.02	-0.032433	-0.0122201		0.02
0.01	-0.0362572	-0.0105855		0.01
0	-0.0393362	-0.00839827		0
-0.01	-0.0416504	-0.0060373		-0.01
-0.02	-0.0430979	-0.00383001		-0.02
-0.03	-0.0437186	-0.00190972		-0.03
-0.04	-0.0435927	-0.000329425		-0.04
-0.05	-0.0427745	0.000950356		-0.05
-0.06	-0.0413643	0.00195522		-0.06
-0.07	-0.0395427	0.00268518		-0.07
-0.08	-0.037434	0.00307381		-0.08
-0.09	-0.0351422	0.00305112		-0.09
-0.1	-0.0327733	0.00259786		-0.1
-0.11	-0.030438	0.00180807		-0.11
-0.12	-0.0282328	0.000865656		-0.12
-0.13	-0.0262455	-3.15435e-05		-0.13
-0.14	-0.0245542	-0.000690078		-0.14
-0.15	-0.0232186	-0.0010094		-0.15
-0.16	-0.0222519	-0.00100731		-0.16
-0.17	-0.0216542	-0.000787064		-0.17
-0.18	-0.0213911	-0.000463179		-0.18
-0.19	-0.0214171	-0.000190395		-0.19
-0.2	-0.0216603	-0.00010073		-0.2
-0.21	-0.0220482	-0.000310192		-0.21
-0.22	-0.0224957	-0.000748532		-0.22
-0.23	-0.0229225	-0.00134201		-0.23
-0.24	-0.0232437	-0.00201202		-0.24
-0.25	-0.0234075	-0.00266079		-0.25
-0.26	-0.0233909	-0.00317097		-0.26
-0.27	-0.0231774	-0.00351272		-0.27
-0.28	-0.0227945	-0.00368499		-0.28
-0.29	-0.0222806	-0.00364536		-0.29
-0.3	-0.0216695	-0.00342503		-0.3
-0.31	-0.0210025	-0.00305875		-0.31
-0.32	-0.0203255	-0.00255525		-0.32
-0.33	-0.0196644	-0.00191845		-0.33
-0.34	-0.019048	-0.00128487		-0.34
-0.35	-0.0185091	-0.000683269		-0.35
-0.36	-0.0180454	-0.000116979		-0.36
-0.37	-0.0176707	0.000308445		-0.37
-0.38	-0.0173767	0.000553417		-0.38
-0.39	-0.017155	0.000636788		-0.39
-0.4	-0.0169839	0.000525702		-0.4
-0.41	-0.0168581	0.000203775		-0.41
-0.42	-0.0167594	-0.000233324		-0.42
-0.43	-0.0166765	-0.000742589		-0.43
-0.44	-0.0166027	-0.00126809		-0.44
-0.45	-0.016521	-0.00174773		-0.45
-0.46	-0.0164251	-0.00216689		-0.46
-0.47	-0.0162997	-0.00249542		-0.47
-0.48	-0.016151	-0.00273798		-0.48
-0.49	-0.0159601	-0.00284764		-0.49
-0.5	-0.0157477	-0.00281758		-0.5
-0.51	-0.0155072	-0.00260677		-0.51
-0.52	-0.015252	-0.00228561		-0.52
-0.53	-0.0149783	-0.00184214		-0.53
-0.54	-0.0147008	-0.00138082		-0.54
-0.55	-0.0144057	-0.000943499		-0.55
-0.56	-0.0141126	-0.000588239		-0.56
-0.57	-0.0138173	-0.000316654		-0.57
-0.58	-0.0135168	-0.000160427		-0.58
-0.59	-0.0132102	-0.00010786		-0.59
-0.6	-0.0129157	-0.000114791		-0.6
-0.61	-0.0126163	-0.000221775		-0.61
-0.62	-0.0123179	-0.000379041		-0.62
-0.63	-0.0120252	-0.000609319		-0.63
-0.64	-0.0117429	-0.000858858		-0.64
-0.65	-0.011454	-0.00119592		-0.65
-0.66	-0.0111616	-0.00152146		-0.66
-0.67	-0.0108619	-0.00186839		-0.67
-0.68	-0.0105538	-0.00217377		-0.68
-0.69	-0.0102293	-0.00244336		-0.69
-0.7	-0.00989234	-0.00259207		-0.7
-0.71	-0.00954535	-0.00260733		-0.71
-0.72	-0.00918669	-0.0024592		-0.72
-0.73	-0.00881534	-0.00217539		-0.73
-0.74	-0.00844235	-0.00178472		-0.74
-0.75	-0.00806771	-0.00134412		-0.75
-0.76	-0.0077033	-0.000932279		-0.76
-0.77	-0.00734694	-0.000564422		-0.77
-0.78	-0.00700524	-0.000268327		-0.78
-0.79	-0.00666658	-5.94696e-05		-0.79
-0.8	-0.00633853	6.8668e-05		-0.8
-0.81	-0.00600954	0.000101854		-0.81
-0.82	-0.00568769	4.72065e-05		-0.82
-0.83	-0.00538127	-8.14985e-05		-0.83
-0.84	-0.00510749	-0.000282092		-0.84
-0.85	-0.00487101	-0.000550128		-0.85
-0.86	-0.0046921	-0.000817003		-0.86
-0.87	-0.0045671	-0.00109484		-0.87
-0.88	-0.0044797	-0.00135754		-0.88
-0.89	-0.00442244	-0.00151846		-0.89
-0.9	-0.00438702	-0.00158069		-0.9
-0.91	-0.00434922	-0.00154454		-0.91
-0.92	-0.00430563	-0.00138613		-0.92
-0.93	-0.0042529	-0.00117294		-0.93
-0.94	-0.00418168	-0.000983966		-0.94
-0.95	-0.0040778	-0.000810634		-0.95
-0.96	-0.00393585	-0.000679041		-0.96
-0.97	-0.00375555	-0.000640841		-0.97
-0.98	-0.00354086	-0.000665382		-0.98
-0.99	-0.00331405	-0.000695807		-0.99
-1	-0.00304621	-0.000849486		-1
[truncated: 30 more columns]

## Sheet: S6D
TRIGGERED AVERAGES ON TRANSIENTS - AVERAGES					TRIGGERED AVERAGES ON TRANSIENTS - ACC HEATMAP
X	Aldh1a1				X	Aldh1a1 - heatmap
Time	470	405	Acc		Time	Mouse number below
(s)	nΔF/F	nΔF/F	m/s2		(s)	5	4	8	1	13	2	1	1	2	2	2	5	2	2	3	3	1	3	9	7	5	3	3	13	3	6	3	7	12	10	6	8	1	5	14	8	12	8	7	4	1	2	8	4
-1	0.129832	0.000463746	-0.00599906		-1	-0.414913	0.0788382	-0.0211657	1	-0.581317	-0.0338204	-0.05588	-0.468675	0.0556759	0.211704	-0.198445	-0.0232209	-0.223807	-0.00445361	0.0250204	-0.87616	-0.416139	-0.143857	0.145727	0.119565	-0.39091	0.114862	0.458229	0.475343	0.160832	-0.108917	-0.306858	-0.156536	-0.568988	-0.0112715	-0.179756	0.0623604	-0.0554744	-0.0372246	-0.25996	0.371742	-0.224442	0.148734	-0.121193	-0.262567	-0.513227	0.0162102	0.0406835	0.0132254
-0.99	0.129548	0.000255144	-0.00574024		-0.99	-0.410883	0.0800665	0.0728993	0.870658	-0.437582	-0.0768178	0.00111779	-0.175123	0.0189401	0.155069	-0.276578	0.0105546	-0.235095	-0.00241787	0.0265803	-0.81955	-0.240934	-0.207093	0.109187	0.0272338	-0.323318	0.0843123	0.530594	0.434337	0.236987	-0.125431	-0.181712	-0.154207	-0.520744	-0.0389499	-0.184695	-0.0772966	-0.112476	0.00223652	-0.177051	0.363888	-0.201627	0.127608	-0.10481	-0.354569	-0.447033	-0.0409431	0.0192946	0.0292439
-0.98	0.129225	0.000478079	-0.00387238		-0.98	-0.284831	0.0939613	0.128526	0.673428	-0.493539	-0.0740456	-0.00257997	0.249379	0.0765106	0.133591	-0.289525	0.0261631	-0.135319	0.00452702	-0.0130863	-0.619788	-0.0582517	-0.155749	0.0967344	-0.14468	-0.370698	0.0101158	0.449524	0.288642	0.295049	-0.099141	-0.0817362	-0.0958285	-0.43525	-0.0791636	-0.132581	-0.0894815	-0.329825	0.0296165	0.0260838	0.285785	-0.255609	0.109304	-0.126283	-0.335458	-0.384441	-0.063817	-0.0646408	0.0228166
-0.97	0.129061	0.000472932	-0.00220375		-0.97	-0.197977	0.106919	0.173192	0.492303	-0.518146	-0.0809549	-0.000663128	0.577317	0.0898096	0.0900859	-0.315091	0.0346812	-0.0733485	0.00922037	-0.0304653	-0.429226	0.0932079	-0.167493	0.0817018	-0.24707	-0.356211	-0.0680391	0.401405	0.182968	0.334575	-0.0770508	-0.0123048	-0.0449538	-0.342104	-0.10724	-0.0828441	-0.167258	-0.476528	0.0447696	0.15307	0.213019	-0.276797	0.0860061	-0.12721	-0.308289	-0.334296	-0.0940788	-0.133997	0.0233532
-0.96	0.128887	0.000486494	-0.000619217		-0.96	-0.0879996	0.105065	0.189555	0.298444	-0.578586	-0.0881276	-0.0108302	0.84377	0.097353	0.0547836	-0.317434	0.0300395	0.00143821	0.014426	-0.0578084	-0.202067	0.208339	-0.155225	0.0734135	-0.330041	-0.32183	-0.172798	0.313271	0.0765417	0.349088	-0.0552112	0.0263499	0.0236452	-0.250333	-0.139565	-0.0217871	-0.215433	-0.627802	0.0437296	0.275531	0.1319	-0.312163	0.0633828	-0.128529	-0.227727	-0.278112	-0.111175	-0.202362	0.0150591
-0.95	0.128684	0.000498815	-0.000145338		-0.95	0.00637121	0.0751765	0.191419	0.11515	-0.655423	-0.105394	-0.0240915	0.988319	0.0713785	0.0193383	-0.306786	0.0140569	0.0320523	0.0169094	-0.0742645	0.0442095	0.288718	-0.149558	0.0649761	-0.345388	-0.24843	-0.27031	0.2108	-0.001326	0.313314	-0.0370036	0.0266725	0.109779	-0.143136	-0.185845	0.0381448	-0.276603	-0.702915	0.0277506	0.345827	0.0126487	-0.343642	0.0438078	-0.124088	-0.128338	-0.225147	-0.123678	-0.268007	0.00354841
-0.94	0.128544	0.000495273	-0.00110836		-0.94	0.0903906	0.0474756	0.141713	-0.0255396	-0.687001	-0.130297	-0.0297071	1	0.0443602	-0.0299207	-0.283425	-0.00964433	0.0523065	0.0165712	-0.0808279	0.26172	0.347289	-0.16323	0.0350258	-0.322824	-0.13745	-0.367967	0.106137	-0.047157	0.25479	-0.019753	0.0212854	0.188286	-0.0726209	-0.224375	0.0804034	-0.326442	-0.715262	0.0174742	0.365716	-0.0590609	-0.384179	0.0233126	-0.104558	-0.0103672	-0.176565	-0.126735	-0.301608	-0.00783447
-0.93	0.128374	0.000396558	-0.00423722		-0.93	0.132689	0.0102035	0.0908699	-0.111456	-0.620157	-0.167624	-0.0308238	0.855578	0.0067319	-0.0695445	-0.261343	-0.0337675	-0.000795459	0.0132002	-0.0922451	0.408143	0.362532	-0.196888	-0.00571227	-0.286606	-0.0517788	-0.443683	0.0106129	-0.0604249	0.164769	-0.0281871	0.00145049	0.276933	-0.0344266	-0.269055	0.111129	-0.356337	-0.667582	0.0121882	0.350266	-0.121929	-0.420172	0.000741895	-0.0716641	0.104406	-0.125103	-0.129321	-0.30257	-0.0212815
-0.92	0.128137	0.000451502	-0.00834223		-0.92	0.130191	-0.0555752	0.0380254	-0.170107	-0.498433	-0.201615	-0.0203165	0.606258	-0.0274209	-0.102873	-0.23187	-0.0536873	-0.0650139	0.0100719	-0.103892	0.486211	0.355282	-0.219593	-0.0705674	-0.229718	0.071064	-0.47801	-0.0749744	-0.0538746	0.0590973	-0.0459618	-0.0184147	0.338978	-0.0477655	-0.309684	0.116133	-0.361784	-0.546394	0.0101634	0.313939	-0.179932	-0.454697	-0.0230026	-0.0495333	0.175693	-0.072629	-0.127702	-0.27925	-0.0386162
-0.91	0.128008	0.000437724	-0.0125073		-0.91	0.0587931	-0.0980878	-0.0122794	-0.155381	-0.384555	-0.218879	-0.00708875	0.311337	-0.0423074	-0.139782	-0.206469	-0.0726352	-0.162792	0.00503279	-0.104923	0.510372	0.308618	-0.262372	-0.147578	-0.167898	0.152584	-0.450489	-0.144452	-0.057948	-0.0568277	-0.0667298	-0.0519234	0.361455	-0.0794638	-0.337206	0.10508	-0.37653	-0.362495	0.0157731	0.263014	-0.234581	-0.46438	-0.0460929	-0.0217996	0.210793	-0.0420799	-0.126647	-0.254216	-0.0479969
-0.9	0.127943	0.000436369	-0.0161815		-0.9	-0.0588851	-0.12889	-0.0677133	-0.135968	-0.274069	-0.221158	0.00785433	0.0121392	-0.0261751	-0.166429	-0.175996	-0.0859343	-0.257278	0.00183114	-0.116049	0.479689	0.226236	-0.317791	-0.215383	-0.124324	0.19686	-0.415482	-0.194556	-0.0719882	-0.16132	-0.0674769	-0.0885476	0.337447	-0.16715	-0.326422	0.101512	-0.387388	-0.175511	0.0187878	0.206096	-0.245986	-0.463151	-0.0701389	0.0134892	0.229574	-0.0145886	-0.122336	-0.212609	-0.055172
-0.89	0.127801	0.000378051	-0.0196978		-0.89	-0.216458	-0.155967	-0.1117	-0.10919	-0.205813	-0.212418	0.0116727	-0.260553	-0.00839566	-0.181239	-0.145236	-0.0949108	-0.3498	-0.00118903	-0.158182	0.416989	0.075374	-0.368258	-0.249806	-0.115839	0.181473	-0.370793	-0.237388	-0.105387	-0.266954	-0.0892781	-0.133444	0.26618	-0.275565	-0.290589	0.0965394	-0.407273	0.0146264	0.0058281	0.137287	-0.260351	-0.407759	-0.0911491	0.0381967	0.223567	-0.00647925	-0.118031	-0.189672	-0.0595723
-0.88	0.127626	0.000459962	-0.0212072		-0.88	-0.384232	-0.15527	-0.15272	-0.0805847	-0.261544	-0.20595	0.0302323	-0.444708	0.00909933	-0.199447	-0.111453	-0.0971467	-0.418449	-0.00566838	-0.196156	0.39647	-0.0888145	-0.414836	-0.234044	-0.0944145	0.160435	-0.315973	-0.267631	-0.143654	-0.347724	-0.0976548	-0.183382	0.152017	-0.387747	-0.231944	0.0709629	-0.416773	0.191581	-0.0171811	0.0815716	-0.23152	-0.35328	-0.0963841	0.0658399	0.179092	0.00590632	-0.0963035	-0.180541	-0.0620934
-0.87	0.12734	0.000397559	-0.0221093		-0.87	-0.521897	-0.122158	-0.200255	-0.0421399	-0.390959	-0.204368	0.0531019	-0.562676	0.0279044	-0.202909	-0.0767063	-0.0961082	-0.477962	-0.0149711	-0.242673	0.369884	-0.252394	-0.422781	-0.180009	-0.0632745	0.0518728	-0.272388	-0.268586	-0.18219	-0.419222	-0.0931188	-0.231856	0.0308254	-0.48412	-0.168988	0.0508158	-0.403287	0.332628	-0.0495655	0.0195719	-0.176281	-0.275106	-0.0848016	0.111369	0.143796	0.021222	-0.0674356	-0.178501	-0.0602145
-0.86	0.126952	0.000408437	-0.0228153		-0.86	-0.595503	-0.0854963	-0.243535	-0.0465749	-0.457092	-0.212752	0.083501	-0.613716	0.0470464	-0.19107	-0.0450069	-0.0838935	-0.482604	-0.0246834	-0.300606	0.337887	-0.374819	-0.414847	-0.0999909	-0.0151581	-0.0903228	-0.255544	-0.246419	-0.196646	-0.460159	-0.0823756	-0.249761	-0.0832945	-0.580682	-0.0919269	0.0245755	-0.345491	0.432228	-0.0880243	-0.0640559	-0.0980962	-0.221148	-0.0670522	0.155846	0.0887957	0.0326746	-0.0383746	-0.16968	-0.0664494
-0.85	0.12656	0.000357611	-0.0232052		-0.85	-0.609019	-0.0195169	-0.281426	-0.0237186	-0.5205	-0.207118	0.10904	-0.598937	0.0434405	-0.182891	-0.0278857	-0.0728545	-0.444533	-0.0353547	-0.34902	0.29292	-0.438007	-0.334432	-0.0228109	0.0521289	-0.261951	-0.22545	-0.207089	-0.18947	-0.464584	-0.0970545	-0.251745	-0.178075	-0.628307	-0.0152076	-0.0202621	-0.255999	0.477054	-0.12637	-0.148772	-0.0179692	-0.170242	-0.04413	0.19738	0.0330537	0.0317926	-0.0101049	-0.169549	-0.074613
-0.84	0.126071	0.000400745	-0.0216934		-0.84	-0.559179	0.0653206	-0.28388	-0.00557368	-0.529349	-0.203228	0.147066	-0.49363	0.039944	-0.173696	-0.0205753	-0.0592286	-0.344461	-0.0444273	-0.372285	0.238153	-0.395721	-0.209037	0.0535736	0.150241	-0.409555	-0.175944	-0.134437	-0.166249	-0.428962	-0.101081	-0.249061	-0.206349	-0.617921	0.0426635	-0.0614924	-0.138252	0.470194	-0.160922	-0.199621	0.0556949	-0.166484	-0.0173141	0.233238	-0.0235287	0.0341662	0.0191207	-0.165001	-0.0889054
-0.83	0.125576	0.000362478	-0.019998		-0.83	-0.44619	0.130883	-0.256533	0.00713533	-0.430348	-0.198444	0.161053	-0.332477	0.0414908	-0.149905	-0.023348	-0.0452257	-0.208726	-0.0486531	-0.378407	0.145134	-0.273412	-0.0239413	0.0785114	0.232784	-0.531697	-0.11215	-0.0449932	-0.130744	-0.362304	-0.106901	-0.234435	-0.190507	-0.575593	0.109628	-0.0905544	-0.0331635	0.407827	-0.186224	-0.253316	0.0883879	-0.165919	-0.00250754	0.256973	-0.0584804	0.0125597	0.027253	-0.16787	-0.101825
-0.82	0.125172	0.000332478	-0.0169847		-0.82	-0.32781	0.187626	-0.215877	0.0107682	-0.256062	-0.186832	0.148769	-0.120288	0.0355724	-0.134101	-0.0358487	-0.0282197	-0.0650789	-0.046945	-0.356699	0.0478427	-0.100057	0.145498	0.075216	0.282403	-0.58077	-0.0355352	0.030085	-0.0746683	-0.264669	-0.106816	-0.210907	-0.156925	-0.509366	0.174781	-0.113177	0.0316892	0.309811	-0.207221	-0.276317	0.102413	-0.197825	-0.000750126	0.266475	-0.0895544	-0.0117869	0.0185406	-0.183494	-0.112516
-0.81	0.124693	0.000319247	-0.0123613		-0.81	-0.207311	0.229738	-0.165733	0.0218254	-0.114944	-0.188429	0.11449	0.107676	0.000128556	-0.124483	-0.0448268	-0.0106388	0.0405323	-0.0434098	-0.301761	-0.0569442	0.130493	0.329803	0.0393485	0.288783	-0.591307	0.0571397	0.0923422	0.0162657	-0.16708	-0.0865062	-0.190708	-0.0822348	-0.413066	0.234684	-0.10673	0.0529444	0.160254	-0.214418	-0.251332	0.0685749	-0.224314	-0.00730645	0.252296	-0.0980972	-0.0308771	0.0145537	-0.204851	-0.117144
-0.8	0.124147	0.000329088	-0.00685058		-0.8	-0.0848487	0.237621	-0.109599	0.0306109	0.0544102	-0.201429	0.0630599	0.314605	-0.0341208	-0.0973939	-0.041979	0.0144572	0.105332	-0.0391673	-0.232147	-0.136588	0.345904	0.450548	-0.0251846	0.270373	-0.539794	0.157226	0.141625	0.108786	-0.087815	-0.0420805	-0.188808	0.00144235	-0.323149	0.284825	-0.0722475	0.0517788	-0.00442505	-0.21199	-0.183953	-0.0102285	-0.26027	-0.0252839	0.229083	-0.108488	-0.0388773	0.012517	-0.223806	-0.116403
-0.79	0.123734	0.000329465	-0.00275604		-0.79	0.0124984	0.218622	-0.0834378	0.0561754	0.207755	-0.218798	-0.0154549	0.426871	-0.0944624	-0.0437039	-0.0338323	0.0370553	0.0979177	-0.0354721	-0.157431	-0.195322	0.50987	0.506369	-0.106464	0.21898	-0.480291	0.248099	0.148641	0.229335	-0.0185531	0.028197	-0.177529	0.0658627	-0.258344	0.334295	-0.0203639	0.0286185	-0.160184	-0.180222	-0.0950248	-0.118669	-0.291931	-0.0471119	0.198019	-0.103158	-0.0393542	0.00858522	-0.237515	-0.106832
-0.78	0.123178	0.000354667	0.00015279		-0.78	0.0726172	0.17314	-0.108964	0.118438	0.269177	-0.221927	-0.0845098	0.441716	-0.166868	0.00763589	-0.0102233	0.0518452	0.0576632	-0.0344968	-0.0933998	-0.234809	0.609497	0.487148	-0.176214	0.159401	-0.44772	0.315468	0.120718	0.360352	0.0264109	0.109476	-0.160057	0.111958	-0.201359	0.354158	0.0487569	0.0246822	-0.273865	-0.146782	0.015282	-0.24237	-0.337844	-0.0699277	0.155594	-0.116499	-0.0222255	0.00924605	-0.240368	-0.093826
-0.77	0.122559	0.000379252	0.00116816		-0.77	0.125973	0.0851389	-0.106369	0.195001	0.30487	-0.21412	-0.138157	0.352945	-0.249835	0.0731102	0.0258581	0.0570587	-0.0386222	-0.0327218	-0.0505558	-0.245393	0.651095	0.430403	-0.239111	0.0818312	-0.449844	0.36978	0.0305603	0.483767	0.0520275	0.176092	-0.143115	0.150928	-0.166261	0.365803	0.122306	0.0260032	-0.362135	-0.092518	0.117919	-0.374898	-0.385956	-0.0907244	0.106039	-0.148026	-0.0286484	0.0199021	-0.227507	-0.079762
-0.76	0.121963	0.000450087	-6.48422e-05		-0.76	0.149589	-0.0310022	-0.139687	0.286114	0.324557	-0.161212	-0.171847	0.178593	-0.302949	0.15177	0.0603562	0.0500416	-0.152157	-0.031787	-0.0386231	-0.242615	0.596169	0.324355	-0.271633	0.00741722	-0.446076	0.396072	-0.0764996	0.562996	0.0482039	0.220011	-0.122222	0.148672	-0.155643	0.348113	0.179034	0.0463694	-0.396759	-0.0430023	0.181428	-0.455467	-0.431824	-0.107903	0.070131	-0.180547	-0.0467218	0.0225554	-0.211769	-0.0617026
-0.75	0.121394	0.000520552	-0.00307013		-0.75	0.120334	-0.165715	-0.175874	0.350414	0.341004	-0.116662	-0.173328	-0.0343606	-0.326543	0.209987	0.0877508	0.0331983	-0.24921	-0.0288782	-0.0529186	-0.233592	0.504527	0.180689	-0.264225	-0.0804485	-0.454095	0.376389	-0.219009	0.624091	0.0433985	0.258286	-0.0781987	0.135009	-0.178615	0.304958	0.206252	0.0670053	-0.372784	0.000490051	0.210548	-0.486633	-0.484711	-0.116927	0.0230025	-0.21071	-0.0898783	0.0175578	-0.191636	-0.0423123
-0.74	0.120745	0.000535131	-0.00704593		-0.74	0.0698912	-0.320929	-0.218541	0.403552	0.337735	-0.052688	-0.143435	-0.209309	-0.308897	0.237528	0.112286	0.0148031	-0.328828	-0.0265383	-0.0810249	-0.207786	0.3837	0.0219743	-0.233748	-0.160645	-0.468418	0.315666	-0.358341	0.63175	0.0172183	0.261026	-0.0214606	0.0995634	-0.20969	0.258456	0.208187	0.102783	-0.309367	0.0128897	0.186397	-0.443163	-0.535819	-0.129231	-0.00826505	-0.265333	-0.143005	0.00933041	-0.177314	-0.0315232
-0.73	0.120117	0.000561017	-0.012041		-0.73	-0.0184046	-0.471968	-0.241525	0.426065	0.422269	-0.0111653	-0.0982146	-0.330372	-0.24973	0.244845	0.118485	-0.00294309	-0.40043	-0.0234566	-0.108926	-0.154839	0.248044	-0.139061	-0.20655	-0.268116	-0.476654	0.237435	-0.477396	0.585602	-0.0213613	0.238212	0.0338837	0.0670469	-0.262245	0.204715	0.179041	0.122108	-0.232164	0.0173376	0.120577	-0.348401	-0.574732	-0.131339	-0.0177371	-0.282775	-0.207236	0.00070284	-0.171485	-0.0338104
-0.72	0.11947	0.000660369	-0.0178632		-0.72	-0.149689	-0.605173	-0.302932	0.436168	0.496717	0.0145876	-0.0347151	-0.370178	-0.161734	0.234576	0.113077	-0.0168435	-0.400295	-0.025391	-0.137221	-0.117726	0.107334	-0.303508	-0.164908	-0.344832	-0.510402	0.139894	-0.504359	0.483837	-0.0759398	0.200625	0.0902382	0.0145989	-0.31417	0.142356	0.119279	0.165859	-0.121722	-0.00985399	0.0242801	-0.226637	-0.591304	-0.128258	-0.0203048	-0.2792	-0.247767	-0.013782	-0.157192	-0.0470761
-0.71	0.118779	0.000669209	-0.0237016		-0.71	-0.296122	-0.732288	-0.326644	0.427155	0.570451	-0.0118018	0.0319175	-0.334689	-0.068867	0.190699	0.103885	-0.0235045	-0.333551	-0.0269254	-0.173594	-0.0698554	-0.00144173	-0.44477	-0.128093	-0.396464	-0.574835	0.0386663	-0.503089	0.340969	-0.108632	0.152466	0.126438	-0.0381507	-0.360092	0.0838398	0.036542	0.185476	0.0075099	-0.0448259	-0.0748861	-0.116214	-0.59911	-0.118438	-0.0212879	-0.276819	-0.263719	-0.0306563	-0.154477	-0.0694758
-0.7	0.118028	0.000642071	-0.0290988		-0.7	-0.432547	-0.842926	-0.337674	0.422685	0.613134	-0.0271171	0.0834371	-0.235265	0.00897145	0.145856	0.0933237	-0.0285594	-0.23457	-0.0315762	-0.208109	-0.0192324	-0.0909175	-0.536412	-0.109166	-0.427295	-0.667959	-0.0552191	-0.443891	0.159205	-0.142608	0.0836403	0.152345	-0.107987	-0.344207	0.0324885	-0.0586317	0.196629	0.131928	-0.0885492	-0.190172	-0.0090507	-0.588654	-0.100573	-0.0048623	-0.264243	-0.249896	-0.0516814	-0.158685	-0.107443
-0.69	0.117255	0.000677878	-0.0343055		-0.69	-0.562935	-0.926804	-0.317566	0.407129	0.6552	-0.0510126	0.132139	-0.128829	0.0729402	0.0941269	0.0804565	-0.0324783	-0.102021	-0.0340372	-0.247544	0.00623362	-0.14381	-0.557635	-0.108936	-0.447774	-0.779108	-0.118743	-0.366273	-0.0496462	-0.173756	0.0121408	0.146592	-0.173404	-0.304764	-0.0408061	-0.161845	0.188162	0.217233	-0.133683	-0.308392	0.0516032	-0.543285	-0.0714072	-0.0122646	-0.232065	-0.231257	-0.0764188	-0.157074	-0.142865
-0.68	0.116502	0.000622755	-0.0382546		-0.68	-0.637622	-0.982076	-0.278052	0.365053	0.631393	-0.0575881	0.176282	0.00335135	0.0984519	0.0530542	0.0742099	-0.0281242	0.0398648	-0.0365096	-0.294833	-0.0129814	-0.168577	-0.530851	-0.0969394	-0.431711	-0.860056	-0.178765	-0.289679	-0.249283	-0.202307	-0.0548471	0.129057	-0.256104	-0.219961	-0.114523	-0.270847	0.167282	0.259387	-0.179251	-0.422357	0.08242	-0.464118	-0.0389768	-0.0262562	-0.205548	-0.198432	-0.104139	-0.153353	-0.167514
-0.67	0.115625	0.000554647	-0.0405542		-0.67	-0.668951	-0.992524	-0.221811	0.312028	0.612768	-0.0531734	0.210334	0.13962	0.11412	0.0113081	0.0658457	-0.0214304	0.147015	-0.0323988	-0.354953	-0.0323066	-0.140243	-0.445025	-0.109969	-0.409666	-0.884462	-0.228251	-0.237898	-0.422615	-0.223093	-0.113554	0.101406	-0.308699	-0.0928945	-0.194324	-0.356656	0.115839	0.224142	-0.202897	-0.534362	0.0983362	-0.367968	-0.00272475	-0.0441828	-0.176086	-0.15443	-0.132281	-0.178939	-0.189305
-0.66	0.114732	0.000528059	-0.0411789		-0.66	-0.663804	-0.94547	-0.146723	0.246522	0.588406	-0.0245677	0.225685	0.277562	0.121918	-0.0252428	0.0546041	-0.0168582	0.182629	-0.0278941	-0.406162	-0.0508778	-0.104297	-0.333661	-0.141091	-0.397333	-0.826304	-0.266371	-0.211143	-0.541918	-0.246261	-0.155296	0.0810272	-0.343206	0.0620377	-0.270433	-0.421395	0.0726224	0.120381	-0.221461	-0.634249	0.0956263	-0.265142	0.0372445	-0.0550599	-0.132373	-0.118704	-0.163309	-0.190503	-0.212727
-0.65	0.113781	0.000587252	-0.0403161		-0.65	-0.626288	-0.856063	-0.084016	0.197622	0.572555	-0.00390936	0.246148	0.392275	0.1235	-0.0744015	0.0384992	-0.0124925	0.153471	-0.0183977	-0.451043	-0.0682827	-0.0531641	-0.200995	-0.169585	-0.370385	-0.711787	-0.257668	-0.209082	-0.609805	-0.27136	-0.173634	0.0566715	-0.3189	0.212259	-0.346321	-0.445869	0.0451209	-0.0498644	-0.230555	-0.710194	0.0519014	-0.139423	0.068534	-0.0675981	-0.0913582	-0.0804117	-0.190665	-0.214043	-0.226808
-0.64	0.112801	0.000589097	-0.037391		-0.64	-0.560675	-0.724836	-0.0315179	0.143065	0.531493	-0.00365296	0.248449	0.505861	0.125803	-0.123477	0.0211743	-0.0088468	0.0883756	-0.0060456	-0.472059	-0.0649873	-0.0123524	-0.105038	-0.207223	-0.337231	-0.532174	-0.238617	-0.199601	-0.594567	-0.285911	-0.174352	0.0433267	-0.267579	0.377882	-0.37584	-0.434505	0.0136486	-0.229873	-0.220494	-0.745544	-0.00397974	-0.0291061	0.0916385	-0.0484077	-0.0443006	-0.0352035	-0.215827	-0.24243	-0.245193
-0.63	0.111705	0.000666059	-0.0335909		-0.63	-0.511711	-0.579756	-0.000293174	0.109136	0.507089	-0.00474852	0.230775	0.542938	0.141059	-0.173305	0.00368771	-0.0143	0.013455	0.00902305	-0.461867	-0.0163067	0.033757	-0.023253	-0.243987	-0.290132	-0.349632	-0.182599	-0.167368	-0.522266	-0.280987	-0.155917	0.0398933	-0.168744	0.535463	-0.385733	-0.37872	-0.00193035	-0.390053	-0.199324	-0.764698	-0.0677009	0.0625531	0.100997	-0.0301426	-0.00667597	0.00638584	-0.233444	-0.25985	-0.27434
-0.62	0.110644	0.000664321	-0.0298142		-0.62	-0.447916	-0.419842	0.015299	0.0677866	0.435338	-0.0222313	0.191124	0.505239	0.138541	-0.211535	-0.00544808	-0.0229908	-0.0680689	0.0192166	-0.410063	0.0619011	0.0318978	0.0347586	-0.252436	-0.239147	-0.168068	-0.102368	-0.144021	-0.374234	-0.249759	-0.131543	0.0363328	-0.0657709	0.663686	-0.365355	-0.311699	-0.0128783	-0.482584	-0.179368	-0.735671	-0.141342	0.124823	0.100847	0.00754314	0.0285106	0.0289355	-0.243861	-0.23766	-0.303319
-0.61	0.109506	0.000729095	-0.0253516		-0.61	-0.391187	-0.270973	-0.00471671	0.018045	0.350965	-0.0228104	0.159878	0.384048	0.11944	-0.21264	-0.00796921	-0.0312324	-0.116451	0.0331913	-0.302684	0.155367	0.0301715	0.0746069	-0.24091	-0.155784	-0.0498958	0.00957283	-0.105509	-0.185456	-0.207401	-0.117342	0.0448824	0.0643564	0.765936	-0.315165	-0.22983	-0.0239311	-0.505759	-0.16317	-0.676634	-0.213781	0.172864	0.0806779	0.0444408	0.0586533	0.0563438	-0.242986	-0.212187	-0.330112
-0.6	0.108369	0.000710108	-0.0206095		-0.6	-0.33005	-0.12212	-0.0139085	-0.0760566	0.25229	-0.0128478	0.122463	0.198089	0.0703807	-0.15896	0.00497525	-0.0321137	-0.125392	0.044204	-0.138839	0.231403	0.0084515	0.103631	-0.203561	-0.0900596	0.0127851	0.0950757	-0.0580295	0.0382609	-0.152007	-0.116795	0.0563117	0.151331	0.803546	-0.239532	-0.165565	-0.0562171	-0.441493	-0.141501	-0.584345	-0.256125	0.194863	0.0533064	0.0759407	0.0913694	0.0592223	-0.2262	-0.161814	-0.355282
-0.59	0.107099	0.000660472	-0.0156399		-0.59	-0.276771	0.00336687	-0.0335471	-0.171044	0.183916	0.0164576	0.0867456	-0.0485286	0.010229	-0.0558566	0.0278599	-0.0320891	-0.139592	0.0513604	0.0580705	0.292165	-0.0215421	0.145427	-0.144738	-0.037689	0.0190621	0.187853	-0.0228868	0.268455	-0.0878631	-0.118436	0.0769226	0.224639	0.786948	-0.174672	-0.118794	-0.0553145	-0.323867	-0.133831	-0.474952	-0.28298	0.198202	0.0201979	0.0933561	0.111902	0.0496654	-0.196601	-0.096606	-0.371529
-0.58	0.105812	0.000667322	-0.0102271		-0.58	-0.218487	0.127329	-0.0387807	-0.25036	0.102845	0.0355591	0.0587981	-0.276701	-0.0696846	0.0786846	0.0499129	-0.0250945	-0.129881	0.0568257	0.264388	0.317927	-0.0567256	0.185412	-0.0832836	0.00376436	-0.0408423	0.272557	-0.0208772	0.485962	-0.0268349	-0.141488	0.105059	0.264671	0.712947	-0.0979731	-0.0944563	-0.0631573	-0.174463	-0.13558	-0.319243	-0.292551	0.195086	-0.0142221	0.108829	0.131529	0.0241278	-0.164819	-0.0329541	-0.374866
-0.57	0.104584	0.000695749	-0.00473933		-0.57	-0.185148	0.222535	-0.0357983	-0.294704	0.0748109	0.0663901	0.0350632	-0.47324	-0.123848	0.232767	0.0667802	-0.0167721	-0.0899858	0.0628717	0.467	0.306855	-0.0687687	0.225713	-0.0323485	0.0446923	-0.145413	0.344097	0.00256623	0.640421	0.009007	-0.152455	0.142634	0.292735	0.609001	-0.0181701	-0.074541	-0.0575952	-0.0343464	-0.149721	-0.182567	-0.2915	0.197077	-0.0493944	0.0988842	0.136495	-0.000296427	-0.132325	0.0146786	-0.366595
-0.56	0.103314	0.000684965	-0.000157287		-0.56	-0.136454	0.301599	-0.0194804	-0.256472	0.0745886	0.0673305	-0.00200335	-0.568147	-0.146962	0.384615	0.0752161	-0.00371958	-0.0434803	0.0591079	0.634082	0.26666	-0.0459247	0.284971	0.0159105	0.0432123	-0.241118	0.381788	0.048952	0.729172	0.02925	-0.15229	0.160889	0.28557	0.476358	0.0513245	-0.0681723	-0.0509595	0.0939724	-0.163007	-0.0702072	-0.27463	0.202906	-0.0740244	0.0822732	0.135187	-0.0373474	-0.1071	0.0634069	-0.34834
-0.55	0.10197	0.000664977	0.00313809		-0.55	-0.0900036	0.339018	-0.0140805	-0.141754	0.0915521	0.0563088	-0.053413	-0.57151	-0.108372	0.514964	0.0705332	0.00398454	-0.0021232	0.0506239	0.745677	0.237395	0.0275499	0.314801	0.0248524	0.0448488	-0.351096	0.41074	0.0924866	0.732756	0.0444712	-0.163236	0.192598	0.271102	0.348212	0.105424	-0.0552532	-0.0320485	0.171069	-0.176636	0.00466743	-0.266801	0.209	-0.0871747	0.0677335	0.115061	-0.0526498	-0.094862	0.102007	-0.329288
-0.54	0.100718	0.000689794	0.00444895		-0.54	-0.0286575	0.355154	-0.00349451	0.0327233	0.103802	0.0306116	-0.0893205	-0.48701	-0.0675476	0.601367	0.046325	0.0154517	0.0862517	0.0365627	0.799748	0.208287	0.131519	0.355059	0.0409494	0.0458465	-0.465218	0.394698	0.139923	0.645344	0.041101	-0.19017	0.193998	0.232785	0.210126	0.141779	-0.0509502	-0.0345657	0.202679	-0.18816	0.0308183	-0.251114	0.229659	-0.0864487	0.0534339	0.0874652	-0.0473507	-0.0980406	0.117442	-0.312706
-0.53	0.0994144	0.000617342	0.00384489		-0.53	0.0579426	0.341707	-0.0154834	0.210737	0.153623	0.0137681	-0.116326	-0.34679	-0.000353294	0.65518	0.0182783	0.0297044	0.145699	0.0151292	0.796235	0.1754	0.245338	0.390606	0.0627125	0.0508066	-0.513437	0.32138	0.210266	0.497508	0.0289197	-0.223535	0.171295	0.186922	0.0841008	0.153612	-0.0554968	-0.0411108	0.192668	-0.196056	-0.0121075	-0.232385	0.24455	-0.0747549	0.0380741	0.0456755	-0.017075	-0.115519	0.123607	-0.298288
-0.52	0.098009	0.000644596	0.001634		-0.52	0.21356	0.283532	-0.0295292	0.391551	0.201622	-0.00559334	-0.120046	-0.16362	0.0396099	0.666071	-0.0113446	0.0475048	0.187865	-0.00746747	0.763099	0.159227	0.345172	0.423391	0.0898404	0.0300404	-0.491365	0.206047	0.239268	0.304587	0.0177309	-0.281204	0.140483	0.100701	-0.0503863	0.137081	-0.079604	-0.0715027	0.133161	-0.193978	-0.0783014	-0.212343	0.263771	-0.0581133	0.0248017	0.000301134	0.018415	-0.142709	0.115722	-0.287299
-0.51	0.0966204	0.000585694	-0.00217474		-0.51	0.350722	0.19915	-0.0484654	0.539478	0.249915	-0.0156357	-0.0961007	0.00175452	0.0437587	0.64749	-0.026481	0.0590625	0.222676	-0.0236445	0.690136	0.140049	0.390224	0.430695	0.120096	0.0364089	-0.446835	0.0686463	0.23084	0.0852648	0.0133442	-0.362861	0.1232	-0.0198282	-0.157967	0.0847629	-0.1143	-0.102524	0.034536	-0.170514	-0.143566	-0.204838	0.275891	-0.0389204	0.00321508	-0.0893831	0.0701667	-0.176743	0.084561	-0.275059
-0.5	0.0951947	0.00051811	-0.00639488		-0.5	0.454044	0.109257	-0.0547671	0.670705	0.31909	-0.0179854	-0.0351378	0.135599	0.00497315	0.589955	-0.0382952	0.0743179	0.261519	-0.0374305	0.597666	0.1211	0.36157	0.476957	0.176124	0.062057	-0.314984	-0.0774653	0.222746	-0.122919	0.00299617	-0.434154	0.0779424	-0.125209	-0.195591	0.0138083	-0.154994	-0.153285	-0.0776083	-0.150803	-0.195753	-0.2042	0.292754	-0.026544	-0.0222855	-0.179741	0.125439	-0.22813	0.0349252	-0.25564
-0.49	0.0937557	0.000479362	-0.0100853		-0.49	0.504221	0.00679094	-0.0826235	0.748516	0.376942	-0.00618989	0.0208175	0.241405	-0.0242576	0.528012	-0.0297068	0.0862602	0.266824	-0.0451406	0.482695	0.105319	0.310424	0.510643	0.214579	0.115418	-0.132733	-0.202726	0.210134	-0.292989	-0.00093891	-0.487832	0.0823504	-0.206141	-0.16383	-0.0720472	-0.191461	-0.229293	-0.17506	-0.122618	-0.208672	-0.226533	0.297325	-0.0256494	-0.0687182	-0.266236	0.174558	-0.284677	-0.0157257	-0.237226
-0.48	0.0923255	0.000514456	-0.0132515		-0.48	0.496225	-0.108297	-0.0827667	0.805392	0.396402	-0.00864039	0.0773537	0.308778	-0.0636491	0.451954	-0.0026902	0.0884725	0.307566	-0.0451458	0.362564	0.105008	0.215343	0.562709	0.231386	0.15098	0.0565959	-0.258829	0.178655	-0.42185	-0.00905886	-0.502162	0.112077	-0.278646	-0.055117	-0.180424	-0.212782	-0.31771	-0.266703	-0.0831338	-0.174753	-0.264544	0.289727	-0.0287852	-0.114901	-0.347075	0.219884	-0.339778	-0.0850628	-0.217389
-0.47	0.0909965	0.000473656	-0.0146833		-0.47	0.356529	-0.207713	-0.0762254	0.816845	0.42022	-0.00523637	0.127685	0.339428	-0.074094	0.373948	0.0398363	0.0897383	0.343192	-0.0434695	0.229782	0.103171	0.0887972	0.613355	0.226814	0.240072	0.229166	-0.260249	0.188489	-0.495684	-0.0182081	-0.48971	0.174927	-0.261402	0.143172	-0.29396	-0.209789	-0.394033	-0.309016	-0.0274247	-0.108052	-0.300424	0.268642	-0.0346606	-0.146018	-0.42251	0.270048	-0.392364	-0.15787	-0.203561
-0.46	0.0896011	0.000477933	-0.0147836		-0.46	0.183455	-0.315752	-0.0667885	0.749195	0.448671	0.00635555	0.160011	0.310835	-0.0449395	0.26372	0.077172	0.0964058	0.374613	-0.0390036	0.0863611	0.132981	-0.0501382	0.674976	0.202327	0.30255	0.379225	-0.210543	0.238519	-0.505569	-0.0298958	-0.43367	0.245099	-0.190468	0.385977	-0.394737	-0.190651	-0.490996	-0.318498	0.0161781	-0.032559	-0.335673	0.252643	-0.0452938	-0.177754	-0.435717	0.318541	-0.434192	-0.218623	-0.201555
-0.45	0.0882614	0.000515597	-0.0137529		-0.45	0.0255345	-0.423463	-0.0764307	0.598678	0.435546	0.0246598	0.158261	0.2789	0.00814464	0.150268	0.119097	0.100969	0.38025	-0.0283476	-0.0499872	0.178052	-0.193444	0.672388	0.164609	0.363484	0.478304	-0.116973	0.284716	-0.456177	-0.0449912	-0.340391	0.336697	-0.0994074	0.60287	-0.487202	-0.163746	-0.566384	-0.28371	0.072971	0.0374249	-0.348447	0.218983	-0.0582027	-0.183839	-0.428411	0.367616	-0.449761	-0.255504	-0.207989
-0.44	0.0870368	0.000487719	-0.0116359		-0.44	-0.108717	-0.534563	-0.0412444	0.402476	0.449122	0.0506821	0.145812	0.193088	0.0529217	0.0215233	0.156911	0.106801	0.370007	-0.0143766	-0.146179	0.244574	-0.353411	0.637977	0.121167	0.404746	0.570824	0.0280096	0.325456	-0.36744	-0.054872	-0.229331	0.398259	-0.0117226	0.798099	-0.562884	-0.128021	-0.608772	-0.239868	0.135127	0.0788924	-0.334941	0.18759	-0.0705889	-0.153326	-0.406062	0.412627	-0.441592	-0.28291	-0.208154
-0.43	0.0858149	0.000460611	-0.00791763		-0.43	-0.208314	-0.62742	-0.0216974	0.155578	0.472925	0.111392	0.110919	0.0917776	0.0849544	-0.107749	0.171007	0.117031	0.296155	0.000716706	-0.178122	0.312097	-0.48542	0.560159	0.0859287	0.47286	0.614531	0.180611	0.381799	-0.252015	-0.0412779	-0.129131	0.444487	0.090755	0.944926	-0.588416	-0.0924712	-0.602733	-0.18644	0.181243	0.108241	-0.321327	0.175198	-0.0842676	-0.107796	-0.34965	0.44183	-0.403364	-0.271041	-0.211182
-0.42	0.0844937	0.000450083	-0.00395019		-0.42	-0.238806	-0.699293	0.0181236	-0.100833	0.450724	0.182214	0.0695481	-0.0388891	0.0905243	-0.213516	0.163513	0.126324	0.199881	0.0182234	-0.176714	0.364354	-0.553272	0.449624	0.0622323	0.489114	0.59877	0.362669	0.423382	-0.107954	0.00512604	-0.0340027	0.466531	0.119496	1	-0.582343	-0.0643894	-0.540089	-0.138031	0.198839	0.128434	-0.298778	0.177018	-0.0995905	-0.0639116	-0.273874	0.461196	-0.34325	-0.234958	-0.204698
-0.41	0.0833473	0.000513913	0.000518812		-0.41	-0.228269	-0.717826	0.0774991	-0.309061	0.382393	0.270734	0.0325853	-0.162187	0.0663603	-0.255645	0.141722	0.131648	0.0761543	0.0305013	-0.0914649	0.370181	-0.539324	0.291371	0.0456503	0.522549	0.568223	0.548257	0.417536	0.0421572	0.0777283	0.0463244	0.445206	0.142361	0.994568	-0.541223	-0.030263	-0.425815	-0.082032	0.200715	0.151259	-0.242232	0.181023	-0.113581	-0.00586237	-0.205608	0.451723	-0.255723	-0.183821	-0.189287
-0.4	0.0822678	0.000513223	0.00650717		-0.4	-0.196973	-0.676575	0.160759	-0.454243	0.32473	0.356777	0.00483289	-0.314627	0.0375288	-0.242745	0.107597	0.134284	-0.0289253	0.0391584	0.0557134	0.322923	-0.421931	0.179111	0.0234238	0.53838	0.521151	0.722459	0.402212	0.181823	0.191997	0.0994402	0.407231	0.119658	0.972797	-0.467431	0.00281365	-0.281491	-0.0359964	0.18284	0.177156	-0.157942	0.201985	-0.12086	0.0128796	-0.122146	0.408078	-0.14406	-0.129076	-0.165333
-0.39	0.0811298	0.000540382	0.0141268		-0.39	-0.137767	-0.574049	0.239572	-0.534689	0.217384	0.422502	-0.0203979	-0.409625	0.0300274	-0.167639	0.0636841	0.139027	-0.13822	0.0461943	0.229057	0.219968	-0.215657	0.100462	0.00978132	0.537142	0.402292	0.853895	0.39422	0.304105	0.338724	0.133255	0.35867	0.101477	0.933811	-0.35932	0.0427628	-0.118482	0.0130587	0.154315	0.227531	-0.0500218	0.229018	-0.125614	0.00657293	-0.0355664	0.349249	-0.0255244	-0.0604698	-0.135499
-0.38	0.0800751	0.000560779	0.0229791		-0.38	-0.0654626	-0.425501	0.344687	-0.511142	0.0766317	0.449683	-0.0125932	-0.477312	0.0679807	-0.036719	0.0281612	0.146246	-0.201027	0.0562866	0.382364	0.0758363	0.0605561	0.0512549	0.0162141	0.503966	0.311245	0.945305	0.365764	0.399107	0.495949	0.158631	0.313402	0.068269	0.882168	-0.246201	0.0799881	0.0314292	0.0878623	0.131244	0.273838	0.106192	0.256905	-0.131692	-0.0346063	0.0261742	0.293116	0.0902045	-0.00155392	-0.0939857
-0.37	0.0791859	0.000560882	0.0342541		-0.37	0.0361582	-0.23956	0.421555	-0.398784	-0.045096	0.433323	-0.000822914	-0.472971	0.138985	0.121129	0.00236602	0.151972	-0.223378	0.0699586	0.537216	-0.0674135	0.383528	0.0560935	0.0397035	0.470046	0.255957	0.988675	0.327818	0.452557	0.645859	0.186935	0.249736	0.0445322	0.893164	-0.110837	0.108554	0.146023	0.178175	0.122037	0.31405	0.273548	0.297649	-0.134491	-0.11445	0.106322	0.242174	0.204025	0.0593458	-0.0437401
-0.36	0.0784003	0.000450066	0.0476532		-0.36	0.138559	-0.0442601	0.467593	-0.235633	-0.131413	0.352851	0.0246308	-0.404054	0.237374	0.277858	-0.00695044	0.157063	-0.204356	0.0921881	0.656504	-0.188319	0.66907	0.132915	0.0861212	0.425827	0.232804	1	0.30719	0.479353	0.786865	0.212111	0.23998	0.0116346	0.943886	0.0331875	0.132031	0.259874	0.263691	0.139307	0.339519	0.430731	0.35825	-0.133322	-0.210632	0.190667	0.222428	0.299884	0.119969	0.0158255
-0.35	0.0776582	0.000407213	0.0614897		-0.35	0.227729	0.142151	0.481698	-0.0337639	-0.211335	0.238992	0.0831089	-0.271985	0.347435	0.424624	-0.00576056	0.166332	-0.170584	0.116681	0.704268	-0.25856	0.884546	0.210808	0.161682	0.358414	0.248697	0.983631	0.28957	0.482837	0.895979	0.228967	0.249429	-0.0047353	0.980999	0.190118	0.150384	0.360007	0.365695	0.160576	0.363402	0.545041	0.437445	-0.129652	-0.304787	0.269997	0.239009	0.368773	0.181842	0.0856498
-0.34	0.0771075	0.000424514	0.0754881		-0.34	0.29131	0.331376	0.457406	0.188109	-0.259772	0.116909	0.163761	-0.113907	0.434582	0.546744	0.0014185	0.168544	-0.0842041	0.140104	0.710956	-0.272923	1	0.304696	0.25516	0.312489	0.375935	0.958211	0.273403	0.479625	0.960907	0.251035	0.292869	-0.0283216	0.997797	0.339412	0.157834	0.491747	0.467657	0.20203	0.382315	0.630964	0.546795	-0.120258	-0.398845	0.354256	0.277458	0.428705	0.244717	0.165163
-0.33	0.0766652	0.000414561	0.0884956		-0.33	0.312687	0.507438	0.386246	0.368896	-0.256091	-0.00137483	0.239741	0.0565873	0.484203	0.629281	0.0105966	0.165237	0.00406951	0.157148	0.684287	-0.191132	0.981758	0.399132	0.329946	0.290886	0.47853	0.917671	0.275723	0.488607	0.984522	0.278728	0.349661	-0.0552031	0.994241	0.484856	0.162582	0.608831	0.550945	0.257969	0.410026	0.675384	0.678233	-0.107293	-0.466068	0.459451	0.34243	0.465864	0.308507	0.251921
-0.32	0.0763138	0.000373108	0.0997507		-0.32	0.264695	0.667034	0.318518	0.498398	-0.23587	-0.0852151	0.324404	0.189154	0.502392	0.686161	0.0203664	0.160559	0.105727	0.164392	0.612361	-0.0706703	0.840562	0.481797	0.387036	0.319497	0.594864	0.859828	0.283693	0.526742	0.962787	0.301302	0.437518	-0.0596068	0.931054	0.610574	0.185563	0.725437	0.618261	0.329324	0.46286	0.703479	0.798517	-0.089775	-0.476013	0.541316	0.410132	0.48619	0.365632	0.345735
-0.31	0.0761423	0.000403524	0.108837		-0.31	0.177215	0.817498	0.239329	0.54195	-0.221584	-0.112884	0.390671	0.279485	0.488758	0.709271	0.029105	0.15723	0.220445	0.162528	0.498475	0.0851601	0.631634	0.540204	0.434475	0.381667	0.7	0.769329	0.296368	0.589894	0.903499	0.337595	0.517859	-0.0504224	0.810357	0.699605	0.204897	0.820813	0.670764	0.394354	0.55027	0.702942	0.898122	-0.0711998	-0.457596	0.616874	0.468459	0.492132	0.417299	0.452517
-0.3	0.0762359	0.000452452	0.116229		-0.3	0.0535958	0.933518	0.179133	0.508541	-0.20429	-0.105122	0.415601	0.329357	0.456103	0.699645	0.0406349	0.146317	0.354476	0.155408	0.384179	0.232391	0.388541	0.599444	0.444522	0.495333	0.79728	0.661642	0.306555	0.685412	0.821589	0.413796	0.592206	-0.0110727	0.697113	0.738838	0.245339	0.887361	0.683155	0.487622	0.646614	0.714295	0.973112	-0.0496193	-0.391391	0.67276	0.511352	0.493603	0.462165	0.565055
-0.29	0.0765668	0.000414293	0.121029		-0.29	-0.0826508	0.989855	0.138708	0.392055	-0.15853	-0.0805386	0.410394	0.327245	0.435988	0.648046	0.0571667	0.136499	0.46074	0.145427	0.225356	0.370404	0.16161	0.643047	0.443619	0.630746	0.798268	0.522527	0.310191	0.803827	0.718544	0.503869	0.656886	0.0429157	0.602209	0.748589	0.309868	0.845226	0.692529	0.56222	0.742361	0.722939	1	-0.0243494	-0.286404	0.71757	0.546719	0.483325	0.500043	0.667742
-0.28	0.0771087	0.000371961	0.124744		-0.28	-0.194224	1	0.123018	0.233967	-0.117514	-0.0387005	0.369146	0.302671	0.433369	0.561786	0.0811046	0.131136	0.582781	0.135856	0.0633159	0.433976	0.00311694	0.684466	0.438933	0.773082	0.856061	0.38088	0.294655	0.91079	0.601019	0.598896	0.719808	0.115	0.546648	0.714967	0.400411	0.804057	0.702713	0.637999	0.824181	0.727489	0.986724	0.00410517	-0.161551	0.733318	0.538904	0.483862	0.543506	0.770671
-0.27	0.0780057	0.000422967	0.126664		-0.27	-0.25887	0.961608	0.102761	0.0193808	-0.0997684	-0.00507662	0.284138	0.273376	0.433331	0.41559	0.112754	0.128681	0.661514	0.131449	-0.0893445	0.473114	-0.107447	0.712618	0.445249	0.886373	0.913468	0.23706	0.272024	0.980704	0.501219	0.711747	0.760109	0.209497	0.508282	0.629669	0.501973	0.733986	0.725091	0.70497	0.865485	0.73527	0.967267	0.033113	-0.0245925	0.730547	0.524137	0.488651	0.580554	0.857173
-0.26	0.0791445	0.00043059	0.127609		-0.26	-0.242692	0.839234	0.11581	-0.163474	-0.0911312	0.0225431	0.176012	0.244943	0.441935	0.232851	0.145869	0.126912	0.718359	0.12559	-0.222283	0.474915	-0.141309	0.714785	0.424509	0.962687	0.9572	0.120326	0.254426	1	0.399773	0.806508	0.791303	0.302898	0.492797	0.535688	0.631904	0.663287	0.765018	0.770445	0.85003	0.763236	0.933925	0.0643816	0.148985	0.70809	0.508691	0.506406	0.616497	0.920327
-0.25	0.0805803	0.00042416	0.127793		-0.25	-0.139393	0.657752	0.130109	-0.337798	-0.102736	0.0470659	0.0702258	0.220789	0.424729	0.0131484	0.176529	0.128967	0.706883	0.119187	-0.338125	0.479332	-0.114234	0.693025	0.429882	0.979684	0.971835	0.0397774	0.240803	0.969808	0.308921	0.865566	0.824573	0.384546	0.480479	0.441854	0.76219	0.626903	0.832866	0.825081	0.799621	0.79743	0.896288	0.0951142	0.312309	0.688167	0.490048	0.527897	0.660289	0.960508
-0.24	0.0823532	0.000505221	0.127161		-0.24	0.0314825	0.434054	0.152846	-0.452132	-0.158887	0.0806139	-0.0275861	0.210151	0.368181	-0.215064	0.200635	0.131797	0.676111	0.109214	-0.380565	0.457331	-0.0513767	0.612525	0.410726	0.918971	1	0.00457082	0.238608	0.881767	0.239394	0.906429	0.835895	0.464246	0.472263	0.337527	0.871025	0.670772	0.896353	0.891853	0.701428	0.838719	0.874053	0.125032	0.470694	0.643009	0.475428	0.556156	0.712037	0.992898
-0.23	0.0846558	0.000556476	0.124826		-0.23	0.241639	0.165262	0.177058	-0.530895	-0.234699	0.110409	-0.0985952	0.174489	0.251378	-0.436975	0.220893	0.131843	0.584987	0.0942039	-0.398873	0.421534	0.0427885	0.470721	0.393512	0.778602	0.960326	0.0133484	0.237237	0.773668	0.20319	0.922243	0.80609	0.548525	0.457634	0.238401	0.950755	0.736301	0.95759	0.94101	0.582433	0.896988	0.849319	0.167733	0.630302	0.588552	0.494742	0.589158	0.757234	1
-0.22	0.0873706	0.000607566	0.122023		-0.22	0.503347	-0.128197	0.214907	-0.534234	-0.285795	0.129099	-0.116126	0.129976	0.117481	-0.633422	0.227578	0.126073	0.488226	0.0743124	-0.376081	0.348269	0.171155	0.260288	0.358559	0.554705	0.896975	0.0462842	0.243918	0.650614	0.171182	0.894587	0.763926	0.606866	0.484907	0.166934	1	0.818092	0.98817	0.973477	0.45444	0.945002	0.810436	0.219847	0.764483	0.549219	0.52528	0.631996	0.816199	0.996248
-0.21	0.0905345	0.000668568	0.118208		-0.21	0.720377	-0.381323	0.23747	-0.503978	-0.348678	0.106345	-0.0877186	0.0729857	-0.033463	-0.787434	0.220755	0.116241	0.362883	0.0581951	-0.320081	0.219609	0.303795	0.0241124	0.357413	0.280436	0.850192	0.0855254	0.231004	0.548285	0.173657	0.840367	0.683462	0.665736	0.535903	0.0951706	0.998779	0.887222	1	1	0.330138	0.976542	0.76982	0.286672	0.831854	0.513396	0.5635	0.679584	0.875046	0.984875
-0.2	0.0942671	0.000742148	0.114404		-0.2	0.879232	-0.587051	0.252371	-0.426963	-0.351936	0.0542109	-0.0287472	0.00732717	-0.165543	-0.891536	0.202843	0.108603	0.260009	0.0439192	-0.227654	0.0162975	0.421059	-0.229603	0.342658	-0.015053	0.811769	0.0943912	0.234299	0.448639	0.200679	0.758574	0.571818	0.722522	0.595055	0.0349889	0.958736	0.936682	0.98321	0.999482	0.212657	0.99726	0.701672	0.368252	0.86971	0.465214	0.626332	0.738509	0.926617	0.967709
-0.19	0.0986188	0.000698544	0.111543		-0.19	0.97236	-0.723472	0.242036	-0.328775	-0.374767	-0.035959	0.0398573	-0.0634043	-0.265245	-0.962954	0.180484	0.0986236	0.159705	0.0379948	-0.138649	-0.226147	0.496852	-0.453288	0.349432	-0.310242	0.79912	0.0843618	0.218372	0.380595	0.268082	0.635756	0.456579	0.766457	0.647845	-0.0138566	0.887639	0.956432	0.92839	0.976758	0.128795	1	0.605976	0.460935	0.874849	0.430713	0.696616	0.804207	0.963733	0.943203
-0.18	0.103562	0.000697296	0.109596		-0.18	1	-0.795737	0.205327	-0.20528	-0.453789	-0.148944	0.110991	-0.107742	-0.311919	-1	0.14058	0.0781395	0.0863532	0.0381552	-0.0505794	-0.48447	0.495754	-0.613524	0.366186	-0.580251	0.82021	0.0406831	0.236739	0.324257	0.333205	0.515209	0.380697	0.78759	0.680432	-0.0491853	0.805098	0.964245	0.823101	0.949075	0.0537845	0.985186	0.505148	0.552132	0.839372	0.408809	0.772203	0.867808	0.985764	0.922673
-0.17	0.108925	0.000635876	0.10807		-0.17	0.918451	-0.805654	0.142098	-0.0887029	-0.56769	-0.257542	0.160019	-0.147267	-0.335194	-0.990955	0.0942537	0.0529169	0.0109153	0.0385179	0.00617271	-0.732762	0.408596	-0.673126	0.39498	-0.775613	0.829146	-0.0320789	0.24855	0.308266	0.409937	0.393482	0.318708	0.79384	0.667278	-0.0815167	0.711376	0.972179	0.70261	0.934006	0.00368633	0.9578	0.401284	0.650056	0.777148	0.377415	0.84899	0.923678	0.996287	0.902384
-0.16	0.115112	0.000525593	0.107545		-0.16	0.795366	-0.793838	0.0645978	0.031082	-0.652468	-0.347457	0.182615	-0.184834	-0.340962	-0.971893	0.0430932	0.0165143	-0.0604361	0.0332125	0.00987033	-0.908185	0.230649	-0.66492	0.404449	-0.913096	0.790476	-0.0789715	0.293206	0.278397	0.479326	0.285082	0.292933	0.768763	0.6353	-0.0843641	0.616534	0.994301	0.549733	0.906684	-0.011881	0.92645	0.308693	0.741036	0.721581	0.352472	0.918555	0.967872	1	0.881838
-0.15	0.122535	0.000437066	0.106917		-0.15	0.620752	-0.741136	-0.0135586	0.158308	-0.844887	-0.427135	0.163634	-0.204985	-0.336836	-0.932382	-0.0140384	-0.0431863	-0.129471	0.0212655	-0.0354293	-0.992025	-0.0100359	-0.598443	0.41691	-0.990413	0.738483	-0.0903981	0.355426	0.251455	0.526064	0.187218	0.301632	0.739608	0.598496	-0.08583	0.512968	1	0.379998	0.891452	0.00591153	0.851389	0.26119	0.823175	0.674038	0.349291	0.967167	0.991428	0.979439	0.856472
-0.14	0.130902	0.000403246	0.105756		-0.14	0.394875	-0.669539	-0.0891461	0.251034	-0.997011	-0.489195	0.122961	-0.215078	-0.33403	-0.858629	-0.0856934	-0.115543	-0.189267	-0.00661514	-0.128439	-0.984515	-0.259014	-0.481187	0.418667	-1	0.654621	-0.103815	0.450824	0.210276	0.520481	0.136701	0.326811	0.720285	0.566514	-0.0708356	0.432609	0.995204	0.240671	0.879068	0.0621693	0.762716	0.255205	0.895373	0.629909	0.363013	0.993464	1	0.947073	0.8224
-0.13	0.140348	0.000336295	0.10437		-0.13	0.132459	-0.568195	-0.162205	0.293573	-1	-0.552321	0.0483156	-0.207584	-0.342985	-0.760906	-0.164277	-0.190895	-0.268174	-0.048155	-0.240769	-0.883309	-0.483755	-0.351642	0.390764	-0.929218	0.557423	-0.119968	0.518371	0.168132	0.513824	0.0922578	0.32695	0.71284	0.554452	-0.0387625	0.34055	0.93958	0.143224	0.867584	0.158448	0.661387	0.290229	0.959631	0.614027	0.384489	1	0.986043	0.907281	0.778599
-0.12	0.151005	0.000261701	0.102526		-0.12	-0.141507	-0.444406	-0.229126	0.297589	-0.922671	-0.616704	-0.0601859	-0.208911	-0.336396	-0.64693	-0.253005	-0.277685	-0.330876	-0.100857	-0.347248	-0.731452	-0.647583	-0.259128	0.337887	-0.804161	0.465624	-0.108534	0.603244	0.105422	0.485491	0.0680605	0.327105	0.708132	0.558334	0.0125536	0.253968	0.841106	0.0689806	0.841248	0.273224	0.537916	0.3345	0.992445	0.632522	0.418056	0.978582	0.948824	0.832562	0.72359
-0.11	0.162621	0.000209176	0.0998887		-0.11	-0.412663	-0.276463	-0.301293	0.238121	-0.837544	-0.657923	-0.188593	-0.167512	-0.324843	-0.505812	-0.352232	-0.366998	-0.390248	-0.164581	-0.429635	-0.564314	-0.739463	-0.189683	0.259584	-0.645826	0.415226	-0.163404	0.657474	0.0676359	0.437426	0.074174	0.3132	0.731581	0.575724	0.0607645	0.195016	0.69575	0.0443158	0.821193	0.39315	0.395428	0.373631	1	0.678587	0.453391	0.945476	0.895677	0.721619	0.665869
-0.1	0.17467	0.000136218	0.0959521		-0.1	-0.635747	-0.0978526	-0.39307	0.118915	-0.645474	-0.693351	-0.339543	-0.136888	-0.326048	-0.351116	-0.454621	-0.455437	-0.468378	-0.237606	-0.50508	-0.405623	-0.75303	-0.146123	0.148902	-0.43753	0.372217	-0.264252	0.637128	0.0605144	0.375096	0.118908	0.268294	0.734601	0.587069	0.125691	0.177191	0.505097	0.0682708	0.795056	0.509416	0.271921	0.401633	0.976254	0.734553	0.491938	0.894438	0.829077	0.580092	0.605163
-0.09	0.187345	2.28639e-05	0.0903526		-0.09	-0.761249	0.0807495	-0.499636	-0.0223787	-0.419545	-0.711249	-0.501051	-0.111779	-0.347864	-0.196735	-0.564053	-0.550185	-0.578188	-0.317947	-0.54568	-0.270965	-0.710871	-0.136739	0.0142629	-0.191768	0.321553	-0.368853	0.544935	0.0662248	0.315581	0.160531	0.196074	0.709888	0.585497	0.200399	0.178458	0.303686	0.105624	0.773482	0.581593	0.137773	0.417501	0.91764	0.807431	0.510936	0.837468	0.740302	0.404049	0.539036
-0.08	0.200448	-2.66572e-05	0.082699		-0.08	-0.791248	0.254013	-0.59081	-0.14245	-0.290672	-0.719164	-0.647922	-0.101732	-0.386388	-0.0590156	-0.6705	-0.646882	-0.681207	-0.409204	-0.554804	-0.171508	-0.611048	-0.164499	-0.119611	0.0321366	0.235934	-0.463059	0.409757	0.0683386	0.221954	0.216316	0.0996485	0.661428	0.558717	0.274223	0.229895	0.120104	0.156706	0.752867	0.602832	-0.0223648	0.412746	0.81818	0.848425	0.52299	0.751042	0.638964	0.196227	0.469506
-0.07	0.213892	-8.52333e-05	0.0729713		-0.07	-0.704079	0.39509	-0.695139	-0.235665	-0.221546	-0.738118	-0.783665	-0.0545999	-0.472294	0.0534594	-0.768039	-0.739889	-0.793205	-0.511468	-0.55179	-0.0921812	-0.488283	-0.197632	-0.263585	0.204124	0.124391	-0.561555	0.227376	0.0689518	0.112858	0.288847	-0.0274267	0.592879	0.514306	0.345596	0.304627	-0.036145	0.205213	0.732471	0.581884	-0.145919	0.443785	0.695032	0.860212	0.526183	0.664149	0.526758	-0.0249926	0.401034
-0.06	0.22738	-2.97348e-05	0.0591389		-0.06	-0.568249	0.481466	-0.79837	-0.303547	-0.135267	-0.793274	-0.90277	-0.0799565	-0.592435	0.137287	-0.853912	-0.832635	-0.901818	-0.619754	-0.527281	-0.0343704	-0.340989	-0.255753	-0.394207	0.324877	-0.000305581	-0.60414	0.00560812	0.0619943	-0.020695	0.333113	-0.168105	0.489292	0.422392	0.413537	0.36372	-0.165567	0.218529	0.703287	0.504982	-0.266401	0.485427	0.550311	0.829784	0.523148	0.550207	0.393145	-0.235124	0.318596
-0.05	0.240845	-1.81183e-05	0.0416724		-0.05	-0.407834	0.519607	-0.890456	-0.359965	-0.0633119	-0.855726	-0.967915	-0.137792	-0.714205	0.185997	-0.928926	-0.908397	-0.969937	-0.732785	-0.476081	0.00150044	-0.198935	-0.350779	-0.511889	0.342374	-0.118556	-0.6201	-0.191361	0.0209607	-0.173005	0.332512	-0.32153	0.3962	0.312047	0.472121	0.393202	-0.243394	0.181136	0.65412	0.367841	-0.389465	0.510452	0.392874	0.77422	0.48239	0.419868	0.248529	-0.399782	0.232718
-0.04	0.253794	3.28172e-05	0.0219293		-0.04	-0.258288	0.510775	-0.94798	-0.377773	0.016172	-0.929416	-1	-0.240973	-0.831455	0.191681	-0.971973	-0.962679	-1	-0.837775	-0.410777	0.0135602	-0.0633216	-0.484182	-0.619164	0.247834	-0.224992	-0.603619	-0.357213	-0.0221952	-0.349692	0.307097	-0.475548	0.295252	0.197085	0.504623	0.371954	-0.33758	0.106562	0.570965	0.191035	-0.493989	0.498487	0.236801	0.679788	0.442785	0.265804	0.0983388	-0.524127	0.153603
-0.03	0.266245	5.35245e-05	0.000165004		-0.03	-0.124885	0.450997	-1	-0.38921	0.13121	-0.980229	-0.989971	-0.38685	-0.925076	0.177725	-0.995118	-0.996105	-0.997176	-0.922858	-0.352962	-0.00899859	0.0434373	-0.627422	-0.722278	0.0937582	-0.293347	-0.558416	-0.491482	-0.0517206	-0.519692	0.225004	-0.607627	0.207461	0.0794338	0.515786	0.282809	-0.422466	-0.0108082	0.461789	-0.00237671	-0.567128	0.44319	0.0932451	0.587852	0.390858	0.111364	-0.051304	-0.595935	0.0698354
-0.02	0.277762	0.000108305	-0.0226574		-0.02	-0.0516612	0.364021	-0.994058	-0.411443	0.242603	-1	-0.921943	-0.565239	-0.989859	0.14233	-1	-1	-0.97684	-0.978764	-0.293505	-0.0618908	0.120269	-0.776914	-0.798963	-0.115047	-0.340189	-0.490044	-0.620472	-0.0814196	-0.684651	0.0809683	-0.714719	0.148273	-0.0425721	0.505353	0.150642	-0.511849	-0.135609	0.328611	-0.212426	-0.664706	0.316284	-0.0315919	0.478354	0.319198	-0.0508485	-0.191814	-0.610012	-0.0113794
-0.01	0.28816	6.17165e-05	-0.0432956		-0.01	0.0148431	0.26379	-0.94211	-0.408293	0.339557	-0.988576	-0.810999	-0.687598	-1	0.0739498	-0.98122	-0.96709	-0.945832	-1	-0.241472	-0.158001	0.155438	-0.905709	-0.880865	-0.327076	-0.376105	-0.415044	-0.716664	-0.132191	-0.815416	-0.106934	-0.825306	0.107645	-0.130696	0.462144	-0.00267218	-0.604379	-0.240245	0.174979	-0.428508	-0.735305	0.166279	-0.135745	0.35819	0.227345	-0.183322	-0.309339	-0.591732	-0.0827627
0	0.297094	2.99657e-05	-0.0607939		0	0.055408	0.136305	-0.835414	-0.364141	0.375991	-0.96255	-0.678307	-0.75658	-0.992771	-0.0289159	-0.93641	-0.906999	-0.923643	-0.982793	-0.212521	-0.281728	0.176531	-0.983555	-0.940541	-0.513816	-0.417357	-0.294541	-0.815086	-0.189928	-0.916056	-0.307428	-0.91223	0.0473261	-0.193239	0.376107	-0.178657	-0.692865	-0.316358	0.0243218	-0.62837	-0.762256	0.0153867	-0.217177	0.216056	0.135964	-0.30161	-0.402521	-0.565203	-0.150707
0.01	0.304685	7.26737e-05	-0.0753846		0.01	0.0404152	0.0155302	-0.706773	-0.335508	0.344984	-0.94257	-0.517189	-0.741711	-0.938624	-0.141786	-0.872873	-0.817036	-0.890848	-0.934227	-0.207814	-0.431881	0.164867	-1	-0.978927	-0.654422	-0.415661	-0.16794	-0.897243	-0.276108	-0.973152	-0.526508	-0.966785	0.0035873	-0.240665	0.266498	-0.342447	-0.735997	-0.374858	-0.115593	-0.793313	-0.758226	-0.102522	-0.279914	0.057681	0.0212929	-0.389343	-0.46754	-0.523067	-0.219078
0.02	0.310385	0.000117174	-0.0862552		0.02	-0.0393847	-0.105091	-0.519799	-0.298769	0.261476	-0.945155	-0.366754	-0.660663	-0.857551	-0.26904	-0.780028	-0.705947	-0.86621	-0.859782	-0.226364	-0.591776	0.159922	-0.982909	-0.995011	-0.764756	-0.379238	-0.0555705	-0.962151	-0.396656	-1	-0.718772	-0.995915	-0.065656	-0.261675	0.133795	-0.487069	-0.741521	-0.41021	-0.248537	-0.916917	-0.705293	-0.191277	-0.32677	-0.126439	-0.103344	-0.454751	-0.507037	-0.475464	-0.27597
0.03	0.314867	0.000147894	-0.0925158		0.03	-0.142987	-0.224897	-0.357511	-0.228414	0.200171	-0.941359	-0.225705	-0.529529	-0.742363	-0.397931	-0.660236	-0.578956	-0.821065	-0.764841	-0.288588	-0.723784	0.165939	-0.9344	-1	-0.820569	-0.293318	0.0460119	-0.997884	-0.525095	-0.996236	-0.876747	-1	-0.163688	-0.260629	-0.038349	-0.617945	-0.701893	-0.448884	-0.375217	-0.99717	-0.610186	-0.245513	-0.357909	-0.326099	-0.237827	-0.494955	-0.519134	-0.425482	-0.32378
0.04	0.317469	0.000222409	-0.0946961		0.04	-0.289897	-0.339098	-0.186114	-0.151978	0.0977323	-0.929629	-0.102878	-0.364769	-0.634613	-0.501673	-0.519409	-0.439768	-0.741522	-0.659385	-0.379	-0.812401	0.21471	-0.85992	-0.97177	-0.855268	-0.21843	0.119229	-1	-0.641919	-0.975831	-0.970792	-0.949499	-0.277367	-0.270889	-0.212494	-0.733976	-0.599476	-0.494026	-0.494388	-1	-0.495034	-0.298752	-0.375001	-0.526273	-0.381244	-0.528881	-0.518732	-0.362648	-0.364719
0.05	0.317482	0.000334835	-0.0933634		0.05	-0.446359	-0.439895	-0.0329012	-0.0691751	0.0410924	-0.881584	0.00816165	-0.158646	-0.503949	-0.56187	-0.372201	-0.295946	-0.65028	-0.549125	-0.479649	-0.85117	0.268628	-0.783416	-0.940365	-0.869223	-0.14853	0.132746	-0.9785	-0.736287	-0.923424	-1	-0.870868	-0.388237	-0.288145	-0.377724	-0.811931	-0.467702	-0.530005	-0.617507	-0.946354	-0.395047	-0.34262	-0.383368	-0.718844	-0.525966	-0.522902	-0.512618	-0.285763	-0.401764
0.06	0.315528	0.000381626	-0.0885448		0.06	-0.568662	-0.536837	0.11	0.048148	-0.0174758	-0.788961	0.103436	0.0431059	-0.381107	-0.582872	-0.222958	-0.155783	-0.565402	-0.437487	-0.608447	-0.816705	0.390922	-0.699492	-0.912029	-0.883305	-0.127277	0.109113	-0.94682	-0.802051	-0.851659	-0.956302	-0.78209	-0.5271	-0.317979	-0.537211	-0.862576	-0.320688	-0.538342	-0.734178	-0.828263	-0.3044	-0.394248	-0.388199	-0.865063	-0.665896	-0.497173	-0.508802	-0.202862	-0.43254
0.07	0.31194	0.000407213	-0.0808554		0.07	-0.637498	-0.61027	0.174801	0.183324	-0.0477606	-0.627676	0.197022	0.262547	-0.273927	-0.563908	-0.0912897	-0.0168553	-0.483348	-0.325908	-0.753371	-0.715132	0.512925	-0.585901	-0.878321	-0.879976	-0.19376	0.0439218	-0.900364	-0.823103	-0.768872	-0.846817	-0.703636	-0.653011	-0.364527	-0.69795	-0.869173	-0.209062	-0.528614	-0.837892	-0.658372	-0.247142	-0.41827	-0.38888	-0.962572	-0.795543	-0.451015	-0.510472	-0.12675	-0.457247
0.08	0.306145	0.000380423	-0.0721027		0.08	-0.664627	-0.634277	0.265184	0.306798	-0.114912	-0.45128	0.267304	0.458861	-0.178417	-0.517205	0.0176728	0.11107	-0.423922	-0.216964	-0.865885	-0.600793	0.644103	-0.457236	-0.838334	-0.833065	-0.311417	-0.0825585	-0.83357	-0.815654	-0.672969	-0.702102	-0.6359	-0.774307	-0.426654	-0.816013	-0.83541	-0.127079	-0.488885	-0.917115	-0.447375	-0.200574	-0.418257	-0.394389	-1	-0.897448	-0.406793	-0.534436	-0.0531267	-0.490624
0.09	0.298955	0.000367311	-0.06329		0.09	-0.643712	-0.626103	0.293165	0.416605	-0.154123	-0.267899	0.327125	0.599453	-0.0731486	-0.434197	0.100865	0.21765	-0.382369	-0.112507	-0.952689	-0.471707	0.748687	-0.336872	-0.798733	-0.723462	-0.401155	-0.232678	-0.773765	-0.787837	-0.573759	-0.534043	-0.595424	-0.884297	-0.465553	-0.916851	-0.756454	-0.117848	-0.430937	-0.954657	-0.23999	-0.162187	-0.374891	-0.412905	-0.983935	-0.964559	-0.361702	-0.568013	0.00280748	-0.521837
0.1	0.291462	0.000329407	-0.0542818		0.1	-0.557514	-0.55379	0.28583	0.493361	-0.199993	-0.0962977	0.370576	0.664927	0.0255104	-0.332256	0.167081	0.308797	-0.337066	-0.0111401	-1	-0.334406	0.843087	-0.205599	-0.754254	-0.580921	-0.459598	-0.40185	-0.703101	-0.751678	-0.488202	-0.390832	-0.573679	-0.974091	-0.513787	-0.974354	-0.65418	-0.14834	-0.378012	-0.956687	-0.0240847	-0.104392	-0.310334	-0.444392	-0.910124	-1	-0.339744	-0.610213	0.0405881	-0.543073
0.11	0.283108	0.000300532	-0.0463146		0.11	-0.433791	-0.442158	0.276914	0.530196	-0.195776	0.0485206	0.37792	0.66718	0.122126	-0.212008	0.206222	0.384473	-0.250845	0.0837494	-0.97969	-0.215505	0.820574	-0.0986937	-0.682438	-0.372535	-0.481158	-0.584784	-0.625739	-0.716797	-0.410185	-0.274675	-0.56989	-0.999352	-0.541303	-1	-0.531191	-0.202057	-0.341306	-0.926456	0.154451	-0.0392821	-0.232169	-0.489793	-0.827925	-0.998633	-0.340232	-0.650486	0.0559965	-0.556396
0.12	0.274051	0.000288509	-0.0397266		0.12	-0.263567	-0.28928	0.302622	0.504504	-0.169117	0.147285	0.365379	0.586354	0.226705	-0.0688506	0.2289	0.442234	-0.109126	0.167346	-0.846511	-0.118255	0.731552	-0.0315551	-0.619321	-0.157618	-0.435585	-0.74185	-0.561592	-0.695919	-0.334597	-0.209832	-0.552968	-1	-0.567415	-0.965513	-0.424935	-0.236267	-0.322965	-0.876691	0.262088	0.0305174	-0.177476	-0.545307	-0.731866	-0.972835	-0.358298	-0.690407	0.0651962	-0.575101
0.13	0.264516	0.000300331	-0.0335407		0.13	-0.072999	-0.13435	0.271859	0.411528	-0.0429966	0.218278	0.340987	0.446836	0.331021	0.110358	0.241671	0.492545	0.0764076	0.23521	-0.669735	-0.000471011	0.560946	-0.00605595	-0.561287	0.0188231	-0.356916	-0.827568	-0.514636	-0.704387	-0.27698	-0.170161	-0.543838	-0.959943	-0.570274	-0.898579	-0.334896	-0.279674	-0.315631	-0.819558	0.308612	0.105868	-0.151486	-0.602608	-0.639462	-0.922906	-0.379205	-0.712872	0.0593423	-0.583213
0.14	0.254693	0.000317026	-0.0281485		0.14	0.152175	0.0339239	0.293138	0.272248	0.124286	0.28361	0.29497	0.289965	0.409712	0.285372	0.244434	0.539946	0.269293	0.290946	-0.438646	0.121422	0.298523	-0.0082741	-0.506407	0.100785	-0.318312	-0.869747	-0.466335	-0.739874	-0.240444	-0.192252	-0.519462	-0.892649	-0.584881	-0.793477	-0.282426	-0.301947	-0.311082	-0.782715	0.298797	0.179384	-0.163853	-0.644966	-0.568721	-0.8467	-0.403535	-0.71733	0.0466263	-0.593472
0.15	0.244647	0.000390793	-0.0240947		0.15	0.355714	0.196047	0.334305	0.0806468	0.333753	0.326865	0.225126	0.104112	0.460677	0.454098	0.235089	0.576466	0.47202	0.329956	-0.176995	0.24397	-0.0298037	-0.0678082	-0.461	0.135708	-0.283782	-0.844735	-0.405043	-0.78866	-0.216374	-0.232565	-0.490805	-0.822404	-0.597799	-0.679574	-0.264284	-0.339458	-0.304899	-0.745714	0.220205	0.22764	-0.190032	-0.661209	-0.516072	-0.753888	-0.427724	-0.698587	0.0198333	-0.604192
0.16	0.234461	0.000428451	-0.0196948		0.16	0.532736	0.350274	0.347441	-0.161416	0.533685	0.356892	0.177083	-0.0664857	0.47072	0.584185	0.232876	0.601556	0.637946	0.356077	0.100672	0.374851	-0.334502	-0.123896	-0.426239	0.0810079	-0.25299	-0.756041	-0.357585	-0.820175	-0.220311	-0.301823	-0.446227	-0.768655	-0.611703	-0.5396	-0.279781	-0.395705	-0.301817	-0.723327	0.0975305	0.259734	-0.210305	-0.64181	-0.482214	-0.634909	-0.437205	-0.662786	-0.00104579	-0.622946
0.17	0.22437	0.000427113	-0.01497		0.17	0.651609	0.487874	0.342276	-0.403394	0.731145	0.362161	0.117865	-0.21133	0.44552	0.662347	0.241907	0.617976	0.738827	0.370953	0.309423	0.499876	-0.612356	-0.17745	-0.366471	-0.00287513	-0.221095	-0.649561	-0.297537	-0.842872	-0.249396	-0.380133	-0.392606	-0.708844	-0.601558	-0.393798	-0.29454	-0.487718	-0.284813	-0.704464	-0.0265345	0.262654	-0.211049	-0.590423	-0.474763	-0.494716	-0.451567	-0.604727	-0.0290966	-0.629842
0.18	0.214547	0.000459148	-0.0105239		0.18	0.723292	0.620082	0.376641	-0.610023	0.821997	0.348563	0.0634243	-0.312107	0.384619	0.666105	0.264551	0.615288	0.805412	0.379557	0.51751	0.584657	-0.819429	-0.209115	-0.286148	-0.122827	-0.200712	-0.549563	-0.222314	-0.817414	-0.284117	-0.462531	-0.327199	-0.676565	-0.599157	-0.247136	-0.325353	-0.584952	-0.251124	-0.689529	-0.157676	0.258211	-0.188494	-0.514596	-0.478459	-0.353871	-0.465191	-0.535004	-0.0687356	-0.63653
0.19	0.204948	0.000441453	-0.00454591		0.19	0.723496	0.734603	0.399555	-0.785587	0.847539	0.318812	0.0395574	-0.395851	0.31657	0.61879	0.310144	0.592717	0.856237	0.383087	0.663892	0.647445	-0.912971	-0.233749	-0.178989	-0.227631	-0.147078	-0.441627	-0.139094	-0.737952	-0.311275	-0.509056	-0.254811	-0.665089	-0.580954	-0.0925921	-0.359944	-0.677116	-0.192885	-0.672358	-0.257629	0.228688	-0.13206	-0.422487	-0.458818	-0.22762	-0.485437	-0.452625	-0.104699	-0.633803
0.2	0.195709	0.000380146	0.00210212		0.2	0.675607	0.811298	0.416289	-0.884896	0.773308	0.295145	0.0447932	-0.418528	0.259331	0.532987	0.362981	0.560426	0.854161	0.385383	0.754959	0.658475	-0.900628	-0.222112	-0.0294511	-0.329863	-0.1239	-0.351945	-0.080346	-0.620563	-0.321458	-0.522037	-0.17724	-0.662186	-0.515051	0.062393	-0.389307	-0.728723	-0.108328	-0.674814	-0.322545	0.192307	-0.0737676	-0.32423	-0.44715	-0.107822	-0.514536	-0.376114	-0.124717	-0.624135
0.21	0.187068	0.000354676	0.00849563		0.21	0.588229	0.850129	0.428853	-0.887783	0.636037	0.291734	0.0548902	-0.417077	0.234237	0.446538	0.405789	0.516258	0.811013	0.387422	0.774303	0.615501	-0.815869	-0.212756	0.125989	-0.406274	-0.105325	-0.281448	0.00372616	-0.500173	-0.306723	-0.489062	-0.100304	-0.685291	-0.443882	0.220808	-0.411409	-0.755727	-0.0166364	-0.674343	-0.337623	0.152903	-0.0362766	-0.228146	-0.406128	-0.0172268	-0.552487	-0.308116	-0.138855	-0.59734
0.22	0.178815	0.000320994	0.0149827		0.22	0.483954	0.829715	0.441125	-0.798847	0.455346	0.320707	0.101881	-0.396291	0.242379	0.35367	0.43819	0.456598	0.754911	0.390901	0.759321	0.534349	-0.656083	-0.189728	0.273462	-0.457185	-0.105926	-0.191555	0.0679838	-0.374864	-0.262046	-0.410081	-0.0353237	-0.742743	-0.394073	0.352121	-0.441605	-0.743804	0.0732895	-0.6789	-0.316399	0.135193	-0.013077	-0.143374	-0.340063	0.0596862	-0.568959	-0.249193	-0.140325	-0.558815
0.23	0.170803	0.000280843	0.0215985		0.23	0.384357	0.735721	0.443601	-0.629919	0.280638	0.389593	0.184736	-0.365916	0.285846	0.276614	0.446142	0.393213	0.663943	0.393066	0.668064	0.427476	-0.465361	-0.174829	0.407307	-0.448758	-0.115364	-0.087871	0.104818	-0.263031	-0.179232	-0.288511	0.0389084	-0.79521	-0.340917	0.472291	-0.451243	-0.682729	0.11754	-0.673628	-0.241615	0.0895677	-0.00511589	-0.0666544	-0.252352	0.13545	-0.565358	-0.196658	-0.120323	-0.503896
0.24	0.163524	0.00029578	0.0263859		0.24	0.28662	0.591181	0.409342	-0.378993	0.105988	0.464455	0.263843	-0.315227	0.354174	0.2124	0.413039	0.329875	0.54534	0.38937	0.555902	0.278185	-0.249324	-0.12105	0.5049	-0.388357	-0.120971	0.016251	0.158346	-0.174668	-0.0786802	-0.137568	0.0846105	-0.835225	-0.295309	0.548502	-0.422994	-0.606536	0.0778474	-0.653725	-0.1357	0.0511989	-0.0255761	0.000567052	-0.163291	0.198794	-0.531078	-0.164199	-0.102107	-0.437245
0.25	0.157052	0.000260853	0.0307228		0.25	0.199826	0.404865	0.351087	-0.0990513	-0.00872428	0.521684	0.343096	-0.277463	0.420252	0.162267	0.367774	0.260054	0.450977	0.379158	0.414189	0.144056	-0.0387073	-0.0328936	0.55171	-0.291172	-0.101712	0.127364	0.21543	-0.102858	0.0157856	0.0262553	0.13857	-0.855737	-0.29559	0.593455	-0.361041	-0.539475	-0.0246394	-0.610245	0.015703	0.00780569	-0.0481302	0.0508685	-0.0492504	0.257649	-0.455649	-0.136504	-0.0824336	-0.362487
0.26	0.151092	0.000325817	0.0342129		0.26	0.157998	0.201323	0.305969	0.181669	-0.0492327	0.560341	0.395532	-0.249861	0.477272	0.111056	0.332749	0.195837	0.396807	0.361108	0.266229	-0.00778883	0.164524	0.0798271	0.588825	-0.136641	-0.123822	0.207551	0.238267	-0.0287078	0.120629	0.195908	0.17455	-0.82669	-0.315152	0.573699	-0.284195	-0.471829	-0.144674	-0.553976	0.170797	-0.0357382	-0.0475928	0.0870008	0.049833	0.30179	-0.355514	-0.106759	-0.0765244	-0.283426
0.27	0.145876	0.000352554	0.0364146		0.27	0.144597	0.0194066	0.245016	0.417761	-0.0556223	0.543719	0.399407	-0.229248	0.501299	0.0700854	0.296365	0.145474	0.365681	0.338406	0.121738	-0.149702	0.317327	0.210498	0.602632	0.0258604	-0.142355	0.236859	0.244648	0.0635436	0.221789	0.35127	0.197896	-0.73132	-0.317913	0.545028	-0.184052	-0.39682	-0.258884	-0.489243	0.329171	-0.067114	-0.0245326	0.111083	0.141066	0.31871	-0.25009	-0.080198	-0.0804764	-0.209689
0.28	0.141489	0.000450135	0.0373779		0.28	0.146788	-0.111559	0.154387	0.607017	-0.033727	0.472847	0.340674	-0.235205	0.493438	0.0407903	0.269534	0.105344	0.38724	0.31079	0.00436484	-0.274491	0.411864	0.36758	0.599738	0.198441	-0.158335	0.214145	0.251344	0.164899	0.291888	0.490292	0.197667	-0.572225	-0.331326	0.477471	-0.0792663	-0.352101	-0.339895	-0.436342	0.471748	-0.0757539	0.0153367	0.118392	0.210677	0.295928	-0.141585	-0.0566142	-0.091069	-0.133765
0.29	0.137537	0.000512092	0.0371567		0.29	0.183478	-0.198405	0.100064	0.713373	0.019486	0.395111	0.257939	-0.269493	0.460858	0.0220152	0.263927	0.0764358	0.463272	0.281654	-0.0910216	-0.354114	0.408341	0.488835	0.600124	0.351651	-0.215991	0.138985	0.167316	0.271142	0.357403	0.595832	0.199321	-0.374857	-0.370009	0.402463	0.0098609	-0.318106	-0.351516	-0.390378	0.576354	-0.0683519	0.066674	0.109726	0.253206	0.2643	-0.0493598	-0.0333355	-0.0859588	-0.0657163
0.3	0.133834	0.000547159	0.0363453		0.3	0.236109	-0.223431	0.0953157	0.75354	0.0743551	0.31883	0.143414	-0.315475	0.427474	0.0150063	0.273826	0.0679661	0.581087	0.253641	-0.141818	-0.417843	0.334741	0.56976	0.600529	0.509785	-0.297002	0.0218124	0.0473071	0.37822	0.429392	0.668737	0.178334	-0.132373	-0.406875	0.314861	0.0709172	-0.270926	-0.317603	-0.351686	0.619142	-0.0471955	0.114267	0.0939554	0.258335	0.203638	0.0136312	-0.00764367	-0.0796391	-0.00660547
0.31	0.13058	0.000461274	0.0346156		0.31	0.269144	-0.203989	0.112402	0.711748	0.0924444	0.254739	0.0425147	-0.360782	0.378843	0.027417	0.278606	0.0725802	0.681707	0.226622	-0.154949	-0.401697	0.187534	0.607023	0.556496	0.60224	-0.332636	-0.0873806	-0.0715212	0.470428	0.47625	0.689252	0.161214	0.11234	-0.446656	0.240428	0.123172	-0.209965	-0.283957	-0.32463	0.628184	-0.0215825	0.146833	0.0655638	0.252247	0.135421	0.0570211	0.0100823	-0.0639552	0.042174
0.32	0.127704	0.000514568	0.0329892		0.32	0.292953	-0.156013	0.15433	0.608438	0.114766	0.26126	-0.0174067	-0.395891	0.34799	0.0639669	0.280921	0.0877772	0.777154	0.194105	-0.121914	-0.332295	-0.00391196	0.592655	0.517227	0.67249	-0.354003	-0.178505	-0.142155	0.509762	0.501179	0.666138	0.148374	0.325101	-0.492247	0.150103	0.159522	-0.16343	-0.266633	-0.301927	0.592692	-0.00828025	0.148481	0.0374235	0.217005	0.0578017	0.0838616	0.0221363	-0.0391736	0.0814364
0.33	0.125294	0.000436948	0.0308184		0.33	0.289374	-0.0914115	0.235354	0.442582	0.161948	0.319914	-0.0521194	-0.393467	0.317431	0.0998679	0.279258	0.106801	0.82955	0.165678	-0.0653995	-0.212507	-0.194258	0.523577	0.462575	0.663983	-0.362239	-0.237787	-0.192436	0.482366	0.509703	0.578384	0.153227	0.484143	-0.549012	0.0810415	0.173377	-0.103375	-0.25331	-0.266747	0.510438	0.0122489	0.125996	0.0146762	0.178569	-0.0190805	0.0832992	0.0272779	-0.0178142	0.100136
0.34	0.123245	0.000358949	0.0291984		0.34	0.252701	-0.0261564	0.291771	0.24957	0.215383	0.383613	-0.0870065	-0.348455	0.274207	0.144856	0.272181	0.128815	0.839629	0.144137	-0.00274439	-0.0666189	-0.344861	0.460462	0.375557	0.631823	-0.325141	-0.251941	-0.146315	0.38417	0.490596	0.444189	0.164218	0.591922	-0.583675	0.0247352	0.15746	-0.0418016	-0.239027	-0.232163	0.3947	0.0169399	0.0951929	-0.00864301	0.117457	-0.101424	0.0734886	0.0338082	-0.0148676	0.110127
0.35	0.121415	0.000434246	0.026293		0.35	0.207448	0.0345919	0.318649	0.0351495	0.263779	0.457096	-0.106983	-0.264775	0.206095	0.184634	0.241811	0.139855	0.789479	0.126915	0.054376	0.0906085	-0.444775	0.386805	0.275725	0.5184	-0.275271	-0.227179	-0.090184	0.222791	0.435031	0.280382	0.171567	0.616567	-0.610557	-0.0168464	0.128527	-0.00510856	-0.229927	-0.181818	0.260818	0.0235504	0.065367	-0.0300936	0.0452802	-0.176961	0.0560362	0.031686	-0.0258484	0.115862
0.36	0.119923	0.000480501	0.0230914		0.36	0.150513	0.0969035	0.321083	-0.149884	0.32858	0.500438	-0.130674	-0.172659	0.141699	0.215934	0.193419	0.141744	0.751612	0.11768	0.102514	0.233484	-0.482708	0.311073	0.202655	0.385313	-0.227273	-0.19254	-0.0401453	0.016558	0.359333	0.114931	0.170193	0.56411	-0.607896	-0.0410059	0.0780642	0.0100044	-0.168014	-0.120232	0.117659	0.0311844	0.0287153	-0.0397998	-0.0408811	-0.245622	0.022683	0.0322573	-0.0417778	0.112697
0.37	0.11863	0.000495336	0.019264		0.37	0.0810236	0.143348	0.334867	-0.304748	0.365092	0.503807	-0.176302	-0.0586888	0.0671635	0.234774	0.141967	0.130833	0.705954	0.123295	0.130165	0.358206	-0.456271	0.252328	0.101134	0.214254	-0.198002	-0.148659	-0.0532154	-0.209968	0.262239	-0.0309941	0.160632	0.452663	-0.595351	-0.0413299	0.00486656	0.00197817	-0.0824195	-0.0462308	-0.0130021	0.0356216	-0.000519187	-0.0500307	-0.114729	-0.289878	-0.0189419	0.0331506	-0.063546	0.110648
0.38	0.117489	0.00051221	0.0155638		0.38	0.0324191	0.180143	0.325828	-0.398071	0.365155	0.480784	-0.207928	0.0541675	0.00476041	0.247908	0.0917245	0.111342	0.659683	0.132344	0.14356	0.445972	-0.388491	0.210844	0.011768	0.051493	-0.184297	-0.10968	-0.119271	-0.405554	0.151557	-0.124932	0.118768	0.27078	-0.515269	-0.0455048	-0.0601042	-0.0425574	0.0245146	0.0280489	-0.111716	0.00691185	-0.0204336	-0.0593174	-0.197075	-0.299871	-0.063072	0.0356193	-0.0938031	0.113201
0.39	0.116589	0.000509617	0.0115986		0.39	0.0136023	0.211355	0.335184	-0.449808	0.342519	0.473841	-0.210105	0.167581	-0.0337351	0.244686	0.0449617	0.0834881	0.584573	0.144208	0.172299	0.512056	-0.297691	0.143213	-0.0468856	-0.123414	-0.185172	-0.0592676	-0.279388	-0.545462	0.0275015	-0.15501	0.058942	0.0426808	-0.418304	-0.0465844	-0.0903518	-0.0916056	0.125168	0.110482	-0.182349	-0.0258103	-0.0496721	-0.0607783	-0.240355	-0.283162	-0.115779	0.0321934	-0.11952	0.117141
0.4	0.115924	0.000462358	0.00942839		0.4	-0.00362134	0.238585	0.334912	-0.438727	0.291607	0.487529	-0.191957	0.264335	-0.0392467	0.232673	0.0222503	0.0541901	0.496158	0.154204	0.212281	0.572342	-0.223021	0.0863819	-0.0804168	-0.232959	-0.167223	-0.0181933	-0.397919	-0.629437	-0.0857528	-0.14321	0.00561177	-0.1986	-0.296984	-0.0355041	-0.0919556	-0.107371	0.222089	0.171856	-0.227156	-0.070419	-0.0841611	-0.0592404	-0.244117	-0.235313	-0.172585	0.0286552	-0.129777	0.121728
0.41	0.115266	0.000467275	0.00851603		0.41	0.0231664	0.253746	0.324554	-0.391416	0.203416	0.539925	-0.154674	0.384703	-0.0293925	0.208408	0.0200487	0.0256552	0.376641	0.157131	0.263146	0.623396	-0.162066	0.0761644	-0.0986044	-0.278288	-0.146564	0.0479805	-0.492341	-0.642182	-0.187512	-0.0873542	-0.051678	-0.422925	-0.195731	-0.0230493	-0.0592388	-0.123484	0.259175	0.217984	-0.255492	-0.134055	-0.119649	-0.0540545	-0.207708	-0.162763	-0.228787	0.0146326	-0.144372	0.1286
0.42	0.114872	0.000447928	0.00846372		0.42	0.100423	0.284852	0.273601	-0.297085	0.0900496	0.594683	-0.103634	0.479858	-0.0177032	0.166707	0.0357654	-0.00503401	0.256732	0.149337	0.303365	0.67607	-0.137816	0.0782048	-0.0670088	-0.248367	-0.129352	0.120045	-0.523404	-0.560272	-0.261553	-0.0161434	-0.10128	-0.602146	-0.106262	-0.00629928	0.0118737	-0.111909	0.272286	0.235215	-0.256303	-0.207858	-0.152051	-0.0445543	-0.148368	-0.0917074	-0.278673	0.000432524	-0.157136	0.13437
0.43	0.114616	0.000482763	0.00923933		0.43	0.20906	0.304032	0.217792	-0.210283	-0.0564115	0.641257	-0.0523672	0.551139	-0.00575852	0.121638	0.0572266	-0.02894	0.128944	0.137902	0.336924	0.727059	-0.149819	0.100177	-0.00557086	-0.165104	-0.116771	0.198068	-0.469895	-0.423709	-0.309413	0.0588325	-0.129314	-0.684021	-0.07887	0.0284401	0.0794888	-0.0644107	0.238091	0.238832	-0.25485	-0.252956	-0.18372	-0.0280116	-0.0619035	-0.0224698	-0.322387	-0.0136798	-0.151362	0.137204
0.44	0.114373	0.000478804	0.0106579		0.44	0.317973	0.319654	0.143926	-0.118034	-0.223194	0.6432	-0.00541796	0.568102	-0.00277547	0.0839408	0.0782924	-0.0465466	0.0415551	0.118314	0.326601	0.754567	-0.172389	0.179817	0.0592364	-0.0488604	-0.128906	0.238834	-0.345739	-0.242521	-0.320389	0.122576	-0.131917	-0.675878	-0.0483283	0.0809178	0.128065	-0.0334529	0.180218	0.218228	-0.228738	-0.289688	-0.186956	-0.00779064	0.0201692	0.0392587	-0.342128	-0.0223116	-0.14043	0.139751
0.45	0.114258	0.000413475	0.0114229		0.45	0.449044	0.311579	0.0766858	-0.0511452	-0.401035	0.585395	0.0365752	0.523704	-0.0228692	0.0535601	0.0881531	-0.0519093	-0.0107577	0.101536	0.279744	0.754653	-0.161969	0.256321	0.130198	0.0504699	-0.174104	0.263796	-0.221588	-0.0360832	-0.306258	0.173243	-0.133263	-0.573632	-0.0277825	0.143104	0.148063	-0.0474536	0.127574	0.189749	-0.1651	-0.326135	-0.177949	0.0199256	0.0957818	0.0784928	-0.340095	-0.0268299	-0.145774	0.140021
0.46	0.114356	0.000377496	0.0124249		0.46	0.544171	0.290679	0.0266183	-0.0170105	-0.524188	0.492435	0.0761342	0.387508	-0.0560395	0.0391158	0.0932337	-0.0449822	-0.00975397	0.0887522	0.223319	0.715712	-0.11878	0.279995	0.192824	0.133482	-0.25529	0.232099	-0.0859766	0.155431	-0.257203	0.210121	-0.113984	-0.377854	0.00593884	0.217159	0.145624	-0.0428069	0.099626	0.153583	-0.0616419	-0.359123	-0.147289	0.0389494	0.155162	0.0995367	-0.307134	-0.0179648	-0.13967	0.142682
0.47	0.114445	0.000365655	0.0131723		0.47	0.57717	0.22838	0.0135199	-0.0195851	-0.62264	0.37501	0.119419	0.185737	-0.0726378	0.034026	0.0826659	-0.0233405	0.0186706	0.081149	0.166281	0.612423	-0.0263669	0.285806	0.215083	0.171894	-0.327575	0.165622	0.0507156	0.308371	-0.18191	0.247846	-0.102608	-0.121789	0.0379435	0.294144	0.11736	-0.0121625	0.0777055	0.13063	0.0312187	-0.376112	-0.116647	0.0559186	0.210708	0.1179	-0.266815	-0.012933	-0.138521	0.146483
0.48	0.114568	0.000368784	0.0136955		0.48	0.547965	0.15052	0.0233738	-0.04086	-0.639888	0.252268	0.158398	-0.0502364	-0.0709823	0.0476388	0.0648542	0.00321458	0.0930912	0.0751839	0.12442	0.466607	0.103493	0.264932	0.188968	0.219782	-0.371838	0.0739257	0.168468	0.406573	-0.0872408	0.282733	-0.0936819	0.168244	0.0705504	0.361732	0.0916098	0.0216003	0.0893977	0.0991545	0.137813	-0.403984	-0.0856233	0.0592924	0.244408	0.108522	-0.207837	-0.00503101	-0.15006	0.148464
0.49	0.114765	0.000404007	0.0143167		0.49	0.488755	0.0579455	0.0550652	-0.0822279	-0.585446	0.154721	0.184832	-0.285398	-0.0423585	0.0620833	0.0472218	0.0311736	0.182828	0.0747848	0.119279	0.28522	0.21506	0.176395	0.151188	0.267783	-0.389736	-0.0105123	0.294464	0.447944	0.0152062	0.288822	-0.0964383	0.451808	0.0576382	0.408518	0.0629189	0.112622	0.114324	0.076012	0.232108	-0.408566	-0.0781553	0.0505873	0.258601	0.0955236	-0.165137	0.00773527	-0.168485	0.152538
0.5	0.115007	0.000465673	0.0150464		0.5	0.396558	-0.049881	0.103457	-0.11953	-0.428719	0.0920549	0.205449	-0.472908	0.0320283	0.0903307	0.0310244	0.0555838	0.265215	0.0731696	0.141335	0.0825582	0.262281	0.0752747	0.0910059	0.336777	-0.377902	-0.0776671	0.412499	0.457214	0.127008	0.282448	-0.0907816	0.698821	0.0120005	0.433609	0.0472109	0.25717	0.107839	0.0619012	0.30505	-0.382683	-0.0798487	0.0265187	0.237292	0.0646534	-0.137893	0.0218038	-0.169989	0.155552
0.51	0.115397	0.000516905	0.0148018		0.51	0.280957	-0.159468	0.139823	-0.146268	-0.243772	0.0447833	0.212979	-0.595997	0.134359	0.106783	0.0213557	0.0656049	0.309485	0.0761419	0.162478	-0.119613	0.261323	-0.0150523	0.0157435	0.391538	-0.325734	-0.100016	0.511989	0.441443	0.223353	0.24757	-0.0808685	0.859579	-0.0566765	0.42637	0.029163	0.403761	0.0808903	0.0618525	0.325611	-0.313885	-0.100645	0.00138386	0.188396	0.0207502	-0.137115	0.039519	-0.162598	0.157003
0.52	0.115813	0.000570586	0.0137578		0.52	0.167348	-0.244891	0.134905	-0.159658	0.0145484	0.0275923	0.220653	-0.645448	0.231261	0.136444	0.0212373	0.0718284	0.306213	0.080355	0.18285	-0.296835	0.172332	-0.113191	-0.0408632	0.474336	-0.227836	-0.0919888	0.577748	0.383067	0.301046	0.167736	-0.0514335	0.923048	-0.138729	0.395271	0.00544343	0.502064	0.0385243	0.0586083	0.339952	-0.240788	-0.123714	-0.0262854	0.0884149	-0.0404122	-0.153337	0.0720652	-0.136111	0.149172
0.53	0.116235	0.000574366	0.0125063		0.53	0.0853321	-0.316066	0.0940435	-0.156715	0.266442	0.018963	0.221985	-0.640371	0.314112	0.161727	0.0318717	0.0750183	0.284988	0.0876155	0.188359	-0.441101	0.0154769	-0.18626	-0.0668111	0.491256	-0.155708	-0.0581173	0.612	0.324079	0.358483	0.047737	-0.0113359	0.853988	-0.215992	0.349321	-0.0285866	0.554499	-0.0361972	0.0617962	0.327077	-0.146132	-0.152716	-0.0526121	-0.0222684	-0.0905447	-0.198693	0.0979729	-0.0924485	0.139797
0.54	0.116691	0.000665277	0.0109045		0.54	0.0162404	-0.356771	0.0260342	-0.127085	0.463424	0.0163993	0.21802	-0.592795	0.379115	0.191211	0.053403	0.0770925	0.214756	0.0937438	0.177427	-0.529009	-0.146177	-0.213968	-0.0794935	0.477726	-0.0667957	-0.0203873	0.600323	0.254779	0.389197	-0.0661314	0.0344547	0.687026	-0.262284	0.286349	-0.0631327	0.559093	-0.124956	0.0677636	0.298968	-0.0786585	-0.171081	-0.0682146	-0.147265	-0.165328	-0.241919	0.111314	-0.0383711	0.116534
0.55	0.117161	0.000722278	0.00929212		0.55	-0.0495261	-0.343415	-0.0800821	-0.102346	0.598297	0.0295306	0.208553	-0.507961	0.401495	0.201323	0.0801138	0.073799	0.135005	0.0977892	0.151996	-0.57911	-0.273272	-0.215339	-0.0808437	0.387444	0.0238695	-0.00877425	0.563838	0.151529	0.372869	-0.165885	0.0622797	0.433784	-0.283413	0.201037	-0.0930676	0.506866	-0.180236	0.0769972	0.241441	-0.0351557	-0.187416	-0.072518	-0.254819	-0.207098	-0.271452	0.123451	0.00712555	0.0854784
0.56	0.117565	0.000741794	0.00718818		0.56	-0.0716895	-0.30341	-0.18441	-0.0660293	0.644889	0.0523954	0.197996	-0.389106	0.385323	0.216962	0.10608	0.0728561	0.0416613	0.0919973	0.132362	-0.584087	-0.379531	-0.183013	-0.0540086	0.270429	0.122139	-0.0388664	0.515227	0.0470913	0.328825	-0.24625	0.083269	0.142322	-0.295236	0.116402	-0.104833	0.408243	-0.216546	0.0771203	0.193499	-0.0257716	-0.201116	-0.0690434	-0.351432	-0.233861	-0.274098	0.116079	0.0428409	0.049966
0.57	0.117943	0.000753507	0.00526963		0.57	-0.0480469	-0.248009	-0.237608	-0.0292937	0.610743	0.0784765	0.164777	-0.23659	0.364907	0.21497	0.138425	0.0681549	-0.0157621	0.0794222	0.130871	-0.545956	-0.393178	-0.102216	-0.027779	0.0670168	0.185688	-0.100385	0.44205	-0.0297627	0.250116	-0.274661	0.0789647	-0.149198	-0.290069	0.0218675	-0.101252	0.310294	-0.223785	0.0770741	0.139533	-0.0427078	-0.213964	-0.059542	-0.406115	-0.234921	-0.246741	0.0904971	0.0564554	0.0203302
0.58	0.118414	0.00078192	0.00308981		0.58	-0.0256598	-0.167252	-0.269382	0.000746898	0.509039	0.112672	0.127337	-0.0576097	0.324898	0.19333	0.169565	0.0586328	-0.0880079	0.0602909	0.137425	-0.479143	-0.342959	-0.00485443	-0.00633219	-0.109213	0.2756	-0.197673	0.344595	-0.105087	0.159446	-0.258296	0.0508951	-0.406094	-0.268866	-0.0802743	-0.0806843	0.240382	-0.183923	0.0843566	0.0623927	-0.0794108	-0.217654	-0.0388086	-0.432299	-0.212565	-0.185102	0.0632594	0.0562624	-0.00767707
0.59	0.118963	0.000794574	0.000872856		0.59	-0.00357149	-0.0973433	-0.286232	0.0109407	0.382991	0.11353	0.085409	0.145137	0.249045	0.147917	0.188701	0.0452046	-0.121977	0.0369809	0.148397	-0.393444	-0.262582	0.104547	0.0198214	-0.288504	0.382319	-0.294152	0.247083	-0.172298	0.0633286	-0.197742	0.00506153	-0.60154	-0.240248	-0.174456	-0.0503043	0.141788	-0.106214	0.0864309	-0.00609298	-0.108857	-0.247743	-0.0218286	-0.397976	-0.161653	-0.108494	0.0390477	0.044217	-0.020742
0.6	0.119508	0.000732512	-0.00170428		0.6	0.0361829	-0.0309332	-0.274041	0.0240638	0.193351	0.0663198	0.0395107	0.318466	0.160649	0.0870354	0.202287	0.0364679	-0.143546	0.0112321	0.169804	-0.277345	-0.186475	0.217307	0.052543	-0.38485	0.469877	-0.356386	0.138408	-0.218739	-0.0260524	-0.117214	-0.0299748	-0.727288	-0.215248	-0.254435	-0.0279744	0.0307532	-0.00957512	0.0720145	-0.0678022	-0.137598	-0.292525	-0.00721233	-0.324889	-0.111893	-0.0433992	0.00312816	0.0246662	-0.0301793
0.61	0.12005	0.000756144	-0.00353524		0.61	0.0720361	0.034482	-0.243883	0.0165475	0.00291843	-0.0123523	-0.0199092	0.453035	0.0651913	0.0149604	0.202873	0.0315117	-0.13881	-0.010901	0.174977	-0.145091	-0.120009	0.33184	0.0640868	-0.436219	0.518184	-0.375483	0.00550691	-0.271943	-0.102439	-0.00166559	-0.0900963	-0.77781	-0.161727	-0.317232	-0.0144554	-0.0462802	0.115913	0.0526915	-0.12982	-0.157012	-0.341451	0.00623625	-0.221592	-0.0622742	-0.0101671	-0.0233038	-0.0075287	-0.0395069
0.62	0.120615	0.000777933	-0.00587032		0.62	0.0693957	0.100567	-0.242518	-0.0176818	-0.174801	-0.113767	-0.0828119	0.517638	-0.048171	-0.0563973	0.181201	0.0260029	-0.136418	-0.0310667	0.154021	-0.00129672	-0.0849597	0.412803	0.0973624	-0.379818	0.533438	-0.334398	-0.125874	-0.327994	-0.158469	0.114358	-0.105369	-0.745361	-0.107198	-0.366913	0.00736221	-0.113046	0.249646	0.0335377	-0.197036	-0.122776	-0.403391	0.0165597	-0.104504	-0.0189009	-0.0109004	-0.0429041	-0.0351116	-0.0543953
0.63	0.12109	0.000797433	-0.00770595		0.63	0.0520392	0.162625	-0.225577	-0.0652868	-0.346585	-0.215152	-0.149693	0.510624	-0.138032	-0.11324	0.151179	0.0224788	-0.137347	-0.0507231	0.12008	0.163627	-0.0880855	0.449571	0.137836	-0.295206	0.503831	-0.238342	-0.237839	-0.366188	-0.215645	0.230353	-0.13648	-0.628383	-0.0482812	-0.400135	0.0333726	-0.175126	0.37313	0.00438996	-0.215037	-0.0746064	-0.469283	0.0207955	-0.00108757	0.00144361	-0.0460366	-0.054153	-0.0732814	-0.0717582
0.64	0.121558	0.000775465	-0.00890289		0.64	0.0303286	0.241658	-0.198489	-0.131852	-0.468499	-0.271298	-0.201753	0.43324	-0.173411	-0.15127	0.12157	0.0206275	-0.149423	-0.0638676	0.0798132	0.323325	-0.11876	0.432005	0.1748	-0.167414	0.401734	-0.1182	-0.340483	-0.381679	-0.268986	0.316257	-0.145934	-0.453322	-0.00900019	-0.424939	0.0592291	-0.166619	0.474711	-0.01442	-0.237433	-0.0368647	-0.495385	0.0280962	0.0716147	0.0290812	-0.100468	-0.0652939	-0.11741	-0.100484
0.65	0.121996	0.000826108	-0.00904049		0.65	-0.0237868	0.310601	-0.161003	-0.211832	-0.524243	-0.267469	-0.250056	0.308797	-0.155767	-0.162158	0.0941699	0.0112663	-0.178837	-0.0700828	0.0319218	0.472104	-0.148696	0.378951	0.217421	-0.0621277	0.279045	-0.00473302	-0.42595	-0.352871	-0.297857	0.373041	-0.150436	-0.233373	0.0281454	-0.421035	0.0912369	-0.101892	0.522963	-0.0193062	-0.249128	0.00559116	-0.494799	0.0344609	0.0913608	0.0414099	-0.147667	-0.0647488	-0.164099	-0.126015
0.66	0.122382	0.000797661	-0.00953119		0.66	-0.103911	0.372133	-0.132338	-0.293888	-0.573052	-0.220703	-0.262472	0.149795	-0.0813747	-0.156729	0.0743913	0.00348445	-0.238879	-0.0722922	-0.0278334	0.587116	-0.198847	0.257029	0.282876	0.0296642	0.156398	0.113213	-0.477724	-0.272852	-0.321001	0.385503	-0.133426	-0.00274133	0.0252421	-0.417423	0.11768	-0.0412272	0.502314	-0.0189169	-0.257384	0.0473197	-0.477956	0.0386409	0.0772202	0.0628319	-0.170324	-0.0668258	-0.20397	-0.145177
0.67	0.122799	0.000766936	-0.0094306		0.67	-0.187778	0.432011	-0.0937168	-0.34668	-0.587809	-0.134886	-0.240493	0.000619754	0.0194608	-0.129823	0.059032	-0.00267821	-0.308432	-0.0645324	-0.0591506	0.655458	-0.277261	0.10086	0.315117	0.071828	0.052235	0.17984	-0.472591	-0.179118	-0.330275	0.361233	-0.176742	0.20116	0.0213439	-0.385204	0.124402	0.0272809	0.418386	-0.0207971	-0.251127	0.0424914	-0.421176	0.0423	0.0307685	0.0836437	-0.168385	-0.0721766	-0.24024	-0.156151
0.68	0.12322	0.000695129	-0.00967387		0.68	-0.251343	0.476459	-0.0826995	-0.362791	-0.542084	-0.0171043	-0.188336	-0.124352	0.103814	-0.0964983	0.0366972	-0.005813	-0.368578	-0.0454373	-0.0779706	0.647528	-0.323262	-0.0748183	0.33534	0.109281	-0.0203234	0.22198	-0.426918	-0.0650962	-0.309104	0.291332	-0.154571	0.337272	-0.000487085	-0.33516	0.103553	0.0732675	0.270091	-0.0227815	-0.265063	0.0358316	-0.361276	0.0431654	-0.0321737	0.104525	-0.142317	-0.0818305	-0.239096	-0.148668
0.69	0.123664	0.000649655	-0.0105495		0.69	-0.293482	0.484601	-0.0899657	-0.331207	-0.497467	0.0939011	-0.116548	-0.202959	0.156501	-0.0471199	0.0069391	-0.00503488	-0.426389	-0.0261983	-0.103789	0.573569	-0.34299	-0.237451	0.327529	0.129766	-0.0719479	0.233986	-0.343649	0.0490701	-0.249955	0.193057	-0.146831	0.407118	-0.013413	-0.279604	0.0734615	0.0419973	0.0651988	-0.0357177	-0.271197	0.0375602	-0.30321	0.0307795	-0.123442	0.108076	-0.113098	-0.0841381	-0.214076	-0.124953
0.7	0.124097	0.000673869	-0.0124157		0.7	-0.30829	0.484165	-0.122979	-0.270071	-0.417189	0.187652	-0.0325199	-0.224918	0.163896	0.00112531	-0.0304672	0.00291899	-0.445744	-0.00191326	-0.132687	0.406462	-0.351486	-0.39007	0.281302	0.163835	-0.0902254	0.231924	-0.218512	0.124525	-0.184871	0.0768037	-0.15923	0.413478	-0.0204913	-0.232161	0.0331128	-0.0275669	-0.147171	-0.0616254	-0.277573	0.0361101	-0.248519	0.0153201	-0.21056	0.10747	-0.0958026	-0.0826669	-0.156649	-0.0910637
0.71	0.124627	0.000649631	-0.0132993		0.71	-0.293665	0.454268	-0.161677	-0.180936	-0.241308	0.276049	0.0417971	-0.183624	0.141312	0.0434444	-0.0721342	0.00630184	-0.419045	0.027204	-0.134531	0.164149	-0.32698	-0.495261	0.19657	0.207835	-0.095166	0.180007	-0.0645719	0.160109	-0.10852	-0.0575759	-0.168399	0.38406	-0.0110192	-0.175017	-0.012695	-0.106337	-0.355691	-0.0899181	-0.273851	0.0273371	-0.189138	-0.00230094	-0.282858	0.0935541	-0.0896145	-0.0683514	-0.0835168	-0.0505636
0.72	0.125063	0.000639282	-0.0130347		0.72	-0.219423	0.388917	-0.205051	-0.0909474	-0.0670296	0.350492	0.102134	-0.107249	0.111546	0.0541511	-0.104011	0.0103973	-0.385395	0.0530312	-0.160905	-0.125926	-0.267091	-0.541491	0.110183	0.280905	-0.105704	0.146822	0.0785878	0.194146	-0.0232548	-0.19602	-0.138531	0.300617	0.00541633	-0.136811	-0.060179	-0.232946	-0.51811	-0.112052	-0.278491	0.0270743	-0.162256	-0.0235209	-0.349882	0.0799905	-0.081653	-0.050597	0.001255	0.00260215
0.73	0.125558	0.00063272	-0.0115842		0.73	-0.126288	0.295856	-0.21411	-0.0201718	0.0969185	0.385492	0.141212	-0.0211064	0.115801	0.0415031	-0.123455	0.0133245	-0.334761	0.0717651	-0.189484	-0.422041	-0.202309	-0.516935	0.0060256	0.335931	-0.116288	0.0908072	0.200484	0.185524	0.0548958	-0.301693	-0.134592	0.20823	0.0133212	-0.100424	-0.0900766	-0.348093	-0.620405	-0.126486	-0.281445	0.0031982	-0.128086	-0.0411718	-0.383393	0.071198	-0.0748822	-0.0316581	0.0543394	0.0387636
0.74	0.12595	0.00068063	-0.00837324		0.74	-0.0144188	0.196164	-0.198773	0.031726	0.263799	0.405542	0.161241	0.0512056	0.140557	-0.0100217	-0.127368	0.0146483	-0.279669	0.088173	-0.185055	-0.695915	-0.136739	-0.449501	-0.0765992	0.389176	-0.110797	0.0465598	0.309593	0.15475	0.0976508	-0.405987	-0.104351	0.0992804	0.0090175	-0.0446168	-0.114805	-0.413398	-0.665718	-0.135864	-0.291129	-0.0334158	-0.0977986	-0.050048	-0.388668	0.0641389	-0.0522994	-0.016797	0.103674	0.0666482
[truncated: 245 more rows]
[truncated: 31 more columns]

## Sheet: S6F,G
	Lag of transient from decel (s)		Lag of decel from trans (s)
Rec #	Vglut2	Calb1	Vglut2	Calb1
1	0.85	0.41	0.54	0.15
[truncated: 46 more rows]

## Sheet: S6E
	Aldh1a1
[truncated: 403 more rows]

[truncated: 2 more sheets: S6I, S6J]
