# Supplementary material for: Unique functional responses differentially map onto genetic subtypes of dopamine neurons
Source: Nat Neurosci. 2023 Aug 3;26(10):1762–74. doi: 10.1038/s41593-023-01401-9 (PMC10545540; doi:10.1038/s41593-023-01401-9)
Supplement: Supplementary file 13 — Statistical source data. [file 41593_2023_1401_MOESM13_ESM.xlsx]

## Sheet: S7A
	Vglut2		Calb1		Anxa1		DAT
	PC1 score	PC2 score	PC1 score	PC2 score	PC1 score	PC2 score	PC1 score	PC2 score
rec #1	-0.845342	-0.176604	-0.358262	-0.368078	-0.0803438	-0.0244665	0.548958	0.119707
2	-0.921685	0.0893949	-0.616818	-0.580528	0.0202638	-0.115213	0.499185	-0.0842644
3	-0.831228	-0.321353	-0.479399	-0.264278	0.0277728	0.188834	-0.556033	0.147272
4	-1.03626	-0.388855	-0.0827497	-0.312417	-0.117856	-0.214491	-0.227271	0.140073
5	-0.457591	0.297737	0.0206837	-0.113255	0.533012	0.421976	-0.337736	-0.117082
6	-0.0856246	0.295803	0.313625	0.14124	0.609145	-0.142642	-0.212043	-0.0719266
7	-0.321592	0.184444	-0.164451	-0.211084	0.452524	0.0280548	-0.054331	-0.0828365
8	-0.278913	0.0819323	-0.0115897	-0.0620524	0.437215	-0.00617798	-0.111423	-0.0550398
9	-0.875521	-0.231859	0.120843	-0.0214585	0.344591	-0.608244	-0.167044	-0.0299837
10	0.30785	0.162085	-0.349457	-0.561251	-0.0361951	-0.504258	0.93055	0.139585
11	-0.060264	0.306341	-0.211343	0.096797	0.0775022	-0.320077	0.557411	0.309313
12	0.103729	0.183495	-0.246391	-0.0546236	0.239792	0.0287864	0.339836	0.433305
13	-0.0016815	0.288163	-0.527226	-0.429234	0.101225	0.0128977	0.406024	0.282533
14	0.189681	0.165699	-0.492029	-0.254259	0.160507	-0.142584	-0.348403	0.11703
15	0.166505	0.207831	-0.431804	-0.430276	0.0323264	-0.0133776	-0.0612132	0.308121
16	-0.168362	0.300115	-0.772837	-0.242465	0.529017	-0.253939	-0.371046	0.0439829
17	-0.0464603	0.450612	0.447516	0.249055	0.398778	-0.355165	-0.247977	0.311303
18	-0.423174	0.234359	-0.515543	-0.325775	0.644326	-0.430971	-0.435273	0.385088
19	-0.616529	0.318952	-0.801556	-0.522503	0.4041	-0.14665	-0.274268	0.34471
20	-0.66631	0.454611	-0.196954	0.0192586	0.272234	-0.184761	-0.83822	0.364151
21	-1.13643	-0.305853	-0.542535	-0.29136	0.259636	-0.209555	-0.907438	0.604872
22	-0.540252	0.394844	-0.383018	-0.153423	0.132865	-0.0915109	-0.19388	-0.198018
23	0.0334552	0.393203			0.865736	0.251925	-0.51277	0.073615
24	-0.111667	-0.233266			0.413792	-0.221598	-0.973697	-0.135283
25	-0.277778	-0.0890253			0.996889	-0.237605	-0.141792	0.433521
26	-0.211815	-0.0425826			1.08173	0.270716	-0.159659	0.260825
27	-1.01132	0.375663			0.839251	-0.360275	-0.0688949	0.628007
28	0.0061523	-0.224049			0.7613	-0.153697	-0.454461	0.888226
29	0.707593	0.226365			0.856683	0.452609	-0.198986	0.324836
30	-0.199284	0.215439			0.768426	0.397361	0.230163	0.128892
31	-0.491201	0.404136			0.584848	0.254687	0.102648	0.268756
32	-0.354415	0.370477			0.585251	0.347873	-0.152706	-0.0194507
33	-0.11069	0.358341			0.492589	0.261444	-0.313591	-0.202381
34	-0.0168846	0.483108			0.77624	0.00520655	-0.420392	-0.187595
35	-0.0997112	0.456637			0.324117	-0.0848323	-0.303942	-0.314449
36	-0.244171	0.465517			0.571329	-0.0183703	1.26213	-0.182787
37	-0.514351	0.309258			0.598127	-0.0982007	0.533559	-0.0233044
38	-1.05299	0.203636			0.341457	-0.133711	-0.160048	-0.0846488
39	-1.05538	0.518727			0.496496	-0.327746	-0.373267	0.238732
40	-0.297959	0.425542			0.846454	-0.634934	-0.537649	-0.0700643
41	0.19739	0.298191			1.01352	-0.244485	-0.670771	-0.0153035
42	-0.168096	0.410785			0.366881	-0.047477	0.54778	-0.22327
43					0.178137	0.0174383	-0.0187136	-0.170702
44					0.114404	0.0528834	0.461916	-0.361107
45					0.169712	-0.0460886	0.708009	-0.0647183
46					0.381883	-0.186222	0.407494	-0.163229
47					0.232197	-0.0593901	0.89926	-0.0763691
48							0.343102	-0.174774
49							0.776744	-0.268731
50							0.264838	-0.222526
51							0.325397	0.0845536
52							0.746724	-0.146238
53							0.254281	-0.436859
54							0.0767583	-0.0866064
55							0.994566	0.129969
56							-0.34587	-0.209631
57							0.270101	0.0472217
58							-0.186575	-0.0194398
59							0.0137991	-0.0446449
60							0.338203	-0.0231598
61							0.721904	-0.266793
62							0.151688	0.0278846
63							0.840745	0.238454
64							0.767909	-0.103798
65							0.228896	-0.113325
66							0.278484	-0.145076
67							0.14029	-0.149733
68							-0.0543949	-0.086787
69							0.250039	-0.0715977
70							0.29193	-0.210305
71							0.118956	-0.348929
72							-0.219892	-0.0676722
73							0.0448357	-0.195618
74							-0.077027	-0.332467

## Sheet: S7C
Bin center (m/s)	Vglut2			Calb1			Anxa1
	Mean-sem	Mean+sem	Mean	Mean-sem	Mean+sem	Mean	Mean-sem	Mean+sem	Mean
0	0.0998723	0.0893681	0.0946202	0.0599143	0.047762	0.0538381	0.145787	0.134149	0.139968
0.1	0.103367	0.0946625	0.099015	0.0786418	0.0638804	0.0712611	0.146768	0.135861	0.141314
0.2	0.0865411	0.0778833	0.0822122	0.0738782	0.0588406	0.0663594	0.158412	0.145434	0.151923
0.3	0.0728965	0.0633389	0.0681177	0.0633676	0.0482436	0.0558056	0.162282	0.148739	0.15551
0.4	0.0617715	0.0508681	0.0563198	0.0519982	0.0366288	0.0443135	0.165505	0.149118	0.157312
0.5	0.0524372	0.0410379	0.0467375	0.0385155	0.0243051	0.0314103	0.174461	0.153025	0.163743
0.6	0.0499874	0.0359178	0.0429526	0.0304473	0.0165734	0.0235104	0.193391	0.169658	0.181525
0.7	0.0525416	0.0411676	0.0468546	0.0257185	0.0129945	0.0193565	0.171352	0.139154	0.155253
0.8	0.0571122	0.0370399	0.0470761	0.0277574	0.0121411	0.0199492	0.15607	0.107874	0.131972

## Sheet: S7F
		% acc/dec followed by ΔF/F transient per recording				Bin edge (%)	HISTOGRAM BIN COUNTS
	rec #	Vglut2	Calb1	Anxa1			Vglut2	Calb1	Anxa1
	1	74.3902	65.587	60.4938		0	0	0	0
	2	76.7296	69.1358	57.1429		5	0	0	0
	3	83.75	58.8785	57.1429		10	0	0	0
	4	85.5422	57.7143	49.3827		15	0	0	0
	5	73.7705	52.7586	63.1579		20	0	0	0
	6	64.8148	44.7368	59.5745		25	0	0	0
	7	63.9785	65.6398	48.5915		30	1	0	0
	8	66.129	52.1739	51.4523		35	1	1	2
	9	75.4098	47.3684	61.7761		40	1	1	1
	10	46.875	65.8402	62.2222		45	2	1	5
	11	54.9669	62.1429	62.5571		50	6	2	9
	12	43.2432	61.5385	57.4627		55	6	3	11
	13	52.3466	67.0732	46.6102		60	8	3	10
	14	53.8462	59.4096	50		65	4	6	4
	15	50	73.4375	45.1389		70	7	2	3
	16	59.375	75.2294	57.2917		75	3	3	2
	17	51.3966	36.1111	50.6667		80	2	0	0
	18	68.75	76.129	66.087		85	1	0	0
	19	69.1275	70.6294	59.4203		90	0	0	0
	20	71.7391	63.3663	50		95	0	0	0
	21	73.7864	76.9231	54.4041
	22	64.4351	68.1481	55.2885
	23	51.6779		59.2593
	24	55.4098		50
	25	55.3957		65.625
	26	55.2147		70.5036
	27	75.8772		62.069
	28	38.5417		60.3774
	29	31.0078		61.5385
	30	62.7306		52.3077
	31	70.5607		60.2564
	32	66.5289		55.5556
	33	59.0674		59.8131
	34	61.8705		75.5556
	35	57.2368		53.1915
	36	70.7182		66.6667
	37	61.4286		61.6162
	38	71.0983		75
	39	81.1475		69.6774
	40	60.4167		71.1864
	41	46.5116		70.3125
	42	63.4686		54.359
	43			45.6853
	44			41.791
	45			38.0282
	46			57.6923
	47			36.8421

## Sheet: S7G-L
TRIGGERED AVERAGES ON MOVE ONSETS - AVERAGES												TRIGGERED AVERAGES ON MOVE ONSETS - 470 HEATMAP
X	Vglut2			Calb1			Anxa1				X	Vglut2 - heatmap																								Calb1 - heatmap
Time	470	405	Acc	470	405	Acc	470	405	Acc		Time
(s)	nΔF/F	nΔF/F	m/s2	nΔF/F	nΔF/F	m/s2	nΔF/F	nΔF/F	m/s2		(s)
-1.04	0.0999829	0.00118801	0.0945043	0.0711195	0.00452938	-0.0829654	0.145289	0.0004181	0.000128069		-1.04	-0.34005	-0.788157	-0.186784	0.382798	0.417757	-0.299991	-0.711915	0.347552	-0.372657	-0.294742	-0.0862282	-0.280519	0.745746	0.066547	0.657807	0.661579	-0.18209	0.691935	0.313833	0.475856	0.321338	-0.032944	0.127145	0.938216	-0.137908	-0.118214	-0.0492956	0.434707	0.992265	-0.121994	0.679309	0.251034	0.722351	0.851683	0.38207	0.938132	-0.0900407	0.97531
-1.03	0.102939	0.00104511	0.0694982	0.0804457	0.0019987	-0.0796397	0.141054	0.000401711	-0.0088816		-1.03	-0.17742	-0.544402	-0.161311	0.366741	0.487224	-0.270421	-0.0937488	0.305226	-0.374885	-0.0530383	-0.0191885	-0.0951541	0.949483	0.123526	0.791974	0.71096	-0.354963	0.664057	0.235448	0.172566	0.360654	0.0703606	0.249428	0.606758	0.0336451	-0.202428	-0.213736	0.318185	1	0.245951	0.704873	-0.314997	1	0.816937	1	1	0.147882	1
-1.02	0.10292	0.00180376	0.0557808	0.0736267	0.00404174	-0.0780996	0.144842	-0.000451169	-0.0129301		-1.02	-0.326999	-0.57066	-0.150647	0.368362	0.592432	-0.253458	-0.500833	0.322595	-0.381978	-0.0538857	-0.0664862	-0.265486	0.848907	0.111763	0.670237	0.692391	-0.190872	0.684978	0.109989	0.347333	0.348266	0.0530616	0.135271	0.907828	-0.106844	-0.103071	-0.0858105	0.35424	0.885734	0.207273	0.787109	0.121831	0.730358	0.744774	0.376086	0.951988	-0.0368341	0.883135
-1.01	0.103856	0.00222888	0.0387828	0.0733712	0.00367182	-0.0737571	0.145344	-0.000230398	-0.0148893		-1.01	-0.312323	-0.501016	-0.133201	0.370543	0.649579	-0.216355	-0.413223	0.308875	-0.385933	0.0150266	-0.0208024	-0.253986	0.851133	0.112741	0.72826	0.681028	-0.184142	0.617801	0.0708975	0.325454	0.3619	0.0732082	0.13772	0.862011	-0.119952	-0.166319	-0.0757393	0.339674	0.801166	0.279105	0.84418	0.165413	0.674549	0.69797	0.380194	0.932919	-0.056238	0.856081
-1	0.103882	0.00223719	0.0276207	0.0719716	0.00285893	-0.0674478	0.146762	-0.000507533	-0.0124477		-1	-0.311388	-0.398014	-0.121551	0.373744	0.678699	-0.190449	-0.479808	0.301276	-0.390035	0.0492159	-0.0359499	-0.313617	0.830624	0.0963201	0.662228	0.654002	-0.158291	0.583311	0.057739	0.339966	0.340901	0.0781562	0.092892	0.998192	-0.196771	-0.174178	-0.0229962	0.456292	0.713962	0.157899	0.909769	0.332064	0.635511	0.650025	0.215125	0.878826	-0.0809817	0.805126
-0.99	0.104006	0.00186205	0.017107	0.0725274	0.00253109	-0.0571061	0.147212	-0.000424457	-0.0052298		-0.99	-0.334023	-0.340873	-0.0946791	0.385176	0.629442	-0.178622	-0.278106	0.282519	-0.410486	0.0204195	0.0148731	-0.315814	0.830622	0.0783778	0.729141	0.596083	-0.170355	0.490009	0.0762155	0.315104	0.333158	0.0903226	0.0767359	1	-0.241683	-0.184573	-0.00260871	0.51409	0.700788	0.0866036	0.970327	0.332587	0.635955	0.56554	0.316271	0.825855	-0.0722653	0.781449
-0.98	0.103638	0.0011878	0.0114702	0.0714669	0.00153704	-0.0472492	0.147104	0.000268358	-0.00122217		-0.98	-0.400335	-0.327459	-0.0961659	0.39387	0.598912	-0.151801	-0.311306	0.288884	-0.411356	0.00579081	0.0189642	-0.32956	0.850199	0.0588928	0.765985	0.549972	-0.192705	0.506751	0.0901313	0.296373	0.326223	0.0823893	0.0812596	0.988121	-0.306408	-0.186987	-0.0207398	0.49385	0.657151	0.0548835	0.999803	0.305698	0.629663	0.55597	0.37624	0.774151	-0.110189	0.754835
-0.97	0.102926	0.0007088	0.00134898	0.0709378	0.00111936	-0.0379329	0.147215	-0.000419526	0.00223382		-0.97	-0.399322	-0.317156	-0.0812544	0.40214	0.633369	-0.151208	-0.154016	0.283936	-0.436567	-0.0282843	0.0152791	-0.349367	0.840166	0.0481141	0.78512	0.494366	-0.199725	0.447643	0.0733004	0.305854	0.299794	0.0766229	0.105595	0.924772	-0.388058	-0.193488	-0.0251004	0.496165	0.643633	0.112007	1	0.258501	0.622483	0.556971	0.458885	0.7165	-0.102808	0.721655
-0.96	0.102345	0.000382941	-0.00430861	0.0714128	0.0011448	-0.0310393	0.146559	-0.00042224	0.00717314		-0.96	-0.426949	-0.311211	-0.0704745	0.404222	0.595371	-0.146591	-0.216117	0.275944	-0.468684	-0.086367	-0.0576467	-0.349118	0.904477	0.0172579	0.707417	0.451305	-0.196064	0.491333	0.0560473	0.307341	0.288485	0.0849499	0.129317	0.9648	-0.458996	-0.0809037	0.0205849	0.533967	0.643659	0.0909715	0.988306	0.122045	0.647429	0.531748	0.474297	0.666408	-0.0347758	0.660693
-0.95	0.102847	0.000598547	-0.013008	0.0693295	0.00166513	-0.0230805	0.146325	-6.04858e-05	0.00995411		-0.95	-0.465863	-0.360358	-0.0487061	0.410676	0.601634	-0.157128	-0.141809	0.297203	-0.510937	-0.154765	-0.109339	-0.329159	0.94856	-0.00638198	0.82854	0.458391	-0.204605	0.479273	0.0460649	0.309648	0.303855	0.0960294	0.157895	0.903529	-0.456609	-0.0419512	0.00809886	0.490002	0.645655	0.047194	0.957099	0.107378	0.559255	0.496366	0.505061	0.623242	-0.0582358	0.609529
-0.94	0.102901	0.000791099	-0.0230276	0.0662721	0.00229322	-0.0170511	0.145061	8.08993e-05	0.00756153		-0.94	-0.524329	-0.366148	-0.0249324	0.410115	0.591001	-0.148772	-0.306366	0.311188	-0.509652	-0.172118	-0.0841705	-0.326784	1	-0.0277867	0.800843	0.473804	-0.213268	0.470943	0.069821	0.33826	0.327249	0.0995837	0.208208	0.812463	-0.479251	-0.0736866	0.00366893	0.462967	0.6369	-0.0701967	0.908653	0.0241501	0.508557	0.564511	0.371153	0.566779	-0.0717269	0.541438
-0.93	0.10306	0.000848904	-0.031761	0.0651217	0.0021728	-0.0137528	0.144573	-6.66169e-05	0.00784671		-0.93	-0.536602	-0.348628	0.00305259	0.411804	0.616659	-0.141015	-0.192395	0.28639	-0.524127	-0.190858	-0.0240967	-0.31077	0.974873	-0.0643701	0.772082	0.444296	-0.213206	0.488303	0.0841663	0.308343	0.336026	0.118173	0.200711	0.790143	-0.419364	-0.08623	0.00286376	0.412472	0.616937	-0.226224	0.864381	0.0297894	0.505879	0.521458	0.234512	0.534673	-0.0187748	0.48007
-0.92	0.102965	0.000957962	-0.0359311	0.0637251	0.00148331	-0.0117087	0.144847	-0.000225012	0.00571026		-0.92	-0.566335	-0.278481	0.0320603	0.412431	0.588365	-0.137114	-0.268474	0.269477	-0.542604	-0.163157	-0.109798	-0.289842	0.973215	-0.0946075	0.770416	0.424036	-0.234063	0.526894	0.144192	0.309554	0.35462	0.129889	0.214255	0.779919	-0.296711	-0.0776256	0.0706962	0.431569	0.613938	-0.374815	0.839981	0.0454264	0.498559	0.545131	0.194245	0.491459	-0.0388691	0.415678
-0.91	0.10297	0.000780096	-0.0441154	0.0612061	0.000439005	-0.00411397	0.144844	-0.000272631	0.00130572		-0.91	-0.548166	-0.28086	0.0563994	0.418706	0.553604	-0.152202	-0.200975	0.291601	-0.522106	-0.166372	-0.105019	-0.305933	0.933083	-0.0900463	0.838582	0.41412	-0.275624	0.496753	0.212858	0.277049	0.341505	0.126138	0.254985	0.740426	-0.217032	-0.0911308	0.0379509	0.477584	0.651484	-0.442113	0.79553	0.112725	0.498317	0.534943	0.108252	0.478513	-0.103223	0.371571
-0.9	0.102628	0.00116108	-0.051606	0.0613926	0.000291967	-0.00125562	0.143948	-0.000256385	-0.00651344		-0.9	-0.549807	-0.311282	0.0726119	0.419449	0.493458	-0.146335	-0.332458	0.294198	-0.509541	-0.0959631	0.00847146	-0.318962	0.865922	-0.0937592	0.722645	0.376774	-0.261745	0.518323	0.339114	0.280157	0.330961	0.130928	0.28297	0.70382	-0.185024	-0.0945453	0.0282895	0.46582	0.659762	-0.329465	0.758136	0.0537115	0.517477	0.550549	0.0765834	0.484009	-0.0950272	0.343606
-0.89	0.101476	0.00112282	-0.0549459	0.0610597	-0.000879255	-0.000450259	0.144321	-0.000157414	-0.0129883		-0.89	-0.529501	-0.377621	0.0875234	0.420544	0.437259	-0.170842	-0.372768	0.309146	-0.514204	-0.0968625	0.0193675	-0.310432	0.808759	-0.108052	0.619739	0.231407	-0.286068	0.547958	0.431479	0.296855	0.332235	0.128573	0.282745	0.731878	-0.112268	-0.0939597	0.0405361	0.492511	0.634122	-0.25734	0.724941	0.0892325	0.440929	0.487858	0.139574	0.482756	-0.104513	0.317603
-0.88	0.100403	0.000986134	-0.060312	0.0600718	0.000371957	0.000714331	0.144492	-8.9747e-05	-0.0183842		-0.88	-0.578102	-0.327109	0.0869605	0.420774	0.407516	-0.189671	-0.573554	0.346405	-0.5062	-0.058348	-0.0665638	-0.394512	0.804487	-0.099832	0.599551	0.13779	-0.257169	0.507884	0.503725	0.338996	0.316992	0.121933	0.319479	0.72239	-0.125541	-0.112299	0.0924552	0.604498	0.632758	-0.191374	0.684206	0.0492012	0.421861	0.533508	0.0935392	0.481842	-0.136973	0.30356
-0.87	0.100391	0.0013836	-0.0625874	0.0602698	0.00067952	-0.00320318	0.143523	0.000162372	-0.0210324		-0.87	-0.631879	-0.347074	0.108392	0.418677	0.358408	-0.195401	-0.425879	0.356689	-0.474515	-0.0468652	-0.0883304	-0.448817	0.75698	-0.101712	0.5791	0.101996	-0.229393	0.463492	0.549949	0.327358	0.329044	0.121595	0.3481	0.744567	-0.214779	-0.0939072	0.0506123	0.62571	0.649899	-0.0733382	0.650079	0.0848889	0.492315	0.510104	0.00547197	0.481964	-0.123283	0.314255
-0.86	0.100594	0.0013667	-0.0605001	0.060281	0.00169584	-0.0141291	0.143688	-0.000652795	-0.0217975		-0.86	-0.789912	-0.37175	0.143537	0.414488	0.297069	-0.189511	-0.415992	0.348157	-0.478241	-0.00368518	-0.0532891	-0.444411	0.69888	-0.127732	0.538629	0.116752	-0.174309	0.41089	0.552507	0.383	0.349402	0.135491	0.310878	0.750695	-0.185222	-0.174552	0.101297	0.520015	0.606083	0.0975164	0.624176	0.00712881	0.540739	0.527605	0.0151695	0.459502	-0.125881	0.325086
-0.85	0.0997654	0.00100394	-0.055612	0.0587047	0.00241323	-0.0226357	0.144375	-0.000697698	-0.0191067		-0.85	-0.911274	-0.346152	0.170082	0.412404	0.320133	-0.203691	-0.420383	0.335029	-0.453486	0.00824307	-0.0529625	-0.473757	0.691007	-0.139496	0.54643	0.0426562	-0.190285	0.413932	0.466888	0.373546	0.374731	0.13377	0.308733	0.658893	-0.174741	-0.193103	0.180419	0.46448	0.633127	-0.00730118	0.584194	-0.0404335	0.595979	0.533341	-0.0152234	0.451524	-0.158106	0.320503
-0.84	0.100353	0.000789475	-0.0539897	0.0593093	0.00298001	-0.034797	0.144503	-0.000816188	-0.01621		-0.84	-0.955253	-0.271422	0.17307	0.411701	0.306795	-0.186975	-0.4317	0.330594	-0.448967	-0.011438	-0.0279359	-0.422627	0.669218	-0.148727	0.603227	0.111522	-0.136722	0.29564	0.447975	0.35652	0.385333	0.144812	0.326359	0.64305	-0.11857	-0.184109	0.220112	0.520091	0.659254	0.0479412	0.54966	-0.0100646	0.777687	0.579147	-0.133218	0.472685	-0.159359	0.342627
-0.83	0.100176	0.00164017	-0.0457825	0.0603266	0.00224996	-0.0474949	0.144377	-0.000685772	-0.0137944		-0.83	-0.928295	-0.330742	0.179754	0.403215	0.255888	-0.199009	-0.297214	0.332697	-0.449349	-0.0256178	0.0808303	-0.38699	0.691446	-0.156828	0.592164	0.020133	-0.210442	0.280567	0.449788	0.338591	0.41547	0.154437	0.333574	0.593671	-0.0821893	-0.15777	0.224598	0.435657	0.662021	0.0478357	0.514629	-0.0118624	0.837338	0.57001	-0.211211	0.501559	-0.121103	0.367345
-0.82	0.100293	0.00152679	-0.0430632	0.0588231	0.00218083	-0.0563604	0.145026	-0.000378818	-0.0138681		-0.82	-0.936784	-0.313094	0.189447	0.400249	0.228762	-0.211404	-0.375444	0.356641	-0.457925	-0.0320123	0.145846	-0.277924	0.691258	-0.156713	0.602945	-0.00122767	-0.229631	0.272899	0.426154	0.345343	0.414652	0.167494	0.371891	0.486399	0.0110503	-0.131882	0.255616	0.39859	0.652572	-0.0255788	0.462982	0.0152306	0.732797	0.564039	-0.26283	0.51864	-0.1422	0.360415
-0.81	0.0998994	0.00178349	-0.0400457	0.0579442	0.00205066	-0.0572741	0.144899	-0.000263795	-0.0173946		-0.81	-0.876188	-0.195024	0.168237	0.396707	0.268013	-0.243082	-0.432999	0.382674	-0.453749	-0.0208423	0.146275	-0.309542	0.68077	-0.149944	0.608585	-0.0614061	-0.256728	0.323003	0.414999	0.314438	0.444782	0.177883	0.411063	0.436768	-0.0366017	-0.120451	0.226753	0.514881	0.667082	-0.284472	0.422211	0.0591326	0.686784	0.542699	-0.330833	0.568424	-0.119536	0.360999
-0.8	0.100019	0.00204736	-0.041168	0.0579306	0.00178228	-0.0603095	0.14524	-0.000570074	-0.0208498		-0.8	-0.88372	-0.125569	0.152698	0.391908	0.182626	-0.232522	-0.356158	0.399705	-0.457478	-0.114826	0.168534	-0.299022	0.64593	-0.152475	0.679367	0.00140857	-0.266549	0.233794	0.432854	0.33311	0.466907	0.182082	0.431302	0.449361	-0.0511101	-0.0945746	0.162982	0.448439	0.630921	-0.142762	0.396701	0.123592	0.635454	0.519515	-0.301035	0.592081	-0.120276	0.37594
-0.79	0.0991689	0.00256783	-0.0394529	0.0569258	0.00186145	-0.0571472	0.144463	-0.000300328	-0.0224711		-0.79	-0.898884	-0.048789	0.165149	0.38439	0.16633	-0.27308	-0.283022	0.435925	-0.429524	-0.0780876	0.134804	-0.37391	0.624155	-0.146474	0.621611	-0.0366284	-0.313319	0.199403	0.367984	0.373366	0.467948	0.194711	0.440931	0.438291	-0.157698	-0.0614217	0.209815	0.403805	0.607757	-0.1515	0.361963	-0.0925946	0.47448	0.479719	-0.116281	0.60483	-0.126692	0.381516
-0.78	0.0999639	0.00267526	-0.0415703	0.0565043	0.00189365	-0.0468928	0.143483	-0.000396862	-0.0265195		-0.78	-0.884066	0.0628143	0.18507	0.388423	0.13325	-0.287648	-0.437131	0.436433	-0.419306	-0.0700474	0.0879195	-0.354974	0.587764	-0.146766	0.667866	0.144727	-0.277026	0.144215	0.362391	0.405131	0.48717	0.1997	0.448828	0.428326	-0.207428	-0.0705978	0.220325	0.437332	0.579032	-0.0630993	0.327973	-0.105583	0.41816	0.482651	0.0734944	0.630127	-0.159575	0.40874
-0.77	0.100285	0.00197994	-0.0376932	0.0566642	0.00161085	-0.0345499	0.14401	-0.000139784	-0.0273442		-0.77	-0.847137	0.0898339	0.188375	0.384075	0.124943	-0.312539	-0.486751	0.436004	-0.383707	-0.0437277	0.185413	-0.470746	0.542477	-0.163122	0.718891	0.17971	-0.262963	0.168622	0.33706	0.412186	0.501902	0.196862	0.418674	0.441371	-0.267125	-0.0974481	0.261948	0.586631	0.552412	-0.115428	0.325133	-0.261433	0.468459	0.473199	0.211753	0.667438	-0.172678	0.420961
-0.76	0.0997743	0.00216264	-0.0336889	0.0580368	0.00206207	-0.0260079	0.144922	0.000442181	-0.0224213		-0.76	-0.886871	0.0638891	0.197431	0.381436	0.131284	-0.307668	-0.545262	0.429276	-0.346587	-0.0745577	0.170034	-0.470864	0.567035	-0.181148	0.733817	0.176809	-0.271958	0.111367	0.326797	0.436083	0.484128	0.188316	0.39474	0.429372	-0.289606	-0.0382252	0.289811	0.53349	0.556662	-0.176494	0.337486	-0.167241	0.451275	0.52101	0.334886	0.686596	-0.189339	0.449526
-0.75	0.100362	0.0021807	-0.0253652	0.0590601	0.00167913	-0.014745	0.145079	0.00047958	-0.018658		-0.75	-0.842306	0.0663336	0.24659	0.380743	0.187095	-0.328195	-0.442005	0.425252	-0.329628	-0.0830655	0.161722	-0.458142	0.585254	-0.189498	0.682899	0.171025	-0.277611	0.0899034	0.298321	0.49275	0.473778	0.202432	0.414499	0.381258	-0.249218	-0.0355814	0.443764	0.594722	0.545487	-0.272417	0.350223	-0.174874	0.415134	0.529326	0.371272	0.728866	-0.202524	0.460408
-0.74	0.101676	0.00192453	-0.0147168	0.0598973	0.00175148	-0.00517806	0.146086	0.000535008	-0.0127726		-0.74	-0.792279	0.0891474	0.283782	0.379466	0.157082	-0.315887	-0.529542	0.422156	-0.332614	-0.0969312	0.162886	-0.416758	0.576856	-0.197902	0.802205	0.279641	-0.279572	0.113231	0.258671	0.49423	0.489225	0.214115	0.432593	0.312928	-0.213331	-0.024805	0.431031	0.532955	0.506996	-0.435952	0.373059	0.000530521	0.526406	0.59282	0.227399	0.774563	-0.196744	0.462238
-0.73	0.103496	0.00176048	-0.00145229	0.0602341	0.00174427	-0.00164032	0.147337	0.000481977	-0.0046676		-0.73	-0.75411	0.176808	0.326675	0.376727	0.149654	-0.308236	-0.498563	0.42438	-0.316548	-0.0931409	0.258785	-0.407867	0.576081	-0.196186	0.838933	0.260674	-0.295235	0.149692	0.153944	0.532222	0.508223	0.22547	0.473807	0.319538	-0.192808	0.00990165	0.561644	0.549751	0.521783	-0.612319	0.410421	-0.0402618	0.477688	0.585273	0.205104	0.791405	-0.212732	0.443371
-0.72	0.104539	0.00248696	0.00531242	0.0602611	0.00186446	0.000139858	0.147564	0.000561358	0.0030888		-0.72	-0.678073	0.201706	0.383981	0.375144	0.118441	-0.285308	-0.437532	0.429872	-0.315775	-0.141709	0.267243	-0.376955	0.595636	-0.1965	0.829468	0.288925	-0.316088	0.102431	0.177848	0.542965	0.524943	0.225852	0.497283	0.297087	-0.119422	-0.0148067	0.575483	0.365219	0.515485	-0.558917	0.437416	-0.0854586	0.483463	0.580721	0.224788	0.79533	-0.21946	0.408096
-0.71	0.106161	0.00246199	0.0118309	0.0603758	0.00155571	0.0034342	0.14655	0.0011844	0.00648718		-0.71	-0.566809	0.310256	0.466741	0.372571	0.0569539	-0.295754	-0.441844	0.46397	-0.294446	-0.175546	0.288328	-0.40084	0.626394	-0.183711	0.821415	0.326465	-0.309356	0.0740446	0.151658	0.547814	0.563677	0.222211	0.518144	0.277446	-0.0271114	0.0148785	0.638454	0.265523	0.521874	-0.491229	0.458296	-0.277015	0.477749	0.550748	0.264837	0.800036	-0.200082	0.337631
-0.7	0.107486	0.0022271	0.0169672	0.0592845	0.00170613	0.00523995	0.146253	0.00132597	0.0104218		-0.7	-0.564613	0.293554	0.51068	0.371154	0.00922459	-0.311101	-0.60907	0.482555	-0.265474	-0.129377	0.380069	-0.415633	0.626952	-0.178997	0.867718	0.263447	-0.298688	0.0692314	0.154736	0.566488	0.597876	0.204983	0.532644	0.308451	-0.00631946	0.0713056	0.650603	0.276048	0.508504	-0.654409	0.469618	-0.355028	0.487858	0.603206	0.227618	0.763446	-0.203075	0.283692
-0.69	0.108697	0.00240968	0.0197895	0.058759	0.0013499	0.00681893	0.146719	0.000938542	0.010321		-0.69	-0.514	0.290869	0.551157	0.374124	-0.0106213	-0.314376	-0.52254	0.491309	-0.225633	-0.177051	0.449471	-0.424134	0.621026	-0.183166	0.868312	0.217389	-0.273984	0.0278731	0.234228	0.582841	0.60064	0.200862	0.513743	0.367148	0.0534062	0.0472984	0.684738	0.389977	0.540542	-0.625756	0.482088	-0.33543	0.356272	0.628106	0.28246	0.74314	-0.232685	0.221234
-0.68	0.108868	0.00180444	0.0164263	0.0579835	0.000998731	0.00771344	0.146694	0.00111554	0.00702729		-0.68	-0.477887	0.186396	0.604156	0.369621	-0.030594	-0.311097	-0.467605	0.515569	-0.181429	-0.155621	0.428252	-0.458799	0.571068	-0.192604	0.863569	0.248084	-0.251721	-0.0136093	0.318629	0.556203	0.583639	0.182337	0.494182	0.342691	0.0981552	0.0602883	0.637563	0.357826	0.52966	-0.448941	0.475744	-0.375479	0.304602	0.614744	0.296945	0.688455	-0.199391	0.144057
-0.67	0.110028	0.00178727	0.0157624	0.0571268	0.00140651	0.00707694	0.147123	0.000605377	0.00141276		-0.67	-0.542805	0.277225	0.650332	0.376935	-0.0666943	-0.332485	-0.507558	0.561669	-0.140537	-0.12175	0.463324	-0.46231	0.550062	-0.18351	0.84916	0.194511	-0.186408	-0.0132616	0.325686	0.595488	0.581977	0.168874	0.49467	0.354281	0.0749869	0.129179	0.641193	0.453979	0.552682	-0.506316	0.447927	-0.270463	0.281148	0.641348	0.275651	0.6409	-0.192468	0.106908
-0.66	0.111914	0.00170803	0.0127438	0.0551933	0.00129782	0.0010443	0.14794	0.000153774	0.000428687		-0.66	-0.604505	0.281044	0.679647	0.379607	-0.032287	-0.335364	-0.357266	0.577881	-0.108543	-0.0858994	0.589137	-0.441464	0.50115	-0.188094	0.874496	0.204171	-0.175534	-0.00910039	0.372968	0.618416	0.593734	0.163972	0.497062	0.359908	0.0958541	0.132843	0.674117	0.490197	0.521347	-0.511137	0.40872	-0.258223	0.27847	0.679473	0.121209	0.595497	-0.227248	0.085699
-0.65	0.112397	0.00221124	0.00562737	0.0560064	0.0015559	-0.00322787	0.148596	-0.000239752	7.0628e-05		-0.65	-0.556548	0.369606	0.705259	0.38189	-0.0818796	-0.332642	-0.398337	0.630394	-0.0611663	-0.107829	0.562641	-0.381714	0.494146	-0.173171	0.863543	0.260048	-0.137593	-0.0766557	0.408257	0.565193	0.58414	0.166271	0.470113	0.346667	0.151352	0.130474	0.589657	0.489135	0.550421	-0.178149	0.387915	-0.200055	0.314675	0.701232	0.157916	0.548541	-0.19316	0.0490585
-0.64	0.112471	0.00216719	-0.00240591	0.0552637	0.00135973	-0.00727322	0.148879	-0.000663824	0.00257039		-0.64	-0.553898	0.408316	0.741368	0.382117	-0.0683373	-0.343335	-0.377851	0.636202	-0.0320601	-0.116043	0.593948	-0.372483	0.470912	-0.158375	0.775312	0.277513	-0.136052	-0.0173876	0.349587	0.526332	0.585168	0.140967	0.417895	0.363893	0.212573	0.211693	0.525603	0.362445	0.548104	-0.213786	0.356576	-0.183351	0.331583	0.662262	0.223351	0.504443	-0.179195	0.0115548
-0.63	0.113564	0.00257231	-0.0073847	0.054017	0.00185787	-0.00642465	0.150198	-0.00114046	0.00825502		-0.63	-0.575252	0.417759	0.762509	0.386795	-0.0313445	-0.366605	-0.383273	0.671742	-0.0120241	-0.108935	0.6426	-0.334289	0.493393	-0.129787	0.771313	0.268177	-0.106446	-0.0371897	0.385175	0.521471	0.590395	0.141002	0.389564	0.3429	0.22635	0.239392	0.489087	0.353378	0.55415	-0.389779	0.334811	-0.0133335	0.365871	0.726636	0.163179	0.493134	-0.217388	-0.0201444
-0.62	0.113795	0.00233865	-0.0087661	0.0532356	0.0018557	-0.00598311	0.151656	-0.000855401	0.016502		-0.62	-0.596629	0.301676	0.794362	0.381622	0.0176316	-0.355068	-0.472569	0.66959	0.0184096	-0.172659	0.65643	-0.31153	0.519517	-0.114769	0.761425	0.271495	-0.114705	-0.0773663	0.401708	0.478318	0.616127	0.145441	0.364564	0.307238	0.342243	0.289152	0.447873	0.291769	0.52214	-0.429243	0.329659	-0.00290879	0.270851	0.776826	0.045487	0.465782	-0.232989	-0.0528349
-0.61	0.113401	0.00236164	-0.0097311	0.0530272	0.0016704	0.00148961	0.152884	-0.00112162	0.0223272		-0.61	-0.531213	0.16483	0.828855	0.376091	-0.00782425	-0.360966	-0.501646	0.680556	0.0253347	-0.212857	0.636113	-0.301305	0.491492	-0.100331	0.771149	0.217436	-0.0976674	-0.0652971	0.448636	0.448176	0.586448	0.137968	0.351285	0.253473	0.460159	0.325071	0.306304	0.253872	0.526605	-0.327699	0.306709	0.195414	0.215712	0.761785	0.0810686	0.435087	-0.237834	-0.0767415
-0.6	0.11334	0.00196422	-0.00551859	0.0513381	0.00117599	0.009376	0.154455	-0.000449863	0.0266855		-0.6	-0.540874	0.161313	0.87437	0.368638	0.020806	-0.363574	-0.385512	0.658556	0.0114386	-0.26971	0.573479	-0.350813	0.452403	-0.0974192	0.766747	0.159684	-0.0718285	0.0237593	0.420685	0.450862	0.580435	0.134163	0.354907	0.223355	0.449109	0.357092	0.330699	0.179452	0.504819	-0.533303	0.270493	0.239436	0.142439	0.690875	0.0191414	0.429129	-0.236529	-0.121729
-0.59	0.114454	0.00178886	0.00389992	0.0502028	0.00147268	0.0197236	0.155536	-0.000373072	0.0277087		-0.59	-0.564841	0.129005	0.914659	0.362438	0.0361168	-0.370673	-0.456365	0.667951	0.0187342	-0.229401	0.582958	-0.337108	0.443232	-0.108184	0.86597	0.124604	-0.0186215	0.00368012	0.466538	0.425457	0.598858	0.144325	0.388866	0.119726	0.544599	0.346632	0.262953	0.239996	0.507605	-0.39086	0.240901	0.179727	0.150011	0.692367	-0.13296	0.394151	-0.235373	-0.145534
-0.58	0.114777	0.0014469	0.0170116	0.0502552	0.000389162	0.0294184	0.154576	-0.000292334	0.0252888		-0.58	-0.564901	0.115053	0.947536	0.352911	0.046384	-0.356206	-0.577331	0.647601	0.023793	-0.279741	0.497693	-0.27761	0.443089	-0.131376	0.890941	0.0847103	0.0140804	0.140472	0.4542	0.416265	0.619956	0.142297	0.373927	0.0822999	0.610621	0.416689	0.318567	0.221174	0.479242	-0.294153	0.206784	0.114257	0.190675	0.666661	-0.194605	0.370549	-0.211933	-0.179721
-0.57	0.114348	0.00182036	0.0211276	0.0500031	-0.000401609	0.0339639	0.153727	-0.000522568	0.0162224		-0.57	-0.52556	0.184286	0.96573	0.347237	0.0168356	-0.382419	-0.557976	0.632926	0.019407	-0.283057	0.459012	-0.27117	0.387447	-0.163006	0.848439	0.0927286	0.0623829	0.179157	0.428015	0.411071	0.611401	0.142219	0.347723	0.0902605	0.634905	0.442047	0.236743	0.13659	0.48255	-0.182501	0.159418	0.154572	0.197138	0.633972	-0.123358	0.362908	-0.201171	-0.182698
-0.56	0.114418	0.00200944	0.0278934	0.0491636	-0.000504221	0.039293	0.153415	-0.000405146	0.00454434		-0.56	-0.586661	0.290308	0.981146	0.341319	0.0510104	-0.387402	-0.709023	0.620437	0.0304284	-0.271827	0.42872	-0.20722	0.385101	-0.163151	0.822831	0.0484228	0.0844074	0.149202	0.395042	0.41856	0.641417	0.154111	0.319658	0.0915988	0.607945	0.45097	0.235018	0.184475	0.436403	-0.0917129	0.145887	0.0888531	0.201437	0.646399	-0.193997	0.352745	-0.190544	-0.21859
-0.55	0.116334	0.00194722	0.0325324	0.0489671	-1.53369e-05	0.0452961	0.15257	-0.000391423	-0.00554525		-0.55	-0.606565	0.231366	1	0.336832	0.114145	-0.387211	-0.674551	0.645901	0.0415439	-0.20306	0.44586	-0.117467	0.424897	-0.163567	0.80707	0.0792498	0.0947868	0.152133	0.460777	0.399289	0.680187	0.158672	0.313789	0.112283	0.686247	0.465046	0.175572	0.145605	0.418061	0.0680724	0.136091	0.00505428	0.230917	0.657333	-0.25022	0.350971	-0.199197	-0.211423
-0.54	0.116457	0.00221259	0.0272804	0.0487289	-0.00016395	0.0426743	0.15121	-1.9896e-05	-0.0143945		-0.54	-0.57535	0.168633	0.99922	0.329227	0.218036	-0.388663	-0.670668	0.665559	0.0553109	-0.247493	0.354949	-0.0671114	0.426864	-0.156568	0.668327	0.0557114	0.114029	0.2157	0.488327	0.403113	0.695904	0.156055	0.321774	0.187045	0.685609	0.525362	0.23714	0.0713261	0.40602	0.0131822	0.124996	-0.0414647	0.28287	0.666366	-0.153122	0.360268	-0.220729	-0.222898
-0.53	0.11673	0.00245353	0.0149301	0.0487886	0.00096997	0.037151	0.152229	0.000325821	-0.0231845		-0.53	-0.648877	0.152333	0.992502	0.329303	0.275347	-0.401079	-0.565383	0.67715	0.0586922	-0.278034	0.428063	-0.0677427	0.381181	-0.153332	0.566646	0.072739	0.193269	0.135406	0.444939	0.373272	0.709787	0.166485	0.359056	0.216546	0.759463	0.49641	0.180726	-0.0189867	0.432353	-0.0630382	0.129056	0.0486509	0.293081	0.675896	-0.132641	0.371342	-0.228119	-0.209837
-0.52	0.117888	0.0022105	0.00513012	0.0486648	0.00238667	0.0402569	0.152116	0.000278429	-0.0266259		-0.52	-0.637066	0.0623696	0.990003	0.324321	0.403616	-0.369039	-0.465902	0.712734	0.0866192	-0.295167	0.397947	0.00452889	0.406817	-0.146912	0.603725	-0.0164406	0.208553	0.147205	0.509753	0.341894	0.714862	0.187843	0.369223	0.197479	0.813775	0.50724	0.24179	0.100266	0.450496	-0.146571	0.128765	-0.0106132	0.298508	0.636507	-0.198608	0.366025	-0.215918	-0.220184
-0.51	0.118553	0.00224688	-0.00970085	0.0490029	0.00272014	0.0340359	0.152271	-9.53717e-05	-0.0248591		-0.51	-0.596109	-0.00966796	0.985409	0.323162	0.536945	-0.383543	-0.402223	0.706912	0.0910367	-0.275149	0.376759	-0.0446653	0.387877	-0.141728	0.542275	-0.0295553	0.305451	0.263819	0.537956	0.295943	0.732191	0.201414	0.356962	0.185854	0.834794	0.526759	0.295158	0.0566325	0.49908	-0.246044	0.118795	-0.0667254	0.349192	0.679102	-0.204433	0.345737	-0.211902	-0.211419
-0.5	0.117497	0.00226877	-0.0234232	0.0487774	0.00239041	0.029977	0.1519	-0.00025279	-0.0217279		-0.5	-0.564492	-0.025234	0.966534	0.318915	0.629644	-0.396	-0.443987	0.672831	0.102328	-0.323977	0.403344	-0.127279	0.350578	-0.15029	0.522418	-0.0212271	0.31747	0.320669	0.523449	0.308497	0.726766	0.20306	0.352621	0.102513	0.847073	0.477981	0.269078	0.193172	0.496992	-0.424188	0.10173	-0.0665255	0.441136	0.720704	-0.240838	0.345266	-0.205135	-0.224256
-0.49	0.117668	0.00164696	-0.0260487	0.0476014	0.00223359	0.0275017	0.152934	-1.27428e-05	-0.0160681		-0.49	-0.53352	0.0261866	0.959797	0.307035	0.676831	-0.393856	-0.464467	0.658898	0.10771	-0.271857	0.403228	-0.163072	0.353875	-0.133363	0.583846	-0.0680374	0.345219	0.402492	0.519895	0.298397	0.744106	0.202283	0.344076	-0.013076	0.846646	0.506314	0.241673	0.17785	0.498512	-0.460479	0.0767837	-0.119092	0.468427	0.673486	-0.353935	0.324568	-0.214779	-0.2265
-0.48	0.117828	0.00131164	-0.0257471	0.0465224	0.00209734	0.0228907	0.153926	0.00015575	-0.00554325		-0.48	-0.416194	-0.0263758	0.923373	0.297552	0.764401	-0.404708	-0.495357	0.67039	0.104553	-0.244469	0.422412	-0.181808	0.396171	-0.127644	0.593983	-0.124694	0.318047	0.524919	0.575684	0.321928	0.755087	0.199497	0.339004	-0.0401113	0.890315	0.492344	0.16127	0.22332	0.500897	-0.312555	0.0545223	-0.19452	0.428111	0.664948	-0.461955	0.311547	-0.221308	-0.241831
-0.47	0.11761	0.000986633	-0.0227463	0.0463074	0.00131961	0.0130151	0.1546	-6.67552e-05	0.00605563		-0.47	-0.376707	-0.00561247	0.880311	0.287327	0.829998	-0.428748	-0.495137	0.649247	0.0724161	-0.219774	0.432378	-0.181523	0.393051	-0.108469	0.512049	-0.0901041	0.331783	0.615674	0.596387	0.316275	0.752141	0.190002	0.342327	0.000556898	0.909022	0.44741	0.12156	0.221843	0.481522	-0.33431	0.0511923	-0.268212	0.504677	0.72977	-0.467193	0.308081	-0.226597	-0.265768
-0.46	0.117215	0.000914493	-0.0188204	0.0454583	0.00172842	0.00727383	0.155156	0.00029813	0.015242		-0.46	-0.338717	0.012491	0.820924	0.272005	0.859728	-0.407867	-0.468612	0.662651	0.0740605	-0.248038	0.402528	-0.122761	0.391866	-0.0930268	0.528291	-0.130945	0.307563	0.618181	0.595314	0.362493	0.752952	0.195624	0.35298	0.0352014	0.906581	0.413354	0.0851288	0.17607	0.513344	-0.310397	0.0381533	-0.240866	0.562832	0.697278	-0.446678	0.307382	-0.230712	-0.281802
-0.45	0.117426	0.00114908	-0.01432	0.0453973	0.00173241	-0.00109015	0.15549	-0.000187646	0.0252108		-0.45	-0.309938	-0.0247229	0.775706	0.264653	0.871767	-0.417367	-0.462117	0.656985	0.0550632	-0.214079	0.377039	-0.0405383	0.417825	-0.08381	0.498491	-0.224414	0.402345	0.71861	0.553251	0.364653	0.738894	0.195224	0.349353	0.0582553	1	0.429926	0.0320641	0.157267	0.56283	-0.206566	0.0360338	-0.25909	0.486708	0.638145	-0.425491	0.287791	-0.228356	-0.271029
-0.44	0.117013	0.0019248	-0.0131027	0.044928	0.00209807	-0.00509352	0.155439	-0.00114887	0.0335126		-0.44	-0.231332	-0.0930734	0.721298	0.267159	0.881557	-0.42785	-0.438153	0.663935	0.0356146	-0.259292	0.380902	0.0134061	0.434016	-0.078752	0.468927	-0.254691	0.443151	0.701051	0.57181	0.392155	0.73125	0.212516	0.341719	0.0659088	0.923537	0.309807	0.0295999	0.201639	0.554763	-0.177921	0.0437281	-0.269356	0.506984	0.683414	-0.45621	0.284912	-0.21197	-0.261636
-0.43	0.116097	0.00246252	-0.00749938	0.043165	0.00119733	-0.00426762	0.154739	-0.002012	0.0396081		-0.43	-0.226378	-0.0696978	0.69245	0.25864	0.902322	-0.409767	-0.306026	0.640053	0.0200193	-0.273373	0.258236	0.0211136	0.420316	-0.0799495	0.449001	-0.317988	0.488717	0.709309	0.620791	0.393598	0.688673	0.22083	0.340132	0.0750482	0.828101	0.282551	-0.00948656	0.230133	0.540029	-0.304373	0.0354763	-0.298915	0.565484	0.611653	-0.394643	0.280769	-0.23353	-0.273756
-0.42	0.114906	0.00273661	-0.00526591	0.043154	0.00158615	-0.00321864	0.154545	-0.00166717	0.0402042		-0.42	-0.173537	-0.0524414	0.668524	0.253347	0.871524	-0.417396	-0.404231	0.638478	0.0184517	-0.278246	0.248845	-0.0346563	0.418256	-0.0781964	0.465058	-0.400639	0.502166	0.698807	0.589337	0.431912	0.678403	0.234342	0.356852	0.00565724	0.779344	0.242516	-0.036003	0.231165	0.550665	-0.179266	0.0314525	-0.28662	0.544015	0.506448	-0.440568	0.284379	-0.201775	-0.266835
-0.41	0.114097	0.00258763	-0.000525804	0.0416369	0.00132955	-0.00195796	0.154845	-0.00115386	0.0395366		-0.41	-0.0993751	-0.0646411	0.651466	0.252455	0.86193	-0.424931	-0.477369	0.634669	-0.0295783	-0.303682	0.248812	-0.054663	0.445324	-0.0926409	0.399142	-0.368036	0.503426	0.719876	0.601864	0.432722	0.651483	0.240758	0.378407	-0.0115144	0.796804	0.244782	-0.131655	0.314193	0.513974	-0.388787	0.0158231	-0.38979	0.484539	0.471903	-0.450639	0.290422	-0.218836	-0.25207
-0.4	0.11336	0.00177263	0.00906207	0.0412039	0.00150939	0.00116725	0.1551	-0.00073672	0.0314849		-0.4	-0.0886638	-0.111166	0.607071	0.233412	0.91033	-0.409297	-0.327763	0.65861	-0.0335404	-0.285805	0.239045	-0.13148	0.435622	-0.0714937	0.342465	-0.399778	0.471777	0.741948	0.623298	0.42915	0.658949	0.260165	0.392402	-0.0111894	0.778351	0.193369	-0.114669	0.313104	0.477437	-0.54376	0.000281849	-0.385846	0.558181	0.482168	-0.527782	0.29754	-0.190266	-0.273699
-0.39	0.11233	0.00187065	0.0155151	0.0421447	0.00131198	0.000122562	0.155157	0.000575148	0.0219842		-0.39	-0.0708479	-0.125169	0.576458	0.216601	0.900945	-0.384339	-0.264979	0.60927	-0.0396643	-0.293154	0.26124	-0.215284	0.398766	-0.0869001	0.290724	-0.399213	0.461437	0.794269	0.547568	0.405129	0.633439	0.268636	0.431756	0.0405353	0.864245	0.161415	-0.140239	0.318669	0.487309	-0.5136	-0.0149732	-0.305146	0.625922	0.460884	-0.485819	0.292968	-0.163957	-0.295312
-0.38	0.112321	0.00160103	0.0210274	0.0438638	0.00199033	-0.00465039	0.155189	0.00190699	0.00834975		-0.38	0.00422924	-0.208371	0.544893	0.20034	0.911089	-0.383631	-0.281479	0.608119	-0.0204125	-0.3094	0.30348	-0.214366	0.374726	-0.0674988	0.32185	-0.338196	0.452834	0.819466	0.457136	0.392892	0.649465	0.279136	0.434043	0.030196	0.933122	0.131421	-0.121967	0.32128	0.526594	-0.431892	-0.0177798	-0.226686	0.583498	0.468185	-0.429196	0.284459	-0.111341	-0.286047
-0.37	0.112375	0.00139038	0.0279126	0.0421156	0.0021836	-0.00675439	0.155622	0.00161578	-0.00361058		-0.37	0.105367	-0.3114	0.476309	0.181289	0.969687	-0.37099	-0.148201	0.5835	-0.0104933	-0.328322	0.315704	-0.180536	0.351604	-0.0661378	0.393261	-0.273017	0.490937	0.85399	0.47283	0.417118	0.64897	0.279185	0.402479	-0.0135017	0.933286	0.0511414	-0.152436	0.337784	0.513818	-0.288503	-0.0360826	-0.169875	0.501064	0.500481	-0.331714	0.250064	-0.164323	-0.287241
-0.36	0.111887	0.00105111	0.0340916	0.0423734	0.00218513	-0.00835518	0.155561	0.00161556	-0.0147068		-0.36	0.205621	-0.359797	0.439553	0.158188	0.979525	-0.385389	-0.0306139	0.567358	0.0241029	-0.342459	0.310967	-0.159335	0.272768	-0.0606874	0.434018	-0.338334	0.504737	0.861072	0.423743	0.448578	0.665669	0.271647	0.395484	-0.0033153	0.915026	-0.0572128	-0.157067	0.379063	0.529522	-0.162023	-0.0245581	-0.124296	0.50025	0.497418	-0.285009	0.23792	-0.155959	-0.298409
-0.35	0.112581	0.00160238	0.030162	0.0422456	0.00281376	-0.00605509	0.156005	0.00164547	-0.0182473		-0.35	0.281388	-0.319178	0.417357	0.152888	0.960898	-0.382138	-0.21334	0.571934	0.0382719	-0.4246	0.332501	-0.07023	0.197709	-0.0802906	0.58331	-0.276084	0.520854	0.914883	0.435164	0.473978	0.669529	0.286361	0.362178	0.00868771	0.836734	-0.0837226	-0.171754	0.405209	0.563904	-0.0660379	-0.00990157	-0.136007	0.469814	0.519759	-0.202879	0.208173	-0.172193	-0.287845
-0.34	0.112467	0.00111253	0.0299752	0.0409736	0.00325792	-0.00542428	0.156787	0.00143145	-0.0208263		-0.34	0.204075	-0.353528	0.367193	0.138882	1	-0.3874	-0.0432257	0.61443	0.0346395	-0.460945	0.314855	-0.0663208	0.179471	-0.078155	0.614929	-0.287409	0.538361	0.940172	0.497274	0.543132	0.692185	0.287039	0.317229	-0.0271174	0.784686	-0.0834233	-0.159067	0.389659	0.579613	-0.162763	0.00123492	-0.0687109	0.285207	0.464232	-0.133237	0.196748	-0.193547	-0.282505
-0.33	0.11132	0.00145103	0.0227498	0.040593	0.00299906	-0.000387888	0.15698	0.000971544	-0.0193504		-0.33	0.207581	-0.314563	0.347319	0.128888	0.994334	-0.404268	-0.0378169	0.600414	0.032137	-0.423135	0.21927	-0.0628197	0.123656	-0.0907701	0.609506	-0.389576	0.550177	0.94177	0.481825	0.640923	0.69147	0.299259	0.291615	-0.0441365	0.767617	-0.096092	-0.131867	0.4129	0.567284	-0.175207	-0.0117875	-0.112217	0.321122	0.457625	-0.0963007	0.19578	-0.196614	-0.272962
-0.32	0.110332	0.00158138	0.015891	0.0414658	0.00224777	0.000738151	0.157062	0.000990261	-0.0148842		-0.32	0.121221	-0.344199	0.332174	0.121749	0.953353	-0.407197	-0.110611	0.583402	0.0177	-0.40158	0.201231	-0.0756543	0.10903	-0.104703	0.501621	-0.423791	0.532912	0.928385	0.486595	0.713572	0.689635	0.319906	0.308381	0.00487281	0.736192	-0.0636585	-0.0796946	0.3634	0.588613	-0.190407	-0.00913795	-0.125235	0.370428	0.44483	-0.0703753	0.20876	-0.17306	-0.266183
-0.31	0.109939	0.00202697	0.00946303	0.0436495	0.00276539	0.00370739	0.157191	0.000205974	-0.0086681		-0.31	0.121769	-0.390251	0.288585	0.104494	0.897453	-0.416812	-0.0920296	0.565651	0.0155486	-0.33856	0.182883	-0.067011	0.104767	-0.125389	0.542901	-0.390041	0.577895	0.993014	0.495363	0.760639	0.664481	0.337716	0.280085	-0.078536	0.683169	-0.00976647	-0.000325779	0.310212	0.58366	-0.0769199	-0.0204184	-0.106848	0.359442	0.448433	0.0526161	0.209929	-0.117605	-0.232643
-0.3	0.107603	0.00231652	0.00805111	0.0434948	0.00255124	0.000158469	0.158077	-3.62127e-05	-0.00407734		-0.3	0.170994	-0.375071	0.242446	0.0841557	0.861195	-0.428165	0.0868273	0.523509	0.0273457	-0.294052	0.0817569	-0.152949	0.0982157	-0.127113	0.378867	-0.422767	0.604982	0.963878	0.510979	0.811208	0.650382	0.331158	0.287951	-0.130304	0.625122	0.00372627	0.0151895	0.2209	0.537343	-0.0746989	-0.0462385	-0.109006	0.236136	0.438733	0.169498	0.235257	-0.104381	-0.225509
-0.29	0.106259	0.00250761	0.0023852	0.0464534	0.00240658	0.0066452	0.158875	0.000453925	0.00302203		-0.29	0.230918	-0.394628	0.218903	0.0587031	0.839963	-0.441838	0.0501973	0.490506	0.0604209	-0.25528	-0.0322142	-0.137767	0.0630688	-0.1417	0.374148	-0.470224	0.632552	0.947557	0.462089	0.819015	0.630234	0.344795	0.285973	-0.14877	0.554515	0.0171816	-0.000271121	0.187592	0.539604	-0.00643891	-0.0548986	-0.186109	0.26993	0.465757	0.252723	0.240741	-0.0117621	-0.186007
-0.28	0.105056	0.00221821	0.00422288	0.0465866	0.00233418	0.0101611	0.160332	-9.78707e-05	0.011669		-0.28	0.239692	-0.46809	0.163754	0.0406115	0.745433	-0.444231	0.0336526	0.467095	0.0740874	-0.259543	0.0582247	-0.201638	0.0786288	-0.149344	0.353758	-0.487658	0.684735	0.91388	0.489501	0.809421	0.633637	0.347487	0.256622	-0.208389	0.481046	-0.0231712	-0.00585778	0.154456	0.506472	-0.198835	-0.0437068	-0.276417	0.1556	0.475749	0.347613	0.22977	0.00524806	-0.174304
-0.27	0.106246	0.00245857	0.00484591	0.0483857	0.00302513	0.0143103	0.16073	0.000442412	0.0163017		-0.27	0.294983	-0.494904	0.145254	0.0297453	0.705755	-0.43729	0.0667008	0.469642	0.0961046	-0.302215	0.0533726	-0.115725	0.0712857	-0.14963	0.416163	-0.459588	0.743459	1	0.41312	0.807275	0.640581	0.354997	0.304224	-0.237433	0.422256	-0.0441783	0.0282655	0.199107	0.474229	-0.377175	-0.0424554	-0.381423	0.124233	0.448363	0.352015	0.237916	0.0951571	-0.152607
-0.26	0.105744	0.00229695	0.00593247	0.0483991	0.00328495	0.01807	0.161889	0.000574196	0.0212744		-0.26	0.290303	-0.522998	0.128969	0.0249856	0.668581	-0.419023	0.162358	0.429272	0.118612	-0.311629	0.0401005	-0.141031	0.0853552	-0.150261	0.32926	-0.513258	0.73133	0.986517	0.399068	0.829784	0.665082	0.380948	0.316644	-0.210517	0.425391	-0.0986273	0.0467119	0.190824	0.447045	-0.399292	-0.0280447	-0.460491	0.0874889	0.388644	0.315694	0.238749	0.119523	-0.162525
-0.25	0.105083	0.00190817	0.00534499	0.0495532	0.00329574	0.0261589	0.162797	0.00122133	0.0229333		-0.25	0.227626	-0.5675	0.137749	0.0173514	0.583164	-0.408649	0.0337894	0.39513	0.1405	-0.25774	-0.00713886	-0.062337	0.0722618	-0.161447	0.340037	-0.595413	0.732804	0.952616	0.330005	0.85269	0.647686	0.401265	0.335521	-0.231983	0.409178	-0.104064	0.125011	0.223316	0.462555	-0.279488	-0.0185012	-0.390902	0.116553	0.324715	0.341606	0.239406	0.13745	-0.140682
-0.24	0.105339	0.00153927	0.012626	0.0499911	0.00300027	0.0281646	0.1639	0.000235402	0.02497		-0.24	0.303138	-0.570274	0.116036	0.0183163	0.498854	-0.40951	-0.0707796	0.383047	0.151382	-0.257707	0.049228	-0.0794115	0.0921511	-0.161304	0.376582	-0.613556	0.753577	0.916976	0.388713	0.920475	0.640511	0.426185	0.335832	-0.246017	0.458006	-0.172184	0.135533	0.205819	0.462974	-0.137542	-0.011585	-0.370403	0.077527	0.28674	0.351846	0.255646	0.148647	-0.137385
-0.23	0.105487	0.00186962	0.0126789	0.0499355	0.00314828	0.0319391	0.164864	0.000827055	0.0242307		-0.23	0.242678	-0.572629	0.120383	0.0164334	0.502901	-0.373318	-0.0664535	0.365651	0.163501	-0.260842	-0.0544008	-0.0595596	0.0873386	-0.161901	0.342559	-0.594949	0.775951	0.921099	0.409592	0.937482	0.610152	0.449643	0.390021	-0.24327	0.442397	-0.229228	0.12161	0.122498	0.408926	-0.0803441	-0.0150461	-0.340803	0.128369	0.269525	0.271015	0.273545	0.157447	-0.116114
-0.22	0.1026	0.00188081	0.0119362	0.0510395	0.00308652	0.0366246	0.166892	0.000911518	0.0243315		-0.22	0.252791	-0.570543	0.110716	0.0111377	0.437165	-0.392131	-0.0428585	0.348652	0.175491	-0.21396	-0.153272	-0.153692	0.0622567	-0.168392	0.237248	-0.697441	0.765376	0.843928	0.422324	0.92778	0.594505	0.458015	0.343824	-0.28768	0.380201	-0.266203	0.0712074	0.0700582	0.411669	0.0473459	-0.00976697	-0.214834	0.151332	0.239307	0.358954	0.287967	0.178038	-0.115382
-0.21	0.101925	0.0020808	0.0081921	0.0519859	0.00240171	0.0362815	0.168549	0.00168243	0.0237766		-0.21	0.147355	-0.519551	0.109425	0.00260388	0.378084	-0.395923	-0.0584751	0.343793	0.175116	-0.211034	-0.191192	-0.181395	0.0707321	-0.164509	0.337162	-0.71967	0.817312	0.758417	0.389029	0.916918	0.543274	0.44299	0.392489	-0.368364	0.331979	-0.24155	0.0566225	0.0563148	0.418307	0.0840614	-0.0103936	-0.142094	0.121606	0.227468	0.410457	0.306113	0.194882	-0.0940789
-0.2	0.100614	0.00233728	0.00926277	0.0533017	0.00192568	0.0357411	0.169392	0.00192287	0.025445		-0.2	0.18828	-0.572524	0.0733455	-0.00460565	0.28735	-0.415257	-0.0284499	0.323041	0.153054	-0.301982	-0.181491	-0.231269	0.0804752	-0.164484	0.40488	-0.748092	0.891796	0.680022	0.347331	0.892562	0.538423	0.432684	0.35987	-0.417908	0.291644	-0.280746	-0.0146202	0.0279347	0.398382	0.0140428	0.0025268	-0.197899	0.127489	0.215197	0.517644	0.326263	0.249672	-0.0939315
-0.19	0.0991509	0.00298322	0.00200873	0.0533408	0.00270737	0.0350008	0.169887	0.002388	0.0261506		-0.19	0.172552	-0.644246	0.0884231	-0.00476936	0.168931	-0.402126	-0.109851	0.269883	0.149226	-0.28486	-0.154553	-0.228716	0.0501348	-0.167579	0.36346	-0.706325	0.901753	0.653921	0.210374	0.863532	0.5139	0.437779	0.345119	-0.504316	0.231366	-0.251284	-0.0608827	0.00972182	0.33568	0.0880159	0.000546466	-0.189231	0.102528	0.227348	0.543645	0.331733	0.239915	-0.0891033
-0.18	0.0988683	0.0033231	-0.00264117	0.055075	0.00240035	0.0316479	0.17023	0.00241229	0.0266788		-0.18	0.2593	-0.633544	0.0940798	-0.0146201	0.0615364	-0.426416	-0.0845061	0.267279	0.158074	-0.286659	-0.133006	-0.150225	0.0321078	-0.172044	0.399733	-0.719205	0.891342	0.599489	0.111784	0.868431	0.509321	0.438345	0.323473	-0.489484	0.2341	-0.196616	-0.107664	0.00443903	0.342213	0.370669	0.01563	-0.203409	0.0713433	0.198764	0.553659	0.349665	0.269655	-0.0931209
-0.17	0.0982072	0.00316917	-0.00389491	0.0553406	0.00240195	0.028169	0.170711	0.0018148	0.0286967		-0.17	0.273467	-0.638937	0.0844489	-0.0296685	-0.0204593	-0.408042	-0.0853118	0.235171	0.177351	-0.314978	-0.136911	-0.176517	0.0182047	-0.173312	0.460553	-0.718976	0.907028	0.52573	0.0480778	0.882294	0.479971	0.448749	0.314437	-0.490021	0.197464	-0.139086	-0.0723469	-0.0700334	0.317964	0.348225	0.0216255	-0.230239	0.0328037	0.239187	0.475173	0.355152	0.27826	-0.0770748
-0.16	0.0973108	0.00340472	-0.000289264	0.0548278	0.00283691	0.0226921	0.17034	0.00207061	0.0314487		-0.16	0.35156	-0.633497	0.0672247	-0.032514	-0.0485882	-0.396658	-0.210729	0.215217	0.199334	-0.2916	-0.0716031	-0.153237	-0.0144164	-0.170857	0.351664	-0.694348	0.898025	0.5452	-0.0123128	0.865407	0.461382	0.462448	0.273074	-0.489613	0.165195	-0.196285	-0.0930934	-0.196377	0.285559	0.325007	0.0256854	-0.194442	0.0472472	0.263456	0.423986	0.363244	0.279716	-0.0824933
-0.15	0.0974516	0.00327696	0.00274442	0.0534891	0.00301369	0.0159269	0.170805	0.00166299	0.0384322		-0.15	0.367032	-0.598028	0.0849847	-0.0386011	-0.0430862	-0.354368	-0.188432	0.224692	0.246298	-0.19384	-0.0663869	-0.120364	-0.0364383	-0.167877	0.232088	-0.700392	0.824041	0.543243	-0.00145406	0.860681	0.456525	0.488936	0.283493	-0.446652	0.103559	-0.238785	-0.118734	-0.238942	0.253338	0.351316	0.0257149	-0.218717	-0.00837018	0.266218	0.255085	0.345663	0.260703	-0.064003
-0.14	0.0969094	0.00229619	0.00828808	0.0529684	0.00194604	0.00575484	0.171239	0.0012241	0.0461089		-0.14	0.407119	-0.534555	0.0769625	-0.0529772	-0.0247551	-0.346557	-0.00835657	0.233237	0.285278	-0.195968	-0.192418	-0.108464	-0.0493377	-0.154791	0.211588	-0.723637	0.770725	0.516841	-0.00121772	0.825405	0.443897	0.501652	0.301947	-0.382831	0.0490607	-0.19867	-0.101888	-0.252722	0.25162	0.218349	0.0278598	-0.236159	0.0261365	0.244082	0.18714	0.332728	0.259587	-0.0392756
-0.13	0.0953421	0.00191935	0.01741	0.0530968	0.00273459	-0.00545823	0.171527	0.0016817	0.0514531		-0.13	0.387271	-0.568957	0.0744933	-0.0629868	-0.0630741	-0.347706	0.0288585	0.192303	0.313348	-0.178459	-0.229344	-0.191799	-0.0543452	-0.132233	0.144302	-0.808575	0.774372	0.465064	-0.0586685	0.768214	0.433625	0.527955	0.326113	-0.439669	-0.0313512	-0.255739	-0.0380571	-0.158438	0.263247	0.211251	0.0214444	-0.244712	-0.00652039	0.231199	0.233287	0.307473	0.264038	-0.0167027
-0.12	0.0961524	0.00227292	0.023209	0.0521713	0.00253076	-0.0138431	0.171622	0.00177653	0.0528198		-0.12	0.383593	-0.555947	0.0817587	-0.0697807	-0.0915039	-0.356958	0.0192468	0.209516	0.316907	-0.126928	-0.211706	-0.212625	-0.0658771	-0.0928536	0.154213	-0.851064	0.819446	0.491263	-0.143181	0.72514	0.440687	0.552805	0.341919	-0.430256	-0.0567606	-0.267047	-0.0593691	-0.0813819	0.268911	0.175027	0.0142972	-0.241363	-0.0852136	0.227296	0.203229	0.279579	0.23543	0.0113625
-0.11	0.0947822	0.00133325	0.0300242	0.0514653	0.00221646	-0.0273273	0.171634	0.00120315	0.0429578		-0.11	0.336716	-0.607858	0.0888979	-0.0826465	-0.158359	-0.352897	0.0745727	0.24818	0.326709	-0.155123	-0.325403	-0.264654	-0.0633554	-0.079631	0.077033	-0.910234	0.783564	0.451322	-0.209165	0.700195	0.451591	0.566362	0.342195	-0.368414	-0.0535351	-0.245469	0.00437926	-0.0412192	0.30857	0.19931	0.0171107	-0.265829	-0.167985	0.185793	0.130937	0.252209	0.185787	0.0351615
-0.1	0.0948489	0.00144267	0.0306504	0.0515816	0.00186918	-0.044758	0.170982	0.000794671	0.0215878		-0.1	0.257122	-0.646794	0.0724629	-0.0886853	-0.214219	-0.37902	0.0841455	0.241826	0.351514	-0.185926	-0.338301	-0.352379	-0.0489441	-0.047845	0.175114	-0.836813	0.81823	0.3815	-0.299472	0.688783	0.412522	0.578736	0.361109	-0.302913	-0.0711438	-0.229951	0.00995171	-0.00263928	0.354532	0.419036	0.0153986	-0.294016	-0.163156	0.16475	0.0735926	0.217252	0.145545	0.0461176
-0.09	0.0947029	0.00195798	0.0239617	0.0516811	0.00232292	-0.0654857	0.170696	0.000709913	-0.00749858		-0.09	0.213672	-0.617542	0.0694231	-0.092067	-0.272886	-0.394348	-0.0202783	0.262166	0.348313	-0.157895	-0.298624	-0.407368	-0.0355926	-0.0184923	0.185507	-0.85077	0.856371	0.331345	-0.303773	0.691868	0.381863	0.563846	0.323932	-0.248479	-0.0719199	-0.276963	0.0355894	0.000954212	0.393193	0.499658	0.013717	-0.334616	-0.170635	0.136747	0.0688343	0.194114	0.132603	0.0556107
-0.08	0.094779	0.00176236	0.00450561	0.0497244	0.00231251	-0.0910378	0.17094	0.00075751	-0.0461359		-0.08	0.253846	-0.518546	0.0626195	-0.091097	-0.300933	-0.366418	-0.0767179	0.313286	0.366518	-0.151913	-0.271305	-0.415117	-0.0317992	0.0158152	0.266549	-0.800123	0.854667	0.280646	-0.32068	0.658428	0.349255	0.549879	0.266035	-0.259297	-0.144292	-0.206127	-0.00957573	-0.0175783	0.38866	0.374494	0.0118367	-0.281551	-0.215849	0.115675	-0.0324474	0.163973	0.0712221	0.0731848
-0.07	0.0938773	0.00138468	-0.0305557	0.0495164	0.00228571	-0.124497	0.170356	0.000935097	-0.0899326		-0.07	0.205941	-0.476041	0.0597673	-0.0920614	-0.344538	-0.351318	-0.146094	0.318641	0.393527	-0.160196	-0.282433	-0.32925	-0.016454	0.036949	0.159205	-0.697238	0.797678	0.239882	-0.311096	0.631216	0.326962	0.525695	0.253474	-0.242387	-0.080917	-0.198002	-0.0796531	-0.105149	0.356679	0.358705	0.00623453	-0.377296	-0.278904	0.0774607	-0.123572	0.156212	0.0931324	0.0746398
-0.06	0.095841	0.00169087	-0.0809207	0.0486821	0.00293158	-0.15507	0.17011	0.000778322	-0.126727		-0.06	0.198957	-0.414566	0.0728919	-0.0857766	-0.331511	-0.340975	-0.110207	0.312706	0.426371	-0.105679	-0.196767	-0.265082	-0.0234519	0.0944324	0.226263	-0.633382	0.82232	0.207345	-0.252871	0.59838	0.300771	0.527194	0.273175	-0.268805	-0.113874	-0.194252	-0.221493	-0.113522	0.297359	0.349553	-0.0241175	-0.289802	-0.282987	0.0667027	-0.0928822	0.125954	0.0896732	0.0731556
-0.05	0.0963663	0.00165481	-0.132808	0.0468598	0.00387813	-0.18468	0.16969	0.000931303	-0.156086		-0.05	0.248081	-0.328252	0.0611312	-0.0813917	-0.33466	-0.309464	-0.0908582	0.328286	0.45235	-0.0455436	-0.184887	-0.188124	-0.0173168	0.14833	0.133155	-0.679805	0.83321	0.242876	-0.252018	0.558065	0.293914	0.521626	0.244652	-0.241436	-0.00490488	-0.181903	-0.20548	-0.19302	0.229462	0.268998	-0.0487259	-0.169891	-0.411214	0.0422831	-0.116422	0.100428	0.0446411	0.0807738
-0.04	0.0977958	0.00143082	-0.175288	0.0446034	0.00424625	-0.20333	0.168378	0.000944588	-0.172765		-0.04	0.219734	-0.239791	0.06255	-0.0797717	-0.334931	-0.272384	-0.156969	0.330027	0.486417	-0.0185238	-0.128303	-0.123137	0.0125867	0.194938	0.134022	-0.643036	0.864787	0.224696	-0.310845	0.495733	0.300576	0.527874	0.260103	-0.234645	-0.0451125	-0.228732	-0.260993	-0.252977	0.135365	0.373571	-0.0758981	-0.0696713	-0.571006	0.00753885	-0.188846	0.0737211	-0.0183654	0.0754686
-0.03	0.0993107	0.00187842	-0.192618	0.0437221	0.00426346	-0.19798	0.16678	0.000726897	-0.164916		-0.03	0.241291	-0.22563	0.0622058	-0.076171	-0.339253	-0.257576	-0.106048	0.350398	0.51231	0.00186608	-0.175296	-0.0397954	0.0066523	0.248156	-0.00815158	-0.549223	0.896946	0.224731	-0.241716	0.474179	0.317331	0.536664	0.248395	-0.105426	0.00663369	-0.249199	-0.326791	-0.395129	0.0898364	0.404004	-0.104434	-0.0344228	-0.620073	-0.0167098	-0.26628	0.0346208	-0.00918986	0.053334
-0.02	0.100226	0.00218264	-0.175002	0.0417965	0.004559	-0.161928	0.165916	0.000681684	-0.134835		-0.02	0.271541	-0.135643	0.0577647	-0.0730749	-0.328021	-0.22119	-0.0648734	0.376899	0.556995	0.0744111	-0.187136	-0.0179641	-0.0392148	0.300099	0.0340692	-0.583643	0.940825	0.113114	-0.19535	0.447227	0.299672	0.539332	0.220939	-0.0720653	-0.0376985	-0.332273	-0.386832	-0.411	0.015327	0.405244	-0.127545	0.0786678	-0.606968	-0.0527199	-0.185735	-0.0231288	-0.0566707	0.0399933
-0.01	0.0995923	0.00221596	-0.116192	0.040927	0.00387013	-0.0987604	0.164118	0.0011934	-0.0819126		-0.01	0.286202	-0.100669	0.0250479	-0.0677603	-0.396871	-0.187951	-0.080174	0.394406	0.585547	0.0743065	-0.242386	0.0186252	-0.0398108	0.330256	0.0142287	-0.516724	0.973908	0.046314	-0.222784	0.394597	0.259052	0.527319	0.162748	-0.0376623	-0.0361921	-0.370731	-0.383919	-0.445968	-0.0655304	0.331972	-0.130052	-0.0234965	-0.649588	-0.0724064	-0.160159	-0.0675796	-0.0502149	0.0447923
0	0.0993337	0.00203889	-0.00571891	0.041071	0.00358649	0.00835742	0.162587	0.00131471	-0.00632802		0	0.334006	-0.0177837	0.0479273	-0.0669979	-0.450007	-0.157514	-0.0394156	0.420028	0.598198	0.0655718	-0.225385	0.0398136	-0.0911873	0.34749	-0.00850768	-0.458367	1	-0.0522659	-0.182556	0.337384	0.248015	0.507812	0.148253	-0.123881	-0.120177	-0.386849	-0.37789	-0.489463	-0.0773708	0.184367	-0.142793	-0.12537	-0.590971	-0.0821118	-0.171333	-0.10254	-0.0203891	0.0472396
0.01	0.0992478	0.00228469	0.177792	0.040561	0.00403582	0.194834	0.160529	0.0015936	0.166138		0.01	0.42207	-0.0322191	0.0385034	-0.0600014	-0.462121	-0.119274	0.128003	0.419773	0.621592	0.08364	-0.308574	0.10417	-0.120685	0.372976	-0.0270799	-0.37979	0.989331	-0.0746078	-0.113491	0.292751	0.211787	0.500368	0.120474	-0.140928	-0.00628086	-0.412487	-0.360754	-0.497643	-0.124676	-0.0448173	-0.149098	-0.175027	-0.540511	-0.1124	-0.144354	-0.13549	0.0116429	0.0411605
0.02	0.0985391	0.0019649	0.392245	0.0404811	0.00339177	0.422475	0.15886	0.00142504	0.40618		0.02	0.441983	0.0418499	0.024411	-0.0547144	-0.553522	-0.0770225	0.0532963	0.390968	0.657154	0.0915944	-0.287005	0.176121	-0.132417	0.367006	0.0453683	-0.30567	0.950898	-0.081864	-0.0784341	0.287501	0.14564	0.469058	0.104268	-0.208912	0.0407821	-0.453954	-0.103761	-0.550074	-0.157161	-0.106323	-0.1534	-0.248045	-0.513476	-0.128416	-0.0182902	-0.147528	-0.0175799	0.058032
0.03	0.0997117	0.00220321	0.613056	0.0392661	0.00304928	0.652287	0.157457	0.00190742	0.646127		0.03	0.489674	0.0626771	0.0145532	-0.0456345	-0.620997	0.0615277	0.138034	0.372013	0.696414	0.1051	-0.294718	0.260852	-0.114248	0.364292	0.133321	-0.207799	0.938569	-0.024966	-0.0854094	0.257407	0.104291	0.450596	0.0871691	-0.210319	0.124336	-0.474189	0.136391	-0.626093	-0.17373	-0.100049	-0.17275	-0.160346	-0.417218	-0.132467	-0.0249169	-0.163361	-0.0858631	0.0441669
0.04	0.100572	0.0028397	0.839208	0.0394964	0.00310364	0.884667	0.158001	0.00138685	0.882293		0.04	0.589843	0.173886	0.0380322	-0.0409663	-0.666611	0.176044	0.133548	0.346775	0.73289	0.0999062	-0.212796	0.369085	-0.139897	0.388882	0.113958	-0.127888	0.913244	-0.126649	-0.00860411	0.246903	0.0839402	0.430209	0.0613051	-0.26208	0.149652	-0.470773	0.314276	-0.653232	-0.172454	-0.0689482	-0.202546	-0.124669	-0.402765	-0.131044	-0.0710849	-0.171174	-0.0896969	0.0308395
0.05	0.101793	0.0036067	1.02173	0.0385132	0.00311955	1.09152	0.159939	0.000815918	1.10298		0.05	0.621333	0.23003	0.0191202	-0.0322161	-0.650255	0.280496	0.0587264	0.349344	0.768098	0.0947867	-0.226248	0.466689	-0.13777	0.390964	0.159059	-0.0445707	0.878532	-0.102097	0.0407024	0.248523	0.0666192	0.420421	0.0468231	-0.183277	0.185211	-0.466833	0.465207	-0.749721	-0.197617	-0.00335748	-0.217396	-0.0296673	-0.367304	-0.172435	-0.0138435	-0.176684	-0.14345	-0.00164913
0.06	0.102281	0.00350882	1.10842	0.0388865	0.0025748	1.19271	0.162986	0.00117231	1.14703		0.06	0.704022	0.287636	0.0181794	-0.0241435	-0.754268	0.395131	0.11543	0.381755	0.808443	0.10299	-0.109478	0.530836	-0.149246	0.392883	0.114157	-0.067961	0.823837	-0.112726	0.0876561	0.249794	0.0350388	0.40646	0.00896368	-0.162842	0.118015	-0.372534	0.597547	-0.89912	-0.16818	0.0563557	-0.231171	-0.0156026	-0.322574	-0.140244	-0.0255558	-0.18342	-0.177849	-0.0428309
0.07	0.104297	0.00360303	1.1581	0.039373	0.00303334	1.20839	0.166321	0.00103278	1.05225		0.07	0.709023	0.374742	0.0229961	-0.0131106	-0.707377	0.528858	0.128765	0.376202	0.812487	0.152217	-0.0540173	0.601189	-0.129041	0.405516	0.111161	-0.139548	0.815535	-0.151671	0.109234	0.258649	0.0177144	0.403615	0.0369702	-0.044441	0.109211	-0.244097	0.53021	-0.932349	-0.140629	0.140232	-0.24885	0.137366	-0.335627	-0.20036	-0.110995	-0.194339	-0.141416	-0.0806378
0.08	0.10279	0.00303043	1.19563	0.0405191	0.00328786	1.20163	0.169385	0.00096703	0.950081		0.08	0.702559	0.401967	0.013194	-0.00238034	-0.726733	0.553602	0.0953061	0.377453	0.80477	0.140043	-0.163679	0.634871	-0.119412	0.405154	-0.0270173	-0.095583	0.774841	-0.212953	0.190158	0.248788	-0.0144633	0.390895	0.0255931	-0.0253866	0.0666685	-0.0892672	0.569209	-0.967156	-0.138589	0.132057	-0.240432	-0.0482795	-0.427363	-0.276465	-0.160163	-0.180061	-0.110561	-0.0838732
0.09	0.102924	0.00263343	1.20806	0.0409545	0.00361863	1.16661	0.172794	0.00154605	0.838844		0.09	0.655484	0.413393	-0.00583967	0.00621566	-0.731016	0.62423	0.294087	0.365842	0.823501	0.197164	-0.223987	0.682458	-0.160616	0.416775	-0.118555	-0.0850261	0.732829	-0.199394	0.249982	0.274264	-0.023679	0.379696	0.00934072	0.0440883	0.0410248	0.0163944	0.618284	-1	-0.151457	0.272035	-0.249311	0.0128142	-0.369483	-0.369287	-0.144486	-0.168797	-0.147032	-0.094145
0.1	0.102522	0.00213463	1.22004	0.0406387	0.00369071	1.10972	0.176468	0.00153877	0.743416		0.1	0.710863	0.38351	-0.0300477	0.02208	-0.787352	0.682765	0.350851	0.354932	0.81899	0.20157	-0.253497	0.747978	-0.161713	0.46764	-0.182686	-0.0277604	0.694901	-0.304967	0.31423	0.273533	-0.0633843	0.363419	0.0168802	0.0238668	0.0495978	0.153866	0.612503	-0.864695	-0.190695	0.213628	-0.255561	-0.0530705	-0.429697	-0.417319	-0.10998	-0.153709	-0.150354	-0.0965091
0.11	0.102987	0.00268565	1.25353	0.0401106	0.00445014	1.06468	0.181118	0.00138806	0.721042		0.11	0.575971	0.415851	-0.037522	0.0360517	-0.770345	0.733401	0.40592	0.328432	0.797058	0.235326	-0.327158	0.840409	-0.187504	0.511517	-0.177991	0.0799182	0.675587	-0.364341	0.326365	0.278077	-0.0702013	0.341348	0.0306371	0.00865113	0.0159275	0.193002	0.691787	-0.718427	-0.258384	0.211943	-0.277584	0.0386129	-0.54215	-0.459089	-0.176156	-0.141819	-0.149436	-0.0923756
0.12	0.102191	0.00249418	1.27536	0.0398608	0.0045577	1.05827	0.185708	0.00142171	0.749265		0.12	0.56986	0.394606	-0.0639138	0.0510949	-0.784646	0.791209	0.544653	0.325248	0.814819	0.25188	-0.443297	0.897517	-0.207912	0.560739	-0.250226	0.244658	0.623858	-0.40771	0.376333	0.243001	-0.0915271	0.31581	-0.0460161	-0.0503997	0.0414809	0.12753	0.726068	-0.541099	-0.315626	0.233492	-0.291386	0.0415317	-0.657072	-0.493421	-0.211042	-0.152179	-0.169797	-0.0715414
0.13	0.103428	0.00231072	1.27201	0.0398128	0.00422163	1.06946	0.190642	0.00159458	0.772702		0.13	0.609544	0.430604	-0.0906381	0.0608623	-0.788545	0.845833	0.454805	0.29334	0.816938	0.291738	-0.373757	0.994959	-0.241254	0.643021	-0.224479	0.353978	0.570246	-0.435868	0.425844	0.254842	-0.0939267	0.292989	-0.0579931	-0.0392216	0.0427818	0.132451	0.702607	-0.455118	-0.376146	0.27879	-0.332476	0.217348	-0.641954	-0.52842	-0.196026	-0.184849	-0.159138	-0.0594509
0.14	0.10395	0.0019145	1.25298	0.0394707	0.00441644	1.07131	0.19574	0.00170568	0.799837		0.14	0.574947	0.478257	-0.0945203	0.0741723	-0.801535	0.883616	0.311606	0.277463	0.817691	0.3053	-0.383005	0.984381	-0.219255	0.679798	-0.244988	0.536022	0.51538	-0.432795	0.439551	0.2264	-0.140145	0.293097	-0.0212791	0.0131297	0.0561151	0.186732	0.752281	-0.280902	-0.425696	0.278549	-0.351635	0.14958	-0.73962	-0.548796	-0.205053	-0.221595	-0.145323	-0.0501676
0.15	0.104717	0.00176703	1.22898	0.040036	0.00460895	1.08154	0.199428	0.0019068	0.826977		0.15	0.499362	0.534998	-0.092622	0.0854875	-0.788897	0.937331	0.290259	0.223944	0.860506	0.356528	-0.371014	1	-0.230437	0.715559	-0.290243	0.688905	0.475951	-0.35185	0.394616	0.212644	-0.171268	0.275395	-0.0494222	0.0433096	-0.0353378	0.207655	0.793085	-0.26269	-0.473157	0.3446	-0.37431	0.233757	-0.819285	-0.54061	-0.275367	-0.295744	-0.103284	-0.0178664
0.16	0.104904	0.000760337	1.19976	0.0403666	0.00475746	1.10986	0.202046	0.0018743	0.85331		0.16	0.484636	0.604067	-0.109178	0.103153	-0.782467	0.970502	0.306068	0.172633	0.903604	0.372094	-0.411698	0.982079	-0.264904	0.746876	-0.346141	0.829862	0.460581	-0.322064	0.433834	0.252862	-0.196041	0.261588	-0.0501956	0.0304616	-0.0322193	0.258522	0.799959	-0.0690262	-0.532438	0.34459	-0.379499	0.15466	-0.738634	-0.608242	-0.192145	-0.351511	-0.0854882	0.038346
0.17	0.106153	0.000291549	1.17138	0.0387532	0.00487126	1.14472	0.204897	0.00232997	0.868874		0.17	0.455314	0.660355	-0.0937788	0.12087	-0.775784	0.982277	0.264718	0.155059	0.928762	0.397454	-0.350794	0.96059	-0.291208	0.790446	-0.377265	0.931946	0.424429	-0.335248	0.439487	0.260772	-0.221934	0.260084	0.0742218	0.0466565	-0.0743484	0.37779	0.811557	0.01532	-0.637871	0.365943	-0.394107	0.0960541	-0.6239	-0.625411	-0.105314	-0.392808	-0.141979	0.0516588
0.18	0.106396	0.00104188	1.14759	0.0389641	0.00523325	1.17329	0.208161	0.00216121	0.869747		0.18	0.435409	0.684111	-0.0968823	0.144464	-0.686403	0.994456	0.405289	0.143791	0.971322	0.405587	-0.290174	0.846711	-0.328389	0.805205	-0.413048	1	0.398115	-0.327084	0.410409	0.233036	-0.244092	0.266533	0.118228	0.0593142	-0.0738517	0.496409	0.910435	0.12965	-0.629667	0.492331	-0.390193	0.0627658	-0.582519	-0.651055	-0.103178	-0.423455	-0.154638	0.0153832
0.19	0.106849	0.00147475	1.12797	0.0371858	0.00527381	1.20423	0.21056	0.00210784	0.860319		0.19	0.444508	0.640002	-0.124072	0.169166	-0.643866	0.997921	0.573001	0.123586	0.982134	0.46457	-0.265025	0.834743	-0.341655	0.844656	-0.326643	0.932024	0.371671	-0.208342	0.370773	0.21041	-0.240344	0.268659	0.113742	0.0296651	-0.135555	0.550392	0.923843	0.153812	-0.643685	0.336372	-0.394401	0.0501106	-0.567653	-0.683971	-0.0706158	-0.451717	-0.199798	-0.0223031
0.2	0.10685	0.00180488	1.11756	0.0360812	0.00482836	1.20864	0.213835	0.00200918	0.82791		0.2	0.418248	0.618879	-0.149337	0.192039	-0.626395	0.997099	0.704657	0.109183	0.977115	0.540916	-0.213422	0.808915	-0.367789	0.863915	-0.30617	0.951941	0.327779	-0.236904	0.40188	0.217781	-0.257447	0.277601	0.135204	-0.0200889	-0.108664	0.572039	0.90137	0.355301	-0.735627	0.256124	-0.401984	-0.00667532	-0.432397	-0.773506	-0.013252	-0.445259	-0.217431	-0.055564
0.21	0.107712	0.00224659	1.11359	0.0355229	0.0046033	1.17326	0.21737	0.00230852	0.792039		0.21	0.413851	0.515742	-0.176437	0.211995	-0.551964	1	0.785458	0.108132	0.982487	0.600582	-0.114258	0.815894	-0.372609	0.903507	-0.261223	0.966291	0.309647	-0.33651	0.357762	0.148044	-0.288369	0.267161	0.191726	0.0385865	-0.134178	0.622709	0.934617	0.314733	-0.753927	0.166643	-0.396371	-0.121157	-0.421328	-0.820363	-0.0832343	-0.453119	-0.197055	-0.11323
0.22	0.1068	0.00321677	1.10966	0.0358787	0.00424277	1.15346	0.221212	0.00218607	0.760647		0.22	0.411026	0.521721	-0.207408	0.233989	-0.529144	0.98347	0.881997	0.0966275	0.978863	0.636923	-0.0821257	0.802186	-0.391949	0.932641	-0.254986	0.948158	0.283237	-0.322952	0.28001	0.0973172	-0.304195	0.254488	0.133962	0.00792898	-0.241266	0.716608	1	0.410367	-0.740525	0.00431499	-0.405694	-0.306284	-0.351749	-0.812633	-0.159507	-0.464503	-0.14748	-0.148789
0.23	0.106367	0.00351873	1.10607	0.035274	0.00449618	1.14269	0.224034	0.0025934	0.735091		0.23	0.397867	0.484162	-0.206424	0.256238	-0.541883	0.971199	0.96294	0.0958787	0.972188	0.675727	-0.101256	0.795905	-0.373006	0.965626	-0.249795	0.921951	0.252192	-0.33118	0.26303	0.0590859	-0.313736	0.24501	0.136853	-0.0424742	-0.254457	0.665301	0.958306	0.480275	-0.809173	-0.160383	-0.416765	-0.372048	-0.349032	-0.826939	-0.175196	-0.489999	-0.114349	-0.145324
0.24	0.106211	0.00434808	1.10638	0.0372362	0.00517274	1.1319	0.227594	0.00224069	0.716215		0.24	0.392405	0.447056	-0.212893	0.284223	-0.52778	0.946198	0.947345	0.0954546	0.979801	0.703087	-0.0509217	0.756544	-0.347142	0.981557	-0.238275	0.990348	0.228391	-0.453623	0.201101	0.0503859	-0.303197	0.229146	0.14935	-0.0513139	-0.283127	0.692182	0.972634	0.612173	-0.885526	-0.0964215	-0.415479	-0.401728	-0.282543	-0.835513	-0.222631	-0.497531	-0.0328203	-0.134184
0.25	0.106755	0.00451281	1.09755	0.0370462	0.0059577	1.12723	0.231521	0.00287583	0.71507		0.25	0.430362	0.443961	-0.209846	0.313189	-0.460913	0.917428	0.939236	0.0775704	0.999715	0.772187	0.0244339	0.720444	-0.300682	0.994649	-0.233981	0.94298	0.206755	-0.494907	0.159385	-0.0164756	-0.300262	0.206337	0.171954	0.0503834	-0.258117	0.716725	0.957484	0.596148	-0.869855	-0.141373	-0.425126	-0.533363	-0.337087	-0.808949	-0.232624	-0.524214	-0.0182766	-0.132893
0.26	0.106135	0.00527687	1.07273	0.0364154	0.00537951	1.15028	0.235724	0.00198208	0.719646		0.26	0.408904	0.459384	-0.202864	0.340879	-0.457797	0.881992	0.850924	0.0542973	1	0.789837	0.0245411	0.67728	-0.247983	0.999358	-0.268062	0.922819	0.133668	-0.473598	0.185901	-0.0481012	-0.278346	0.208552	0.201565	0.0516634	-0.220771	0.732718	0.889733	0.638755	-0.932273	-0.0229869	-0.451468	-0.471692	-0.363452	-0.875013	-0.238499	-0.54604	-0.0184232	-0.131406
0.27	0.105556	0.00496786	1.03401	0.0361391	0.00560096	1.17074	0.238841	0.00143244	0.736425		0.27	0.39782	0.40692	-0.230913	0.363525	-0.435467	0.872211	0.766373	0.00535491	0.989404	0.852573	0.132113	0.633096	-0.211856	1	-0.308283	0.894388	0.0842116	-0.421479	0.230742	-0.112472	-0.271738	0.203688	0.198152	0.0406607	-0.153983	0.658871	0.796248	0.604285	-0.950526	0.0730987	-0.450698	-0.35699	-0.473486	-0.953954	-0.110274	-0.554954	-0.0132648	-0.145737
0.28	0.105413	0.00476999	0.992599	0.03485	0.00509044	1.20033	0.243293	0.00125628	0.763541		0.28	0.413819	0.499236	-0.248066	0.382932	-0.377621	0.838881	0.797244	-0.0534932	0.988057	0.919026	0.300519	0.640523	-0.192994	0.986231	-0.382689	0.895006	0.01164	-0.493799	0.234351	-0.151021	-0.262167	0.202367	0.218439	0.0171339	-0.139245	0.707367	0.679507	0.648433	-0.959143	-0.0669587	-0.457322	-0.375744	-0.522721	-0.98944	-0.0887698	-0.575748	-0.0255175	-0.145553
0.29	0.1049	0.00397699	0.946026	0.0318828	0.00378408	1.24333	0.247426	0.00148079	0.797628		0.29	0.406216	0.556697	-0.247719	0.398677	-0.265968	0.810084	0.812863	-0.0968696	0.971652	0.937677	0.309468	0.66238	-0.208854	0.970377	-0.428376	0.849694	-0.00234193	-0.504002	0.301168	-0.214524	-0.29489	0.20948	0.255034	-0.0111507	-0.134691	0.738236	0.515905	0.695828	-0.929335	-0.146589	-0.454672	-0.493495	-0.598603	-1	-0.0733266	-0.61001	-0.0846677	-0.14162
0.3	0.102771	0.00420845	0.899955	0.0327773	0.00302569	1.28046	0.25054	0.00159908	0.820104		0.3	0.370233	0.616256	-0.244978	0.404771	-0.260156	0.779175	0.884105	-0.1262	0.9344	0.922116	0.283807	0.720845	-0.231463	0.939907	-0.519397	0.781651	-0.0490083	-0.50588	0.296762	-0.249164	-0.290282	0.214791	0.206608	-0.130948	-0.222305	0.784893	0.478957	0.725182	-0.928281	-0.133076	-0.452958	-0.42398	-0.626325	-0.995144	-0.0634438	-0.618884	-0.0508549	-0.153675
0.31	0.0999872	0.00377182	0.858706	0.0331227	0.00330136	1.26742	0.253784	0.00205301	0.838771		0.31	0.344626	0.722961	-0.263199	0.409534	-0.193282	0.745256	0.923595	-0.165861	0.897862	0.939401	0.265148	0.691689	-0.247928	0.894849	-0.663429	0.707585	-0.050834	-0.519392	0.25755	-0.298889	-0.300894	0.202791	0.145018	-0.210864	-0.221641	0.844026	0.406597	0.71157	-0.900843	-0.147037	-0.453676	-0.424335	-0.70024	-0.94334	-0.0174268	-0.647599	-0.0523063	-0.149573
0.32	0.0978603	0.00306489	0.818831	0.033135	0.00315074	1.24917	0.256718	0.00225497	0.849934		0.32	0.279749	0.826533	-0.26729	0.409734	-0.141186	0.710522	0.94012	-0.200962	0.875592	0.963468	0.156911	0.662379	-0.255605	0.840816	-0.673457	0.630376	-0.10629	-0.580392	0.209351	-0.284327	-0.315652	0.204278	0.164129	-0.203035	-0.20276	0.937045	0.375886	0.662445	-0.896864	-0.199692	-0.457249	-0.508497	-0.707449	-0.871506	-0.119691	-0.682033	-0.0386166	-0.132919
0.33	0.0949599	0.00186608	0.773619	0.0351737	0.00414951	1.2246	0.258269	0.00159949	0.856508		0.33	0.217283	0.815478	-0.289545	0.40637	-0.115385	0.671858	1	-0.221049	0.838289	0.947134	0.061185	0.619793	-0.275009	0.78408	-0.709231	0.538356	-0.118023	-0.591432	0.206234	-0.32332	-0.325471	0.188926	0.0946337	-0.186083	-0.217016	0.990667	0.349155	0.565557	-0.885832	-0.00822225	-0.447287	-0.50333	-0.673526	-0.828553	-0.126599	-0.683375	0.00691659	-0.123543
0.34	0.0918149	0.00119559	0.724803	0.0365279	0.00494584	1.18821	0.259045	0.00172408	0.853974		0.34	0.174683	0.837786	-0.314898	0.399534	-0.113249	0.653674	0.902432	-0.215129	0.789303	0.988836	-0.0169942	0.530216	-0.257231	0.73094	-0.749773	0.477645	-0.174766	-0.602787	0.180674	-0.341441	-0.313054	0.151559	0.0445888	-0.205627	-0.212379	1	0.320859	0.456259	-0.906502	-0.022892	-0.458002	-0.42288	-0.68456	-0.809249	-0.116164	-0.6856	0.0846647	-0.131868
0.35	0.0897695	0.000641742	0.666833	0.0353714	0.00497361	1.15265	0.259511	0.00161519	0.858174		0.35	0.123954	0.911337	-0.339113	0.391977	-0.074916	0.622324	0.887332	-0.256898	0.739977	0.966493	-0.0905893	0.422298	-0.277992	0.682145	-0.687654	0.503788	-0.205604	-0.588292	0.220029	-0.337874	-0.32885	0.138537	0.040148	-0.207486	-0.112735	0.95322	0.24072	0.312427	-0.950382	0.0288198	-0.451673	-0.484194	-0.647009	-0.830217	-0.116474	-0.697964	0.0836063	-0.121953
0.36	0.0879826	0.000307505	0.602779	0.0360304	0.00580015	1.12375	0.260332	0.00142689	0.866568		0.36	0.117028	0.903525	-0.333682	0.382042	-0.0806359	0.57976	0.732286	-0.267983	0.69335	1	-0.146235	0.407818	-0.288156	0.621549	-0.547429	0.51606	-0.254056	-0.606593	0.188117	-0.346041	-0.335602	0.130535	-0.00367074	-0.251658	-0.151928	0.929985	0.243972	0.276609	-0.913819	-0.0310786	-0.442893	-0.51594	-0.471145	-0.802456	-0.0241849	-0.698043	0.115545	-0.111196
0.37	0.0867099	0.000426577	0.539892	0.0361479	0.00586217	1.09689	0.260282	0.00161291	0.875026		0.37	0.105582	0.872602	-0.348313	0.368024	-0.0439124	0.519521	0.817919	-0.268698	0.625313	0.923761	-0.124341	0.348434	-0.2885	0.571288	-0.541297	0.637351	-0.262596	-0.596723	0.169406	-0.383322	-0.333502	0.113869	-0.0510848	-0.243275	-0.197065	0.888373	0.181687	0.279208	-0.94855	-0.0318368	-0.445055	-0.469183	-0.385794	-0.800774	0.0470441	-0.704603	0.136122	-0.114438
0.38	0.0852256	0.000864848	0.477519	0.0338391	0.00588815	1.07133	0.260951	0.00175039	0.871698		0.38	0.0959491	0.891575	-0.357394	0.354519	-0.0132063	0.487996	0.713713	-0.281788	0.535389	0.871054	-0.137406	0.298482	-0.310094	0.519471	-0.525018	0.784512	-0.269994	-0.539325	0.177044	-0.399588	-0.349286	0.0899573	-0.0943473	-0.26719	-0.24348	0.825981	0.151441	0.252938	-0.929785	-0.112023	-0.430795	-0.522813	-0.335103	-0.760969	0.0582728	-0.719327	0.0855037	-0.128266
0.39	0.0836917	0.00100017	0.417459	0.0336477	0.00581168	1.03828	0.261573	0.00175782	0.851382		0.39	0.14315	0.850773	-0.365984	0.335948	-0.00062582	0.451995	0.702954	-0.329254	0.472262	0.787834	-0.0208944	0.24333	-0.333998	0.459317	-0.595597	0.893403	-0.327127	-0.459201	0.234856	-0.423601	-0.359927	0.0780829	-0.139831	-0.314487	-0.197729	0.788604	0.10972	0.170532	-0.926744	-0.253748	-0.372642	-0.458408	-0.236422	-0.737367	0.0428113	-0.725372	0.0653252	-0.133587
0.4	0.0821397	0.000775996	0.379021	0.0345432	0.00577741	0.998905	0.260893	0.00154333	0.800472		0.4	0.154117	0.842881	-0.389086	0.323814	0.0595204	0.417111	0.593887	-0.34757	0.429946	0.753292	0.068456	0.2342	-0.318729	0.420202	-0.619995	0.891771	-0.361494	-0.423032	0.193276	-0.465146	-0.358417	0.047551	-0.208332	-0.334875	-0.283305	0.741446	0.0594801	0.15438	-0.869058	-0.28196	-0.312991	-0.267429	-0.135683	-0.674115	-0.0378345	-0.743873	0.0864343	-0.167273
0.41	0.0811052	0.000403798	0.368231	0.0338183	0.00430334	0.969173	0.259051	0.00159664	0.724069		0.41	0.17993	0.880295	-0.426043	0.306786	0.116658	0.39797	0.716493	-0.385174	0.377114	0.704372	0.157704	0.167477	-0.320449	0.400057	-0.769116	0.90853	-0.364922	-0.313133	0.23852	-0.504361	-0.368146	0.0251833	-0.252669	-0.331446	-0.300401	0.691853	-0.0596524	0.167247	-0.879905	-0.347972	-0.259776	-0.283394	-0.10829	-0.626402	-0.0431325	-0.765646	0.084584	-0.191093
0.42	0.0787923	0.00049015	0.373291	0.0336942	0.00451768	0.933608	0.258581	0.00133452	0.634608		0.42	0.245639	0.94378	-0.436318	0.290058	0.184971	0.381744	0.601932	-0.425776	0.343848	0.711159	0.139852	0.131356	-0.358539	0.36215	-0.846087	0.829281	-0.37032	-0.263558	0.21541	-0.522369	-0.374857	0.00338889	-0.350803	-0.35327	-0.298953	0.633782	-0.15212	0.142165	-0.820392	-0.369705	-0.18878	-0.212889	-0.0786672	-0.594225	-0.0067339	-0.75667	0.081688	-0.194919
0.43	0.0781307	0.000172947	0.407683	0.0352287	0.00338582	0.905533	0.258624	0.00105278	0.5479		0.43	0.250942	0.924337	-0.444169	0.267374	0.168308	0.362824	0.546474	-0.466382	0.318237	0.708186	0.225463	0.0918357	-0.306173	0.328595	-0.858043	0.779444	-0.426821	-0.167514	0.127698	-0.512645	-0.356335	0.000807919	-0.376564	-0.332206	-0.318981	0.62714	-0.212089	0.136923	-0.776488	-0.377192	-0.149353	-0.143436	-0.0601846	-0.576465	0.0186674	-0.733604	0.113875	-0.172021
0.44	0.0769477	0.000544671	0.474498	0.0353453	0.00309878	0.899252	0.257378	0.000946745	0.469274		0.44	0.222921	1	-0.469126	0.239138	0.179176	0.305905	0.622467	-0.505287	0.270752	0.71687	0.194379	0.126259	-0.342017	0.280555	-0.782324	0.744926	-0.40433	-0.138826	0.0697643	-0.557243	-0.369501	-0.0119448	-0.408033	-0.303026	-0.385693	0.585678	-0.284738	0.135546	-0.705378	-0.309997	-0.144963	-0.181773	0.0145901	-0.52026	-0.0527956	-0.717883	0.129706	-0.154963
0.45	0.0751933	0.000695648	0.56078	0.0339985	0.00380896	0.907562	0.257617	0.00101447	0.411033		0.45	0.266966	0.930835	-0.477793	0.197876	0.162135	0.281135	0.671247	-0.515976	0.188528	0.694402	0.237619	0.0749362	-0.354637	0.234323	-0.911193	0.787776	-0.406183	-0.147459	0.0628996	-0.609855	-0.382984	-0.0235778	-0.409717	-0.338434	-0.414927	0.579252	-0.241616	0.0589543	-0.611433	-0.49671	-0.146913	-0.274004	0.0833692	-0.50494	-0.0582672	-0.685057	0.0951017	-0.130754
0.46	0.0737733	0.000749783	0.665953	0.0344788	0.00440557	0.911102	0.257711	0.00116914	0.37435		0.46	0.312825	0.89577	-0.480523	0.159336	0.171013	0.242417	0.546304	-0.55069	0.141418	0.631681	0.212882	0.0560073	-0.400451	0.167808	-0.757703	0.813073	-0.418351	-0.104211	-0.022407	-0.638109	-0.397708	-0.0470194	-0.442593	-0.268128	-0.418613	0.55642	-0.258314	0.0498937	-0.500116	-0.400486	-0.15075	-0.183194	0.0388549	-0.467585	-0.118996	-0.647991	0.0847476	-0.116555
0.47	0.0731424	0.00077602	0.785461	0.0352095	0.0049487	0.9231	0.258671	0.00155632	0.3609		0.47	0.338374	0.779098	-0.468945	0.120405	0.163975	0.186593	0.656138	-0.585652	0.0851506	0.583801	0.334	0.064743	-0.392869	0.115503	-0.686669	0.803286	-0.450786	-0.11004	-0.0357375	-0.678742	-0.386992	-0.0797387	-0.469898	-0.275219	-0.379733	0.525674	-0.25363	-0.0308383	-0.434513	-0.370329	-0.148554	-0.125063	0.0379419	-0.449583	-0.145288	-0.620895	0.0773826	-0.0911015
0.48	0.0709869	0.000859828	0.896105	0.0336687	0.00579606	0.943998	0.258496	0.00125919	0.373604		0.48	0.397235	0.741545	-0.460668	0.086636	0.194105	0.157132	0.555206	-0.608689	0.0246135	0.572522	0.23009	0.0620472	-0.431767	0.0834774	-0.676262	0.797134	-0.411019	-0.0673554	-0.0159608	-0.738499	-0.411182	-0.113646	-0.550254	-0.317484	-0.391119	0.470046	-0.283879	-0.119004	-0.380725	-0.39104	-0.144895	-0.165314	0.0968546	-0.4087	-0.159569	-0.604088	0.0242008	-0.0633484
0.49	0.0690006	1.79521e-05	0.976348	0.0331487	0.00661753	0.952694	0.259645	0.00107489	0.41611		0.49	0.390205	0.650173	-0.43114	0.0519992	0.248623	0.155889	0.458842	-0.636951	0.00668686	0.50692	0.212802	0.0230461	-0.440975	0.0621703	-0.711461	0.742124	-0.411067	-0.107344	-0.102249	-0.740012	-0.413393	-0.157026	-0.625422	-0.308408	-0.438509	0.422661	-0.328978	-0.247216	-0.317865	-0.30244	-0.136679	-0.149041	0.0468825	-0.389212	-0.139253	-0.611785	-0.016315	-0.0296901
0.5	0.0682766	1.65085e-05	1.01315	0.0331751	0.00687849	0.941917	0.259702	0.000954651	0.479127		0.5	0.397246	0.596937	-0.432482	0.0246254	0.311557	0.131065	0.38391	-0.656817	0.00759538	0.464291	0.135843	0.0428312	-0.4771	0.0327046	-0.578772	0.743283	-0.409872	-0.0258126	-0.159453	-0.773933	-0.413173	-0.195487	-0.707506	-0.236836	-0.387732	0.392069	-0.495767	-0.141421	-0.265475	-0.272052	-0.135051	-0.170053	-0.183205	-0.369377	-0.0993341	-0.607235	-0.0267167	0.0178893
0.51	0.0663747	9.33139e-05	0.994702	0.0323098	0.0076523	0.933872	0.260068	0.000634789	0.552624		0.51	0.43683	0.592972	-0.435685	-0.0070028	0.304514	0.137668	0.422835	-0.667115	-0.0186107	0.432951	0.139133	0.042051	-0.440219	0.0121847	-0.698001	0.70359	-0.435097	-0.0598259	-0.16944	-0.796886	-0.431454	-0.224533	-0.77121	-0.282032	-0.35313	0.340647	-0.568516	-0.219733	-0.19852	-0.473625	-0.133106	-0.161471	-0.330165	-0.35865	-0.0958157	-0.592793	-0.0198647	0.0474439
0.52	0.0641445	0.000241421	0.927577	0.030689	0.00724229	0.914567	0.258503	0.000594884	0.619793		0.52	0.406377	0.596279	-0.441507	-0.0417629	0.28807	0.142964	0.253485	-0.662384	-0.0318001	0.394922	0.135122	0.0218898	-0.455994	-0.0174215	-0.724312	0.691738	-0.452543	-0.0766972	-0.245748	-0.811163	-0.454298	-0.24805	-0.814815	-0.337023	-0.375979	0.311819	-0.626091	-0.249319	-0.150049	-0.392449	-0.139528	-0.266202	-0.423144	-0.335401	-0.10615	-0.599913	-0.0598794	0.0739488
0.53	0.0625764	0.00018246	0.823909	0.0316744	0.00650682	0.872149	0.257141	0.0017325	0.670899		0.53	0.411599	0.580292	-0.451558	-0.0762291	0.265481	0.135999	0.263558	-0.667888	-0.0340771	0.35816	0.174613	0.00452645	-0.483544	-0.0433224	-0.673241	0.600132	-0.483655	-0.144129	-0.318296	-0.836196	-0.465582	-0.261813	-0.826521	-0.333245	-0.436566	0.288158	-0.686653	-0.256466	-0.0551088	-0.394716	-0.135321	-0.193736	-0.555697	-0.377141	-0.0370883	-0.603848	-0.0230029	0.0576182
0.54	0.061025	0.000596352	0.708478	0.0308884	0.00572947	0.836503	0.254447	0.0016309	0.702488		0.54	0.491745	0.596613	-0.482892	-0.104547	0.167075	0.119375	0.27902	-0.668452	-0.0750178	0.287065	0.157006	0.000441889	-0.449769	-0.0666304	-0.628225	0.592606	-0.499054	-0.147215	-0.314275	-0.867329	-0.468005	-0.272026	-0.861341	-0.362471	-0.408106	0.145978	-0.682023	-0.350635	-0.0467551	-0.282671	-0.148361	-0.249675	-0.732469	-0.401001	-0.0373797	-0.594338	-0.00361823	0.0453295
0.55	0.0589479	0.00038074	0.604532	0.0296503	0.00472888	0.819973	0.252966	0.00152824	0.705757		0.55	0.521477	0.568086	-0.464933	-0.137165	0.110357	0.107897	0.267984	-0.687941	-0.124579	0.253654	0.0745538	-0.0301091	-0.390551	-0.106545	-0.581422	0.533312	-0.507734	-0.229093	-0.360645	-0.852679	-0.485437	-0.287097	-0.876101	-0.410936	-0.403132	0.0594232	-0.663785	-0.473779	-0.0330468	-0.283566	-0.158659	-0.246351	-0.693683	-0.443772	-0.104703	-0.589747	-0.0337711	0.0631204
0.56	0.0576063	0.000700966	0.513187	0.0290166	0.00428743	0.809404	0.250714	0.00194093	0.693276		0.56	0.417687	0.471324	-0.452915	-0.163048	0.0579167	0.0813439	0.307927	-0.709262	-0.158035	0.190763	0.109337	-0.0796524	-0.380839	-0.14328	-0.555889	0.536467	-0.544052	-0.33758	-0.387157	-0.847263	-0.463681	-0.298232	-0.868272	-0.417644	-0.485855	-0.0155772	-0.671125	-0.564476	-0.0298189	0.0150024	-0.162077	-0.168323	-0.678733	-0.458349	-0.196663	-0.593008	-0.0872981	0.0940085
0.57	0.0572425	0.00082836	0.425147	0.0293788	0.00369213	0.802305	0.249257	0.00200489	0.67258		0.57	0.391176	0.405976	-0.454038	-0.188877	0.0315543	0.0748408	0.381528	-0.744072	-0.201725	0.179669	0.10023	-0.0741917	-0.387501	-0.162583	-0.52416	0.543854	-0.502831	-0.33821	-0.383226	-0.839764	-0.481823	-0.323165	-0.897752	-0.378936	-0.535636	-0.139836	-0.666269	-0.665763	-0.0195173	-0.0601163	-0.166627	-0.0843177	-0.611766	-0.485417	-0.288578	-0.571363	-0.0712848	0.1117
0.58	0.0561794	0.00114451	0.345389	0.0278347	0.00384386	0.799276	0.247012	0.00126786	0.644018		0.58	0.370715	0.394335	-0.443897	-0.210674	0.0804979	0.0581566	0.515002	-0.770795	-0.235642	0.145007	0.0521832	-0.0479983	-0.371267	-0.199116	-0.570279	0.567663	-0.50805	-0.367451	-0.395415	-0.872946	-0.497726	-0.37285	-0.91149	-0.382626	-0.437202	-0.267845	-0.678726	-0.762934	-0.0725624	-0.156448	-0.175813	-0.0888492	-0.604138	-0.487663	-0.460972	-0.564189	-0.0949756	0.147044
0.59	0.0551249	0.0010839	0.284211	0.0291586	0.00368047	0.787935	0.246787	0.00185315	0.610713		0.59	0.355913	0.285748	-0.43149	-0.23661	0.0874505	0.0625491	0.490047	-0.767777	-0.248143	0.156882	0.0697486	-0.0632201	-0.367669	-0.219036	-0.632361	0.466532	-0.521783	-0.340689	-0.401833	-0.85954	-0.521525	-0.411853	-0.886408	-0.380738	-0.423076	-0.306397	-0.737322	-0.635941	-0.0310202	-0.304324	-0.169146	0.0799539	-0.488994	-0.462352	-0.400324	-0.529249	-0.106894	0.185618
0.6	0.0548378	0.00112511	0.232626	0.0314635	0.00422449	0.760101	0.245704	0.00219234	0.59776		0.6	0.365	0.338146	-0.427671	-0.259323	0.0552264	0.0618117	0.427054	-0.777215	-0.255656	0.16463	0.216506	-0.041791	-0.406037	-0.231978	-0.694352	0.443106	-0.537063	-0.353317	-0.439825	-0.876306	-0.554751	-0.435563	-0.913742	-0.34708	-0.491581	-0.377844	-0.74348	-0.660914	0.00771894	-0.161945	-0.162809	0.139059	-0.443469	-0.456496	-0.383268	-0.521504	-0.0494551	0.158797
0.61	0.0542412	0.00138681	0.211494	0.0318658	0.00377309	0.721265	0.244816	0.00252651	0.598025		0.61	0.499526	0.32456	-0.426095	-0.284738	0.0755304	0.0637895	0.324784	-0.772995	-0.279627	0.140189	0.182562	0.026214	-0.456254	-0.230327	-0.632378	0.361253	-0.505995	-0.347658	-0.479139	-0.865042	-0.593176	-0.460459	-0.952758	-0.310492	-0.440386	-0.502273	-0.741772	-0.716169	-0.00780299	-0.407406	-0.153612	0.114368	-0.358617	-0.507797	-0.417621	-0.513865	-0.0136545	0.136387
0.62	0.0531709	0.00168229	0.246391	0.0299881	0.00351047	0.677659	0.243791	0.00259027	0.612187		0.62	0.583663	0.269381	-0.403643	-0.304949	0.029573	0.0750122	0.477604	-0.766705	-0.304065	0.0371338	0.15688	0.0256869	-0.478554	-0.239213	-0.684473	0.383507	-0.526392	-0.425035	-0.463176	-0.876242	-0.602103	-0.487695	-0.956734	-0.32863	-0.430222	-0.564968	-0.713113	-0.707361	-0.0756802	-0.406685	-0.153227	0.103405	-0.316934	-0.521633	-0.422259	-0.525707	-0.0767818	0.110469
0.63	0.0525267	0.00186079	0.304307	0.0307087	0.00388182	0.62768	0.242322	0.00310665	0.634462		0.63	0.582931	0.164572	-0.39478	-0.327318	-0.0338223	0.0827557	0.396057	-0.766286	-0.324621	-0.0247861	0.274547	0.0333973	-0.516791	-0.233119	-0.715099	0.289128	-0.555564	-0.44766	-0.524832	-0.834416	-0.623257	-0.493066	-0.949755	-0.291597	-0.427238	-0.5657	-0.693526	-0.657935	-0.101591	-0.38366	-0.136512	0.204942	-0.228131	-0.519341	-0.320299	-0.520558	-0.103736	0.0837127
0.64	0.0507948	0.00266894	0.37432	0.0302709	0.00359516	0.569923	0.240279	0.00272332	0.650251		0.64	0.595823	0.244863	-0.384968	-0.352863	-0.0678877	0.0649281	0.488894	-0.767762	-0.361226	-0.134741	0.201393	-0.00527832	-0.57679	-0.261179	-0.704458	0.323757	-0.554176	-0.503251	-0.624752	-0.840996	-0.617397	-0.520096	-0.998549	-0.258984	-0.376484	-0.568722	-0.632878	-0.703679	-0.178756	-0.408042	-0.141726	0.0102835	-0.138312	-0.611324	-0.391564	-0.539008	-0.121305	0.0505387
0.65	0.0492763	0.00331293	0.456103	0.0302692	0.00297267	0.512467	0.238097	0.00215279	0.641423		0.65	0.654888	0.121779	-0.365324	-0.373792	-0.141205	0.0542189	0.555869	-0.767164	-0.389391	-0.27591	0.0722031	-0.0337309	-0.617182	-0.274969	-0.689911	0.317032	-0.538699	-0.533038	-0.583756	-0.871872	-0.610269	-0.525251	-0.993242	-0.230599	-0.322005	-0.61439	-0.597871	-0.763646	-0.292052	-0.358363	-0.140308	0.0110647	-0.0382592	-0.595784	-0.32495	-0.524776	-0.160367	0.0532034
0.66	0.0477705	0.00218278	0.526656	0.0316469	0.00308219	0.443174	0.236729	0.00211757	0.619124		0.66	0.600632	0.113487	-0.350504	-0.394226	-0.225044	0.0604333	0.558349	-0.770045	-0.403175	-0.331532	0.115616	-0.0456808	-0.62629	-0.304222	-0.735332	0.313998	-0.588999	-0.559261	-0.59858	-0.90987	-0.603617	-0.546886	-0.993001	-0.296095	-0.262175	-0.619116	-0.611914	-0.750247	-0.350774	-0.174391	-0.137652	0.102828	0.0463937	-0.536468	-0.141436	-0.499866	-0.21244	0.0421299
0.67	0.045268	0.00218608	0.54789	0.0352787	0.00389607	0.358869	0.235303	0.00232764	0.579728		0.67	0.612078	0.0560267	-0.351792	-0.416694	-0.268272	0.0289045	0.311557	-0.79	-0.4326	-0.34365	0.096899	-0.0855961	-0.622115	-0.327149	-0.633305	0.119658	-0.620352	-0.545926	-0.647438	-0.940809	-0.648183	-0.56431	-0.973976	-0.300358	-0.278192	-0.586603	-0.68233	-0.698924	-0.357956	-0.19684	-0.121293	0.134834	0.0637886	-0.530551	-0.0905304	-0.475084	-0.144825	0.0241251
0.68	0.0449685	0.00227486	0.561395	0.0369289	0.00417933	0.272725	0.235229	0.0021781	0.539867		0.68	0.664402	0.0426753	-0.334883	-0.440642	-0.289998	0.0431576	0.350185	-0.792879	-0.447129	-0.348234	0.0357932	-0.0398698	-0.639803	-0.358189	-0.562802	0.141084	-0.615505	-0.523451	-0.668005	-0.953118	-0.656859	-0.588891	-1	-0.331866	-0.307884	-0.610239	-0.648758	-0.648416	-0.391931	-0.0127169	-0.12907	0.110909	0.0665228	-0.554055	-0.126257	-0.439195	-0.104359	0.0104522
0.69	0.0448602	0.00172867	0.570563	0.0397219	0.00506165	0.20095	0.233498	0.00281357	0.502006		0.69	0.672971	-0.053448	-0.322813	-0.460098	-0.328374	0.0884696	0.217999	-0.829681	-0.466803	-0.318116	0.0435898	0.00538582	-0.599366	-0.376023	-0.444669	0.0645109	-0.63896	-0.533829	-0.694717	-1	-0.695399	-0.588828	-0.928627	-0.358341	-0.278915	-0.631335	-0.598029	-0.660391	-0.416144	0.201905	-0.112606	0.378874	0.0955951	-0.508086	-0.115472	-0.380771	-0.0444454	0.000832816
0.7	0.0440118	0.00170653	0.57413	0.0417126	0.00599275	0.140514	0.233453	0.00295935	0.465251		0.7	0.571044	-0.0927946	-0.332784	-0.483635	-0.320096	0.130055	0.303479	-0.847655	-0.497897	-0.345613	0.10451	0.0565563	-0.603608	-0.39764	-0.470007	-0.0496862	-0.64569	-0.548753	-0.78071	-0.932884	-0.722983	-0.612946	-0.89409	-0.430262	-0.24872	-0.565962	-0.68383	-0.590015	-0.406062	0.178263	-0.0990749	0.461594	0.102482	-0.51667	-0.147158	-0.332105	0.0145187	-0.0219819
0.71	0.0435389	0.00311805	0.564313	0.0425143	0.0061324	0.120735	0.232731	0.00306778	0.427757		0.71	0.569567	-0.213828	-0.307081	-0.510813	-0.317933	0.164115	0.334337	-0.891975	-0.53121	-0.331996	0.00898465	0.0654415	-0.610182	-0.402537	-0.456122	-0.138349	-0.631918	-0.508462	-0.788829	-0.929575	-0.749941	-0.630541	-0.868967	-0.391679	-0.305511	-0.593738	-0.66128	-0.63625	-0.405103	0.171285	-0.086175	0.455117	0.132944	-0.554872	-0.224093	-0.295454	0.0847226	-0.0488242
0.72	0.0430938	0.00326235	0.544233	0.0429523	0.00556317	0.133	0.232271	0.00285174	0.39097		0.72	0.488258	-0.142601	-0.313359	-0.534149	-0.292083	0.193557	0.381345	-0.882108	-0.541093	-0.351827	-0.0281323	0.11522	-0.60929	-0.409882	-0.64044	-0.143689	-0.628069	-0.480688	-0.810149	-0.919905	-0.756457	-0.641241	-0.823113	-0.382904	-0.234428	-0.597315	-0.666991	-0.675177	-0.427389	0.172697	-0.0797918	0.524508	0.134721	-0.556027	-0.244421	-0.236364	0.0870978	-0.0499916
0.73	0.040786	0.00332298	0.510078	0.043669	0.00570259	0.170811	0.232057	0.00292274	0.356491		0.73	0.424884	-0.106884	-0.303748	-0.555189	-0.338602	0.19641	0.258373	-0.921872	-0.575952	-0.385173	-0.170928	0.116871	-0.605558	-0.42388	-0.672883	-0.249254	-0.613985	-0.473596	-0.805049	-0.895169	-0.785313	-0.664484	-0.800636	-0.412852	-0.207017	-0.626168	-0.616993	-0.607385	-0.423605	0.0484486	-0.0709362	0.618298	0.132366	-0.492634	-0.26409	-0.217137	0.0987998	-0.0694535
0.74	0.0396343	0.00382889	0.449203	0.0427482	0.00493753	0.225787	0.232842	0.00256539	0.338625		0.74	0.437611	-0.0609139	-0.299901	-0.577548	-0.328628	0.183279	0.280073	-0.920446	-0.60368	-0.422899	-0.114341	0.104601	-0.633989	-0.423159	-0.880889	-0.344452	-0.585126	-0.429898	-0.851738	-0.870212	-0.795382	-0.679162	-0.844963	-0.414258	-0.2119	-0.599977	-0.583178	-0.584702	-0.43366	-0.167537	-0.0696813	0.66582	0.0772944	-0.476226	-0.294826	-0.206086	0.0781156	-0.0879366
0.75	0.0390025	0.00367496	0.388407	0.0409035	0.00380622	0.297149	0.23334	0.00304685	0.348919		0.75	0.443622	-0.0403926	-0.299987	-0.595418	-0.303184	0.17772	0.183768	-0.934517	-0.61407	-0.405651	-0.14117	0.103998	-0.630452	-0.431232	-0.830788	-0.374808	-0.638786	-0.501699	-0.831911	-0.906563	-0.810074	-0.691587	-0.860633	-0.334424	-0.210083	-0.609279	-0.497965	-0.569476	-0.483656	-0.196544	-0.074269	0.724014	0.0362861	-0.43543	-0.218012	-0.183114	0.00159227	-0.101505
0.76	0.0372409	0.00351582	0.350661	0.0410315	0.00374998	0.3623	0.233641	0.00231224	0.35817		0.76	0.442303	-0.0338003	-0.334364	-0.612243	-0.336261	0.157718	0.13972	-0.91762	-0.610876	-0.447493	-0.184691	0.106532	-0.629984	-0.432406	-0.947358	-0.433345	-0.635228	-0.474885	-0.867224	-0.924676	-0.841726	-0.715417	-0.850706	-0.304256	-0.238635	-0.555617	-0.418191	-0.532898	-0.49014	-0.10045	-0.0733063	0.789055	0.0126751	-0.402245	-0.208956	-0.179279	-0.032141	-0.115828
0.77	0.0364295	0.00331924	0.346546	0.0409422	0.00327178	0.422128	0.233605	0.00226882	0.375459		0.77	0.427724	-0.106092	-0.340519	-0.630904	-0.382631	0.175652	0.0192053	-0.921035	-0.610524	-0.476184	-0.245089	0.129492	-0.636884	-0.441634	-0.859197	-0.493931	-0.628429	-0.541706	-0.872951	-0.897925	-0.850754	-0.738981	-0.832461	-0.265098	-0.278831	-0.569792	-0.357494	-0.472967	-0.473252	0.0772253	-0.0878657	0.821614	-0.0277035	-0.339132	-0.213939	-0.185831	-0.012425	-0.154012
0.78	0.0359654	0.00324535	0.369833	0.0398609	0.00321611	0.477642	0.233295	0.00280272	0.381034		0.78	0.403323	-0.178269	-0.38702	-0.653108	-0.406995	0.174011	0.0954724	-0.889297	-0.602573	-0.476385	-0.165588	0.0817225	-0.57602	-0.460716	-0.92607	-0.548383	-0.66131	-0.649657	-0.855815	-0.922622	-0.858868	-0.739264	-0.751888	-0.207736	-0.310193	-0.532623	-0.408186	-0.510079	-0.516201	0.210435	-0.102075	0.950124	0.010385	-0.340838	-0.127344	-0.171404	-0.0606706	-0.163386
0.79	0.0365682	0.00346431	0.419921	0.0396546	0.00345768	0.523092	0.232991	0.00282084	0.370214		0.79	0.361084	-0.245919	-0.403927	-0.671226	-0.391294	0.179356	-0.00872332	-0.881676	-0.615472	-0.439498	-0.194439	0.122505	-0.562165	-0.47315	-0.819051	-0.580063	-0.671957	-0.710359	-0.772408	-0.932533	-0.880064	-0.765452	-0.694593	-0.0809313	-0.393819	-0.530666	-0.471704	-0.416521	-0.513945	0.271888	-0.116247	0.968173	0.0762012	-0.326151	-0.0101062	-0.162358	-0.0814727	-0.180854
0.8	0.0350113	0.00348194	0.483839	0.0400283	0.00477554	0.561202	0.232192	0.00240029	0.342179		0.8	0.329175	-0.245482	-0.413558	-0.69285	-0.409579	0.149938	-0.0670105	-0.869145	-0.63929	-0.485482	-0.226785	0.0797492	-0.546194	-0.491797	-0.985756	-0.648728	-0.635387	-0.698262	-0.788483	-0.907948	-0.894748	-0.777183	-0.591112	-0.10839	-0.471069	-0.573653	-0.463053	-0.324363	-0.455659	0.377775	-0.125431	0.992708	0.0870302	-0.343789	0.0403377	-0.16662	-0.070544	-0.204182
0.81	0.0359931	0.00269147	0.527793	0.0398868	0.0046744	0.578164	0.232911	0.00280006	0.314005		0.81	0.275342	-0.211215	-0.418706	-0.707579	-0.446277	0.160766	0.00741658	-0.860802	-0.653691	-0.44799	-0.177676	0.0172706	-0.525597	-0.498383	-0.887785	-0.661548	-0.623349	-0.74521	-0.714753	-0.849065	-0.912722	-0.781034	-0.517514	-0.0816565	-0.40273	-0.589896	-0.512831	-0.133548	-0.467611	0.489808	-0.150846	1	0.134706	-0.33583	0.168771	-0.156647	-0.0837491	-0.218626
0.82	0.0351275	0.00255811	0.544125	0.04009	0.00491711	0.571649	0.233841	0.00213041	0.264049		0.82	0.297125	-0.177718	-0.433961	-0.727994	-0.468788	0.142027	-0.0174413	-0.869481	-0.701774	-0.413405	-0.143089	-0.0285884	-0.522646	-0.499578	-1	-0.671859	-0.663282	-0.758478	-0.699666	-0.850914	-0.916036	-0.782957	-0.484597	-0.0671158	-0.433504	-0.522312	-0.520567	-0.112041	-0.476161	0.445661	-0.190797	0.959709	0.132639	-0.353807	0.276014	-0.134639	-0.0682919	-0.206191
0.83	0.0353019	0.00196077	0.54636	0.0416446	0.00422308	0.526969	0.23414	0.00138028	0.21271		0.83	0.271195	-0.158719	-0.430144	-0.745543	-0.486255	0.134148	-0.00480878	-0.84915	-0.736259	-0.421119	-0.171415	-0.0108958	-0.549158	-0.499126	-0.969845	-0.710239	-0.628649	-0.734726	-0.716908	-0.852915	-0.936807	-0.790572	-0.454782	-0.0148673	-0.451214	-0.515857	-0.53435	-0.04617	-0.458245	0.59483	-0.21634	0.84754	0.0534318	-0.333256	0.372223	-0.121655	-0.0167797	-0.200054
0.84	0.0338136	0.00143826	0.52594	0.0418489	0.00408149	0.461602	0.234078	0.00071187	0.16359		0.84	0.179622	-0.198882	-0.428136	-0.765668	-0.543446	0.11817	0.0488708	-0.8603	-0.731182	-0.432533	-0.23944	0.0123652	-0.562877	-0.492604	-0.964529	-0.761375	-0.655804	-0.761883	-0.758128	-0.824381	-0.932503	-0.794279	-0.419267	-0.115755	-0.434797	-0.506568	-0.478313	-0.0852295	-0.465579	0.848959	-0.238471	0.781927	-0.0367162	-0.377291	0.443511	-0.118429	0.00224199	-0.213587
0.85	0.0332498	0.000881937	0.476753	0.0431699	0.00386983	0.367732	0.233316	0.00115523	0.115029		0.85	0.127453	-0.280703	-0.442342	-0.788696	-0.612965	0.135024	-0.123222	-0.883856	-0.721122	-0.377511	-0.287369	-0.0640691	-0.551732	-0.47283	-0.800633	-0.808379	-0.663317	-0.707905	-0.765284	-0.839042	-0.929367	-0.813838	-0.39775	-0.0977562	-0.388702	-0.478273	-0.501302	-0.0778846	-0.486081	0.886742	-0.261868	0.776425	-0.0923093	-0.378096	0.434459	-0.125563	0.0666502	-0.214845
0.86	0.0314516	0.00129225	0.434846	0.0437782	0.00368719	0.253431	0.231348	0.00127834	0.0743143		0.86	0.0626446	-0.353682	-0.462891	-0.813243	-0.573448	0.126093	-0.388443	-0.867813	-0.753816	-0.388621	-0.322331	-0.0388025	-0.584988	-0.475716	-0.837395	-0.835213	-0.704447	-0.708528	-0.836774	-0.877338	-0.918546	-0.823537	-0.372633	-0.116699	-0.364662	-0.439546	-0.515443	-0.159606	-0.504285	0.887924	-0.288721	0.610247	-0.234832	-0.395745	0.393302	-0.138701	0.138618	-0.212873
0.87	0.0325244	0.00136022	0.392159	0.0451202	0.0047453	0.14659	0.229802	0.00206729	0.0659701		0.87	-0.038991	-0.393742	-0.470386	-0.831368	-0.52515	0.135779	-0.302083	-0.870076	-0.731537	-0.416431	-0.331524	-0.0336679	-0.552309	-0.50478	-0.704513	-0.837204	-0.693695	-0.658158	-0.909217	-0.861156	-0.924841	-0.82763	-0.323138	-0.0762709	-0.343172	-0.482147	-0.48224	-0.156818	-0.513846	1	-0.286658	0.675334	-0.221763	-0.421998	0.479556	-0.165434	0.174362	-0.232527
0.88	0.0316778	0.00193696	0.330946	0.046264	0.00481283	0.0743284	0.229881	0.00213848	0.0735557		0.88	-0.113409	-0.468385	-0.480547	-0.851527	-0.552909	0.109795	-0.435094	-0.873828	-0.721649	-0.425024	-0.369872	-0.082884	-0.527007	-0.499943	-0.611547	-0.824042	-0.733664	-0.702856	-0.942265	-0.842404	-0.916919	-0.845893	-0.314617	-0.0512166	-0.253275	-0.504728	-0.498497	-0.248779	-0.519965	0.889788	-0.290386	0.655956	-0.239224	-0.399493	0.42274	-0.175666	0.23968	-0.234264
0.89	0.0323876	0.00196148	0.273865	0.0485928	0.00474298	0.0317017	0.22921	0.00274547	0.0852308		0.89	-0.170391	-0.50311	-0.501184	-0.867745	-0.525094	0.0988068	-0.43655	-0.854404	-0.737288	-0.386417	-0.267318	-0.107318	-0.511673	-0.499021	-0.647499	-0.778537	-0.700803	-0.704442	-0.965449	-0.869275	-0.914181	-0.84323	-0.303346	-0.0178046	-0.182677	-0.498514	-0.589444	-0.249752	-0.485567	0.896796	-0.305175	0.652665	-0.19959	-0.328289	0.330317	-0.195779	0.318544	-0.234978
0.9	0.0327925	0.00206023	0.234664	0.0504877	0.00405178	0.0270638	0.229066	0.00262214	0.0901819		0.9	-0.271561	-0.452158	-0.507213	-0.876724	-0.506337	0.0805334	-0.3049	-0.832076	-0.766446	-0.360727	-0.207445	-0.0768448	-0.500762	-0.511916	-0.694044	-0.793146	-0.728001	-0.699793	-0.973331	-0.873046	-0.905621	-0.84948	-0.307105	0.0095363	-0.0898831	-0.44267	-0.571492	-0.388247	-0.511065	0.956263	-0.321577	0.579735	-0.189578	-0.305648	0.308805	-0.221795	0.392584	-0.256938
0.91	0.033118	0.00236676	0.165375	0.051926	0.00368448	0.058671	0.22896	0.00287238	0.0850485		0.91	-0.348722	-0.444114	-0.503944	-0.890197	-0.533857	0.0458561	-0.139645	-0.823093	-0.743654	-0.337915	-0.238966	-0.103885	-0.458308	-0.515697	-0.646525	-0.802375	-0.706106	-0.687582	-1	-0.87619	-0.915723	-0.874175	-0.309449	0.0512727	-0.102223	-0.368347	-0.546915	-0.431918	-0.52606	0.964861	-0.318462	0.565986	-0.20296	-0.240979	0.238498	-0.255664	0.43731	-0.259912
0.92	0.0319714	0.00213968	0.107453	0.052087	0.00416664	0.116463	0.228336	0.0027524	0.0532379		0.92	-0.451868	-0.49794	-0.499945	-0.903615	-0.55836	0.0122942	-0.270934	-0.826068	-0.736672	-0.329676	-0.299465	-0.106522	-0.469138	-0.491446	-0.640433	-0.833736	-0.706411	-0.696581	-0.951035	-0.921999	-0.895952	-0.884574	-0.303431	0.0190946	-0.0519681	-0.371696	-0.569716	-0.499444	-0.574103	0.697681	-0.330398	0.586572	-0.265441	-0.185579	0.15118	-0.301654	0.484606	-0.269362
0.93	0.0312855	0.00234031	0.0737321	0.052034	0.00451073	0.177811	0.226805	0.00284805	0.0146894		0.93	-0.492082	-0.518435	-0.522939	-0.913295	-0.578921	0.0210552	-0.270237	-0.834702	-0.740062	-0.31816	-0.299033	-0.0895544	-0.475562	-0.485206	-0.70365	-0.828036	-0.702801	-0.670002	-0.96162	-0.933006	-0.910084	-0.886824	-0.260871	-0.0424111	-0.0797783	-0.366181	-0.501736	-0.556711	-0.624484	0.830595	-0.340067	0.502442	-0.335617	-0.183093	0.186853	-0.349039	0.503945	-0.289598
0.94	0.0296076	0.00247732	0.0394213	0.0519353	0.00553623	0.234523	0.224752	0.00345077	-0.0191352		0.94	-0.547018	-0.543712	-0.530645	-0.918179	-0.573426	0.0326466	-0.358172	-0.828219	-0.728007	-0.298773	-0.438624	-0.130618	-0.498308	-0.483629	-0.719915	-0.815961	-0.729004	-0.750972	-0.942899	-0.905497	-0.941193	-0.911431	-0.216164	-0.0643943	-0.0892142	-0.381247	-0.437313	-0.556758	-0.69276	0.786536	-0.340996	0.440627	-0.417696	-0.177616	0.177826	-0.374152	0.526482	-0.280529
0.95	0.0292968	0.00302669	0.000394052	0.0521894	0.00606797	0.278613	0.223336	0.00352983	-0.0282504		0.95	-0.499766	-0.579745	-0.535051	-0.932344	-0.560311	0.0257693	-0.50474	-0.831521	-0.703371	-0.275966	-0.504718	-0.122714	-0.502396	-0.466184	-0.687716	-0.823902	-0.692852	-0.775845	-0.887665	-0.89446	-0.975709	-0.933586	-0.187881	-0.0753267	-0.120219	-0.456069	-0.385484	-0.50031	-0.738648	0.80126	-0.331226	0.450261	-0.434565	-0.11245	0.193572	-0.397393	0.544623	-0.250728
0.96	0.0297396	0.00343118	-0.011133	0.0532113	0.00652583	0.314913	0.22232	0.00384093	-0.0196183		0.96	-0.552628	-0.549033	-0.554685	-0.943331	-0.502148	0.0261533	-0.574367	-0.846721	-0.700356	-0.25558	-0.435693	-0.0894808	-0.492168	-0.473072	-0.733216	-0.827432	-0.688719	-0.75999	-0.852673	-0.886648	-0.987637	-0.912681	-0.119895	-0.12722	-0.123868	-0.528217	-0.3732	-0.442405	-0.763415	0.749576	-0.331554	0.514671	-0.463963	-0.0768939	0.172262	-0.397304	0.582021	-0.230464
0.97	0.0295781	0.00364999	-0.0392453	0.0546466	0.00552633	0.333629	0.221589	0.0040746	0.0111098		0.97	-0.498469	-0.573065	-0.563493	-0.952729	-0.539632	0.039914	-0.50487	-0.832582	-0.715475	-0.183273	-0.51896	-0.0673825	-0.505326	-0.477365	-0.712514	-0.845503	-0.680151	-0.758453	-0.841283	-0.86739	-0.999447	-0.920504	-0.102113	-0.144775	-0.187293	-0.504897	-0.318608	-0.390684	-0.724856	0.935784	-0.321768	0.396228	-0.393682	-0.0826253	0.167845	-0.397748	0.619381	-0.20536
0.98	0.0302199	0.00317987	-0.0694066	0.0568039	0.00604606	0.355997	0.220097	0.00440595	0.0549979		0.98	-0.519848	-0.508892	-0.544662	-0.961639	-0.539936	0.0125462	-0.474199	-0.842188	-0.717036	-0.114488	-0.535295	-0.0480245	-0.524366	-0.469388	-0.660714	-0.904625	-0.673209	-0.703	-0.79337	-0.848689	-0.983197	-0.925883	-0.11481	-0.137986	-0.202291	-0.480195	-0.362018	-0.315567	-0.712215	0.681766	-0.315557	0.346619	-0.345265	-0.0939593	0.101519	-0.39775	0.725482	-0.200741
0.99	0.0310491	0.0027761	-0.0853758	0.0570606	0.00564027	0.378803	0.21986	0.00435377	0.104353		0.99	-0.470994	-0.504991	-0.529295	-0.972681	-0.567078	-0.0262398	-0.509845	-0.862341	-0.714439	-0.133038	-0.56035	-0.0222736	-0.486501	-0.475034	-0.540084	-0.932389	-0.672918	-0.517016	-0.78536	-0.83727	-0.975699	-0.923147	-0.130522	-0.136353	-0.173053	-0.436514	-0.401815	-0.365983	-0.707331	0.458602	-0.312036	0.335996	-0.368058	-0.105971	0.120939	-0.422758	0.753041	-0.191351
1	0.0310546	0.00296412	-0.0822433	0.0585607	0.00587614	0.395203	0.219279	0.0044145	0.146551		1	-0.502104	-0.572385	-0.529897	-0.973621	-0.597396	-0.0422664	-0.458623	-0.849242	-0.696561	-0.0749012	-0.606754	0.00443589	-0.485299	-0.477686	-0.545951	-0.965721	-0.683187	-0.539497	-0.887957	-0.818582	-0.968341	-0.911062	-0.0931733	-0.125182	-0.199856	-0.370456	-0.382029	-0.361189	-0.670393	0.420858	-0.324175	0.315465	-0.419121	-0.159788	0.0735408	-0.440432	0.82529	-0.18341
1.01	0.0302962	0.00247854	-0.0624127	0.060387	0.00663803	0.388547	0.218446	0.00370278	0.182298		1.01	-0.51071	-0.730023	-0.500214	-0.976604	-0.646246	-0.0693877	-0.439352	-0.840361	-0.68379	-0.00523324	-0.796839	-0.0186489	-0.47099	-0.463653	-0.468876	-0.992056	-0.695783	-0.60976	-0.890966	-0.793162	-0.941549	-0.930528	-0.0880841	-0.14423	-0.214923	-0.330235	-0.375073	-0.350011	-0.647838	0.270956	-0.325194	0.358298	-0.392237	-0.241466	0.154788	-0.459888	0.897156	-0.182628
1.02	0.0305609	0.00217854	-0.0147754	0.0596694	0.00753153	0.367118	0.217096	0.00316531	0.196154		1.02	-0.583513	-0.772737	-0.502756	-0.981839	-0.63635	-0.106334	-0.377941	-0.848236	-0.654032	0.0576464	-0.817325	-0.0681826	-0.466261	-0.450657	-0.406767	-0.919639	-0.686792	-0.575184	-0.86318	-0.798273	-0.958853	-0.944743	-0.0953773	-0.159879	-0.182183	-0.275119	-0.364763	-0.341996	-0.617597	0.171977	-0.342462	0.271204	-0.473184	-0.252707	0.185028	-0.479212	0.888016	-0.184386
1.03	0.0297447	0.00243259	0.0407891	0.0595124	0.0076985	0.306399	0.216313	0.00286806	0.182723		1.03	-0.671911	-0.878944	-0.497908	-0.986468	-0.574552	-0.127861	-0.370128	-0.875579	-0.637281	0.0584251	-0.908438	-0.167548	-0.452701	-0.447672	-0.395631	-0.871249	-0.66428	-0.624825	-0.873909	-0.822227	-0.946582	-0.95567	-0.0616252	-0.187929	-0.15898	-0.248035	-0.345503	-0.41124	-0.598169	0.173025	-0.354448	0.317924	-0.41795	-0.279226	0.14899	-0.488779	0.886469	-0.166791
1.04	0.0304763	0.00175543	0.136084	0.0541119	0.00894764	0.268955	0.214692	0.00226581	0.165938		1.04	-0.742781	-0.936874	-0.53879	-0.999969	-0.59677	-0.129644	-0.0599245	-0.88087	-0.618436	0.159931	-1	-0.184852	-0.513262	-0.428904	-0.245063	-0.598377	-0.696298	-0.48363	-0.656256	-0.903493	-1	-1	-0.174282	-0.200516	-0.278034	-0.11909	-0.258744	-0.306135	-0.462864	0.354096	-0.406176	-0.057257	-0.493055	-0.25268	0.370909	-0.517452	0.693287	-0.193301
1.05	0.0282227	0.00387836	0.180578	0.0611503	0.00873482	0.131549	0.215038	0.00257007	0.102641		1.05	-1	-0.91777	-0.526163	-1	-0.491618	-0.199157	-0.220352	-1	-0.638797	0.0467956	-0.976063	-0.424138	-0.467027	-0.416447	-0.35047	-0.805248	-0.584636	-0.724701	-0.83293	-0.928347	-0.875572	-0.960942	0.00724073	-0.248187	-0.111466	-0.240112	-0.427479	-0.649449	-0.610652	-0.0461576	-0.371077	0.348676	-0.101206	-0.295499	-0.093067	-0.447963	1	-0.153819
1.05	0.0179639	0.00156303	-0.0201756	0.0176281	0.00252121	-0.117454	0.190389	2.39244e-05	-0.034979
1.04	0.0208002	-0.000695074	-0.0651777	0.0180583	0.000197932	-0.0191742	0.187887	-0.000768069	0.0230221
1.03	0.0200358	0.000611966	-0.138831	0.0188182	0.000473057	0.0205888	0.190362	0.00110917	0.0612275
1.02	0.020856	0.000474531	-0.193508	0.01888	-0.000155435	0.0617572	0.190844	0.00162322	0.0877367
1.01	0.0204024	0.000633116	-0.236777	0.019427	6.49486e-05	0.087063	0.192141	0.00217137	0.0897787
1	0.0208287	0.00102321	-0.249345	0.0193679	2.84365e-05	0.115648	0.193147	0.00283469	0.0639725
0.99	0.0209836	0.000701328	-0.253227	0.0196604	0.000173378	0.13593	0.193977	0.00272192	0.0188006
0.98	0.0194976	0.00103209	-0.246677	0.020102	0.000240779	0.150167	0.194325	0.0024549	-0.0426421
0.97	0.0185344	0.00118272	-0.234401	0.0204494	0.000442555	0.151065	0.196098	0.0020312	-0.100256
0.96	0.0183996	0.00121095	-0.226344	0.0197712	0.00056372	0.14156	0.197109	0.00173271	-0.139378
0.95	0.0180979	0.00103102	-0.227352	0.0196554	0.000254513	0.100567	0.198509	0.00151154	-0.1539
0.94	0.0180467	0.000412481	-0.200246	0.0197013	5.07701e-05	0.0478563	0.200161	0.00160707	-0.149401
0.93	0.0196332	0.000426948	-0.176702	0.020366	-0.000417145	-0.023108	0.202446	0.00106646	-0.120612
0.92	0.0202192	0.000147289	-0.139734	0.0209837	-0.000439561	-0.0869488	0.20404	0.000968846	-0.0904694
0.91	0.0209979	0.000323083	-0.0736223	0.0220666	-0.000611727	-0.143781	0.205381	0.000958624	-0.0654403
0.9	0.020595	-1.92763e-05	-0.000813083	0.0217245	-0.000777837	-0.163638	0.205825	0.000468064	-0.0702499
0.89	0.0206406	-3.58959e-05	0.0464371	0.021621	-0.000650282	-0.136675	0.206259	0.000515347	-0.0870166
0.88	0.0202881	-0.000187022	0.10399	0.0211486	-0.00069863	-0.0725527	0.207146	-0.000173169	-0.112319
0.87	0.021156	-0.000761901	0.152056	0.0214198	-0.000925125	0.00609583	0.207099	-0.000275138	-0.138136
0.86	0.0199598	-0.000992442	0.167862	0.0208972	-0.00164645	0.0957965	0.208158	-0.00104975	-0.146059
0.85	0.0218547	-0.00113155	0.186166	0.0219718	-0.00152763	0.165725	0.209688	-0.000890375	-0.0944543
0.84	0.0217835	-0.000559189	0.215212	0.0220137	-0.00138318	0.217316	0.209811	-0.00116777	-0.026645
0.83	0.0228778	-7.96154e-05	0.224754	0.0221539	-0.00127365	0.252096	0.209573	-0.000369526	0.0500353
0.82	0.022575	0.000297685	0.219579	0.0217128	-0.00109988	0.281418	0.209095	0.000199801	0.133756
0.81	0.0240047	0.000316011	0.210573	0.0217966	-0.00109685	0.293746	0.207711	0.000966292	0.203377
0.8	0.0229514	0.000868833	0.184873	0.021298	-0.000823799	0.300335	0.206753	0.000639163	0.224405
0.79	0.0245342	0.00077431	0.146511	0.0211341	-0.00117985	0.290176	0.207348	0.000810081	0.231719
0.78	0.0239184	0.000666551	0.126686	0.0209842	-0.00139953	0.25568	0.207119	0.0010376	0.222704
0.77	0.0250076	0.000764924	0.134287	0.0209546	-0.00102181	0.185706	0.207105	0.000686651	0.214574
0.76	0.0254173	0.00107278	0.158512	0.0208884	-0.000857376	0.0988669	0.206931	0.00072112	0.211682
0.75	0.0272136	0.00126711	0.208792	0.0200998	-0.000608925	0.00357437	0.206164	0.00133532	0.228608
0.74	0.0279854	0.00123645	0.279166	0.0202152	-0.000584608	-0.0890825	0.20508	0.00104351	0.24398
0.73	0.0296712	0.000741315	0.329212	0.0207966	-0.000313848	-0.149121	0.203831	0.00140536	0.263526
0.72	0.0312355	0.000877413	0.35091	0.0202969	-0.000552856	-0.176685	0.203474	0.00115708	0.272822
0.71	0.0317732	0.000895368	0.358134	0.0198353	-0.000270756	-0.168028	0.203291	0.00127776	0.280712
0.7	0.0317617	-0.000191545	0.361251	0.020264	-0.000724575	-0.127749	0.203476	0.00101481	0.298107
0.69	0.0325916	3.54265e-06	0.355276	0.019377	-0.000716285	-0.052596	0.203028	0.00073905	0.328991
0.68	0.0323699	0.000712593	0.346372	0.0172038	-0.000569792	0.0195772	0.204039	0.00010776	0.366643
0.67	0.0323538	0.000550366	0.337264	0.0165045	-0.000786913	0.106685	0.203222	0.000375636	0.405519
0.66	0.0342174	0.000420712	0.318461	0.0151198	-0.00115929	0.19612	0.203983	0.000326116	0.440665
0.65	0.0361405	0.00124759	0.265545	0.0131893	-0.000609431	0.286743	0.204656	0.000483767	0.459335
0.64	0.0373478	0.000825581	0.194095	0.0126752	-0.000240921	0.363249	0.206157	0.000946918	0.469009
0.63	0.0392199	0.000223001	0.124679	0.0132878	-0.000173308	0.434407	0.207933	0.00135916	0.460946
0.62	0.0402894	0.000270906	0.065217	0.0120456	-0.000446487	0.482346	0.20905	0.000886852	0.450675
0.61	0.0415635	-3.05793e-06	0.025443	0.012561	-3.65172e-05	0.52247	0.209477	0.000696044	0.445438
0.6	0.0416057	-0.000406108	0.0359934	0.013194	-0.00034919	0.550139	0.210084	0.000437189	0.447753
0.59	0.0425778	-0.000405457	0.0791212	0.0122521	-0.00078583	0.57314	0.210889	0.000248654	0.459053
0.58	0.0434598	-0.000446566	0.139966	0.0106574	-0.00120508	0.582701	0.210677	-0.000412383	0.492946
0.57	0.0445092	-0.0008853	0.225002	0.0117193	-0.00204628	0.588017	0.212689	6.61956e-05	0.528316
0.56	0.0446234	-0.000907135	0.325923	0.0117857	-0.00210895	0.590195	0.21381	6.0342e-05	0.553468
0.55	0.0462376	-0.00128476	0.429884	0.0112097	-0.00197491	0.583301	0.215447	-0.000140153	0.565077
0.54	0.0476729	-0.00112785	0.533986	0.0116844	-0.00148369	0.559885	0.216362	3.9066e-05	0.553159
0.53	0.0489865	-0.00166043	0.6286	0.0128661	-0.00112225	0.543487	0.218541	0.000283838	0.508419
0.52	0.0505608	-0.00166406	0.705907	0.0127795	0.000611741	0.53792	0.219355	-0.000694336	0.450453
0.51	0.0528447	-0.00196307	0.753139	0.0136099	0.000883758	0.533512	0.220397	-0.000733889	0.382678
0.5	0.0549115	-0.0016121	0.761952	0.0147828	0.000375041	0.54774	0.219645	-0.000622285	0.313076
0.49	0.055146	-0.00134872	0.729317	0.0144847	0.000140049	0.574265	0.21957	-0.000563811	0.256468
0.48	0.057014	-0.000595751	0.65776	0.0139677	-0.000276467	0.595213	0.217888	-0.000576105	0.220949
0.47	0.058568	-0.000710809	0.55178	0.0142351	-0.00145208	0.594495	0.217368	-8.25009e-07	0.213938
0.46	0.0592384	-0.000790598	0.442195	0.0130806	-0.00204957	0.587353	0.216093	-0.000291174	0.232905
0.45	0.0600801	-0.001068	0.344459	0.012108	-0.00200176	0.579289	0.21541	-0.000532217	0.276346
0.44	0.0623835	-0.00132681	0.262188	0.0127499	-0.00252263	0.568343	0.214311	-0.000770687	0.337046
0.43	0.0630506	-0.00166548	0.208716	0.0129554	-0.00192645	0.565674	0.215364	-0.000457794	0.414493
0.42	0.0638067	-0.0016685	0.194146	0.0120904	-0.00128254	0.58776	0.215273	-0.000312783	0.491744
0.41	0.0660298	-0.00179732	0.202852	0.0119229	-0.000858473	0.622812	0.215626	-0.000303877	0.566629
0.4	0.0675035	-0.00144656	0.217343	0.0125061	-0.00018687	0.656249	0.217532	-0.000308892	0.630526
0.39	0.0690762	-0.00136042	0.250245	0.0117687	0.000543498	0.70013	0.218499	-7.04772e-05	0.674809
0.38	0.0708585	-0.00153559	0.297278	0.0112052	0.000472803	0.744432	0.217668	-6.6518e-07	0.696242
0.37	0.0720628	-0.00174401	0.342292	0.0122356	0.000705725	0.780726	0.21703	5.91932e-05	0.700458
0.36	0.0731625	-0.00159674	0.38421	0.0124703	0.000900602	0.811791	0.217122	-0.000118148	0.689615
0.35	0.0743331	-0.00137753	0.435888	0.0122376	0.000615764	0.845988	0.216091	5.08105e-05	0.676203
0.34	0.0758534	-0.000966027	0.480072	0.0131234	0.000414829	0.891132	0.215426	0.000170659	0.669208
0.33	0.0786609	-0.000378159	0.511503	0.0133031	1.99692e-05	0.93417	0.214622	-8.40682e-06	0.674456
0.32	0.081131	0.000868947	0.539788	0.0121664	-0.000615344	0.963519	0.213101	0.000493095	0.675716
0.31	0.0829715	0.0015618	0.568967	0.0126195	-0.00104289	0.980529	0.21003	0.000292257	0.680373
0.3	0.085753	0.00202189	0.604411	0.0124214	-0.00129439	0.989927	0.206968	0.000123888	0.68144
0.29	0.0878412	0.00174951	0.644129	0.0123264	-0.00135679	0.969213	0.203902	-0.000118968	0.679318
0.28	0.0883416	0.00212081	0.689179	0.0140393	-0.000859255	0.944492	0.199725	-0.000313664	0.669829
0.27	0.0889956	0.00198803	0.727784	0.015152	-0.00050422	0.930492	0.19499	-0.000154029	0.663353
0.26	0.0895905	0.00222161	0.764287	0.0152868	-0.000303197	0.919542	0.191973	0.000324402	0.654397
0.25	0.0901068	0.00171521	0.794386	0.0159265	-0.000296061	0.89393	0.187666	0.00113302	0.64444
0.24	0.0895879	0.00181346	0.813043	0.0165429	-0.000481575	0.910853	0.183525	0.000471148	0.631881
0.23	0.0900816	0.00111304	0.824106	0.0161663	-0.000632841	0.945115	0.179829	0.000667653	0.630566
0.22	0.0905286	0.00083127	0.847274	0.0174208	-0.000373342	0.974973	0.176939	0.000153854	0.640427
0.21	0.0914584	-5.04477e-05	0.874531	0.0183296	-0.00057349	1.00122	0.172965	0.000232261	0.659066
0.2	0.0909557	-0.000478534	0.899771	0.0194784	-4.72515e-05	1.02446	0.169394	-0.000234592	0.683595
0.19	0.0909885	-0.000896526	0.925631	0.0201156	0.000310166	1.02385	0.166332	1.0403e-06	0.710213
0.18	0.0900248	-0.00135714	0.947898	0.0213061	0.000467607	1.00894	0.164213	0.000118578	0.729509
0.17	0.0898886	-0.00201271	0.961006	0.0208551	-0.000189446	0.987611	0.161398	0.000360203	0.736849
0.16	0.0890835	-0.00151305	0.977364	0.0213595	-8.66564e-05	0.945979	0.158912	4.15827e-05	0.73075
0.15	0.0891653	-0.000357267	0.999671	0.0211017	0.000127886	0.899335	0.157199	3.37523e-05	0.713227
0.14	0.0886033	-0.000149283	1.02458	0.0215553	0.000186078	0.885909	0.153802	-0.000189113	0.688725
0.13	0.088273	0.00021399	1.04789	0.0220299	-0.000124163	0.894753	0.150124	-0.000317196	0.663001
0.12	0.0872732	0.000443964	1.06494	0.0221341	0.000325196	0.906459	0.146311	-0.000607314	0.641785
0.11	0.0881699	0.000465015	1.06254	0.0223488	0.00025773	0.916663	0.142893	-0.000800139	0.621302
0.1	0.087801	0.000145826	1.04607	0.0228119	-0.000342547	0.938422	0.139513	-0.000545068	0.655175
0.09	0.0883171	0.000753523	1.04027	0.0229369	-0.000578729	0.970579	0.136842	-0.000503034	0.743863
0.08	0.0879715	0.00117893	1.03391	0.0222894	-0.000864938	0.984805	0.133721	-0.000817527	0.816964
0.07	0.0892851	0.00155938	1.00166	0.0223662	-0.0010113	0.976138	0.131271	-0.000516217	0.868194
0.06	0.0872614	0.00141455	0.9549	0.0223493	-0.000734482	0.943038	0.128867	-0.000243546	0.90983
0.05	0.0865921	0.00117799	0.877985	0.0219573	-0.000564014	0.849474	0.125821	-0.000311044	0.851811
0.04	0.0848358	0.000204251	0.732715	0.0218517	-0.000622478	0.689233	0.124596	0.000255491	0.684569
0.03	0.0838225	-0.000208553	0.540809	0.0215961	-0.000252835	0.506065	0.124268	0.00075731	0.502768
0.02	0.081979	-0.000248019	0.348903	0.0211769	-0.000151709	0.329932	0.12594	0.000140522	0.315819
0.01	0.0819944	0.000189025	0.158679	0.0206171	-0.000257282	0.153552	0.127352	3.6257e-06	0.129488
0	0.0816023	-0.000281778	-0.0112795	0.0214992	-0.000344067	0.00134074	0.129756	-0.000327231	-0.0110409
-0.01	0.0819875	2.6584e-05	-0.130572	0.0222671	-0.000148446	-0.108372	0.130895	-0.000294281	-0.0924269
-0.02	0.08247	0.000288371	-0.196936	0.0233372	-0.00012499	-0.177358	0.132552	-0.000898771	-0.152014
-0.03	0.0816511	-0.00027618	-0.218376	0.0242574	4.99736e-05	-0.222827	0.133385	-0.000687432	-0.187389
-0.04	0.0800482	-0.000831289	-0.202099	0.0253995	5.17434e-05	-0.238665	0.134903	-0.000155677	-0.197684
-0.05	0.0786473	-0.00026835	-0.159217	0.0265853	9.36108e-05	-0.227308	0.13601	2.27375e-05	-0.180569
-0.06	0.0777467	-0.000306317	-0.106521	0.0272896	3.67396e-06	-0.203355	0.136416	-0.000324794	-0.148964
-0.07	0.0756072	-0.000879355	-0.0538439	0.0279526	-0.000205685	-0.171669	0.136504	8.24011e-05	-0.110757
-0.08	0.0757486	-0.000510457	-0.0176083	0.028794	-0.000191347	-0.132347	0.137047	-0.000236684	-0.0662007
-0.09	0.0754232	-0.000301295	0.00488708	0.0294441	1.49271e-05	-0.0999431	0.136708	-0.000161855	-0.0265291
-0.1	0.0757989	-0.00111033	0.0141505	0.0289421	-0.000487425	-0.0723963	0.136978	-0.000308332	0.00327762
-0.11	0.0760813	-0.00127822	0.0171832	0.0275878	-0.000496699	-0.0465158	0.137723	-1.56973e-05	0.0256914
-0.12	0.0776655	-0.000253179	0.0110118	0.0268758	-0.000451177	-0.0304985	0.137697	0.000257295	0.0379066
-0.13	0.0772996	-0.000364339	0.0038719	0.0269564	-0.000487394	-0.0212809	0.137268	0.000112626	0.0367813
-0.14	0.0792666	0.00013186	-0.00579075	0.0266992	-0.00108033	-0.0123831	0.137032	-0.000285605	0.0298893
-0.15	0.0793494	0.00135614	-0.0120018	0.0272257	-0.000429933	-0.00952525	0.136412	0.000102352	0.0200432
-0.16	0.0787739	0.00172336	-0.0137613	0.0281523	-0.000506437	-0.00613753	0.136041	0.000721928	0.00932776
-0.17	0.0794595	0.00145653	-0.0151424	0.0288561	-0.00026492	-0.00416495	0.136242	0.0005229	0.00425088
-0.18	0.0802683	0.00147189	-0.0147195	0.0288494	-0.000296487	0.00167487	0.13619	0.00119583	0.00315819
-0.19	0.0804229	0.00125421	-0.00945575	0.0278062	1.98518e-05	0.00838665	0.135895	0.0008967	0.00557959
-0.2	0.0819737	0.000657761	-0.00330223	0.0274111	-0.00017193	0.0146962	0.13572	0.000791687	0.0100657
-0.21	0.0836528	0.000620327	-0.00470416	0.0274572	-0.000230815	0.0174603	0.134862	0.000418601	0.0109464
-0.22	0.0844754	0.000318524	-0.000975258	0.0268601	2.31407e-05	0.0197403	0.133723	-0.000254602	0.0093682
-0.23	0.0874179	0.000193778	-0.00127392	0.0260382	5.89724e-05	0.0177529	0.131748	-0.000366841	0.00538274
-0.24	0.0871996	-0.000497046	-0.000843802	0.0263604	0.00018017	0.0135292	0.131122	-0.000624537	0.0020353
-0.25	0.0870879	-0.000128237	-0.00734575	0.0262589	0.000488911	0.0110801	0.130452	-3.0959e-05	-0.00110723
-0.26	0.0876552	1.14397e-05	-0.00636481	0.025331	0.000576894	0.00234621	0.129824	-0.000805693	-0.00107023
-0.27	0.0881913	5.50948e-05	-0.0092273	0.0259345	0.000312131	-0.00340445	0.128924	-0.000985307	-0.00323305
-0.28	0.0870141	0.000253201	-0.0108773	0.026081	0.000249956	-0.00831377	0.128675	-0.00138906	-0.00525057
-0.29	0.0882594	0.000857849	-0.01339	0.0258066	1.29862e-05	-0.0159269	0.127218	-0.000954635	-0.0113164
-0.3	0.0893935	0.000514271	-0.00931658	0.0240877	-0.000417214	-0.0249153	0.126697	-0.00148653	-0.0181176
-0.31	0.0913172	0.000323525	-0.00822273	0.0247399	-0.000373562	-0.026454	0.126111	-0.0012328	-0.0254254
-0.32	0.0913481	-0.000213432	-0.00506407	0.023124	-0.000622664	-0.0301083	0.126404	-0.000148099	-0.0332192
-0.33	0.0922862	-0.000431015	-0.00073503	0.0227835	-0.000717153	-0.030236	0.126731	-4.66266e-05	-0.0387075
-0.34	0.0932503	-0.000882496	0.00603553	0.0233365	-0.000380663	-0.0306086	0.12726	0.000347898	-0.0394869
-0.35	0.0930675	-0.000223256	0.00966665	0.0244632	-0.000357534	-0.0274289	0.12665	0.000489842	-0.0351985
-0.36	0.0922896	-0.000872231	0.0153269	0.0238991	-0.000454317	-0.0263494	0.126516	0.000417076	-0.0306581
-0.37	0.092482	-0.000409067	0.0126124	0.0235747	-0.000105629	-0.0254316	0.126454	0.000371423	-0.0184772
-0.38	0.0916514	-0.000247775	0.00420541	0.0241086	-0.000320258	-0.0271607	0.126426	0.000364304	-0.00587842
-0.39	0.0914625	0.000302811	-0.00637085	0.0230201	-0.000579108	-0.025885	0.126352	-0.000692726	0.00752046
-0.4	0.0923984	0.000103967	-0.0199808	0.0220212	-0.000657573	-0.027604	0.126457	-0.00181817	0.0156146
-0.41	0.0927866	0.000986711	-0.0356431	0.0233713	-0.000714756	-0.0295379	0.12638	-0.00216262	0.0228466
-0.42	0.0934809	0.000988771	-0.0427695	0.0249079	-0.000587928	-0.0286322	0.126638	-0.00266411	0.0221498
-0.43	0.0946364	0.000573967	-0.0470259	0.0255158	-0.000694388	-0.0247493	0.12726	-0.0029884	0.0206738
-0.44	0.0949783	0.000123801	-0.0539128	0.0272332	-0.000297574	-0.021893	0.128228	-0.00202928	0.0157921
-0.45	0.0948068	-0.000809107	-0.0536823	0.0282936	0.000138465	-0.0159671	0.128976	-0.00118354	0.00950168
-0.46	0.0939163	-0.000928913	-0.0585811	0.028231	0.000172489	-0.00847411	0.128857	-0.00102934	0.000215564
-0.47	0.0934699	-0.00121903	-0.0619871	0.0291777	-0.000190272	-0.00764259	0.128434	-0.00126236	-0.00789285
-0.48	0.0931225	-0.000773827	-0.0616797	0.0293197	0.000529885	-0.00278116	0.127788	-0.00119569	-0.020734
-0.49	0.0925531	-0.00027093	-0.0573559	0.0303354	0.000597284	0.000704425	0.127228	-0.00142477	-0.0328052
-0.5	0.0922856	0.000472508	-0.0509238	0.0313216	0.000451988	0.00305894	0.125946	-0.00177161	-0.0395823
-0.51	0.093313	0.000368454	-0.0348066	0.0316554	0.0007572	0.00649877	0.126509	-0.00154496	-0.0426445
-0.52	0.0925525	0.000417331	-0.0196577	0.0311408	0.000638838	0.0136575	0.126425	-0.00122056	-0.0441151
-0.53	0.0911618	0.000715219	-0.00980928	0.0316696	-0.000303358	0.0131021	0.126524	-0.00119681	-0.0386765
-0.54	0.0909896	2.56909e-05	0.00158908	0.0315006	-0.00138181	0.0151596	0.125008	-0.00126975	-0.0288818
-0.55	0.0905661	-0.000127993	0.00753941	0.0315319	-0.00143333	0.0155592	0.126178	-0.00161224	-0.0202303
-0.56	0.088668	5.75991e-05	0.00616822	0.031602	-0.00169458	0.0108864	0.127162	-0.00153125	-0.0119427
-0.57	0.0886899	-6.29485e-05	0.000718724	0.0328697	-0.0014548	0.00467285	0.127389	-0.00167065	-0.00152115
-0.58	0.0891688	-0.000485137	-0.00249182	0.0327993	-0.00101816	-0.00182129	0.128048	-0.00147938	0.00723894
-0.59	0.0889296	-0.000326289	-0.0128516	0.0327189	-0.000603009	-0.0108649	0.129251	-0.00156527	0.0110958
-0.6	0.0883005	-0.000205923	-0.0218002	0.0334753	-0.000760792	-0.018965	0.127858	-0.00150913	0.0119161
-0.61	0.0887004	0.000177619	-0.0290765	0.0353055	-0.000443876	-0.0247554	0.126093	-0.00213474	0.00939597
-0.62	0.0892709	0.000313602	-0.0343365	0.0346808	-0.000355398	-0.0325906	0.124866	-0.00198445	0.00176006
-0.63	0.0894451	0.000494839	-0.0397615	0.0350854	1.23539e-05	-0.0362767	0.123457	-0.00235215	-0.00990297
-0.64	0.0884874	0.00039381	-0.0396726	0.0356669	6.39264e-05	-0.0359083	0.122007	-0.00181417	-0.019385
-0.65	0.0885774	0.000446874	-0.0376482	0.0360126	0.000151356	-0.0370256	0.121733	-0.00151252	-0.0257399
-0.66	0.0880706	-0.000130724	-0.0309849	0.0345316	-0.000464124	-0.0358823	0.121025	-0.00101426	-0.0286555
-0.67	0.0865265	0.000198079	-0.0263591	0.0355036	-0.00026951	-0.0344416	0.120005	-0.000516753	-0.0271188
-0.68	0.0857255	0.000179873	-0.0198009	0.0360271	-0.00085894	-0.0362487	0.119256	-0.000142688	-0.0211383
-0.69	0.0858605	0.000841013	-0.00979145	0.0366885	-0.000931539	-0.0398875	0.119041	-0.000372468	-0.0148432
-0.7	0.0851118	0.000740676	-0.00840028	0.0366779	-0.00108736	-0.0435867	0.118542	-0.000107686	-0.010976
-0.71	0.0845028	0.000830669	-0.0203656	0.0379223	-0.00098057	-0.0485451	0.118625	-0.000394923	-0.00976783
-0.72	0.0837516	0.000553109	-0.0386811	0.0382136	-0.000565458	-0.0575444	0.119412	-0.000907051	-0.0109177
-0.73	0.0831178	-0.000270021	-0.0592603	0.0382097	-0.000249961	-0.0624582	0.119319	-0.000786207	-0.0179428
-0.74	0.0818746	5.31853e-05	-0.0837341	0.0382335	-0.000129098	-0.069857	0.118365	-0.000892334	-0.0257002
-0.75	0.0808568	0.000224441	-0.104611	0.0379938	3.7397e-06	-0.0807957	0.117541	-0.000901311	-0.0318204
-0.76	0.0804343	0.000298927	-0.119476	0.0371237	0.000376662	-0.091397	0.117513	-0.000827086	-0.0376949
-0.77	0.0810509	0.00017388	-0.126858	0.0354777	-6.42809e-05	-0.0961881	0.116676	-0.00130598	-0.0453411
-0.78	0.0813114	0.000965306	-0.132492	0.0355719	-0.000164201	-0.105866	0.116188	-0.00154482	-0.0469758
-0.79	0.0805952	0.000385512	-0.131934	0.0354583	-0.000252293	-0.109638	0.116903	-0.00141203	-0.0460424
-0.8	0.0817841	6.56352e-05	-0.130904	0.0364208	-0.000533834	-0.108239	0.117466	-0.00171239	-0.0462134
-0.81	0.0818354	-0.000245555	-0.126236	0.0362669	-0.00010295	-0.102354	0.11693	-0.00150259	-0.0450569
-0.82	0.0822929	-0.000191303	-0.127772	0.0379889	-0.000327514	-0.101665	0.116922	-0.00176614	-0.0425064
-0.83	0.0819325	-2.20897e-06	-0.125818	0.0389316	-0.000352783	-0.0947554	0.115926	-0.00197438	-0.0437355
-0.84	0.0822478	-0.000970848	-0.127498	0.0381747	-0.000339443	-0.0869537	0.116155	-0.00212889	-0.0463101
-0.85	0.0815395	-0.000694366	-0.121205	0.0372131	-0.000507435	-0.081019	0.115967	-0.00192745	-0.0495611
-0.86	0.0825051	-0.00015556	-0.117725	0.0380466	-0.00142193	-0.0769049	0.115481	-0.00178051	-0.0524738
-0.87	0.0823532	-1.9108e-05	-0.106685	0.0373128	-0.00160559	-0.0687928	0.115579	-0.00094855	-0.0520716
-0.88	0.0825109	-0.000293055	-0.100721	0.0367927	-0.00154058	-0.0668176	0.116871	-0.00129598	-0.0510125
-0.89	0.0836848	-0.000113189	-0.09925	0.0368306	-0.00205452	-0.0674464	0.116512	-0.00114836	-0.0488385
-0.9	0.0847561	-0.000352425	-0.105293	0.0362181	-0.00128663	-0.066085	0.116126	-0.00140526	-0.044925
-0.91	0.0847585	-0.000897418	-0.107645	0.0352552	-0.0010794	-0.0660645	0.117139	-0.00142602	-0.0402024
-0.92	0.0848523	-0.000740331	-0.105492	0.0363906	-0.000398979	-0.0683447	0.116997	-0.00134198	-0.0375552
-0.93	0.0849386	-0.000800735	-0.105729	0.0368726	1.20401e-05	-0.0691425	0.11679	-0.00136163	-0.0356182
-0.94	0.0847165	-0.001027	-0.098488	0.0380606	0.000263502	-0.0707332	0.117542	-0.00131894	-0.0341465
-0.95	0.0847234	-0.000865259	-0.088671	0.0404701	-0.00013857	-0.0739355	0.119235	-0.00125823	-0.029959
-0.96	0.0844422	-0.00085886	-0.0762181	0.0417711	-0.000197548	-0.0800716	0.119642	-0.00179065	-0.0297159
-0.97	0.0851888	-0.000504091	-0.0644239	0.0415369	-0.000160309	-0.090759	0.12079	-0.0017053	-0.0319577
-0.98	0.0857128	-0.000284987	-0.0461097	0.0417726	-0.000165008	-0.101817	0.121032	-0.00105883	-0.0339848
-0.99	0.0861567	0.000455614	-0.0294066	0.0423856	-1.56601e-06	-0.115325	0.121384	-0.00180198	-0.0368941
-1	0.0860954	0.000737753	-0.01184	0.041933	9.72301e-05	-0.131319	0.120967	-0.00194589	-0.0420711
-1.01	0.0864454	0.000799415	-0.00124682	0.0437141	0.000314842	-0.144868	0.119812	-0.00151319	-0.0426524
-1.02	0.0853329	0.000115833	0.00644946	0.0440349	5.38804e-05	-0.156034	0.119208	-0.001652	-0.039739
-1.03	0.0860558	-0.00238263	0.00757851	0.049657	-0.000640521	-0.166579	0.115629	-0.00112794	-0.0375998
-1.04	0.0823061	-0.000870487	0.0152974	0.0421633	-0.000554629	-0.178783	0.119264	-0.00139462	-0.0298134
[truncated: 22 more columns]

## Sheet: S7G-R
TRIGGERED AVERAGES ON MOVE OFFSETS - AVERAGES												TRIGGERED AVERAGES ON MOVE OFFSETS - 470 HEATMAP
X	Vglut2			Calb1			Anxa1				X	Vglut2 - heatmap															Calb1 - heatmap									Anxa1 - heatmap
Time	470	405	Acc	470	405	Acc	470	405	Acc		Time
(s)	nΔF/F	nΔF/F	m/s2	nΔF/F	nΔF/F	m/s2	nΔF/F	nΔF/F	m/s2		(s)
-1.04	0.0999829	0.00118801	0.0945043	0.0711195	0.00452938	-0.0829654	0.145289	0.0004181	0.000128069		-1.04	0.436065	0.25268	-0.639258	0.492566	0.490579	0.210644	-0.248523	-0.128697	-0.98223	-0.310698	-0.961972	-0.556838	-0.254186	-0.501473	0.343888	-0.264857	0.102114	0.502402	-0.795905	-0.513716	-0.748578	-0.25113	-0.160461	-0.531587	-0.831212	-0.308055	0.212624	-0.546481	-0.755847	0.831128
-1.03	0.102939	0.00104511	0.0694982	0.0804457	0.0019987	-0.0796397	0.141054	0.000401711	-0.0088816		-1.03	0.527869	0.202033	-0.43202	0.549136	0.449697	-0.0623285	0.0721665	-0.116497	-1	-0.220379	-0.923132	-0.479942	-0.517523	-0.396272	0.285423	-0.33679	-0.251646	0.239588	-0.492704	-1	-1	-0.418511	0.122441	-0.418694	-0.538048	-0.395204	0.114444	-0.583155	-0.905347	0.871224
-1.02	0.10292	0.00180376	0.0557808	0.0736267	0.00404174	-0.0780996	0.144842	-0.000451169	-0.0129301		-1.02	0.483275	0.192916	-0.55875	0.512417	0.511676	0.166658	0.138323	-0.164978	-0.94132	-0.314164	-0.971583	-0.420241	-0.298279	-0.528241	0.344438	-0.311022	-0.171511	0.326691	-0.635627	-0.729809	-0.855041	-0.237887	-0.0756759	-0.508067	-0.5018	-0.323553	0.148732	-0.604565	-0.707151	0.893142
-1.01	0.103856	0.00222888	0.0387828	0.0733712	0.00367182	-0.0737571	0.145344	-0.000230398	-0.0148893		-1.01	0.468574	0.165959	-0.5423	0.503468	0.572434	0.147952	0.339509	-0.167726	-0.91017	-0.282082	-0.959673	-0.388502	-0.308539	-0.500059	0.360924	-0.320991	-0.3413	0.22575	-0.584475	-0.745338	-0.89414	-0.185091	-0.0882586	-0.52855	-0.341927	-0.293215	0.127988	-0.607745	-0.692529	0.928768
-1	0.103882	0.00223719	0.0276207	0.0719716	0.00285893	-0.0674478	0.146762	-0.000507533	-0.0124477		-1	0.449715	0.143026	-0.584221	0.489184	0.669369	0.227992	0.496861	-0.204818	-0.872022	-0.319607	-0.967076	-0.350528	-0.215505	-0.556053	0.384986	-0.317281	-0.312278	0.237412	-0.574937	-0.677899	-0.831947	-0.124395	-0.10927	-0.553908	-0.298459	-0.286438	0.13167	-0.564521	-0.604534	0.958182
-0.99	0.104006	0.00186205	0.017107	0.0725274	0.00253109	-0.0571061	0.147212	-0.000424457	-0.0052298		-0.99	0.414678	0.142527	-0.603353	0.48115	0.801812	0.194145	0.572318	-0.198863	-0.854197	-0.305733	-0.935927	-0.34362	-0.285059	-0.589558	0.484581	-0.291553	-0.3992	0.11413	-0.583845	-0.731985	-0.782546	-0.0815997	-0.0297747	-0.580972	-0.246749	-0.328134	0.108632	-0.513766	-0.558051	0.988883
-0.98	0.103638	0.0011878	0.0114702	0.0714669	0.00153704	-0.0472492	0.147104	0.000268358	-0.00122217		-0.98	0.370453	0.136792	-0.599487	0.450414	0.884742	0.203853	0.732075	-0.209306	-0.834706	-0.327267	-0.966648	-0.392215	-0.272538	-0.65207	0.554881	-0.306076	-0.294394	0.0545307	-0.549336	-0.77251	-0.678489	-0.0551234	-0.0244849	-0.582245	-0.191107	-0.31947	0.130253	-0.510896	-0.524639	0.992851
-0.97	0.102926	0.0007088	0.00134898	0.0709378	0.00111936	-0.0379329	0.147215	-0.000419526	0.00223382		-0.97	0.38049	0.113491	-0.568446	0.411575	0.95667	0.145953	0.775903	-0.237402	-0.810971	-0.355159	-0.970411	-0.23785	-0.319374	-0.649229	0.589298	-0.317079	-0.443927	-0.0515854	-0.496056	-0.837709	-0.643771	-0.00998911	-0.0443295	-0.582269	-0.0722723	-0.315121	0.139453	-0.433543	-0.585475	0.977947
-0.96	0.102345	0.000382941	-0.00430861	0.0714128	0.0011448	-0.0310393	0.146559	-0.00042224	0.00717314		-0.96	0.401624	0.106614	-0.542017	0.362047	1	0.168304	0.708067	-0.263546	-0.808066	-0.369981	-1	-0.337668	-0.348082	-0.715408	0.625391	-0.332078	-0.368998	-0.0775155	-0.487455	-0.878916	-0.545328	0.0419096	0.0218911	-0.558478	-0.071948	-0.34475	0.150059	-0.409268	-0.545563	0.968598
-0.95	0.102847	0.000598547	-0.013008	0.0693295	0.00166513	-0.0230805	0.146325	-6.04858e-05	0.00995411		-0.95	0.383496	0.121046	-0.515557	0.307546	0.985435	0.102809	0.629277	-0.259128	-0.78572	-0.38361	-0.986718	-0.387384	-0.347606	-0.757506	0.704235	-0.318534	-0.386887	-0.138511	-0.459285	-0.922945	-0.485263	0.125068	0.0346518	-0.545431	0.0175589	-0.320904	0.153011	-0.311895	-0.503453	0.960611
-0.94	0.102901	0.000791099	-0.0230276	0.0662721	0.00229322	-0.0170511	0.145061	8.08993e-05	0.00756153		-0.94	0.371551	0.114193	-0.499223	0.241566	0.93405	0.0701121	0.546069	-0.29074	-0.797149	-0.37413	-0.948048	-0.372458	-0.227675	-0.745122	0.656073	-0.324362	-0.266143	-0.157922	-0.418742	-0.893595	-0.481681	0.203446	-0.0402785	-0.513948	0.0967244	-0.264894	0.169223	-0.216367	-0.509196	0.961811
-0.93	0.10306	0.000848904	-0.031761	0.0651217	0.0021728	-0.0137528	0.144573	-6.66169e-05	0.00784671		-0.93	0.36774	0.0823713	-0.47251	0.198739	0.933765	0.100532	0.490833	-0.305721	-0.778719	-0.265696	-0.905464	-0.340285	-0.175277	-0.785185	0.565216	-0.318562	-0.292038	-0.105781	-0.401679	-0.761758	-0.48628	0.261728	-0.0171151	-0.510327	0.142865	-0.284303	0.162833	-0.0771338	-0.562699	0.968177
-0.92	0.102965	0.000957962	-0.0359311	0.0637251	0.00148331	-0.0117087	0.144847	-0.000225012	0.00571026		-0.92	0.355922	0.0969559	-0.465906	0.160892	0.927621	0.136382	0.473556	-0.310081	-0.791785	-0.202335	-0.893983	-0.499427	-0.148245	-0.810896	0.522286	-0.298639	-0.230219	-0.164331	-0.366982	-0.752602	-0.525445	0.360394	-0.0331668	-0.501776	0.14973	-0.236653	0.133736	0.0259499	-0.47471	0.991835
-0.91	0.10297	0.000780096	-0.0441154	0.0612061	0.000439005	-0.00411397	0.144844	-0.000272631	0.00130572		-0.91	0.33094	0.10225	-0.477716	0.132844	0.92783	0.1262	0.521173	-0.303221	-0.776406	-0.194333	-0.877078	-0.378735	-0.0933135	-0.852415	0.426597	-0.294192	-0.168355	-0.142019	-0.356543	-0.692249	-0.519335	0.403364	-0.117425	-0.485402	0.18584	-0.254362	0.139475	0.183592	-0.474993	1
-0.9	0.102628	0.00116108	-0.051606	0.0613926	0.000291967	-0.00125562	0.143948	-0.000256385	-0.00651344		-0.9	0.324862	0.0929605	-0.462444	0.0857171	0.926679	0.208905	0.587745	-0.31983	-0.819743	-0.163952	-0.88722	-0.285858	-0.121366	-0.847834	0.324489	-0.308461	-0.136951	-0.234506	-0.384491	-0.69186	-0.565744	0.410197	-0.162133	-0.468082	0.123488	-0.273386	0.165838	0.266754	-0.536391	0.991334
-0.89	0.101476	0.00112282	-0.0549459	0.0610597	-0.000879255	-0.000450259	0.144321	-0.000157414	-0.0129883		-0.89	0.335494	0.0849809	-0.446872	0.0570669	0.934034	0.25219	0.616419	-0.312823	-0.815389	-0.141452	-0.959514	-0.307333	-0.221808	-0.863149	0.225624	-0.318466	-0.00180602	-0.217181	-0.368923	-0.626847	-0.577672	0.374856	-0.177219	-0.471022	-0.0306661	-0.372265	0.135639	0.32961	-0.476201	0.986385
-0.88	0.100403	0.000986134	-0.060312	0.0600718	0.000371957	0.000714331	0.144492	-8.9747e-05	-0.0183842		-0.88	0.30529	0.112678	-0.419214	0.0188997	0.889939	0.265487	0.60867	-0.308828	-0.812137	-0.200032	-0.98545	-0.323402	-0.273803	-0.843393	0.13203	-0.291213	0.0848149	-0.291412	-0.440464	-0.573904	-0.567194	0.384326	-0.2487	-0.461207	-0.161539	-0.354196	0.129261	0.364285	-0.489268	0.976589
-0.87	0.100391	0.0013836	-0.0625874	0.0602698	0.00067952	-0.00320318	0.143523	0.000162372	-0.0210324		-0.87	0.30392	0.0983073	-0.371892	-0.0248193	0.850982	0.313947	0.554267	-0.341926	-0.780556	-0.26058	-0.974997	-0.19326	-0.304191	-0.854595	0.0593781	-0.280678	0.0745322	-0.208031	-0.520756	-0.579586	-0.501097	0.284315	-0.291705	-0.440735	-0.270091	-0.405799	0.144607	0.460686	-0.454238	0.965837
-0.86	0.100594	0.0013667	-0.0605001	0.060281	0.00169584	-0.0141291	0.143688	-0.000652795	-0.0217975		-0.86	0.302391	0.105559	-0.315991	-0.0628467	0.770746	0.328648	0.499142	-0.375733	-0.781143	-0.319041	-0.967809	-0.148394	-0.292112	-0.8447	0.0724346	-0.248205	0.0813644	-0.224449	-0.56203	-0.579296	-0.448045	0.201947	-0.268785	-0.4463	-0.316442	-0.446936	0.128063	0.49423	-0.469298	0.94915
-0.85	0.0997654	0.00100394	-0.055612	0.0587047	0.00241323	-0.0226357	0.144375	-0.000697698	-0.0191067		-0.85	0.29208	0.0992339	-0.262916	-0.0922785	0.787752	0.335645	0.447605	-0.35917	-0.737575	-0.212812	-0.95517	-0.285191	-0.315181	-0.837975	0.0390057	-0.241356	0.187967	-0.212017	-0.570636	-0.59949	-0.396431	0.142779	-0.285266	-0.473613	-0.363917	-0.479719	0.0744374	0.533115	-0.443863	0.936219
-0.84	0.100353	0.000789475	-0.0539897	0.0593093	0.00298001	-0.034797	0.144503	-0.000816188	-0.01621		-0.84	0.295463	0.0772641	-0.25551	-0.124326	0.732283	0.29929	0.43653	-0.343997	-0.724257	-0.249176	-0.912553	-0.255837	-0.21534	-0.881187	0.105254	-0.207123	0.0595979	-0.300901	-0.638928	-0.616442	-0.372902	0.0799622	-0.26188	-0.45373	-0.284107	-0.520765	0.0712127	0.596636	-0.453945	0.918164
-0.83	0.100176	0.00164017	-0.0457825	0.0603266	0.00224996	-0.0474949	0.144377	-0.000685772	-0.0137944		-0.83	0.319697	0.0831144	-0.213843	-0.168067	0.720806	0.29348	0.384476	-0.369371	-0.763822	-0.279438	-0.884696	-0.288856	-0.238948	-0.852615	0.169732	-0.221047	-0.0928623	-0.246569	-0.599709	-0.670348	-0.356344	0.0235044	-0.270003	-0.482663	-0.223227	-0.581846	0.0422926	0.681665	-0.35518	0.898666
-0.82	0.100293	0.00152679	-0.0430632	0.0588231	0.00218083	-0.0563604	0.145026	-0.000378818	-0.0138681		-0.82	0.298086	0.0914574	-0.212656	-0.213977	0.717953	0.279482	0.37456	-0.352972	-0.768064	-0.240584	-0.855441	-0.390557	-0.185854	-0.847609	0.13892	-0.244018	-0.0346367	-0.369631	-0.602728	-0.65693	-0.268568	0.0371527	-0.318936	-0.509691	-0.199234	-0.642464	0.0275185	0.702094	-0.405393	0.867633
-0.81	0.0998994	0.00178349	-0.0400457	0.0579442	0.00205066	-0.0572741	0.144899	-0.000263795	-0.0173946		-0.81	0.276155	0.0701202	-0.156983	-0.274029	0.74314	0.232324	0.400248	-0.344067	-0.783713	-0.166534	-0.824883	-0.608197	-0.146324	-0.829382	0.0644505	-0.253571	-0.110319	-0.443672	-0.609934	-0.71107	-0.270869	-0.0756717	-0.359514	-0.516907	-0.239306	-0.64362	0.00654159	0.736112	-0.44055	0.846763
-0.8	0.100019	0.00204736	-0.041168	0.0579306	0.00178228	-0.0603095	0.14524	-0.000570074	-0.0208498		-0.8	0.270274	0.0642765	-0.137069	-0.312179	0.680152	0.192545	0.318667	-0.378918	-0.812523	-0.268414	-0.797659	-0.689213	-0.173025	-0.853003	0.0445316	-0.286217	-0.240159	-0.466425	-0.625203	-0.598629	-0.23295	-0.148913	-0.387172	-0.518499	-0.125988	-0.665322	0.0164654	0.761037	-0.458755	0.823069
-0.79	0.0991689	0.00256783	-0.0394529	0.0569258	0.00186145	-0.0571472	0.144463	-0.000300328	-0.0224711		-0.79	0.262159	0.0810908	-0.0598437	-0.366049	0.614237	0.164013	0.265472	-0.39258	-0.851897	-0.259213	-0.792677	-0.791768	-0.234976	-0.806152	-0.00552727	-0.316285	-0.348361	-0.412591	-0.609587	-0.542893	-0.151374	-0.231037	-0.430614	-0.549685	-0.0625996	-0.648717	-0.00352657	0.792544	-0.530174	0.800148
-0.78	0.0999639	0.00267526	-0.0415703	0.0565043	0.00189365	-0.0468928	0.143483	-0.000396862	-0.0265195		-0.78	0.261275	0.0484595	-0.027985	-0.405978	0.660019	0.137312	0.260548	-0.380832	-0.839495	-0.246623	-0.757617	-0.834877	-0.157694	-0.814017	-0.108039	-0.322383	-0.265463	-0.44235	-0.590262	-0.52517	-0.0751664	-0.350447	-0.368215	-0.547459	-0.0197617	-0.638626	-0.0021446	0.776769	-0.612742	0.776008
-0.77	0.100285	0.00197994	-0.0376932	0.0566642	0.00161085	-0.0345499	0.14401	-0.000139784	-0.0273442		-0.77	0.261275	0.018733	-0.000261125	-0.453902	0.647592	0.0953588	0.259893	-0.393691	-0.878799	-0.291015	-0.738311	-0.879666	-0.139623	-0.843995	-0.165025	-0.306097	-0.487286	-0.403295	-0.51478	-0.521119	-0.118687	-0.440364	-0.311009	-0.550282	0.0114436	-0.645789	-0.0211778	0.804326	-0.575325	0.744442
-0.76	0.0997743	0.00216264	-0.0336889	0.0580368	0.00206207	-0.0260079	0.144922	0.000442181	-0.0224213		-0.76	0.264011	0.0355701	0.0013141	-0.481669	0.653405	0.0992975	0.186936	-0.39489	-0.870994	-0.374128	-0.685825	-0.843229	-0.178757	-0.885405	-0.209774	-0.332863	-0.46932	-0.414947	-0.470963	-0.585319	-0.0299631	-0.43029	-0.303221	-0.556343	0.0506762	-0.656705	-0.0338654	0.871967	-0.473663	0.72236
-0.75	0.100362	0.0021807	-0.0253652	0.0590601	0.00167913	-0.014745	0.145079	0.00047958	-0.018658		-0.75	0.293107	0.0516641	0.0142218	-0.526665	0.62488	0.068484	0.191162	-0.375763	-0.877095	-0.424398	-0.704025	-0.705597	-0.134885	-0.898312	-0.31177	-0.299721	-0.448899	-0.406654	-0.442184	-0.59398	0.000616323	-0.477899	-0.34138	-0.554199	0.0253465	-0.672318	-0.042958	0.836638	-0.500801	0.700782
-0.74	0.101676	0.00192453	-0.0147168	0.0598973	0.00175148	-0.00517806	0.146086	0.000535008	-0.0127726		-0.74	0.301725	0.0551141	-0.0125966	-0.564808	0.695958	0.0516633	0.174671	-0.377008	-0.846405	-0.420507	-0.64298	-0.669646	-0.161029	-0.936743	-0.404169	-0.292374	-0.393414	-0.333988	-0.469712	-0.626157	0.0300587	-0.455226	-0.367353	-0.555793	-0.0619328	-0.685489	-0.0852685	0.835909	-0.391493	0.68744
-0.73	0.103496	0.00176048	-0.00145229	0.0602341	0.00174427	-0.00164032	0.147337	0.000481977	-0.0046676		-0.73	0.333698	0.0835297	-0.0324827	-0.608231	0.635815	-0.0150322	0.149849	-0.370964	-0.833044	-0.432592	-0.636043	-0.674624	-0.198599	-0.94256	-0.412188	-0.288694	-0.502255	-0.34199	-0.505916	-0.548169	-0.0613589	-0.426829	-0.411016	-0.549781	-0.175859	-0.685191	-0.131469	0.864792	-0.352725	0.674435
-0.72	0.104539	0.00248696	0.00531242	0.0602611	0.00186446	0.000139858	0.147564	0.000561358	0.0030888		-0.72	0.380233	0.161841	0.00824201	-0.648736	0.630451	-0.056433	0.0808559	-0.372328	-0.814468	-0.487546	-0.627179	-0.687291	-0.278201	-0.936857	-0.491676	-0.291562	-0.277896	-0.374714	-0.614965	-0.51271	-0.000408209	-0.412041	-0.4626	-0.553746	-0.221383	-0.646181	-0.122089	0.876823	-0.264827	0.667941
-0.71	0.106161	0.00246199	0.0118309	0.0603758	0.00155571	0.0034342	0.14655	0.0011844	0.00648718		-0.71	0.458371	0.219581	-0.00906775	-0.696645	0.609055	-0.092421	0.0734075	-0.383132	-0.821482	-0.510684	-0.626708	-0.66639	-0.280064	-0.925703	-0.536493	-0.26261	-0.313021	-0.300981	-0.621888	-0.395082	-0.0438122	-0.373995	-0.477736	-0.549288	-0.231432	-0.659332	-0.124495	0.848924	-0.222248	0.65569
-0.7	0.107486	0.0022271	0.0169672	0.0592845	0.00170613	0.00523995	0.146253	0.00132597	0.0104218		-0.7	0.528486	0.304074	0.0269566	-0.734428	0.601744	-0.167057	-0.0398002	-0.395715	-0.797398	-0.533013	-0.594977	-0.714712	-0.264461	-0.906819	-0.561149	-0.258993	-0.423227	-0.313879	-0.708181	-0.48084	-0.0661276	-0.345102	-0.441888	-0.535899	-0.319401	-0.621415	-0.146829	0.900464	-0.0900204	0.65395
-0.69	0.108697	0.00240968	0.0197895	0.058759	0.0013499	0.00681893	0.146719	0.000938542	0.010321		-0.69	0.58426	0.393437	0.0670201	-0.773342	0.578687	-0.168906	-0.0994034	-0.42081	-0.799586	-0.6293	-0.555889	-0.771316	-0.180602	-0.910529	-0.609216	-0.230472	-0.441442	-0.387369	-0.712569	-0.557746	-0.0415059	-0.291024	-0.389447	-0.519881	-0.317852	-0.595174	-0.114714	0.941248	-0.0456547	0.644971
-0.68	0.108868	0.00180444	0.0164263	0.0579835	0.000998731	0.00771344	0.146694	0.00111554	0.00702729		-0.68	0.623054	0.456752	0.106043	-0.804313	0.589624	-0.163972	-0.136832	-0.446019	-0.79593	-0.563638	-0.531928	-0.671238	-0.258032	-0.936494	-0.6575	-0.211397	-0.41986	-0.40313	-0.733654	-0.687898	0.0466543	-0.253787	-0.410364	-0.476698	-0.293656	-0.60583	-0.0578245	0.959389	0.0792853	0.630489
-0.67	0.110028	0.00178727	0.0157624	0.0571268	0.00140651	0.00707694	0.147123	0.000605377	0.00141276		-0.67	0.638273	0.436645	0.0980154	-0.837978	0.565814	-0.228089	-0.142688	-0.46507	-0.762804	-0.603199	-0.536647	-0.599474	-0.250608	-0.925793	-0.633672	-0.20726	-0.474034	-0.415139	-0.724546	-0.674076	0.00908287	-0.214519	-0.291644	-0.446981	-0.283715	-0.623075	-0.0765187	0.968073	0.0874361	0.627522
-0.66	0.111914	0.00170803	0.0127438	0.0551933	0.00129782	0.0010443	0.14794	0.000153774	0.000428687		-0.66	0.599049	0.415825	0.100615	-0.873304	0.542494	-0.234745	-0.145363	-0.485266	-0.75254	-0.680121	-0.548632	-0.568421	-0.299283	-0.938046	-0.612149	-0.203666	-0.560804	-0.44687	-0.798462	-0.68442	-0.0927011	-0.212936	-0.26053	-0.42264	-0.309613	-0.592291	-0.0786206	1	0.0469266	0.61446
-0.65	0.112397	0.00221124	0.00562737	0.0560064	0.0015559	-0.00322787	0.148596	-0.000239752	7.0628e-05		-0.65	0.549104	0.411987	0.0652234	-0.917768	0.539741	-0.252434	-0.0863941	-0.493439	-0.739399	-0.641205	-0.503989	-0.626909	-0.313166	-0.950938	-0.623353	-0.200153	-0.711355	-0.389638	-0.807688	-0.671744	-0.0500916	-0.219572	-0.219253	-0.410024	-0.267512	-0.65632	-0.0554919	0.954781	0.046329	0.611569
-0.64	0.112471	0.00216719	-0.00240591	0.0552637	0.00135973	-0.00727322	0.148879	-0.000663824	0.00257039		-0.64	0.488809	0.402929	0.0244057	-0.939899	0.533136	-0.278427	-0.0531596	-0.468822	-0.733696	-0.583377	-0.453034	-0.525488	-0.413049	-0.950627	-0.639947	-0.223614	-0.682687	-0.386843	-0.849378	-0.638352	-0.123388	-0.223503	-0.151563	-0.3916	-0.210642	-0.659176	-0.0486022	0.929997	-0.0831385	0.603761
-0.63	0.113564	0.00257231	-0.0073847	0.054017	0.00185787	-0.00642465	0.150198	-0.00114046	0.00825502		-0.63	0.431135	0.416718	0.00278893	-0.984738	0.52388	-0.254468	-0.0963696	-0.457794	-0.745524	-0.661849	-0.452417	-0.603972	-0.375663	-0.95076	-0.694497	-0.198647	-0.628085	-0.344514	-0.85469	-0.60718	-0.170555	-0.213971	-0.0599193	-0.409853	-0.157881	-0.689921	-0.0674469	0.903207	-0.170805	0.606039
-0.62	0.113795	0.00233865	-0.0087661	0.0532356	0.0018557	-0.00598311	0.151656	-0.000855401	0.016502		-0.62	0.387711	0.467909	-0.00969292	-1	0.526406	-0.234913	-0.119081	-0.432552	-0.768034	-0.573758	-0.415387	-0.567353	-0.370887	-0.962398	-0.726162	-0.195041	-0.649483	-0.299107	-0.832488	-0.645238	-0.207366	-0.200217	-0.0553469	-0.393229	-0.106099	-0.665388	-0.0512515	0.888706	-0.20575	0.592847
-0.61	0.113401	0.00236164	-0.0097311	0.0530272	0.0016704	0.00148961	0.152884	-0.00112162	0.0223272		-0.61	0.420803	0.511599	-0.0137676	-0.993473	0.538205	-0.240979	-0.216448	-0.394916	-0.779898	-0.554308	-0.37052	-0.554187	-0.400132	-0.925674	-0.773418	-0.170512	-0.582939	-0.295842	-0.810364	-0.623648	-0.160158	-0.217965	0.0398884	-0.40306	-0.073937	-0.695461	-0.0376792	0.832911	-0.218594	0.584812
-0.6	0.11334	0.00196422	-0.00551859	0.0513381	0.00117599	0.009376	0.154455	-0.000449863	0.0266855		-0.6	0.456796	0.515273	-0.01084	-0.978534	0.514414	-0.225204	-0.221504	-0.397816	-0.778416	-0.570465	-0.361881	-0.553547	-0.414885	-0.934219	-0.760257	-0.166216	-0.547183	-0.346203	-0.770718	-0.51149	-0.26408	-0.145683	0.116778	-0.405097	-0.0596169	-0.640717	-0.0340789	0.869791	-0.201412	0.563044
-0.59	0.114454	0.00178886	0.00389992	0.0502028	0.00147268	0.0197236	0.155536	-0.000373072	0.0277087		-0.59	0.513354	0.543959	-0.0233323	-0.959052	0.487889	-0.258754	-0.279295	-0.403789	-0.74085	-0.603573	-0.423789	-0.71219	-0.382887	-0.883743	-0.749668	-0.166361	-0.717414	-0.407131	-0.698585	-0.455231	-0.20257	-0.164828	0.207689	-0.421001	-0.139841	-0.649159	0.00230894	0.860648	-0.0474754	0.555008
-0.58	0.114777	0.0014469	0.0170116	0.0502552	0.000389162	0.0294184	0.154576	-0.000292334	0.0252888		-0.58	0.567816	0.56096	-0.0606715	-0.918003	0.469551	-0.302026	-0.299223	-0.391393	-0.722419	-0.62304	-0.394513	-0.777172	-0.418444	-0.843984	-0.750955	-0.188793	-0.726454	-0.429116	-0.709385	-0.398752	-0.186616	-0.171097	0.288853	-0.407371	-0.156979	-0.575642	0.014535	0.860915	-0.071669	0.541628
-0.57	0.114348	0.00182036	0.0211276	0.0500031	-0.000401609	0.0339639	0.153727	-0.000522568	0.0162224		-0.57	0.637473	0.613383	-0.0929297	-0.882425	0.433928	-0.382609	-0.316468	-0.407513	-0.692557	-0.686739	-0.390274	-0.944372	-0.370726	-0.786876	-0.791433	-0.186697	-0.80896	-0.4739	-0.721821	-0.273344	-0.0978375	-0.176807	0.389705	-0.430583	-0.123242	-0.583137	0.0637172	0.839795	0.0255118	0.545388
-0.56	0.114418	0.00200944	0.0278934	0.0491636	-0.000504221	0.039293	0.153415	-0.000405146	0.00454434		-0.56	0.654223	0.632939	-0.107005	-0.842756	0.387482	-0.487902	-0.34019	-0.418489	-0.648745	-0.61179	-0.435584	-0.950838	-0.368999	-0.76766	-0.80844	-0.192369	-0.857889	-0.440683	-0.705711	-0.205867	-0.115981	-0.143497	0.461332	-0.402782	-0.0847882	-0.559208	0.0795226	0.827143	0.193184	0.548283
-0.55	0.116334	0.00194722	0.0325324	0.0489671	-1.53369e-05	0.0452961	0.15257	-0.000391423	-0.00554525		-0.55	0.663366	0.678607	-0.184252	-0.807914	0.352548	-0.563363	-0.450234	-0.393023	-0.64383	-0.590531	-0.41091	-0.900507	-0.382693	-0.690197	-0.857125	-0.155461	-0.67997	-0.375224	-0.75028	-0.0857966	-0.0608657	-0.143865	0.570343	-0.407487	-0.0807979	-0.51461	0.0803091	0.767887	0.276386	0.552757
-0.54	0.116457	0.00221259	0.0272804	0.0487289	-0.00016395	0.0426743	0.15121	-1.9896e-05	-0.0143945		-0.54	0.707803	0.70333	-0.192678	-0.786263	0.332312	-0.623105	-0.499229	-0.410287	-0.640088	-0.6014	-0.337611	-0.888073	-0.370016	-0.653097	-0.83377	-0.12159	-0.580637	-0.306397	-0.813538	0.0574985	-0.120592	-0.118233	0.570589	-0.389633	-0.0107284	-0.497163	0.0886742	0.714179	0.303556	0.551692
-0.53	0.11673	0.00245353	0.0149301	0.0487886	0.00096997	0.037151	0.152229	0.000325821	-0.0231845		-0.53	0.769986	0.720949	-0.203716	-0.765863	0.281691	-0.721818	-0.560022	-0.437155	-0.598289	-0.642963	-0.376342	-0.838915	-0.386565	-0.61226	-0.787079	-0.114566	-0.719315	-0.319093	-0.753116	0.191847	-0.121925	-0.0808559	0.615024	-0.394667	-0.00752634	-0.525172	0.0651127	0.662301	0.474771	0.565625
-0.52	0.117888	0.0022105	0.00513012	0.0486648	0.00238667	0.0402569	0.152116	0.000278429	-0.0266259		-0.52	0.815526	0.729266	-0.202035	-0.741317	0.317227	-0.732176	-0.664614	-0.435382	-0.550817	-0.665535	-0.395125	-0.635017	-0.44184	-0.592921	-0.712546	-0.0928978	-0.80607	-0.304216	-0.770085	0.157709	-0.164465	-0.0638104	0.656235	-0.389786	-0.040333	-0.489965	0.0336873	0.59454	0.495089	0.570568
-0.51	0.118553	0.00224688	-0.00970085	0.0490029	0.00272014	0.0340359	0.152271	-9.53717e-05	-0.0248591		-0.51	0.853693	0.756845	-0.242781	-0.731484	0.324407	-0.712343	-0.704636	-0.433535	-0.526569	-0.614578	-0.386398	-0.657809	-0.4474	-0.539428	-0.632172	-0.0872234	-0.840646	-0.374793	-0.756464	0.308046	-0.147026	-0.0227989	0.708451	-0.426195	-0.0494047	-0.47723	0.0490948	0.558383	0.484963	0.603737
-0.5	0.117497	0.00226877	-0.0234232	0.0487774	0.00239041	0.029977	0.1519	-0.00025279	-0.0217279		-0.5	0.922784	0.751164	-0.20832	-0.719591	0.343706	-0.772791	-0.688233	-0.445666	-0.487573	-0.579862	-0.487607	-0.665978	-0.413936	-0.498303	-0.603579	-0.0883375	-0.925308	-0.443721	-0.678005	0.336338	-0.140561	-0.0550471	0.697784	-0.41014	0.0506545	-0.488278	0.0476721	0.540416	0.514907	0.643437
-0.49	0.117668	0.00164696	-0.0260487	0.0476014	0.00223359	0.0275017	0.152934	-1.27428e-05	-0.0160681		-0.49	0.913128	0.76016	-0.231631	-0.701087	0.319316	-0.788002	-0.708487	-0.442302	-0.452677	-0.525122	-0.614185	-0.556862	-0.513161	-0.475684	-0.563753	-0.0973579	-0.921329	-0.429031	-0.655358	0.409431	-0.107731	-0.0196405	0.747058	-0.39376	0.0160986	-0.477622	0.0687059	0.496002	0.599595	0.679063
-0.48	0.117828	0.00131164	-0.0257471	0.0465224	0.00209734	0.0228907	0.153926	0.00015575	-0.00554325		-0.48	0.888102	0.768506	-0.262426	-0.692203	0.3595	-0.760331	-0.683897	-0.415236	-0.417976	-0.481963	-0.650733	-0.448778	-0.528479	-0.435522	-0.610832	-0.109922	-0.702767	-0.449817	-0.702132	0.445108	-0.136631	-0.0596432	0.811371	-0.362201	0.0562077	-0.459647	0.114177	0.472846	0.582026	0.715826
-0.47	0.11761	0.000986633	-0.0227463	0.0463074	0.00131961	0.0130151	0.1546	-6.67552e-05	0.00605563		-0.47	0.840371	0.768801	-0.288892	-0.694364	0.294529	-0.795921	-0.655262	-0.395736	-0.378796	-0.405377	-0.680743	-0.559366	-0.49672	-0.384067	-0.5985	-0.122754	-0.601074	-0.437205	-0.656854	0.691917	-0.194564	-0.14211	0.829654	-0.321317	0.100647	-0.475356	0.117193	0.430028	0.578	0.74617
-0.46	0.117215	0.000914493	-0.0188204	0.0454583	0.00172842	0.00727383	0.155156	0.00029813	0.015242		-0.46	0.797141	0.736235	-0.323667	-0.699337	0.272641	-0.830837	-0.607235	-0.393207	-0.330186	-0.371741	-0.650467	-0.450575	-0.50923	-0.335594	-0.632394	-0.139907	-0.546121	-0.43257	-0.659346	0.572789	-0.18879	-0.184304	0.868221	-0.264254	0.213564	-0.483894	0.134809	0.372649	0.597244	0.745839
-0.45	0.117426	0.00114908	-0.01432	0.0453973	0.00173241	-0.00109015	0.15549	-0.000187646	0.0252108		-0.45	0.740911	0.743646	-0.34068	-0.692472	0.345275	-0.804581	-0.577548	-0.376536	-0.322516	-0.364747	-0.566533	-0.299374	-0.668478	-0.331767	-0.593191	-0.154459	-0.614422	-0.300956	-0.653146	0.66674	-0.2121	-0.219837	0.908886	-0.226114	0.235098	-0.484011	0.137427	0.320443	0.627197	0.748749
-0.44	0.117013	0.0019248	-0.0131027	0.044928	0.00209807	-0.00509352	0.155439	-0.00114887	0.0335126		-0.44	0.741075	0.730969	-0.356285	-0.700692	0.395495	-0.829495	-0.603809	-0.335112	-0.307394	-0.296299	-0.522178	-0.213727	-0.655195	-0.297355	-0.614318	-0.132604	-0.590665	-0.292678	-0.634419	0.671344	-0.300554	-0.305723	0.986116	-0.214269	0.352057	-0.519029	0.121589	0.257795	0.605377	0.752488
-0.43	0.116097	0.00246252	-0.00749938	0.043165	0.00119733	-0.00426762	0.154739	-0.002012	0.0396081		-0.43	0.773411	0.73946	-0.343655	-0.700691	0.383808	-0.80427	-0.638831	-0.344287	-0.293211	-0.171807	-0.481914	-0.0978508	-0.674542	-0.267854	-0.547955	-0.126755	-0.769779	-0.286054	-0.596731	0.621816	-0.30968	-0.337893	0.939088	-0.192978	0.450229	-0.509637	0.127562	0.180589	0.620966	0.745039
-0.42	0.114906	0.00273661	-0.00526591	0.043154	0.00158615	-0.00321864	0.154545	-0.00166717	0.0402042		-0.42	0.808662	0.759483	-0.340497	-0.693655	0.394717	-0.825964	-0.600057	-0.334717	-0.31253	-0.107216	-0.437281	-0.0110972	-0.74962	-0.266975	-0.584382	-0.114776	-0.806828	-0.272351	-0.59544	0.588195	-0.24724	-0.26591	0.982464	-0.167686	0.453711	-0.492989	0.14143	0.140203	0.748502	0.743298
-0.41	0.114097	0.00258763	-0.000525804	0.0416369	0.00132955	-0.00195796	0.154845	-0.00115386	0.0395366		-0.41	0.876945	0.81891	-0.314955	-0.693372	0.429834	-0.794439	-0.654555	-0.31291	-0.335107	-0.0354448	-0.414498	0.0608238	-0.741299	-0.253225	-0.567291	-0.112479	-0.804561	-0.265288	-0.571335	0.795983	-0.272181	-0.215139	0.984789	-0.144095	0.413044	-0.461639	0.132056	0.103031	0.804332	0.755573
-0.4	0.11336	0.00177263	0.00906207	0.0412039	0.00150939	0.00116725	0.1551	-0.00073672	0.0314849		-0.4	0.911638	0.885221	-0.330447	-0.704019	0.347284	-0.810468	-0.664785	-0.313985	-0.304358	0.139111	-0.397701	0.0184494	-0.707424	-0.216582	-0.568823	-0.119096	-0.651869	-0.23915	-0.580262	0.714189	-0.257762	-0.11328	0.99751	-0.114093	0.411409	-0.470793	0.173165	0.0298783	0.827942	0.746088
-0.39	0.11233	0.00187065	0.0155151	0.0421447	0.00131198	0.000122562	0.155157	0.000575148	0.0219842		-0.39	0.978476	0.951862	-0.312193	-0.70499	0.297116	-0.803914	-0.597856	-0.3124	-0.26975	0.188489	-0.40037	-0.0833587	-0.674258	-0.231267	-0.584931	-0.140527	-0.633916	-0.219727	-0.539321	0.74597	-0.23541	0.00227665	1	-0.0439364	0.375615	-0.399597	0.176666	-0.0222973	0.900994	0.735856
-0.38	0.112321	0.00160103	0.0210274	0.0438638	0.00199033	-0.00465039	0.155189	0.00190699	0.00834975		-0.38	1	0.994191	-0.343098	-0.701236	0.253883	-0.840683	-0.549392	-0.288122	-0.262405	0.243398	-0.38407	-0.154589	-0.731111	-0.248298	-0.532223	-0.13558	-0.695253	-0.24122	-0.547858	0.707133	-0.233857	0.0985183	0.999624	-0.00867725	0.393698	-0.334987	0.169553	-0.055881	0.978259	0.721673
-0.37	0.112375	0.00139038	0.0279126	0.0421156	0.0021836	-0.00675439	0.155622	0.00161578	-0.00361058		-0.37	0.966359	1	-0.351637	-0.693868	0.21204	-0.814485	-0.580456	-0.269494	-0.240011	0.319618	-0.394616	-0.141314	-0.730416	-0.210366	-0.471288	-0.151712	-0.671236	-0.188128	-0.53983	0.696427	-0.266905	0.121198	0.97853	0.0445562	0.459763	-0.284395	0.173656	-0.0855705	0.954039	0.703728
-0.36	0.111887	0.00105111	0.0340916	0.0423734	0.00218513	-0.00835518	0.155561	0.00161556	-0.0147068		-0.36	0.914726	0.993468	-0.326683	-0.66518	0.136296	-0.851128	-0.542497	-0.266538	-0.205285	0.290677	-0.424872	-0.178773	-0.784325	-0.230696	-0.436173	-0.168973	-0.612192	-0.138678	-0.52354	0.594481	-0.24737	0.149904	0.936626	0.104486	0.402647	-0.228409	0.180891	-0.14081	1	0.68578
-0.35	0.112581	0.00160238	0.030162	0.0422456	0.00281376	-0.00605509	0.156005	0.00164547	-0.0182473		-0.35	0.853986	0.929303	-0.333354	-0.633438	0.0882471	-0.82843	-0.534079	-0.261738	-0.198918	0.143109	-0.401258	-0.128975	-0.762726	-0.246139	-0.416116	-0.190628	-0.629347	-0.189904	-0.524004	0.492807	-0.259727	0.174373	0.928779	0.155839	0.360671	-0.161161	0.180651	-0.161427	0.995375	0.684901
-0.34	0.112467	0.00111253	0.0299752	0.0409736	0.00325792	-0.00542428	0.156787	0.00143145	-0.0208263		-0.34	0.760639	0.877287	-0.32217	-0.597597	0.0643627	-0.832293	-0.573026	-0.276614	-0.20239	0.181499	-0.363874	-0.0352121	-0.791788	-0.23025	-0.391728	-0.207909	-0.692023	-0.200804	-0.551559	0.402823	-0.275595	0.163207	0.83644	0.211725	0.373193	-0.104952	0.168884	-0.196303	0.988719	0.676585
-0.33	0.11132	0.00145103	0.0227498	0.040593	0.00299906	-0.000387888	0.15698	0.000971544	-0.0193504		-0.33	0.680517	0.829899	-0.334474	-0.543635	0.0101257	-0.847822	-0.593158	-0.253067	-0.17566	0.195562	-0.386868	-0.060616	-0.740392	-0.219608	-0.423951	-0.203345	-0.526202	-0.0513172	-0.49878	0.516807	-0.230828	0.218699	0.874549	0.292301	0.330971	-0.0817717	0.200457	-0.210661	0.942967	0.676263
-0.32	0.110332	0.00158138	0.015891	0.0414658	0.00224777	0.000738151	0.157062	0.000990261	-0.0148842		-0.32	0.669724	0.835504	-0.384808	-0.480628	-0.0511384	-0.823678	-0.607215	-0.258571	-0.16068	0.212651	-0.354184	-0.0104901	-0.687444	-0.253899	-0.369265	-0.206272	-0.417352	0.0685133	-0.48406	0.550181	-0.165363	0.289275	0.846372	0.343759	0.265324	-0.062385	0.212025	-0.246355	0.934641	0.682061
-0.31	0.109939	0.00202697	0.00946303	0.0436495	0.00276539	0.00370739	0.157191	0.000205974	-0.0086681		-0.31	0.62879	0.836208	-0.429499	-0.417379	-0.0795589	-0.83763	-0.672233	-0.261034	-0.165256	0.285893	-0.335556	-0.0911828	-0.686121	-0.270423	-0.401502	-0.204691	-0.515135	0.157018	-0.499347	0.617858	-0.140645	0.342049	0.844498	0.38758	0.316348	-0.0241399	0.187788	-0.234847	0.936038	0.673596
-0.3	0.107603	0.00231652	0.00805111	0.0434948	0.00255124	0.000158469	0.158077	-3.62127e-05	-0.00407734		-0.3	0.60957	0.824962	-0.445092	-0.349434	-0.0826729	-0.881452	-0.707831	-0.222696	-0.131919	0.436865	-0.370449	-0.195298	-0.610822	-0.203606	-0.420505	-0.19736	-0.497507	0.260618	-0.425776	0.795237	-0.0860717	0.432387	0.749666	0.453934	0.276761	-0.021061	0.168137	-0.25159	0.949177	0.6453
-0.29	0.106259	0.00250761	0.0023852	0.0464534	0.00240658	0.0066452	0.158875	0.000453925	0.00302203		-0.29	0.588412	0.810036	-0.546072	-0.262131	-0.0495711	-0.898178	-0.706668	-0.199941	-0.114434	0.475427	-0.386194	-0.275687	-0.631987	-0.176293	-0.380617	-0.195399	-0.348681	0.369236	-0.402743	0.783944	0.034119	0.506512	0.696444	0.500495	0.31336	0.0338056	0.171523	-0.246054	0.930017	0.626612
-0.28	0.105056	0.00221821	0.00422288	0.0465866	0.00233418	0.0101611	0.160332	-9.78707e-05	0.011669		-0.28	0.558488	0.792262	-0.568476	-0.177671	0.0211907	-0.928316	-0.785294	-0.17369	-0.0908607	0.447167	-0.340806	-0.274463	-0.583556	-0.124508	-0.384854	-0.202073	-0.300001	0.434288	-0.431041	0.722227	0.029473	0.551404	0.566385	0.547707	0.269211	0.0678016	0.137982	-0.272326	0.922772	0.596682
-0.27	0.106246	0.00245857	0.00484591	0.0483857	0.00302513	0.0143103	0.16073	0.000442412	0.0163017		-0.27	0.51564	0.72884	-0.541863	-0.0999293	0.0909251	-0.977744	-0.846208	-0.139834	-0.0783559	0.4296	-0.336402	-0.325421	-0.647958	-0.082479	-0.428487	-0.208082	-0.272154	0.399496	-0.417161	0.592756	0.0181896	0.572023	0.438279	0.605938	0.277987	0.10472	0.164414	-0.238264	0.888888	0.559068
-0.26	0.105744	0.00229695	0.00593247	0.0483991	0.00328495	0.01807	0.161889	0.000574196	0.0212744		-0.26	0.494488	0.684648	-0.581046	-0.0269958	0.107546	-0.974574	-0.826266	-0.102504	-0.0270895	0.327242	-0.333826	-0.295489	-0.637434	-0.0441278	-0.356856	-0.214287	-0.134245	0.445295	-0.408601	0.475021	0.0733602	0.586997	0.350644	0.671137	0.224374	0.127363	0.172242	-0.243331	0.847793	0.531254
-0.25	0.105083	0.00190817	0.00534499	0.0495532	0.00329574	0.0261589	0.162797	0.00122133	0.0229333		-0.25	0.488124	0.685096	-0.604615	0.0411818	0.117953	-0.94465	-0.897621	-0.099736	-0.00806103	0.301274	-0.296017	-0.123441	-0.62272	-0.0744547	-0.339328	-0.198115	-0.0786472	0.485066	-0.459622	0.388391	0.133193	0.540587	0.330471	0.72544	0.342295	0.228015	0.186119	-0.250369	0.86776	0.518341
-0.24	0.105339	0.00153927	0.012626	0.0499911	0.00300027	0.0281646	0.1639	0.000235402	0.02497		-0.24	0.452384	0.694184	-0.557058	0.100932	0.0246274	-0.974032	-0.961873	-0.0688515	0.0396077	0.273973	-0.235061	-0.0871315	-0.59569	-0.0543783	-0.295299	-0.225034	-0.0288961	0.557833	-0.482471	0.517993	0.177553	0.489992	0.285532	0.761799	0.358184	0.250852	0.205783	-0.209475	0.745139	0.499519
-0.23	0.105487	0.00186962	0.0126789	0.0499355	0.00314828	0.0319391	0.164864	0.000827055	0.0242307		-0.23	0.432906	0.68881	-0.545835	0.140916	-0.0126849	-0.993582	-0.980206	-0.0317998	0.0995604	0.305202	-0.214322	-0.0955562	-0.575729	-0.0748462	-0.247524	-0.231213	-0.043788	0.624173	-0.465195	0.480193	0.256337	0.429751	0.308779	0.807435	0.419799	0.318161	0.242761	-0.19245	0.763872	0.489307
-0.22	0.1026	0.00188081	0.0119362	0.0510395	0.00308652	0.0366246	0.166892	0.000911518	0.0243315		-0.22	0.407021	0.697813	-0.604787	0.171417	0.00264237	-0.981106	-0.963812	0.000646226	0.17606	0.306234	-0.158651	-0.0679151	-0.495565	-0.076067	-0.15938	-0.218911	-0.0916356	0.756795	-0.462042	0.449685	0.357538	0.376625	0.292829	0.857233	0.541662	0.408218	0.24439	-0.23028	0.779132	0.485058
-0.21	0.101925	0.0020808	0.0081921	0.0519859	0.00240171	0.0362815	0.168549	0.00168243	0.0237766		-0.21	0.397301	0.706158	-0.586644	0.200013	0.0351961	-0.986798	-1	0.0257011	0.195546	0.380977	-0.12399	-0.0614267	-0.392975	-0.0372644	-0.112066	-0.196203	-0.125918	0.839345	-0.426274	0.512593	0.408501	0.264062	0.218169	0.898387	0.622585	0.483085	0.291722	-0.231578	0.75554	0.475544
-0.2	0.100614	0.00233728	0.00926277	0.0533017	0.00192568	0.0357411	0.169392	0.00192287	0.025445		-0.2	0.36693	0.696889	-0.603415	0.229658	0.060241	-1	-0.969959	0.0518567	0.235786	0.300972	-0.113089	-0.155213	-0.462601	0.0472059	0.00608719	-0.170269	-0.163707	0.861958	-0.459995	0.512058	0.483978	0.192068	0.207976	0.950114	0.652754	0.542449	0.31892	-0.208254	0.688076	0.462275
-0.19	0.0991509	0.00298322	0.00200873	0.0533408	0.00270737	0.0350008	0.169887	0.002388	0.0261506		-0.19	0.373049	0.662538	-0.610075	0.241367	0.141008	-0.961154	-0.984159	0.0907575	0.264468	0.209705	-0.05166	-0.191703	-0.35716	0.0739232	0.0212588	-0.138732	-0.218393	0.739538	-0.438871	0.404602	0.492812	0.124261	0.181672	0.978292	0.676717	0.625917	0.315948	-0.20751	0.789154	0.453856
-0.18	0.0988683	0.0033231	-0.00264117	0.055075	0.00240035	0.0316479	0.17023	0.00241229	0.0266788		-0.18	0.366597	0.646593	-0.59733	0.249848	0.170693	-0.893054	-0.890931	0.0748277	0.258587	0.223753	0.0409969	-0.212229	-0.344419	0.0712981	0.0473931	-0.13885	-0.229861	0.746616	-0.424919	0.339218	0.53875	0.0981164	0.168146	0.99935	0.76111	0.66762	0.30247	-0.198501	0.705541	0.43281
-0.17	0.0982072	0.00316917	-0.00389491	0.0553406	0.00240195	0.028169	0.170711	0.0018148	0.0286967		-0.17	0.361805	0.639194	-0.559561	0.250794	0.107836	-0.786277	-0.757497	0.0956036	0.237756	0.17304	0.0725006	-0.197562	-0.305351	0.0943171	0.0407359	-0.101769	-0.178262	0.651263	-0.418311	0.439692	0.518523	0.0503371	0.134797	1	0.716918	0.73384	0.342199	-0.129852	0.663814	0.413037
-0.16	0.0973108	0.00340472	-0.000289264	0.0548278	0.00283691	0.0226921	0.17034	0.00207061	0.0314487		-0.16	0.345133	0.623664	-0.594511	0.252696	0.0730376	-0.706268	-0.644978	0.127678	0.263414	0.155424	0.132238	-0.154615	-0.311031	0.12231	0.0356827	-0.110525	-0.118039	0.603439	-0.443112	0.386869	0.484719	0.0980564	0.19372	0.99301	0.740028	0.844528	0.329957	-0.0997976	0.638529	0.395176
-0.15	0.0974516	0.00327696	0.00274442	0.0534891	0.00301369	0.0159269	0.170805	0.00166299	0.0384322		-0.15	0.357582	0.592916	-0.600396	0.233392	0.0480647	-0.634152	-0.578002	0.140984	0.296662	0.169423	0.205312	-0.161972	-0.273562	0.122965	0.0388846	-0.117634	-0.122983	0.512554	-0.398663	0.350323	0.488422	0.149117	0.159462	0.94856	0.695304	0.876578	0.346399	-0.0601068	0.656163	0.379791
-0.14	0.0969094	0.00229619	0.00828808	0.0529684	0.00194604	0.00575484	0.171239	0.0012241	0.0461089		-0.14	0.335081	0.592902	-0.592383	0.206494	0.0146567	-0.508154	-0.369312	0.143459	0.317817	0.135678	0.186179	-0.0179347	-0.237089	0.162078	0.0092429	-0.0862589	-0.0960677	0.626422	-0.355246	0.392375	0.45415	0.174553	0.182751	0.936348	0.674693	0.940603	0.394465	-0.0603495	0.633242	0.35226
-0.13	0.0953421	0.00191935	0.01741	0.0530968	0.00273459	-0.00545823	0.171527	0.0016817	0.0514531		-0.13	0.326762	0.586896	-0.626302	0.180749	0.0169569	-0.418913	-0.277475	0.162376	0.346329	0.110432	0.192333	0.186912	-0.134619	0.195333	0.0167503	-0.0710909	-0.0729014	0.572665	-0.359281	0.556926	0.415312	0.104344	0.0755075	0.92059	0.624095	1	0.460578	-0.0554432	0.622834	0.337137
-0.12	0.0961524	0.00227292	0.023209	0.0521713	0.00253076	-0.0138431	0.171622	0.00177653	0.0528198		-0.12	0.346737	0.58427	-0.643141	0.147818	0.0259447	-0.342583	-0.212772	0.175551	0.371717	0.118592	0.206877	0.224008	-0.188574	0.216204	-0.00406811	-0.0989712	-0.043389	0.601637	-0.404255	0.513886	0.468328	0.0868898	0.0941357	0.899083	0.631782	0.965754	0.492135	-0.0674383	0.528997	0.319565
-0.11	0.0947822	0.00133325	0.0300242	0.0514653	0.00221646	-0.0273273	0.171634	0.00120315	0.0429578		-0.11	0.359879	0.561225	-0.613057	0.0645329	-0.0187613	-0.230044	-0.135929	0.189318	0.380665	0.0434746	0.225481	0.26724	-0.152384	0.213385	0.00551253	-0.0630738	0.0413122	0.615477	-0.385938	0.517567	0.595191	0.00615346	0.0789688	0.858083	0.634658	0.878286	0.478789	-0.0638912	0.471789	0.237221
-0.1	0.0948489	0.00144267	0.0306504	0.0515816	0.00186918	-0.044758	0.170982	0.000794671	0.0215878		-0.1	0.343114	0.549199	-0.557121	-0.0104425	-0.0251808	-0.00103562	-0.0539192	0.233025	0.373263	-0.0279361	0.218558	0.398896	-0.0883759	0.194901	-0.0377833	-0.0564371	-0.0167709	0.680411	-0.319468	0.662216	0.557225	-0.084005	0.0305826	0.749971	0.627034	0.918969	0.430609	-0.0447422	0.382299	0.160316
-0.09	0.0947029	0.00195798	0.0239617	0.0516811	0.00232292	-0.0654857	0.170696	0.000709913	-0.00749858		-0.09	0.338119	0.481602	-0.585117	-0.0919226	-0.0569126	0.174998	-0.0574631	0.290266	0.367017	0.0504855	0.248402	0.421337	-0.120071	0.21786	-0.0371931	-0.0459366	-0.114606	0.697723	-0.279762	0.645072	0.620575	-0.110925	-0.015295	0.675129	0.699501	0.864031	0.38566	-0.0189983	0.334952	0.0919072
-0.08	0.094779	0.00176236	0.00450561	0.0497244	0.00231251	-0.0910378	0.17094	0.00075751	-0.0461359		-0.08	0.274022	0.401771	-0.530655	-0.160527	-0.0515287	0.347639	-0.0934676	0.344507	0.34121	-0.0317633	0.220857	0.36967	-0.154375	0.292538	-0.110466	-0.0388612	-0.114065	0.601243	-0.278585	0.606521	0.638276	-0.0726502	0.0250574	0.579808	0.602025	0.774693	0.336889	0.0264998	0.351855	0.00697199
-0.07	0.0938773	0.00138468	-0.0305557	0.0495164	0.00228571	-0.124497	0.170356	0.000935097	-0.0899326		-0.07	0.148032	0.278869	-0.526723	-0.232841	-0.0714413	0.395552	-0.0256561	0.393334	0.359728	-0.045729	0.228353	0.383925	-0.117658	0.345561	-0.136954	-0.0335048	-0.0533096	0.521939	-0.242786	0.679953	0.607511	-0.11001	0.0235713	0.504422	0.552409	0.73461	0.280545	0.0343539	0.421111	-0.105642
-0.06	0.095841	0.00169087	-0.0809207	0.0486821	0.00293158	-0.15507	0.17011	0.000778322	-0.126727		-0.06	0.00718739	0.204116	-0.520967	-0.27882	0.0792989	0.406513	0.00528167	0.45512	0.367147	-0.0660933	0.226962	0.342971	-0.173825	0.346828	-0.204786	-0.0336176	-0.122895	0.521606	-0.256255	0.791152	0.491109	-0.0637214	-0.0845356	0.424109	0.475635	0.67984	0.270724	0.0738997	0.440089	-0.141822
-0.05	0.0963663	0.00165481	-0.132808	0.0468598	0.00387813	-0.18468	0.16969	0.000931303	-0.156086		-0.05	-0.12425	0.0895569	-0.529694	-0.328092	0.112614	0.33247	0.0593823	0.494152	0.38524	-0.0358863	0.286653	0.360108	-0.14664	0.374682	-0.219604	-0.0381836	-0.0162708	0.435682	-0.275803	0.758275	0.493038	-0.0491835	-0.123371	0.420832	0.434741	0.548193	0.277583	0.0526581	0.492082	-0.193185
-0.04	0.0977958	0.00143082	-0.175288	0.0446034	0.00424625	-0.20333	0.168378	0.000944588	-0.172765		-0.04	-0.242733	0.0321248	-0.474075	-0.366038	0.213922	0.210837	0.081197	0.549495	0.373651	-0.107304	0.339424	0.398588	-0.101647	0.328358	-0.182879	-0.0655727	0.204478	0.360822	-0.301245	0.775222	0.482373	-0.0299275	-0.151037	0.386573	0.301539	0.506362	0.269454	0.0678223	0.557335	-0.254605
-0.03	0.0993107	0.00187842	-0.192618	0.0437221	0.00426346	-0.19798	0.16678	0.000726897	-0.164916		-0.03	-0.256851	0.023461	-0.453256	-0.413552	0.166439	0.0981541	0.105747	0.5773	0.364629	-0.0994293	0.396524	0.368282	-0.142843	0.281074	-0.0979894	-0.0820437	0.249269	0.454236	-0.250413	0.793489	0.518296	-0.0194113	-0.191615	0.341656	0.272823	0.494858	0.204416	0.0948877	0.523544	-0.304758
-0.02	0.100226	0.00218264	-0.175002	0.0417965	0.004559	-0.161928	0.165916	0.000681684	-0.134835		-0.02	-0.269255	0.024104	-0.390567	-0.447064	0.244432	0.101123	0.0507671	0.632822	0.339469	-0.127883	0.438847	0.485193	-0.0682247	0.266427	0.00934836	-0.0902885	0.352887	0.566692	-0.176408	0.776242	0.508023	0.11202	-0.244548	0.290461	0.256231	0.463574	0.107824	0.111467	0.520442	-0.312741
-0.01	0.0995923	0.00221596	-0.116192	0.040927	0.00387013	-0.0987604	0.164118	0.0011934	-0.0819126		-0.01	-0.289201	-0.0188086	-0.31422	-0.482882	0.1914	0.137229	0.0467044	0.657898	0.321989	-0.082145	0.489861	0.629103	-0.0234644	0.312804	0.0944423	-0.116376	0.531462	0.560679	-0.114025	0.654756	0.614641	0.141726	-0.224531	0.261432	0.235069	0.429236	0.0525641	0.0905537	0.481806	-0.342622
0	0.0993337	0.00203889	-0.00571891	0.041071	0.00358649	0.00835742	0.162587	0.00131471	-0.00632802		0	-0.29894	-0.014648	-0.254612	-0.516415	0.20141	0.132254	0.0117946	0.715885	0.311499	-0.0906795	0.501834	0.679062	-0.0350133	0.324345	0.171308	-0.135951	0.739986	0.627127	-0.0744862	0.591792	0.67169	0.147614	-0.201387	0.213386	0.188582	0.422664	-0.00878002	0.109418	0.442616	-0.358492
0.01	0.0992478	0.00228469	0.177792	0.040561	0.00403582	0.194834	0.160529	0.0015936	0.166138		0.01	-0.313683	-0.00907996	-0.194593	-0.541986	0.195878	0.180493	-0.00404695	0.732903	0.320852	-0.0417777	0.495576	0.822599	-0.0224487	0.347845	0.231539	-0.141148	0.641912	0.621923	0.0173525	0.550628	0.655437	0.200327	-0.228306	0.187705	0.217818	0.38748	-0.0603177	0.0791964	0.337214	-0.363343
0.02	0.0985391	0.0019649	0.392245	0.0404811	0.00339177	0.422475	0.15886	0.00142504	0.40618		0.02	-0.389858	-0.0373192	-0.126826	-0.574818	0.294694	0.234649	0.0382209	0.800831	0.346983	-0.0739636	0.53565	0.895566	0.0674123	0.410526	0.296047	-0.144175	0.668894	0.636956	0.0472274	0.589236	0.621096	0.26142	-0.257808	0.151795	0.223019	0.352992	-0.118692	0.0279315	0.346532	-0.369437
0.03	0.0997117	0.00220321	0.613056	0.0392661	0.00304928	0.652287	0.157457	0.00190742	0.646127		0.03	-0.400686	-0.0800388	-0.0543461	-0.60328	0.290422	0.23861	0.0569877	0.81428	0.394841	-0.133565	0.506039	0.867306	0.0957966	0.41631	0.270314	-0.148024	0.600598	0.59556	0.0724159	0.565248	0.626849	0.251319	-0.329662	0.118827	0.222974	0.34611	-0.136772	-0.0438654	0.263957	-0.389605
0.04	0.100572	0.0028397	0.839208	0.0394964	0.00310364	0.884667	0.158001	0.00138685	0.882293		0.04	-0.382069	-0.0794189	-0.00695385	-0.616598	0.256464	0.246839	0.102875	0.855087	0.425183	-0.16717	0.505562	0.843587	0.180668	0.459751	0.236034	-0.133818	0.585528	0.586433	0.136197	0.701192	0.521997	0.256255	-0.321218	0.0933412	0.300041	0.389756	-0.158374	-0.0886004	0.251802	-0.403764
0.05	0.101793	0.0036067	1.02173	0.0385132	0.00311955	1.09152	0.159939	0.000815918	1.10298		0.05	-0.385464	-0.0904669	0.099552	-0.617973	0.209093	0.239626	0.193868	0.865785	0.422458	-0.209287	0.503205	0.798697	0.20657	0.498859	0.213218	-0.0991109	0.613512	0.612101	0.146202	0.719637	0.406611	0.356415	-0.370855	0.0886578	0.401263	0.423404	-0.211902	-0.152403	0.220478	-0.402137
0.06	0.102281	0.00350882	1.10842	0.0388865	0.0025748	1.19271	0.162986	0.00117231	1.14703		0.06	-0.374408	-0.119373	0.13402	-0.632703	0.153249	0.272756	0.268317	0.879731	0.429784	-0.2915	0.500164	0.731676	0.247385	0.565426	0.236585	-0.0935317	0.914926	0.738641	0.154073	0.725453	0.374901	0.372515	-0.391455	0.0685074	0.423121	0.495265	-0.260703	-0.214662	0.237868	-0.429008
0.07	0.104297	0.00360303	1.1581	0.039373	0.00303334	1.20839	0.166321	0.00103278	1.05225		0.07	-0.342159	-0.14684	0.205092	-0.629905	-0.0229036	0.298784	0.326251	0.873219	0.453851	-0.286705	0.497408	0.860931	0.288988	0.577759	0.292636	-0.0671014	0.937063	0.711044	0.173021	0.71661	0.320912	0.424728	-0.346778	0.0521916	0.548551	0.527818	-0.252459	-0.265259	0.21288	-0.435027
0.08	0.10279	0.00303043	1.19563	0.0405191	0.00328786	1.20163	0.169385	0.00096703	0.950081		0.08	-0.340276	-0.119688	0.29156	-0.633013	-0.0945019	0.281951	0.338305	0.907155	0.461649	-0.278153	0.529097	0.844068	0.35961	0.641584	0.34344	-0.0622916	1	0.735868	0.189357	0.788839	0.339991	0.407883	-0.262149	0.0418337	0.640539	0.633834	-0.288281	-0.29821	0.184208	-0.431612
0.09	0.102924	0.00263343	1.20806	0.0409545	0.00361863	1.16661	0.172794	0.00154605	0.838844		0.09	-0.353688	-0.153677	0.368343	-0.647865	-0.150212	0.26428	0.299798	0.919604	0.514122	-0.371465	0.534981	0.965032	0.409226	0.619165	0.452885	-0.0496899	0.906849	0.774154	0.198702	0.61106	0.284436	0.457966	-0.285867	0.0225546	0.678489	0.739754	-0.313435	-0.342541	0.189882	-0.438297
0.1	0.102522	0.00213463	1.22004	0.0406387	0.00369071	1.10972	0.176468	0.00153877	0.743416		0.1	-0.356262	-0.173948	0.402878	-0.65493	-0.145862	0.316489	0.256584	0.926805	0.520064	-0.391435	0.50341	1	0.502466	0.647745	0.560245	-0.0719177	0.694448	0.816411	0.229388	0.622709	0.280481	0.469275	-0.258726	0.0070332	0.741867	0.838278	-0.325121	-0.411156	0.180384	-0.460396
0.11	0.102987	0.00268565	1.25353	0.0401106	0.00445014	1.06468	0.181118	0.00138806	0.721042		0.11	-0.391385	-0.209136	0.49927	-0.65123	-0.175204	0.306437	0.201889	0.933549	0.554919	-0.360382	0.467512	0.927571	0.541494	0.656706	0.622341	-0.0819852	0.557047	0.835709	0.250746	0.691811	0.222819	0.490412	-0.229059	-0.0230898	0.780574	0.868732	-0.334273	-0.437415	0.127173	-0.465548
0.12	0.102191	0.00249418	1.27536	0.0398608	0.0045577	1.05827	0.185708	0.00142171	0.749265		0.12	-0.447119	-0.232817	0.56078	-0.646634	-0.158219	0.310159	0.204236	0.958677	0.603253	-0.38023	0.440655	0.816606	0.522349	0.681799	0.687625	-0.082314	0.655713	0.908551	0.291991	0.52174	0.209628	0.440837	-0.280405	-0.0108608	0.824123	0.930342	-0.333449	-0.476477	0.0584129	-0.486758
0.13	0.103428	0.00231072	1.27201	0.0398128	0.00422163	1.06946	0.190642	0.00159458	0.772702		0.13	-0.467431	-0.285154	0.645894	-0.637616	-0.160195	0.377402	0.240723	0.941386	0.619895	-0.362452	0.405631	0.823118	0.44046	0.694165	0.785138	-0.0594547	0.535037	0.990654	0.303943	0.373305	0.107632	0.465056	-0.301605	-0.0186341	0.83792	0.932555	-0.334273	-0.528172	0.021726	-0.501164
0.14	0.10395	0.0019145	1.25298	0.0394707	0.00441644	1.07131	0.19574	0.00170568	0.799837		0.14	-0.493071	-0.315569	0.675439	-0.60068	-0.158046	0.433787	0.296133	0.918872	0.585546	-0.327606	0.413306	0.757032	0.400719	0.723366	0.82172	-0.0691806	0.728642	1	0.338346	0.44821	0.155681	0.43519	-0.293542	-0.0209031	0.819342	0.920449	-0.363705	-0.559351	-0.048259	-0.513778
0.15	0.104717	0.00176703	1.22898	0.040036	0.00460895	1.08154	0.199428	0.0019068	0.826977		0.15	-0.511292	-0.340775	0.679091	-0.584625	-0.195389	0.463138	0.329919	0.952052	0.611755	-0.28497	0.457693	0.758671	0.348787	0.744596	0.83328	-0.0658985	0.866099	0.99147	0.355689	0.29807	0.166952	0.412866	-0.290996	-0.0253611	0.730761	0.875166	-0.362943	-0.568774	-0.126366	-0.513593
0.16	0.104904	0.000760337	1.19976	0.0403666	0.00475746	1.10986	0.202046	0.0018743	0.85331		0.16	-0.503078	-0.347555	0.690433	-0.553412	-0.190415	0.518258	0.460221	0.970113	0.614601	-0.327966	0.507771	0.909327	0.252006	0.797489	0.827448	-0.0326918	0.823095	0.937038	0.375338	0.213994	0.163568	0.390859	-0.306793	-0.0046792	0.645542	0.836093	-0.40339	-0.586027	-0.19172	-0.52078
0.17	0.106153	0.000291549	1.17138	0.0387532	0.00487126	1.14472	0.204897	0.00232997	0.868874		0.17	-0.49147	-0.349723	0.726941	-0.515065	-0.191828	0.54482	0.438878	0.967646	0.581568	-0.330937	0.53354	0.894265	0.223002	0.84175	0.834984	-0.0400058	0.770176	0.877725	0.397875	0.24824	0.146759	0.360467	-0.247237	0.00216304	0.585761	0.897746	-0.474441	-0.635681	-0.191719	-0.521417
0.18	0.106396	0.00104188	1.14759	0.0389641	0.00523325	1.17329	0.208161	0.00216121	0.869747		0.18	-0.531136	-0.358878	0.704417	-0.468418	-0.161234	0.536484	0.434712	0.946537	0.571873	-0.313152	0.576976	0.813557	0.23826	0.870626	0.816844	-0.0878105	0.851285	0.776253	0.438593	0.201271	0.124633	0.372921	-0.199582	0.0146322	0.544246	0.900617	-0.511483	-0.61254	-0.186143	-0.527475
0.19	0.106849	0.00147475	1.12797	0.0371858	0.00527381	1.20423	0.21056	0.00210784	0.860319		0.19	-0.551191	-0.377939	0.739051	-0.425282	-0.202058	0.541592	0.465311	0.960442	0.605981	-0.37744	0.596205	0.761964	0.195052	0.894984	0.881695	-0.0763943	0.740241	0.698063	0.427452	0.136312	0.0666631	0.363681	-0.211668	0.037605	0.501631	0.877719	-0.522327	-0.604383	-0.238568	-0.539051
0.2	0.10685	0.00180488	1.11756	0.0360812	0.00482836	1.20864	0.213835	0.00200918	0.82791		0.2	-0.555765	-0.366254	0.798069	-0.355985	-0.212159	0.552109	0.469467	0.946047	0.639904	-0.427901	0.56561	0.750228	0.150815	0.900261	0.944549	-0.0490101	0.56585	0.607303	0.453752	0.187605	0.0233355	0.361459	-0.183832	0.0710376	0.486366	0.861511	-0.531269	-0.595293	-0.241481	-0.561889
0.21	0.107712	0.00224659	1.11359	0.0355229	0.0046033	1.17326	0.21737	0.00230852	0.792039		0.21	-0.599998	-0.363699	0.817488	-0.296791	-0.243926	0.518467	0.394253	0.950818	0.659394	-0.439521	0.565464	0.460122	0.210082	0.921404	1	-0.0162529	0.554526	0.508263	0.438997	0.189932	0.0533787	0.365188	-0.170468	0.0703929	0.430026	0.89314	-0.479432	-0.597651	-0.198612	-0.569311
0.22	0.1068	0.00321677	1.10966	0.0358787	0.00424277	1.15346	0.221212	0.00218607	0.760647		0.22	-0.610357	-0.34469	0.824152	-0.237989	-0.213837	0.54657	0.477911	0.936521	0.702763	-0.498353	0.520531	0.356683	0.141537	0.957586	0.967563	0.039977	0.595589	0.453136	0.432146	0.12475	0.0716827	0.405325	-0.183035	0.0854761	0.268401	0.804056	-0.405407	-0.555257	-0.240526	-0.58405
0.23	0.106367	0.00351873	1.10607	0.035274	0.00449618	1.14269	0.224034	0.0025934	0.735091		0.23	-0.581866	-0.333635	0.857891	-0.170692	-0.217812	0.613354	0.434005	0.980098	0.71942	-0.472369	0.535751	0.470584	0.0918845	0.984428	0.954638	0.131108	0.539352	0.40619	0.422705	0.199763	0.0999081	0.416064	-0.213998	0.108472	0.164755	0.766298	-0.355698	-0.552413	-0.28053	-0.588469
0.24	0.106211	0.00434808	1.10638	0.0372362	0.00517274	1.1319	0.227594	0.00224069	0.716215		0.24	-0.532125	-0.309468	0.873459	-0.0883006	-0.162567	0.665485	0.400663	0.989628	0.730309	-0.392515	0.496719	0.478717	0.0853056	0.992291	0.937153	0.207021	0.525596	0.430442	0.43167	0.21876	0.120403	0.484149	-0.170122	0.129776	0.0933982	0.76937	-0.320874	-0.580816	-0.257736	-0.593316
0.25	0.106755	0.00451281	1.09755	0.0370462	0.0059577	1.12723	0.231521	0.00287583	0.71507		0.25	-0.513226	-0.328456	0.878952	-0.0039503	-0.143216	0.654031	0.372842	1	0.755013	-0.405848	0.46535	0.397814	0.0529473	1	0.906538	0.256724	0.652161	0.422942	0.436123	0.156561	0.162826	0.492906	-0.171674	0.142825	-0.0194509	0.790185	-0.26422	-0.586	-0.193858	-0.58975
0.26	0.106135	0.00527687	1.07273	0.0364154	0.00537951	1.15028	0.235724	0.00198208	0.719646		0.26	-0.445647	-0.33734	0.883121	0.0883884	-0.116184	0.683735	0.374425	0.973287	0.780713	-0.438104	0.441417	0.541109	-0.0326993	0.956283	0.925785	0.300814	0.64344	0.475992	0.403677	0.282039	0.167434	0.532754	-0.0844211	0.145945	0.0523884	0.78555	-0.250444	-0.558147	-0.230656	-0.594763
0.27	0.105556	0.00496786	1.03401	0.0361391	0.00560096	1.17074	0.238841	0.00143244	0.736425		0.27	-0.474678	-0.37533	0.90049	0.17111	-0.173383	0.651979	0.309204	0.976669	0.765645	-0.385018	0.472164	0.454888	-0.0208048	0.912039	0.920472	0.347563	0.648407	0.464756	0.411958	0.349836	0.177188	0.573964	-0.0349335	0.135667	0.123911	0.806532	-0.278407	-0.570996	-0.281543	-0.588901
0.28	0.105413	0.00476999	0.992599	0.03485	0.00509044	1.20033	0.243293	0.00125628	0.763541		0.28	-0.465549	-0.405991	0.905734	0.252666	-0.2106	0.569485	0.335516	0.935021	0.797501	-0.413841	0.446919	0.348085	-0.0664495	0.885574	0.960526	0.394891	0.809251	0.458521	0.386496	0.402396	0.141209	0.624398	-0.00282094	0.135735	0.137417	0.852278	-0.286361	-0.555861	-0.214629	-0.593116
0.29	0.1049	0.00397699	0.946026	0.0318828	0.00378408	1.24333	0.247426	0.00148079	0.797628		0.29	-0.486689	-0.420415	0.926919	0.322181	-0.271156	0.512607	0.354407	0.882983	0.812167	-0.443569	0.424192	0.25851	-0.0724235	0.888637	0.936705	0.442762	0.726753	0.4649	0.357693	0.442675	0.115472	0.620603	0.0032473	0.134242	0.174435	0.819768	-0.273412	-0.487561	-0.223893	-0.588845
0.3	0.102771	0.00420845	0.899955	0.0327773	0.00302569	1.28046	0.25054	0.00159908	0.820104		0.3	-0.502626	-0.445795	0.939752	0.386319	-0.334347	0.488819	0.375119	0.845592	0.79033	-0.456057	0.404467	0.215421	-0.0728356	0.847801	0.875033	0.485193	0.836542	0.464198	0.296778	0.541	0.0840552	0.603286	0.00642014	0.1472	0.222631	0.756181	-0.248444	-0.437777	-0.325622	-0.580735
0.31	0.0999872	0.00377182	0.858706	0.0331227	0.00330136	1.26742	0.253784	0.00205301	0.838771		0.31	-0.546453	-0.474791	0.997607	0.459763	-0.35945	0.514279	0.39014	0.808114	0.765713	-0.418213	0.362385	0.177049	-0.084907	0.868139	0.756047	0.545739	0.797929	0.462015	0.327587	0.301265	0.0837483	0.565465	-0.0681043	0.164647	0.16897	0.778702	-0.261838	-0.426498	-0.349327	-0.562435
0.32	0.0978603	0.00306489	0.818831	0.033135	0.00315074	1.24917	0.256718	0.00225497	0.849934		0.32	-0.485253	-0.486663	0.96684	0.538882	-0.355365	0.543671	0.407024	0.762619	0.782075	-0.411622	0.35812	0.248046	-0.0281716	0.836816	0.726513	0.587286	0.742622	0.498051	0.305053	0.32337	0.112304	0.474845	-0.0730355	0.193142	0.0922648	0.759741	-0.215666	-0.423147	-0.274226	-0.559374
0.33	0.0949599	0.00186608	0.773619	0.0351737	0.00414951	1.2246	0.258269	0.00159949	0.856508		0.33	-0.469971	-0.449638	0.932834	0.614314	-0.382511	0.557233	0.441853	0.766503	0.739292	-0.393244	0.315993	0.129545	-0.0620903	0.77701	0.655391	0.637499	0.69306	0.541156	0.343799	0.175793	0.163984	0.392731	-0.0786421	0.227277	0.0529655	0.683421	-0.204119	-0.408959	-0.330245	-0.562379
0.34	0.0918149	0.00119559	0.724803	0.0365279	0.00494584	1.18821	0.259045	0.00172408	0.853974		0.34	-0.454186	-0.471908	0.950469	0.694321	-0.355516	0.494867	0.420928	0.76428	0.662111	-0.297187	0.287189	0.175271	-0.038516	0.762445	0.603619	0.65846	0.676246	0.559654	0.349683	0.11753	0.203541	0.305921	-0.0485041	0.23596	0.023826	0.662747	-0.171059	-0.437779	-0.340258	-0.555381
0.35	0.0897695	0.000641742	0.666833	0.0353714	0.00497361	1.15265	0.259511	0.00161519	0.858174		0.35	-0.453173	-0.485908	0.963722	0.750647	-0.326951	0.500568	0.397056	0.730079	0.666542	-0.244556	0.276091	0.167594	0.00100859	0.763089	0.567779	0.702896	0.494628	0.501331	0.423722	0.057078	0.211556	0.276122	-0.0181098	0.248	0.00373798	0.648811	-0.202456	-0.464011	-0.303883	-0.556259
0.36	0.0879826	0.000307505	0.602779	0.0360304	0.00580015	1.12375	0.260332	0.00142689	0.866568		0.36	-0.447789	-0.481076	0.957508	0.777839	-0.351395	0.392331	0.331298	0.721209	0.649848	-0.234332	0.275613	0.0753019	0.0114978	0.723951	0.610734	0.725524	0.637834	0.412269	0.402029	0.127177	0.198796	0.253865	0.040295	0.28808	-0.0259853	0.542899	-0.162567	-0.473243	-0.270919	-0.567636
0.37	0.0867099	0.000426577	0.539892	0.0361479	0.00586217	1.09689	0.260282	0.00161291	0.875026		0.37	-0.492168	-0.476147	0.978384	0.80293	-0.402994	0.333368	0.272676	0.704763	0.640394	-0.183292	0.222929	-0.0325323	-0.0192282	0.695767	0.635862	0.781404	0.659756	0.332455	0.382842	0.0953927	0.174533	0.271442	0.0475665	0.31375	0.0505383	0.497364	-0.158102	-0.448915	-0.288878	-0.562766
0.38	0.0852256	0.000864848	0.477519	0.0338391	0.00588815	1.07133	0.260951	0.00175039	0.871698		0.38	-0.506224	-0.517347	0.994782	0.826568	-0.421849	0.279365	0.200655	0.633796	0.637428	-0.121647	0.202369	0.0410517	0.0426599	0.724191	0.611236	0.827916	0.657673	0.258795	0.415629	0.138986	0.167408	0.298741	0.0604187	0.306587	0.0718837	0.460715	-0.119368	-0.494581	-0.215658	-0.56168
0.39	0.0836917	0.00100017	0.417459	0.0336477	0.00581168	1.03828	0.261573	0.00175782	0.851382		0.39	-0.493939	-0.540135	1	0.840825	-0.473646	0.297882	0.166816	0.601688	0.670519	-0.132581	0.228898	0.0238063	-0.0496538	0.680759	0.604477	0.880601	0.830408	0.182607	0.398589	0.127642	0.171037	0.37512	0.0142297	0.320119	0.059059	0.406928	-0.12603	-0.467024	-0.201095	-0.556764
0.4	0.0821397	0.000775996	0.379021	0.0345432	0.00577741	0.998905	0.260893	0.00154333	0.800472		0.4	-0.463883	-0.507764	0.957418	0.856964	-0.518716	0.245936	0.13762	0.563119	0.61774	-0.136096	0.299882	-0.0708344	-0.107057	0.666007	0.615596	0.937368	0.966163	0.126806	0.363261	0.0256285	0.226307	0.435776	-0.0290311	0.319282	0.0910506	0.33972	-0.0831771	-0.451846	-0.174168	-0.560177
0.41	0.0811052	0.000403798	0.368231	0.0338183	0.00430334	0.969173	0.259051	0.00159664	0.724069		0.41	-0.444773	-0.511143	0.873602	0.870143	-0.535019	0.269517	0.159243	0.519891	0.613647	-0.0775455	0.288566	-0.128938	-0.124686	0.637939	0.567412	0.980217	0.820011	0.179715	0.386787	-0.0329644	0.243335	0.538097	-0.0484916	0.284606	0.117202	0.31513	-0.0495721	-0.471373	-0.186714	-0.559376
0.42	0.0787923	0.00049015	0.373291	0.0336942	0.00451768	0.933608	0.258581	0.00133452	0.634608		0.42	-0.413939	-0.5329	0.825865	0.880214	-0.510945	0.272143	0.184975	0.48477	0.58834	0.0333684	0.287796	-0.0787766	-0.117769	0.556613	0.511133	0.983185	0.861234	0.124405	0.486462	-0.0247168	0.259624	0.602613	-0.0792345	0.276498	0.101365	0.241423	-0.0234901	-0.447395	-0.168408	-0.567516
0.43	0.0781307	0.000172947	0.407683	0.0352287	0.00338582	0.905533	0.258624	0.00105278	0.5479		0.43	-0.421153	-0.53124	0.761483	0.877101	-0.513636	0.277659	0.214999	0.464063	0.558344	0.0293892	0.313885	-0.100168	-0.0866878	0.507391	0.479875	0.995677	0.773516	0.0443238	0.544315	-0.093663	0.253642	0.622665	-0.117757	0.261496	0.0707454	0.214925	-0.0208885	-0.36911	-0.212731	-0.577544
0.44	0.0769477	0.000544671	0.474498	0.0353453	0.00309878	0.899252	0.257378	0.000946745	0.469274		0.44	-0.451306	-0.514966	0.648941	0.858827	-0.508032	0.254557	0.22766	0.438903	0.551324	0.122514	0.283445	-0.0994719	-0.00543301	0.469245	0.40746	1	0.670136	-0.113916	0.685783	-0.106046	0.251775	0.603797	-0.122146	0.2562	0.0374697	0.208503	0.0143067	-0.345606	-0.155779	-0.587874
0.45	0.0751933	0.000695648	0.56078	0.0339985	0.00380896	0.907562	0.257617	0.00101447	0.411033		0.45	-0.487447	-0.536764	0.616683	0.840007	-0.507523	0.22139	0.224614	0.427622	0.549976	0.289178	0.205579	0.0232128	0.0235817	0.446728	0.40291	0.973502	0.614837	-0.104614	0.82046	-0.0346408	0.226348	0.572855	-0.127117	0.231864	-0.0471262	0.190679	0.0713587	-0.301347	-0.140958	-0.593747
0.46	0.0737733	0.000749783	0.665953	0.0344788	0.00440557	0.911102	0.257711	0.00116914	0.37435		0.46	-0.512467	-0.511335	0.595721	0.823545	-0.533493	0.182715	0.225407	0.40173	0.560417	0.321889	0.258613	0.146574	0.0719196	0.454865	0.355762	0.934475	0.58836	-0.194385	0.944164	0.00252114	0.211978	0.425109	-0.180855	0.216867	-0.0830038	0.111143	0.21122	-0.242626	-0.0583605	-0.600375
0.47	0.0731424	0.00077602	0.785461	0.0352095	0.0049487	0.9231	0.258671	0.00155632	0.3609		0.47	-0.528494	-0.506914	0.54663	0.790175	-0.567876	0.130414	0.172755	0.385521	0.53661	0.241426	0.266186	0.140827	0.089279	0.510827	0.307581	0.885314	0.402992	-0.243496	0.976525	-0.0815135	0.204884	0.37249	-0.255369	0.175256	-0.115204	0.131844	0.357452	-0.239009	-0.0423771	-0.621153
0.48	0.0709869	0.000859828	0.896105	0.0336687	0.00579606	0.943998	0.258496	0.00125919	0.373604		0.48	-0.515042	-0.527438	0.52548	0.75187	-0.566592	0.140194	0.0931533	0.379249	0.556156	0.2269	0.285007	0.161762	0.0438856	0.476902	0.267727	0.807499	0.46326	-0.230452	0.951256	-0.0163522	0.224557	0.34086	-0.270692	0.178444	-0.122991	0.0672907	0.535285	-0.22015	-0.0127223	-0.613985
0.49	0.0690006	1.79521e-05	0.976348	0.0331487	0.00661753	0.952694	0.259645	0.00107489	0.41611		0.49	-0.525819	-0.503798	0.50435	0.72512	-0.601898	0.119547	0.0263239	0.353079	0.572603	0.274585	0.288446	0.15531	0.0376635	0.490655	0.224294	0.728311	0.463742	-0.154882	0.961605	-0.0985483	0.186131	0.313618	-0.294514	0.150915	-0.110406	-0.0250737	0.702797	-0.229694	-0.0568473	-0.620998
0.5	0.0682766	1.65085e-05	1.01315	0.0331751	0.00687849	0.941917	0.259702	0.000954651	0.479127		0.5	-0.537323	-0.49376	0.466557	0.688681	-0.607737	0.0945088	0.0349007	0.259074	0.610163	0.229569	0.335233	0.12825	0.183985	0.473983	0.147684	0.682816	0.377667	-0.190188	0.891874	-0.11008	0.143182	0.289021	-0.356025	0.151269	-0.0766664	-0.0567372	0.799383	-0.191281	-0.0764378	-0.632479
0.51	0.0663747	9.33139e-05	0.994702	0.0323098	0.0076523	0.933872	0.260068	0.000634789	0.552624		0.51	-0.536805	-0.527429	0.442374	0.657796	-0.609737	0.0427826	0.000800803	0.188677	0.632508	0.276131	0.280124	0.108383	0.298338	0.428298	0.149274	0.622022	0.292084	-0.185751	0.825987	-0.0794846	0.135119	0.316216	-0.373729	0.160057	-0.0584504	-0.0503104	0.801907	-0.168702	-0.132782	-0.64389
0.52	0.0641445	0.000241421	0.927577	0.030689	0.00724229	0.914567	0.258503	0.000594884	0.619793		0.52	-0.552848	-0.530334	0.440796	0.62718	-0.583265	0.0189622	-0.0110456	0.0964253	0.67421	0.257987	0.307011	0.382317	0.408181	0.406036	0.141859	0.587005	0.328986	-0.223641	0.810951	-0.0127753	0.0467845	0.24595	-0.370302	0.151768	-0.0729318	-0.101485	0.793482	-0.13539	-0.13977	-0.644436
0.53	0.0625764	0.00018246	0.823909	0.0316744	0.00650682	0.872149	0.257141	0.0017325	0.670899		0.53	-0.582057	-0.512759	0.405289	0.592428	-0.666896	-0.0111456	-0.00816401	0.000710164	0.693676	0.265571	0.324823	0.418936	0.500073	0.402119	0.203557	0.547406	0.230376	-0.299416	0.770839	0.0946004	-0.0285377	0.155757	-0.374997	0.128647	0.0633972	-0.132804	0.762952	-0.0991943	-0.185942	-0.665517
0.54	0.061025	0.000596352	0.708478	0.0308884	0.00572947	0.836503	0.254447	0.0016309	0.702488		0.54	-0.587575	-0.531483	0.389603	0.550101	-0.675054	-0.0179788	0.0241048	-0.0757949	0.678059	0.257506	0.391985	0.455491	0.580798	0.383653	0.25342	0.503937	0.128197	-0.416362	0.700726	0.159009	0.00518205	0.11412	-0.351487	0.141289	0.0813458	-0.119358	0.711294	-0.102803	-0.267448	-0.678526
0.55	0.0589479	0.00038074	0.604532	0.0296503	0.00472888	0.819973	0.252966	0.00152824	0.705757		0.55	-0.565293	-0.560895	0.37757	0.5229	-0.711182	-0.000314281	0.0220422	-0.11516	0.664279	0.242892	0.374803	0.54158	0.598513	0.34745	0.339361	0.445884	0.0841867	-0.358807	0.726824	0.150196	-0.0297169	0.0577325	-0.282048	0.119306	0.194364	-0.114191	0.691033	-0.103886	-0.294061	-0.691323
0.56	0.0576063	0.000700966	0.513187	0.0290166	0.00428743	0.809404	0.250714	0.00194093	0.693276		0.56	-0.554044	-0.549446	0.328675	0.497038	-0.748712	0.00633517	0.0482545	-0.136598	0.647672	0.221739	0.396422	0.501188	0.612958	0.310404	0.284074	0.39411	0.203265	-0.374278	0.703893	0.131718	-0.0937676	0.0237494	-0.246461	0.0918417	0.227866	-0.125041	0.631699	-0.0975351	-0.335745	-0.695372
0.57	0.0572425	0.00082836	0.425147	0.0293788	0.00369213	0.802305	0.249257	0.00200489	0.67258		0.57	-0.553319	-0.567462	0.286804	0.475765	-0.764265	0.0305128	0.135345	-0.145009	0.652174	0.255773	0.367366	0.377762	0.623825	0.281626	0.279366	0.33237	0.261744	-0.220129	0.608234	0.106723	-0.0509204	0.0178145	-0.174988	0.120677	0.26608	-0.144767	0.592524	-0.0807246	-0.405395	-0.707841
0.58	0.0561794	0.00114451	0.345389	0.0278347	0.00384386	0.799276	0.247012	0.00126786	0.644018		0.58	-0.569825	-0.554451	0.26306	0.459883	-0.770642	0.0409358	0.233738	-0.158205	0.64468	0.349779	0.3455	0.427299	0.726212	0.233685	0.233766	0.300475	0.239604	-0.165482	0.631538	0.030993	-0.0224018	0.0281768	-0.226247	0.11408	0.121575	-0.127489	0.559032	-0.0818386	-0.382306	-0.712809
0.59	0.0551249	0.0010839	0.284211	0.0291586	0.00368047	0.787935	0.246787	0.00185315	0.610713		0.59	-0.570248	-0.543692	0.272907	0.449179	-0.814701	0.0533608	0.28837	-0.189217	0.681216	0.306583	0.335859	0.549531	0.769391	0.195767	0.197346	0.263149	0.191493	-0.128179	0.580079	-0.023323	-0.0382872	-0.0218228	-0.243994	0.107094	0.124388	-0.118034	0.517871	-0.039639	-0.337291	-0.718454
0.6	0.0548378	0.00112511	0.232626	0.0314635	0.00422449	0.760101	0.245704	0.00219234	0.59776		0.6	-0.60808	-0.503791	0.251489	0.451701	-0.835941	0.11755	0.275851	-0.181152	0.691971	0.357699	0.384567	0.58496	0.757491	0.154434	0.168959	0.207762	0.226098	-0.203007	0.518865	0.0336693	-0.0559446	0.0185939	-0.257214	0.0802428	0.045605	-0.119125	0.444464	-0.0448081	-0.328063	-0.712113
0.61	0.0542412	0.00138681	0.211494	0.0318658	0.00377309	0.721265	0.244816	0.00252651	0.598025		0.61	-0.584637	-0.495589	0.275687	0.445284	-0.844213	0.161754	0.269447	-0.188056	0.676953	0.454457	0.418785	0.717534	0.801651	0.135553	0.263487	0.168223	0.0898361	-0.214588	0.501059	0.0250756	-0.00928639	0.027588	-0.228675	0.0851879	-0.012953	-0.125691	0.448713	-0.0357222	-0.320126	-0.71907
0.62	0.0531709	0.00168229	0.246391	0.0299881	0.00351047	0.677659	0.243791	0.00259027	0.612187		0.62	-0.569188	-0.457613	0.268774	0.457254	-0.899639	0.219344	0.30177	-0.215849	0.669335	0.583273	0.406752	0.752834	0.823366	0.100415	0.243172	0.142288	0.0242271	-0.333665	0.523535	-0.0061781	-0.0256624	0.0548351	-0.262007	0.0415039	0.0179309	-0.129062	0.439825	-0.0193757	-0.284612	-0.700724
0.63	0.0525267	0.00186079	0.304307	0.0307087	0.00388182	0.62768	0.242322	0.00310665	0.634462		0.63	-0.552596	-0.492727	0.28016	0.482132	-0.962008	0.311765	0.292655	-0.228974	0.672242	0.621557	0.437705	0.681297	0.776038	0.116832	0.202326	0.113776	-0.0618964	-0.41426	0.467859	-0.0664044	-0.0189211	0.0516069	-0.215981	0.0351923	-0.0245029	-0.117568	0.430676	-0.0283025	-0.304746	-0.685273
0.64	0.0507948	0.00266894	0.37432	0.0302709	0.00359516	0.569923	0.240279	0.00272332	0.650251		0.64	-0.562174	-0.515838	0.216062	0.511911	-0.965536	0.410387	0.296602	-0.24614	0.661438	0.763108	0.425905	0.436263	0.787082	0.102879	0.145753	0.0869081	-0.046561	-0.404885	0.523954	-0.147237	-0.0572091	0.0852759	-0.218853	0.00739235	-0.0614821	-0.133139	0.446179	-0.00365938	-0.275955	-0.676064
0.65	0.0492763	0.00331293	0.456103	0.0302692	0.00297267	0.512467	0.238097	0.00215279	0.641423		0.65	-0.52682	-0.54911	0.162362	0.535186	-0.951215	0.447726	0.359213	-0.239244	0.631277	0.815765	0.408256	0.26362	0.718919	0.143804	0.0887129	0.0783301	-0.0866351	-0.385814	0.532921	-0.264636	-0.0710465	0.025831	-0.221264	0.0344857	-0.0943572	-0.197326	0.441738	0.0325952	-0.300579	-0.675766
0.66	0.0477705	0.00218278	0.526656	0.0316469	0.00308219	0.443174	0.236729	0.00211757	0.619124		0.66	-0.546038	-0.563591	0.11148	0.571552	-0.939041	0.580957	0.433867	-0.26586	0.64651	0.840033	0.378508	0.221072	0.602495	0.137589	-0.00854938	0.0570306	-0.0265899	-0.398823	0.565068	-0.401432	-0.149709	-0.0185334	-0.251991	0.0546516	-0.119997	-0.214221	0.381271	0.0623704	-0.274914	-0.66373
0.67	0.045268	0.00218608	0.54789	0.0352787	0.00389607	0.358869	0.235303	0.00232764	0.579728		0.67	-0.525228	-0.583132	0.0815583	0.599982	-0.945189	0.676137	0.387014	-0.27098	0.609227	0.867951	0.423602	0.178905	0.515248	0.141154	-0.0794451	0.024549	-0.0455018	-0.365406	0.672709	-0.538051	-0.168327	-0.0734511	-0.267663	0.0735921	-0.193194	-0.263318	0.335026	0.0466251	-0.321372	-0.664553
0.68	0.0449685	0.00227486	0.561395	0.0369289	0.00417933	0.272725	0.235229	0.0021781	0.539867		0.68	-0.487294	-0.563623	0.0427532	0.61721	-0.926122	0.706604	0.396929	-0.283276	0.591405	0.845883	0.392063	0.232761	0.557963	0.168382	-0.0891255	0.000351111	0.0483815	-0.290125	0.806245	-0.622194	-0.202515	-0.10254	-0.252725	0.0971737	-0.222493	-0.307638	0.263541	0.00656859	-0.29519	-0.670043
0.69	0.0448602	0.00172867	0.570563	0.0397219	0.00506165	0.20095	0.233498	0.00281357	0.502006		0.69	-0.448808	-0.536332	0.0109399	0.632709	-0.932922	0.759191	0.484407	-0.285	0.564762	0.81476	0.37027	0.296773	0.497967	0.139414	-0.14021	0.00223803	0.0368585	-0.251788	0.822306	-0.510363	-0.217918	-0.128558	-0.27028	0.110005	-0.266932	-0.337034	0.159223	-0.0143051	-0.306713	-0.662119
0.7	0.0440118	0.00170653	0.57413	0.0417126	0.00599275	0.140514	0.233453	0.00295935	0.465251		0.7	-0.434484	-0.533082	-0.00396194	0.647701	-0.968415	0.804659	0.522632	-0.31813	0.53315	0.878846	0.345198	0.347315	0.530229	0.104311	-0.190782	-0.0212299	0.0887917	-0.290386	0.887517	-0.492654	-0.182611	-0.146082	-0.282924	0.0881738	-0.371487	-0.286245	0.148339	-0.0630345	-0.289375	-0.657419
0.71	0.0435389	0.00311805	0.564313	0.0425143	0.0061324	0.120735	0.232731	0.00306778	0.427757		0.71	-0.430961	-0.527629	-0.00608942	0.657136	-0.972483	0.804271	0.55717	-0.314516	0.465447	0.938033	0.355968	0.279813	0.565713	0.124683	-0.253078	-0.03096	-0.0303685	-0.339956	0.956711	-0.482131	-0.142239	-0.193845	-0.257415	0.0608475	-0.376915	-0.266572	0.129899	-0.120862	-0.354133	-0.64628
0.72	0.0430938	0.00326235	0.544233	0.0429523	0.00556317	0.133	0.232271	0.00285174	0.39097		0.72	-0.453054	-0.515002	-0.0180067	0.668308	-0.994618	0.77199	0.545837	-0.335223	0.439798	0.931928	0.360702	0.193518	0.641738	0.129121	-0.288901	-0.0473957	-0.0590993	-0.461081	0.963779	-0.428186	-0.127309	-0.224942	-0.305704	0.0319102	-0.396482	-0.222322	0.0886505	-0.0950325	-0.29988	-0.642949
0.73	0.040786	0.00332298	0.510078	0.043669	0.00570259	0.170811	0.232057	0.00292274	0.356491		0.73	-0.447657	-0.514665	-0.0292234	0.685846	-0.948235	0.803648	0.448331	-0.358811	0.387272	0.989145	0.384544	0.187985	0.566787	0.116507	-0.390573	-0.0702713	-0.154657	-0.510895	0.944155	-0.484603	-0.154128	-0.277421	-0.263421	-0.0173253	-0.382747	-0.196188	0.0940997	-0.0343986	-0.356076	-0.637314
0.74	0.0396343	0.00382889	0.449203	0.0427482	0.00493753	0.225787	0.232842	0.00256539	0.338625		0.74	-0.45095	-0.518921	-0.0457106	0.706937	-0.939856	0.754226	0.341249	-0.366543	0.326159	1	0.393835	0.158611	0.593426	0.171149	-0.32421	-0.112361	-0.197156	-0.48418	0.987536	-0.582011	-0.100126	-0.315051	-0.228386	-0.0457729	-0.401436	-0.167787	0.122312	-0.0248903	-0.369689	-0.631717
0.75	0.0390025	0.00367496	0.388407	0.0409035	0.00380622	0.297149	0.23334	0.00304685	0.348919		0.75	-0.483651	-0.532985	-0.0554833	0.720068	-0.894931	0.745884	0.243351	-0.390531	0.290937	0.901427	0.422989	0.114402	0.60143	0.153619	-0.35552	-0.128464	-0.285188	-0.479972	1	-0.684983	-0.151673	-0.336997	-0.20548	-0.0660544	-0.357283	-0.214951	0.0662971	-0.00233186	-0.388371	-0.620923
0.76	0.0372409	0.00351582	0.350661	0.0410315	0.00374998	0.3623	0.233641	0.00231224	0.35817		0.76	-0.473439	-0.5298	-0.079357	0.73876	-0.900219	0.724897	0.0919956	-0.412313	0.251259	0.899295	0.438262	0.05728	0.592784	0.138433	-0.293047	-0.13708	-0.21317	-0.45288	0.998756	-0.645436	-0.131842	-0.376851	-0.239115	-0.0866918	-0.405248	-0.256911	0.0163909	0.0269436	-0.413642	-0.607443
0.77	0.0364295	0.00331924	0.346546	0.0409422	0.00327178	0.422128	0.233605	0.00226882	0.375459		0.77	-0.475666	-0.565863	-0.107258	0.753325	-0.839304	0.696295	0.0687243	-0.393068	0.175233	0.869037	0.455205	0.0843111	0.559051	0.117852	-0.278909	-0.130231	-0.0978312	-0.421614	0.983916	-0.627827	-0.0470088	-0.367166	-0.137188	-0.0851726	-0.519558	-0.289404	-0.00965623	-0.0122325	-0.433173	-0.591792
0.78	0.0359654	0.00324535	0.369833	0.0398609	0.00321611	0.477642	0.233295	0.00280272	0.381034		0.78	-0.488892	-0.543935	-0.133869	0.755317	-0.796865	0.616612	0.109736	-0.372735	0.115563	0.854445	0.428641	-0.0094404	0.582117	0.124245	-0.273536	-0.131401	-0.0115526	-0.459192	0.948981	-0.484615	0.0215688	-0.336711	-0.154179	-0.0965701	-0.584299	-0.319174	-0.0501232	-0.0626913	-0.413264	-0.579
0.79	0.0365682	0.00346431	0.419921	0.0396546	0.00345768	0.523092	0.232991	0.00282084	0.370214		0.79	-0.472444	-0.555501	-0.0796067	0.746252	-0.763199	0.57963	0.0652193	-0.373643	0.0674803	0.832494	0.429122	0.0180549	0.594186	0.102454	-0.26339	-0.143908	0.14334	-0.55733	0.926783	-0.437839	0.00556634	-0.352845	-0.143774	-0.117038	-0.643591	-0.313148	-0.0909607	-0.0762459	-0.413688	-0.573269
0.8	0.0350113	0.00348194	0.483839	0.0400283	0.00477554	0.561202	0.232192	0.00240029	0.342179		0.8	-0.44801	-0.553101	-0.0721425	0.742757	-0.757354	0.559311	0.0685725	-0.359954	0.0315536	0.848113	0.451421	0.132277	0.576582	0.127689	-0.201275	-0.165149	0.275419	-0.525284	0.914241	-0.181694	0.0522836	-0.344238	-0.0665978	-0.112748	-0.684896	-0.267705	-0.163509	-0.122543	-0.413584	-0.567957
0.81	0.0359931	0.00269147	0.527793	0.0398868	0.0046744	0.578164	0.232911	0.00280006	0.314005		0.81	-0.44105	-0.561119	-0.0637431	0.719526	-0.720537	0.516012	0.0742258	-0.370206	0.0108395	0.769726	0.451204	0.218252	0.558285	0.112918	-0.183772	-0.163685	0.315429	-0.558941	0.881774	-0.143805	0.0806556	-0.31796	-0.0203534	-0.112412	-0.710576	-0.250645	-0.173284	-0.145674	-0.316088	-0.561141
0.82	0.0351275	0.00255811	0.544125	0.04009	0.00491711	0.571649	0.233841	0.00213041	0.264049		0.82	-0.408951	-0.542947	-0.0567843	0.701399	-0.696375	0.462812	0.0260414	-0.402661	0.00755411	0.774168	0.387294	0.239226	0.55865	0.119818	-0.116361	-0.180337	0.142357	-0.578582	0.794516	-0.0534097	-0.027903	-0.364093	-0.056488	-0.122333	-0.711681	-0.193665	-0.233784	-0.106535	-0.267786	-0.5575
0.83	0.0353019	0.00196077	0.54636	0.0416446	0.00422308	0.526969	0.23414	0.00138028	0.21271		0.83	-0.433009	-0.559358	-0.0498796	0.677546	-0.724458	0.432233	-0.0494868	-0.40866	-0.0134292	0.763204	0.395146	0.275912	0.502806	0.0711524	-0.0589106	-0.168176	0.0285249	-0.470304	0.764218	-0.0692048	-0.0293014	-0.445216	-0.0893465	-0.126909	-0.709072	-0.14957	-0.293702	-0.066979	-0.237849	-0.55062
0.84	0.0338136	0.00143826	0.52594	0.0418489	0.00408149	0.461602	0.234078	0.00071187	0.16359		0.84	-0.430106	-0.555735	-0.107689	0.650417	-0.663826	0.370522	-0.0601241	-0.422457	-0.0167985	0.80303	0.380974	0.290893	0.499252	0.0459704	-0.0783785	-0.15793	-0.0642918	-0.433423	0.757654	-0.0529011	-0.0588262	-0.484212	-0.0867418	-0.111321	-0.665647	-0.152885	-0.344003	-0.0544516	-0.18042	-0.538974
0.85	0.0332498	0.000881937	0.476753	0.0431699	0.00386983	0.367732	0.233316	0.00115523	0.115029		0.85	-0.416752	-0.515156	-0.14715	0.631803	-0.630901	0.254406	-0.117536	-0.448799	-0.0380728	0.778158	0.338039	0.289814	0.485099	0.0513583	-0.104361	-0.129743	-0.206222	-0.485104	0.72189	-0.104909	-0.0540826	-0.507456	-0.127697	-0.134272	-0.72225	-0.126078	-0.355132	-0.024627	-0.117833	-0.536911
0.86	0.0314516	0.00129225	0.434846	0.0437782	0.00368719	0.253431	0.231348	0.00127834	0.0743143		0.86	-0.442672	-0.502278	-0.142999	0.615268	-0.579411	0.215874	-0.0809173	-0.473233	-0.0714755	0.759968	0.355837	0.225074	0.488566	0.0780616	-0.206761	-0.13356	-0.210082	-0.514066	0.671433	-0.0227773	-0.0594993	-0.578718	-0.147915	-0.143066	-0.775743	-0.137824	-0.431092	0.0151086	-0.140172	-0.546342
0.87	0.0325244	0.00136022	0.392159	0.0451202	0.0047453	0.14659	0.229802	0.00206729	0.0659701		0.87	-0.462928	-0.520242	-0.134351	0.579455	-0.496054	0.175826	-0.0321679	-0.482823	-0.0984543	0.782307	0.444437	0.223295	0.435162	0.12749	-0.252674	-0.100666	-0.12339	-0.421324	0.639042	-0.0426689	0.0087775	-0.61441	-0.147142	-0.156291	-0.75715	-0.183383	-0.449781	-0.00050296	-0.178	-0.560821
0.88	0.0316778	0.00193696	0.330946	0.046264	0.00481283	0.0743284	0.229881	0.00213848	0.0735557		0.88	-0.441039	-0.53607	-0.12715	0.557077	-0.350965	0.104017	0.0687834	-0.493281	-0.16174	0.684138	0.476257	0.278791	0.437507	0.146283	-0.258806	-0.103111	-0.140235	-0.493999	0.587681	-0.134721	-0.0566155	-0.616057	-0.108785	-0.150383	-0.676283	-0.215535	-0.49071	-0.014751	-0.242466	-0.571658
0.89	0.0323876	0.00196148	0.273865	0.0485928	0.00474298	0.0317017	0.22921	0.00274547	0.0852308		0.89	-0.460739	-0.531817	-0.0789188	0.534455	-0.237536	0.0839236	0.104479	-0.509894	-0.212933	0.630509	0.525293	0.249432	0.399312	0.194357	-0.264463	-0.0794602	-0.154687	-0.488419	0.514729	-0.0865044	-0.0457271	-0.667127	-0.115831	-0.142503	-0.731781	-0.231642	-0.550111	-0.0363064	-0.253016	-0.591213
0.9	0.0327925	0.00206023	0.234664	0.0504877	0.00405178	0.0270638	0.229066	0.00262214	0.0901819		0.9	-0.475046	-0.554529	-0.066469	0.490049	-0.136862	0.131255	0.204346	-0.497732	-0.262872	0.657059	0.596571	0.157412	0.467693	0.219661	-0.341428	-0.0664324	-0.103991	-0.464324	0.467402	-0.197541	-0.0693655	-0.748043	-0.121547	-0.13148	-0.768591	-0.288461	-0.580129	-0.00632718	-0.412789	-0.613927
0.91	0.033118	0.00236676	0.165375	0.051926	0.00368448	0.058671	0.22896	0.00287238	0.0850485		0.91	-0.449557	-0.568276	-0.0692641	0.453504	-0.0748606	0.112264	0.11552	-0.458272	-0.311568	0.62605	0.586009	0.151401	0.479916	0.203771	-0.25654	-0.0201097	-0.103965	-0.439439	0.453025	-0.239803	-0.111541	-0.748824	-0.113898	-0.124194	-0.737308	-0.297196	-0.599462	-0.0485562	-0.428764	-0.639527
0.92	0.0319714	0.00213968	0.107453	0.052087	0.00416664	0.116463	0.228336	0.0027524	0.0532379		0.92	-0.422684	-0.529888	-0.0734285	0.434964	-0.0144598	0.0482864	0.0237175	-0.454779	-0.341394	0.531766	0.557798	0.033053	0.53875	0.157573	-0.285422	-0.00514214	-0.169151	-0.560304	0.42006	-0.269404	-0.124508	-0.79994	-0.0915087	-0.108159	-0.752986	-0.255542	-0.645565	-0.0703177	-0.437536	-0.648806
0.93	0.0312855	0.00234031	0.0737321	0.052034	0.00451073	0.177811	0.226805	0.00284805	0.0146894		0.93	-0.403751	-0.497964	-0.101427	0.402929	0.0031424	0.0293249	-0.130684	-0.476262	-0.329131	0.481346	0.598667	-0.106423	0.537068	0.195591	-0.333166	0.0410406	-0.101853	-0.535858	0.469998	-0.261641	-0.0718671	-0.889871	-0.0965176	-0.0779714	-0.892946	-0.251839	-0.649419	-0.0946815	-0.337323	-0.675398
0.94	0.0296076	0.00247732	0.0394213	0.0519353	0.00553623	0.234523	0.224752	0.00345077	-0.0191352		0.94	-0.399357	-0.525326	-0.147849	0.371595	-0.000681578	0.013349	-0.249634	-0.473549	-0.32394	0.410677	0.600616	-0.132606	0.524265	0.188549	-0.377198	0.063771	-0.0418417	-0.602949	0.461258	-0.426519	-0.0813082	-0.918478	-0.0432102	-0.0748188	-0.939951	-0.263822	-0.666761	-0.114433	-0.377577	-0.690841
0.95	0.0292968	0.00302669	0.000394052	0.0521894	0.00606797	0.278613	0.223336	0.00352983	-0.0282504		0.95	-0.381033	-0.517754	-0.126622	0.354369	0.0263011	-0.0707481	-0.331331	-0.496748	-0.296289	0.300006	0.612811	-0.145435	0.500862	0.186617	-0.299225	0.0796221	0.046484	-0.634224	0.461109	-0.322138	-0.062023	-0.896986	0.000395254	-0.0339734	-0.959365	-0.256852	-0.668978	-0.197919	-0.299571	-0.697757
0.96	0.0297396	0.00343118	-0.011133	0.0532113	0.00652583	0.314913	0.22232	0.00384093	-0.0196183		0.96	-0.370434	-0.501034	-0.0999677	0.324617	0.0782522	-0.224861	-0.297707	-0.530885	-0.247611	0.196428	0.620801	-0.113812	0.511671	0.209533	-0.334119	0.0877596	0.0682234	-0.588411	0.467181	-0.429747	0.0214498	-0.948559	-0.0202352	-0.0195197	-0.994107	-0.23813	-0.667813	-0.226374	-0.239569	-0.705105
0.97	0.0295781	0.00364999	-0.0392453	0.0546466	0.00552633	0.333629	0.221589	0.0040746	0.0111098		0.97	-0.379981	-0.507035	-0.108366	0.281781	0.0735068	-0.252659	-0.301623	-0.543618	-0.193321	0.147394	0.662494	-0.0232257	0.484812	0.261367	-0.286165	0.0947667	0.0982621	-0.508171	0.489383	-0.474884	0.0721186	-1	0.00225732	-0.00808725	-1	-0.270978	-0.661832	-0.2349	-0.134542	-0.736565
0.98	0.0302199	0.00317987	-0.0694066	0.0568039	0.00604606	0.355997	0.220097	0.00440595	0.0549979		0.98	-0.357348	-0.517227	-0.0590583	0.257916	0.10512	-0.233146	-0.256757	-0.550935	-0.169256	0.179105	0.633208	-0.016009	0.498225	0.263761	-0.237919	0.0819521	0.070476	-0.50256	0.452163	-0.390669	0.0574191	-0.977011	0.00466832	-0.00846605	-0.969903	-0.259145	-0.70154	-0.241873	-0.155418	-0.752432
0.99	0.0310491	0.0027761	-0.0853758	0.0570606	0.00564027	0.378803	0.21986	0.00435377	0.104353		0.99	-0.322268	-0.476499	-0.0202557	0.246092	0.120036	-0.234395	-0.149869	-0.550483	-0.152832	0.0589593	0.64652	-0.0563506	0.546344	0.230763	-0.274703	0.0634802	0.0799061	-0.471032	0.411403	-0.321039	0.088258	-0.968013	-0.0477318	0.0107666	-0.960815	-0.253492	-0.70142	-0.191549	-0.134506	-0.774775
1	0.0310546	0.00296412	-0.0822433	0.0585607	0.00587614	0.395203	0.219279	0.0044145	0.146551		1	-0.307161	-0.472951	-0.00894059	0.219167	0.125456	-0.24203	-0.124811	-0.519803	-0.150325	0.0579876	0.631464	-0.103761	0.566427	0.214541	-0.349644	0.0615773	-0.0144257	-0.401583	0.34036	-0.466077	0.108857	-0.987935	-0.12491	-0.0182337	-0.863001	-0.292711	-0.756622	-0.14019	-0.131339	-0.796567
1.01	0.0302962	0.00247854	-0.0624127	0.060387	0.00663803	0.388547	0.218446	0.00370278	0.182298		1.01	-0.289622	-0.483836	-0.0143782	0.214151	0.105806	-0.169885	-0.106344	-0.495253	-0.194092	0.0389344	0.647247	-0.173767	0.580467	0.222034	-0.529359	0.0570353	-0.0201957	-0.417655	0.29004	-0.464866	0.1035	-0.930266	-0.107325	-0.0280661	-0.843355	-0.274809	-0.797208	-0.0826727	-0.0507811	-0.812003
1.02	0.0305609	0.00217854	-0.0147754	0.0596694	0.00753153	0.367118	0.217096	0.00316531	0.196154		1.02	-0.262004	-0.467308	0.00809793	0.208702	0.13069	-0.203605	-0.102295	-0.453609	-0.22703	-0.000861552	0.62806	-0.341213	0.671892	0.232051	-0.574988	0.0411863	-0.0792582	-0.39881	0.294235	-0.368521	0.0627845	-0.849357	-0.106624	-0.0281814	-0.866769	-0.275847	-0.842854	-0.0689329	-0.0720081	-0.81124
1.03	0.0297447	0.00243259	0.0407891	0.0595124	0.0076985	0.306399	0.216313	0.00286806	0.182723		1.03	-0.271768	-0.453183	-0.0384734	0.192152	0.130167	-0.268528	-0.0515982	-0.441948	-0.240502	-0.0167442	0.637624	-0.418695	0.797412	0.246186	-0.638529	0.0323963	0.0181149	-0.37082	0.275451	-0.362848	0.051654	-0.783984	-0.091166	-0.0347817	-0.89381	-0.279798	-0.883385	-0.0430319	-0.0351471	-0.82557
1.04	0.0304763	0.00175543	0.136084	0.0541119	0.00894764	0.268955	0.214692	0.00226581	0.165938		1.04	-0.259959	-0.394115	-0.00921783	0.176727	0.169349	-0.495401	-0.371723	-0.350845	-0.192628	-0.0333007	0.635202	-0.672495	0.975918	0.328887	-0.396664	0.00143482	-0.325377	-0.447704	0.347457	0.0430874	0.112402	-0.76238	0.0172021	-0.0342156	-0.941866	-0.26118	-0.938461	-0.091438	0.0188875	-0.824464
1.05	0.0282227	0.00387836	0.180578	0.0611503	0.00873482	0.131549	0.215038	0.00257007	0.102641		1.05	-0.276843	-0.401755	-0.17901	0.150293	0.157968	-0.334122	-0.0223512	-0.498413	-0.283705	0.13129	0.635141	-0.565011	1	0.386709	-0.54911	0.0386375	0.162486	-0.223921	0.362675	-0.129181	-0.135079	-0.664119	0.00519861	-0.0215118	-0.96783	-0.213215	-1	-0.037456	0.0977004	-0.878434
1.05	0.0179639	0.00156303	-0.0201756	0.0176281	0.00252121	-0.117454	0.190389	2.39244e-05	-0.034979
1.04	0.0208002	-0.000695074	-0.0651777	0.0180583	0.000197932	-0.0191742	0.187887	-0.000768069	0.0230221
1.03	0.0200358	0.000611966	-0.138831	0.0188182	0.000473057	0.0205888	0.190362	0.00110917	0.0612275
1.02	0.020856	0.000474531	-0.193508	0.01888	-0.000155435	0.0617572	0.190844	0.00162322	0.0877367
1.01	0.0204024	0.000633116	-0.236777	0.019427	6.49486e-05	0.087063	0.192141	0.00217137	0.0897787
1	0.0208287	0.00102321	-0.249345	0.0193679	2.84365e-05	0.115648	0.193147	0.00283469	0.0639725
0.99	0.0209836	0.000701328	-0.253227	0.0196604	0.000173378	0.13593	0.193977	0.00272192	0.0188006
0.98	0.0194976	0.00103209	-0.246677	0.020102	0.000240779	0.150167	0.194325	0.0024549	-0.0426421
0.97	0.0185344	0.00118272	-0.234401	0.0204494	0.000442555	0.151065	0.196098	0.0020312	-0.100256
0.96	0.0183996	0.00121095	-0.226344	0.0197712	0.00056372	0.14156	0.197109	0.00173271	-0.139378
0.95	0.0180979	0.00103102	-0.227352	0.0196554	0.000254513	0.100567	0.198509	0.00151154	-0.1539
0.94	0.0180467	0.000412481	-0.200246	0.0197013	5.07701e-05	0.0478563	0.200161	0.00160707	-0.149401
0.93	0.0196332	0.000426948	-0.176702	0.020366	-0.000417145	-0.023108	0.202446	0.00106646	-0.120612
0.92	0.0202192	0.000147289	-0.139734	0.0209837	-0.000439561	-0.0869488	0.20404	0.000968846	-0.0904694
0.91	0.0209979	0.000323083	-0.0736223	0.0220666	-0.000611727	-0.143781	0.205381	0.000958624	-0.0654403
0.9	0.020595	-1.92763e-05	-0.000813083	0.0217245	-0.000777837	-0.163638	0.205825	0.000468064	-0.0702499
0.89	0.0206406	-3.58959e-05	0.0464371	0.021621	-0.000650282	-0.136675	0.206259	0.000515347	-0.0870166
0.88	0.0202881	-0.000187022	0.10399	0.0211486	-0.00069863	-0.0725527	0.207146	-0.000173169	-0.112319
0.87	0.021156	-0.000761901	0.152056	0.0214198	-0.000925125	0.00609583	0.207099	-0.000275138	-0.138136
0.86	0.0199598	-0.000992442	0.167862	0.0208972	-0.00164645	0.0957965	0.208158	-0.00104975	-0.146059
0.85	0.0218547	-0.00113155	0.186166	0.0219718	-0.00152763	0.165725	0.209688	-0.000890375	-0.0944543
0.84	0.0217835	-0.000559189	0.215212	0.0220137	-0.00138318	0.217316	0.209811	-0.00116777	-0.026645
0.83	0.0228778	-7.96154e-05	0.224754	0.0221539	-0.00127365	0.252096	0.209573	-0.000369526	0.0500353
0.82	0.022575	0.000297685	0.219579	0.0217128	-0.00109988	0.281418	0.209095	0.000199801	0.133756
0.81	0.0240047	0.000316011	0.210573	0.0217966	-0.00109685	0.293746	0.207711	0.000966292	0.203377
0.8	0.0229514	0.000868833	0.184873	0.021298	-0.000823799	0.300335	0.206753	0.000639163	0.224405
0.79	0.0245342	0.00077431	0.146511	0.0211341	-0.00117985	0.290176	0.207348	0.000810081	0.231719
0.78	0.0239184	0.000666551	0.126686	0.0209842	-0.00139953	0.25568	0.207119	0.0010376	0.222704
0.77	0.0250076	0.000764924	0.134287	0.0209546	-0.00102181	0.185706	0.207105	0.000686651	0.214574
0.76	0.0254173	0.00107278	0.158512	0.0208884	-0.000857376	0.0988669	0.206931	0.00072112	0.211682
0.75	0.0272136	0.00126711	0.208792	0.0200998	-0.000608925	0.00357437	0.206164	0.00133532	0.228608
0.74	0.0279854	0.00123645	0.279166	0.0202152	-0.000584608	-0.0890825	0.20508	0.00104351	0.24398
0.73	0.0296712	0.000741315	0.329212	0.0207966	-0.000313848	-0.149121	0.203831	0.00140536	0.263526
0.72	0.0312355	0.000877413	0.35091	0.0202969	-0.000552856	-0.176685	0.203474	0.00115708	0.272822
0.71	0.0317732	0.000895368	0.358134	0.0198353	-0.000270756	-0.168028	0.203291	0.00127776	0.280712
0.7	0.0317617	-0.000191545	0.361251	0.020264	-0.000724575	-0.127749	0.203476	0.00101481	0.298107
0.69	0.0325916	3.54265e-06	0.355276	0.019377	-0.000716285	-0.052596	0.203028	0.00073905	0.328991
0.68	0.0323699	0.000712593	0.346372	0.0172038	-0.000569792	0.0195772	0.204039	0.00010776	0.366643
0.67	0.0323538	0.000550366	0.337264	0.0165045	-0.000786913	0.106685	0.203222	0.000375636	0.405519
0.66	0.0342174	0.000420712	0.318461	0.0151198	-0.00115929	0.19612	0.203983	0.000326116	0.440665
0.65	0.0361405	0.00124759	0.265545	0.0131893	-0.000609431	0.286743	0.204656	0.000483767	0.459335
0.64	0.0373478	0.000825581	0.194095	0.0126752	-0.000240921	0.363249	0.206157	0.000946918	0.469009
0.63	0.0392199	0.000223001	0.124679	0.0132878	-0.000173308	0.434407	0.207933	0.00135916	0.460946
0.62	0.0402894	0.000270906	0.065217	0.0120456	-0.000446487	0.482346	0.20905	0.000886852	0.450675
0.61	0.0415635	-3.05793e-06	0.025443	0.012561	-3.65172e-05	0.52247	0.209477	0.000696044	0.445438
0.6	0.0416057	-0.000406108	0.0359934	0.013194	-0.00034919	0.550139	0.210084	0.000437189	0.447753
0.59	0.0425778	-0.000405457	0.0791212	0.0122521	-0.00078583	0.57314	0.210889	0.000248654	0.459053
0.58	0.0434598	-0.000446566	0.139966	0.0106574	-0.00120508	0.582701	0.210677	-0.000412383	0.492946
0.57	0.0445092	-0.0008853	0.225002	0.0117193	-0.00204628	0.588017	0.212689	6.61956e-05	0.528316
0.56	0.0446234	-0.000907135	0.325923	0.0117857	-0.00210895	0.590195	0.21381	6.0342e-05	0.553468
0.55	0.0462376	-0.00128476	0.429884	0.0112097	-0.00197491	0.583301	0.215447	-0.000140153	0.565077
0.54	0.0476729	-0.00112785	0.533986	0.0116844	-0.00148369	0.559885	0.216362	3.9066e-05	0.553159
0.53	0.0489865	-0.00166043	0.6286	0.0128661	-0.00112225	0.543487	0.218541	0.000283838	0.508419
0.52	0.0505608	-0.00166406	0.705907	0.0127795	0.000611741	0.53792	0.219355	-0.000694336	0.450453
0.51	0.0528447	-0.00196307	0.753139	0.0136099	0.000883758	0.533512	0.220397	-0.000733889	0.382678
0.5	0.0549115	-0.0016121	0.761952	0.0147828	0.000375041	0.54774	0.219645	-0.000622285	0.313076
0.49	0.055146	-0.00134872	0.729317	0.0144847	0.000140049	0.574265	0.21957	-0.000563811	0.256468
0.48	0.057014	-0.000595751	0.65776	0.0139677	-0.000276467	0.595213	0.217888	-0.000576105	0.220949
0.47	0.058568	-0.000710809	0.55178	0.0142351	-0.00145208	0.594495	0.217368	-8.25009e-07	0.213938
0.46	0.0592384	-0.000790598	0.442195	0.0130806	-0.00204957	0.587353	0.216093	-0.000291174	0.232905
0.45	0.0600801	-0.001068	0.344459	0.012108	-0.00200176	0.579289	0.21541	-0.000532217	0.276346
0.44	0.0623835	-0.00132681	0.262188	0.0127499	-0.00252263	0.568343	0.214311	-0.000770687	0.337046
0.43	0.0630506	-0.00166548	0.208716	0.0129554	-0.00192645	0.565674	0.215364	-0.000457794	0.414493
0.42	0.0638067	-0.0016685	0.194146	0.0120904	-0.00128254	0.58776	0.215273	-0.000312783	0.491744
0.41	0.0660298	-0.00179732	0.202852	0.0119229	-0.000858473	0.622812	0.215626	-0.000303877	0.566629
0.4	0.0675035	-0.00144656	0.217343	0.0125061	-0.00018687	0.656249	0.217532	-0.000308892	0.630526
0.39	0.0690762	-0.00136042	0.250245	0.0117687	0.000543498	0.70013	0.218499	-7.04772e-05	0.674809
0.38	0.0708585	-0.00153559	0.297278	0.0112052	0.000472803	0.744432	0.217668	-6.6518e-07	0.696242
0.37	0.0720628	-0.00174401	0.342292	0.0122356	0.000705725	0.780726	0.21703	5.91932e-05	0.700458
0.36	0.0731625	-0.00159674	0.38421	0.0124703	0.000900602	0.811791	0.217122	-0.000118148	0.689615
0.35	0.0743331	-0.00137753	0.435888	0.0122376	0.000615764	0.845988	0.216091	5.08105e-05	0.676203
0.34	0.0758534	-0.000966027	0.480072	0.0131234	0.000414829	0.891132	0.215426	0.000170659	0.669208
0.33	0.0786609	-0.000378159	0.511503	0.0133031	1.99692e-05	0.93417	0.214622	-8.40682e-06	0.674456
0.32	0.081131	0.000868947	0.539788	0.0121664	-0.000615344	0.963519	0.213101	0.000493095	0.675716
0.31	0.0829715	0.0015618	0.568967	0.0126195	-0.00104289	0.980529	0.21003	0.000292257	0.680373
0.3	0.085753	0.00202189	0.604411	0.0124214	-0.00129439	0.989927	0.206968	0.000123888	0.68144
0.29	0.0878412	0.00174951	0.644129	0.0123264	-0.00135679	0.969213	0.203902	-0.000118968	0.679318
0.28	0.0883416	0.00212081	0.689179	0.0140393	-0.000859255	0.944492	0.199725	-0.000313664	0.669829
0.27	0.0889956	0.00198803	0.727784	0.015152	-0.00050422	0.930492	0.19499	-0.000154029	0.663353
0.26	0.0895905	0.00222161	0.764287	0.0152868	-0.000303197	0.919542	0.191973	0.000324402	0.654397
0.25	0.0901068	0.00171521	0.794386	0.0159265	-0.000296061	0.89393	0.187666	0.00113302	0.64444
0.24	0.0895879	0.00181346	0.813043	0.0165429	-0.000481575	0.910853	0.183525	0.000471148	0.631881
0.23	0.0900816	0.00111304	0.824106	0.0161663	-0.000632841	0.945115	0.179829	0.000667653	0.630566
0.22	0.0905286	0.00083127	0.847274	0.0174208	-0.000373342	0.974973	0.176939	0.000153854	0.640427
0.21	0.0914584	-5.04477e-05	0.874531	0.0183296	-0.00057349	1.00122	0.172965	0.000232261	0.659066
0.2	0.0909557	-0.000478534	0.899771	0.0194784	-4.72515e-05	1.02446	0.169394	-0.000234592	0.683595
0.19	0.0909885	-0.000896526	0.925631	0.0201156	0.000310166	1.02385	0.166332	1.0403e-06	0.710213
0.18	0.0900248	-0.00135714	0.947898	0.0213061	0.000467607	1.00894	0.164213	0.000118578	0.729509
0.17	0.0898886	-0.00201271	0.961006	0.0208551	-0.000189446	0.987611	0.161398	0.000360203	0.736849
0.16	0.0890835	-0.00151305	0.977364	0.0213595	-8.66564e-05	0.945979	0.158912	4.15827e-05	0.73075
0.15	0.0891653	-0.000357267	0.999671	0.0211017	0.000127886	0.899335	0.157199	3.37523e-05	0.713227
0.14	0.0886033	-0.000149283	1.02458	0.0215553	0.000186078	0.885909	0.153802	-0.000189113	0.688725
0.13	0.088273	0.00021399	1.04789	0.0220299	-0.000124163	0.894753	0.150124	-0.000317196	0.663001
0.12	0.0872732	0.000443964	1.06494	0.0221341	0.000325196	0.906459	0.146311	-0.000607314	0.641785
0.11	0.0881699	0.000465015	1.06254	0.0223488	0.00025773	0.916663	0.142893	-0.000800139	0.621302
0.1	0.087801	0.000145826	1.04607	0.0228119	-0.000342547	0.938422	0.139513	-0.000545068	0.655175
0.09	0.0883171	0.000753523	1.04027	0.0229369	-0.000578729	0.970579	0.136842	-0.000503034	0.743863
0.08	0.0879715	0.00117893	1.03391	0.0222894	-0.000864938	0.984805	0.133721	-0.000817527	0.816964
0.07	0.0892851	0.00155938	1.00166	0.0223662	-0.0010113	0.976138	0.131271	-0.000516217	0.868194
0.06	0.0872614	0.00141455	0.9549	0.0223493	-0.000734482	0.943038	0.128867	-0.000243546	0.90983
0.05	0.0865921	0.00117799	0.877985	0.0219573	-0.000564014	0.849474	0.125821	-0.000311044	0.851811
0.04	0.0848358	0.000204251	0.732715	0.0218517	-0.000622478	0.689233	0.124596	0.000255491	0.684569
0.03	0.0838225	-0.000208553	0.540809	0.0215961	-0.000252835	0.506065	0.124268	0.00075731	0.502768
0.02	0.081979	-0.000248019	0.348903	0.0211769	-0.000151709	0.329932	0.12594	0.000140522	0.315819
0.01	0.0819944	0.000189025	0.158679	0.0206171	-0.000257282	0.153552	0.127352	3.6257e-06	0.129488
0	0.0816023	-0.000281778	-0.0112795	0.0214992	-0.000344067	0.00134074	0.129756	-0.000327231	-0.0110409
-0.01	0.0819875	2.6584e-05	-0.130572	0.0222671	-0.000148446	-0.108372	0.130895	-0.000294281	-0.0924269
-0.02	0.08247	0.000288371	-0.196936	0.0233372	-0.00012499	-0.177358	0.132552	-0.000898771	-0.152014
-0.03	0.0816511	-0.00027618	-0.218376	0.0242574	4.99736e-05	-0.222827	0.133385	-0.000687432	-0.187389
-0.04	0.0800482	-0.000831289	-0.202099	0.0253995	5.17434e-05	-0.238665	0.134903	-0.000155677	-0.197684
-0.05	0.0786473	-0.00026835	-0.159217	0.0265853	9.36108e-05	-0.227308	0.13601	2.27375e-05	-0.180569
-0.06	0.0777467	-0.000306317	-0.106521	0.0272896	3.67396e-06	-0.203355	0.136416	-0.000324794	-0.148964
-0.07	0.0756072	-0.000879355	-0.0538439	0.0279526	-0.000205685	-0.171669	0.136504	8.24011e-05	-0.110757
-0.08	0.0757486	-0.000510457	-0.0176083	0.028794	-0.000191347	-0.132347	0.137047	-0.000236684	-0.0662007
-0.09	0.0754232	-0.000301295	0.00488708	0.0294441	1.49271e-05	-0.0999431	0.136708	-0.000161855	-0.0265291
-0.1	0.0757989	-0.00111033	0.0141505	0.0289421	-0.000487425	-0.0723963	0.136978	-0.000308332	0.00327762
-0.11	0.0760813	-0.00127822	0.0171832	0.0275878	-0.000496699	-0.0465158	0.137723	-1.56973e-05	0.0256914
-0.12	0.0776655	-0.000253179	0.0110118	0.0268758	-0.000451177	-0.0304985	0.137697	0.000257295	0.0379066
-0.13	0.0772996	-0.000364339	0.0038719	0.0269564	-0.000487394	-0.0212809	0.137268	0.000112626	0.0367813
-0.14	0.0792666	0.00013186	-0.00579075	0.0266992	-0.00108033	-0.0123831	0.137032	-0.000285605	0.0298893
-0.15	0.0793494	0.00135614	-0.0120018	0.0272257	-0.000429933	-0.00952525	0.136412	0.000102352	0.0200432
-0.16	0.0787739	0.00172336	-0.0137613	0.0281523	-0.000506437	-0.00613753	0.136041	0.000721928	0.00932776
-0.17	0.0794595	0.00145653	-0.0151424	0.0288561	-0.00026492	-0.00416495	0.136242	0.0005229	0.00425088
-0.18	0.0802683	0.00147189	-0.0147195	0.0288494	-0.000296487	0.00167487	0.13619	0.00119583	0.00315819
-0.19	0.0804229	0.00125421	-0.00945575	0.0278062	1.98518e-05	0.00838665	0.135895	0.0008967	0.00557959
-0.2	0.0819737	0.000657761	-0.00330223	0.0274111	-0.00017193	0.0146962	0.13572	0.000791687	0.0100657
-0.21	0.0836528	0.000620327	-0.00470416	0.0274572	-0.000230815	0.0174603	0.134862	0.000418601	0.0109464
-0.22	0.0844754	0.000318524	-0.000975258	0.0268601	2.31407e-05	0.0197403	0.133723	-0.000254602	0.0093682
-0.23	0.0874179	0.000193778	-0.00127392	0.0260382	5.89724e-05	0.0177529	0.131748	-0.000366841	0.00538274
-0.24	0.0871996	-0.000497046	-0.000843802	0.0263604	0.00018017	0.0135292	0.131122	-0.000624537	0.0020353
-0.25	0.0870879	-0.000128237	-0.00734575	0.0262589	0.000488911	0.0110801	0.130452	-3.0959e-05	-0.00110723
-0.26	0.0876552	1.14397e-05	-0.00636481	0.025331	0.000576894	0.00234621	0.129824	-0.000805693	-0.00107023
-0.27	0.0881913	5.50948e-05	-0.0092273	0.0259345	0.000312131	-0.00340445	0.128924	-0.000985307	-0.00323305
-0.28	0.0870141	0.000253201	-0.0108773	0.026081	0.000249956	-0.00831377	0.128675	-0.00138906	-0.00525057
-0.29	0.0882594	0.000857849	-0.01339	0.0258066	1.29862e-05	-0.0159269	0.127218	-0.000954635	-0.0113164
-0.3	0.0893935	0.000514271	-0.00931658	0.0240877	-0.000417214	-0.0249153	0.126697	-0.00148653	-0.0181176
-0.31	0.0913172	0.000323525	-0.00822273	0.0247399	-0.000373562	-0.026454	0.126111	-0.0012328	-0.0254254
-0.32	0.0913481	-0.000213432	-0.00506407	0.023124	-0.000622664	-0.0301083	0.126404	-0.000148099	-0.0332192
-0.33	0.0922862	-0.000431015	-0.00073503	0.0227835	-0.000717153	-0.030236	0.126731	-4.66266e-05	-0.0387075
-0.34	0.0932503	-0.000882496	0.00603553	0.0233365	-0.000380663	-0.0306086	0.12726	0.000347898	-0.0394869
-0.35	0.0930675	-0.000223256	0.00966665	0.0244632	-0.000357534	-0.0274289	0.12665	0.000489842	-0.0351985
-0.36	0.0922896	-0.000872231	0.0153269	0.0238991	-0.000454317	-0.0263494	0.126516	0.000417076	-0.0306581
-0.37	0.092482	-0.000409067	0.0126124	0.0235747	-0.000105629	-0.0254316	0.126454	0.000371423	-0.0184772
-0.38	0.0916514	-0.000247775	0.00420541	0.0241086	-0.000320258	-0.0271607	0.126426	0.000364304	-0.00587842
-0.39	0.0914625	0.000302811	-0.00637085	0.0230201	-0.000579108	-0.025885	0.126352	-0.000692726	0.00752046
-0.4	0.0923984	0.000103967	-0.0199808	0.0220212	-0.000657573	-0.027604	0.126457	-0.00181817	0.0156146
-0.41	0.0927866	0.000986711	-0.0356431	0.0233713	-0.000714756	-0.0295379	0.12638	-0.00216262	0.0228466
-0.42	0.0934809	0.000988771	-0.0427695	0.0249079	-0.000587928	-0.0286322	0.126638	-0.00266411	0.0221498
-0.43	0.0946364	0.000573967	-0.0470259	0.0255158	-0.000694388	-0.0247493	0.12726	-0.0029884	0.0206738
-0.44	0.0949783	0.000123801	-0.0539128	0.0272332	-0.000297574	-0.021893	0.128228	-0.00202928	0.0157921
-0.45	0.0948068	-0.000809107	-0.0536823	0.0282936	0.000138465	-0.0159671	0.128976	-0.00118354	0.00950168
-0.46	0.0939163	-0.000928913	-0.0585811	0.028231	0.000172489	-0.00847411	0.128857	-0.00102934	0.000215564
-0.47	0.0934699	-0.00121903	-0.0619871	0.0291777	-0.000190272	-0.00764259	0.128434	-0.00126236	-0.00789285
-0.48	0.0931225	-0.000773827	-0.0616797	0.0293197	0.000529885	-0.00278116	0.127788	-0.00119569	-0.020734
-0.49	0.0925531	-0.00027093	-0.0573559	0.0303354	0.000597284	0.000704425	0.127228	-0.00142477	-0.0328052
-0.5	0.0922856	0.000472508	-0.0509238	0.0313216	0.000451988	0.00305894	0.125946	-0.00177161	-0.0395823
-0.51	0.093313	0.000368454	-0.0348066	0.0316554	0.0007572	0.00649877	0.126509	-0.00154496	-0.0426445
-0.52	0.0925525	0.000417331	-0.0196577	0.0311408	0.000638838	0.0136575	0.126425	-0.00122056	-0.0441151
-0.53	0.0911618	0.000715219	-0.00980928	0.0316696	-0.000303358	0.0131021	0.126524	-0.00119681	-0.0386765
-0.54	0.0909896	2.56909e-05	0.00158908	0.0315006	-0.00138181	0.0151596	0.125008	-0.00126975	-0.0288818
-0.55	0.0905661	-0.000127993	0.00753941	0.0315319	-0.00143333	0.0155592	0.126178	-0.00161224	-0.0202303
-0.56	0.088668	5.75991e-05	0.00616822	0.031602	-0.00169458	0.0108864	0.127162	-0.00153125	-0.0119427
-0.57	0.0886899	-6.29485e-05	0.000718724	0.0328697	-0.0014548	0.00467285	0.127389	-0.00167065	-0.00152115
-0.58	0.0891688	-0.000485137	-0.00249182	0.0327993	-0.00101816	-0.00182129	0.128048	-0.00147938	0.00723894
-0.59	0.0889296	-0.000326289	-0.0128516	0.0327189	-0.000603009	-0.0108649	0.129251	-0.00156527	0.0110958
-0.6	0.0883005	-0.000205923	-0.0218002	0.0334753	-0.000760792	-0.018965	0.127858	-0.00150913	0.0119161
-0.61	0.0887004	0.000177619	-0.0290765	0.0353055	-0.000443876	-0.0247554	0.126093	-0.00213474	0.00939597
-0.62	0.0892709	0.000313602	-0.0343365	0.0346808	-0.000355398	-0.0325906	0.124866	-0.00198445	0.00176006
-0.63	0.0894451	0.000494839	-0.0397615	0.0350854	1.23539e-05	-0.0362767	0.123457	-0.00235215	-0.00990297
-0.64	0.0884874	0.00039381	-0.0396726	0.0356669	6.39264e-05	-0.0359083	0.122007	-0.00181417	-0.019385
-0.65	0.0885774	0.000446874	-0.0376482	0.0360126	0.000151356	-0.0370256	0.121733	-0.00151252	-0.0257399
-0.66	0.0880706	-0.000130724	-0.0309849	0.0345316	-0.000464124	-0.0358823	0.121025	-0.00101426	-0.0286555
-0.67	0.0865265	0.000198079	-0.0263591	0.0355036	-0.00026951	-0.0344416	0.120005	-0.000516753	-0.0271188
-0.68	0.0857255	0.000179873	-0.0198009	0.0360271	-0.00085894	-0.0362487	0.119256	-0.000142688	-0.0211383
-0.69	0.0858605	0.000841013	-0.00979145	0.0366885	-0.000931539	-0.0398875	0.119041	-0.000372468	-0.0148432
-0.7	0.0851118	0.000740676	-0.00840028	0.0366779	-0.00108736	-0.0435867	0.118542	-0.000107686	-0.010976
-0.71	0.0845028	0.000830669	-0.0203656	0.0379223	-0.00098057	-0.0485451	0.118625	-0.000394923	-0.00976783
-0.72	0.0837516	0.000553109	-0.0386811	0.0382136	-0.000565458	-0.0575444	0.119412	-0.000907051	-0.0109177
-0.73	0.0831178	-0.000270021	-0.0592603	0.0382097	-0.000249961	-0.0624582	0.119319	-0.000786207	-0.0179428
-0.74	0.0818746	5.31853e-05	-0.0837341	0.0382335	-0.000129098	-0.069857	0.118365	-0.000892334	-0.0257002
-0.75	0.0808568	0.000224441	-0.104611	0.0379938	3.7397e-06	-0.0807957	0.117541	-0.000901311	-0.0318204
-0.76	0.0804343	0.000298927	-0.119476	0.0371237	0.000376662	-0.091397	0.117513	-0.000827086	-0.0376949
-0.77	0.0810509	0.00017388	-0.126858	0.0354777	-6.42809e-05	-0.0961881	0.116676	-0.00130598	-0.0453411
-0.78	0.0813114	0.000965306	-0.132492	0.0355719	-0.000164201	-0.105866	0.116188	-0.00154482	-0.0469758
-0.79	0.0805952	0.000385512	-0.131934	0.0354583	-0.000252293	-0.109638	0.116903	-0.00141203	-0.0460424
-0.8	0.0817841	6.56352e-05	-0.130904	0.0364208	-0.000533834	-0.108239	0.117466	-0.00171239	-0.0462134
-0.81	0.0818354	-0.000245555	-0.126236	0.0362669	-0.00010295	-0.102354	0.11693	-0.00150259	-0.0450569
-0.82	0.0822929	-0.000191303	-0.127772	0.0379889	-0.000327514	-0.101665	0.116922	-0.00176614	-0.0425064
-0.83	0.0819325	-2.20897e-06	-0.125818	0.0389316	-0.000352783	-0.0947554	0.115926	-0.00197438	-0.0437355
-0.84	0.0822478	-0.000970848	-0.127498	0.0381747	-0.000339443	-0.0869537	0.116155	-0.00212889	-0.0463101
-0.85	0.0815395	-0.000694366	-0.121205	0.0372131	-0.000507435	-0.081019	0.115967	-0.00192745	-0.0495611
-0.86	0.0825051	-0.00015556	-0.117725	0.0380466	-0.00142193	-0.0769049	0.115481	-0.00178051	-0.0524738
-0.87	0.0823532	-1.9108e-05	-0.106685	0.0373128	-0.00160559	-0.0687928	0.115579	-0.00094855	-0.0520716
-0.88	0.0825109	-0.000293055	-0.100721	0.0367927	-0.00154058	-0.0668176	0.116871	-0.00129598	-0.0510125
-0.89	0.0836848	-0.000113189	-0.09925	0.0368306	-0.00205452	-0.0674464	0.116512	-0.00114836	-0.0488385
-0.9	0.0847561	-0.000352425	-0.105293	0.0362181	-0.00128663	-0.066085	0.116126	-0.00140526	-0.044925
-0.91	0.0847585	-0.000897418	-0.107645	0.0352552	-0.0010794	-0.0660645	0.117139	-0.00142602	-0.0402024
-0.92	0.0848523	-0.000740331	-0.105492	0.0363906	-0.000398979	-0.0683447	0.116997	-0.00134198	-0.0375552
-0.93	0.0849386	-0.000800735	-0.105729	0.0368726	1.20401e-05	-0.0691425	0.11679	-0.00136163	-0.0356182
-0.94	0.0847165	-0.001027	-0.098488	0.0380606	0.000263502	-0.0707332	0.117542	-0.00131894	-0.0341465
-0.95	0.0847234	-0.000865259	-0.088671	0.0404701	-0.00013857	-0.0739355	0.119235	-0.00125823	-0.029959
-0.96	0.0844422	-0.00085886	-0.0762181	0.0417711	-0.000197548	-0.0800716	0.119642	-0.00179065	-0.0297159
-0.97	0.0851888	-0.000504091	-0.0644239	0.0415369	-0.000160309	-0.090759	0.12079	-0.0017053	-0.0319577
-0.98	0.0857128	-0.000284987	-0.0461097	0.0417726	-0.000165008	-0.101817	0.121032	-0.00105883	-0.0339848
-0.99	0.0861567	0.000455614	-0.0294066	0.0423856	-1.56601e-06	-0.115325	0.121384	-0.00180198	-0.0368941
-1	0.0860954	0.000737753	-0.01184	0.041933	9.72301e-05	-0.131319	0.120967	-0.00194589	-0.0420711
-1.01	0.0864454	0.000799415	-0.00124682	0.0437141	0.000314842	-0.144868	0.119812	-0.00151319	-0.0426524
-1.02	0.0853329	0.000115833	0.00644946	0.0440349	5.38804e-05	-0.156034	0.119208	-0.001652	-0.039739
-1.03	0.0860558	-0.00238263	0.00757851	0.049657	-0.000640521	-0.166579	0.115629	-0.00112794	-0.0375998
-1.04	0.0823061	-0.000870487	0.0152974	0.0421633	-0.000554629	-0.178783	0.119264	-0.00139462	-0.0298134

## Sheet: S7H
X	Licking vs velocity			Licking vs acceleration			Licking vs ΔF/F			Velocity vs ΔF/F
Lag (s)	Vglut2	Calb1	Anxa1	Vglut2	Calb1	Anxa1	Vglut2	Calb1	Anxa1	Vglut2	Calb1	Anxa1
-1	-0.120134	-0.144853	-0.133634	-0.012512	-0.0123876	-0.00770822	0.0450847	0.0712011	0.0252706	-0.0395729	-0.0426804	0.0242193
-0.99	-0.121257	-0.145686	-0.134197	-0.0126649	-0.0127628	-0.00785938	0.0455042	0.0715773	0.0253794	-0.0399659	-0.0430782	0.0236748
-0.98	-0.122388	-0.146497	-0.134788	-0.0126871	-0.0130716	-0.00810151	0.0461869	0.0721689	0.025289	-0.0404126	-0.043495	0.0231366
-0.97	-0.123491	-0.147333	-0.135405	-0.0125964	-0.0133187	-0.00836296	0.0470733	0.0725157	0.0253906	-0.0408815	-0.0439247	0.022613
-0.96	-0.124583	-0.148173	-0.136049	-0.0124279	-0.0133009	-0.00864164	0.0476915	0.0727409	0.0255041	-0.0413334	-0.0443601	0.0220955
-0.95	-0.125663	-0.149027	-0.136709	-0.012318	-0.0133856	-0.00885393	0.0483185	0.0732034	0.0256953	-0.0418612	-0.0448684	0.0216051
-0.94	-0.126707	-0.149862	-0.13739	-0.0123108	-0.0133739	-0.0090183	0.0489779	0.0736511	0.0258677	-0.0424033	-0.0453414	0.0211381
-0.93	-0.127788	-0.150727	-0.138067	-0.0123396	-0.0132985	-0.00912122	0.0496076	0.0741885	0.0261352	-0.0429444	-0.0458167	0.0206773
-0.92	-0.12889	-0.151614	-0.138745	-0.0123907	-0.0132314	-0.00925265	0.0502696	0.0746533	0.0263504	-0.0435004	-0.0462739	0.0202458
-0.91	-0.130001	-0.152471	-0.139415	-0.0124649	-0.013188	-0.00933459	0.0507888	0.0754191	0.0264132	-0.0440376	-0.0467043	0.0198231
-0.9	-0.131111	-0.153322	-0.140103	-0.0124332	-0.0129624	-0.00953882	0.0510268	0.0755518	0.0266581	-0.0445412	-0.0471544	0.0193998
-0.89	-0.132203	-0.154145	-0.140794	-0.0122774	-0.0125324	-0.00975993	0.0516208	0.075854	0.0268477	-0.0450426	-0.0475749	0.0190014
-0.88	-0.133286	-0.154954	-0.14151	-0.0120549	-0.0119218	-0.00999538	0.0520302	0.076378	0.0269498	-0.0455699	-0.0480098	0.018582
-0.87	-0.134326	-0.155744	-0.142224	-0.0118148	-0.0111915	-0.0101118	0.0522689	0.0764741	0.027045	-0.0460498	-0.0484681	0.0181621
-0.86	-0.135356	-0.156476	-0.142938	-0.0116476	-0.0105328	-0.0100275	0.0528397	0.0767829	0.0270957	-0.0465513	-0.0489348	0.0177288
-0.85	-0.136388	-0.15718	-0.143643	-0.0114821	-0.00985029	-0.00977961	0.0532354	0.0774111	0.0269642	-0.0470401	-0.0494004	0.0172982
-0.84	-0.137432	-0.15787	-0.14432	-0.0113969	-0.00929558	-0.00937744	0.0537745	0.0782604	0.027011	-0.0474855	-0.0498777	0.0168619
-0.83	-0.13845	-0.158502	-0.144977	-0.0112635	-0.00909352	-0.00889355	0.0541938	0.0788555	0.0271327	-0.0479557	-0.0503842	0.0164168
-0.82	-0.139469	-0.159124	-0.145599	-0.0110929	-0.00912463	-0.00844731	0.054526	0.079506	0.0272704	-0.0484096	-0.05087	0.0159772
-0.81	-0.140466	-0.159779	-0.146206	-0.010863	-0.00937883	-0.00820142	0.0548781	0.0802276	0.0274456	-0.0488283	-0.05141	0.0155379
-0.8	-0.141438	-0.160467	-0.146803	-0.0108041	-0.00992663	-0.00811052	0.0552452	0.080965	0.0273593	-0.049248	-0.051936	0.0150839
-0.79	-0.142382	-0.161215	-0.147411	-0.0108035	-0.0106095	-0.00827156	0.0553267	0.0816804	0.0273307	-0.0496408	-0.052499	0.0146233
-0.78	-0.143354	-0.161994	-0.148029	-0.0110491	-0.0113107	-0.00852798	0.0555454	0.0818421	0.0273053	-0.0500384	-0.0530446	0.0141511
-0.77	-0.14433	-0.16279	-0.148673	-0.0113903	-0.0120576	-0.00890994	0.0558369	0.0816322	0.027423	-0.0504545	-0.0535617	0.0136736
-0.76	-0.145366	-0.163609	-0.149326	-0.0118295	-0.0126791	-0.00926474	0.0564553	0.0817912	0.0272905	-0.0508664	-0.0540358	0.0131817
-0.75	-0.146417	-0.164484	-0.150011	-0.0122933	-0.0131519	-0.0095714	0.0567933	0.0821681	0.0273044	-0.0512647	-0.0545347	0.0126837
-0.74	-0.147485	-0.165378	-0.150705	-0.0126819	-0.0133679	-0.00977859	0.057251	0.082558	0.0275178	-0.0516628	-0.054993	0.0121779
-0.73	-0.1486	-0.166284	-0.151408	-0.0129326	-0.0133596	-0.00989395	0.0575699	0.0828176	0.0276529	-0.0520985	-0.0554831	0.0116671
-0.72	-0.149718	-0.167153	-0.152119	-0.0130995	-0.0131483	-0.00986445	0.0580145	0.0832416	0.0278334	-0.0525529	-0.0559121	0.0111953
-0.71	-0.150857	-0.167988	-0.152826	-0.0132016	-0.0127594	-0.00974189	0.0583734	0.0835923	0.0281001	-0.0530144	-0.0563466	0.0107091
-0.7	-0.151991	-0.168797	-0.153535	-0.0132338	-0.0123516	-0.00947719	0.0586193	0.0841754	0.0282877	-0.0534851	-0.0567905	0.0102246
-0.69	-0.153122	-0.169583	-0.154225	-0.0132792	-0.0119494	-0.00915263	0.0587256	0.0851949	0.0284998	-0.0539523	-0.0572227	0.00977151
-0.68	-0.154275	-0.170357	-0.154888	-0.0132973	-0.0114731	-0.00883443	0.0587696	0.086497	0.0286813	-0.0544984	-0.0576552	0.00930795
-0.67	-0.155426	-0.171094	-0.155531	-0.0132528	-0.0110555	-0.00861753	0.0588581	0.0876279	0.0289195	-0.0550491	-0.0581141	0.00886712
-0.66	-0.156601	-0.171796	-0.156148	-0.0132035	-0.0107805	-0.00845871	0.0588438	0.088777	0.0293732	-0.0556106	-0.0585597	0.00842197
-0.65	-0.157759	-0.172492	-0.156783	-0.0132252	-0.0107094	-0.00857933	0.0588973	0.0895669	0.0295347	-0.0561749	-0.0590292	0.00799598
-0.64	-0.158934	-0.173192	-0.157411	-0.0133978	-0.0110052	-0.00891269	0.0590634	0.0904184	0.0299539	-0.0567747	-0.0594637	0.0076019
-0.63	-0.160168	-0.173946	-0.158085	-0.013672	-0.0115295	-0.00952392	0.0593228	0.0910238	0.0303542	-0.057456	-0.0599174	0.00721201
-0.62	-0.16147	-0.174756	-0.158805	-0.0141611	-0.0122701	-0.0101968	0.059438	0.0919044	0.0307242	-0.0581523	-0.0603367	0.00685969
-0.61	-0.162813	-0.175606	-0.159588	-0.0148277	-0.0130298	-0.0110038	0.0596305	0.0922567	0.0309617	-0.0588542	-0.0607418	0.00652082
-0.6	-0.164212	-0.176509	-0.160412	-0.0154854	-0.0137129	-0.0117883	0.0599669	0.092941	0.031393	-0.0596391	-0.0611489	0.00619414
-0.59	-0.165678	-0.177405	-0.161294	-0.0160321	-0.0143069	-0.0124418	0.0601414	0.0937025	0.0315491	-0.0604465	-0.0615768	0.00589264
-0.58	-0.167174	-0.178316	-0.16222	-0.0165261	-0.0146064	-0.0128896	0.0603748	0.0939946	0.032072	-0.0613012	-0.0620422	0.0055766
-0.57	-0.168653	-0.179254	-0.163154	-0.0167758	-0.0147189	-0.0131226	0.060744	0.0947929	0.0325508	-0.0621796	-0.0625042	0.00530191
-0.56	-0.170133	-0.180156	-0.164093	-0.0167583	-0.014737	-0.0130369	0.0610187	0.0956817	0.0329346	-0.0630861	-0.0630093	0.00503271
-0.55	-0.171564	-0.181082	-0.165007	-0.0165733	-0.0146459	-0.0127303	0.0612905	0.0964212	0.0333397	-0.0641006	-0.0635632	0.00477209
-0.54	-0.172952	-0.182012	-0.165864	-0.0163021	-0.0144721	-0.0123124	0.0617001	0.0970473	0.0336747	-0.065197	-0.0641499	0.00454397
-0.53	-0.174307	-0.18294	-0.166681	-0.0159644	-0.0144595	-0.0117572	0.0618382	0.0976572	0.0340414	-0.066313	-0.0647747	0.00432824
-0.52	-0.175646	-0.18388	-0.167476	-0.01576	-0.0145557	-0.0112497	0.0617316	0.0981448	0.0343335	-0.067479	-0.0653885	0.00415822
-0.51	-0.176962	-0.184834	-0.168228	-0.0157324	-0.014707	-0.0109722	0.0618486	0.0986932	0.0346344	-0.068733	-0.0659763	0.00401694
-0.5	-0.178291	-0.185837	-0.168978	-0.0159013	-0.0150073	-0.010888	0.0621427	0.0987996	0.0347293	-0.0700487	-0.0665367	0.00391261
-0.49	-0.179649	-0.186866	-0.169759	-0.0161896	-0.0154639	-0.0110648	0.0623527	0.0990928	0.0348782	-0.0713964	-0.0670458	0.00386324
-0.48	-0.181058	-0.187965	-0.170559	-0.0167138	-0.015911	-0.0115928	0.0626786	0.0992491	0.0351459	-0.0728493	-0.0675384	0.00383675
-0.47	-0.182509	-0.189134	-0.171415	-0.0174741	-0.0162509	-0.0123746	0.0631305	0.0995721	0.0352471	-0.0744053	-0.068033	0.0039017
-0.46	-0.184053	-0.19031	-0.172328	-0.0182896	-0.0164504	-0.0132438	0.0636525	0.0999989	0.0352267	-0.0760557	-0.0685323	0.00401348
-0.45	-0.185723	-0.191504	-0.173306	-0.0192095	-0.0163451	-0.0141475	0.063939	0.100687	0.0354887	-0.0777732	-0.0690536	0.00415533
-0.44	-0.187451	-0.192676	-0.174337	-0.0201869	-0.0159658	-0.0148847	0.0642493	0.101537	0.0356113	-0.0795932	-0.0696064	0.00435467
-0.43	-0.189267	-0.19378	-0.175395	-0.020984	-0.0155416	-0.0153436	0.0647306	0.101921	0.0357808	-0.0815041	-0.070173	0.00459308
-0.42	-0.19114	-0.194847	-0.17645	-0.0215859	-0.0150221	-0.0154788	0.0651192	0.102955	0.0357891	-0.0834605	-0.0708001	0.00489753
-0.41	-0.193039	-0.195913	-0.177479	-0.0220257	-0.0146941	-0.0152164	0.0653059	0.104291	0.0358202	-0.0854958	-0.0714507	0.0052615
-0.4	-0.194958	-0.196959	-0.178491	-0.0222322	-0.0146422	-0.0147129	0.0655053	0.105527	0.0358109	-0.0876	-0.0721527	0.00565694
-0.39	-0.196873	-0.198036	-0.179447	-0.0222429	-0.0148991	-0.0140408	0.0656713	0.106734	0.035809	-0.0897714	-0.0728418	0.00609829
-0.38	-0.198786	-0.199133	-0.180368	-0.022058	-0.0153017	-0.0133912	0.0659522	0.107888	0.035872	-0.0920578	-0.073491	0.0065526
-0.37	-0.200685	-0.200271	-0.181259	-0.0217673	-0.0158784	-0.0128147	0.0665572	0.109427	0.0359593	-0.0943598	-0.0740945	0.00704567
-0.36	-0.202532	-0.201461	-0.182145	-0.0214451	-0.0163565	-0.0125323	0.0669049	0.111347	0.0359154	-0.0967258	-0.0746325	0.00755847
-0.35	-0.204383	-0.202708	-0.183033	-0.0212018	-0.0167789	-0.0124483	0.067573	0.113161	0.0358662	-0.0991307	-0.0750995	0.00811129
-0.34	-0.20622	-0.204006	-0.183949	-0.021155	-0.0171064	-0.0127116	0.0682445	0.114999	0.0361048	-0.101548	-0.0754408	0.00870253
-0.33	-0.208078	-0.205362	-0.184882	-0.0214332	-0.017407	-0.0132792	0.0689435	0.11702	0.0362587	-0.104043	-0.0757958	0.00931435
-0.32	-0.209992	-0.206774	-0.185872	-0.0220151	-0.0176347	-0.0142065	0.0698791	0.119161	0.0362963	-0.106508	-0.0760671	0.0099704
-0.31	-0.21197	-0.208237	-0.186924	-0.0228726	-0.0180466	-0.0153468	0.0706953	0.121196	0.0364467	-0.109031	-0.0763469	0.0106703
-0.3	-0.21405	-0.209746	-0.188076	-0.0239386	-0.0187145	-0.0166454	0.0714886	0.12353	0.0364798	-0.111632	-0.0766216	0.0114085
-0.29	-0.216206	-0.211321	-0.189295	-0.0251938	-0.0196277	-0.0178551	0.0724369	0.125364	0.0364779	-0.114221	-0.0769192	0.0122145
-0.28	-0.218449	-0.212956	-0.190567	-0.0264677	-0.0207522	-0.0188638	0.0732664	0.127114	0.0364527	-0.116876	-0.0772816	0.0130732
-0.27	-0.220813	-0.214614	-0.191879	-0.0275274	-0.0219016	-0.0194068	0.0742421	0.129202	0.0363825	-0.119552	-0.0777278	0.014018
-0.26	-0.223228	-0.216312	-0.193223	-0.0284404	-0.0229798	-0.0195556	0.0750516	0.131243	0.0364637	-0.122258	-0.0783091	0.0150541
-0.25	-0.225654	-0.217997	-0.194567	-0.0290169	-0.0237331	-0.019292	0.0760772	0.133365	0.0366051	-0.125004	-0.0790653	0.0161663
-0.24	-0.2281	-0.219701	-0.195894	-0.0291499	-0.0239941	-0.0186907	0.0773305	0.135538	0.0368207	-0.127795	-0.0800747	0.0173761
-0.23	-0.230552	-0.221395	-0.197162	-0.0289615	-0.0236998	-0.0176606	0.0786526	0.137702	0.0372075	-0.130695	-0.0813756	0.0186416
-0.22	-0.233014	-0.223066	-0.198363	-0.0285708	-0.0229088	-0.0164011	0.0798336	0.140615	0.0373355	-0.133696	-0.0830294	0.0199602
-0.21	-0.235477	-0.224688	-0.199457	-0.0281081	-0.0216515	-0.0149668	0.0813089	0.14347	0.0375881	-0.136838	-0.084997	0.0213283
-0.2	-0.237971	-0.226252	-0.200446	-0.0277338	-0.0201685	-0.0134499	0.0830132	0.146538	0.0379104	-0.14011	-0.0873936	0.0227284
-0.19	-0.240544	-0.227774	-0.201324	-0.0276339	-0.0190443	-0.0120352	0.0844304	0.149404	0.0379324	-0.143605	-0.0901289	0.024188
-0.18	-0.243212	-0.229263	-0.2021	-0.028126	-0.0187785	-0.0110416	0.0857529	0.152638	0.0378829	-0.147365	-0.0932765	0.0256928
-0.17	-0.246006	-0.230821	-0.202823	-0.0295075	-0.0199086	-0.0106453	0.087194	0.15598	0.0381308	-0.151351	-0.0967162	0.0272491
-0.16	-0.248993	-0.232544	-0.203553	-0.0317421	-0.0226325	-0.0110673	0.0885984	0.159475	0.0380364	-0.155633	-0.100391	0.0288905
-0.15	-0.252256	-0.234539	-0.204353	-0.0347349	-0.0268665	-0.0124678	0.0895518	0.163192	0.0380071	-0.160251	-0.104275	0.0306083
-0.14	-0.25583	-0.236846	-0.2053	-0.0382735	-0.0317997	-0.0146339	0.0908811	0.167193	0.0379073	-0.165219	-0.10827	0.0324363
-0.13	-0.259707	-0.23945	-0.206459	-0.0420603	-0.03637	-0.0173515	0.0922428	0.171964	0.0377198	-0.170568	-0.112297	0.034366
-0.12	-0.263873	-0.24225	-0.20784	-0.0455694	-0.0394472	-0.0200926	0.0937152	0.176942	0.0377071	-0.176328	-0.116273	0.0364153
-0.11	-0.268309	-0.245095	-0.209463	-0.0482468	-0.0401335	-0.0223709	0.0955757	0.182154	0.0380894	-0.182463	-0.120214	0.0385767
-0.1	-0.27291	-0.247784	-0.211238	-0.0494641	-0.0377533	-0.0236129	0.0976733	0.188313	0.0384184	-0.188977	-0.124098	0.0408726
-0.09	-0.277502	-0.250111	-0.213055	-0.0486978	-0.0321265	-0.0233335	0.100408	0.194468	0.0388891	-0.195799	-0.127971	0.0433221
-0.08	-0.281856	-0.251852	-0.214779	-0.0455229	-0.023437	-0.0211777	0.103464	0.201006	0.0394277	-0.20295	-0.131823	0.0459121
-0.07	-0.285769	-0.252872	-0.216248	-0.0399155	-0.0124191	-0.0171764	0.106677	0.206818	0.0400564	-0.210394	-0.135714	0.0486753
-0.06	-0.289054	-0.253048	-0.217327	-0.0323204	-0.000237783	-0.0115778	0.110347	0.211842	0.0407455	-0.218107	-0.13965	0.0515916
-0.05	-0.291564	-0.252421	-0.217911	-0.0237229	0.0113154	-0.00494558	0.113924	0.21548	0.041146	-0.225996	-0.143623	0.0546433
-0.04	-0.293275	-0.251118	-0.217984	-0.0151806	0.0204575	0.001604	0.116752	0.217853	0.0412648	-0.23396	-0.147556	0.0578295
-0.03	-0.294319	-0.2494	-0.217624	-0.00765632	0.0254769	0.00699708	0.118947	0.217989	0.0411026	-0.241902	-0.151344	0.0610797
-0.02	-0.294862	-0.247641	-0.217001	-0.00158995	0.0255404	0.010221	0.120461	0.216451	0.0407949	-0.249629	-0.154739	0.0643748
-0.01	-0.295064	-0.246201	-0.21632	0.00300895	0.0209817	0.0109335	0.121203	0.214088	0.040373	-0.257002	-0.157486	0.0676384
0	-0.294952	-0.245342	-0.21579	0.00621682	0.0128813	0.00903998	0.121141	0.210907	0.0399638	-0.263955	-0.159201	0.0708071
0.01	-0.294552	-0.245193	-0.215538	0.00833452	0.00350808	0.00491667	0.121369	0.206621	0.0399584	-0.270067	-0.159415	0.0737741
0.02	-0.294048	-0.245798	-0.215658	0.0107832	-0.00437311	5.63597e-06	0.122116	0.203081	0.0402032	-0.275541	-0.1583	0.0765799
0.03	-0.293534	-0.247009	-0.216213	0.0149948	-0.00895196	-0.00432073	0.123442	0.200999	0.0406686	-0.280268	-0.155801	0.0792802
0.04	-0.292917	-0.248581	-0.217076	0.0214976	-0.00975337	-0.00726618	0.124989	0.199427	0.0413859	-0.284237	-0.152058	0.0817748
0.05	-0.291925	-0.250129	-0.21801	0.0302326	-0.00631693	-0.00798528	0.126732	0.197708	0.042221	-0.28742	-0.147151	0.0840599
0.06	-0.290274	-0.251302	-0.218784	0.0409316	0.00147832	-0.00595191	0.127546	0.195487	0.0431042	-0.289776	-0.141144	0.0861159
0.07	-0.287774	-0.251796	-0.219187	0.0529604	0.0129286	-0.00151179	0.127272	0.191483	0.0435984	-0.291364	-0.134243	0.0878774
0.08	-0.284337	-0.251406	-0.219099	0.0649141	0.0269139	0.00459054	0.126167	0.186338	0.0440883	-0.292185	-0.126564	0.0893765
0.09	-0.279982	-0.250127	-0.218478	0.0752921	0.0418356	0.0112553	0.12403	0.179907	0.0443611	-0.292277	-0.118235	0.0906095
0.1	-0.2749	-0.248019	-0.217404	0.082903	0.0558711	0.01733	0.121647	0.172954	0.0442397	-0.291734	-0.109484	0.0915777
0.11	-0.269396	-0.245211	-0.216026	0.0868938	0.0670878	0.0218221	0.11868	0.165578	0.0439616	-0.290556	-0.100413	0.0923519
0.12	-0.263806	-0.241967	-0.214523	0.0868903	0.0744704	0.0240419	0.115443	0.15772	0.0436395	-0.288843	-0.0911289	0.0929202
0.13	-0.258412	-0.23857	-0.213062	0.0831306	0.0772771	0.0238837	0.111972	0.149489	0.0431259	-0.286553	-0.0817573	0.0933405
0.14	-0.253442	-0.235268	-0.211799	0.0764847	0.0758373	0.0218166	0.1085	0.140929	0.042594	-0.283714	-0.0724095	0.0936158
0.15	-0.249076	-0.232264	-0.210794	0.0679266	0.071114	0.018577	0.104715	0.132532	0.0420593	-0.280299	-0.0631399	0.093741
0.16	-0.245332	-0.229611	-0.210042	0.058566	0.0644907	0.0150574	0.100853	0.124503	0.0415254	-0.276278	-0.0539873	0.0937261
0.17	-0.242218	-0.227344	-0.209487	0.0493565	0.057339	0.0121812	0.0970346	0.117185	0.0409719	-0.271718	-0.0450152	0.0935589
0.18	-0.23965	-0.225399	-0.209056	0.041193	0.0508473	0.0106042	0.0929425	0.110887	0.0404841	-0.266575	-0.0362803	0.0932798
0.19	-0.237501	-0.223683	-0.208652	0.0346177	0.045615	0.0103776	0.0885435	0.104535	0.0401716	-0.260885	-0.0278898	0.0928708
0.2	-0.235662	-0.222094	-0.208164	0.0298735	0.0420093	0.0113292	0.0841942	0.0985921	0.0397648	-0.254749	-0.019906	0.0922944
0.21	-0.23398	-0.220553	-0.207533	0.0268393	0.0399202	0.0130694	0.0800223	0.0923617	0.0394328	-0.248159	-0.012333	0.0915782
0.22	-0.232405	-0.21901	-0.206742	0.0250711	0.0390315	0.0151835	0.0757799	0.0859013	0.0391642	-0.241246	-0.00525033	0.090701
0.23	-0.230906	-0.217471	-0.205794	0.0240718	0.0388093	0.017204	0.07147	0.080354	0.0388159	-0.234044	0.00135666	0.0896623
0.24	-0.229427	-0.21591	-0.204704	0.0232517	0.0387222	0.0188792	0.0669897	0.0753869	0.0385302	-0.226611	0.00751302	0.0884675
0.25	-0.228009	-0.21438	-0.203516	0.0224366	0.0382366	0.020182	0.062641	0.0703877	0.0383108	-0.218999	0.013205	0.087089
0.26	-0.226657	-0.212897	-0.202266	0.0215062	0.0369654	0.0210898	0.0583738	0.0664444	0.0380675	-0.211276	0.0184905	0.0855635
0.27	-0.225368	-0.211516	-0.201004	0.0205671	0.0348567	0.0215545	0.0545776	0.0624853	0.0380927	-0.203518	0.0233645	0.0838961
0.28	-0.224158	-0.210286	-0.199776	0.0196931	0.0321886	0.0215579	0.051025	0.059118	0.0380374	-0.195723	0.0278507	0.082122
0.29	-0.223001	-0.209194	-0.198585	0.0188832	0.0290658	0.0210529	0.0477392	0.0560136	0.0378739	-0.187898	0.0320267	0.0802388
0.3	-0.221921	-0.208194	-0.197446	0.0181355	0.0259757	0.0202345	0.0444358	0.0531973	0.0378185	-0.180158	0.0359241	0.0782637
0.31	-0.220926	-0.207309	-0.196387	0.0175593	0.0232441	0.0191624	0.0412512	0.0504417	0.0378727	-0.172431	0.0395156	0.0762172
0.32	-0.219968	-0.206477	-0.195367	0.0170595	0.0210636	0.0180103	0.0379613	0.0476636	0.0380551	-0.164813	0.0428394	0.0741324
0.33	-0.21905	-0.205685	-0.194437	0.0168037	0.0196028	0.0169178	0.0348406	0.0449228	0.0379608	-0.157298	0.0459383	0.0720302
0.34	-0.218179	-0.204915	-0.193583	0.0168078	0.0189124	0.0160259	0.0320703	0.0421972	0.037658	-0.149912	0.0487525	0.0699138
0.35	-0.217314	-0.204112	-0.192784	0.0170285	0.018937	0.015234	0.0295006	0.0394914	0.0374874	-0.142645	0.0513479	0.0678021
0.36	-0.216399	-0.203326	-0.192028	0.0173304	0.0194358	0.0147135	0.0270599	0.0371036	0.0373581	-0.135571	0.0536553	0.0657197
0.37	-0.215432	-0.202529	-0.191274	0.017726	0.0200946	0.0144193	0.0245717	0.0345169	0.0372406	-0.128663	0.0557493	0.0636327
0.38	-0.21442	-0.201745	-0.190506	0.0181198	0.0206909	0.014396	0.02248	0.032193	0.0370085	-0.121933	0.0575953	0.0616076
0.39	-0.213346	-0.200992	-0.18972	0.0184034	0.0211755	0.014635	0.020347	0.029927	0.0370537	-0.115423	0.05925	0.059607
0.4	-0.21221	-0.200259	-0.188892	0.0186209	0.0213875	0.015109	0.018562	0.02767	0.0371255	-0.109055	0.0607045	0.0576189
0.41	-0.211038	-0.199536	-0.18801	0.0187537	0.0214993	0.0157527	0.0164634	0.0259397	0.0371187	-0.102812	0.0619855	0.0556814
0.42	-0.209831	-0.19882	-0.187084	0.0187324	0.0215633	0.0165151	0.0143561	0.024087	0.0370653	-0.0967918	0.0631048	0.0537495
0.43	-0.208606	-0.198084	-0.186132	0.018503	0.0215883	0.0171455	0.012601	0.0223331	0.0368407	-0.0909485	0.0641129	0.0518447
0.44	-0.207379	-0.197334	-0.185135	0.0182496	0.0216922	0.0174865	0.0107973	0.0209435	0.0367546	-0.0853071	0.0650011	0.0499414
0.45	-0.206196	-0.19654	-0.184151	0.0179205	0.0220096	0.0175284	0.00890075	0.0194642	0.036445	-0.0798421	0.065776	0.0480368
0.46	-0.205043	-0.195683	-0.183192	0.0175965	0.022397	0.0172594	0.00714564	0.0179399	0.0361415	-0.0745112	0.0664512	0.0461534
0.47	-0.203918	-0.194747	-0.182269	0.0174212	0.0229328	0.0167411	0.00572641	0.0166467	0.0358011	-0.0693735	0.0670046	0.0442585
0.48	-0.202831	-0.193768	-0.181382	0.017403	0.0234427	0.0161917	0.00452545	0.0152582	0.0354536	-0.0643986	0.0674225	0.0424
0.49	-0.201733	-0.192738	-0.180522	0.0173748	0.0238211	0.0156513	0.00324262	0.0142747	0.0352075	-0.0595905	0.0677626	0.0405513
0.5	-0.200662	-0.191676	-0.17968	0.0173177	0.0240218	0.0152477	0.00213605	0.013155	0.0349441	-0.0549394	0.067983	0.0387253
0.51	-0.199615	-0.190627	-0.178873	0.0172188	0.0239844	0.0150385	0.00103464	0.012415	0.034566	-0.050379	0.0680931	0.0369289
0.52	-0.198604	-0.189593	-0.178058	0.0170336	0.0237696	0.0150297	-0.00019423	0.012171	0.0343321	-0.0460142	0.0681327	0.0351645
0.53	-0.197612	-0.188591	-0.177224	0.0168991	0.0234683	0.0151604	-0.00153132	0.0118458	0.0339487	-0.0418039	0.0681017	0.0334492
0.54	-0.196601	-0.18762	-0.176356	0.0168683	0.0231801	0.015465	-0.00270072	0.0114208	0.0337774	-0.0377362	0.0679907	0.0317789
0.55	-0.195559	-0.18668	-0.175477	0.0169493	0.0228393	0.0158322	-0.0037076	0.0114597	0.0334086	-0.0338079	0.0677463	0.0301507
0.56	-0.194493	-0.185742	-0.174575	0.0171278	0.0225317	0.0161556	-0.00478524	0.0112154	0.0328644	-0.0299889	0.0674211	0.0285806
0.57	-0.193411	-0.184813	-0.173653	0.017406	0.0222222	0.0163821	-0.00549441	0.0111004	0.0324846	-0.0263094	0.066982	0.0270513
0.58	-0.192294	-0.183888	-0.172729	0.0177386	0.0220164	0.0165456	-0.00623223	0.0109221	0.0321588	-0.0227017	0.0664443	0.0255927
0.59	-0.191089	-0.182955	-0.171802	0.0180424	0.0218169	0.0164741	-0.00681235	0.0105588	0.0319096	-0.0192715	0.0658666	0.0241878
0.6	-0.189861	-0.182014	-0.170887	0.018362	0.0216801	0.0162166	-0.00767293	0.00993827	0.0315512	-0.0159414	0.065237	0.0228137
0.61	-0.188631	-0.181084	-0.170001	0.0186104	0.0215079	0.0158527	-0.00817857	0.00937215	0.031229	-0.0127136	0.0645766	0.0215134
0.62	-0.187371	-0.180172	-0.169137	0.0187264	0.0212494	0.0152493	-0.00871462	0.00882523	0.0312577	-0.009643	0.0638741	0.0202543
0.63	-0.186128	-0.179301	-0.168289	0.0186367	0.0207651	0.0146054	-0.00941688	0.0084715	0.0312824	-0.00664464	0.0631366	0.0190414
0.64	-0.184887	-0.178462	-0.167491	0.0185261	0.0200716	0.0140146	-0.01032	0.00813516	0.0312188	-0.00374603	0.0623677	0.0178737
0.65	-0.18368	-0.177663	-0.166713	0.0184642	0.0193632	0.0135959	-0.0109397	0.00804021	0.0310957	-0.000979992	0.0615911	0.0167387
0.66	-0.182466	-0.176886	-0.165953	0.0183936	0.018715	0.0134067	-0.0113858	0.00822389	0.0309432	0.00167197	0.0608312	0.0156637
0.67	-0.18122	-0.176098	-0.165187	0.0183785	0.0181574	0.0135695	-0.0121066	0.00899223	0.0307325	0.00421376	0.0601011	0.0146208
0.68	-0.179994	-0.175308	-0.164389	0.0185205	0.0177644	0.0139604	-0.0126699	0.00966925	0.0304574	0.0066582	0.0594241	0.0136102
0.69	-0.178745	-0.174528	-0.163554	0.0187135	0.0175781	0.0146189	-0.0131862	0.0105323	0.0302542	0.00897658	0.0587781	0.0126175
0.7	-0.177467	-0.173737	-0.162672	0.0187293	0.0176852	0.0154372	-0.0136132	0.0113937	0.030104	0.0111939	0.0581754	0.0116585
0.71	-0.176169	-0.17293	-0.161743	0.0187606	0.0179918	0.0162683	-0.0140739	0.0121475	0.0298148	0.013337	0.0575871	0.0107308
0.72	-0.174905	-0.172075	-0.160763	0.0186714	0.0185444	0.0170375	-0.0144923	0.0130846	0.0295616	0.0153646	0.056972	0.00978565
0.73	-0.173655	-0.171179	-0.15975	0.018373	0.0192779	0.0176924	-0.0151103	0.0128971	0.0293591	0.0173014	0.0563835	0.00885719
0.74	-0.172412	-0.170243	-0.158703	0.0179973	0.0199914	0.0179804	-0.0155591	0.012511	0.0290745	0.019119	0.0557905	0.00795469
0.75	-0.171206	-0.169254	-0.157645	0.0176424	0.0204388	0.0180018	-0.0160582	0.0123084	0.0289025	0.0208523	0.0551754	0.00707793
0.76	-0.170035	-0.168269	-0.156631	0.0172829	0.0205931	0.0178209	-0.0164638	0.0117581	0.0287981	0.0225459	0.054576	0.00625601
0.77	-0.168914	-0.16731	-0.155623	0.0169094	0.0205225	0.0174118	-0.0169408	0.011277	0.028657	0.0241319	0.0539918	0.00544978
0.78	-0.167833	-0.166391	-0.154638	0.0164965	0.0201508	0.0169019	-0.0171358	0.0113494	0.0285386	0.0256933	0.0534384	0.00468739
0.79	-0.166782	-0.165492	-0.153683	0.0160774	0.0196641	0.0164441	-0.0171434	0.0107353	0.0285606	0.0271517	0.0529029	0.00393942
0.8	-0.165764	-0.16462	-0.152763	0.01566	0.0190601	0.0159863	-0.0174618	0.00997428	0.0287219	0.0285373	0.0523868	0.0032341
0.81	-0.164787	-0.163774	-0.151882	0.0152368	0.0185166	0.0154877	-0.0176161	0.00997738	0.0287988	0.0298514	0.0519096	0.00257886
0.82	-0.163821	-0.162958	-0.151029	0.0147648	0.0180224	0.01506	-0.0178025	0.00963915	0.0288509	0.0311247	0.0514558	0.00196078
0.83	-0.162861	-0.162171	-0.150224	0.0144891	0.017597	0.0146972	-0.0180858	0.00967484	0.0288146	0.0323594	0.0510325	0.00138743
0.84	-0.161933	-0.161368	-0.149438	0.0144285	0.0175777	0.0144266	-0.0183242	0.00984341	0.0287796	0.0335243	0.0506595	0.000868182
0.85	-0.160986	-0.160552	-0.148665	0.0145236	0.0179453	0.0142936	-0.0183494	0.0103894	0.0288088	0.0345974	0.0503022	0.000405216
0.86	-0.16	-0.159672	-0.147895	0.0146874	0.0183613	0.0142273	-0.0185287	0.0101729	0.0288557	0.0356647	0.0499834	1.125e-05
0.87	-0.158988	-0.158722	-0.147095	0.0151846	0.0187358	0.0142175	-0.018821	0.0102303	0.0290218	0.0366268	0.0496314	-0.00033873
0.88	-0.157977	-0.15776	-0.146319	0.0156524	0.019147	0.0141772	-0.0190143	0.00992555	0.0291463	0.0375214	0.0493264	-0.000641974
0.89	-0.156917	-0.1568	-0.14554	0.0159879	0.0192595	0.0141376	-0.0191393	0.00953797	0.0292137	0.0383405	0.0490608	-0.000902205
0.9	-0.155856	-0.155836	-0.14478	0.0162317	0.0191218	0.0139752	-0.019175	0.00959949	0.0293862	0.0391124	0.0487766	-0.00112392
0.91	-0.154791	-0.154894	-0.144038	0.0164256	0.0189636	0.0138807	-0.0192972	0.00954472	0.0294903	0.0398607	0.0485067	-0.00129536
0.92	-0.153747	-0.153975	-0.143296	0.0163577	0.0188308	0.0137513	-0.0195054	0.00946307	0.0296072	0.0405683	0.0482177	-0.00144877
0.93	-0.152744	-0.153077	-0.142553	0.0162514	0.0184999	0.0137132	-0.0196176	0.00966745	0.0297859	0.0412172	0.0479733	-0.0015446
0.94	-0.15174	-0.152189	-0.141811	0.0161763	0.0181096	0.0137584	-0.01988	0.00955827	0.0299264	0.0417666	0.0477487	-0.00161011
0.95	-0.150743	-0.151348	-0.141039	0.0162148	0.0176732	0.0139699	-0.0197421	0.0093642	0.0299453	0.042273	0.0474853	-0.00168682
0.96	-0.149722	-0.150536	-0.140236	0.016386	0.0171549	0.0142692	-0.0199879	0.00889883	0.0298781	0.0427492	0.0472446	-0.00175502
0.97	-0.148685	-0.14975	-0.139385	0.0166854	0.0166929	0.014706	-0.0199046	0.0087109	0.0298427	0.0431488	0.0470141	-0.00182905
0.98	-0.147622	-0.148973	-0.138509	0.0169663	0.0165033	0.0150444	-0.0201197	0.00846796	0.0297704	0.0434938	0.0467481	-0.00188307
0.99	-0.14652	-0.148182	-0.137605	0.0172152	0.0163538	0.0153319	-0.0203453	0.00833645	0.0295927	0.0438318	0.0465144	-0.0019687
1	-0.145454	-0.147362	-0.136701	0.0173032	0.0163181	0.0155308	-0.0203632	0.00858013	0.0293346	0.0441546	0.0463049	-0.00204267
1	-0.182881	-0.186686	-0.18353	0.0126009	0.0109462	0.0121526	-0.0459635	-0.032431	0.00579512	-0.0208296	-0.0266515	-0.0347751
0.99	-0.184124	-0.187413	-0.184473	0.0126215	0.0108973	0.0120197	-0.045969	-0.0324406	0.00604281	-0.0215442	-0.0269946	-0.0346666
0.98	-0.185392	-0.188109	-0.185417	0.0125212	0.0108555	0.011765	-0.0458059	-0.0321407	0.00623523	-0.0222774	-0.0273398	-0.0345387
0.97	-0.186603	-0.188779	-0.186337	0.012311	0.0108099	0.0114082	-0.0455218	-0.0321376	0.00633907	-0.0230284	-0.0276714	-0.0344411
0.96	-0.187782	-0.189459	-0.187235	0.0120806	0.0110602	0.0109505	-0.0456903	-0.0321363	0.00637593	-0.0238147	-0.0280562	-0.0343131
0.95	-0.188935	-0.190164	-0.188097	0.0119263	0.0114922	0.0106122	-0.0454634	-0.0319926	0.00647522	-0.0246865	-0.0284562	-0.0341817
0.94	-0.190063	-0.190894	-0.188941	0.011844	0.0120228	0.0103575	-0.0456592	-0.0322988	0.00650834	-0.0255681	-0.0288079	-0.0340396
0.93	-0.191192	-0.191679	-0.189768	0.0118366	0.0125966	0.0102586	-0.0455876	-0.0323837	0.00638429	-0.0265085	-0.0292713	-0.0338977
0.92	-0.192319	-0.192471	-0.190602	0.0119014	0.0131585	0.010234	-0.0455079	-0.0324763	0.0061996	-0.0275267	-0.0297641	-0.033711
0.91	-0.193463	-0.193286	-0.191434	0.011917	0.0134521	0.0103065	-0.0453031	-0.0322523	0.00610027	-0.0285992	-0.0302504	-0.0334612
0.9	-0.194609	-0.194124	-0.192266	0.011769	0.0136495	0.0103475	-0.0451779	-0.0321732	0.0059852	-0.0297081	-0.0308182	-0.0331858
0.89	-0.195756	-0.194974	-0.19311	0.0115954	0.0137096	0.0104749	-0.0453317	-0.0322067	0.005831	-0.0308418	-0.0313702	-0.0328515
0.88	-0.196895	-0.195816	-0.193963	0.0113358	0.013493	0.0104904	-0.0453799	-0.0320966	0.00582713	-0.0320519	-0.0320087	-0.0324725
0.87	-0.197978	-0.196665	-0.194806	0.0109752	0.0130343	0.0105261	-0.0452484	-0.0319783	0.0057238	-0.0333207	-0.0325854	-0.032056
0.86	-0.199069	-0.197506	-0.195669	0.010629	0.0126133	0.0105336	-0.0450522	-0.0321326	0.0055544	-0.0346471	-0.033131	-0.0315898
0.85	-0.200141	-0.198286	-0.1965	0.0105244	0.012185	0.0105914	-0.0449509	-0.0320553	0.00559095	-0.036088	-0.0337058	-0.0310832
0.84	-0.201176	-0.19902	-0.197328	0.0104872	0.0118697	0.0107391	-0.0449981	-0.0325347	0.00556845	-0.0375532	-0.0342293	-0.0305125
0.83	-0.202185	-0.19976	-0.19816	0.0105906	0.0118498	0.0110543	-0.0447768	-0.0331496	0.00562315	-0.0390999	-0.0347171	-0.0298944
0.82	-0.203246	-0.200503	-0.199007	0.0108724	0.012084	0.0114932	-0.0443514	-0.0334202	0.00570646	-0.0407215	-0.0351733	-0.0292238
0.81	-0.204314	-0.201284	-0.199894	0.011258	0.0124415	0.0120282	-0.044122	-0.0329722	0.00559989	-0.0423973	-0.0355593	-0.0285248
0.8	-0.205395	-0.202116	-0.200808	0.0116404	0.0128878	0.0126417	-0.0439709	-0.0328705	0.00551584	-0.044109	-0.0359201	-0.027801
0.79	-0.206518	-0.20299	-0.201759	0.0120563	0.0133538	0.0131966	-0.0436904	-0.0322491	0.00531586	-0.045881	-0.0361995	-0.0270404
0.78	-0.207693	-0.203894	-0.202746	0.0124914	0.0137821	0.0136968	-0.0437214	-0.0317232	0.00526498	-0.0477257	-0.03645	-0.0262398
0.77	-0.208902	-0.204815	-0.203768	0.012918	0.0141396	0.0141581	-0.0434763	-0.0315017	0.00537332	-0.0496562	-0.0366655	-0.025436
0.76	-0.210148	-0.20577	-0.204819	0.0133328	0.0142116	0.0144686	-0.0431827	-0.0311731	0.00549933	-0.0516078	-0.0368524	-0.0245935
0.75	-0.211448	-0.206741	-0.205876	0.013642	0.0140715	0.0145732	-0.042839	-0.0309162	0.00559031	-0.0536582	-0.0370223	-0.0237462
0.74	-0.21278	-0.207708	-0.206973	0.0138567	0.0136981	0.0145195	-0.0424567	-0.0313969	0.00576338	-0.0557201	-0.0371569	-0.0228444
0.73	-0.214145	-0.20862	-0.208059	0.0140653	0.0131225	0.0142528	-0.0420502	-0.0315239	0.0060303	-0.0578455	-0.0372895	-0.0219205
0.72	-0.215502	-0.209489	-0.209106	0.0141883	0.0124898	0.0136849	-0.0415771	-0.0321672	0.00620303	-0.0600501	-0.0373917	-0.0209693
0.71	-0.216868	-0.210319	-0.210112	0.0141217	0.0120536	0.0130281	-0.041086	-0.0332861	0.0064377	-0.0623345	-0.0374784	-0.0200103
0.7	-0.218269	-0.211112	-0.211068	0.0140237	0.011826	0.0123291	-0.0407321	-0.0340654	0.00669095	-0.0647104	-0.0375738	-0.0190758
0.69	-0.219646	-0.211889	-0.211971	0.0139951	0.0117392	0.0116455	-0.040308	-0.0350146	0.00677123	-0.0671398	-0.0377211	-0.0181042
0.68	-0.220974	-0.212678	-0.212823	0.0138422	0.011735	0.0111155	-0.0398258	-0.035666	0.00690518	-0.0696624	-0.0378717	-0.0170981
0.67	-0.222271	-0.213483	-0.213631	0.0137649	0.0118371	0.0108462	-0.0392704	-0.0362754	0.007124	-0.072284	-0.0380258	-0.0160845
0.66	-0.223588	-0.2143	-0.214407	0.0138557	0.0120001	0.010793	-0.038539	-0.0366869	0.00730501	-0.0749793	-0.0381501	-0.0150445
0.65	-0.224884	-0.215116	-0.215185	0.0140151	0.0122097	0.010977	-0.0381373	-0.0367415	0.00738695	-0.0777879	-0.0382984	-0.0139785
0.64	-0.226186	-0.215966	-0.215985	0.0141632	0.0125079	0.0112677	-0.0374448	-0.0364643	0.00743598	-0.0807038	-0.0384144	-0.0128552
0.63	-0.227543	-0.216857	-0.216815	0.0143049	0.0129632	0.0115989	-0.0364107	-0.0361437	0.00743744	-0.0837245	-0.0385492	-0.0117117
0.62	-0.228919	-0.217776	-0.217703	0.0144474	0.0133888	0.0119342	-0.0354871	-0.0361824	0.00735649	-0.086834	-0.0387241	-0.0105471
0.61	-0.230314	-0.218714	-0.218619	0.0143832	0.0137022	0.0122359	-0.0346331	-0.0364099	0.00728514	-0.0900052	-0.0389291	-0.00935238
0.6	-0.231695	-0.219662	-0.219559	0.0140677	0.0139318	0.0124022	-0.0338064	-0.0365842	0.00754975	-0.0933203	-0.0391898	-0.00813574
0.59	-0.233066	-0.220598	-0.220528	0.0135757	0.0140687	0.0125548	-0.0328162	-0.0367445	0.00778968	-0.0967161	-0.0394594	-0.00686112
0.58	-0.23439	-0.221516	-0.221508	0.0130057	0.0141565	0.0125748	-0.0317909	-0.0371104	0.00795916	-0.100191	-0.0398137	-0.00557926
0.57	-0.235616	-0.22243	-0.222477	0.0123735	0.0142799	0.0124079	-0.0308531	-0.0376825	0.00817811	-0.103791	-0.0402149	-0.00426412
0.56	-0.236784	-0.223356	-0.223432	0.0118223	0.0145933	0.012156	-0.0298277	-0.0381179	0.00841336	-0.107433	-0.0407071	-0.00289096
0.55	-0.237932	-0.224312	-0.224355	0.0114805	0.0150735	0.0118215	-0.0284935	-0.0386208	0.00881797	-0.111177	-0.041362	-0.0015135
0.54	-0.239057	-0.225295	-0.225242	0.0113109	0.0156936	0.0114401	-0.0271957	-0.0385276	0.00912603	-0.114982	-0.0420787	-0.000107966
0.53	-0.24016	-0.226345	-0.226107	0.0113083	0.0163035	0.0111437	-0.0256568	-0.0380079	0.00918342	-0.118883	-0.0429546	0.00130932
0.52	-0.241255	-0.227456	-0.226934	0.0114696	0.0168077	0.0110717	-0.0242271	-0.0375727	0.00941445	-0.12287	-0.0438779	0.00273183
0.51	-0.24239	-0.228648	-0.227744	0.0117739	0.017068	0.0112047	-0.022663	-0.036961	0.00952262	-0.12695	-0.0449287	0.00418423
0.5	-0.243578	-0.229871	-0.228551	0.0120433	0.0169383	0.0115277	-0.0213097	-0.0358367	0.00974028	-0.131151	-0.0460491	0.00563723
0.49	-0.244811	-0.231121	-0.229408	0.012377	0.0164131	0.012031	-0.0199111	-0.0350037	0.00986483	-0.135383	-0.0472746	0.00709796
0.48	-0.246078	-0.232356	-0.230297	0.0127247	0.0155175	0.0126119	-0.0181927	-0.0340893	0.00995524	-0.139694	-0.0486458	0.00855408
0.47	-0.247348	-0.233541	-0.231227	0.0130247	0.0144076	0.0131318	-0.0165152	-0.0330223	0.0101313	-0.144071	-0.0500483	0.00998984
0.46	-0.24867	-0.23467	-0.232207	0.0132962	0.0132436	0.0135481	-0.014643	-0.0324738	0.0103319	-0.148508	-0.0516087	0.0114363
0.45	-0.250032	-0.235725	-0.233228	0.0135279	0.0122537	0.0137593	-0.0126598	-0.0316039	0.0104343	-0.153057	-0.0533158	0.0128435
0.44	-0.251434	-0.23672	-0.23428	0.0135479	0.0113636	0.013719	-0.0104363	-0.0309432	0.010565	-0.157635	-0.0550881	0.0142402
0.43	-0.252875	-0.237662	-0.235343	0.0133373	0.0108553	0.0134595	-0.00843872	-0.0301809	0.0104744	-0.162304	-0.0569699	0.0156137
0.42	-0.254302	-0.238587	-0.236356	0.0129846	0.0106768	0.0129425	-0.00631433	-0.0291499	0.0105272	-0.16707	-0.0589848	0.016957
0.41	-0.255699	-0.239502	-0.237331	0.0124395	0.0107392	0.0122803	-0.00375129	-0.0275299	0.0103942	-0.171925	-0.0611432	0.0183004
0.4	-0.25704	-0.240438	-0.238257	0.0118107	0.0110182	0.0115978	-0.00113591	-0.0256446	0.0102245	-0.176882	-0.0634664	0.0196278
0.39	-0.25833	-0.241397	-0.239123	0.0112243	0.0113732	0.01093	0.00122011	-0.0237124	0.00990793	-0.181859	-0.0659574	0.0209807
0.38	-0.259549	-0.24238	-0.239939	0.0106924	0.0115787	0.0104048	0.00375533	-0.0212788	0.00965698	-0.186871	-0.0686301	0.022306
0.37	-0.260706	-0.243386	-0.240742	0.0101886	0.0116732	0.0101569	0.00615535	-0.0188138	0.00960203	-0.191985	-0.0714985	0.0236283
0.36	-0.261813	-0.244385	-0.241535	0.00985443	0.0115142	0.0102937	0.00858464	-0.0166149	0.00940412	-0.197179	-0.0745946	0.0249808
0.35	-0.262874	-0.245331	-0.242334	0.00981535	0.0111435	0.0108692	0.0112413	-0.0143545	0.00919397	-0.202433	-0.0779244	0.0262822
0.34	-0.263898	-0.24623	-0.243182	0.00999448	0.010719	0.0118564	0.013922	-0.0120842	0.00907149	-0.207775	-0.081525	0.0275702
0.33	-0.264944	-0.247049	-0.244093	0.0103993	0.0104346	0.0129694	0.0165582	-0.0100782	0.00904271	-0.213149	-0.0853965	0.028832
0.32	-0.266044	-0.247842	-0.245089	0.0110366	0.0105952	0.0141401	0.0194587	-0.00845588	0.00880607	-0.218546	-0.0895528	0.0300362
0.31	-0.267203	-0.248657	-0.246183	0.0117515	0.0114102	0.0151563	0.0226572	-0.00678627	0.00835264	-0.223959	-0.0939816	0.0311873
0.3	-0.26843	-0.24954	-0.247327	0.0123658	0.0129372	0.0159835	0.025489	-0.00496213	0.00801763	-0.229419	-0.0987155	0.032263
0.29	-0.269746	-0.250567	-0.248555	0.0130777	0.0151403	0.0166457	0.0285209	-0.00333371	0.00774713	-0.234829	-0.103796	0.0332202
0.28	-0.271136	-0.251759	-0.249836	0.0138259	0.0177389	0.0172003	0.0314546	-0.00113031	0.00759565	-0.240285	-0.109237	0.0340458
0.27	-0.272574	-0.253152	-0.251162	0.0145183	0.0201615	0.0174195	0.0344751	0.00135762	0.00735408	-0.245694	-0.115096	0.0347197
0.26	-0.274083	-0.254768	-0.25253	0.0151864	0.0221757	0.0171888	0.0374649	0.00441119	0.00693583	-0.251057	-0.121413	0.035249
0.25	-0.275636	-0.256548	-0.25389	0.0157502	0.0233554	0.0162739	0.0407888	0.00777504	0.00678861	-0.256436	-0.128215	0.0356126
0.24	-0.27723	-0.258392	-0.255189	0.0162119	0.023582	0.0146342	0.0441799	0.0115266	0.00655634	-0.261767	-0.135458	0.0357986
0.23	-0.278855	-0.260235	-0.25638	0.0167111	0.0229901	0.0124306	0.0475327	0.0152832	0.00637807	-0.267044	-0.143179	0.035781
0.22	-0.280468	-0.261996	-0.257415	0.0173729	0.022039	0.00995046	0.0508224	0.0192069	0.00632917	-0.272257	-0.15139	0.0356009
0.21	-0.2821	-0.263682	-0.258272	0.0184611	0.0213067	0.0075951	0.0538785	0.0237369	0.00616655	-0.277455	-0.160013	0.0352589
0.2	-0.283811	-0.265319	-0.258939	0.0201689	0.0216054	0.00584748	0.0569094	0.0275241	0.00617638	-0.282678	-0.169013	0.0347752
0.19	-0.285681	-0.266982	-0.25944	0.0227173	0.0234129	0.00498992	0.0597425	0.0312958	0.00612964	-0.287855	-0.17841	0.0341732
0.18	-0.28789	-0.268825	-0.259844	0.0264024	0.0269756	0.00517615	0.0628605	0.0357147	0.00607367	-0.293062	-0.188192	0.033426
0.17	-0.290596	-0.271016	-0.26028	0.0312858	0.0320542	0.00643616	0.0656241	0.0407556	0.00617752	-0.298241	-0.198331	0.0326061
0.16	-0.293968	-0.273699	-0.26086	0.0371402	0.0379877	0.00870845	0.0683134	0.0470439	0.00634151	-0.303354	-0.208709	0.0317337
0.15	-0.29814	-0.276963	-0.261677	0.0433814	0.0435959	0.0115431	0.0708694	0.0543818	0.00642994	-0.308383	-0.219336	0.0307754
0.14	-0.303134	-0.280788	-0.262799	0.0492078	0.0475541	0.0142706	0.0732685	0.06262	0.00654321	-0.313179	-0.230044	0.0297358
0.13	-0.308942	-0.285084	-0.264238	0.0536372	0.0486781	0.0161304	0.0755096	0.0711962	0.00668169	-0.317686	-0.240838	0.0286254
0.12	-0.315381	-0.289583	-0.265917	0.0557364	0.046092	0.0164349	0.0776724	0.079238	0.0068769	-0.321864	-0.251559	0.0274506
0.11	-0.322196	-0.293972	-0.267651	0.0547878	0.039475	0.0146316	0.0794918	0.0866116	0.00691629	-0.325579	-0.262087	0.026215
0.1	-0.329037	-0.297866	-0.269246	0.0505541	0.0292433	0.0105707	0.0811813	0.0923419	0.00693119	-0.32879	-0.272332	0.0248473
0.09	-0.33551	-0.300937	-0.270489	0.0435103	0.0160818	0.00464947	0.0823345	0.0968812	0.00679066	-0.331385	-0.282153	0.0233581
0.08	-0.341248	-0.302965	-0.271203	0.0345619	0.00154361	-0.00231616	0.083505	0.0996858	0.00638083	-0.333245	-0.291542	0.0216646
0.07	-0.345995	-0.303871	-0.271297	0.0250054	-0.0123775	-0.00900457	0.083759	0.100687	0.00576738	-0.334214	-0.300323	0.01977
0.06	-0.349679	-0.303646	-0.270811	0.0161654	-0.0237342	-0.0139599	0.0832169	0.100559	0.00512856	-0.33427	-0.308421	0.0176839
0.05	-0.352353	-0.302515	-0.269894	0.00918654	-0.0307278	-0.0161043	0.0817927	0.0991951	0.00409629	-0.33335	-0.315752	0.0153531
0.04	-0.354161	-0.300793	-0.268803	0.004152	-0.0323658	-0.0150214	0.079894	0.098254	0.0031063	-0.331407	-0.322183	0.0128661
0.03	-0.355377	-0.298871	-0.267811	0.000157904	-0.0289855	-0.0113952	0.0781061	0.0982946	0.00218938	-0.328462	-0.32762	0.0102239
0.02	-0.356259	-0.297167	-0.267192	-0.00403364	-0.0224221	-0.00649939	0.0766981	0.101046	0.00156244	-0.324552	-0.331946	0.00741659
0.01	-0.356892	-0.295972	-0.267099	-0.00893942	-0.0149904	-0.00154738	0.0760344	0.106676	0.00128468	-0.319693	-0.334992	0.00457188
0	-0.357192	-0.295422	-0.267458	-0.0144392	-0.008846	0.00208386	0.0761354	0.114243	0.00125049	-0.313975	-0.336723	0.00162345
-0.01	-0.356994	-0.295441	-0.268139	-0.0206178	-0.00534272	0.00336595	0.076827	0.121985	0.00169349	-0.30717	-0.336737	-0.0014365
-0.02	-0.356335	-0.295983	-0.268994	-0.0272277	-0.00508233	0.00216329	0.0769548	0.128722	0.0021873	-0.299768	-0.335409	-0.00455953
-0.03	-0.35525	-0.29683	-0.269768	-0.0342301	-0.00813485	-0.00129043	0.0762784	0.133587	0.00251832	-0.291887	-0.33301	-0.00769172
-0.04	-0.353596	-0.297631	-0.27022	-0.0417209	-0.0147321	-0.0067221	0.0751982	0.135636	0.00268552	-0.283725	-0.329637	-0.0107582
-0.05	-0.351214	-0.298005	-0.270153	-0.0496225	-0.0242919	-0.0133062	0.0735543	0.134378	0.00266075	-0.275501	-0.325491	-0.0137476
-0.06	-0.347954	-0.297667	-0.269477	-0.0573637	-0.0354407	-0.0200186	0.0712707	0.130747	0.00236401	-0.267318	-0.320624	-0.0165839
-0.07	-0.343843	-0.296446	-0.268213	-0.0641174	-0.0467663	-0.0257017	0.0687371	0.12489	0.001838	-0.259288	-0.315156	-0.0192784
-0.08	-0.339016	-0.294303	-0.266495	-0.0689255	-0.0565941	-0.0296985	0.0666987	0.118016	0.00132145	-0.251521	-0.30919	-0.0218144
-0.09	-0.333687	-0.291395	-0.264488	-0.0713979	-0.0636489	-0.0316584	0.0647459	0.110431	0.00093267	-0.244052	-0.302775	-0.0241713
-0.1	-0.328098	-0.287894	-0.26238	-0.0714895	-0.0671535	-0.0315556	0.0629871	0.103639	0.000549605	-0.236928	-0.296015	-0.0263781
-0.11	-0.322503	-0.284079	-0.260335	-0.0695535	-0.0670441	-0.0298202	0.0616107	0.0975369	0.000260018	-0.230125	-0.289006	-0.0284324
-0.12	-0.317115	-0.280249	-0.258475	-0.0661055	-0.0637854	-0.0270126	0.0605611	0.0932367	-4.37448e-05	-0.223712	-0.281848	-0.0303492
-0.13	-0.312081	-0.276625	-0.256896	-0.0617932	-0.0584087	-0.0238814	0.0596155	0.0901885	-1.02474e-05	-0.217674	-0.274632	-0.0321555
-0.14	-0.307454	-0.273402	-0.255576	-0.057143	-0.0521031	-0.0209489	0.0585768	0.0884903	0.000227503	-0.212035	-0.267416	-0.0338503
-0.15	-0.303272	-0.270648	-0.254499	-0.0527252	-0.045916	-0.0187215	0.0575558	0.0873296	0.000394862	-0.206767	-0.260352	-0.035436
-0.16	-0.299519	-0.268357	-0.25358	-0.0487727	-0.0407475	-0.0173196	0.0567412	0.0867637	0.000473769	-0.201814	-0.253534	-0.0369085
-0.17	-0.296166	-0.266452	-0.252734	-0.0454663	-0.0371391	-0.0168701	0.0555532	0.0858566	0.00057646	-0.197203	-0.247027	-0.0383066
-0.18	-0.293107	-0.264783	-0.251885	-0.0429064	-0.0350693	-0.0171397	0.0543086	0.0844997	0.000441312	-0.192842	-0.240853	-0.0396181
-0.19	-0.290223	-0.2632	-0.250964	-0.0411211	-0.034391	-0.0179345	0.0534214	0.0825819	0.000565472	-0.188733	-0.235039	-0.0408779
-0.2	-0.287458	-0.261568	-0.249922	-0.0399794	-0.0346967	-0.0191413	0.0523565	0.0801663	0.000663045	-0.184893	-0.229666	-0.0420797
-0.21	-0.284748	-0.25986	-0.248755	-0.0392554	-0.0355076	-0.0204444	0.0511573	0.0776497	0.000505229	-0.181279	-0.224652	-0.0432176
-0.22	-0.282015	-0.258052	-0.247482	-0.0388128	-0.0362635	-0.0217119	0.0502624	0.0752883	0.000386912	-0.177798	-0.220058	-0.0443098
-0.23	-0.279231	-0.256167	-0.246103	-0.0384309	-0.0366375	-0.0227714	0.0495426	0.0728935	0.000379508	-0.174465	-0.215849	-0.0453578
-0.24	-0.276409	-0.254237	-0.244667	-0.0380401	-0.0367172	-0.0235641	0.048617	0.0713024	0.000186684	-0.171221	-0.211964	-0.0463558
-0.25	-0.273557	-0.252305	-0.243184	-0.0375302	-0.036404	-0.0238817	0.0477884	0.0705091	0.000127799	-0.168126	-0.208522	-0.0473053
-0.26	-0.270708	-0.250451	-0.241689	-0.0367134	-0.0357804	-0.0239236	0.046963	0.0700964	9.39753e-05	-0.165079	-0.205401	-0.0481612
-0.27	-0.267871	-0.248652	-0.240202	-0.0356543	-0.0349806	-0.023673	0.0465273	0.0699731	9.27728e-05	-0.162133	-0.202583	-0.0489367
-0.28	-0.265105	-0.246975	-0.238755	-0.0344872	-0.0341097	-0.0231892	0.0458083	0.0696677	0.000172584	-0.159228	-0.20002	-0.0496227
-0.29	-0.262499	-0.245405	-0.237351	-0.0331239	-0.0330442	-0.0223471	0.0450603	0.0700326	0.000300806	-0.156367	-0.197699	-0.0502226
-0.3	-0.260036	-0.24394	-0.236001	-0.0318092	-0.0319252	-0.0213454	0.0443083	0.0700031	0.000409574	-0.153594	-0.195599	-0.0507753
-0.31	-0.257704	-0.242563	-0.234722	-0.0307579	-0.0308576	-0.0201746	0.043608	0.0692864	0.000457527	-0.15085	-0.193677	-0.0512702
-0.32	-0.255514	-0.241234	-0.233548	-0.0299202	-0.02983	-0.0190583	0.0428852	0.0682903	0.000471616	-0.148208	-0.191933	-0.0517319
-0.33	-0.253431	-0.239946	-0.232441	-0.0293396	-0.0289851	-0.018067	0.0419747	0.0671191	0.000550565	-0.145647	-0.190404	-0.0521556
-0.34	-0.251438	-0.238691	-0.231388	-0.0290091	-0.0281495	-0.0173841	0.0412119	0.0661567	0.000540086	-0.143098	-0.188952	-0.0525472
-0.35	-0.249478	-0.237467	-0.230359	-0.0288856	-0.0274427	-0.0169722	0.0404297	0.0656733	0.000492097	-0.140654	-0.187701	-0.0529232
-0.36	-0.247498	-0.236264	-0.229356	-0.0288976	-0.0267815	-0.0169293	0.039623	0.0652653	0.000610774	-0.138225	-0.186502	-0.0532602
-0.37	-0.245493	-0.235118	-0.228342	-0.0290175	-0.0261584	-0.0171367	0.039198	0.0648385	0.000722703	-0.135848	-0.1854	-0.0535565
-0.38	-0.243405	-0.234008	-0.227309	-0.0291204	-0.0254454	-0.0176765	0.0386527	0.0646607	0.000720871	-0.133544	-0.184311	-0.0538435
-0.39	-0.241283	-0.232953	-0.226235	-0.0291252	-0.0248579	-0.0183035	0.0383333	0.064891	0.000778915	-0.131261	-0.18324	-0.0540902
-0.4	-0.239127	-0.231922	-0.225114	-0.0289117	-0.0242809	-0.0189269	0.0380724	0.0652188	0.000915387	-0.12909	-0.182157	-0.0543259
-0.41	-0.236945	-0.230931	-0.223929	-0.0285074	-0.0238855	-0.0193242	0.0377615	0.06516	0.00101618	-0.126983	-0.181064	-0.0545081
-0.42	-0.234778	-0.22992	-0.222729	-0.0278352	-0.0237098	-0.0194351	0.0377125	0.0648468	0.00106784	-0.12497	-0.179989	-0.0546541
-0.43	-0.232638	-0.228899	-0.221518	-0.027059	-0.0237678	-0.0191051	0.0372302	0.0641485	0.00114203	-0.123032	-0.178895	-0.0547334
-0.44	-0.230566	-0.227835	-0.220322	-0.0261158	-0.0237675	-0.01843	0.0368264	0.0638135	0.00102219	-0.121138	-0.177797	-0.0547406
-0.45	-0.228599	-0.226711	-0.219171	-0.0250223	-0.0237931	-0.0174902	0.0364139	0.0628103	0.000945846	-0.119345	-0.176664	-0.0547128
-0.46	-0.226703	-0.225545	-0.218099	-0.0240025	-0.0235687	-0.0164362	0.0359571	0.0615353	0.000741573	-0.117626	-0.175463	-0.0546316
-0.47	-0.224941	-0.224385	-0.217115	-0.0230918	-0.0230244	-0.0154304	0.0353369	0.0607731	0.000782137	-0.115969	-0.174219	-0.0545078
-0.48	-0.223299	-0.223223	-0.216201	-0.0222439	-0.0223453	-0.0145306	0.0349224	0.0600293	0.000765241	-0.114418	-0.172945	-0.0543428
-0.49	-0.221716	-0.222101	-0.21535	-0.0216634	-0.021615	-0.013904	0.0345836	0.059634	0.000596764	-0.112966	-0.171635	-0.054075
-0.5	-0.220193	-0.221014	-0.214524	-0.0213468	-0.0209381	-0.0136494	0.0343913	0.0598048	0.000554603	-0.111606	-0.170295	-0.053786
-0.51	-0.21871	-0.219944	-0.213723	-0.0211642	-0.0204372	-0.0137268	0.0341889	0.060329	0.000533152	-0.110286	-0.168921	-0.0534526
-0.52	-0.217246	-0.2189	-0.21291	-0.021141	-0.0201162	-0.0140711	0.0339738	0.0606709	0.000347518	-0.109028	-0.167534	-0.0530772
-0.53	-0.215767	-0.217853	-0.21204	-0.0212396	-0.0198027	-0.0147039	0.0340079	0.0612248	0.000201966	-0.10782	-0.166135	-0.0526757
-0.54	-0.214275	-0.216803	-0.211128	-0.0214442	-0.0196277	-0.0154204	0.0337818	0.0615396	-7.12516e-06	-0.106675	-0.164731	-0.0522287
-0.55	-0.21275	-0.215744	-0.210164	-0.0215664	-0.0195352	-0.0159951	0.0333598	0.0613886	-0.000169858	-0.105573	-0.163347	-0.051771
-0.56	-0.211184	-0.214685	-0.209134	-0.0216574	-0.0194537	-0.0164036	0.0331459	0.0612509	-0.000439319	-0.104524	-0.162006	-0.0512891
-0.57	-0.209568	-0.213624	-0.208079	-0.0216406	-0.0193544	-0.0165344	0.0328518	0.0604895	-0.000705025	-0.103547	-0.160677	-0.050801
-0.58	-0.207974	-0.212527	-0.207028	-0.0213365	-0.0193085	-0.0162639	0.0324918	0.0592568	-0.00107804	-0.102614	-0.159369	-0.0503098
-0.59	-0.206382	-0.211438	-0.205993	-0.0207755	-0.0191082	-0.0157255	0.0322689	0.0586965	-0.00144544	-0.101705	-0.158064	-0.0497783
-0.6	-0.204832	-0.210367	-0.205004	-0.0201217	-0.018644	-0.0149263	0.0321149	0.0580688	-0.00150577	-0.100806	-0.15681	-0.0492567
-0.61	-0.203366	-0.209314	-0.204082	-0.0193503	-0.0180311	-0.0140254	0.0318086	0.0575039	-0.00178671	-0.0999116	-0.155593	-0.0487149
-0.62	-0.201961	-0.208319	-0.203209	-0.0185604	-0.017285	-0.0131825	0.0316424	0.0572872	-0.00190675	-0.0990957	-0.15438	-0.0481572
-0.63	-0.200605	-0.207383	-0.202407	-0.0179833	-0.0165168	-0.0125568	0.0315102	0.0569094	-0.00211519	-0.0982683	-0.153169	-0.0475863
-0.64	-0.199308	-0.206528	-0.201655	-0.0176146	-0.0159225	-0.0120354	0.031063	0.0570196	-0.00243325	-0.0974124	-0.151953	-0.0469655
-0.65	-0.198069	-0.205736	-0.200944	-0.017396	-0.0154767	-0.0118114	0.0308127	0.0573823	-0.00275492	-0.0966036	-0.150753	-0.0463443
-0.66	-0.196835	-0.204989	-0.200224	-0.0173489	-0.0152915	-0.0117784	0.0305608	0.0576579	-0.00288822	-0.0958	-0.149518	-0.0456747
-0.67	-0.195566	-0.204261	-0.199518	-0.0173477	-0.0153059	-0.0119558	0.0304966	0.0575908	-0.00324286	-0.0950042	-0.148331	-0.0449746
-0.68	-0.194296	-0.203533	-0.198785	-0.0173346	-0.0154905	-0.0121565	0.0303649	0.0573209	-0.00342059	-0.094198	-0.147145	-0.044282
-0.69	-0.193013	-0.2028	-0.198035	-0.0172933	-0.0157805	-0.0123927	0.030265	0.0568186	-0.00354518	-0.0933949	-0.145955	-0.043552
-0.7	-0.191745	-0.202054	-0.197256	-0.0172164	-0.0161897	-0.0125793	0.0301338	0.0561496	-0.00370205	-0.0926355	-0.144773	-0.0428233
-0.71	-0.190476	-0.201277	-0.196458	-0.017131	-0.0167146	-0.0127015	0.0298723	0.0553541	-0.00378225	-0.0918549	-0.14358	-0.0420536
-0.72	-0.189192	-0.200471	-0.195661	-0.0169634	-0.0172022	-0.0126891	0.0294006	0.054862	-0.00392339	-0.091098	-0.142384	-0.0412753
-0.73	-0.187925	-0.199637	-0.194864	-0.0167134	-0.0174412	-0.0125862	0.0290101	0.0541785	-0.00396003	-0.0903521	-0.141189	-0.0405157
-0.74	-0.186657	-0.198745	-0.194074	-0.0163986	-0.0173295	-0.0123817	0.0285149	0.0538724	-0.00399218	-0.0896059	-0.139928	-0.0397103
-0.75	-0.185443	-0.19785	-0.193298	-0.0159749	-0.0169599	-0.0121332	0.0279378	0.053507	-0.00408525	-0.088899	-0.138696	-0.038908
-0.76	-0.184266	-0.196977	-0.19253	-0.0155173	-0.0163399	-0.0118353	0.0274283	0.0534092	-0.00396113	-0.088174	-0.13742	-0.0381136
-0.77	-0.183115	-0.196152	-0.191792	-0.0150721	-0.0156183	-0.0115219	0.0268058	0.053912	-0.00376104	-0.0874714	-0.136201	-0.0373241
-0.78	-0.182037	-0.195372	-0.19107	-0.0148051	-0.014855	-0.01125	0.0264495	0.0547071	-0.00378992	-0.0867606	-0.134933	-0.0365592
-0.79	-0.180981	-0.19462	-0.190371	-0.0146836	-0.0143126	-0.0111177	0.0262817	0.0553902	-0.00364445	-0.0860506	-0.13365	-0.0357943
-0.8	-0.179965	-0.193913	-0.189691	-0.0147754	-0.0138271	-0.0110989	0.0261334	0.0554738	-0.00352741	-0.085361	-0.132344	-0.0350426
-0.81	-0.178939	-0.193251	-0.189023	-0.014889	-0.0134924	-0.0112539	0.025684	0.0549407	-0.00333889	-0.0846516	-0.131088	-0.0342959
-0.82	-0.177895	-0.192621	-0.188345	-0.0152124	-0.0134774	-0.0115085	0.0252232	0.0548228	-0.00337613	-0.0839561	-0.129875	-0.0335511
-0.83	-0.176829	-0.192018	-0.187649	-0.0154711	-0.0136605	-0.0118573	0.0247448	0.0544574	-0.00342781	-0.0832368	-0.128712	-0.0328024
-0.84	-0.175755	-0.191411	-0.186918	-0.0156777	-0.0139676	-0.0121978	0.0242578	0.0537167	-0.00352879	-0.0825064	-0.127557	-0.0320471
-0.85	-0.174642	-0.190758	-0.186162	-0.0157979	-0.0145401	-0.0124344	0.0236515	0.0530237	-0.00351484	-0.0818019	-0.126421	-0.0312935
-0.86	-0.173538	-0.190087	-0.185382	-0.0159199	-0.0151291	-0.0125671	0.0231009	0.0525348	-0.0033403	-0.0810879	-0.125288	-0.0305418
-0.87	-0.172429	-0.189373	-0.184592	-0.0159161	-0.0155529	-0.0126033	0.0225739	0.0523527	-0.00333335	-0.0803804	-0.124135	-0.0297722
-0.88	-0.171293	-0.18858	-0.183805	-0.0159569	-0.01599	-0.0125213	0.022206	0.0523161	-0.00333837	-0.079691	-0.123006	-0.0290141
-0.89	-0.170114	-0.187754	-0.183013	-0.0159193	-0.0163877	-0.0123505	0.0216313	0.0521008	-0.00334659	-0.0789663	-0.121905	-0.028255
-0.9	-0.168919	-0.186896	-0.182247	-0.0158177	-0.0167657	-0.0122027	0.0209636	0.0519542	-0.0034396	-0.0782851	-0.120837	-0.0275225
-0.91	-0.167703	-0.185999	-0.181485	-0.0156032	-0.0170742	-0.012055	0.0207338	0.0521435	-0.00357101	-0.0776262	-0.119754	-0.0267597
-0.92	-0.166488	-0.185076	-0.180738	-0.0153209	-0.0172427	-0.0120171	0.0202091	0.0516623	-0.00355535	-0.0769655	-0.118716	-0.0260069
-0.93	-0.165299	-0.18413	-0.179987	-0.0151057	-0.0173124	-0.0119141	0.0195833	0.0514613	-0.00366859	-0.0762799	-0.117661	-0.0252491
-0.94	-0.164145	-0.183199	-0.179237	-0.0150378	-0.017247	-0.0118242	0.0188228	0.0509564	-0.0039021	-0.0756176	-0.116659	-0.0244636
-0.95	-0.163036	-0.182295	-0.178481	-0.0150883	-0.0169969	-0.0116763	0.0181036	0.0503275	-0.00402281	-0.0749812	-0.115664	-0.0236805
-0.96	-0.161887	-0.181388	-0.177744	-0.0153476	-0.0166731	-0.0114813	0.0173201	0.0496664	-0.004187	-0.074355	-0.114664	-0.022878
-0.97	-0.160714	-0.180501	-0.177024	-0.0157191	-0.0165686	-0.0112045	0.0166462	0.0489207	-0.00427949	-0.073794	-0.113763	-0.0220492
-0.98	-0.15953	-0.179634	-0.17634	-0.016078	-0.0163737	-0.0109616	0.0156345	0.0483456	-0.00436738	-0.0732282	-0.112908	-0.0212374
-0.99	-0.158327	-0.178802	-0.175683	-0.0163714	-0.0162291	-0.0107402	0.0149863	0.0479486	-0.00427394	-0.0726774	-0.112073	-0.0204146
-1	-0.157127	-0.177963	-0.175054	-0.016555	-0.0160785	-0.0106193	0.0147561	0.0479055	-0.00430791	-0.0721892	-0.111259	-0.0195852
