# Supplementary material for: Unique functional responses differentially map onto genetic subtypes of dopamine neurons
Source: Nat Neurosci. 2023 Aug 3;26(10):1762–74. doi: 10.1038/s41593-023-01401-9 (PMC10545540; doi:10.1038/s41593-023-01401-9)
Supplement: Supplementary file 14 — Statistical source data. [file 41593_2023_1401_MOESM14_ESM.xlsx]

## Sheet: S8A
Triggered average on REWARD across recordings						Heatmaps
X	Aldh1a1				X	Aldh1a1 - heatmap
Lag	470	405	Acc		Lag	Mouse # below
(s)	nΔF/F	nΔF/F	m/s2		(s)	2	3	3	1	2	1	8	4	8	8	7	6	7	6	5	6	4	3	6	4	6	6	2	3	3	1	4	1	1	2
-1.04	0.126211	0.00445547	0.00904948		-1	0.201051	0.179702	0.148297	0.0294939	0.21049	0.149842	0.109174	0.11539	0.108435	0.0406992	0.100445	0.121215	0.0988876	0.118475	0.0971049	0.134259	0.148253	0.19226	0.0836523	0.126099	0.198069	0.00541801	0.132559	0.0892305	0.121004	0.122506	0.0529428	0.110118	0.0997226	0.0699371
-1.03	0.127732	0.00512592	-0.00572823		-0.99	0.21488	0.160902	0.138498	0.0487943	0.214431	0.142474	0.10407	0.124161	0.119455	0.0407444	0.130712	0.122479	0.104211	0.122578	0.0929423	0.137847	0.156391	0.1945	0.0894611	0.125095	0.198053	-9.33175e-05	0.116172	0.104691	0.114543	0.121019	0.048583	0.110246	0.0924521	0.0719274
-1.02	0.129369	0.00437476	-0.0208719		-0.98	0.213284	0.192799	0.142668	0.0556085	0.213563	0.144584	0.102086	0.123001	0.111369	0.0371712	0.121138	0.119504	0.106363	0.118128	0.0895525	0.139602	0.153313	0.200942	0.0901081	0.123759	0.208867	0.000827943	0.125912	0.0995209	0.110306	0.1193	0.0539595	0.112628	0.0966867	0.0762033
-1.01	0.130741	0.00460242	-0.0257885		-0.97	0.218561	0.204591	0.138506	0.0564928	0.212608	0.142616	0.0997421	0.126245	0.109009	0.0346075	0.128762	0.118696	0.110511	0.118982	0.085328	0.140384	0.154542	0.20437	0.0917521	0.121925	0.21434	0.00309359	0.127146	0.102852	0.108259	0.11812	0.0548748	0.112001	0.0978699	0.08055
-1	0.13218	0.00455443	-0.0270386		-0.96	0.221395	0.225689	0.137149	0.0609261	0.20925	0.142515	0.0975557	0.127036	0.110941	0.034625	0.133492	0.119319	0.114022	0.118863	0.0805328	0.140555	0.153163	0.207443	0.0927574	0.120502	0.219456	0.00213712	0.13133	0.0969516	0.10732	0.117198	0.0577788	0.11131	0.0987757	0.0812168
-0.99	0.133312	0.00452736	-0.0148059		-0.95	0.223558	0.246258	0.135872	0.0517494	0.205096	0.143171	0.0958273	0.1292	0.112338	0.0369894	0.13949	0.120952	0.119012	0.120483	0.0759695	0.142664	0.15219	0.209342	0.0912062	0.119453	0.221027	-0.00108502	0.137166	0.0927908	0.106977	0.117104	0.0578314	0.10883	0.0988949	0.0815761
-0.98	0.134185	0.00467353	0.0106083		-0.94	0.226489	0.258531	0.136182	0.0533545	0.196963	0.144445	0.0938443	0.130291	0.110439	0.0374552	0.142757	0.120946	0.123418	0.121928	0.071645	0.143557	0.152025	0.213517	0.090128	0.118472	0.223734	-0.00187945	0.135976	0.0941559	0.108222	0.116658	0.0603026	0.105793	0.0995402	0.0824966
-0.97	0.134971	0.00423256	0.0442392		-0.93	0.229889	0.274016	0.13553	0.0558335	0.190387	0.145826	0.0927286	0.128388	0.0992606	0.0365018	0.146219	0.121593	0.130705	0.123738	0.0670371	0.143047	0.153173	0.210781	0.0892663	0.116606	0.221615	0.000407348	0.139733	0.106409	0.107878	0.115926	0.0603181	0.103678	0.101889	0.0808233
-0.96	0.136346	0.00433268	0.080295		-0.92	0.231915	0.28621	0.138593	0.0599592	0.185305	0.147363	0.0914183	0.127133	0.0980796	0.040807	0.153396	0.121965	0.139048	0.124749	0.0631742	0.145512	0.153741	0.214545	0.0891311	0.116101	0.222135	0.00400838	0.138081	0.10875	0.106378	0.115117	0.0600093	0.10371	0.100607	0.0771981
-0.95	0.136779	0.00413862	0.115608		-0.91	0.233291	0.296892	0.140163	0.0615431	0.17803	0.14877	0.0907525	0.125402	0.0897819	0.0379421	0.155067	0.120718	0.146814	0.127679	0.0609395	0.147306	0.155103	0.212188	0.0886759	0.115006	0.22186	0.00647881	0.136113	0.120723	0.103602	0.114336	0.0588256	0.102759	0.0988119	0.075081
-0.94	0.137756	0.00396245	0.141857		-0.9	0.23375	0.304205	0.145394	0.070652	0.173073	0.14682	0.0897659	0.123208	0.0844108	0.0376844	0.16001	0.118759	0.15464	0.128632	0.0592021	0.146858	0.158492	0.214415	0.0887586	0.113914	0.221653	0.0145492	0.130246	0.133253	0.100683	0.113406	0.0581337	0.102154	0.0972985	0.073065
-0.93	0.138419	0.00334914	0.154353		-0.89	0.234092	0.313464	0.145421	0.080456	0.166411	0.145758	0.0889069	0.119595	0.0812478	0.0383293	0.169086	0.117979	0.163313	0.129842	0.0591291	0.149141	0.159387	0.211688	0.0892479	0.113796	0.220999	0.0193154	0.127153	0.132477	0.0988697	0.112691	0.0555131	0.102888	0.0985256	0.0679932
-0.92	0.137976	0.0038786	0.153437		-0.88	0.230352	0.318196	0.146326	0.0901905	0.161459	0.145919	0.0874131	0.116002	0.0765292	0.0427035	0.17232	0.115633	0.167896	0.13135	0.0600572	0.152388	0.157162	0.214934	0.0890502	0.114265	0.22018	0.0206446	0.118164	0.118667	0.0972658	0.111881	0.056287	0.102091	0.095821	0.0668998
-0.91	0.138022	0.00359572	0.138568		-0.87	0.22652	0.32954	0.149797	0.0993897	0.153621	0.147105	0.0861028	0.114331	0.0712124	0.0454931	0.173845	0.114628	0.172381	0.131466	0.0626655	0.151545	0.159167	0.215386	0.0869368	0.114741	0.215334	0.017826	0.112053	0.119696	0.0970275	0.110625	0.0571677	0.100118	0.0928447	0.0650349
-0.9	0.137931	0.00350081	0.116308		-0.86	0.222934	0.332192	0.152096	0.102532	0.153922	0.146516	0.0854062	0.113303	0.0651596	0.0497442	0.179577	0.112728	0.176491	0.129357	0.0656519	0.154566	0.160573	0.219317	0.0869438	0.115772	0.211478	0.0202528	0.106086	0.107667	0.0985783	0.108539	0.0562525	0.0991207	0.0927798	0.0626529
-0.89	0.137646	0.00341352	0.0927111		-0.85	0.220964	0.329986	0.153508	0.112747	0.148272	0.148163	0.0850837	0.111408	0.0612334	0.0524842	0.183873	0.112018	0.178052	0.128792	0.0691834	0.154906	0.16163	0.21867	0.0882617	0.117174	0.206956	0.0187365	0.10037	0.106595	0.100077	0.104976	0.0580148	0.0983108	0.0898988	0.0614436
-0.88	0.13735	0.00383867	0.0731607		-0.84	0.218418	0.33166	0.15679	0.11775	0.145269	0.150158	0.0848384	0.111492	0.0597528	0.0543127	0.185244	0.111661	0.180065	0.128612	0.0726136	0.154233	0.159614	0.219524	0.0870525	0.119141	0.20112	0.0179473	0.0922754	0.106403	0.100918	0.101407	0.0591479	0.097935	0.0857421	0.061349
-0.87	0.137958	0.00346292	0.0546363		-0.83	0.217391	0.334139	0.163718	0.115754	0.139362	0.150789	0.0848983	0.113597	0.0628609	0.0574098	0.191865	0.112337	0.184274	0.128664	0.0769313	0.152408	0.160547	0.216772	0.0879769	0.12109	0.197667	0.0220207	0.0826436	0.113004	0.102977	0.0983018	0.0584435	0.0983048	0.0849965	0.0594042
-0.86	0.137502	0.00343177	0.0354418		-0.82	0.215948	0.326682	0.163854	0.120327	0.13754	0.150958	0.0852149	0.11318	0.0678164	0.059317	0.19931	0.11055	0.182738	0.129228	0.0803161	0.155607	0.157703	0.213059	0.0888877	0.123394	0.192815	0.0246283	0.0751303	0.111831	0.102039	0.0953635	0.0576801	0.0982445	0.0870007	0.0571608
-0.85	0.137344	0.00341543	0.013535		-0.81	0.215358	0.320168	0.173582	0.122556	0.129814	0.150542	0.0854636	0.113469	0.0730145	0.0627424	0.201668	0.112264	0.182622	0.130047	0.0842085	0.154319	0.155132	0.209864	0.0864863	0.125904	0.18594	0.0240432	0.0693307	0.123668	0.102221	0.0925389	0.0580854	0.0972134	0.085961	0.0560902
-0.84	0.136886	0.00345015	-0.00136894		-0.8	0.211951	0.31513	0.178528	0.11525	0.125541	0.151554	0.0869909	0.116883	0.075519	0.0622353	0.208162	0.113019	0.183393	0.131627	0.0882007	0.156555	0.152267	0.2077	0.0839149	0.12805	0.180218	0.0270802	0.063769	0.121563	0.101906	0.0915866	0.0572304	0.0958322	0.0861812	0.0557588
-0.83	0.1368	0.00323011	-0.0106394		-0.79	0.212266	0.310577	0.180759	0.116733	0.122152	0.151657	0.0885601	0.120397	0.0760747	0.0665895	0.208051	0.113999	0.180792	0.13275	0.0913154	0.160702	0.151249	0.210928	0.0842427	0.129446	0.175415	0.0300875	0.0630585	0.118583	0.100776	0.0899568	0.05617	0.0923304	0.0843292	0.0542546
-0.82	0.136119	0.00337975	-0.01152		-0.78	0.21231	0.301926	0.178598	0.110292	0.123471	0.156447	0.0898584	0.123771	0.0749309	0.0684045	0.210675	0.111048	0.178438	0.133001	0.0947349	0.166208	0.150074	0.213378	0.0823999	0.130633	0.16757	0.0270794	0.0639032	0.120378	0.0999962	0.0883566	0.0559284	0.0890392	0.0818215	0.0511957
-0.81	0.136201	0.00305607	-0.00528618		-0.77	0.213377	0.299677	0.183353	0.105128	0.123522	0.162242	0.0909337	0.126837	0.0763558	0.0715733	0.207318	0.110247	0.178094	0.134444	0.0979154	0.166709	0.149546	0.210772	0.0822649	0.131807	0.163587	0.0314206	0.0608097	0.118361	0.102433	0.0867986	0.0557206	0.0867304	0.0800488	0.0533354
-0.8	0.136606	0.00337196	0.0112734		-0.76	0.215966	0.297727	0.177895	0.106124	0.128549	0.169805	0.0922927	0.130927	0.0744633	0.0752873	0.207161	0.106196	0.178181	0.136778	0.100421	0.169284	0.147145	0.210561	0.0826291	0.132371	0.158727	0.0337474	0.0598035	0.120252	0.102809	0.0858986	0.0556435	0.084403	0.0779864	0.0561362
-0.79	0.137511	0.00359664	0.0243499		-0.75	0.222178	0.298029	0.176701	0.109948	0.133434	0.176542	0.092808	0.133124	0.0756165	0.0805463	0.206689	0.104796	0.17486	0.137402	0.103135	0.174646	0.144235	0.206448	0.0825943	0.132299	0.154489	0.0348774	0.0611621	0.124676	0.104981	0.0844055	0.0551713	0.0834784	0.0770014	0.0563198
-0.78	0.137828	0.00379733	0.0394144		-0.74	0.226007	0.29393	0.175898	0.104523	0.140656	0.182081	0.0935126	0.135745	0.0761205	0.0866564	0.207057	0.101968	0.17454	0.137523	0.106556	0.176299	0.144554	0.200912	0.0803359	0.131477	0.15	0.0313304	0.0567709	0.138039	0.106279	0.0835257	0.0558289	0.081888	0.0737643	0.0574363
-0.77	0.138079	0.00380873	0.0527564		-0.73	0.230657	0.291133	0.177274	0.10657	0.145998	0.184156	0.0943901	0.136668	0.0781445	0.0937549	0.199123	0.101886	0.172629	0.135802	0.108653	0.17708	0.144536	0.19042	0.0812489	0.130589	0.146593	0.034963	0.0557067	0.147286	0.106152	0.0823957	0.0543389	0.0803323	0.0729915	0.063572
-0.76	0.138435	0.00431333	0.0641385		-0.72	0.23253	0.285795	0.175206	0.103033	0.151046	0.183876	0.0955026	0.139564	0.0762723	0.0982206	0.197901	0.100534	0.173115	0.134374	0.11107	0.184147	0.145436	0.186472	0.0809849	0.12858	0.14222	0.0321453	0.0584725	0.162301	0.106369	0.0811648	0.0529908	0.0799736	0.0697746	0.0667054
-0.75	0.138439	0.00431813	0.074722		-0.71	0.234748	0.284631	0.17937	0.106516	0.154201	0.184471	0.0955383	0.1419	0.0773957	0.102006	0.195049	0.100676	0.167856	0.131916	0.113028	0.18543	0.146217	0.182391	0.0802277	0.126854	0.140366	0.0313589	0.0569136	0.160111	0.107398	0.0798557	0.0526845	0.0798791	0.0669725	0.0710947
-0.74	0.138901	0.00446567	0.090995		-0.7	0.234618	0.287875	0.17916	0.106048	0.161374	0.185039	0.0953622	0.143839	0.08161	0.110533	0.190937	0.0990598	0.168407	0.12812	0.114714	0.185998	0.149857	0.178984	0.0804988	0.125565	0.136428	0.0269775	0.0562712	0.161813	0.107435	0.0784065	0.0518626	0.0791808	0.067395	0.0761344
-0.73	0.139104	0.00458889	0.106081		-0.69	0.234004	0.288486	0.179872	0.106281	0.160684	0.186496	0.0954797	0.14614	0.0843536	0.114252	0.18989	0.0981213	0.167058	0.125704	0.114632	0.188788	0.151073	0.172822	0.0809714	0.12458	0.132608	0.0313118	0.0605077	0.159955	0.10629	0.0766812	0.0515863	0.0795467	0.0713002	0.0806604
-0.72	0.139635	0.00430802	0.11705		-0.68	0.233744	0.289086	0.181957	0.116259	0.161399	0.187249	0.0958891	0.149086	0.088159	0.119084	0.192545	0.0977015	0.165441	0.124567	0.115269	0.191844	0.151308	0.168276	0.0785432	0.124238	0.131852	0.0311072	0.0590203	0.154228	0.106808	0.0744146	0.0522191	0.08068	0.0742663	0.0799676
-0.71	0.13895	0.00363872	0.123943		-0.67	0.237322	0.290864	0.18498	0.117548	0.161373	0.188694	0.0961015	0.149908	0.0919609	0.123397	0.190031	0.0984575	0.162382	0.123175	0.115283	0.191504	0.147781	0.164676	0.0767663	0.124721	0.129233	0.0269796	0.0591658	0.135413	0.104796	0.073336	0.0520716	0.0808939	0.0758395	0.0795188
-0.7	0.13927	0.0034585	0.115615		-0.66	0.238176	0.288017	0.185392	0.117215	0.162329	0.19019	0.0970353	0.149285	0.0914291	0.132637	0.189963	0.0998435	0.163337	0.121517	0.114578	0.195317	0.150613	0.160691	0.0758878	0.125993	0.127061	0.0266282	0.0606229	0.135425	0.100955	0.0721612	0.0515669	0.0815638	0.0818831	0.0766824
-0.69	0.139099	0.00337087	0.0947797		-0.65	0.239134	0.282566	0.190814	0.124349	0.160376	0.191566	0.0987169	0.15023	0.0941661	0.133921	0.190325	0.102822	0.159558	0.121891	0.113459	0.195624	0.149831	0.155698	0.0745309	0.127399	0.125251	0.0288956	0.0648801	0.128213	0.0979798	0.0715926	0.0511194	0.0818445	0.0821547	0.073453
-0.68	0.139014	0.00292624	0.0633212		-0.64	0.239778	0.279151	0.191658	0.131867	0.16367	0.191274	0.100598	0.149563	0.0958601	0.138257	0.185278	0.104961	0.155628	0.120857	0.113181	0.196963	0.151643	0.152897	0.0731575	0.12942	0.122151	0.0247276	0.0670425	0.12912	0.0969318	0.0716266	0.0487603	0.0828516	0.0814436	0.0694394
-0.67	0.138217	0.00264841	0.0291851		-0.63	0.23982	0.274695	0.188862	0.129313	0.165561	0.1906	0.10189	0.147015	0.0953814	0.139547	0.182652	0.105552	0.150732	0.120622	0.112012	0.196545	0.151248	0.152036	0.0721959	0.131109	0.11997	0.0207868	0.0698813	0.13315	0.0970573	0.0722783	0.0463113	0.0828194	0.0795528	0.0685104
-0.66	0.138177	0.00321832	-0.00247241		-0.62	0.239566	0.273015	0.18752	0.134288	0.166547	0.190884	0.10335	0.147114	0.0970622	0.141593	0.179296	0.105966	0.143348	0.117645	0.112102	0.197589	0.154092	0.149842	0.0724671	0.13374	0.118363	0.0162549	0.0730107	0.141336	0.096469	0.0726765	0.0435934	0.0817571	0.0800808	0.0648611
-0.65	0.13826	0.00293823	-0.0241064		-0.61	0.239628	0.278058	0.185734	0.137839	0.164377	0.189432	0.104932	0.146698	0.102546	0.143723	0.178896	0.105725	0.137077	0.113972	0.113053	0.201231	0.152489	0.149683	0.0715459	0.135797	0.117677	0.0123429	0.0752929	0.138693	0.0984317	0.0730179	0.0403784	0.0814009	0.0806162	0.0640179
-0.64	0.138459	0.00329156	-0.0360893		-0.6	0.240183	0.278801	0.181146	0.134827	0.162644	0.188515	0.10626	0.145457	0.0994523	0.150121	0.173936	0.104736	0.130641	0.110235	0.115284	0.205621	0.152337	0.154195	0.0720775	0.139098	0.118754	0.0103112	0.0726171	0.153628	0.0995068	0.0739097	0.0372044	0.0802671	0.0820347	0.0630693
-0.63	0.138658	0.00321742	-0.0394167		-0.59	0.241647	0.282581	0.182552	0.132073	0.1629	0.187233	0.107604	0.14537	0.101213	0.152632	0.172035	0.102385	0.123312	0.107017	0.119809	0.207101	0.151732	0.152555	0.0720003	0.142136	0.120999	0.0108755	0.0756611	0.151753	0.0990683	0.0743631	0.035643	0.0790338	0.0857727	0.0617212
-0.62	0.13928	0.00386381	-0.034505		-0.58	0.24508	0.286159	0.180316	0.130648	0.163617	0.1869	0.109759	0.14615	0.105781	0.155917	0.167774	0.101472	0.118002	0.10088	0.124797	0.210416	0.155435	0.15046	0.0707121	0.145497	0.122172	0.00726129	0.082453	0.155618	0.0957612	0.0752418	0.0349832	0.0780239	0.0869664	0.0598679
-0.61	0.140149	0.00367855	-0.0252944		-0.57	0.24704	0.284605	0.175879	0.133783	0.164322	0.185426	0.111675	0.14546	0.105468	0.157015	0.168879	0.0995594	0.112798	0.0979647	0.129556	0.215402	0.156585	0.150707	0.0685032	0.14794	0.125623	0.00924739	0.0879168	0.165562	0.0955061	0.0752055	0.0364492	0.0766652	0.0881713	0.0604673
-0.6	0.140176	0.0035826	-0.0130083		-0.56	0.248692	0.281805	0.167346	0.132054	0.164031	0.184883	0.114781	0.146874	0.106494	0.152953	0.167196	0.0979297	0.107682	0.0967801	0.1352	0.216032	0.158938	0.150179	0.0681083	0.150421	0.127238	0.00476108	0.0900856	0.180155	0.0940003	0.0758581	0.038926	0.075222	0.083636	0.0595737
-0.59	0.13951	0.00370118	0.000858526		-0.55	0.250025	0.280584	0.160542	0.12652	0.167856	0.182717	0.117624	0.147389	0.108863	0.149055	0.16534	0.094523	0.106566	0.0945163	0.139279	0.216065	0.162879	0.14675	0.0673173	0.151612	0.12912	0.00597859	0.0938815	0.171758	0.0933878	0.0755668	0.0414431	0.073498	0.081604	0.057612
-0.58	0.139075	0.00402548	0.019429		-0.54	0.249865	0.271864	0.148783	0.125656	0.170769	0.182277	0.119991	0.147924	0.112634	0.145988	0.16544	0.0928999	0.10619	0.0918555	0.142653	0.218974	0.163669	0.150576	0.0658146	0.152308	0.132667	0.000468707	0.0954411	0.172652	0.0945213	0.0749806	0.044321	0.0722345	0.0765304	0.0575943
-0.57	0.138267	0.00363465	0.0398307		-0.53	0.247227	0.261823	0.140787	0.123377	0.172696	0.179744	0.122254	0.14952	0.110737	0.144024	0.159188	0.0903868	0.104866	0.0935465	0.146279	0.219842	0.16396	0.156279	0.0663966	0.152503	0.133509	0.00193613	0.0943613	0.17128	0.0976013	0.0736169	0.0474991	0.071136	0.0757353	0.0582792
-0.56	0.138709	0.00386868	0.0596971		-0.52	0.246754	0.254686	0.137611	0.124526	0.17731	0.179137	0.125294	0.157184	0.112108	0.144103	0.158467	0.0897066	0.109277	0.0938591	0.148882	0.215998	0.166025	0.155648	0.0670739	0.151891	0.135364	0.00288016	0.0915289	0.178337	0.0998854	0.0736043	0.0507687	0.0699466	0.0741854	0.0535109
-0.55	0.138513	0.00414446	0.0748718		-0.51	0.245869	0.243333	0.136678	0.118343	0.184489	0.178133	0.126963	0.165788	0.109977	0.144993	0.155818	0.0879405	0.112331	0.0929714	0.150329	0.215008	0.16802	0.154823	0.066541	0.150437	0.136098	0.010063	0.0898295	0.177589	0.101973	0.072585	0.0526036	0.0676113	0.0766473	0.0512035
-0.54	0.138303	0.00369556	0.0801209		-0.5	0.243843	0.231376	0.13696	0.11616	0.187985	0.177357	0.128123	0.175587	0.108363	0.14325	0.153965	0.0894443	0.113912	0.0931023	0.152174	0.214446	0.167338	0.154955	0.0656053	0.148497	0.135391	0.00820124	0.0919203	0.181304	0.102586	0.0715469	0.0547707	0.0657038	0.0758479	0.0514337
-0.53	0.138328	0.00384801	0.0734831		-0.49	0.242312	0.224263	0.140268	0.115746	0.19199	0.175855	0.129837	0.186674	0.107526	0.142981	0.154317	0.0908529	0.116855	0.0945711	0.153569	0.210971	0.16758	0.153076	0.0661252	0.14592	0.133636	0.00757364	0.0878031	0.183132	0.100001	0.0709625	0.056706	0.064807	0.0759788	0.050621
-0.52	0.138517	0.003922	0.0617463		-0.48	0.241852	0.218104	0.14817	0.114661	0.197316	0.175726	0.13149	0.199704	0.106266	0.140918	0.159601	0.0929972	0.11964	0.0932756	0.15449	0.20888	0.165813	0.146762	0.0668983	0.143209	0.133356	0.00453473	0.0880062	0.180381	0.0964817	0.071021	0.0581794	0.0639136	0.0760558	0.0475753
-0.51	0.137138	0.00393982	0.0449977		-0.47	0.238209	0.207451	0.153305	0.111194	0.198596	0.174506	0.13176	0.20675	0.108953	0.137036	0.155115	0.0952371	0.120778	0.0917944	0.156546	0.206394	0.161323	0.145767	0.068301	0.140695	0.130425	0.00228052	0.0915978	0.166888	0.0908141	0.0694373	0.0575358	0.0643254	0.0764852	0.0501082
-0.5	0.137074	0.00416809	0.0286773		-0.46	0.236366	0.195108	0.15908	0.117422	0.199877	0.175035	0.132752	0.213372	0.114413	0.133889	0.156734	0.0982318	0.124132	0.0906376	0.15859	0.203532	0.157805	0.145708	0.0699532	0.137807	0.129328	0.00616628	0.0960605	0.155578	0.0874453	0.0681105	0.0577085	0.0649857	0.0762763	0.052131
-0.49	0.136659	0.00441495	0.0182021		-0.45	0.231788	0.184136	0.164232	0.121082	0.200185	0.17532	0.133655	0.220423	0.117361	0.13199	0.157381	0.0992905	0.127322	0.0892734	0.160761	0.200118	0.156157	0.147545	0.0712923	0.135355	0.12803	0.00915374	0.0919787	0.147747	0.0848247	0.0666916	0.0567613	0.065485	0.0760301	0.0537423
-0.48	0.13609	0.00415079	0.0106449		-0.44	0.225401	0.172239	0.170565	0.125518	0.199402	0.176472	0.134187	0.226608	0.118046	0.127834	0.155318	0.101375	0.127939	0.0877515	0.162824	0.197821	0.152215	0.14764	0.0725565	0.133477	0.125642	0.0154172	0.0934277	0.14349	0.085226	0.0647773	0.0562678	0.0656625	0.0772319	0.0503261
-0.47	0.135886	0.00397801	0.0026009		-0.43	0.219422	0.160485	0.171619	0.128141	0.198871	0.178202	0.13497	0.232903	0.124361	0.127884	0.152848	0.103318	0.130841	0.0873554	0.164876	0.195559	0.150457	0.153493	0.072772	0.131259	0.122678	0.0174402	0.0895979	0.14335	0.0836717	0.062799	0.0542898	0.0645196	0.0787625	0.0505014
-0.46	0.135251	0.00388611	-0.000945769		-0.42	0.214551	0.151089	0.172981	0.128697	0.200821	0.179781	0.136795	0.239113	0.118443	0.126557	0.15157	0.104028	0.131563	0.086097	0.167615	0.193484	0.152453	0.15617	0.0727054	0.128797	0.119159	0.0196202	0.0824212	0.138571	0.0843081	0.0611584	0.0536775	0.0634161	0.0806504	0.0500074
-0.45	0.134471	0.0037054	-0.00649243		-0.41	0.210427	0.150381	0.174133	0.126307	0.201145	0.179385	0.137577	0.24394	0.114074	0.125728	0.146601	0.104886	0.128455	0.0851584	0.170558	0.187929	0.152769	0.16289	0.0729001	0.127007	0.117082	0.0179139	0.0767727	0.137952	0.082147	0.0600071	0.0508894	0.0624511	0.0806455	0.0515544
-0.44	0.134465	0.0039621	-0.011605		-0.4	0.210566	0.148311	0.175338	0.133278	0.205066	0.179182	0.138789	0.246809	0.115894	0.122306	0.141824	0.105226	0.125612	0.0834607	0.174261	0.182143	0.149398	0.166532	0.0734527	0.125464	0.117025	0.0214367	0.0809395	0.130494	0.0810546	0.0591404	0.0495939	0.0625408	0.0826839	0.0517392
-0.43	0.1339	0.00409558	-0.0157754		-0.39	0.214145	0.145344	0.172316	0.136054	0.20735	0.17911	0.139491	0.248901	0.113815	0.120799	0.137117	0.104499	0.125311	0.0821138	0.177326	0.174554	0.14893	0.170192	0.0730698	0.124089	0.116846	0.0213193	0.07941	0.119431	0.0799666	0.0587473	0.0478836	0.0604736	0.0831655	0.0595749
-0.42	0.133614	0.00461181	-0.0122444		-0.38	0.216185	0.149794	0.171935	0.140819	0.209226	0.177546	0.14061	0.249285	0.110692	0.117284	0.133715	0.103912	0.123953	0.0814006	0.180328	0.167232	0.146802	0.172278	0.0739344	0.123245	0.117594	0.0286443	0.0847519	0.101064	0.0821753	0.0584053	0.0466536	0.0597166	0.0808637	0.064346
-0.41	0.133788	0.00446591	-0.00429441		-0.37	0.220326	0.153015	0.170245	0.151023	0.21093	0.174429	0.141095	0.24933	0.116038	0.117449	0.132143	0.10483	0.12439	0.0803311	0.182323	0.159732	0.142167	0.175029	0.0726588	0.122615	0.121173	0.0339019	0.083878	0.089131	0.0822478	0.0588986	0.0451509	0.0589202	0.0776161	0.0668136
-0.4	0.133207	0.00498739	0.0123451		-0.36	0.222038	0.151648	0.166895	0.155967	0.21364	0.17182	0.14222	0.247638	0.119912	0.112802	0.128892	0.106868	0.124138	0.0796195	0.183265	0.156441	0.140001	0.171406	0.0711979	0.122119	0.123689	0.0361294	0.0838469	0.0760321	0.0851503	0.0594928	0.0462509	0.0578971	0.0755525	0.0676334
-0.39	0.133229	0.0048163	0.0291592		-0.35	0.223882	0.154138	0.164747	0.165559	0.212165	0.170923	0.143636	0.24658	0.124124	0.113768	0.127791	0.107766	0.122427	0.0807426	0.18208	0.150604	0.139498	0.171096	0.0692919	0.121883	0.125169	0.0389117	0.0792684	0.0699018	0.0881772	0.0598877	0.0456191	0.0568416	0.0765024	0.0671084
-0.38	0.132915	0.00487932	0.0470118		-0.34	0.225052	0.160859	0.16256	0.166499	0.215109	0.168211	0.144879	0.246368	0.123083	0.113379	0.130776	0.109831	0.118259	0.0803252	0.179159	0.148461	0.136673	0.169878	0.0681951	0.121951	0.129477	0.0439446	0.0773022	0.0565841	0.0896944	0.0606774	0.0436249	0.0556831	0.0758349	0.0649288
-0.37	0.132019	0.00457389	0.0541957		-0.33	0.228004	0.160779	0.156693	0.175035	0.215576	0.164845	0.144797	0.244335	0.123286	0.110614	0.13411	0.1128	0.11557	0.0785449	0.175888	0.143231	0.131798	0.167012	0.065327	0.121772	0.133664	0.0437327	0.0708987	0.0492224	0.0899065	0.0609715	0.0426625	0.0539969	0.0760717	0.0662157
-0.36	0.131494	0.00440215	0.0553795		-0.32	0.229755	0.162787	0.153516	0.182002	0.217357	0.162926	0.145112	0.243581	0.121113	0.105665	0.131976	0.115451	0.112457	0.07967	0.171145	0.140257	0.128968	0.162904	0.0641416	0.121357	0.136827	0.0450172	0.0676949	0.0494091	0.0908524	0.0614426	0.0419406	0.0524362	0.0767918	0.0660365
-0.35	0.130777	0.00361934	0.0512707		-0.31	0.231435	0.160867	0.152271	0.184167	0.219914	0.160251	0.143619	0.243844	0.121474	0.106972	0.131083	0.116825	0.109846	0.0790011	0.167046	0.136461	0.124114	0.16059	0.063889	0.120718	0.142784	0.0490319	0.0656979	0.0435739	0.0892803	0.0613016	0.0411559	0.0518395	0.0754695	0.0618427
-0.34	0.129397	0.00340204	0.0469314		-0.3	0.23411	0.160856	0.145307	0.178341	0.224221	0.155812	0.141465	0.244997	0.116222	0.105004	0.128251	0.12009	0.108642	0.0771268	0.162699	0.133047	0.121029	0.156693	0.064481	0.119756	0.145015	0.050914	0.0637637	0.042536	0.0874058	0.0612323	0.0414709	0.0522638	0.0719146	0.059705
-0.33	0.128707	0.00329524	0.0396923		-0.29	0.235194	0.157135	0.142047	0.185226	0.225947	0.152064	0.140021	0.242853	0.11698	0.101841	0.124981	0.122243	0.109853	0.0762377	0.159326	0.129939	0.116964	0.157491	0.0652875	0.117984	0.146932	0.0532258	0.0598015	0.0407251	0.0882415	0.0613187	0.0433479	0.0548408	0.0684307	0.0564358
-0.32	0.128123	0.0031994	0.0364819		-0.28	0.235872	0.154264	0.142004	0.184152	0.227172	0.150467	0.138946	0.242691	0.115187	0.102276	0.124038	0.123872	0.109023	0.0758424	0.155377	0.128213	0.112499	0.158388	0.0642489	0.116329	0.149626	0.0553572	0.0580516	0.0437746	0.0897145	0.0615435	0.0454624	0.0586024	0.0646489	0.0475958
-0.31	0.127399	0.00362497	0.0334978		-0.27	0.236616	0.15252	0.139193	0.175128	0.232134	0.148723	0.137127	0.242087	0.119163	0.100271	0.123872	0.125993	0.106892	0.0745713	0.152866	0.12493	0.108593	0.162265	0.0656581	0.115127	0.154023	0.0556483	0.0559349	0.0379156	0.0904422	0.0613575	0.0473748	0.0615967	0.0614443	0.040806
-0.3	0.127275	0.00365933	0.0280367		-0.26	0.238457	0.160057	0.137105	0.172216	0.237451	0.148186	0.136269	0.240903	0.123224	0.0984536	0.120387	0.12673	0.107682	0.0752546	0.149745	0.120328	0.103289	0.16083	0.0674415	0.114669	0.153955	0.0569612	0.05415	0.0347704	0.0915413	0.06129	0.0496004	0.064994	0.0606639	0.0374892
-0.29	0.126821	0.00336409	0.0200756		-0.25	0.238528	0.157273	0.13878	0.168972	0.24295	0.146083	0.135485	0.238458	0.123441	0.0944292	0.118647	0.125756	0.10879	0.0757118	0.148314	0.121137	0.0970289	0.158058	0.0672725	0.114545	0.159499	0.0605833	0.0534777	0.023024	0.0945996	0.0614189	0.0517969	0.0679495	0.0605918	0.0346196
-0.28	0.127294	0.00375394	0.0107931		-0.24	0.240943	0.158565	0.140729	0.168099	0.249202	0.145412	0.133556	0.236826	0.129884	0.0931129	0.1155	0.123817	0.109456	0.076655	0.148736	0.117957	0.0936803	0.155876	0.0678195	0.115026	0.163853	0.0619724	0.0605157	0.0221699	0.0942049	0.0610106	0.0536573	0.0696899	0.0594268	0.031284
-0.27	0.127213	0.00374143	-0.00164635		-0.23	0.241749	0.158516	0.141671	0.161483	0.25686	0.143957	0.132208	0.23475	0.137748	0.0893723	0.103546	0.121504	0.111724	0.0786882	0.15113	0.115387	0.0908502	0.152596	0.0691261	0.116049	0.167575	0.0632446	0.0667513	0.0159982	0.0934834	0.0610882	0.0543729	0.0716189	0.0603469	0.0293042
-0.26	0.127211	0.00334469	-0.0118728		-0.22	0.241459	0.154484	0.145897	0.161645	0.258038	0.143067	0.130231	0.232507	0.136154	0.0875953	0.0964471	0.118147	0.114764	0.0806048	0.154785	0.115612	0.0864819	0.151292	0.0699444	0.117457	0.168584	0.0693826	0.0761223	0.0125287	0.09357	0.0610469	0.0569545	0.0728004	0.0594353	0.0263463
-0.25	0.127082	0.00375851	-0.017973		-0.21	0.239718	0.14498	0.151657	0.162413	0.259349	0.142574	0.127972	0.231273	0.12948	0.0818562	0.0986042	0.115166	0.116979	0.0814532	0.160361	0.12077	0.0826806	0.150194	0.0701294	0.117737	0.172254	0.069324	0.0829873	0.00307589	0.0952261	0.0608294	0.0594097	0.0723169	0.0604862	0.0255384
-0.24	0.127157	0.00413084	-0.0173969		-0.2	0.240034	0.138624	0.160304	0.16529	0.264101	0.14278	0.125796	0.230477	0.129711	0.0789901	0.0953921	0.111878	0.114623	0.0810887	0.166925	0.120626	0.0815352	0.151502	0.0720649	0.117505	0.174327	0.064589	0.0841063	0.00045373	0.0935035	0.0609789	0.0614014	0.0709902	0.0573646	0.0250256
-0.23	0.126898	0.00366379	-0.00929006		-0.19	0.239922	0.129043	0.168347	0.165709	0.267892	0.143595	0.12325	0.231296	0.122296	0.07751	0.0940463	0.109848	0.113133	0.0817894	0.17317	0.123162	0.0820733	0.14622	0.074969	0.114672	0.175893	0.0649375	0.0822069	-0.0034222	0.0933545	0.0612851	0.062869	0.07086	0.0573197	0.0215578
-0.22	0.127438	0.00346332	0.00363471		-0.18	0.239301	0.124042	0.183012	0.171854	0.270444	0.145044	0.119684	0.230948	0.116099	0.0724419	0.0978609	0.107661	0.110839	0.0824493	0.17892	0.127016	0.0826649	0.143937	0.0788988	0.111584	0.180467	0.0653619	0.0738551	-0.00318565	0.0923311	0.0607151	0.0649442	0.0704532	0.0536732	0.025315
-0.21	0.127389	0.00392081	0.0186865		-0.17	0.238262	0.119335	0.193709	0.169891	0.275894	0.144831	0.116581	0.230242	0.10891	0.0701647	0.0967928	0.104766	0.106585	0.0828117	0.184444	0.129036	0.0841619	0.138543	0.0822439	0.108377	0.185393	0.0618086	0.0703883	0.000581915	0.0905323	0.0605531	0.0641877	0.0714294	0.0525602	0.0295588
-0.2	0.127938	0.00375619	0.0352522		-0.16	0.240814	0.112983	0.202551	0.176927	0.279457	0.145	0.114078	0.228979	0.110385	0.0697627	0.0910235	0.103123	0.104924	0.0839898	0.187406	0.126527	0.0859749	0.138232	0.0853318	0.10534	0.190924	0.0644416	0.0649076	0.0027351	0.085179	0.0609919	0.0632832	0.0733056	0.0522503	0.0315254
-0.19	0.128036	0.00355398	0.0488041		-0.15	0.242173	0.11004	0.208179	0.175096	0.277184	0.146527	0.111297	0.227911	0.111816	0.0684401	0.0913227	0.101786	0.106224	0.0849772	0.189379	0.126775	0.0859682	0.132708	0.0900298	0.101972	0.196247	0.0678074	0.0621176	0.0023265	0.0806255	0.0599451	0.0630444	0.0760645	0.0542327	0.0315118
-0.18	0.127549	0.0034802	0.0546943		-0.14	0.242074	0.108192	0.216138	0.164903	0.277203	0.147977	0.108619	0.225526	0.107072	0.0635293	0.0890169	0.10144	0.104037	0.0848062	0.190031	0.124387	0.0831186	0.131843	0.0918049	0.101022	0.20167	0.073414	0.0597268	-0.000932527	0.0775886	0.0588443	0.0609356	0.0781365	0.0570533	0.0380512
-0.17	0.128017	0.00353199	0.0600464		-0.13	0.246222	0.107814	0.218899	0.164647	0.278468	0.149273	0.106093	0.223214	0.104004	0.0585808	0.086986	0.102172	0.104041	0.0845428	0.188378	0.12533	0.0823643	0.130918	0.0948232	0.0995993	0.20684	0.0797097	0.0603614	-0.00232798	0.0753498	0.0583458	0.0586487	0.0834584	0.0635409	0.0378679
-0.16	0.128514	0.00290113	0.0636246		-0.12	0.251363	0.108764	0.222574	0.165542	0.278327	0.152715	0.103844	0.220563	0.100811	0.0548575	0.0919473	0.104234	0.105073	0.082567	0.183866	0.127149	0.0841215	0.129348	0.0983436	0.0971077	0.212673	0.0801413	0.0575582	-0.00580651	0.0725416	0.0564282	0.056347	0.0871782	0.0668494	0.0414353
-0.15	0.128275	0.00282758	0.071457		-0.11	0.254406	0.112379	0.228113	0.157875	0.277001	0.155977	0.101701	0.218262	0.0976343	0.049968	0.0877809	0.104288	0.102314	0.08243	0.180415	0.127569	0.0849752	0.124387	0.100776	0.0946781	0.216612	0.0803988	0.0573993	-0.00298148	0.0741468	0.053866	0.0534446	0.0910969	0.0670851	0.046073
-0.14	0.128018	0.00279198	0.0814165		-0.1	0.25714	0.115611	0.229521	0.159341	0.274746	0.159365	0.100455	0.214448	0.0858657	0.0486278	0.0877358	0.105919	0.101055	0.0845076	0.175327	0.128344	0.086369	0.118936	0.102302	0.0923498	0.220528	0.0793936	0.0553888	-0.00363375	0.0766019	0.0524069	0.0506474	0.093417	0.0670782	0.0515837
-0.13	0.128314	0.00281341	0.0949643		-0.09	0.261188	0.119087	0.226376	0.167794	0.270539	0.161693	0.100793	0.212095	0.0854104	0.0475331	0.0843547	0.106756	0.101865	0.0852172	0.170968	0.133738	0.0885165	0.116027	0.104238	0.0904784	0.224049	0.0760352	0.0518738	-0.00129404	0.076905	0.0501275	0.049622	0.0953262	0.0663354	0.0562125
-0.12	0.127865	0.00248624	0.104617		-0.08	0.262645	0.126283	0.228963	0.158283	0.266425	0.162902	0.100644	0.20789	0.0799748	0.0500977	0.08543	0.106996	0.0986444	0.0872855	0.167476	0.136723	0.0920973	0.110171	0.105691	0.0886292	0.22754	0.0706447	0.0536494	-0.00387847	0.0766378	0.0471941	0.0489218	0.0946594	0.0645737	0.0642034
-0.11	0.127182	0.00281096	0.112076		-0.07	0.263571	0.132454	0.227933	0.156585	0.260887	0.16232	0.100397	0.20308	0.0800465	0.0515117	0.0779113	0.10671	0.096013	0.0904258	0.164945	0.13923	0.0918632	0.105746	0.106368	0.0878502	0.230537	0.0702789	0.0520703	-0.00995264	0.0776228	0.0450357	0.0477762	0.0953041	0.0621476	0.0700105
-0.1	0.127506	0.00307562	0.111623		-0.06	0.264405	0.138483	0.225483	0.166048	0.256245	0.16121	0.100906	0.198684	0.0720431	0.0542111	0.0789102	0.106896	0.0982666	0.094056	0.161837	0.144612	0.0946274	0.10092	0.107658	0.0881101	0.23417	0.0732626	0.0535422	-0.0138091	0.0770109	0.0424823	0.0470146	0.0949382	0.0599759	0.0737021
-0.09	0.127958	0.00320329	0.104069		-0.05	0.265076	0.1464	0.224612	0.162282	0.255097	0.157925	0.100737	0.195117	0.0771581	0.0501347	0.0757124	0.106136	0.0992959	0.0962484	0.158632	0.149017	0.102163	0.0998266	0.10821	0.0891392	0.236426	0.0747607	0.057713	-0.013406	0.0734049	0.0394642	0.0466611	0.0960943	0.0598275	0.0812458
-0.08	0.127941	0.00317118	0.0857524		-0.04	0.264274	0.15197	0.226938	0.158148	0.25207	0.154526	0.100831	0.191259	0.0742129	0.0489474	0.0797984	0.107244	0.0973443	0.100828	0.154203	0.152258	0.108042	0.0941979	0.108234	0.0905343	0.240716	0.0701291	0.057128	-0.00956881	0.0714036	0.0365796	0.0451051	0.0972801	0.0595505	0.0872314
-0.07	0.127532	0.00359716	0.0640733		-0.03	0.263813	0.151245	0.221366	0.162486	0.248319	0.151427	0.101174	0.188965	0.0778243	0.04621	0.0780976	0.107396	0.0977512	0.104286	0.150286	0.155083	0.11326	0.0909434	0.108727	0.0932117	0.240534	0.0671411	0.0516965	-0.00606346	0.0696954	0.0331812	0.0435149	0.098413	0.0576299	0.094099
-0.06	0.127998	0.0031881	0.0365516		-0.02	0.263477	0.152075	0.218021	0.165756	0.244793	0.149454	0.102228	0.18863	0.0787424	0.0421572	0.0825354	0.107833	0.099876	0.106757	0.145289	0.158552	0.118671	0.0900274	0.108465	0.0965584	0.239778	0.0701399	0.0520503	0.00138585	0.068432	0.0297053	0.0433164	0.098094	0.0584309	0.0993724
-0.05	0.127175	0.00294818	0.00880289		-0.01	0.261342	0.155248	0.213354	0.157759	0.241502	0.145038	0.102537	0.188807	0.0865522	0.0389627	0.0783348	0.109426	0.0967459	0.105884	0.14103	0.159457	0.124194	0.0857278	0.108363	0.0999236	0.238561	0.0616933	0.0415947	0.0140427	0.0665229	0.0274473	0.0435434	0.0998392	0.0586524	0.10857
-0.04	0.126887	0.00335241	-0.0162949		0	0.258049	0.154091	0.213593	0.160268	0.238229	0.141642	0.103088	0.191196	0.0845395	0.0370242	0.0775169	0.110524	0.0947528	0.108366	0.137588	0.161727	0.122135	0.0861653	0.108294	0.103803	0.239927	0.0590752	0.0342872	0.0184543	0.0675008	0.024558	0.0426507	0.0995895	0.0578509	0.114899
-0.03	0.12669	0.00351534	-0.0376384		0.01	0.257523	0.153366	0.210031	0.156226	0.236701	0.138084	0.102787	0.193497	0.0916496	0.0358684	0.0731702	0.109844	0.0971208	0.108887	0.13673	0.162899	0.122582	0.0867153	0.109344	0.107282	0.238193	0.0564338	0.0362824	0.0176533	0.0675084	0.0222939	0.0417486	0.100456	0.0556673	0.120238
-0.02	0.126614	0.00366707	-0.0548161		0.02	0.254658	0.157033	0.207197	0.157885	0.235948	0.134354	0.102791	0.197764	0.0905892	0.0343208	0.0689089	0.108892	0.0964804	0.108476	0.136294	0.161698	0.123814	0.0856933	0.108515	0.110539	0.239374	0.0598596	0.0368115	0.0205449	0.0683072	0.0209902	0.0396004	0.0965798	0.0530702	0.126954
-0.01	0.125926	0.00390173	-0.0646092		0.03	0.250781	0.158521	0.202854	0.153832	0.235205	0.129076	0.102188	0.200373	0.0915002	0.0333218	0.0664784	0.106252	0.0949942	0.108932	0.137563	0.163996	0.124391	0.0804369	0.1086	0.113893	0.242625	0.0558847	0.0348425	0.0179349	0.0690692	0.020515	0.0381889	0.0925514	0.0512904	0.134309
0	0.125704	0.00425275	-0.0704326		0.04	0.246025	0.15652	0.198158	0.151894	0.238604	0.127205	0.101596	0.202873	0.0898109	0.0313616	0.0693674	0.102925	0.0951465	0.108914	0.139648	0.168523	0.124917	0.0820007	0.108877	0.117626	0.246387	0.050808	0.0420932	0.00741519	0.0697788	0.0194792	0.0366177	0.0880368	0.0500909	0.13678
0.01	0.125542	0.00376979	-0.0801384		0.05	0.242659	0.15846	0.191193	0.150629	0.23901	0.125534	0.101654	0.204793	0.0888864	0.0324546	0.0694299	0.10107	0.0939493	0.106663	0.142587	0.171924	0.125866	0.0776757	0.109947	0.121602	0.249807	0.048175	0.0447119	0.00721518	0.071216	0.0196844	0.0346223	0.08387	0.0495271	0.138626
0.02	0.124569	0.00354778	-0.0932788		0.06	0.236638	0.163621	0.185258	0.147099	0.238987	0.123506	0.101941	0.204986	0.0814061	0.0302502	0.0641045	0.0988762	0.0902846	0.104607	0.144427	0.176437	0.124492	0.0750688	0.109399	0.125835	0.254989	0.0466467	0.0439759	0.00448764	0.0738441	0.0203391	0.0338053	0.0776002	0.0486835	0.138604
0.03	0.124327	0.00341274	-0.123289		0.07	0.232458	0.1659	0.181353	0.144014	0.236777	0.122017	0.102902	0.203952	0.0813422	0.0314172	0.0651497	0.0980272	0.0895668	0.102851	0.146777	0.179694	0.121556	0.0745106	0.111414	0.130173	0.258031	0.0389215	0.0486173	0.00293181	0.0749043	0.022086	0.0354817	0.0767352	0.0521831	0.133261
0.04	0.124538	0.00384266	-0.176793		0.08	0.227414	0.174033	0.179648	0.143523	0.238359	0.121674	0.103775	0.202177	0.0782729	0.0335728	0.0645429	0.0975789	0.0864584	0.101234	0.149077	0.182038	0.119623	0.0739843	0.112041	0.134234	0.259183	0.0359175	0.0518976	0.00749268	0.0761809	0.0241182	0.0362943	0.0772215	0.0534442	0.128077
0.05	0.124339	0.0036016	-0.253247		0.09	0.222428	0.183399	0.181016	0.138778	0.234032	0.119878	0.105136	0.198018	0.0732906	0.0331013	0.06434	0.098821	0.0829603	0.101955	0.152102	0.185317	0.115564	0.0714784	0.113587	0.137378	0.260768	0.0374145	0.052678	0.0099131	0.0771585	0.0267325	0.037378	0.0763398	0.0531114	0.124829
0.06	0.124299	0.00378315	-0.360357		0.1	0.215667	0.191532	0.182689	0.134195	0.231799	0.120292	0.10567	0.191351	0.0717172	0.0343042	0.0637754	0.101496	0.08055	0.102282	0.153537	0.189242	0.10956	0.0732771	0.114554	0.138862	0.264076	0.0279509	0.0607931	0.0143585	0.0759706	0.0288337	0.0419559	0.0751264	0.0534433	0.120851
0.07	0.126653	0.00339334	-0.507651		0.11	0.213629	0.204803	0.185181	0.139314	0.230901	0.121362	0.105748	0.186205	0.0746307	0.0352567	0.0719913	0.103689	0.0797534	0.104645	0.154691	0.190639	0.105833	0.0765187	0.117702	0.140759	0.266264	0.0281508	0.0757481	0.0199641	0.075786	0.0311854	0.0483865	0.0762971	0.0564821	0.123161
0.08	0.129947	0.00295976	-0.687891		0.12	0.213653	0.218975	0.188965	0.139501	0.234076	0.121265	0.104523	0.180685	0.0783045	0.0323833	0.0758008	0.108409	0.0786927	0.108266	0.157319	0.194965	0.101372	0.0755017	0.122885	0.142702	0.272026	0.0269781	0.0997774	0.0203499	0.0785482	0.0330938	0.0583687	0.0799604	0.0624114	0.130584
0.09	0.134865	0.00269174	-0.893806		0.13	0.21802	0.22763	0.189461	0.135174	0.237448	0.120477	0.102966	0.174329	0.0770538	0.0268858	0.0777362	0.118108	0.0792754	0.11587	0.160011	0.196764	0.100546	0.0773886	0.132938	0.144322	0.278718	0.0324563	0.138771	0.0234828	0.0863069	0.0364007	0.0742632	0.0840648	0.0745209	0.14607
0.1	0.142896	0.0024797	-1.11574		0.14	0.227707	0.23892	0.190987	0.13293	0.24091	0.12065	0.100891	0.169308	0.0771976	0.0234949	0.0796188	0.128686	0.082993	0.12296	0.162324	0.201274	0.101079	0.0820252	0.145479	0.145488	0.286543	0.0403994	0.192995	0.0402767	0.0987239	0.0420665	0.0951944	0.092577	0.0930724	0.167353
0.11	0.15281	0.00271679	-1.33475		0.15	0.243167	0.250822	0.188745	0.126957	0.244695	0.118993	0.098213	0.165045	0.0783358	0.0190626	0.0819921	0.14096	0.0838457	0.134238	0.166546	0.204721	0.106295	0.0868922	0.161082	0.14712	0.292769	0.0562284	0.249295	0.0498889	0.119343	0.0511674	0.121457	0.107667	0.117833	0.194282
0.12	0.164232	0.00291025	-1.53217		0.16	0.257036	0.250855	0.188436	0.119204	0.249287	0.116861	0.0953806	0.160939	0.0774736	0.0141566	0.0814071	0.156949	0.0884782	0.14713	0.172514	0.210794	0.111857	0.0902138	0.177552	0.147307	0.302275	0.0687304	0.309936	0.0646921	0.146552	0.0634401	0.150711	0.126297	0.148528	0.228632
0.13	0.176989	0.0033842	-1.69049		0.17	0.268488	0.246701	0.186758	0.115592	0.251167	0.116257	0.0927169	0.158026	0.0736426	0.0120204	0.0819483	0.172277	0.0933145	0.161518	0.178127	0.219909	0.119637	0.0969019	0.192897	0.14665	0.312543	0.0889486	0.3727	0.0776377	0.177245	0.0792675	0.180847	0.144321	0.183977	0.26739
0.14	0.189287	0.00295014	-1.79545		0.18	0.278982	0.24068	0.180436	0.111522	0.247127	0.11729	0.0906272	0.153104	0.0720812	0.0120476	0.0846281	0.184858	0.0980101	0.1742	0.187112	0.22804	0.127607	0.102163	0.204281	0.14603	0.324943	0.102747	0.427826	0.0919055	0.208128	0.0970159	0.210029	0.165687	0.221936	0.305189
0.15	0.201392	0.00266241	-1.84394		0.19	0.286126	0.232327	0.170578	0.112282	0.24264	0.117807	0.0881522	0.149736	0.0725285	0.0113888	0.091395	0.19524	0.10435	0.186807	0.199443	0.235116	0.136397	0.110044	0.213821	0.146038	0.336284	0.116896	0.475769	0.0973406	0.241175	0.116791	0.235491	0.187419	0.262882	0.342414
0.16	0.213763	0.00180965	-1.83663		0.2	0.290192	0.220773	0.165522	0.10578	0.234683	0.119395	0.0859567	0.146119	0.0708392	0.0137338	0.103141	0.203726	0.11585	0.196831	0.213928	0.248125	0.143685	0.118428	0.220315	0.146203	0.349085	0.129326	0.525266	0.102522	0.27258	0.137701	0.255385	0.209027	0.305935	0.383437
0.17	0.225069	0.00138602	-1.77874		0.21	0.290324	0.210368	0.156183	0.0986141	0.226216	0.122081	0.0843716	0.141203	0.0701563	0.0155921	0.115991	0.208017	0.127629	0.2043	0.228468	0.259669	0.15328	0.126522	0.226498	0.14723	0.360865	0.143424	0.564879	0.107814	0.302259	0.158391	0.274911	0.229876	0.346645	0.421509
0.18	0.234803	0.00143665	-1.68083		0.22	0.284499	0.197896	0.141499	0.0902162	0.2163	0.123598	0.0825786	0.134706	0.0756668	0.0176262	0.125933	0.211392	0.143454	0.209539	0.242785	0.272377	0.16143	0.138145	0.228625	0.148388	0.366537	0.152662	0.595017	0.11296	0.329836	0.17824	0.292869	0.251957	0.382132	0.461104
0.19	0.244052	0.00186944	-1.55416		0.23	0.276228	0.187017	0.134382	0.0900578	0.206731	0.12524	0.0807072	0.132366	0.0783966	0.0179608	0.144742	0.212943	0.158637	0.211525	0.254961	0.284378	0.16705	0.1501	0.230891	0.150059	0.372017	0.160151	0.614766	0.113811	0.359181	0.197725	0.310069	0.273558	0.412493	0.499333
0.2	0.251288	0.00151404	-1.40305		0.24	0.266855	0.167926	0.127763	0.0827361	0.19703	0.125952	0.0793208	0.128032	0.0828943	0.0172444	0.161649	0.213735	0.169872	0.214354	0.262369	0.294546	0.171085	0.161205	0.229695	0.151609	0.376373	0.168417	0.629896	0.113274	0.38457	0.215	0.328747	0.294735	0.435982	0.532762
0.21	0.257067	0.00176706	-1.23692		0.25	0.250772	0.151917	0.116252	0.0866356	0.188516	0.125891	0.0771032	0.122878	0.0887561	0.0140214	0.172321	0.215022	0.180064	0.216521	0.265569	0.302106	0.176674	0.172609	0.22848	0.153367	0.377071	0.182546	0.634331	0.11988	0.406773	0.231004	0.346509	0.313174	0.452115	0.562148
0.22	0.261101	0.00175825	-1.06243		0.26	0.237169	0.137613	0.106701	0.0901789	0.176291	0.125015	0.0746095	0.119056	0.0879489	0.0136723	0.180956	0.219316	0.185838	0.217109	0.264341	0.309366	0.18005	0.1834	0.226138	0.155725	0.376247	0.184542	0.634167	0.124852	0.423876	0.245971	0.364722	0.329961	0.465957	0.585833
0.23	0.263565	0.0011391	-0.88336		0.27	0.225137	0.124559	0.102119	0.0906029	0.163608	0.125555	0.0724859	0.115869	0.0816891	0.014308	0.191352	0.220813	0.185697	0.217807	0.260307	0.311831	0.182774	0.190547	0.223343	0.158332	0.378489	0.190364	0.628734	0.126716	0.438805	0.260755	0.379145	0.344489	0.474799	0.600707
0.24	0.26512	0.000969434	-0.704313		0.28	0.211325	0.108263	0.0944581	0.0926107	0.150036	0.125681	0.0702313	0.112932	0.0832036	0.0136266	0.190501	0.224493	0.18915	0.218181	0.251966	0.31692	0.185847	0.201133	0.219777	0.161054	0.374771	0.198221	0.624226	0.132957	0.447504	0.273718	0.390412	0.356026	0.481394	0.612874
0.25	0.265438	0.00127215	-0.530668		0.29	0.198513	0.0984314	0.0850411	0.091106	0.137335	0.12644	0.0671551	0.109699	0.0779595	0.015659	0.189127	0.227554	0.192029	0.216085	0.242386	0.32088	0.188959	0.211145	0.216337	0.164253	0.37202	0.204587	0.613049	0.132373	0.454259	0.285806	0.398814	0.365822	0.488052	0.620528
0.26	0.264607	0.00126511	-0.364255		0.3	0.187433	0.0856515	0.0817308	0.0887211	0.123719	0.126749	0.0644216	0.108642	0.0732557	0.017354	0.189649	0.228782	0.191629	0.213115	0.231427	0.322663	0.190987	0.219654	0.21279	0.168423	0.368881	0.206243	0.597809	0.130849	0.456648	0.296945	0.405679	0.374163	0.492799	0.623496
0.27	0.263174	0.00133387	-0.208014		0.31	0.173614	0.0722533	0.0728747	0.0873084	0.109886	0.128055	0.0612267	0.106779	0.074972	0.0216606	0.188078	0.227976	0.191992	0.209783	0.220439	0.324293	0.194072	0.22791	0.209407	0.172252	0.364522	0.217761	0.580622	0.121879	0.458228	0.3061	0.407413	0.381104	0.496736	0.62431
0.28	0.260995	0.00173378	-0.0676159		0.32	0.161608	0.0586425	0.0625763	0.0765346	0.0983184	0.128451	0.0579113	0.104874	0.0744432	0.0225576	0.183739	0.227575	0.192393	0.205305	0.208195	0.327256	0.195542	0.237911	0.205995	0.175454	0.35996	0.223581	0.563677	0.120159	0.455707	0.313242	0.4082	0.386584	0.501979	0.623662
0.29	0.258041	0.00155289	0.0549155		0.33	0.151265	0.052466	0.0541381	0.0683065	0.0875632	0.128502	0.0550888	0.102657	0.0693321	0.0263739	0.180299	0.226144	0.190975	0.202248	0.196375	0.326569	0.197176	0.243219	0.203025	0.178296	0.358338	0.221555	0.544124	0.109991	0.452282	0.319615	0.407171	0.392201	0.507318	0.618473
0.3	0.255766	0.00152157	0.158221		0.34	0.140446	0.0390452	0.0447025	0.0697715	0.0767575	0.129167	0.0524324	0.101292	0.0669731	0.033857	0.175713	0.226158	0.187236	0.198086	0.1848	0.327321	0.197898	0.24278	0.200837	0.181257	0.35309	0.219484	0.534609	0.116449	0.446403	0.325133	0.405017	0.396153	0.51262	0.614993
0.31	0.253284	0.00114043	0.240519		0.35	0.130382	0.0299897	0.0328607	0.0686145	0.0666901	0.129362	0.0502027	0.09904	0.0577954	0.0447036	0.172697	0.224911	0.187217	0.193497	0.175418	0.328366	0.197314	0.247525	0.196466	0.183115	0.348474	0.216901	0.523444	0.115777	0.44169	0.329159	0.400722	0.40019	0.519238	0.61042
0.32	0.250675	0.000902676	0.302022		0.36	0.119663	0.0234051	0.0264134	0.0566852	0.0567639	0.128714	0.0481904	0.0964709	0.0530289	0.052179	0.168874	0.223363	0.18912	0.190004	0.167188	0.329896	0.197724	0.254119	0.191357	0.18415	0.343897	0.213497	0.514247	0.124907	0.43345	0.333498	0.394355	0.403977	0.523334	0.601216
0.33	0.248259	0.000273348	0.343683		0.37	0.109171	0.0165479	0.0212989	0.0603783	0.0477038	0.127842	0.0465467	0.0934418	0.0451995	0.0633256	0.173559	0.219929	0.192336	0.186073	0.16161	0.329682	0.19862	0.257348	0.189395	0.185888	0.337646	0.209494	0.501001	0.129561	0.426513	0.337724	0.386587	0.40623	0.525095	0.591478
0.34	0.245917	-0.000139851	0.366739		0.38	0.0990039	0.00704087	0.0181381	0.0544768	0.0368947	0.126721	0.045039	0.0892341	0.0429554	0.0761115	0.17398	0.215712	0.191831	0.179377	0.159865	0.328987	0.20161	0.263952	0.184094	0.187462	0.330617	0.210203	0.489202	0.141133	0.418512	0.341553	0.378917	0.408882	0.528703	0.58064
0.35	0.243109	-0.000699224	0.372518		0.39	0.0878992	-0.00434043	0.016744	0.0501702	0.0284686	0.124085	0.0446355	0.0870024	0.0398189	0.0845309	0.176947	0.208845	0.196765	0.17495	0.161516	0.325376	0.20413	0.271932	0.179007	0.188448	0.326388	0.211282	0.466424	0.146498	0.412162	0.344536	0.370501	0.411622	0.531673	0.566281
0.36	0.240115	-0.000614195	0.366269		0.4	0.0786755	-0.0105745	0.0145712	0.0420166	0.022607	0.122599	0.0445956	0.0853501	0.0470354	0.0910024	0.178163	0.201546	0.196692	0.169971	0.164726	0.318478	0.206213	0.27017	0.176812	0.189831	0.323693	0.206512	0.445469	0.156875	0.407482	0.346864	0.362092	0.414231	0.530763	0.551766
0.37	0.237181	-0.000315726	0.351367		0.41	0.0697112	-0.0154309	0.0156479	0.0400558	0.015554	0.120884	0.0441075	0.0847682	0.0455156	0.0979355	0.181645	0.192869	0.195715	0.164042	0.171363	0.309346	0.207347	0.270816	0.172849	0.191449	0.318719	0.207968	0.422443	0.165864	0.404122	0.348662	0.35493	0.41489	0.529559	0.537147
0.38	0.234163	-0.000176938	0.330767		0.42	0.0640676	-0.0140927	0.0115483	0.0355242	0.00858221	0.118448	0.044277	0.0857069	0.0501963	0.104879	0.177236	0.185697	0.193026	0.158391	0.178907	0.301737	0.20913	0.271423	0.168319	0.192349	0.3139	0.207971	0.399127	0.171545	0.400593	0.349528	0.348033	0.415333	0.531611	0.519595
0.39	0.23118	0.00051841	0.308834		0.43	0.0588894	-0.0161335	0.0110717	0.0328053	0.00863677	0.116373	0.0435843	0.0853523	0.0468896	0.110057	0.178624	0.176775	0.192857	0.153964	0.185153	0.29412	0.209166	0.270654	0.165101	0.193017	0.307756	0.207018	0.378764	0.178748	0.397798	0.349066	0.340731	0.41515	0.528839	0.504915
0.4	0.228447	0.000832612	0.286838		0.44	0.0529966	-0.00998714	0.0124593	0.0253066	0.00838099	0.11561	0.042291	0.0857935	0.0417598	0.117513	0.177517	0.168454	0.186923	0.148747	0.192815	0.283673	0.209713	0.270961	0.16358	0.193755	0.302293	0.206866	0.357651	0.191617	0.396319	0.348173	0.334799	0.412705	0.527359	0.490597
0.41	0.225715	0.00103661	0.262557		0.45	0.0494977	-0.00727425	0.0105048	0.0213234	0.00578386	0.11339	0.0416988	0.0860743	0.043527	0.123919	0.17698	0.157851	0.184435	0.144056	0.202144	0.27575	0.211323	0.274786	0.159935	0.194352	0.295135	0.211014	0.335497	0.207465	0.392118	0.346721	0.328528	0.407935	0.521355	0.474341
0.42	0.223192	0.000899707	0.235018		0.46	0.0456714	-0.00638696	0.0108978	0.0153517	0.00977154	0.110861	0.0419083	0.0860678	0.0407259	0.13037	0.177437	0.14858	0.179096	0.13938	0.213539	0.269955	0.211587	0.272317	0.15804	0.194881	0.29024	0.213421	0.314642	0.222827	0.389763	0.344122	0.324278	0.404723	0.515524	0.458121
0.43	0.221522	0.000916857	0.207201		0.47	0.0402693	-0.00998485	0.01362	0.00477508	0.0123686	0.108157	0.0418836	0.0847253	0.035928	0.135321	0.179155	0.138498	0.175045	0.135507	0.225604	0.261324	0.214456	0.276026	0.155878	0.196168	0.287441	0.214513	0.302984	0.253606	0.386698	0.341571	0.320227	0.400352	0.506972	0.444582
0.44	0.220127	0.000483971	0.176077		0.48	0.0356727	-0.00815092	0.0120173	-0.00537427	0.0174925	0.104524	0.0420576	0.0864391	0.0370696	0.14243	0.177129	0.129206	0.170309	0.132648	0.240071	0.252276	0.216156	0.280345	0.155872	0.197074	0.284556	0.222558	0.288515	0.276586	0.383655	0.33937	0.317698	0.394863	0.50038	0.426666
0.45	0.218674	0.00030656	0.145359		0.49	0.033181	-0.00140598	0.0136756	-0.0116006	0.0226939	0.0992142	0.041898	0.0873889	0.0418693	0.148583	0.174641	0.120783	0.168362	0.13177	0.253465	0.248482	0.220307	0.282957	0.154884	0.197295	0.281786	0.229465	0.274416	0.292589	0.378542	0.337603	0.314228	0.390408	0.487065	0.406766
0.46	0.217531	8.36319e-05	0.11784		0.5	0.0323099	-8.23589e-05	0.0149116	-0.0170209	0.0318582	0.0947556	0.0407897	0.0886546	0.0356404	0.152409	0.168052	0.11589	0.164301	0.130764	0.264364	0.24097	0.225067	0.286083	0.155143	0.196828	0.277783	0.23564	0.265425	0.31586	0.375286	0.335387	0.311474	0.386007	0.479737	0.3886
0.47	0.216059	-8.22016e-05	0.0953567		0.51	0.0336977	0.00351191	0.0166937	-0.0244788	0.0436118	0.0903294	0.0398067	0.0900878	0.0348097	0.155714	0.16492	0.109734	0.161366	0.131598	0.270181	0.232427	0.23095	0.290957	0.157862	0.196347	0.276349	0.23567	0.254888	0.334832	0.367694	0.33366	0.306647	0.380307	0.468983	0.370565
0.48	0.214495	-0.000170015	0.0756598		0.52	0.0379819	0.0131492	0.0185215	-0.0310814	0.0571659	0.0857332	0.0380278	0.0933778	0.0333846	0.158141	0.164914	0.103466	0.158029	0.13173	0.273449	0.228142	0.235239	0.289982	0.159902	0.196169	0.271228	0.243178	0.23398	0.354258	0.360853	0.330719	0.302759	0.375408	0.457665	0.351016
0.49	0.212645	-0.000284685	0.0616377		0.53	0.0448776	0.0210143	0.0243461	-0.0370612	0.070993	0.0802122	0.0364768	0.0974011	0.0314065	0.158272	0.163259	0.0992007	0.155562	0.13222	0.272148	0.222307	0.242631	0.28512	0.160846	0.195904	0.267507	0.243369	0.2155	0.380274	0.351408	0.326767	0.297068	0.370073	0.444894	0.330847
0.5	0.211272	0.000176739	0.0519523		0.54	0.0526844	0.0277635	0.0220178	-0.0467737	0.0882791	0.0754761	0.0354351	0.101198	0.0303687	0.154746	0.162095	0.0952616	0.152521	0.132737	0.265904	0.215665	0.247984	0.281907	0.16281	0.196606	0.26294	0.250269	0.197279	0.41197	0.342973	0.322291	0.290706	0.363486	0.436208	0.315163
0.51	0.209682	3.13194e-05	0.0454111		0.55	0.0587666	0.0372149	0.0256358	-0.0534984	0.108616	0.0704733	0.0346957	0.105531	0.0306367	0.151585	0.16592	0.0931187	0.149974	0.133456	0.256544	0.212449	0.2504	0.280565	0.164689	0.197848	0.259753	0.24834	0.175806	0.43917	0.33175	0.318249	0.28495	0.356778	0.424448	0.295834
0.52	0.208299	-5.61217e-05	0.0417733		0.56	0.0647517	0.0472789	0.0270477	-0.0569198	0.125628	0.066513	0.0336211	0.110249	0.0342523	0.151315	0.162142	0.0903066	0.148576	0.133276	0.244196	0.211821	0.253629	0.278424	0.164728	0.199499	0.255215	0.247178	0.157558	0.464511	0.323732	0.312902	0.280013	0.348879	0.415581	0.278638
0.53	0.206969	-3.62591e-05	0.0413756		0.57	0.0721005	0.0565844	0.0327351	-0.0620197	0.143368	0.0623456	0.0329926	0.114973	0.039466	0.151116	0.162621	0.0905325	0.146029	0.13469	0.230691	0.20797	0.257789	0.27967	0.166914	0.200658	0.253065	0.242451	0.139027	0.47962	0.31644	0.307291	0.27607	0.34136	0.407082	0.259852
0.54	0.205996	-0.000174051	0.0473084		0.58	0.0769214	0.0647828	0.0343518	-0.067975	0.158644	0.0597249	0.0323402	0.11939	0.0469857	0.1515	0.166891	0.0913815	0.145974	0.135994	0.21672	0.207637	0.258902	0.281798	0.167899	0.202013	0.249742	0.238321	0.125511	0.494639	0.309523	0.301939	0.272088	0.334196	0.398445	0.24339
0.55	0.205248	-0.00048176	0.0542087		0.59	0.0810143	0.0719375	0.0407483	-0.0625417	0.171326	0.0569824	0.0315248	0.123387	0.0564344	0.162583	0.169012	0.0922954	0.145907	0.135543	0.203677	0.203798	0.257899	0.287037	0.167767	0.203906	0.247469	0.223879	0.116011	0.507215	0.301836	0.296463	0.268864	0.326691	0.390705	0.228512
0.56	0.20335	-0.000513645	0.0646463		0.6	0.0861311	0.076968	0.0451834	-0.0667209	0.180831	0.0543969	0.0301173	0.126167	0.0598982	0.164103	0.172283	0.0934005	0.147151	0.135151	0.192209	0.205637	0.260135	0.28812	0.168542	0.2067	0.245118	0.218654	0.108617	0.497904	0.293732	0.290745	0.26615	0.318964	0.382873	0.215499
0.57	0.202478	-0.000192179	0.0765239		0.61	0.0924058	0.0815126	0.0467092	-0.0672008	0.188514	0.0501259	0.0294462	0.130815	0.067683	0.162528	0.182524	0.0956743	0.147358	0.13539	0.183757	0.203872	0.261469	0.291442	0.170109	0.20957	0.245087	0.21061	0.10162	0.500076	0.286826	0.285305	0.263515	0.311354	0.375231	0.203177
0.58	0.200914	-0.000261416	0.0852405		0.62	0.0941403	0.0810107	0.0502448	-0.0651299	0.196145	0.0481246	0.0282885	0.134193	0.0715665	0.162048	0.185831	0.097728	0.148449	0.135086	0.175604	0.200756	0.261126	0.29166	0.171046	0.212615	0.243273	0.203288	0.0968896	0.503284	0.27815	0.280906	0.258476	0.303027	0.365598	0.194386
0.59	0.198705	-3.62368e-05	0.087222		0.63	0.0937815	0.0828605	0.0500139	-0.0576621	0.199418	0.0453688	0.0271496	0.138244	0.0747927	0.158918	0.193254	0.100485	0.145375	0.134847	0.16924	0.199841	0.261074	0.291745	0.173723	0.216987	0.245144	0.195412	0.090754	0.49175	0.268318	0.276483	0.253455	0.295099	0.355629	0.185959
0.6	0.195875	-0.000395582	0.0882396		0.64	0.0938038	0.081348	0.0492792	-0.0619489	0.20209	0.0430456	0.0253868	0.141508	0.074304	0.145656	0.200231	0.10331	0.145275	0.133992	0.163497	0.202677	0.263823	0.290441	0.177132	0.221941	0.243816	0.189418	0.0844383	0.477499	0.260033	0.27146	0.248875	0.288278	0.346607	0.174637
0.61	0.19478	-0.000822151	0.0856964		0.65	0.0904802	0.0843358	0.0509837	-0.0548414	0.203176	0.0415007	0.0243157	0.146651	0.0822188	0.142991	0.205422	0.105541	0.144949	0.133619	0.157252	0.199699	0.263442	0.285307	0.179496	0.226574	0.246456	0.183432	0.0777884	0.48239	0.253443	0.26658	0.243354	0.281487	0.33977	0.167649
0.62	0.192161	-0.00114857	0.0793942		0.66	0.0856115	0.0847443	0.0507017	-0.0564264	0.203086	0.0394345	0.0224854	0.151048	0.0878422	0.137501	0.206123	0.108327	0.146596	0.132884	0.149795	0.19912	0.262713	0.280879	0.181795	0.232384	0.247585	0.178566	0.0700627	0.475334	0.244618	0.262189	0.237196	0.273607	0.331002	0.157629
0.63	0.189366	-0.0011279	0.0729218		0.67	0.0800491	0.0866582	0.0486418	-0.0588738	0.200195	0.0366172	0.0216576	0.1556	0.0975778	0.133776	0.207412	0.11138	0.149271	0.131396	0.142943	0.198736	0.26226	0.281539	0.179665	0.238897	0.245903	0.168284	0.0676093	0.461218	0.236204	0.257673	0.232289	0.266313	0.321027	0.149824
0.64	0.186329	-0.000970056	0.0689538		0.68	0.0749276	0.0865965	0.0549591	-0.0664817	0.197005	0.0348518	0.020785	0.160252	0.102068	0.128875	0.200043	0.110984	0.153517	0.129426	0.13668	0.197496	0.261113	0.280001	0.179299	0.244748	0.244626	0.156433	0.0625849	0.451447	0.229732	0.252833	0.226481	0.257799	0.31462	0.143237
0.65	0.18433	-0.000829402	0.064343		0.69	0.0684561	0.0909841	0.056343	-0.0666908	0.194858	0.0332351	0.0211471	0.165593	0.109868	0.126074	0.200727	0.111158	0.159225	0.128308	0.131362	0.19404	0.258899	0.284515	0.178557	0.249801	0.243636	0.144027	0.0564291	0.448029	0.22109	0.248998	0.219606	0.249412	0.304014	0.140634
0.66	0.181576	-0.000432796	0.0600341		0.7	0.0597055	0.0913039	0.0543673	-0.0685946	0.187436	0.0316243	0.0208147	0.17056	0.112418	0.12092	0.197868	0.111311	0.163589	0.12766	0.127222	0.190616	0.258678	0.289376	0.178177	0.254508	0.239983	0.136549	0.0541729	0.442316	0.212098	0.245229	0.21299	0.241688	0.292923	0.135863
0.67	0.179048	-0.000491133	0.0552134		0.71	0.0496213	0.0934316	0.0563792	-0.0729193	0.17936	0.0312955	0.0210293	0.175487	0.11272	0.118027	0.195436	0.110303	0.167751	0.124958	0.125378	0.188883	0.256676	0.292434	0.177616	0.25787	0.236198	0.124869	0.0542204	0.43739	0.203212	0.241063	0.205029	0.235758	0.284397	0.13673
0.68	0.177263	-0.000636706	0.049382		0.72	0.0422217	0.0948279	0.0601149	-0.0716753	0.172026	0.031064	0.0201361	0.180568	0.110716	0.115596	0.193115	0.107719	0.172896	0.123985	0.1253	0.187621	0.253555	0.296492	0.178496	0.260629	0.235695	0.11697	0.0565791	0.432043	0.196097	0.23733	0.198121	0.230753	0.276461	0.13646
0.69	0.176137	-0.000629488	0.0419118		0.73	0.0339638	0.0951312	0.054115	-0.0653772	0.162401	0.0316341	0.0204671	0.183626	0.113136	0.113131	0.194053	0.10709	0.178	0.12276	0.12515	0.186977	0.251888	0.302406	0.178399	0.263296	0.233876	0.112505	0.0555294	0.437275	0.190275	0.234407	0.192126	0.225672	0.266829	0.136101
0.7	0.174078	-0.00091159	0.0326486		0.74	0.0268921	0.0952532	0.0524164	-0.066242	0.152717	0.033153	0.0198072	0.186199	0.114166	0.109253	0.193167	0.107129	0.179648	0.119975	0.124537	0.188643	0.247957	0.300728	0.177327	0.265985	0.23354	0.108001	0.0567054	0.432651	0.18526	0.231899	0.185816	0.221115	0.258751	0.135938
0.71	0.171691	-0.000911996	0.0217466		0.75	0.0243375	0.0977604	0.0515796	-0.0697615	0.143993	0.0357964	0.0205865	0.187465	0.115517	0.105738	0.190939	0.104435	0.185943	0.119581	0.124365	0.189331	0.242901	0.303098	0.176274	0.268472	0.231666	0.10477	0.060588	0.410435	0.180882	0.229438	0.180484	0.216082	0.250183	0.136729
0.72	0.17057	-0.00051298	0.0107485		0.76	0.023492	0.100246	0.0519034	-0.0640737	0.137745	0.0393722	0.0207499	0.188544	0.117871	0.104852	0.185785	0.103813	0.191533	0.121346	0.123542	0.187767	0.240219	0.303992	0.17449	0.271773	0.229613	0.101398	0.0609745	0.404447	0.176894	0.227626	0.177905	0.211379	0.242326	0.136973
0.73	0.169289	-0.000219487	0.00206165		0.77	0.0198079	0.101971	0.045067	-0.0621408	0.128513	0.0424977	0.0219051	0.191438	0.121814	0.10043	0.183182	0.103719	0.194493	0.120038	0.121293	0.189133	0.238069	0.304124	0.175288	0.274661	0.229039	0.103112	0.0569187	0.400289	0.173549	0.226229	0.172276	0.206114	0.235658	0.139653
0.74	0.168315	5.58433e-06	-0.00632314		0.78	0.0175262	0.105163	0.044138	-0.0656147	0.123047	0.0451618	0.0218472	0.195153	0.128057	0.0978661	0.178458	0.104068	0.19835	0.119764	0.119712	0.187046	0.23462	0.30949	0.172916	0.27777	0.226093	0.110627	0.0597264	0.387472	0.169153	0.224665	0.16811	0.202783	0.227233	0.145011
0.75	0.167317	0.000356362	-0.00978655		0.79	0.0142957	0.107737	0.0469856	-0.0643454	0.111419	0.0475704	0.0222206	0.198357	0.133407	0.0973244	0.17174	0.10392	0.201256	0.120746	0.119057	0.184297	0.233223	0.316116	0.171234	0.280784	0.223288	0.116649	0.061027	0.376484	0.165105	0.222569	0.163577	0.198369	0.217704	0.149843
0.76	0.167043	0.000517763	-0.0105996		0.8	0.012104	0.104402	0.0480678	-0.0602449	0.104221	0.0500433	0.0225985	0.204119	0.137641	0.0987167	0.171204	0.104956	0.200408	0.119353	0.119477	0.186073	0.233197	0.322829	0.168762	0.284301	0.22143	0.117806	0.0602184	0.372438	0.161382	0.221567	0.158957	0.194245	0.20936	0.155538
0.77	0.165827	0.000446874	-0.00603101		0.81	0.0112837	0.100962	0.047894	-0.0535834	0.0934083	0.0523443	0.0233876	0.209293	0.138909	0.0979726	0.174967	0.105179	0.198725	0.117728	0.120653	0.187437	0.230366	0.328155	0.167756	0.286878	0.217694	0.121909	0.060584	0.35365	0.158507	0.222609	0.153205	0.190953	0.196799	0.162565
0.78	0.165078	0.000201403	-0.000531447		0.82	0.0122542	0.097172	0.0455179	-0.0488835	0.0838352	0.056243	0.0237919	0.212657	0.14013	0.0976006	0.175133	0.106269	0.201769	0.118785	0.123558	0.187083	0.228219	0.332836	0.164848	0.289296	0.213498	0.132229	0.0647095	0.335943	0.15311	0.223264	0.150158	0.187429	0.187771	0.168086
0.79	0.16406	9.82477e-05	0.00759164		0.83	0.0128327	0.0917487	0.0446789	-0.0343941	0.0735586	0.0590975	0.0250747	0.216891	0.141015	0.0973849	0.17685	0.105117	0.202735	0.120066	0.126293	0.187746	0.227058	0.33449	0.163926	0.291286	0.212013	0.132898	0.0654431	0.314401	0.150272	0.224751	0.146208	0.183059	0.180153	0.172934
0.8	0.163255	0.000160002	0.0159668		0.84	0.0170154	0.0822136	0.0401502	-0.0234938	0.0680076	0.0625458	0.0266418	0.221531	0.141395	0.0970994	0.175655	0.102938	0.203413	0.119507	0.129216	0.188306	0.224085	0.333698	0.162672	0.292895	0.208137	0.131716	0.0691506	0.304922	0.148168	0.226691	0.142201	0.179265	0.17656	0.17629
0.81	0.162246	1.73443e-05	0.0281468		0.85	0.019752	0.0803429	0.0356881	-0.012036	0.0605931	0.0642634	0.0281931	0.224922	0.139919	0.095005	0.174409	0.102154	0.204427	0.119404	0.131224	0.183389	0.222122	0.332561	0.161853	0.293835	0.203323	0.128641	0.0689105	0.301946	0.146513	0.227802	0.137892	0.175313	0.171207	0.179392
0.82	0.162373	-0.000233851	0.0394615		0.86	0.0234984	0.0766928	0.0260466	-0.000492362	0.0551069	0.0661935	0.0298709	0.227087	0.143007	0.0933926	0.174034	0.102312	0.207056	0.119141	0.131716	0.181719	0.22344	0.334556	0.159128	0.294812	0.199551	0.139961	0.0717513	0.302066	0.144795	0.227177	0.134843	0.170483	0.168107	0.180949
0.83	0.161312	-0.000445411	0.051555		0.87	0.0272567	0.071914	0.0251652	0.0136012	0.0522504	0.0677979	0.0314504	0.228475	0.140027	0.0922349	0.176888	0.102918	0.207136	0.118035	0.131892	0.175637	0.223107	0.336966	0.158754	0.294764	0.195322	0.13507	0.0721884	0.2955	0.14379	0.225995	0.130423	0.166356	0.160259	0.181664
0.84	0.160187	-0.000773215	0.059275		0.88	0.0346759	0.0670012	0.0215117	0.0199203	0.049941	0.0699664	0.0335002	0.228458	0.135704	0.0918686	0.176971	0.104217	0.208667	0.117613	0.132687	0.172409	0.22089	0.339104	0.15813	0.293137	0.190929	0.130603	0.0753643	0.286923	0.141675	0.225322	0.126034	0.162503	0.156079	0.183396
0.85	0.159371	-0.000815431	0.0617993		0.89	0.0372991	0.0660223	0.01806	0.0193364	0.0458519	0.0719119	0.035655	0.228301	0.133688	0.0911405	0.180113	0.106841	0.211006	0.119818	0.133503	0.171017	0.222721	0.343877	0.158512	0.291024	0.18819	0.130862	0.0730919	0.271398	0.138232	0.225034	0.123259	0.158013	0.148146	0.19032
0.86	0.158636	-0.00105145	0.0613765		0.9	0.0416984	0.0603179	0.0185166	0.0218777	0.043164	0.0748743	0.0369794	0.227343	0.13648	0.0929924	0.178467	0.107748	0.212895	0.121748	0.134509	0.170635	0.224306	0.343533	0.159505	0.288995	0.187024	0.136736	0.07452	0.251739	0.13577	0.224822	0.120835	0.155996	0.141765	0.192115
0.87	0.157148	-0.000803964	0.059412		0.91	0.0433828	0.0542363	0.0203932	0.0220753	0.0391501	0.0767216	0.039206	0.22616	0.135943	0.0922572	0.17436	0.108811	0.214065	0.124428	0.140204	0.170218	0.219713	0.344975	0.163261	0.287243	0.184663	0.124149	0.0747245	0.233158	0.133576	0.224638	0.118317	0.153565	0.140006	0.194391
0.88	0.156766	-0.000339783	0.0562822		0.92	0.0457371	0.0486252	0.0164518	0.015673	0.0361759	0.0783574	0.0419574	0.226394	0.139448	0.0967956	0.166909	0.107102	0.21595	0.126404	0.146586	0.173993	0.221014	0.344018	0.165195	0.287371	0.183515	0.124525	0.0751798	0.219794	0.133746	0.225163	0.115297	0.151605	0.139501	0.197213
0.89	0.157033	7.56803e-05	0.0547365		0.93	0.04661	0.0452401	0.014522	0.0200153	0.0352508	0.0803714	0.0448212	0.226935	0.140578	0.0961871	0.166141	0.103864	0.217422	0.127793	0.153736	0.174994	0.222632	0.340716	0.1713	0.289456	0.182611	0.121946	0.0731864	0.22163	0.133561	0.224935	0.113121	0.149206	0.137085	0.197268
0.9	0.157028	-3.90793e-06	0.0571558		0.94	0.049543	0.040901	0.0109814	0.0312436	0.0352623	0.0812686	0.0475954	0.227497	0.143203	0.0969537	0.158347	0.100615	0.219609	0.130772	0.163252	0.175609	0.220926	0.339556	0.174335	0.291666	0.184263	0.12118	0.0756126	0.210606	0.135993	0.224049	0.1095	0.148094	0.134014	0.194528
0.91	0.157175	0.000340933	0.0613226		0.95	0.0500697	0.0445564	0.0108239	0.0340373	0.0359857	0.081532	0.0505848	0.226152	0.139392	0.0984795	0.152946	0.0964264	0.222581	0.131662	0.172969	0.176006	0.217572	0.339943	0.178118	0.293259	0.183569	0.114198	0.0770882	0.2089	0.13624	0.223807	0.106253	0.14527	0.134026	0.199388
0.92	0.157449	0.000315076	0.0634754		0.96	0.0548802	0.0483558	0.00788417	0.0436921	0.0360998	0.0823991	0.0519687	0.226824	0.138039	0.102412	0.1498	0.0930697	0.225038	0.132933	0.179201	0.174311	0.217758	0.33891	0.179354	0.294535	0.185262	0.115484	0.0772934	0.205004	0.13684	0.22347	0.100517	0.143864	0.127901	0.199688
0.93	0.158316	9.95639e-05	0.0647525		0.97	0.0576908	0.0536829	0.00991203	0.0658912	0.0402402	0.0829106	0.0529997	0.225976	0.138254	0.100958	0.14535	0.0887345	0.226871	0.135806	0.183932	0.173064	0.215158	0.339908	0.182049	0.295143	0.186269	0.111502	0.0840889	0.209485	0.137515	0.222895	0.0978496	0.141678	0.122942	0.196952
0.94	0.158108	8.73194e-05	0.062265		0.98	0.0610049	0.0579682	0.00924284	0.070743	0.0409915	0.083858	0.0526474	0.223512	0.136636	0.105287	0.136709	0.0868594	0.230799	0.137656	0.186999	0.1752	0.209294	0.340885	0.179943	0.294971	0.186203	0.112051	0.088342	0.204859	0.139459	0.222702	0.0936808	0.140391	0.118113	0.195858
0.95	0.158131	-1.38093e-05	0.056648		0.99	0.0662334	0.06303	0.00928897	0.0752002	0.0439126	0.0857151	0.0517909	0.222576	0.131403	0.105727	0.134928	0.0828777	0.232644	0.13744	0.186301	0.175131	0.201158	0.339164	0.181381	0.29467	0.183328	0.109805	0.0940611	0.214876	0.139616	0.223112	0.0903678	0.138504	0.116406	0.196348
0.96	0.158361	-0.000131202	0.0456221		1	0.0704723	0.059041	0.00343348	0.0824386	0.0454445	0.0874823	0.0505062	0.22121	0.13246	0.103872	0.133713	0.0797938	0.235365	0.142624	0.185226	0.176923	0.195524	0.344281	0.180354	0.29475	0.182156	0.107925	0.0961826	0.222088	0.142136	0.223647	0.085897	0.13721	0.113954	0.193014
0.97	0.158934	-0.000378422	0.0385602			0.0726761	0.0582164	0.00421941	0.0854794	0.0508079	0.0907382	0.0496627	0.218286	0.132918	0.0991926	0.128831	0.0761734	0.23826	0.147468	0.184465	0.177638	0.190675	0.345032	0.181909	0.294412	0.180345	0.10874	0.100711	0.230802	0.146152	0.22431	0.0836541	0.135862	0.112864	0.19528
0.98	0.158369	-0.000181567	0.0306977			0.0751728	0.061547	0.00366644	0.0791963	0.0511085	0.0942265	0.0491928	0.215459	0.139482	0.0965871	0.127902	0.0745066	0.243386	0.151743	0.184111	0.177678	0.182405	0.342111	0.181423	0.294338	0.179048	0.0993397	0.0976155	0.229604	0.148737	0.225105	0.0792719	0.134713	0.111503	0.197916
0.99	0.158859	8.46788e-05	0.0266803			0.0775184	0.0648781	0.0021649	0.0789921	0.0544247	0.0976254	0.0481454	0.213969	0.14691	0.0929816	0.132634	0.0742033	0.245541	0.157556	0.184697	0.177902	0.178687	0.337763	0.181521	0.294613	0.179094	0.0931203	0.101767	0.232398	0.15129	0.22497	0.0747296	0.13213	0.110858	0.200519
1	0.158966	0.000519885	0.0247167			0.0772321	0.0651686	0.00026533	0.0815198	0.0569998	0.0997331	0.0474011	0.21026	0.154737	0.0914506	0.132779	0.0748941	0.249436	0.165223	0.187483	0.177005	0.175221	0.327991	0.180873	0.294885	0.18029	0.0952306	0.103933	0.23225	0.154013	0.224215	0.0717267	0.130439	0.109045	0.199138
1.01	0.159236	0.000718916	0.0267766			0.0799509	0.069789	0.00526927	0.0765445	0.0631083	0.102925	0.0468121	0.207902	0.160934	0.0911858	0.131603	0.0760493	0.25171	0.170084	0.1901	0.178009	0.168792	0.319592	0.180957	0.293812	0.181263	0.0944461	0.107143	0.233712	0.156365	0.223012	0.0693546	0.128515	0.105958	0.200478
1.02	0.159151	0.000711637	0.0265679			0.0812973	0.0753311	0.00874708	0.0716531	0.0669656	0.103472	0.0454175	0.205563	0.169551	0.0935312	0.135634	0.0763579	0.254749	0.174222	0.191219	0.179121	0.16306	0.315103	0.179905	0.29285	0.184792	0.0876326	0.106889	0.229468	0.156181	0.221965	0.0656103	0.126272	0.104328	0.198824
1.03	0.159449	0.000393442	0.0304775			0.0829424	0.0803017	0.00641844	0.0724023	0.0741077	0.104409	0.0435419	0.203423	0.172624	0.0956236	0.133212	0.0785826	0.252125	0.179468	0.191244	0.180937	0.159937	0.311057	0.179897	0.291638	0.188075	0.0929335	0.109426	0.229232	0.15615	0.220594	0.062718	0.123359	0.103239	0.199616
1.04	0.159995	-5.64336e-05	0.0368413			0.086864	0.0887417	0.0240471	0.070323	0.074727	0.102648	0.0408103	0.201344	0.184082	0.0954997	0.143979	0.0758778	0.259094	0.181971	0.18978	0.179193	0.155106	0.314551	0.182083	0.287853	0.195633	0.0821977	0.0985947	0.224012	0.153969	0.220576	0.0591705	0.122568	0.100075	0.200157
1.05	0.159831	-8.74856e-05	0.0480618			0.0817952	0.102236	-0.0024352	0.0762071	0.0914784	0.105413	0.0404383	0.197843	0.189531	0.103561	0.116486	0.0834576	0.245264	0.1899	0.186208	0.183006	0.15682	0.311814	0.181335	0.289534	0.19463	0.0972566	0.105432	0.220087	0.152953	0.218816	0.0573486	0.118564	0.0988943	0.200474
1.05	0.133126	-0.00215126	0.00897455
1.04	0.133041	-0.00226591	0.00468694
1.03	0.1325	-0.00107799	0.00145861
1.02	0.131897	-0.00093495	-0.00367321
1.01	0.131789	-0.000827384	-0.00517052
1	0.131089	-0.000881618	-0.0060041
0.99	0.130715	-0.00125935	-4.69628e-06
0.98	0.130171	-0.00141565	0.00660886
0.97	0.130785	-0.00156849	0.0121856
0.96	0.130247	-0.00144765	0.0134861
0.95	0.130335	-0.00137654	0.0175105
0.94	0.130084	-0.00120338	0.0178651
0.93	0.130064	-0.00114865	0.0171178
0.92	0.128737	-0.00091689	0.014993
0.91	0.128281	-0.000979238	0.0122341
0.9	0.128104	-0.00132691	0.00753542
0.89	0.127843	-0.0011591	0.00293549
0.88	0.127614	-0.00171539	0.000726726
0.87	0.128051	-0.00228509	0.000314421
0.86	0.129225	-0.00262732	0.00175766
0.85	0.129445	-0.00230165	0.00388582
0.84	0.13016	-0.00237847	0.00523266
0.83	0.130877	-0.00198457	0.00418742
0.82	0.131494	-0.00166682	0.00133402
0.81	0.131285	-0.00138307	-0.00520897
0.8	0.131985	-0.00124576	-0.0175918
0.79	0.132313	-0.000963044	-0.0307049
0.78	0.132543	-0.000892733	-0.0447179
0.77	0.132719	-0.000850658	-0.0556317
0.76	0.133302	-0.000837984	-0.0643269
0.75	0.13348	-0.00108672	-0.067204
0.74	0.134046	-0.00161858	-0.0672587
0.73	0.134587	-0.00162791	-0.0606823
0.72	0.13573	-0.0021159	-0.0513631
0.71	0.136283	-0.00256863	-0.0383847
0.7	0.137814	-0.00249863	-0.0242862
0.69	0.139653	-0.00228138	-0.0114595
0.68	0.140865	-0.00219884	-0.00135971
0.67	0.142326	-0.00188413	0.00472296
0.66	0.144649	-0.00183903	0.00872137
0.65	0.147159	-0.00235943	0.0103705
0.64	0.1488	-0.00248722	0.0106027
0.63	0.151417	-0.00264925	0.00946376
0.62	0.153468	-0.00264379	0.0113841
0.61	0.155584	-0.00235771	0.014475
0.6	0.156249	-0.00197934	0.0167538
0.59	0.158459	-0.00177722	0.0175738
0.58	0.159606	-0.00192794	0.0190228
0.57	0.160622	-0.00207866	0.0160247
0.56	0.160961	-0.00225251	0.00983117
0.55	0.161944	-0.00229947	0.00390328
0.54	0.161982	-0.0020663	-0.000212655
0.53	0.162597	-0.00201956	-0.00601069
0.52	0.163337	-0.00200669	-0.00936926
0.51	0.164298	-0.00203887	-0.0104776
0.5	0.165259	-0.00192128	-0.0114161
0.49	0.166344	-0.00237231	-0.00960883
0.48	0.16727	-0.00214157	-0.00400911
0.47	0.167923	-0.00210578	0.00777041
0.46	0.168662	-0.00190476	0.0238834
0.45	0.169413	-0.00154745	0.0467907
0.44	0.16988	-0.00132293	0.0712201
0.43	0.170722	-0.00114324	0.0964638
0.42	0.171989	-0.00113465	0.119606
0.41	0.173629	-0.00106331	0.145664
0.4	0.175329	-0.0015724	0.171714
0.39	0.177202	-0.00194879	0.198389
0.38	0.179343	-0.00232926	0.225832
0.37	0.181519	-0.00258374	0.2515
0.36	0.183633	-0.00289624	0.268757
0.35	0.185844	-0.00286027	0.274594
0.34	0.18814	-0.00258848	0.265456
0.33	0.190223	-0.0021672	0.236921
0.32	0.192237	-0.00169666	0.187118
0.31	0.194861	-0.00161589	0.116722
0.3	0.1976	-0.00133629	0.0248539
0.29	0.200032	-0.00115541	-0.08901
0.28	0.203141	-0.00118517	-0.221814
0.27	0.205727	-0.00150057	-0.372736
0.26	0.207414	-0.00164785	-0.541688
0.25	0.208655	-0.00183391	-0.724506
0.24	0.209112	-0.00214842	-0.916979
0.23	0.20855	-0.00188019	-1.11901
0.22	0.207341	-0.00126916	-1.32338
0.21	0.205002	-0.00106535	-1.52375
0.2	0.201088	-0.0011221	-1.71695
0.19	0.196446	-0.000754162	-1.89557
0.18	0.189862	-0.000968833	-2.04683
0.17	0.18315	-0.000849509	-2.16505
0.16	0.175136	-0.000340945	-2.23783
0.15	0.166253	0.000536104	-2.25188
0.14	0.157128	0.000871404	-2.20309
0.13	0.147639	0.00134574	-2.09119
0.12	0.137343	0.00113812	-1.92168
0.11	0.1277	0.00104726	-1.708
0.1	0.118712	0.00101407	-1.46496
0.09	0.110965	0.00110293	-1.2078
0.08	0.106076	0.00140196	-0.957855
0.07	0.102992	0.00179314	-0.727109
0.06	0.100349	0.00187655	-0.525169
0.05	0.100255	0.0014287	-0.373182
0.04	0.100335	0.00165937	-0.268595
0.03	0.100006	0.00144468	-0.203648
0.02	0.100111	0.00167182	-0.170519
0.01	0.101354	0.00193758	-0.15881
0	0.101594	0.00243072	-0.148162
-0.01	0.102101	0.00213463	-0.142851
-0.02	0.102982	0.00199142	-0.13736
-0.03	0.103096	0.00195163	-0.126673
-0.04	0.103205	0.00178406	-0.112341
-0.05	0.103535	0.00158214	-0.0922433
-0.06	0.104042	0.0016094	-0.0647341
-0.07	0.103249	0.00188151	-0.0351845
-0.08	0.103487	0.00161624	-0.00713195
-0.09	0.103449	0.00169327	0.0188198
-0.1	0.102887	0.0016824	0.0335207
-0.11	0.102596	0.00160725	0.0386495
-0.12	0.103295	0.00130379	0.0312175
-0.13	0.103677	0.00150112	0.0199042
-0.14	0.103407	0.00144997	0.00604382
-0.15	0.10373	0.00166592	-0.00198309
-0.16	0.10405	0.00174216	-0.0078156
-0.17	0.10386	0.00223163	-0.01266
-0.18	0.103599	0.00217509	-0.0213277
-0.19	0.104213	0.00222166	-0.0327443
-0.2	0.104218	0.00222533	-0.0485734
-0.21	0.104116	0.00245555	-0.0664863
-0.22	0.104471	0.00211537	-0.0835635
-0.23	0.104355	0.00214428	-0.0963129
-0.24	0.104975	0.00246289	-0.100958
-0.25	0.105371	0.00215777	-0.0970986
-0.26	0.105681	0.00181515	-0.0874958
-0.27	0.105634	0.00202279	-0.0737794
-0.28	0.105948	0.00214418	-0.0596759
-0.29	0.10566	0.00185495	-0.0498868
-0.3	0.106331	0.0021404	-0.0428149
-0.31	0.10662	0.00201786	-0.0384071
-0.32	0.10756	0.00194102	-0.0370619
-0.33	0.108154	0.00191598	-0.0356886
-0.34	0.108895	0.0018174	-0.0295571
-0.35	0.110313	0.00205447	-0.026296
-0.36	0.111212	0.00262568	-0.0233352
-0.37	0.111805	0.00259464	-0.0264189
-0.38	0.112903	0.00280257	-0.0346892
-0.39	0.113443	0.00280473	-0.0522525
-0.4	0.113473	0.00273834	-0.0684447
-0.41	0.114067	0.00233012	-0.0857714
-0.42	0.114012	0.00246954	-0.0933009
-0.43	0.114189	0.00202344	-0.094922
-0.44	0.114839	0.0019232	-0.0853798
-0.45	0.11484	0.00177538	-0.0742728
-0.46	0.115836	0.00196397	-0.0659888
-0.47	0.116597	0.00201363	-0.0635341
-0.48	0.116754	0.00203731	-0.0577175
-0.49	0.117015	0.00238673	-0.055401
-0.5	0.117208	0.0022751	-0.0495465
-0.51	0.116836	0.00210541	-0.0376004
-0.52	0.117835	0.00204211	-0.0240062
-0.53	0.117839	0.00190551	-0.0141327
-0.54	0.117773	0.00162021	-0.00662153
-0.55	0.11782	0.00182336	-0.0074986
-0.56	0.117661	0.00154306	-0.0142079
-0.57	0.117093	0.00137781	-0.026148
-0.58	0.117428	0.00163685	-0.0419187
-0.59	0.117815	0.00161377	-0.0599224
-0.6	0.118346	0.00155613	-0.0746033
-0.61	0.118476	0.0015798	-0.0900951
-0.62	0.117662	0.00172407	-0.101625
-0.63	0.117394	0.00133739	-0.110013
-0.64	0.117332	0.00129608	-0.109987
-0.65	0.11736	0.00132505	-0.097783
-0.66	0.117518	0.00174283	-0.0753693
-0.67	0.11763	0.00131129	-0.0456565
-0.68	0.118303	0.00161169	-0.0193646
-0.69	0.118392	0.00176645	0.00153265
-0.7	0.11833	0.00199417	0.0145969
-0.71	0.117995	0.00197422	0.0201297
-0.72	0.118779	0.00238756	0.0186126
-0.73	0.118238	0.00222858	0.0177256
-0.74	0.117732	0.00202234	0.0143787
-0.75	0.117365	0.00178574	0.00844907
-0.76	0.117283	0.00181559	0.00401207
-0.77	0.116924	0.00148386	-0.00763481
-0.78	0.116252	0.00163758	-0.0248691
-0.79	0.115995	0.00155727	-0.0458949
-0.8	0.115072	0.00151883	-0.0653578
-0.81	0.114556	0.0013685	-0.0870951
-0.82	0.114272	0.00168913	-0.0964568
-0.83	0.114813	0.00147588	-0.0991793
-0.84	0.114687	0.0016448	-0.0937624
-0.85	0.114944	0.00177726	-0.082116
-0.86	0.114733	0.00186055	-0.0603252
-0.87	0.114745	0.00191156	-0.0356216
-0.88	0.114146	0.00224301	-0.00603893
-0.89	0.114474	0.00196544	0.0218922
-0.9	0.114615	0.00178152	0.0408646
-0.91	0.114884	0.00189897	0.0470309
-0.92	0.115227	0.00207681	0.0423317
-0.93	0.115762	0.00174843	0.0302717
-0.94	0.115383	0.00228253	0.0148449
-0.95	0.114598	0.00258712	-0.00444988
-0.96	0.114597	0.00251072	-0.0260358
-0.97	0.113642	0.00224793	-0.0434022
-0.98	0.113241	0.0024136	-0.0597642
-0.99	0.112817	0.00225715	-0.0819217
-1	0.112567	0.00205971	-0.10612
-1.01	0.111748	0.0021279	-0.120884
-1.02	0.110814	0.00220644	-0.127049
-1.03	0.109749	0.0024184	-0.1313
-1.04	0.108104	0.00180655	-0.112157

## Sheet: S8B
Triggered average on REWARD across recordings				Heatmaps
X	Aldh1a1		X	Aldh1a1 - heatmap
Lag	Licking		Lag	Mouse # below
(s)			(s)	2	3	3	1	2	1	8	4	8	8	7	6	7	6	5	6	4	3	6	4	6	6	2	3	3	1	4	1	1	2
-1.04	0.0889259		-1	0.0454545	0.111111	0.0434783	0	0	0.157895	0.1	0	0.0416667	0.0384615	0	0	0.0416667	0.0833333	0.12	0.2	0.0333333	0.0322581	0	0.08	0.333333	0	0.0588235	0.333333	0	0.0526316	0.128205	0.0384615	0	0.111111
-1.03	0.0870461		-0.99	0.0454545	0.111111	0.0434783	0	0	0.157895	0.1	0	0.0416667	0.0384615	0	0	0.0416667	0.0416667	0.12	0.2	0.0333333	0.0645161	0	0.04	0.333333	0	0.0588235	0.333333	0.0277778	0.105263	0.102564	0.0384615	0	0.0555556
-1.02	0.082576		-0.98	0.0454545	0.111111	0.0434783	0	0	0.157895	0.113333	0	0.025	0.0230769	0	0	0.0416667	0.05	0.12	0.23	0.0133333	0.0387097	0	0.064	0.266667	0	0.0823529	0.333333	0.0222222	0.0736842	0.0923077	0.0384615	0	0.0333333
-1.01	0.0819213		-0.97	0.0454545	0.111111	0.0347826	0	0	0.136842	0.12	0	0.0166667	0.0153846	0	0	0.0416667	0.0416667	0.12	0.24	0.00666667	0.0387097	0	0.064	0.244444	0	0.105882	0.366667	0.0277778	0.0842105	0.0769231	0.0307692	0	0.0111111
-1	0.0833807		-0.96	0.0454545	0.111111	0.026087	0	0	0.115789	0.133333	0	0.00833333	0.0153846	0	0	0.0416667	0.0416667	0.12	0.27	0	0.0258065	0	0.088	0.222222	0	0.129412	0.4	0.0222222	0.0842105	0.0666667	0.0230769	0	0
-0.99	0.0883149		-0.95	0.0454545	0.111111	0.0173913	0	0	0.105263	0.146667	0	2.77556e-18	0.0153846	0	0	0.05	0.0416667	0.112	0.28	0	0.0193548	0	0.12	0.222222	0	0.152941	0.466667	0.0166667	0.0842105	0.0564103	0.0153846	0	0
-0.98	0.0915409		-0.94	0.0454545	0.111111	0.00869565	0	0.0117647	0.0947368	0.153333	0	2.77556e-18	0.0230769	0	0	0.0583333	0.0416667	0.104	0.3	0	0.0129032	0	0.136	0.222222	0	0.152941	0.5	0.0111111	0.0947368	0.0512821	0.00769231	0	0
-0.97	0.0929071		-0.93	0.0454545	0.111111	0	0	0.0235294	0.0842105	0.16	0	2.77556e-18	0.0307692	0	0	0.0666667	0.0416667	0.096	0.34	0	0.00645161	0	0.152	0.222222	0	0.152941	0.466667	0.00555556	0.126316	0.0512821	0	0	0
-0.96	0.0941052		-0.92	0.0454545	0.111111	0	0	0.0352941	0.0947368	0.166667	0	2.77556e-18	0.0384615	0	0	0.075	0.0416667	0.08	0.38	0	0.00645161	0	0.168	0.222222	0	0.117647	0.433333	0.00555556	0.147368	0.0512821	0	0	0
-0.95	0.0932388		-0.91	0.0454545	0.111111	0.00869565	0	0.0470588	0.0947368	0.166667	0	2.77556e-18	0.0384615	0	0.00540541	0.0833333	0.0416667	0.072	0.4	0	0.0129032	0	0.16	0.211111	0	0.0823529	0.4	0.0111111	0.157895	0.0512821	0	0	0.0111111
-0.94	0.0935874		-0.9	0.0454545	0.111111	0.0173913	0	0.0588235	0.0842105	0.166667	0	0.00833333	0.0384615	0	0.0108108	0.0833333	0.0416667	0.072	0.43	0	0.0193548	0	0.144	0.2	0	0.0705882	0.366667	0.0222222	0.157895	0.0564103	0.00769231	0	0.0222222
-0.93	0.0923447		-0.89	0.0454545	0.111111	0.026087	0	0.0588235	0.0842105	0.16	0	0.0166667	0.0384615	0	0.0162162	0.075	0.0416667	0.064	0.44	0	0.0322581	0	0.128	0.188889	0	0.0705882	0.333333	0.0333333	0.147368	0.0615385	0.0153846	0	0.0333333
-0.92	0.0890178		-0.88	0.0454545	0.111111	0.0347826	0	0.0588235	0.0842105	0.153333	0	0.025	0.0384615	0	0.0216216	0.0666667	0.0416667	0.056	0.43	0	0.0451613	0	0.104	0.177778	0	0.0705882	0.3	0.0444444	0.115789	0.0666667	0.0230769	0	0.0444444
-0.91	0.0872371		-0.87	0.0454545	0.111111	0.0434783	0	0.0588235	0.0736842	0.153333	0	0.0333333	0.0384615	0	0.027027	0.0583333	0.0416667	0.056	0.43	0	0.0516129	0	0.08	0.177778	0	0.0941176	0.266667	0.05	0.0842105	0.0717949	0.0230769	0	0.0555556
-0.9	0.0856229		-0.86	0.0363636	0.111111	0.0521739	0	0.0588235	0.0736842	0.153333	0	0.0416667	0.0384615	0	0.0324324	0.05	0.0416667	0.048	0.42	0	0.0580645	0	0.064	0.188889	0	0.117647	0.233333	0.0555556	0.0631579	0.0769231	0.0230769	0	0.0555556
-0.89	0.0854718		-0.85	0.0272727	0.111111	0.0695652	0	0.0588235	0.0842105	0.146667	0	0.0416667	0.0384615	0	0.0378378	0.0416667	0.0416667	0.048	0.41	0	0.0645161	0	0.048	0.188889	0	0.117647	0.266667	0.0555556	0.0526316	0.0717949	0.0153846	0	0.0444444
-0.88	0.0863141		-0.84	0.0181818	0.111111	0.0782609	0	0.0470588	0.0842105	0.146667	0	0.0416667	0.0384615	0	0.0432432	0.0416667	0.0333333	0.056	0.41	0	0.0645161	0	0.048	0.188889	0	0.117647	0.3	0.05	0.0526316	0.0769231	0.00769231	0	0.0333333
-0.87	0.0882654		-0.83	0.00909091	0.111111	0.0869565	0	0.0352941	0.0736842	0.146667	0	0.0416667	0.0384615	0	0.0486486	0.0416667	0.025	0.064	0.4	0	0.0580645	0.00526316	0.056	0.188889	0	0.117647	0.366667	0.0444444	0.0526316	0.0820513	0	0	0.0222222
-0.86	0.09126		-0.82	-2.77556e-18	0.111111	0.0956522	0.0142857	0.0235294	0.0736842	0.14	0	0.0416667	0.0384615	0	0.0594595	0.05	0.0166667	0.072	0.39	0.00666667	0.0516129	0.0105263	0.072	0.177778	0	0.105882	0.433333	0.0388889	0.0526316	0.0871795	0	0	0.0111111
-0.85	0.0942399		-0.81	-2.77556e-18	0.111111	0.0956522	0.0285714	0.0117647	0.0736842	0.133333	0	0.0416667	0.0384615	0	0.0594595	0.0583333	0.00833333	0.08	0.38	0.0133333	0.0516129	0.0157895	0.08	0.166667	0	0.0941176	0.5	0.0333333	0.0526316	0.0871795	0	0	0.0111111
-0.84	0.0924301		-0.8	-2.77556e-18	0.111111	0.0869565	0.0428571	-2.77556e-18	0.0631579	0.133333	0	0.0416667	0.0384615	0	0.0594595	0.0666667	-2.77556e-18	0.08	0.38	0.02	0.0451613	0.0210526	0.088	0.177778	0	0.0823529	0.466667	0.0277778	0.0526316	0.0871795	0	0	0.0222222
-0.83	0.0885463		-0.79	-2.77556e-18	0.111111	0.0782609	0.0571429	-2.77556e-18	0.0526316	0.133333	0	0.0416667	0.0384615	0	0.0594595	0.075	-2.77556e-18	0.08	0.37	0.0266667	0.0387097	0.0263158	0.096	0.188889	0	0.0588235	0.4	0.0277778	0.0526316	0.0820513	0	0	0.0333333
-0.82	0.0844576		-0.78	0.00909091	0.111111	0.0695652	0.0714286	-2.77556e-18	0.0421053	0.133333	0	0.0333333	0.0384615	0	0.0540541	0.0833333	-2.77556e-18	0.08	0.37	0.0333333	0.0387097	0.0263158	0.096	0.177778	0	0.0352941	0.333333	0.0277778	0.0526316	0.0769231	0	0	0.0555556
-0.81	0.0786594		-0.77	0.0181818	0.0888889	0.0608696	0.0714286	-2.77556e-18	0.0315789	0.133333	0	0.025	0.0461538	0	0.0432432	0.0833333	0.00833333	0.072	0.36	0.0333333	0.0387097	0.0263158	0.088	0.166667	0	0.0235294	0.266667	0.0222222	0.0526316	0.0717949	0	0	0.0888889
-0.8	0.0740881		-0.76	0.0272727	0.0666667	0.0521739	0.0714286	-2.77556e-18	0.0315789	0.133333	0	0.0166667	0.0538462	0	0.0432432	0.0833333	0.025	0.064	0.36	0.0333333	0.0322581	0.0210526	0.088	0.155556	0	0.0117647	0.2	0.0166667	0.0421053	0.0717949	0	0	0.111111
-0.79	0.0701555		-0.75	0.0363636	0.0444444	0.0434783	0.0571429	-2.77556e-18	0.0421053	0.133333	0	0.00833333	0.0615385	0	0.0432432	0.0833333	0.0333333	0.056	0.34	0.0333333	0.0322581	0.0157895	0.088	0.144444	0	-8.32667e-18	0.166667	0.0111111	0.0315789	0.0769231	0	0	0.133333
-0.78	0.0683718		-0.74	0.0454545	0.0222222	0.0434783	0.0428571	-2.77556e-18	0.0631579	0.133333	0	2.77556e-18	0.0692308	0	0.0432432	0.0833333	0.0416667	0.048	0.32	0.0333333	0.0322581	0.0105263	0.08	0.144444	0	-8.32667e-18	0.166667	0.00555556	0.0210526	0.0769231	0	0	0.144444
-0.77	0.0671191		-0.73	0.0454545	1.11022e-17	0.0434783	0.0285714	-2.77556e-18	0.0947368	0.14	0	2.77556e-18	0.0769231	0	0.0486486	0.0833333	0.05	0.04	0.29	0.0333333	0.0322581	0.00526316	0.08	0.166667	0	-8.32667e-18	0.166667	-8.32667e-18	0.0105263	0.0717949	0	0	0.133333
-0.76	0.0658629		-0.72	0.0363636	1.11022e-17	0.0347826	0.0142857	-2.77556e-18	0.126316	0.146667	0.0181818	2.77556e-18	0.0769231	0	0.0594595	0.0833333	0.05	0.04	0.26	0.0333333	0.0322581	0	0.08	0.177778	0	-8.32667e-18	0.166667	-8.32667e-18	1.11022e-17	0.0666667	0	0	0.111111
-0.75	0.0658004		-0.71	0.0272727	0.0222222	0.026087	0	-2.77556e-18	0.147368	0.153333	0.0363636	2.77556e-18	0.0769231	0	0.0594595	0.0833333	0.0416667	0.04	0.23	0.0333333	0.0387097	0	0.072	0.188889	0	-8.32667e-18	0.2	-8.32667e-18	1.11022e-17	0.0564103	0	0	0.0777778
-0.74	0.0665822		-0.7	0.0181818	0.0444444	0.026087	0	-2.77556e-18	0.157895	0.153333	0.0545455	2.77556e-18	0.0769231	0	0.0594595	0.0833333	0.0416667	0.04	0.21	0.0333333	0.0451613	0	0.064	0.188889	0	-8.32667e-18	0.233333	-8.32667e-18	1.11022e-17	0.0461538	0.00769231	0	0.0444444
-0.73	0.0658579		-0.69	0.00909091	0.0666667	0.026087	0	-2.77556e-18	0.147368	0.153333	0.0727273	2.77556e-18	0.0769231	0	0.0594595	0.075	0.0416667	0.04	0.19	0.0333333	0.0516129	0	0.056	0.166667	0	-8.32667e-18	0.266667	-8.32667e-18	1.11022e-17	0.0358974	0.0153846	0	0.0222222
-0.72	0.0668048		-0.68	-2.77556e-18	0.0888889	0.026087	0	-2.77556e-18	0.147368	0.153333	0.0909091	2.77556e-18	0.0769231	0	0.0594595	0.0666667	0.0416667	0.04	0.18	0.0333333	0.0645161	0	0.04	0.144444	0	-8.32667e-18	0.3	-8.32667e-18	1.11022e-17	0.0307692	0.0230769	0	0.0111111
-0.71	0.0691936		-0.67	0.00909091	0.111111	0.0347826	0	-2.77556e-18	0.136842	0.153333	0.0909091	2.77556e-18	0.0769231	0	0.0486486	0.0583333	0.05	0.04	0.18	0.04	0.083871	0	0.024	0.133333	0	0.0117647	0.333333	0.00555556	1.11022e-17	0.025641	0.0230769	0	-5.55112e-18
-0.7	0.0707096		-0.66	0.0181818	0.111111	0.0434783	0	-2.77556e-18	0.126316	0.16	0.0909091	2.77556e-18	0.0769231	0	0.0432432	0.05	0.0583333	0.04	0.18	0.0466667	0.0903226	0	0.024	0.133333	0	0.0235294	0.333333	0.0111111	1.11022e-17	0.025641	0.0230769	0	0.0111111
-0.69	0.0712617		-0.65	0.0272727	0.111111	0.0434783	0	-2.77556e-18	0.126316	0.173333	0.0909091	2.77556e-18	0.0692308	0	0.0378378	0.0416667	0.0666667	0.048	0.2	0.0533333	0.0903226	0	0.024	0.133333	0	0.0352941	0.3	0.0166667	1.11022e-17	0.025641	0.0153846	0	0.0222222
-0.68	0.0736757		-0.64	0.0363636	0.111111	0.0434783	0	-2.77556e-18	0.136842	0.186667	0.0909091	2.77556e-18	0.0615385	0	0.0324324	0.0416667	0.075	0.064	0.23	0.0533333	0.0903226	0	0.024	0.144444	0	0.0470588	0.266667	0.0222222	1.11022e-17	0.025641	0.00769231	0	0.0333333
-0.67	0.0763049		-0.63	0.0454545	0.111111	0.0434783	0	-2.77556e-18	0.136842	0.186667	0.0909091	2.77556e-18	0.0615385	0	0.027027	0.0416667	0.0833333	0.08	0.26	0.0533333	0.083871	0	0.04	0.155556	0	0.0588235	0.233333	0.0277778	0.0105263	0.0307692	0	0	0.0444444
-0.66	0.0780418		-0.62	0.0454545	0.111111	0.0434783	0	-2.77556e-18	0.147368	0.193333	0.0909091	2.77556e-18	0.0692308	0	0.0324324	0.0416667	0.0833333	0.096	0.28	0.0466667	0.0709677	0	0.056	0.166667	0	0.0470588	0.2	0.0277778	0.0210526	0.0410256	0	0	0.0444444
-0.65	0.0785876		-0.61	0.0454545	0.111111	0.0434783	0	-2.77556e-18	0.147368	0.193333	0.0909091	2.77556e-18	0.0769231	0	0.0378378	0.0416667	0.0833333	0.112	0.29	0.04	0.0580645	0	0.072	0.177778	0	0.0352941	0.166667	0.0277778	0.0315789	0.0564103	0	0	0.0333333
-0.64	0.0798013		-0.6	0.0454545	0.111111	0.0434783	0	-2.77556e-18	0.136842	0.193333	0.0909091	2.77556e-18	0.0923077	0	0.0432432	0.0416667	0.0833333	0.12	0.28	0.0333333	0.0580645	0	0.088	0.188889	0	0.0235294	0.166667	0.0277778	0.0421053	0.0769231	0	0	0.0222222
-0.63	0.0806759		-0.59	0.0363636	0.111111	0.0434783	0	-2.77556e-18	0.136842	0.186667	0.0909091	2.77556e-18	0.107692	0	0.0486486	0.05	0.0833333	0.12	0.26	0.0333333	0.0580645	0	0.096	0.2	0	0.0117647	0.166667	0.0277778	0.0526316	0.0974359	0	0	0.0222222
-0.62	0.0794854		-0.58	0.0272727	0.111111	0.0434783	0	-2.77556e-18	0.126316	0.18	0.0909091	2.77556e-18	0.115385	0	0.0486486	0.0583333	0.0833333	0.12	0.24	0.0333333	0.0580645	0	0.096	0.222222	0	0.0117647	0.133333	0.0277778	0.0526316	0.112821	0	0	0.0222222
-0.61	0.0768235		-0.57	0.0181818	0.0888889	0.0434783	0	-2.77556e-18	0.115789	0.173333	0.0909091	2.77556e-18	0.115385	0	0.0432432	0.0666667	0.0833333	0.112	0.22	0.0266667	0.0580645	0	0.096	0.244444	0	0.0235294	0.1	0.0277778	0.0526316	0.112821	0	0	0.0333333
-0.6	0.0733932		-0.56	0.00909091	0.0666667	0.0434783	0	-2.77556e-18	0.115789	0.166667	0.0727273	2.77556e-18	0.115385	0	0.0324324	0.075	0.0833333	0.112	0.22	0.02	0.0645161	0	0.08	0.244444	0	0.0352941	0.0666667	0.0277778	0.0526316	0.102564	0	0	0.0444444
-0.59	0.0711014		-0.55	-2.77556e-18	0.0666667	0.0434783	0	-2.77556e-18	0.105263	0.166667	0.0545455	2.77556e-18	0.115385	0	0.027027	0.0833333	0.0833333	0.112	0.22	0.0133333	0.0774194	0	0.056	0.233333	0	0.0470588	0.0666667	0.0277778	0.0526316	0.0820513	0	0	0.0555556
-0.58	0.0710157		-0.54	-2.77556e-18	0.0666667	0.0434783	0	-2.77556e-18	0.0736842	0.18	0.0363636	0.00833333	0.115385	0	0.0216216	0.0833333	0.0833333	0.112	0.24	0.00666667	0.0903226	0	0.04	0.233333	0	0.0588235	0.0666667	0.0333333	0.0526316	0.0615385	0	0	0.0666667
-0.57	0.0724934		-0.53	0.00909091	0.0666667	0.0434783	0	-2.77556e-18	0.0526316	0.193333	0.0363636	0.0166667	0.115385	0	0.0216216	0.075	0.0916667	0.112	0.25	8.32667e-18	0.103226	0	0.032	0.222222	0	0.0588235	0.1	0.0388889	0.0526316	0.0410256	0	0	0.0777778
-0.56	0.0744175		-0.52	0.0181818	0.0666667	0.0434783	0	-2.77556e-18	0.0315789	0.2	0.0363636	0.025	0.107692	0	0.0216216	0.0666667	0.1	0.12	0.26	8.32667e-18	0.109677	0	0.024	0.211111	0	0.0705882	0.133333	0.0388889	0.0526316	0.0307692	0	0	0.0888889
-0.55	0.0771339		-0.51	0.0272727	0.0666667	0.0347826	0	-2.77556e-18	0.0210526	0.206667	0.0545455	0.0333333	0.0923077	0	0.027027	0.0583333	0.108333	0.12	0.26	8.32667e-18	0.109677	0	0.04	0.211111	0	0.0823529	0.166667	0.0388889	0.0526316	0.0307692	0	0	0.0888889
-0.54	0.0781799		-0.5	0.0363636	0.0444444	0.026087	0	-2.77556e-18	0.0210526	0.213333	0.0727273	0.0416667	0.0769231	0	0.027027	0.05	0.116667	0.12	0.28	8.32667e-18	0.0967742	0	0.064	0.211111	0	0.0705882	0.166667	0.0388889	0.0526316	0.0358974	0	0	0.0888889
-0.53	0.0783579		-0.49	0.0454545	0.0222222	0.026087	0	-2.77556e-18	0.0315789	0.22	0.0909091	0.0416667	0.0615385	0	0.027027	0.0416667	0.125	0.12	0.29	8.32667e-18	0.0774194	0	0.096	0.211111	0	0.0588235	0.166667	0.0333333	0.0526316	0.0410256	0	0	0.0666667
-0.52	0.0766975		-0.48	0.0454545	1.11022e-17	0.026087	0	-2.77556e-18	0.0421053	0.226667	0.0909091	0.0416667	0.0461538	0	0.027027	0.0416667	0.125	0.12	0.31	8.32667e-18	0.0516129	0	0.12	0.211111	0	0.0588235	0.133333	0.0277778	0.0526316	0.0410256	0	0	0.0444444
-0.51	0.0750454		-0.47	0.0454545	1.11022e-17	0.0347826	0	-2.77556e-18	0.0526316	0.233333	0.0727273	0.0416667	0.0461538	0	0.027027	0.0416667	0.125	0.12	0.32	8.32667e-18	0.0387097	0	0.144	0.2	0	0.0470588	0.1	0.0222222	0.0526316	0.0410256	0	0	0.0222222
-0.5	0.0745559		-0.46	0.0363636	1.11022e-17	0.0608696	0	0.0117647	0.0526316	0.24	0.0545455	0.0416667	0.0538462	0	0.027027	0.0416667	0.133333	0.12	0.33	8.32667e-18	0.0387097	0	0.152	0.188889	0	0.0352941	0.0666667	0.0166667	0.0526316	0.0410256	0	0	0.0111111
-0.49	0.0729977		-0.45	0.0363636	1.11022e-17	0.0869565	0.0142857	0.0235294	0.0526316	0.22	0.0363636	0.0416667	0.0615385	0	0.027027	0.0416667	0.141667	0.12	0.32	8.32667e-18	0.0387097	0	0.152	0.188889	0	0.0352941	0.0333333	0.0111111	0.0526316	0.0358974	0	0	0
-0.48	0.0701877		-0.44	0.0363636	1.11022e-17	0.0956522	0.0285714	0.0352941	0.0526316	0.193333	0.0181818	0.0416667	0.0692308	0	0.027027	0.05	0.15	0.12	0.29	8.32667e-18	0.0516129	0	0.128	0.177778	0	0.0352941	0.0333333	0.00555556	0.0526316	0.0307692	0	0	0
-0.47	0.0683538		-0.43	0.0363636	1.11022e-17	0.104348	0.0428571	0.0470588	0.0421053	0.173333	-5.55112e-18	0.0416667	0.0769231	0	0.027027	0.0583333	0.158333	0.12	0.26	8.32667e-18	0.0709677	0	0.096	0.166667	0	0.0235294	0.0666667	-8.32667e-18	0.0526316	0.0307692	0	0	0
-0.46	0.0688006		-0.42	0.0363636	1.11022e-17	0.0956522	0.0571429	0.0588235	0.0315789	0.146667	-5.55112e-18	0.0416667	0.0769231	0	0.027027	0.075	0.166667	0.12	0.24	8.32667e-18	0.083871	0	0.064	0.177778	0	0.0235294	0.1	-8.32667e-18	0.0631579	0.0358974	0	0	0
-0.45	0.0691525		-0.41	0.0545455	1.11022e-17	0.0782609	0.0714286	0.0588235	0.0210526	0.12	-5.55112e-18	0.0416667	0.0769231	0	0.027027	0.0916667	0.166667	0.12	0.22	8.32667e-18	0.0903226	0	0.032	0.188889	0	0.0352941	0.133333	-8.32667e-18	0.0736842	0.0358974	0	0	0
-0.44	0.0704772		-0.4	0.0636364	1.11022e-17	0.0608696	0.0714286	0.0588235	0.0210526	0.106667	-5.55112e-18	0.0416667	0.0769231	0	0.027027	0.108333	0.158333	0.12	0.19	0.00666667	0.0903226	0	0.016	0.2	0	0.0588235	0.166667	-8.32667e-18	0.0947368	0.0410256	0	0	0
-0.43	0.0713901		-0.39	0.0636364	1.11022e-17	0.0434783	0.0714286	0.0588235	0.0210526	0.113333	-5.55112e-18	0.0416667	0.0769231	0	0.0216216	0.108333	0.141667	0.12	0.19	0.0133333	0.083871	0	0.024	0.211111	0	0.0823529	0.166667	-8.32667e-18	0.105263	0.0461538	0	0	0
-0.42	0.0723312		-0.38	0.0636364	1.11022e-17	0.026087	0.0714286	0.0470588	0.0315789	0.12	-5.55112e-18	0.0416667	0.0769231	0	0.0162162	0.108333	0.125	0.112	0.19	0.02	0.0774194	0	0.04	0.222222	0	0.105882	0.166667	-8.32667e-18	0.115789	0.0512821	0	0	0
-0.41	0.0733283		-0.37	0.0636364	1.11022e-17	0.0173913	0.0714286	0.0352941	0.0421053	0.133333	-5.55112e-18	0.0416667	0.0769231	0	0.0108108	0.0916667	0.1	0.112	0.19	0.0266667	0.0645161	0	0.064	0.222222	0	0.117647	0.2	-8.32667e-18	0.115789	0.0512821	0	0	0
-0.4	0.0745555		-0.36	0.0545455	1.11022e-17	0.00869565	0.0714286	0.0235294	0.0631579	0.146667	-5.55112e-18	0.0416667	0.0769231	0	0.00540541	0.075	0.075	0.112	0.2	0.0333333	0.0516129	0	0.08	0.222222	0	0.117647	0.233333	0.00555556	0.115789	0.0512821	0	0	0
-0.39	0.076311		-0.35	0.0363636	1.11022e-17	5.55112e-18	0.0714286	0.0117647	0.0736842	0.166667	-5.55112e-18	0.0416667	0.0769231	0	0	0.0583333	0.0583333	0.112	0.23	0.0333333	0.0451613	0	0.088	0.222222	0	0.105882	0.266667	0.0111111	0.115789	0.0461538	0	0	0.0111111
-0.38	0.0797045		-0.34	0.0272727	1.11022e-17	0.00869565	0.0714286	-2.77556e-18	0.0842105	0.166667	-5.55112e-18	0.05	0.0769231	0	0	0.05	0.0583333	0.112	0.25	0.0333333	0.0387097	0	0.096	0.222222	0	0.105882	0.3	0.0222222	0.115789	0.0461538	0	0	0.0222222
-0.37	0.0824824		-0.33	0.0181818	1.11022e-17	0.026087	0.0714286	-2.77556e-18	0.0947368	0.166667	-5.55112e-18	0.0583333	0.0692308	0	0	0.0416667	0.0583333	0.12	0.28	0.0333333	0.0322581	0	0.104	0.211111	0	0.105882	0.3	0.0333333	0.126316	0.0461538	0	0	0.0333333
-0.36	0.0825964		-0.32	0.00909091	1.11022e-17	0.0434783	0.0714286	-2.77556e-18	0.0947368	0.166667	-5.55112e-18	0.0666667	0.0615385	0	0	0.0416667	0.0666667	0.12	0.31	0.0333333	0.0387097	0	0.096	0.2	0	0.0941176	0.266667	0.0444444	0.126316	0.0461538	0	0	0.0444444
-0.35	0.0827371		-0.31	0.00909091	1.11022e-17	0.0695652	0.0714286	0.0117647	0.0736842	0.16	-5.55112e-18	0.075	0.0538462	0	0	0.0416667	0.075	0.12	0.35	0.0333333	0.0451613	0.0105263	0.096	0.2	0	0.0823529	0.2	0.05	0.115789	0.0461538	0	0	0.0666667
-0.34	0.0834028		-0.3	0.0181818	1.11022e-17	0.0956522	0.0714286	0.0235294	0.0526316	0.153333	-5.55112e-18	0.0833333	0.0538462	0	0	0.0416667	0.0833333	0.12	0.38	0.0333333	0.0516129	0.0210526	0.104	0.2	0	0.0823529	0.133333	0.0555556	0.0947368	0.0461538	0	0	0.0777778
-0.33	0.0812941		-0.29	0.0272727	1.11022e-17	0.113043	0.0714286	0.0352941	0.0315789	0.146667	-5.55112e-18	0.0833333	0.0461538	0	0.00540541	0.0416667	0.0833333	0.112	0.41	0.0333333	0.0580645	0.0315789	0.096	0.177778	0	0.0705882	0.0666667	0.05	0.0842105	0.0410256	0	0	0.0888889
-0.32	0.079297		-0.28	0.0363636	1.11022e-17	0.113043	0.0714286	0.0470588	0.0105263	0.146667	-5.55112e-18	0.0833333	0.0461538	0	0.0108108	0.0416667	0.0833333	0.104	0.42	0.0333333	0.0645161	0.0368421	0.088	0.166667	0	0.0588235	0.0333333	0.0444444	0.0631579	0.0358974	0	0	0.1
-0.31	0.0786114		-0.27	0.0454545	1.11022e-17	0.113043	0.0714286	0.0588235	0.0105263	0.146667	-5.55112e-18	0.0833333	0.0461538	0	0.0216216	0.0416667	0.0833333	0.096	0.42	0.0333333	0.0709677	0.0368421	0.08	0.155556	0	0.0705882	2.88658e-16	0.0388889	0.0526316	0.0307692	0	0	0.111111
-0.3	0.076705		-0.26	0.0454545	1.11022e-17	0.104348	0.0714286	0.0588235	0.0315789	0.14	-5.55112e-18	0.0833333	0.0461538	0	0.0378378	0.0416667	0.0833333	0.088	0.4	0.0333333	0.083871	0.0263158	0.072	0.144444	0	0.0823529	2.88658e-16	0.0333333	0.0526316	0.025641	0	0	0.1
-0.29	0.074182		-0.25	0.0454545	1.11022e-17	0.0956522	0.0714286	0.0588235	0.0526316	0.133333	-5.55112e-18	0.0833333	0.0384615	0	0.0540541	0.0416667	0.0833333	0.08	0.38	0.0333333	0.0967742	0.0157895	0.064	0.133333	0	0.0823529	2.88658e-16	0.0277778	0.0526316	0.0307692	0	0	0.0777778
-0.28	0.0745391		-0.24	0.0454545	1.11022e-17	0.0869565	0.0571429	0.0588235	0.0736842	0.126667	-5.55112e-18	0.0833333	0.0384615	0	0.0594595	0.05	0.0833333	0.08	0.37	0.0333333	0.0967742	0.00526316	0.064	0.144444	0	0.0823529	0.0333333	0.0277778	0.0631579	0.0358974	0	0	0.0555556
-0.27	0.0762451		-0.23	0.0363636	1.11022e-17	0.0782609	0.0428571	0.0588235	0.0947368	0.113333	-5.55112e-18	0.0833333	0.0461538	0	0.0648649	0.0583333	0.0833333	0.08	0.37	0.0333333	0.0967742	0	0.064	0.166667	0	0.0823529	0.0666667	0.0333333	0.0736842	0.0410256	0	0	0.0333333
-0.26	0.0768801		-0.22	0.0272727	1.11022e-17	0.0695652	0.0285714	0.0470588	0.105263	0.106667	-5.55112e-18	0.0833333	0.0538462	0	0.0648649	0.0666667	0.0833333	0.08	0.37	0.0333333	0.0967742	0	0.064	0.188889	0	0.0588235	0.1	0.0388889	0.0842105	0.0461538	0	0	0.0111111
-0.25	0.0768551		-0.21	0.0181818	1.11022e-17	0.0608696	0.0142857	0.0352941	0.105263	0.113333	-5.55112e-18	0.0833333	0.0538462	0	0.0594595	0.075	0.0833333	0.08	0.37	0.0333333	0.0774194	0	0.072	0.2	0	0.0352941	0.133333	0.0388889	0.0947368	0.0564103	0	0	5.55112e-18
-0.24	0.0768181		-0.2	0.00909091	1.11022e-17	0.0608696	0	0.0235294	0.105263	0.113333	-5.55112e-18	0.0833333	0.0538462	0	0.0540541	0.0833333	0.0833333	0.064	0.37	0.0333333	0.0645161	0	0.072	0.211111	0	0.0235294	0.166667	0.0388889	0.105263	0.0564103	0	0	5.55112e-18
-0.23	0.0753528		-0.19	0.00909091	1.11022e-17	0.0608696	0	0.0117647	0.105263	0.113333	-5.55112e-18	0.0833333	0.0538462	0	0.0540541	0.075	0.0833333	0.048	0.36	0.0333333	0.0645161	0	0.072	0.222222	0	0.0235294	0.166667	0.0388889	0.0947368	0.0512821	0	0	0.0111111
-0.22	0.0733577		-0.18	0.0181818	1.11022e-17	0.0695652	0.0142857	-2.77556e-18	0.0947368	0.12	-5.55112e-18	0.075	0.0461538	0	0.0540541	0.0666667	0.0833333	0.032	0.35	0.0266667	0.0645161	0	0.072	0.222222	0	0.0235294	0.166667	0.0333333	0.0842105	0.0461538	0	0	0.0222222
-0.21	0.0729607		-0.17	0.0272727	1.11022e-17	0.0782609	0.0285714	-2.77556e-18	0.0842105	0.12	0.0181818	0.0666667	0.0384615	0	0.0486486	0.0583333	0.0833333	0.016	0.35	0.02	0.0580645	0	0.08	0.222222	0	0.0352941	0.166667	0.0277778	0.0736842	0.0358974	0.00769231	0	0.0333333
-0.2	0.0742178		-0.16	0.0363636	1.11022e-17	0.0869565	0.0428571	-2.77556e-18	0.0736842	0.126667	0.0363636	0.0583333	0.0384615	0	0.0486486	0.05	0.0916667	-3.88578e-17	0.35	0.0133333	0.0645161	0	0.08	0.222222	0	0.0470588	0.166667	0.0277778	0.0736842	0.0205128	0.0153846	0	0.0444444
-0.19	0.0758023		-0.15	0.0454545	1.11022e-17	0.0956522	0.0571429	-2.77556e-18	0.0631579	0.133333	0.0545455	0.05	0.0384615	0	0.0486486	0.0416667	0.1	-3.88578e-17	0.34	0.00666667	0.083871	0.00526316	0.072	0.222222	0	0.0588235	0.166667	0.0222222	0.0736842	0.0102564	0.0230769	0	0.0555556
-0.18	0.0775067		-0.14	0.0454545	0.0222222	0.0869565	0.0714286	-2.77556e-18	0.0631579	0.146667	0.0727273	0.05	0.0307692	0	0.0486486	0.0416667	0.108333	-3.88578e-17	0.32	8.32667e-18	0.0967742	0.0105263	0.064	0.222222	0	0.0588235	0.166667	0.0166667	0.0947368	0.00512821	0.0307692	0	0.0555556
-0.17	0.0802615		-0.13	0.0454545	0.0444444	0.0782609	0.0714286	-2.77556e-18	0.0631579	0.153333	0.0909091	0.0583333	0.0230769	0	0.0486486	0.0416667	0.108333	0.008	0.3	8.32667e-18	0.109677	0.0157895	0.056	0.233333	0	0.0705882	0.166667	0.0222222	0.115789	4.996e-17	0.0384615	0	0.0555556
-0.16	0.0822736		-0.12	0.0454545	0.0666667	0.0695652	0.0714286	-2.77556e-18	0.0631579	0.153333	0.0909091	0.0666667	0.0153846	0	0.0540541	0.0416667	0.108333	0.016	0.28	8.32667e-18	0.122581	0.0210526	0.048	0.244444	0	0.0823529	0.166667	0.0277778	0.136842	0.00512821	0.0307692	0	0.0555556
-0.15	0.081567		-0.11	0.0363636	0.0666667	0.0608696	0.0714286	-2.77556e-18	0.0736842	0.146667	0.0909091	0.075	0.00769231	0	0.0540541	0.0416667	0.1	0.024	0.27	8.32667e-18	0.135484	0.0263158	0.04	0.255556	0	0.0941176	0.133333	0.0333333	0.147368	0.0153846	0.0230769	0	0.0444444
-0.14	0.081027		-0.1	0.0363636	0.0666667	0.0434783	0.0714286	-2.77556e-18	0.0842105	0.153333	0.0909091	0.0833333	-1.66533e-17	0	0.0486486	0.0416667	0.0833333	0.032	0.27	8.32667e-18	0.129032	0.0210526	0.04	0.266667	0	0.105882	0.1	0.0444444	0.157895	0.025641	0.0153846	0	0.0333333
-0.13	0.0804054		-0.09	0.0363636	0.0444444	0.0434783	0.0714286	-2.77556e-18	0.0842105	0.153333	0.0909091	0.075	0.00769231	0	0.0432432	0.0416667	0.0666667	0.04	0.29	8.32667e-18	0.129032	0.0157895	0.048	0.277778	0	0.105882	0.0666667	0.0555556	0.157895	0.0358974	0.00769231	0	0.0222222
-0.12	0.0776059		-0.08	0.0363636	0.0222222	0.0434783	0.0714286	-2.77556e-18	0.0947368	0.153333	0.0909091	0.0666667	0.0153846	0	0.0378378	0.0416667	0.0583333	0.04	0.3	8.32667e-18	0.116129	0.0105263	0.056	0.277778	0	0.0823529	0.0333333	0.0555556	0.157895	0.0461538	0	0	0.0111111
-0.11	0.0751458		-0.07	0.0363636	1.11022e-17	0.0434783	0.0714286	-2.77556e-18	0.105263	0.153333	0.0909091	0.0583333	0.0230769	0	0.0324324	0.0416667	0.05	0.04	0.31	8.32667e-18	0.0967742	0.00526316	0.064	0.266667	0	0.0588235	0.0333333	0.05	0.157895	0.0461538	0.00769231	0	5.55112e-18
-0.1	0.0767044		-0.06	0.0454545	1.11022e-17	0.0434783	0.0714286	-2.77556e-18	0.105263	0.16	0.0909091	0.05	0.0307692	0	0.027027	0.0416667	0.0416667	0.048	0.32	0.00666667	0.0774194	0	0.08	0.277778	0	0.0352941	0.0666667	0.0444444	0.157895	0.0410256	0.0153846	0	5.55112e-18
-0.09	0.0769921		-0.05	0.0454545	1.11022e-17	0.0434783	0.0714286	-2.77556e-18	0.0947368	0.16	0.0909091	0.0416667	0.0384615	0	0.027027	0.0416667	0.0416667	0.056	0.33	0.0133333	0.0580645	0	0.088	0.288889	0	0.0117647	0.1	0.0388889	0.136842	0.0358974	0.0230769	0	5.55112e-18
-0.08	0.077438		-0.04	0.0454545	1.11022e-17	0.0434783	0.0714286	-2.77556e-18	0.0842105	0.166667	0.0909091	0.0416667	0.0384615	0	0.027027	0.0416667	0.0416667	0.064	0.33	0.0133333	0.0387097	0	0.088	0.3	0	-8.32667e-18	0.133333	0.0333333	0.115789	0.0307692	0.0307692	0	0.0111111
-0.07	0.0792837		-0.03	0.0454545	1.11022e-17	0.0434783	0.0714286	-2.77556e-18	0.0736842	0.18	0.0909091	0.0416667	0.0384615	0	0.027027	0.0416667	0.0416667	0.08	0.34	0.0133333	0.0387097	0	0.088	0.3	0	-8.32667e-18	0.166667	0.0277778	0.0947368	0.025641	0.0307692	0	0.0222222
-0.06	0.0815798		-0.02	0.0454545	1.11022e-17	0.0347826	0.0714286	-2.77556e-18	0.0736842	0.2	0.0909091	0.0416667	0.0461538	0	0.027027	0.05	0.0416667	0.096	0.34	0.0133333	0.0387097	0	0.088	0.311111	0	0.0117647	0.166667	0.0277778	0.0842105	0.025641	0.0230769	0	0.0333333
-0.05	0.081335		-0.01	0.0454545	1.11022e-17	0.026087	0.0714286	-2.77556e-18	0.0736842	0.206667	0.0909091	0.0416667	0.0538462	0	0.027027	0.0583333	0.0416667	0.096	0.33	0.00666667	0.0451613	0	0.088	0.3	0	0.0235294	0.166667	0.0277778	0.0736842	0.0205128	0.0153846	0	0.0555556
-0.04	0.0819899		0	0.0454545	1.11022e-17	0.0173913	0.0714286	-2.77556e-18	0.0947368	0.213333	0.0909091	0.0416667	0.0615385	0	0.027027	0.0583333	0.0583333	0.096	0.31	8.32667e-18	0.0516129	0	0.088	0.288889	0	0.0352941	0.166667	0.0277778	0.0842105	0.0153846	0.00769231	0	0.0666667
-0.03	0.0815519		0.01	0.0363636	1.11022e-17	0.0173913	0.0714286	-2.77556e-18	0.115789	0.206667	0.0909091	0.0416667	0.0615385	0	0.027027	0.0583333	0.075	0.096	0.29	8.32667e-18	0.0645161	0	0.088	0.277778	0	0.0470588	0.166667	0.0277778	0.0842105	0.0102564	0	0	0.0666667
-0.02	0.0814083		0.02	0.0272727	1.11022e-17	0.0173913	0.0571429	-2.77556e-18	0.136842	0.193333	0.0909091	0.0416667	0.0615385	0	0.027027	0.0583333	0.0916667	0.096	0.27	8.32667e-18	0.0709677	0	0.088	0.277778	0	0.0470588	0.166667	0.0277778	0.0842105	0.00512821	0	0	0.0888889
-0.01	0.0807589		0.03	0.0181818	1.11022e-17	0.026087	0.0428571	-2.77556e-18	0.147368	0.18	0.0909091	0.0416667	0.0461538	0	0.027027	0.0583333	0.108333	0.096	0.27	0.00666667	0.083871	0	0.08	0.277778	0	0.0352941	0.166667	0.0277778	0.0736842	4.57967e-17	0	0	0.1
0	0.0787906		0.04	0.00909091	1.11022e-17	0.0347826	0.0428571	-2.77556e-18	0.157895	0.173333	0.0909091	0.0416667	0.0384615	0	0.027027	0.05	0.125	0.096	0.27	0.0133333	0.083871	0	0.056	0.266667	0	0.0235294	0.166667	0.0277778	0.0526316	4.57967e-17	0	0	0.1
0.01	0.0769388		0.05	-1.38778e-17	1.11022e-17	0.0434783	0.0428571	-2.77556e-18	0.147368	0.16	0.0909091	0.0333333	0.0307692	0	0.027027	0.05	0.116667	0.096	0.29	0.02	0.083871	0	0.04	0.266667	0	0.0117647	0.166667	0.0222222	0.0315789	4.57967e-17	0	0	0.111111
0.02	0.0747405		0.06	-1.38778e-17	1.11022e-17	0.0434783	0.0428571	-2.77556e-18	0.136842	0.146667	0.0727273	0.025	0.0307692	0	0.027027	0.05	0.108333	0.096	0.31	0.0266667	0.083871	0	0.024	0.255556	0	-1.38778e-17	0.166667	0.0222222	0.0210526	4.57967e-17	0	0	0.122222
0.03	0.0729176		0.07	-1.38778e-17	1.11022e-17	0.0434783	0.0571429	-2.77556e-18	0.126316	0.14	0.0545455	0.0166667	0.0384615	0	0.0216216	0.05	0.1	0.088	0.33	0.0333333	0.083871	0	0.016	0.244444	0	-1.38778e-17	0.166667	0.0222222	0.0105263	4.57967e-17	0	0	0.111111
0.04	0.0709273		0.08	0.00909091	1.11022e-17	0.0521739	0.0714286	-2.77556e-18	0.105263	0.133333	0.0545455	0.0166667	0.0538462	0	0.0162162	0.0416667	0.0916667	0.08	0.35	0.0333333	0.0709677	0	0.024	0.211111	0	0.0117647	0.166667	0.0222222	-3.33067e-17	4.57967e-17	0	0	0.0888889
0.05	0.0732193		0.09	0.0272727	1.11022e-17	0.0608696	0.0857143	-2.77556e-18	0.0842105	0.126667	0.0545455	0.0166667	0.0615385	0	0.0162162	0.0416667	0.0833333	0.08	0.38	0.0333333	0.0645161	0	0.04	0.2	0	0.0235294	0.166667	0.0222222	-3.33067e-17	0.00512821	0	0	0.0888889
0.06	0.0768397		0.1	0.0454545	1.11022e-17	0.0608696	0.114286	0.0117647	0.0631579	0.126667	0.0545455	0.025	0.0615385	0.0190476	0.0162162	0.0416667	0.0833333	0.08	0.4	0.0333333	0.0580645	0	0.056	0.177778	0	0.0470588	0.166667	0.0277778	-3.33067e-17	0.0102564	0	0	0.0888889
0.07	0.0848705		0.11	0.0636364	1.11022e-17	0.0782609	0.128571	0.0235294	0.0526316	0.133333	0.0727273	0.0333333	0.0615385	0.047619	0.0162162	0.05	0.0833333	0.08	0.42	0.0333333	0.0451613	0	0.088	0.155556	0	0.0705882	0.166667	0.0277778	0.0315789	0.0153846	0.00769231	0.0222222	0.1
0.08	0.0970433		0.12	0.0818182	0.0666667	0.104348	0.142857	0.0352941	0.0421053	0.153333	0.0909091	0.0416667	0.0538462	0.0857143	0.027027	0.0583333	0.0833333	0.088	0.42	0.0333333	0.0322581	0	0.12	0.155556	0	0.0823529	0.166667	0.0222222	0.0842105	0.025641	0.0153846	0.0444444	0.122222
0.09	0.112858		0.13	0.0818182	0.133333	0.147826	0.157143	0.0470588	0.0421053	0.173333	0.0909091	0.05	0.0538462	0.12381	0.0432432	0.0666667	0.0833333	0.104	0.42	0.0333333	0.0322581	0.00526316	0.136	0.188889	0	0.0705882	0.166667	0.0166667	0.136842	0.0410256	0.0307692	0.0666667	0.188889
0.1	0.12942		0.14	0.0727273	0.2	0.234783	0.157143	0.0588235	0.0421053	0.193333	0.0909091	0.0583333	0.0615385	0.161905	0.0540541	0.075	0.0833333	0.12	0.41	0.0333333	0.0451613	0.0105263	0.168	0.222222	0	0.0588235	0.133333	0.0111111	0.189474	0.0461538	0.0461538	0.0888889	0.255556
0.11	0.15375		0.15	0.0636364	0.266667	0.356522	0.142857	0.0705882	0.0736842	0.226667	0.0909091	0.0666667	0.0769231	0.180952	0.0756757	0.0833333	0.0833333	0.144	0.41	0.0333333	0.0580645	0.0157895	0.192	0.266667	0	0.0470588	0.133333	0.00555556	0.273684	0.0615385	0.0615385	0.133333	0.322222
0.12	0.178292		0.16	0.0454545	0.333333	0.478261	0.128571	0.105882	0.105263	0.26	0.0727273	0.0833333	0.0923077	0.2	0.108108	0.0833333	0.0833333	0.168	0.42	0.0333333	0.0774194	0.0210526	0.192	0.344444	0	0.0588235	0.133333	-1.94289e-17	0.326316	0.0871795	0.0769231	0.155556	0.366667
0.13	0.201607		0.17	0.0545455	0.333333	0.617391	0.142857	0.164706	0.136842	0.28	0.0545455	0.1	0.107692	0.209524	0.145946	0.0833333	0.0833333	0.184	0.45	0.0333333	0.0967742	0.0315789	0.184	0.4	0	0.0823529	0.133333	-1.94289e-17	0.368421	0.102564	0.0923077	0.177778	0.388889
0.14	0.228826		0.18	0.109091	0.355556	0.730435	0.171429	0.235294	0.168421	0.3	0.0363636	0.108333	0.115385	0.219048	0.194595	0.0833333	0.1	0.192	0.48	0.04	0.129032	0.0315789	0.2	0.433333	0	0.141176	0.133333	-1.94289e-17	0.421053	0.117949	0.107692	0.2	0.411111
0.15	0.255941		0.19	0.172727	0.333333	0.782609	0.2	0.317647	0.210526	0.32	0.0181818	0.116667	0.115385	0.228571	0.243243	0.0833333	0.133333	0.192	0.51	0.0466667	0.167742	0.0315789	0.208	0.455556	0	0.211765	0.166667	0.00555556	0.505263	0.14359	0.146154	0.222222	0.433333
0.16	0.287002		0.2	0.272727	0.333333	0.8	0.242857	0.376471	0.231579	0.333333	-5.55112e-18	0.133333	0.115385	0.238095	0.297297	0.0833333	0.166667	0.184	0.54	0.0733333	0.2	0.0421053	0.208	0.477778	0	0.341176	0.166667	0.0111111	0.589474	0.169231	0.230769	0.233333	0.5
0.17	0.323283		0.21	0.4	0.333333	0.8	0.314286	0.411765	0.252632	0.36	0.0181818	0.141667	0.130769	0.238095	0.362162	0.0833333	0.208333	0.16	0.57	0.12	0.225806	0.0578947	0.232	0.488889	0	0.470588	0.166667	0.0166667	0.684211	0.184615	0.338462	0.255556	0.577778
0.18	0.367765		0.22	0.5	0.355556	0.773913	0.385714	0.435294	0.273684	0.4	0.0363636	0.166667	0.169231	0.247619	0.416216	0.108333	0.258333	0.128	0.63	0.18	0.251613	0.0789474	0.272	0.5	0	0.611765	0.166667	0.0277778	0.789474	0.210256	0.476923	0.322222	0.666667
0.19	0.417547		0.23	0.581818	0.422222	0.73913	0.471429	0.447059	0.315789	0.44	0.0545455	0.241667	0.246154	0.266667	0.47027	0.175	0.308333	0.096	0.7	0.233333	0.277419	0.121053	0.336	0.511111	0	0.705882	0.166667	0.0388889	0.884211	0.230769	0.623077	0.411111	0.733333
0.2	0.4738		0.24	0.672727	0.577778	0.713043	0.557143	0.482353	0.368421	0.493333	0.0727273	0.316667	0.369231	0.314286	0.524324	0.3	0.35	0.072	0.77	0.286667	0.296774	0.189474	0.392	0.5	0	0.8	0.166667	0.05	0.947368	0.261538	0.738462	0.511111	0.766667
0.21	0.524023		0.25	0.727273	0.711111	0.704348	0.614286	0.517647	0.4	0.546667	0.0909091	0.4	0.5	0.4	0.551351	0.45	0.416667	0.056	0.82	0.313333	0.341935	0.273684	0.448	0.5	0	0.823529	0.166667	0.0722222	0.978947	0.312821	0.807692	0.611111	0.777778
0.22	0.569882		0.26	0.754545	0.822222	0.713043	0.657143	0.588235	0.442105	0.593333	0.0909091	0.491667	0.607692	0.514286	0.556757	0.625	0.466667	0.056	0.87	0.306667	0.4	0.357895	0.48	0.522222	0	0.823529	0.166667	0.1	0.989474	0.348718	0.846154	0.7	0.777778
0.23	0.597627		0.27	0.736364	0.888889	0.73913	0.671429	0.635294	0.484211	0.6	0.0909091	0.533333	0.676923	0.619048	0.567568	0.758333	0.483333	0.08	0.88	0.293333	0.464516	0.415789	0.512	0.533333	0	0.8	0.166667	0.133333	0.968421	0.389744	0.830769	0.755556	0.788889
0.24	0.609327		0.28	0.681818	0.866667	0.791304	0.642857	0.670588	0.505263	0.613333	0.0909091	0.516667	0.676923	0.72381	0.572973	0.833333	0.508333	0.136	0.86	0.28	0.516129	0.452632	0.496	0.588889	0.05	0.776471	0.166667	0.166667	0.936842	0.446154	0.776923	0.777778	0.788889
0.25	0.604923		0.29	0.590909	0.8	0.834783	0.6	0.658824	0.505263	0.6	0.145455	0.491667	0.607692	0.809524	0.572973	0.816667	0.525	0.192	0.84	0.3	0.574194	0.436842	0.456	0.644444	0.1	0.729412	0.166667	0.194444	0.894737	0.492308	0.7	0.777778	0.822222
0.26	0.593197		0.3	0.509091	0.711111	0.869565	0.571429	0.635294	0.515789	0.58	0.2	0.433333	0.538462	0.847619	0.583784	0.766667	0.525	0.28	0.83	0.32	0.612903	0.389474	0.44	0.677778	0.15	0.705882	0.166667	0.227778	0.842105	0.497436	0.623077	0.766667	0.811111
0.27	0.583227		0.31	0.436364	0.666667	0.869565	0.528571	0.588235	0.526316	0.573333	0.254545	0.375	0.5	0.847619	0.610811	0.683333	0.541667	0.368	0.79	0.386667	0.632258	0.347368	0.456	0.666667	0.2	0.705882	0.166667	0.288889	0.778947	0.528205	0.584615	0.744444	0.8
0.28	0.587772		0.32	0.436364	0.644444	0.852174	0.5	0.564706	0.515789	0.586667	0.290909	0.383333	0.484615	0.847619	0.659459	0.641667	0.608333	0.416	0.77	0.473333	0.632258	0.331579	0.488	0.7	0.25	0.741176	0.166667	0.355556	0.747368	0.528205	0.584615	0.722222	0.744444
0.29	0.600466		0.33	0.481818	0.644444	0.826087	0.485714	0.552941	0.505263	0.58	0.345455	0.416667	0.5	0.847619	0.691892	0.625	0.666667	0.424	0.79	0.56	0.645161	0.357895	0.544	0.688889	0.25	0.8	0.166667	0.416667	0.726316	0.507692	0.623077	0.711111	0.711111
0.3	0.629591		0.34	0.581818	0.688889	0.8	0.528571	0.564706	0.526316	0.613333	0.363636	0.458333	0.561538	0.847619	0.72973	0.675	0.716667	0.424	0.81	0.613333	0.612903	0.426316	0.616	0.688889	0.25	0.870588	0.166667	0.488889	0.736842	0.502564	0.7	0.733333	0.677778
0.31	0.666406		0.35	0.681818	0.755556	0.765217	0.571429	0.623529	0.589474	0.613333	0.345455	0.55	0.615385	0.87619	0.762162	0.733333	0.766667	0.384	0.84	0.66	0.580645	0.531579	0.68	0.722222	0.25	0.894118	0.166667	0.544444	0.778947	0.523077	0.776923	0.777778	0.677778
0.32	0.697058		0.36	0.772727	0.8	0.756522	0.642857	0.670588	0.631579	0.593333	0.363636	0.641667	0.615385	0.914286	0.756757	0.808333	0.8	0.352	0.88	0.666667	0.554839	0.621053	0.704	0.744444	0.3	0.882353	0.166667	0.561111	0.842105	0.538462	0.815385	0.833333	0.688889
0.33	0.716483		0.37	0.836364	0.844444	0.773913	0.685714	0.717647	0.694737	0.58	0.4	0.675	0.630769	0.952381	0.724324	0.858333	0.783333	0.384	0.91	0.64	0.548387	0.689474	0.68	0.733333	0.35	0.788235	0.166667	0.561111	0.894737	0.564103	0.823077	0.877778	0.733333
0.34	0.727439		0.38	0.854545	0.866667	0.782609	0.714286	0.764706	0.726316	0.573333	0.436364	0.683333	0.646154	0.980952	0.697297	0.916667	0.75	0.448	0.9	0.62	0.529032	0.710526	0.656	0.711111	0.4	0.717647	0.133333	0.544444	0.936842	0.6	0.8	0.922222	0.788889
0.35	0.7209		0.39	0.809091	0.822222	0.817391	0.685714	0.788235	0.726316	0.56	0.472727	0.683333	0.638462	0.990476	0.659459	0.933333	0.733333	0.528	0.88	0.6	0.522581	0.694737	0.64	0.688889	0.4	0.670588	0.133333	0.511111	0.926316	0.620513	0.746154	0.933333	0.822222
0.36	0.707071		0.4	0.736364	0.777778	0.843478	0.671429	0.776471	0.684211	0.58	0.527273	0.641667	0.630769	0.980952	0.643243	0.95	0.733333	0.608	0.86	0.606667	0.516129	0.642105	0.6	0.644444	0.4	0.670588	0.133333	0.488889	0.905263	0.625641	0.676923	0.9	0.811111
0.37	0.69122		0.41	0.672727	0.733333	0.843478	0.6	0.752941	0.610526	0.593333	0.527273	0.6	0.669231	0.971429	0.643243	0.958333	0.75	0.68	0.82	0.626667	0.503226	0.615789	0.584	0.655556	0.3	0.694118	0.166667	0.461111	0.873684	0.625641	0.607692	0.866667	0.788889
0.38	0.677075		0.42	0.590909	0.644444	0.8	0.528571	0.694118	0.536842	0.593333	0.527273	0.591667	0.692308	0.971429	0.648649	0.966667	0.8	0.704	0.8	0.633333	0.464516	0.626316	0.584	0.666667	0.2	0.788235	0.2	0.438889	0.821053	0.641026	0.569231	0.833333	0.777778
0.39	0.672715		0.43	0.554545	0.6	0.756522	0.485714	0.635294	0.515789	0.62	0.509091	0.608333	0.730769	0.971429	0.654054	0.958333	0.833333	0.68	0.8	0.66	0.432258	0.647368	0.576	0.711111	0.1	0.858824	0.266667	0.444444	0.778947	0.651282	0.569231	0.811111	0.744444
0.4	0.672399		0.44	0.554545	0.577778	0.686957	0.457143	0.6	0.494737	0.613333	0.436364	0.633333	0.776923	0.980952	0.675676	0.958333	0.858333	0.632	0.8	0.666667	0.419355	0.7	0.592	0.755556	0.1	0.905882	0.3	0.45	0.768421	0.651282	0.607692	0.788889	0.688889
0.41	0.673504		0.45	0.6	0.555556	0.626087	0.414286	0.576471	0.494737	0.6	0.381818	0.658333	0.792308	0.990476	0.675676	0.941667	0.858333	0.592	0.81	0.64	0.4	0.747368	0.64	0.788889	0.1	0.917647	0.366667	0.438889	0.736842	0.646154	0.676923	0.811111	0.666667
0.42	0.676841		0.46	0.636364	0.577778	0.582609	0.428571	0.588235	0.536842	0.613333	0.345455	0.666667	0.769231	1	0.681081	0.925	0.833333	0.56	0.85	0.593333	0.4	0.747368	0.68	0.777778	0.15	0.882353	0.4	0.427778	0.736842	0.620513	0.753846	0.833333	0.677778
0.43	0.679879		0.47	0.690909	0.622222	0.556522	0.442857	0.623529	0.6	0.62	0.345455	0.683333	0.738462	1	0.681081	0.916667	0.783333	0.536	0.87	0.566667	0.412903	0.710526	0.704	0.788889	0.25	0.788235	0.433333	0.4	0.736842	0.584615	0.815385	0.855556	0.677778
0.44	0.679802		0.48	0.709091	0.644444	0.573913	0.471429	0.670588	0.673684	0.62	0.363636	0.683333	0.669231	1	0.654054	0.916667	0.758333	0.568	0.87	0.506667	0.425806	0.657895	0.712	0.755556	0.35	0.705882	0.466667	0.361111	0.736842	0.564103	0.838462	0.866667	0.7
0.45	0.683844		0.49	0.709091	0.666667	0.608696	0.514286	0.694118	0.747368	0.66	0.418182	0.683333	0.607692	1	0.627027	0.925	0.725	0.608	0.88	0.486667	0.425806	0.6	0.696	0.722222	0.45	0.611765	0.5	0.316667	0.726316	0.553846	0.846154	0.9	0.733333
0.46	0.687165		0.5	0.681818	0.688889	0.66087	0.542857	0.705882	0.768421	0.693333	0.472727	0.716667	0.576923	1	0.621622	0.941667	0.7	0.624	0.86	0.486667	0.451613	0.547368	0.664	0.688889	0.55	0.564706	0.5	0.288889	0.726316	0.569231	0.830769	0.9	0.744444
0.47	0.68102		0.51	0.654545	0.622222	0.695652	0.528571	0.682353	0.747368	0.706667	0.527273	0.733333	0.584615	1	0.589189	0.958333	0.716667	0.616	0.84	0.513333	0.458065	0.568421	0.584	0.655556	0.6	0.576471	0.466667	0.283333	0.684211	0.605128	0.769231	0.888889	0.755556
0.48	0.676368		0.52	0.609091	0.6	0.713043	0.557143	0.635294	0.663158	0.74	0.527273	0.733333	0.623077	1	0.562162	0.966667	0.75	0.592	0.82	0.56	0.477419	0.605263	0.512	0.633333	0.65	0.658824	0.433333	0.283333	0.663158	0.635897	0.676923	0.855556	0.755556
0.49	0.669273		0.53	0.572727	0.577778	0.695652	0.571429	0.564706	0.536842	0.746667	0.527273	0.716667	0.692308	1	0.578378	0.966667	0.783333	0.536	0.82	0.626667	0.496774	0.663158	0.48	0.644444	0.65	0.717647	0.4	0.294444	0.621053	0.646154	0.592308	0.822222	0.722222
0.5	0.661203		0.54	0.563636	0.511111	0.66087	0.571429	0.529412	0.389474	0.72	0.509091	0.708333	0.753846	1	0.589189	0.958333	0.833333	0.472	0.83	0.666667	0.516129	0.736842	0.456	0.666667	0.55	0.8	0.366667	0.322222	0.610526	0.65641	0.507692	0.777778	0.7
0.51	0.652949		0.55	0.572727	0.466667	0.6	0.542857	0.505882	0.263158	0.686667	0.509091	0.658333	0.815385	1	0.605405	0.958333	0.866667	0.408	0.84	0.68	0.516129	0.805263	0.472	0.7	0.45	0.835294	0.366667	0.338889	0.610526	0.641026	0.438462	0.755556	0.666667
0.52	0.648955		0.56	0.590909	0.488889	0.582609	0.528571	0.482353	0.2	0.666667	0.490909	0.608333	0.830769	1	0.632432	0.966667	0.866667	0.368	0.83	0.666667	0.516129	0.8	0.528	0.722222	0.4	0.823529	0.433333	0.333333	0.642105	0.610256	0.430769	0.755556	0.633333
0.53	0.64543		0.57	0.618182	0.511111	0.547826	0.5	0.529412	0.189474	0.633333	0.509091	0.575	0.815385	1	0.659459	0.975	0.85	0.352	0.82	0.62	0.503226	0.757895	0.608	0.722222	0.3	0.764706	0.466667	0.338889	0.652632	0.615385	0.5	0.777778	0.622222
0.54	0.641135		0.58	0.654545	0.511111	0.504348	0.428571	0.611765	0.210526	0.606667	0.527273	0.575	0.738462	1	0.654054	0.983333	0.808333	0.336	0.81	0.54	0.477419	0.705263	0.648	0.7	0.3	0.694118	0.5	0.344444	0.694737	0.610256	0.592308	0.822222	0.644444
0.55	0.642617		0.59	0.663636	0.6	0.513043	0.357143	0.670588	0.294737	0.613333	0.581818	0.575	0.646154	1	0.632432	0.991667	0.741667	0.344	0.77	0.473333	0.451613	0.626316	0.688	0.7	0.4	0.611765	0.5	0.35	0.705263	0.6	0.676923	0.866667	0.688889
0.56	0.648932		0.6	0.627273	0.666667	0.53913	0.371429	0.729412	0.421053	0.646667	0.618182	0.608333	0.546154	1	0.589189	0.991667	0.691667	0.368	0.76	0.46	0.43871	0.573684	0.696	0.688889	0.45	0.552941	0.433333	0.383333	0.673684	0.605128	0.761538	0.911111	0.744444
0.57	0.660841		0.61	0.618182	0.688889	0.547826	0.428571	0.776471	0.526316	0.66	0.636364	0.675	0.492308	1	0.551351	0.983333	0.666667	0.368	0.75	0.466667	0.451613	0.557895	0.696	0.7	0.55	0.529412	0.333333	0.422222	0.673684	0.635897	0.815385	0.933333	0.766667
0.58	0.663548		0.62	0.6	0.688889	0.591304	0.471429	0.776471	0.589474	0.673333	0.6	0.725	0.446154	1	0.502703	0.975	0.658333	0.376	0.75	0.506667	0.458065	0.573684	0.64	0.677778	0.65	0.541176	0.266667	0.444444	0.673684	0.625641	0.8	0.955556	0.744444
0.59	0.665256		0.63	0.563636	0.711111	0.634783	0.557143	0.717647	0.6	0.706667	0.545455	0.733333	0.484615	1	0.497297	0.975	0.675	0.392	0.74	0.58	0.464516	0.605263	0.576	0.7	0.65	0.588235	0.233333	0.455556	0.642105	0.625641	0.761538	0.933333	0.722222
0.6	0.656233		0.64	0.527273	0.666667	0.626087	0.628571	0.670588	0.547368	0.693333	0.454545	0.733333	0.553846	1	0.513514	0.975	0.733333	0.392	0.75	0.64	0.496774	0.657895	0.496	0.711111	0.55	0.635294	0.2	0.483333	0.621053	0.620513	0.684615	0.888889	0.655556
0.61	0.6478		0.65	0.536364	0.6	0.617391	0.642857	0.611765	0.484211	0.673333	0.363636	0.716667	0.653846	1	0.540541	0.983333	0.775	0.392	0.74	0.673333	0.490323	0.689474	0.44	0.711111	0.55	0.682353	0.2	0.461111	0.642105	0.6	0.6	0.822222	0.633333
0.62	0.635136		0.66	0.545455	0.555556	0.6	0.628571	0.541176	0.389474	0.66	0.327273	0.666667	0.715385	1	0.578378	0.991667	0.816667	0.408	0.75	0.66	0.464516	0.710526	0.408	0.711111	0.5	0.717647	0.233333	0.438889	0.621053	0.584615	0.515385	0.755556	0.611111
0.63	0.625831		0.67	0.581818	0.488889	0.582609	0.585714	0.482353	0.326316	0.633333	0.363636	0.616667	0.746154	1	0.627027	1	0.85	0.416	0.74	0.586667	0.458065	0.710526	0.44	0.744444	0.45	0.741176	0.266667	0.416667	0.621053	0.574359	0.438462	0.7	0.611111
0.64	0.618529		0.68	0.627273	0.466667	0.556522	0.485714	0.494118	0.315789	0.6	0.418182	0.608333	0.715385	1	0.637838	1	0.825	0.416	0.73	0.52	0.458065	0.678947	0.496	0.733333	0.5	0.741176	0.266667	0.416667	0.673684	0.584615	0.407692	0.644444	0.588889
0.65	0.614436		0.69	0.681818	0.488889	0.556522	0.428571	0.517647	0.326316	0.573333	0.454545	0.583333	0.646154	1	0.643243	1	0.758333	0.424	0.72	0.44	0.419355	0.615789	0.568	0.733333	0.6	0.705882	0.3	0.377778	0.726316	0.584615	0.430769	0.6	0.611111
0.66	0.613069		0.7	0.718182	0.533333	0.556522	0.385714	0.564706	0.347368	0.56	0.472727	0.583333	0.546154	1	0.621622	1	0.691667	0.44	0.71	0.386667	0.425806	0.557895	0.624	0.733333	0.65	0.658824	0.366667	0.366667	0.736842	0.579487	0.492308	0.6	0.6
0.67	0.620242		0.71	0.681818	0.577778	0.573913	0.342857	0.658824	0.410526	0.566667	0.490909	0.625	0.469231	1	0.610811	1	0.608333	0.448	0.72	0.4	0.432258	0.505263	0.672	0.733333	0.7	0.611765	0.4	0.372222	0.747368	0.564103	0.584615	0.622222	0.611111
0.68	0.629133		0.72	0.627273	0.644444	0.573913	0.328571	0.729412	0.473684	0.6	0.436364	0.65	0.423077	1	0.562162	1	0.558333	0.464	0.73	0.473333	0.43871	0.489474	0.696	0.711111	0.75	0.552941	0.4	0.383333	0.747368	0.579487	0.692308	0.633333	0.644444
0.69	0.633604		0.73	0.572727	0.666667	0.591304	0.4	0.752941	0.526316	0.613333	0.381818	0.65	0.446154	1	0.524324	1	0.583333	0.464	0.75	0.526667	0.458065	0.505263	0.704	0.688889	0.7	0.529412	0.366667	0.361111	0.705263	0.569231	0.761538	0.655556	0.677778
0.7	0.642828		0.74	0.518182	0.711111	0.617391	0.457143	0.741176	0.547368	0.633333	0.381818	0.666667	0.5	1	0.502703	1	0.625	0.48	0.78	0.593333	0.496774	0.552632	0.672	0.666667	0.6	0.552941	0.366667	0.366667	0.663158	0.574359	0.815385	0.688889	0.666667
0.71	0.643232		0.75	0.463636	0.688889	0.608696	0.528571	0.705882	0.526316	0.64	0.418182	0.65	0.569231	1	0.502703	1	0.683333	0.488	0.78	0.62	0.503226	0.610526	0.608	0.644444	0.5	0.6	0.333333	0.383333	0.652632	0.574359	0.807692	0.7	0.677778
0.72	0.632449		0.76	0.463636	0.622222	0.582609	0.6	0.658824	0.473684	0.62	0.436364	0.591667	0.646154	1	0.502703	1	0.741667	0.488	0.77	0.593333	0.503226	0.652632	0.552	0.6	0.4	0.647059	0.3	0.366667	0.621053	0.569231	0.753846	0.677778	0.688889
0.73	0.627064		0.77	0.5	0.577778	0.582609	0.671429	0.6	0.410526	0.586667	0.490909	0.566667	0.723077	1	0.545946	1	0.775	0.456	0.75	0.533333	0.496774	0.673684	0.496	0.588889	0.35	0.717647	0.3	0.366667	0.610526	0.548718	0.669231	0.655556	0.688889
0.74	0.620958		0.78	0.545455	0.533333	0.573913	0.685714	0.529412	0.336842	0.573333	0.527273	0.566667	0.746154	1	0.583784	1	0.783333	0.44	0.71	0.466667	0.477419	0.663158	0.472	0.6	0.35	0.788235	0.333333	0.377778	0.631579	0.528205	0.576923	0.644444	0.677778
0.75	0.609404		0.79	0.6	0.466667	0.556522	0.642857	0.505882	0.284211	0.58	0.509091	0.55	0.715385	1	0.610811	1	0.75	0.424	0.65	0.413333	0.43871	0.631579	0.504	0.588889	0.45	0.823529	0.366667	0.383333	0.663158	0.497436	0.492308	0.611111	0.666667
0.76	0.600107		0.8	0.663636	0.466667	0.582609	0.557143	0.505882	0.305263	0.573333	0.472727	0.541667	0.661538	1	0.637838	1	0.691667	0.4	0.62	0.386667	0.43871	0.563158	0.544	0.588889	0.55	0.788235	0.4	0.372222	0.705263	0.466667	0.438462	0.577778	0.622222
0.77	0.599344		0.81	0.709091	0.533333	0.591304	0.457143	0.529412	0.326316	0.566667	0.436364	0.566667	0.584615	1	0.637838	1	0.633333	0.384	0.61	0.386667	0.451613	0.515789	0.6	0.622222	0.6	0.752941	0.433333	0.377778	0.778947	0.466667	0.4	0.577778	0.566667
0.78	0.602778		0.82	0.718182	0.577778	0.591304	0.4	0.576471	0.378947	0.58	0.418182	0.591667	0.515385	1	0.627027	0.991667	0.566667	0.408	0.63	0.426667	0.451613	0.478947	0.664	0.655556	0.6	0.694118	0.466667	0.361111	0.821053	0.461538	0.438462	0.566667	0.555556
0.79	0.606148		0.83	0.7	0.622222	0.591304	0.314286	0.658824	0.421053	0.6	0.381818	0.575	0.461538	1	0.6	0.991667	0.508333	0.416	0.66	0.486667	0.464516	0.478947	0.704	0.644444	0.6	0.6	0.5	0.35	0.842105	0.476923	0.507692	0.577778	0.566667
0.8	0.609148		0.84	0.654545	0.644444	0.573913	0.3	0.694118	0.473684	0.586667	0.381818	0.575	0.461538	1	0.567568	0.991667	0.533333	0.408	0.72	0.553333	0.503226	0.484211	0.696	0.611111	0.5	0.541176	0.433333	0.355556	0.842105	0.512821	0.584615	0.6	0.611111
0.81	0.6171		0.85	0.6	0.666667	0.565217	0.314286	0.717647	0.494737	0.593333	0.418182	0.591667	0.492308	1	0.52973	0.983333	0.575	0.392	0.78	0.586667	0.490323	0.531579	0.712	0.611111	0.4	0.552941	0.366667	0.35	0.8	0.569231	0.653846	0.611111	0.666667
0.82	0.627617		0.86	0.554545	0.711111	0.565217	0.385714	0.705882	0.515789	0.6	0.454545	0.608333	0.546154	1	0.508108	0.975	0.608333	0.384	0.82	0.606667	0.464516	0.584211	0.68	0.6	0.4	0.564706	0.333333	0.366667	0.747368	0.594872	0.738462	0.611111	0.711111
0.83	0.625725		0.87	0.5	0.688889	0.547826	0.428571	0.658824	0.505263	0.593333	0.472727	0.608333	0.592308	1	0.486486	0.983333	0.658333	0.344	0.83	0.6	0.458065	0.631579	0.64	0.544444	0.35	0.6	0.333333	0.405556	0.705263	0.610256	0.769231	0.622222	0.711111
0.84	0.623319		0.88	0.490909	0.622222	0.547826	0.5	0.611765	0.484211	0.573333	0.472727	0.625	0.646154	1	0.502703	0.983333	0.7	0.328	0.83	0.546667	0.425806	0.652632	0.584	0.566667	0.3	0.635294	0.333333	0.455556	0.663158	0.610256	0.776923	0.622222	0.711111
0.85	0.620475		0.89	0.509091	0.577778	0.556522	0.557143	0.541176	0.463158	0.573333	0.490909	0.625	0.692308	1	0.540541	0.983333	0.7	0.328	0.78	0.473333	0.387097	0.657895	0.56	0.611111	0.3	0.682353	0.433333	0.472222	0.610526	0.584615	0.746154	0.588889	0.722222
0.86	0.621211		0.9	0.554545	0.533333	0.556522	0.614286	0.470588	0.421053	0.586667	0.472727	0.616667	0.715385	1	0.578378	0.991667	0.683333	0.352	0.73	0.426667	0.387097	0.636842	0.544	0.622222	0.4	0.717647	0.566667	0.494444	0.621053	0.54359	0.684615	0.566667	0.722222
0.87	0.613249		0.91	0.590909	0.444444	0.591304	0.6	0.447059	0.368421	0.586667	0.436364	0.591667	0.7	1	0.605405	1	0.658333	0.408	0.66	0.393333	0.393548	0.573684	0.552	0.622222	0.45	0.741176	0.666667	0.494444	0.642105	0.487179	0.592308	0.555556	0.711111
0.88	0.612155		0.92	0.663636	0.488889	0.634783	0.557143	0.470588	0.347368	0.593333	0.4	0.558333	0.646154	1	0.643243	1	0.625	0.464	0.64	0.393333	0.419355	0.510526	0.552	0.655556	0.5	0.764706	0.7	0.472222	0.642105	0.451282	0.515385	0.544444	0.677778
0.89	0.607676		0.93	0.681818	0.577778	0.643478	0.5	0.494118	0.368421	0.586667	0.4	0.5	0.569231	1	0.654054	1	0.583333	0.536	0.62	0.44	0.445161	0.463158	0.568	0.666667	0.55	0.752941	0.733333	0.422222	0.642105	0.430769	0.438462	0.511111	0.622222
0.9	0.603943		0.94	0.681818	0.622222	0.626087	0.442857	0.588235	0.4	0.586667	0.363636	0.483333	0.492308	1	0.621622	1	0.558333	0.568	0.64	0.48	0.496774	0.436842	0.592	0.677778	0.55	0.694118	0.7	0.4	0.694737	0.446154	0.384615	0.488889	0.566667
0.91	0.594426		0.95	0.627273	0.666667	0.6	0.371429	0.670588	0.431579	0.553333	0.363636	0.475	0.415385	1	0.578378	1	0.575	0.576	0.68	0.506667	0.509677	0.436842	0.608	0.644444	0.45	0.623529	0.633333	0.377778	0.736842	0.461538	0.376923	0.477778	0.544444
0.92	0.59346		0.96	0.590909	0.711111	0.556522	0.328571	0.729412	0.484211	0.566667	0.363636	0.475	0.407692	1	0.556757	1	0.583333	0.536	0.73	0.54	0.516129	0.473684	0.608	0.622222	0.3	0.552941	0.566667	0.372222	0.768421	0.507692	0.430769	0.466667	0.555556
0.93	0.594316		0.97	0.536364	0.711111	0.521739	0.328571	0.752941	0.515789	0.573333	0.381818	0.483333	0.446154	1	0.513514	1	0.608333	0.464	0.76	0.54	0.483871	0.521053	0.6	0.588889	0.25	0.517647	0.5	0.388889	0.821053	0.54359	0.492308	0.455556	0.6
0.94	0.597841		0.98	0.5	0.688889	0.504348	0.357143	0.729412	0.505263	0.586667	0.4	0.55	0.507692	1	0.486486	1	0.658333	0.36	0.76	0.506667	0.451613	0.563158	0.592	0.555556	0.2	0.541176	0.433333	0.411111	0.863158	0.574359	0.561538	0.466667	0.655556
0.95	0.597561		0.99	0.481818	0.666667	0.53913	0.4	0.670588	0.452632	0.586667	0.436364	0.608333	0.569231	1	0.497297	1	0.666667	0.296	0.75	0.473333	0.380645	0.584211	0.56	0.533333	0.2	0.588235	0.366667	0.416667	0.842105	0.579487	0.623077	0.488889	0.688889
0.96	0.59981		1	0.518182	0.6	0.573913	0.457143	0.611765	0.4	0.613333	0.454545	0.641667	0.661538	1	0.518919	1	0.633333	0.264	0.71	0.446667	0.348387	0.6	0.52	0.566667	0.2	0.623529	0.333333	0.433333	0.8	0.589744	0.669231	0.511111	0.711111
0.97	0.60363			0.545455	0.555556	0.591304	0.528571	0.529412	0.357895	0.62	0.454545	0.65	0.715385	1	0.518919	1	0.641667	0.28	0.66	0.426667	0.335484	0.6	0.512	0.611111	0.35	0.682353	0.3	0.438889	0.757895	0.564103	0.676923	0.522222	0.733333
0.98	0.60332			0.6	0.488889	0.608696	0.571429	0.458824	0.294737	0.613333	0.436364	0.65	0.746154	1	0.551351	1	0.633333	0.36	0.62	0.413333	0.341935	0.552632	0.552	0.655556	0.4	0.717647	0.3	0.416667	0.726316	0.528205	0.646154	0.522222	0.744444
0.99	0.603465			0.645455	0.444444	0.634783	0.585714	0.435294	0.252632	0.6	0.381818	0.616667	0.753846	1	0.589189	1	0.616667	0.48	0.63	0.406667	0.393548	0.505263	0.584	0.7	0.45	0.717647	0.366667	0.383333	0.684211	0.476923	0.6	0.5	0.733333
1	0.606105			0.7	0.444444	0.643478	0.557143	0.447059	0.252632	0.593333	0.363636	0.575	0.707692	1	0.605405	1	0.625	0.576	0.63	0.433333	0.477419	0.468421	0.608	0.722222	0.5	0.717647	0.466667	0.344444	0.663158	0.425641	0.553846	0.5	0.677778
1.01	0.602887			0.7	0.533333	0.626087	0.514286	0.470588	0.284211	0.6	0.309091	0.508333	0.607692	1	0.616216	1	0.641667	0.632	0.64	0.453333	0.529032	0.442105	0.632	0.733333	0.5	0.717647	0.533333	0.316667	0.673684	0.389744	0.5	0.466667	0.611111
1.02	0.594651			0.709091	0.577778	0.6	0.471429	0.529412	0.305263	0.6	0.290909	0.466667	0.530769	1	0.637838	1	0.65	0.632	0.68	0.466667	0.554839	0.405263	0.632	0.722222	0.35	0.694118	0.6	0.277778	0.673684	0.384615	0.453846	0.433333	0.555556
1.03	0.587105			0.681818	0.622222	0.565217	0.4	0.623529	0.357895	0.593333	0.290909	0.441667	0.438462	1	0.621622	1	0.65	0.6	0.69	0.46	0.567742	0.426316	0.616	0.677778	0.3	0.670588	0.666667	0.272222	0.663158	0.379487	0.446154	0.422222	0.5
1.04	0.577858			0.681818	0.666667	0.478261	0.428571	0.705882	0.421053	0.666667	0.272727	0.375	0.423077	1	0.621622	1	0.666667	0.48	0.75	0.5	0.516129	0.394737	0.56	0.666667	0	0.588235	0.666667	0.25	0.684211	0.435897	0.423077	0.388889	0.5
1.05	0.577613			0.636364	0.666667	0.434783	0.285714	0.823529	0.473684	0.566667	0.363636	0.416667	0.307692	1	0.540541	1	0.625	0.44	0.7	0.433333	0.483871	0.5	0.64	0.5	0.25	0.705882	0.666667	0.333333	0.684211	0.384615	0.5	0.444444	0.5
1.05	0.509541
1.04	0.502977
1.03	0.522562
1.02	0.531021
1.01	0.542591
1	0.545855
0.99	0.541075
0.98	0.540028
0.97	0.54035
0.96	0.534287
0.95	0.532234
0.94	0.533501
0.93	0.532341
0.92	0.53326
0.91	0.537045
0.9	0.548303
0.89	0.552394
0.88	0.556589
0.87	0.557678
0.86	0.566181
0.85	0.562728
0.84	0.563469
0.83	0.566228
0.82	0.568766
0.81	0.557316
0.8	0.550511
0.79	0.547304
0.78	0.544771
0.77	0.540422
0.76	0.541376
0.75	0.549006
0.74	0.560558
0.73	0.568438
0.72	0.575767
0.71	0.588019
0.7	0.586374
0.69	0.575219
0.68	0.570405
0.67	0.562487
0.66	0.554253
0.65	0.553274
0.64	0.555271
0.63	0.560816
0.62	0.571931
0.61	0.587288
0.6	0.597533
0.59	0.606172
0.58	0.601911
0.57	0.599251
0.56	0.587576
0.55	0.579648
0.54	0.574412
0.53	0.576896
0.52	0.579646
0.51	0.585428
0.5	0.601041
0.49	0.614962
0.48	0.623154
0.47	0.626423
0.46	0.630739
0.45	0.625706
0.44	0.619802
0.43	0.615794
0.42	0.608187
0.41	0.602823
0.4	0.603004
0.39	0.604945
0.38	0.611898
0.37	0.628484
0.36	0.644
0.35	0.654958
0.34	0.659979
0.33	0.650264
0.32	0.630874
0.31	0.602775
0.3	0.568693
0.29	0.539011
0.28	0.523395
0.27	0.513215
0.26	0.515337
0.25	0.520397
0.24	0.518061
0.23	0.50218
0.22	0.474698
0.21	0.431576
0.2	0.383584
0.19	0.332382
0.18	0.288184
0.17	0.250297
0.16	0.21909
0.15	0.192169
0.14	0.168877
0.13	0.147685
0.12	0.131105
0.11	0.114019
0.1	0.0960949
0.09	0.0826271
0.08	0.0682597
0.07	0.055709
0.06	0.0477851
0.05	0.044313
0.04	0.0427295
0.03	0.0440429
0.02	0.0460567
0.01	0.0485472
0	0.0510427
-0.01	0.0528848
-0.02	0.0536317
-0.03	0.0531845
-0.04	0.0525666
-0.05	0.0510456
-0.06	0.0505801
-0.07	0.0489363
-0.08	0.0480143
-0.09	0.048158
-0.1	0.0485114
-0.11	0.0477133
-0.12	0.0503404
-0.13	0.0536511
-0.14	0.0552867
-0.15	0.0562607
-0.16	0.0566458
-0.17	0.0543473
-0.18	0.0511534
-0.19	0.0487559
-0.2	0.0468224
-0.21	0.0456108
-0.22	0.0456756
-0.23	0.0470589
-0.24	0.0482289
-0.25	0.049386
-0.26	0.0503616
-0.27	0.0505258
-0.28	0.0491413
-0.29	0.0479988
-0.3	0.0490204
-0.31	0.0493046
-0.32	0.0499964
-0.33	0.0523933
-0.34	0.0550536
-0.35	0.0543982
-0.36	0.0535453
-0.37	0.0528766
-0.38	0.0508332
-0.39	0.0491954
-0.4	0.0497641
-0.41	0.049897
-0.42	0.0496149
-0.43	0.0489243
-0.44	0.048123
-0.45	0.0466796
-0.46	0.0459824
-0.47	0.0446849
-0.48	0.0446741
-0.49	0.0451064
-0.5	0.0458914
-0.51	0.0468422
-0.52	0.048869
-0.53	0.0514307
-0.54	0.051936
-0.55	0.05162
-0.56	0.0493917
-0.57	0.0482066
-0.58	0.0472631
-0.59	0.0482003
-0.6	0.0500008
-0.61	0.0529417
-0.62	0.0548451
-0.63	0.0553869
-0.64	0.0541447
-0.65	0.0529004
-0.66	0.0523567
-0.67	0.0507925
-0.68	0.0479725
-0.69	0.0455397
-0.7	0.0439984
-0.71	0.0421764
-0.72	0.0410988
-0.73	0.0412159
-0.74	0.0420096
-0.75	0.0416096
-0.76	0.0417455
-0.77	0.0422801
-0.78	0.0430403
-0.79	0.0442504
-0.8	0.0467243
-0.81	0.0494142
-0.82	0.0521736
-0.83	0.0533381
-0.84	0.0538694
-0.85	0.0541698
-0.86	0.0536818
-0.87	0.0528097
-0.88	0.0529855
-0.89	0.0533601
-0.9	0.0539717
-0.91	0.0544643
-0.92	0.054921
-0.93	0.0557703
-0.94	0.0554336
-0.95	0.0542516
-0.96	0.0539115
-0.97	0.0526158
-0.98	0.0511965
-0.99	0.0502714
-1	0.0493155
-1.01	0.0501278
-1.02	0.0520521
-1.03	0.0552447
-1.04	0.0567113

## Sheet: S8C
Triggered average on AIR PUFF across recordings						Heatmaps
X	Aldh1a1				X	Aldh1a1 - heatmap
Lag	470	405	Acc		Lag	Mouse # below
(s)	nΔF/F	nΔF/F	m/s2		(s)	2	3	3	1	2	1	8	4	8	8	7	6	7	6	5	6	4	3	6	4	6	6	2	3	3	1	4	1	1	2
-1.04	0.137346	0.00211604	0.123445		-1	0.194453	0.264863	0.162972	0.112311	0.0873327	0.263966	0.183287	0.117048	0.0547523	0.0671457	0.0239778	0.220186	0.105841	0.125592	0.232887	0.249756	0.179793	0.106698	0.0872879	0.180611	0.147073	0.0107616	0.0270222	0.0889076	0.0468085	0.0901133	0.0432931	0.137475	0.0319432	0.0642754
-1.03	0.136883	0.00125439	0.0960365		-0.99	0.190601	0.258555	0.196551	0.10641	0.0879754	0.247504	0.179436	0.11474	0.0431264	0.0571568	-0.0109721	0.214752	0.131782	0.120825	0.225671	0.246556	0.193249	0.103454	0.0962303	0.185645	0.151333	-0.00182784	0.0325926	0.111287	0.0395063	0.0896163	0.0532296	0.133424	0.0276332	0.0578297
-1.02	0.136608	0.00108023	0.0580119		-0.98	0.187338	0.264243	0.16901	0.102392	0.0936888	0.247592	0.178709	0.11413	0.0573413	0.0649003	-0.00052668	0.216215	0.12187	0.121523	0.218358	0.248241	0.189718	0.111704	0.105717	0.190146	0.147265	-0.00217185	0.031012	0.0968642	0.0446904	0.087885	0.0551522	0.134495	0.0327594	0.0589232
-1.01	0.135875	0.00100296	0.0310891		-0.97	0.182682	0.268716	0.163362	0.0976652	0.0976236	0.241998	0.177399	0.113439	0.0586498	0.0657323	-0.0054884	0.215475	0.120138	0.120866	0.211211	0.246983	0.192676	0.107841	0.113023	0.195618	0.144932	-0.00821692	0.0302123	0.0978139	0.0429221	0.0861163	0.0606988	0.134162	0.0349829	0.0580094
-1	0.136382	0.000950305	0.0114054		-0.96	0.176337	0.273306	0.153718	0.102101	0.103359	0.239138	0.175949	0.114005	0.0655276	0.0706207	0.00829195	0.21669	0.116383	0.120037	0.205287	0.25255	0.188853	0.107474	0.117439	0.201253	0.140019	-0.00697149	0.0296933	0.0999641	0.0433576	0.0843572	0.0631053	0.134746	0.0368303	0.0567081
-0.99	0.135295	0.000885892	0.00180205		-0.95	0.169171	0.27125	0.149504	0.100415	0.10992	0.236538	0.174686	0.115301	0.0622326	0.0711171	0.0107701	0.215411	0.111009	0.123183	0.198647	0.251473	0.187994	0.101996	0.122769	0.206774	0.136758	-0.00346843	0.0284953	0.0938402	0.0413648	0.082672	0.0662391	0.136024	0.0364651	0.0528066
-0.98	0.136003	0.00127295	0.00805462		-0.94	0.163329	0.276901	0.151595	0.103325	0.121783	0.232569	0.174511	0.115875	0.0643188	0.0748979	0.0166465	0.214875	0.104175	0.124832	0.194012	0.260043	0.182944	0.0976232	0.126537	0.212307	0.13313	-0.00896331	0.0243039	0.10274	0.0393426	0.0807089	0.0672128	0.136958	0.039544	0.0516327
-0.97	0.136766	0.00135046	0.0298222		-0.93	0.156735	0.28213	0.151313	0.107638	0.131216	0.229522	0.17532	0.119205	0.0701592	0.0712335	0.0205809	0.217584	0.102255	0.126052	0.188255	0.273473	0.180693	0.0847019	0.127853	0.216465	0.133676	-0.0129251	0.0265178	0.104073	0.0354757	0.0787617	0.0683872	0.137786	0.0411243	0.05017
-0.96	0.137451	0.00120389	0.0614442		-0.92	0.148172	0.283416	0.152593	0.115299	0.139379	0.227639	0.174808	0.122236	0.0754447	0.072678	0.0236619	0.217567	0.104214	0.12728	0.184303	0.281372	0.175625	0.0822441	0.128822	0.21979	0.136088	-0.0139412	0.0277308	0.102839	0.0334384	0.0768873	0.0673652	0.138686	0.0381864	0.0500158
-0.95	0.137448	0.00148192	0.0943838		-0.91	0.14265	0.287006	0.147397	0.108632	0.150859	0.226399	0.174546	0.125994	0.0751381	0.0713463	0.0141511	0.21899	0.0987585	0.130799	0.179877	0.29051	0.174209	0.0757756	0.131304	0.222572	0.143634	-0.0167039	0.025376	0.096052	0.032973	0.0767688	0.0682134	0.138286	0.0401868	0.0515757
-0.94	0.138377	0.00141458	0.124122		-0.9	0.135031	0.29466	0.142378	0.106331	0.155523	0.223416	0.174772	0.130313	0.0829252	0.0747995	0.0112686	0.220216	0.0943297	0.131638	0.175713	0.297577	0.171343	0.0690959	0.131085	0.224808	0.15157	-0.0247348	0.0259314	0.108911	0.0333485	0.0759818	0.0698234	0.136885	0.0425689	0.0568994
-0.93	0.137875	0.00179379	0.145002		-0.89	0.131172	0.295877	0.132528	0.0980251	0.161646	0.220583	0.173968	0.136544	0.0824642	0.0731687	0.017414	0.217969	0.0948236	0.133069	0.169261	0.297743	0.170596	0.0692988	0.129082	0.226156	0.15781	-0.0242175	0.0271719	0.0991534	0.0344689	0.0758386	0.070037	0.135753	0.0472585	0.0575484
-0.92	0.137859	0.00166391	0.151939		-0.88	0.12771	0.300638	0.12609	0.0925522	0.17066	0.217802	0.171634	0.142207	0.0826739	0.078282	0.0130538	0.217643	0.0867463	0.13391	0.164213	0.303578	0.165801	0.0741249	0.12903	0.227736	0.162452	-0.0216561	0.0212163	0.0958129	0.0334473	0.0760458	0.0694513	0.134253	0.0477873	0.0612607
-0.91	0.139012	0.00193822	0.148744		-0.87	0.1258	0.305485	0.122727	0.0843276	0.182405	0.213376	0.171428	0.148634	0.0859801	0.079582	0.0148592	0.21547	0.0810246	0.134963	0.157037	0.309822	0.167965	0.0715093	0.130453	0.228976	0.170044	-0.0193857	0.0223925	0.105703	0.0303165	0.0772678	0.0703851	0.131115	0.0515156	0.0656716
-0.9	0.13942	0.00183772	0.143053		-0.86	0.12269	0.307639	0.121885	0.0776573	0.192161	0.20746	0.170144	0.155115	0.092321	0.0852641	0.0215445	0.211873	0.0804596	0.13526	0.148775	0.308873	0.168429	0.0762141	0.13094	0.230003	0.173065	-0.0219093	0.0248345	0.103663	0.0263142	0.076324	0.0708698	0.129957	0.0523968	0.0705769
-0.89	0.140839	0.00214951	0.133589		-0.85	0.121	0.309712	0.117235	0.0750839	0.207866	0.203814	0.16863	0.161106	0.0913462	0.0863592	0.0286308	0.205562	0.0826733	0.138552	0.140575	0.31968	0.16981	0.0831653	0.131604	0.231173	0.176687	-0.0218815	0.0256711	0.103227	0.0248639	0.0768755	0.0704923	0.128338	0.0550645	0.0763304
-0.88	0.141807	0.00160362	0.119739		-0.84	0.117913	0.312141	0.113138	0.073605	0.214499	0.198953	0.167112	0.164949	0.0980593	0.0864059	0.0311283	0.201048	0.0837198	0.140352	0.133586	0.33275	0.166676	0.0860886	0.134162	0.23298	0.179866	-0.0225761	0.0291744	0.106288	0.0215356	0.0775047	0.0702243	0.126888	0.0571222	0.0770318
-0.87	0.143201	0.00164823	0.103787		-0.83	0.115425	0.312096	0.107915	0.0724376	0.22585	0.19667	0.166174	0.1675	0.103986	0.0884202	0.0405083	0.193379	0.0921053	0.143635	0.12585	0.336443	0.168434	0.0904507	0.135331	0.235005	0.181121	-0.0260214	0.0333772	0.112608	0.0196668	0.0778979	0.0723889	0.125451	0.0576211	0.0826898
-0.86	0.14386	0.00185208	0.085465		-0.82	0.115424	0.309267	0.103969	0.0629912	0.233233	0.195055	0.164129	0.169994	0.106864	0.0893235	0.046187	0.184906	0.0954389	0.146435	0.120684	0.344584	0.166358	0.104	0.136401	0.236699	0.180066	-0.0289477	0.0360568	0.105081	0.024469	0.0786817	0.0740826	0.127025	0.0609192	0.08376
-0.85	0.14476	0.00209625	0.0615538		-0.81	0.115822	0.308603	0.101191	0.0717461	0.235932	0.193653	0.164005	0.171091	0.112237	0.0838951	0.0444386	0.174261	0.100511	0.147493	0.118936	0.3493	0.16434	0.107504	0.137926	0.238193	0.181707	-0.0273827	0.039231	0.110713	0.027584	0.0799035	0.0746524	0.126689	0.0603958	0.0874674
-0.84	0.145516	0.00201825	0.0401065		-0.8	0.119038	0.304287	0.101174	0.074545	0.236789	0.191956	0.164263	0.172501	0.114974	0.0852202	0.0519351	0.166373	0.103813	0.146382	0.119359	0.350115	0.162592	0.113816	0.138832	0.240263	0.18284	-0.0215714	0.0394178	0.112234	0.0281584	0.0815001	0.0767908	0.127371	0.0599691	0.0867099
-0.83	0.146816	0.00208403	0.0282517		-0.79	0.124467	0.301427	0.108043	0.0747438	0.241989	0.191052	0.165038	0.174305	0.117819	0.0878915	0.0502128	0.160111	0.105129	0.146003	0.122414	0.35027	0.161678	0.121695	0.138771	0.241587	0.184664	-0.0170751	0.0494365	0.0985941	0.0333175	0.0831418	0.0798988	0.127892	0.0583261	0.0936514
-0.82	0.147228	0.00183647	0.0231877		-0.78	0.129253	0.29354	0.116099	0.0746835	0.242771	0.1893	0.166195	0.176415	0.119539	0.0831204	0.0575091	0.152208	0.101588	0.144707	0.126755	0.347953	0.159442	0.125429	0.140088	0.24318	0.188759	-0.0136397	0.0574671	0.0895618	0.0320281	0.0850594	0.0814281	0.129148	0.0623509	0.0948705
-0.81	0.147919	0.00144456	0.0264016		-0.77	0.135157	0.291015	0.121281	0.082821	0.247499	0.186005	0.166519	0.17781	0.119738	0.0832211	0.0617209	0.149324	0.103459	0.143619	0.13206	0.343759	0.153291	0.126881	0.141172	0.245658	0.191512	-0.0129571	0.0558901	0.0909196	0.0248898	0.0875852	0.0819228	0.129878	0.0603758	0.0979519
-0.8	0.149174	0.00135019	0.0413609		-0.76	0.143535	0.288497	0.126634	0.0739212	0.250675	0.182635	0.167138	0.180032	0.112826	0.088922	0.0699257	0.147329	0.0999889	0.143449	0.136895	0.346868	0.153489	0.127892	0.140487	0.248685	0.19669	-0.0121632	0.0622405	0.0911068	0.021271	0.0912205	0.0854944	0.130474	0.0636687	0.0969971
-0.79	0.149663	0.00159509	0.0624011		-0.75	0.153307	0.286619	0.134539	0.0671759	0.253131	0.178822	0.166367	0.184213	0.112555	0.0871271	0.0703972	0.148208	0.100253	0.141426	0.139702	0.345342	0.152336	0.12438	0.140451	0.25078	0.197053	-0.0157372	0.0672389	0.0889901	0.0172233	0.0946939	0.0880612	0.131571	0.0654769	0.0976943
-0.78	0.150081	0.00149011	0.0821238		-0.74	0.162536	0.286325	0.137464	0.0636881	0.254258	0.174664	0.165571	0.188457	0.110597	0.0903889	0.0782722	0.149573	0.100403	0.140111	0.140301	0.339926	0.154673	0.122276	0.140225	0.253618	0.197183	-0.019542	0.0640952	0.0950314	0.0117561	0.0984676	0.0894368	0.131042	0.0619331	0.0979803
-0.77	0.15169	0.00184294	0.105041		-0.73	0.172784	0.288705	0.145693	0.0676265	0.257755	0.168504	0.163951	0.193765	0.108456	0.096533	0.0834958	0.153612	0.0997343	0.136924	0.140437	0.336539	0.157406	0.117966	0.138351	0.256108	0.197325	-0.0160454	0.0653708	0.0980265	0.0115623	0.102555	0.0925618	0.130538	0.0609881	0.104166
-0.76	0.153184	0.00245188	0.124068		-0.72	0.183468	0.288327	0.154472	0.0646672	0.257749	0.164693	0.163025	0.200988	0.107513	0.0973549	0.0905216	0.15786	0.098963	0.132992	0.137986	0.338326	0.164709	0.116136	0.134999	0.258191	0.19456	-0.0133162	0.0751854	0.0973203	0.0135811	0.105696	0.0957384	0.127735	0.0599268	0.107252
-0.75	0.15363	0.00242878	0.130936		-0.71	0.192618	0.284772	0.164466	0.068299	0.258879	0.161596	0.16176	0.206255	0.109559	0.0953514	0.0974632	0.164132	0.0984137	0.132155	0.134086	0.331472	0.168415	0.119259	0.131349	0.259703	0.18833	-0.0154416	0.0733542	0.0946912	0.00972099	0.107943	0.0964445	0.126574	0.0607353	0.108784
-0.74	0.154449	0.0024247	0.123933		-0.7	0.200323	0.282001	0.170942	0.0762833	0.25855	0.161383	0.160617	0.210649	0.11257	0.0996672	0.109072	0.169395	0.0935383	0.130627	0.130338	0.32273	0.172115	0.119266	0.128792	0.261576	0.184834	-0.0149396	0.0821396	0.0881165	0.00781801	0.109571	0.0966925	0.125743	0.0562593	0.113297
-0.73	0.154975	0.00248384	0.106732		-0.69	0.208436	0.27717	0.177843	0.077036	0.258585	0.160314	0.160025	0.216369	0.113471	0.10077	0.114974	0.176471	0.0907723	0.129463	0.125689	0.319531	0.175703	0.116199	0.126659	0.263108	0.184919	-0.0169511	0.0853687	0.0810277	0.00176969	0.110443	0.0965758	0.124779	0.0595138	0.1161
-0.72	0.155753	0.00223239	0.0766624		-0.68	0.216584	0.274009	0.186266	0.0691609	0.255966	0.161642	0.159545	0.222258	0.113605	0.103318	0.129311	0.186909	0.0912013	0.128173	0.120478	0.314782	0.177276	0.124089	0.126526	0.261626	0.181598	-0.020732	0.0917546	0.0797346	-0.00397831	0.110574	0.0949586	0.125177	0.0582568	0.11164
-0.71	0.155374	0.0014331	0.0472669		-0.67	0.223625	0.266584	0.188203	0.0761402	0.251956	0.161785	0.158746	0.226899	0.116085	0.106729	0.138646	0.191625	0.08956	0.128064	0.114452	0.302784	0.177735	0.121129	0.125365	0.260279	0.179271	-0.0182041	0.0937593	0.0743959	-0.0080495	0.109919	0.0938241	0.12653	0.0578195	0.110315
-0.7	0.155222	0.00116242	0.0250981		-0.66	0.231794	0.261167	0.193544	0.0812949	0.245468	0.162036	0.158742	0.23228	0.115648	0.11166	0.141885	0.19803	0.0882235	0.125025	0.107315	0.293957	0.176916	0.121418	0.12612	0.258135	0.17788	-0.0194141	0.102296	0.0650773	-0.00753175	0.10922	0.0926382	0.126764	0.053181	0.112179
-0.69	0.155099	0.00107126	0.0113167		-0.65	0.238469	0.254479	0.208044	0.0852156	0.238957	0.159201	0.160365	0.23708	0.111965	0.113999	0.142192	0.203328	0.0871894	0.124116	0.102854	0.285837	0.176666	0.124569	0.124342	0.255519	0.174531	-0.0191913	0.105261	0.0702603	-0.00968308	0.10774	0.0923044	0.125746	0.0508239	0.108682
-0.68	0.154932	0.00108595	0.00765565		-0.64	0.245445	0.246215	0.217158	0.0969062	0.229774	0.157471	0.16151	0.238886	0.113423	0.115676	0.146151	0.204528	0.0917639	0.122253	0.102865	0.272722	0.175852	0.129382	0.123919	0.252212	0.165662	-0.0154664	0.107784	0.0727199	-0.00496954	0.105714	0.0912362	0.12559	0.0463695	0.108724
-0.67	0.153231	0.0013115	0.0167813		-0.63	0.250131	0.234914	0.223465	0.109012	0.22001	0.154648	0.162798	0.240047	0.111159	0.118688	0.137482	0.201967	0.0917372	0.121801	0.1041	0.264424	0.17838	0.126558	0.120313	0.25087	0.156458	-0.0206785	0.104111	0.0710346	-0.00487322	0.103578	0.0907876	0.124983	0.0448239	0.107234
-0.66	0.151529	0.00170301	0.0297301		-0.62	0.254997	0.225266	0.232119	0.110072	0.210334	0.152642	0.163943	0.240832	0.102695	0.121453	0.131406	0.201194	0.0918643	0.122117	0.108093	0.256043	0.176748	0.130778	0.119658	0.248095	0.148929	-0.0259063	0.104425	0.0643227	-0.00536297	0.102216	0.0908401	0.122682	0.0411398	0.10474
-0.65	0.150397	0.00185569	0.0490246		-0.61	0.260104	0.215089	0.237345	0.112465	0.202767	0.151183	0.165204	0.239691	0.0999113	0.124516	0.136871	0.194894	0.094311	0.122013	0.115528	0.243864	0.176591	0.132908	0.11802	0.244994	0.139058	-0.0256244	0.101606	0.073486	-0.00950427	0.099342	0.0905478	0.122375	0.0383004	0.102614
-0.64	0.149096	0.0018737	0.0698408		-0.6	0.263448	0.208315	0.238543	0.115373	0.195069	0.150332	0.164638	0.237862	0.0988428	0.126793	0.136001	0.188999	0.100619	0.122124	0.123802	0.235698	0.179256	0.135662	0.11923	0.241312	0.133273	-0.0295974	0.0952194	0.0680643	-0.0139303	0.0971602	0.0882918	0.122625	0.0379751	0.101526
-0.63	0.14787	0.00164899	0.0877339		-0.59	0.266349	0.202792	0.24141	0.116583	0.189931	0.151478	0.164688	0.236896	0.0849493	0.130201	0.136873	0.182041	0.10013	0.120653	0.132156	0.228622	0.17834	0.137617	0.117816	0.237531	0.127852	-0.030552	0.091757	0.0772964	-0.0175961	0.0954269	0.0906943	0.122046	0.0385167	0.0946069
-0.62	0.147085	0.00116974	0.0974688		-0.58	0.270899	0.196408	0.246223	0.117242	0.182857	0.148944	0.1638	0.232453	0.0859019	0.12979	0.13062	0.174537	0.108772	0.121399	0.142886	0.220873	0.176947	0.145357	0.1179	0.233507	0.12427	-0.0286303	0.0926013	0.0759862	-0.0177264	0.0939369	0.091756	0.12118	0.0327889	0.0940914
-0.61	0.147137	0.00168701	0.101327		-0.57	0.275771	0.193183	0.250862	0.125306	0.174432	0.147759	0.164662	0.227478	0.0824612	0.132908	0.125905	0.167844	0.115912	0.122026	0.154905	0.213079	0.177216	0.150055	0.114967	0.229232	0.12028	-0.0241388	0.0886626	0.089258	-0.0208069	0.0920753	0.0918555	0.121638	0.0374292	0.0921404
-0.6	0.14714	0.00199568	0.0952683		-0.56	0.278854	0.192398	0.256715	0.130773	0.171692	0.145625	0.164945	0.224855	0.0832713	0.131222	0.122397	0.162023	0.125656	0.123961	0.16697	0.208286	0.17592	0.149858	0.112305	0.225013	0.121069	-0.0209203	0.0863379	0.0835933	-0.0166094	0.0911227	0.0919119	0.120016	0.0412483	0.0864039
-0.59	0.14676	0.00214829	0.0816192		-0.55	0.279817	0.189652	0.259488	0.137973	0.170702	0.144251	0.165449	0.219742	0.0857619	0.135432	0.121557	0.155391	0.129465	0.125437	0.177302	0.1998	0.170914	0.147459	0.107271	0.221051	0.117357	-0.0171452	0.0859975	0.0862495	-0.010329	0.0898066	0.0916408	0.119384	0.0417025	0.0839867
-0.58	0.146073	0.00176617	0.0624661		-0.54	0.277851	0.184494	0.259474	0.150516	0.16778	0.141026	0.166211	0.214922	0.0959639	0.134149	0.112052	0.151763	0.136953	0.129418	0.186223	0.188716	0.171309	0.143818	0.10391	0.216956	0.115185	-0.0103512	0.0876885	0.0823671	-0.00860094	0.0885919	0.0897731	0.119252	0.0390014	0.0825367
-0.57	0.145483	0.00157051	0.0411383		-0.53	0.274053	0.183039	0.258471	0.162719	0.164096	0.14275	0.168444	0.212174	0.0972961	0.139439	0.117346	0.147661	0.13829	0.131529	0.192205	0.177444	0.169862	0.135421	0.0996284	0.213033	0.116998	-0.00354323	0.08602	0.0780255	-0.0120963	0.0873224	0.0885195	0.117963	0.0415931	0.0800415
-0.56	0.144971	0.00120301	0.0195651		-0.52	0.268881	0.177989	0.263952	0.169772	0.16404	0.142822	0.16978	0.21019	0.10016	0.142576	0.118198	0.144893	0.143681	0.133364	0.194735	0.166753	0.168906	0.128035	0.101068	0.209512	0.12017	-0.00121612	0.0878068	0.0707133	-0.0107185	0.0859289	0.0863664	0.116858	0.0397079	0.0769352
-0.55	0.143659	0.000765629	0.00322118		-0.51	0.262041	0.170892	0.261754	0.182656	0.161188	0.143927	0.170604	0.207378	0.10085	0.146512	0.117964	0.142625	0.14454	0.135924	0.19518	0.156077	0.16598	0.121153	0.0995371	0.206418	0.118404	0.0003121	0.0862909	0.0698864	-0.0113762	0.0840785	0.085438	0.117396	0.0352945	0.0767585
-0.54	0.141745	0.000490388	-0.0044819		-0.5	0.256135	0.165375	0.26283	0.190366	0.16075	0.144776	0.171621	0.206446	0.0911127	0.142062	0.116074	0.139925	0.14792	0.137177	0.192785	0.143552	0.162014	0.114396	0.0966601	0.203565	0.121959	0.00807869	0.0783101	0.064719	-0.0102793	0.0829706	0.0864323	0.115779	0.0334842	0.073287
-0.53	0.141358	0.000908525	-0.00538295		-0.49	0.253164	0.164649	0.263311	0.204115	0.157771	0.147873	0.171976	0.205863	0.0913199	0.146915	0.119429	0.134411	0.147806	0.137973	0.187692	0.135831	0.158243	0.110857	0.096686	0.200893	0.125714	0.00800065	0.0747134	0.0616446	-0.0070265	0.0816114	0.0848966	0.114169	0.0346573	0.0740741
-0.52	0.141112	0.00123799	0.00275177		-0.48	0.248283	0.167062	0.26094	0.216591	0.161578	0.151175	0.172319	0.206124	0.0834224	0.144509	0.119301	0.126995	0.150011	0.138607	0.183348	0.129078	0.158888	0.105555	0.0973204	0.198701	0.129925	0.0203056	0.0711204	0.0660711	0.000466016	0.0812279	0.0814561	0.113554	0.034137	0.0682058
-0.51	0.141623	0.0012906	0.0166946		-0.47	0.242447	0.176341	0.259129	0.233942	0.165608	0.155582	0.172978	0.206046	0.0812529	0.144713	0.120326	0.118171	0.153347	0.138857	0.180485	0.119009	0.15994	0.103169	0.0939542	0.196941	0.134038	0.0318367	0.0640122	0.0721586	0.00747243	0.0809153	0.0831251	0.111943	0.0296682	0.063105
-0.5	0.142287	0.0012417	0.0319185		-0.46	0.235456	0.18451	0.264056	0.242483	0.169653	0.160037	0.173585	0.206749	0.0817215	0.146998	0.112558	0.109056	0.161867	0.137896	0.176291	0.114194	0.159061	0.101251	0.0930709	0.194648	0.13666	0.0489134	0.0613605	0.0725921	0.0135997	0.0815251	0.0803154	0.110116	0.0292878	0.0606685
-0.49	0.143132	0.00149032	0.0443194		-0.45	0.231087	0.193684	0.262917	0.248089	0.173326	0.164323	0.174076	0.208159	0.0898809	0.15386	0.108952	0.101182	0.164268	0.136289	0.173712	0.113149	0.161792	0.100543	0.0930146	0.191557	0.144542	0.0609968	0.0555558	0.0709257	0.0110218	0.0813039	0.0760278	0.109197	0.0303988	0.0581052
-0.48	0.143528	0.00147175	0.0592941		-0.44	0.225771	0.201945	0.266764	0.253197	0.177047	0.167111	0.174481	0.209102	0.0832543	0.157695	0.108196	0.0922531	0.167864	0.134984	0.171421	0.104568	0.162556	0.100805	0.0908499	0.188665	0.150694	0.0789171	0.0545275	0.068935	0.0136315	0.0814691	0.0726184	0.107367	0.0284759	0.0524843
-0.47	0.144227	0.00119102	0.0720732		-0.43	0.224007	0.206719	0.272142	0.26176	0.183733	0.169881	0.173614	0.210645	0.0893003	0.159515	0.104074	0.0868379	0.170573	0.133343	0.167776	0.100841	0.155571	0.10388	0.0889183	0.184756	0.157187	0.0852089	0.050485	0.0707363	0.0119957	0.0802974	0.0692508	0.106851	0.0301476	0.0507095
-0.46	0.143362	0.00120837	0.0888921		-0.42	0.220439	0.204792	0.275845	0.262314	0.190187	0.169424	0.17223	0.211957	0.0908812	0.155348	0.0960586	0.0817898	0.167104	0.130417	0.162993	0.0979541	0.149063	0.0984371	0.0874556	0.180979	0.162107	0.0954323	0.0551224	0.0725905	0.0104683	0.0792669	0.0633027	0.107726	0.0316972	0.0507873
-0.45	0.142792	0.00111294	0.107701		-0.41	0.221545	0.205604	0.279511	0.261231	0.195802	0.170848	0.171389	0.213509	0.0877867	0.147702	0.0896915	0.0772446	0.157565	0.127421	0.1598	0.0870522	0.15063	0.0971341	0.0867435	0.176712	0.170727	0.100975	0.0560969	0.079089	0.010963	0.078034	0.0610922	0.109028	0.0334284	0.0493873
-0.44	0.143425	0.00115396	0.121155		-0.4	0.220742	0.205554	0.283255	0.263864	0.202533	0.172287	0.171834	0.214433	0.0851237	0.142841	0.0925412	0.0722879	0.154854	0.125524	0.15649	0.0811689	0.147926	0.101359	0.0858723	0.172859	0.174685	0.101987	0.0680359	0.089989	0.0179588	0.0773284	0.058948	0.110462	0.0319089	0.0485054
-0.43	0.143626	0.00113877	0.122291		-0.39	0.219507	0.205191	0.293072	0.261501	0.211435	0.173361	0.171925	0.213744	0.0871365	0.134164	0.0958392	0.0717925	0.148605	0.123217	0.151933	0.0786232	0.147553	0.0949329	0.0865026	0.167494	0.183203	0.0992093	0.0703305	0.097828	0.0169785	0.0771377	0.0572041	0.113085	0.0350778	0.0476912
-0.42	0.143647	0.00146003	0.112837		-0.38	0.215027	0.208361	0.300859	0.25904	0.215282	0.17228	0.172935	0.212288	0.0883026	0.130075	0.0948948	0.0711848	0.145641	0.121207	0.148732	0.0667084	0.147771	0.0911767	0.0878194	0.16296	0.188251	0.100042	0.0756852	0.100665	0.0234339	0.0768693	0.056177	0.114972	0.0357625	0.0500965
-0.41	0.143582	0.00153377	0.0904952		-0.37	0.213702	0.207683	0.309649	0.24817	0.218766	0.174259	0.173237	0.210549	0.0906848	0.129178	0.102849	0.068566	0.143162	0.120059	0.144448	0.0592043	0.147624	0.0986504	0.0875148	0.157684	0.198679	0.0890888	0.0746356	0.0985621	0.0266791	0.0762044	0.0554259	0.116464	0.0394805	0.0498075
-0.4	0.143584	0.00211186	0.0583038		-0.36	0.209524	0.210107	0.315709	0.255695	0.219158	0.17474	0.174399	0.208043	0.0853701	0.130392	0.107446	0.0705195	0.142916	0.119019	0.140111	0.054462	0.143222	0.0975432	0.0898619	0.153331	0.207293	0.0828727	0.0732962	0.0974417	0.0233467	0.0751853	0.0542282	0.118099	0.0390174	0.0490636
-0.39	0.143222	0.00203824	0.0261771		-0.35	0.205883	0.212401	0.326528	0.256116	0.216804	0.175871	0.175139	0.205404	0.0811069	0.125791	0.100625	0.0731022	0.143497	0.119043	0.136069	0.0470564	0.138094	0.0934778	0.0920932	0.149464	0.216084	0.0826503	0.0700103	0.097466	0.0266739	0.073601	0.0506785	0.117801	0.04252	0.052061
-0.38	0.14335	0.00199748	-0.000466073		-0.34	0.200256	0.214894	0.321881	0.255098	0.215815	0.179444	0.175718	0.204379	0.0818565	0.123526	0.0931639	0.0783561	0.15033	0.11823	0.134413	0.0446204	0.131697	0.0966167	0.0967965	0.146963	0.224294	0.077461	0.0714571	0.0976937	0.0288475	0.0715457	0.0514744	0.11749	0.0489243	0.0577076
-0.37	0.142864	0.00183482	-0.0165237		-0.33	0.195331	0.213138	0.318193	0.250678	0.216714	0.182774	0.176955	0.203355	0.0772313	0.119937	0.0956376	0.0808625	0.145527	0.117505	0.131974	0.0457185	0.127787	0.0949203	0.0994937	0.144514	0.231999	0.0741667	0.0745703	0.0966278	0.0294286	0.070096	0.0520481	0.117177	0.0545741	0.0618229
-0.36	0.14236	0.00192631	-0.0148195		-0.32	0.18876	0.215665	0.311756	0.250709	0.218087	0.18578	0.179312	0.204091	0.0697245	0.115605	0.0932115	0.086417	0.137394	0.11876	0.130711	0.0447055	0.121986	0.0887084	0.103956	0.142403	0.23849	0.0704845	0.0694366	0.0956618	0.0346511	0.068966	0.0531819	0.117045	0.0619923	0.0705061
-0.35	0.142213	0.00181365	-0.00010598		-0.31	0.181389	0.215674	0.303599	0.240872	0.223104	0.189344	0.179793	0.204428	0.0725957	0.113144	0.092102	0.089125	0.134898	0.120533	0.128927	0.0503749	0.115822	0.0849318	0.106563	0.14098	0.244734	0.0665208	0.0643421	0.0970563	0.0432602	0.0687068	0.056453	0.11494	0.0681621	0.0811846
-0.34	0.142103	0.00192347	0.022143		-0.3	0.175843	0.21974	0.294519	0.233109	0.232237	0.191994	0.180566	0.205735	0.0684045	0.114475	0.0955458	0.092215	0.12863	0.121532	0.12666	0.0481736	0.112492	0.0866083	0.108796	0.139898	0.249822	0.0580064	0.0571223	0.0947782	0.0444659	0.0690539	0.0656625	0.115334	0.0740721	0.0865425
-0.33	0.1415	0.00192255	0.0455829		-0.29	0.170034	0.219802	0.29177	0.22953	0.239458	0.193262	0.182806	0.207455	0.0600746	0.114903	0.0982166	0.0956989	0.116176	0.124472	0.123677	0.0468121	0.1093	0.0853915	0.107198	0.139406	0.252301	0.0549958	0.0499586	0.0899337	0.0460639	0.0688897	0.0721613	0.115086	0.0721413	0.0934531
-0.32	0.140893	0.00176839	0.0664823		-0.28	0.164987	0.21912	0.287385	0.224782	0.244586	0.195676	0.185403	0.20872	0.0538721	0.117997	0.0890013	0.103409	0.109788	0.127745	0.12184	0.0454412	0.100525	0.0877334	0.1081	0.139377	0.254753	0.0472133	0.0374493	0.0849633	0.0518534	0.0686411	0.0782966	0.11412	0.0739746	0.101535
-0.31	0.141365	0.00143867	0.0752648		-0.27	0.15929	0.219231	0.285944	0.225623	0.247461	0.19689	0.187815	0.209406	0.0563793	0.115084	0.0913288	0.1115	0.107539	0.129021	0.11944	0.0440633	0.0946255	0.0883834	0.110842	0.139934	0.253216	0.0454015	0.0356471	0.0855532	0.0541039	0.0689196	0.084161	0.113587	0.0740378	0.109054
-0.3	0.140932	0.00134831	0.0807245		-0.26	0.154693	0.215914	0.284435	0.223855	0.246852	0.195742	0.191343	0.209931	0.0536607	0.113997	0.0962673	0.120226	0.0955902	0.131595	0.117309	0.0329221	0.0894929	0.087297	0.112346	0.140851	0.257737	0.0390754	0.0316239	0.0871368	0.0554154	0.0689429	0.0916013	0.11397	0.0751859	0.110829
-0.29	0.141116	0.00136595	0.0771284		-0.25	0.150575	0.209558	0.282973	0.222444	0.246446	0.195576	0.193205	0.210521	0.0570557	0.109008	0.101452	0.128568	0.0884558	0.134427	0.114665	0.0329103	0.0812464	0.0804134	0.117208	0.141915	0.262644	0.0390467	0.0319248	0.0878443	0.060842	0.0682902	0.0938567	0.114613	0.0767091	0.117897
-0.28	0.140671	0.00125216	0.072376		-0.24	0.148661	0.207942	0.274601	0.21506	0.245221	0.195763	0.195642	0.208978	0.0592321	0.104053	0.101775	0.13202	0.0820826	0.136571	0.113046	0.0320635	0.0715499	0.0761261	0.121342	0.143	0.269786	0.0307477	0.0321479	0.0961189	0.0658685	0.0683786	0.0959264	0.118224	0.0745897	0.12265
-0.27	0.140309	0.00117547	0.0673602		-0.23	0.145861	0.210179	0.26985	0.207344	0.241919	0.195322	0.198108	0.207401	0.0562968	0.0982127	0.107835	0.137032	0.0743592	0.138696	0.109726	0.0332837	0.066594	0.0679694	0.122207	0.144668	0.276426	0.0305182	0.032086	0.105311	0.0670288	0.0688817	0.100842	0.121423	0.0695948	0.121826
-0.26	0.13948	0.00142732	0.0670606		-0.22	0.142635	0.2091	0.263893	0.200205	0.241958	0.196356	0.200585	0.204462	0.0568915	0.0952167	0.102726	0.140518	0.06815	0.139963	0.1069	0.035055	0.0625618	0.0583087	0.122612	0.14614	0.285179	0.0297851	0.0344545	0.100942	0.0726275	0.0686664	0.104951	0.124365	0.0645429	0.119371
-0.25	0.139545	0.00148439	0.0628565		-0.21	0.144103	0.207218	0.261419	0.194164	0.246092	0.198431	0.201811	0.201327	0.0504964	0.093661	0.0950022	0.144625	0.0693342	0.141226	0.103769	0.041508	0.0553492	0.0604421	0.123066	0.147383	0.291618	0.0270318	0.0369032	0.104982	0.0780622	0.069247	0.105854	0.128064	0.0579533	0.117439
-0.24	0.139348	0.0011928	0.0631142		-0.2	0.143836	0.207762	0.258101	0.187443	0.247218	0.198571	0.205046	0.196181	0.0462674	0.0945947	0.084659	0.145708	0.0690304	0.141839	0.103002	0.0478434	0.0517382	0.0629092	0.122911	0.14912	0.296778	0.0245439	0.0371887	0.108321	0.0825281	0.0707048	0.107518	0.131149	0.0518125	0.115421
-0.23	0.139939	0.0013777	0.059105		-0.19	0.144145	0.204017	0.259323	0.181222	0.251338	0.19995	0.206408	0.192556	0.046028	0.0897834	0.0821045	0.150938	0.0726498	0.143502	0.102665	0.0570121	0.0491428	0.065992	0.124279	0.150955	0.297785	0.0338968	0.0351983	0.108058	0.0842411	0.0729959	0.108472	0.132705	0.050096	0.112707
-0.22	0.140222	0.00151309	0.0500382		-0.18	0.147437	0.196754	0.2544	0.175091	0.253698	0.201731	0.208622	0.187794	0.0529486	0.0887878	0.0738497	0.151619	0.078235	0.144015	0.103774	0.0661289	0.0466548	0.0703042	0.126006	0.151703	0.296935	0.0393888	0.0405611	0.106239	0.0879019	0.075203	0.106028	0.136012	0.0484012	0.111234
-0.21	0.140923	0.00140672	0.042182		-0.17	0.154069	0.191533	0.247682	0.169722	0.255991	0.201284	0.211408	0.183884	0.0460641	0.0906769	0.0798854	0.152449	0.0833207	0.146874	0.106323	0.0782817	0.0455263	0.0763101	0.125709	0.152984	0.293878	0.0453634	0.041065	0.108707	0.0875452	0.0785933	0.104861	0.140966	0.0457373	0.109829
-0.2	0.141258	0.00121205	0.0309189		-0.16	0.158239	0.187069	0.23718	0.157659	0.25865	0.202346	0.215333	0.180493	0.0545877	0.0839319	0.0870764	0.151809	0.0810713	0.14824	0.109032	0.0922818	0.0478835	0.0799105	0.125315	0.153811	0.287841	0.0548575	0.0488636	0.101397	0.0881247	0.0827446	0.104245	0.146832	0.0468513	0.107685
-0.19	0.142103	0.00166755	0.0195962		-0.15	0.164029	0.181364	0.222618	0.152241	0.258811	0.204937	0.217978	0.177422	0.0612099	0.0780882	0.0946687	0.153801	0.0798075	0.150227	0.111769	0.108903	0.0503366	0.0827017	0.125156	0.153398	0.283851	0.0696672	0.0520924	0.101742	0.0862562	0.0873189	0.106298	0.152351	0.0451641	0.105583
-0.18	0.142492	0.0017663	0.0123516		-0.14	0.170885	0.17951	0.208728	0.141088	0.261419	0.204452	0.220006	0.175627	0.0660391	0.078345	0.0987238	0.150156	0.0773905	0.150546	0.114859	0.122509	0.0512281	0.08653	0.125173	0.152181	0.28185	0.0735898	0.0562393	0.099886	0.0892702	0.0917733	0.107067	0.157799	0.0426149	0.103547
-0.17	0.143627	0.00158191	0.0197673		-0.13	0.180007	0.180062	0.198811	0.144886	0.267422	0.203662	0.220736	0.173418	0.0680257	0.0732899	0.108675	0.146018	0.0787311	0.151744	0.118489	0.134569	0.053448	0.0882345	0.125023	0.151067	0.281754	0.0706119	0.0563825	0.0990006	0.0869076	0.0967219	0.109312	0.162254	0.0390806	0.103693
-0.16	0.144177	0.00153984	0.0238214		-0.12	0.18709	0.182399	0.18884	0.1434	0.270268	0.204026	0.221373	0.171571	0.071287	0.0668412	0.10502	0.141412	0.0790609	0.152541	0.121894	0.146875	0.0586027	0.0926803	0.123227	0.149796	0.281708	0.066589	0.0587226	0.105644	0.0868532	0.101861	0.108831	0.163243	0.0346724	0.101644
-0.15	0.145149	0.00177453	0.0292693		-0.11	0.195187	0.187649	0.18026	0.146474	0.27446	0.20372	0.221726	0.170864	0.0674535	0.0651197	0.103056	0.138245	0.0847019	0.153262	0.126928	0.156641	0.0624137	0.100152	0.121861	0.14871	0.280397	0.0660961	0.0563024	0.106236	0.0862825	0.106499	0.110059	0.161364	0.0309721	0.101648
-0.14	0.144741	0.00133737	0.0331599		-0.1	0.20114	0.189183	0.172722	0.146842	0.282998	0.202901	0.221376	0.170881	0.066172	0.0634888	0.102985	0.135223	0.089101	0.154466	0.13208	0.152795	0.0671352	0.104951	0.117615	0.14836	0.271858	0.0550827	0.0584754	0.102076	0.0828874	0.112159	0.109026	0.160371	0.0287336	0.0971561
-0.13	0.144288	0.00117982	0.0323015		-0.09	0.204651	0.188997	0.164622	0.142048	0.284894	0.201185	0.222776	0.170361	0.068323	0.0631307	0.0982863	0.133757	0.0949416	0.155971	0.136829	0.153074	0.0771926	0.110617	0.112022	0.148715	0.266703	0.046289	0.0653491	0.0935838	0.0768186	0.116761	0.107439	0.159648	0.0268257	0.0957226
-0.12	0.144469	0.00171046	0.0273953		-0.08	0.205826	0.191511	0.159233	0.130533	0.28757	0.203136	0.224096	0.171384	0.0714072	0.0625195	0.0966063	0.133875	0.0942341	0.155823	0.140388	0.154031	0.0869992	0.121225	0.110415	0.150117	0.259052	0.0402509	0.0686048	0.0954249	0.07435	0.121699	0.107705	0.15859	0.0279839	0.0899172
-0.11	0.144624	0.00164097	0.028897		-0.07	0.206421	0.19439	0.151457	0.129045	0.289529	0.204081	0.224712	0.17109	0.0814598	0.0611616	0.098527	0.137799	0.0933314	0.156176	0.143522	0.154104	0.0934508	0.128153	0.110775	0.152199	0.250219	0.0372369	0.065454	0.0920938	0.0687267	0.126406	0.105773	0.15851	0.0259695	0.0876257
-0.1	0.144295	0.00216052	0.0347095		-0.06	0.203928	0.197116	0.142306	0.120144	0.287613	0.202082	0.225985	0.170654	0.0910893	0.0647508	0.0973157	0.139547	0.0943422	0.156083	0.144765	0.150492	0.103077	0.133058	0.110641	0.156031	0.247692	0.0307564	0.0610888	0.0935079	0.0603058	0.131051	0.102524	0.158706	0.0273974	0.0862173
-0.09	0.144578	0.00268323	0.0424871		-0.05	0.202886	0.200244	0.137287	0.114215	0.280809	0.200852	0.227877	0.170877	0.0948681	0.0597558	0.0967055	0.142204	0.0956207	0.155289	0.145718	0.157033	0.113233	0.139027	0.110569	0.160545	0.248127	0.0304595	0.0581338	0.0973445	0.0599706	0.134258	0.09959	0.155424	0.023889	0.0857521
-0.08	0.144896	0.00239256	0.0559586		-0.04	0.202795	0.205355	0.135692	0.116958	0.274595	0.200643	0.228978	0.17118	0.0948482	0.0604483	0.0978865	0.146944	0.0909165	0.154588	0.145689	0.157227	0.116357	0.143194	0.110031	0.164456	0.247219	0.0249448	0.057494	0.104132	0.0616608	0.137991	0.0983545	0.150857	0.0199164	0.0857733
-0.07	0.144405	0.00204088	0.0666337		-0.03	0.201545	0.207631	0.13203	0.119369	0.266091	0.197448	0.229952	0.171699	0.09271	0.0586539	0.0960794	0.152685	0.0913935	0.156878	0.147661	0.162688	0.12021	0.142933	0.108117	0.168161	0.247853	0.0204044	0.0497027	0.101453	0.0564008	0.141539	0.0942356	0.14581	0.0134534	0.0924892
-0.06	0.144445	0.00218494	0.0794531		-0.02	0.205214	0.21012	0.128029	0.108503	0.257693	0.194491	0.230102	0.174438	0.091616	0.0570046	0.0924457	0.15895	0.0900619	0.157974	0.149274	0.168552	0.123644	0.147745	0.105162	0.170874	0.248609	0.0174003	0.0565176	0.10425	0.0519936	0.143678	0.0930583	0.140792	0.0138245	0.0949716
-0.05	0.14447	0.00139996	0.0880281		-0.01	0.206455	0.211842	0.131802	0.10808	0.246902	0.195131	0.22961	0.175844	0.0905247	0.0555284	0.0961381	0.16264	0.0851977	0.158357	0.153029	0.177628	0.128103	0.145749	0.102379	0.171983	0.241967	0.0159033	0.0664451	0.103395	0.0502734	0.145323	0.0911181	0.13512	0.0100319	0.097804
-0.04	0.1447	0.00107201	0.0883799		0	0.207744	0.215586	0.131627	0.107735	0.241868	0.196279	0.229523	0.179896	0.0902443	0.0611491	0.0975561	0.167748	0.0763041	0.159277	0.156414	0.182639	0.128087	0.147089	0.101825	0.173064	0.240681	0.0141295	0.0715239	0.093891	0.0426451	0.146847	0.092412	0.131509	0.00588611	0.100671
-0.03	0.144643	0.00143638	0.0814271		0.01	0.208255	0.21971	0.131478	0.0985686	0.240884	0.196658	0.228688	0.183898	0.0863347	0.0599958	0.106228	0.171998	0.0752904	0.159928	0.162085	0.189646	0.132636	0.143607	0.101124	0.17402	0.234807	0.0136123	0.0687479	0.0840482	0.0331644	0.148018	0.0928398	0.128768	0.00678202	0.101705
-0.02	0.144365	0.0012923	0.0646899		0.02	0.210952	0.218622	0.136614	0.0914862	0.237427	0.196885	0.227394	0.184816	0.0804196	0.057578	0.114851	0.174356	0.0701303	0.15848	0.166802	0.185521	0.135527	0.141505	0.101914	0.17344	0.229365	0.0153393	0.0763607	0.0720201	0.0323531	0.15436	0.0950479	0.126159	0.00676321	0.102654
-0.01	0.143521	0.00111582	-0.00951683		0.03	0.209392	0.213431	0.143279	0.0929263	0.233832	0.197804	0.226547	0.183671	0.0724015	0.0588676	0.121485	0.171852	0.0713365	0.157605	0.172471	0.180439	0.138264	0.132481	0.104457	0.173203	0.226486	0.00875489	0.0797792	0.0524418	0.0286585	0.161062	0.103073	0.122575	0.00793849	0.101015
0	0.142104	0.000735658	-0.174121		0.04	0.210737	0.207835	0.138136	0.0870141	0.236228	0.197177	0.226097	0.18391	0.0670402	0.0521659	0.115776	0.169378	0.0721428	0.157053	0.176304	0.171658	0.137087	0.134264	0.105736	0.172159	0.224808	0.00713765	0.0764785	0.0395459	0.0266315	0.167608	0.108636	0.119911	0.00570841	0.10416
0.01	0.140228	5.03116e-05	-0.439241		0.05	0.211922	0.198163	0.136195	0.0798515	0.229816	0.194177	0.22427	0.181907	0.0549708	0.0463789	0.113081	0.165502	0.0811126	0.157386	0.180874	0.169788	0.136222	0.138273	0.108159	0.171411	0.21783	-0.00174969	0.0788506	0.0263233	0.0215194	0.173895	0.111722	0.11673	0.00728311	0.106157
0.02	0.13952	-0.000786415	-0.820113		0.06	0.212569	0.185673	0.137405	0.0775265	0.223147	0.19224	0.223561	0.179264	0.0559082	0.0415131	0.104546	0.161565	0.0807803	0.156549	0.182721	0.167028	0.131483	0.151547	0.111338	0.171377	0.217993	-0.00157902	0.0887598	0.0159197	0.0210963	0.181605	0.116201	0.112468	0.00987832	0.107796
0.03	0.138525	-0.00106755	-1.31119		0.07	0.20903	0.177723	0.128481	0.0794678	0.217728	0.187958	0.219746	0.17948	0.0570573	0.0384718	0.102174	0.155614	0.0865817	0.155792	0.182785	0.168508	0.128195	0.166499	0.108685	0.169097	0.215324	-0.00914748	0.0987072	0.00837535	0.01713	0.184274	0.123369	0.110855	0.0141718	0.10696
0.04	0.136739	-0.00119601	-1.8453		0.08	0.203485	0.170748	0.122436	0.0676745	0.206184	0.17971	0.2105	0.177689	0.0609819	0.0357547	0.103965	0.150717	0.0914615	0.152359	0.178071	0.165589	0.120517	0.192269	0.104785	0.165529	0.209732	-0.0127084	0.104316	0.00214911	0.0186805	0.187684	0.125476	0.112075	0.018985	0.11471
0.05	0.136364	-0.00093565	-2.35232		0.09	0.196514	0.165188	0.120689	0.0628054	0.193939	0.170614	0.199444	0.174123	0.0646401	0.0354787	0.115342	0.151172	0.100248	0.148226	0.171707	0.162901	0.109956	0.209495	0.10195	0.16151	0.202953	-0.0217757	0.125529	-0.00246249	0.0192506	0.191994	0.134149	0.116879	0.0357901	0.121072
0.06	0.136142	-0.000116869	-2.78681		0.1	0.189421	0.158721	0.115527	0.0576073	0.185038	0.160654	0.18981	0.167136	0.0727322	0.0335413	0.121074	0.148734	0.103261	0.14062	0.15989	0.150659	0.10105	0.210705	0.0971519	0.154703	0.196099	-0.0195217	0.156478	-0.00242369	0.0259778	0.196996	0.146541	0.128674	0.0636633	0.140647
0.07	0.136015	0.000400335	-3.08844		0.11	0.179133	0.154194	0.111749	0.0558534	0.171587	0.148045	0.177908	0.157385	0.0790895	0.0313741	0.130241	0.145317	0.116425	0.131894	0.144724	0.137627	0.0915646	0.211093	0.0900782	0.147967	0.181771	-0.0232878	0.182663	-0.0027162	0.0371847	0.201921	0.161538	0.145615	0.0960668	0.164523
0.08	0.137551	0.00106148	-3.20575		0.12	0.171617	0.148897	0.103701	0.0395606	0.157116	0.136213	0.168339	0.145487	0.0833316	0.0335931	0.13116	0.146169	0.128539	0.121895	0.12823	0.120806	0.0797122	0.20414	0.0848688	0.143725	0.169097	-0.0180896	0.22978	-0.00845301	0.0566527	0.205726	0.177586	0.166412	0.140844	0.197015
0.09	0.141063	0.00101283	-3.15092		0.13	0.165239	0.144209	0.0901505	0.0366372	0.146161	0.126045	0.162563	0.132664	0.0860727	0.0310174	0.138434	0.151468	0.136536	0.113211	0.111613	0.101639	0.0682448	0.185591	0.0811262	0.139578	0.153908	-0.0105455	0.286728	-0.0129874	0.078215	0.209333	0.196057	0.189941	0.188694	0.233901
0.1	0.145962	0.000861082	-2.95624		0.14	0.161395	0.136536	0.0780061	0.0337857	0.134756	0.112767	0.156689	0.118808	0.0833203	0.0315996	0.14456	0.157075	0.147542	0.103835	0.09425	0.0935602	0.0536645	0.168116	0.0759651	0.136297	0.140396	-0.00176471	0.34636	-0.0230964	0.10563	0.211395	0.215414	0.214701	0.236174	0.276262
0.11	0.150356	0.000427313	-2.65988		0.15	0.154537	0.13212	0.0645103	0.0204966	0.119695	0.10114	0.149119	0.106665	0.0848941	0.0287876	0.158946	0.167101	0.162914	0.0952904	0.0798326	0.0863407	0.0409659	0.155996	0.069806	0.133719	0.124898	0.00176274	0.390091	-0.037384	0.136948	0.214215	0.235232	0.237219	0.272817	0.315144
0.12	0.15473	0.000890798	-2.29919		0.16	0.148954	0.126807	0.04683	0.00906223	0.108272	0.0904459	0.142464	0.0940092	0.0696279	0.0237399	0.170993	0.178599	0.175717	0.0873696	0.0679728	0.079629	0.028559	0.139104	0.0659456	0.130598	0.113816	0.010572	0.43452	-0.0479085	0.168907	0.217144	0.255124	0.25846	0.307075	0.354853
0.13	0.157829	0.000978635	-1.93424		0.17	0.141565	0.121351	0.0332844	0.00630741	0.0942704	0.0784706	0.13507	0.0814599	0.0598767	0.018379	0.188996	0.187037	0.188214	0.079079	0.0580369	0.080207	0.013643	0.12676	0.0616291	0.126408	0.101956	0.015385	0.459022	-0.0491234	0.196487	0.221827	0.272965	0.276548	0.327641	0.388259
0.14	0.160124	0.001196	-1.57095		0.18	0.136388	0.118661	0.0241909	-0.00307101	0.0803493	0.066215	0.127013	0.0707468	0.0497932	0.0130527	0.209369	0.190844	0.207508	0.0715251	0.0530821	0.0846289	0.000879532	0.118079	0.0523835	0.123423	0.0919243	0.0204078	0.467514	-0.0482414	0.21789	0.227525	0.289292	0.292656	0.341856	0.41587
0.15	0.159501	0.00166179	-1.23075		0.19	0.126988	0.116406	0.0144626	-0.0106165	0.0660462	0.0568437	0.118572	0.0592322	0.0434535	0.00154715	0.221645	0.188619	0.222846	0.0633545	0.0493309	0.0794134	-0.00659428	0.103219	0.0491248	0.119655	0.0796505	0.0201254	0.459182	-0.042516	0.235289	0.234382	0.300497	0.306333	0.347931	0.436269
0.16	0.158502	0.00174756	-0.917932		0.2	0.118167	0.117911	0.00598108	-0.00914366	0.0544458	0.0462278	0.110389	0.0481884	0.0331117	-0.00911341	0.233714	0.183485	0.240189	0.0552739	0.0458011	0.0780084	-0.0175471	0.0970153	0.0413417	0.117537	0.0707635	0.0264185	0.445366	-0.0364923	0.249895	0.241363	0.30695	0.317621	0.348956	0.446983
0.17	0.156219	0.00186043	-0.638503		0.21	0.109026	0.117674	-0.00490024	-0.00776542	0.0390651	0.0365412	0.101384	0.0405466	0.021764	-0.0178874	0.239608	0.175365	0.260385	0.0479542	0.0448116	0.0752799	-0.0273207	0.08793	0.0335893	0.116461	0.0602508	0.0327112	0.42664	-0.0251552	0.25887	0.248131	0.310552	0.325907	0.343799	0.454241
0.18	0.152576	0.00182414	-0.382599		0.22	0.0980328	0.117119	-0.0126579	-0.0176177	0.0265395	0.0290025	0.0927687	0.033545	0.0130038	-0.0312813	0.244261	0.16652	0.274193	0.0420611	0.0430016	0.0744427	-0.0333072	0.0767595	0.028035	0.117041	0.0489259	0.0437277	0.400503	-0.0229473	0.265712	0.254628	0.310955	0.332052	0.336405	0.45505
0.19	0.148729	0.0023807	-0.152389		0.23	0.0852105	0.116703	-0.0229119	-0.0246759	0.0160039	0.0239358	0.0848839	0.0266476	-0.00184628	-0.0408585	0.239717	0.158397	0.288136	0.0343191	0.0402693	0.0723801	-0.0394869	0.0681887	0.0266795	0.11751	0.0418915	0.0469638	0.377667	-0.0145395	0.272108	0.261052	0.307077	0.334619	0.33529	0.451712
0.2	0.145453	0.00277413	0.0569158		0.24	0.0718107	0.11659	-0.0292469	-0.0308282	0.00307784	0.0199578	0.0764173	0.0222771	-0.013759	-0.0443798	0.242118	0.14749	0.300374	0.0294173	0.0389832	0.0769336	-0.0460561	0.0586498	0.0210603	0.119014	0.0357312	0.0615181	0.357314	-0.0105606	0.276028	0.266568	0.300608	0.335639	0.331494	0.445998
0.21	0.140574	0.00346773	0.240792		0.25	0.0586523	0.117433	-0.0347413	-0.0325276	-0.0110144	0.0172871	0.0679575	0.0188762	-0.0256404	-0.0490827	0.238735	0.13764	0.305983	0.023911	0.0392939	0.0736627	-0.0513804	0.047456	0.020703	0.119851	0.0258946	0.0607499	0.331377	-0.00483526	0.272742	0.270861	0.292131	0.333417	0.331118	0.438331
0.22	0.136121	0.00411876	0.41013		0.26	0.0476257	0.120726	-0.0370665	-0.0392657	-0.0207892	0.0164324	0.0598248	0.0161477	-0.0254082	-0.0528375	0.242549	0.129399	0.311778	0.0184144	0.038585	0.0667934	-0.054609	0.0400375	0.0182212	0.118987	0.0186754	0.0594598	0.307177	0.000554951	0.267342	0.273018	0.278012	0.330613	0.328916	0.427568
0.23	0.132099	0.00519295	0.574202		0.27	0.0368755	0.126423	-0.0387438	-0.0340836	-0.0327425	0.0162889	0.0518061	0.0145093	-0.0269987	-0.0577637	0.241109	0.121333	0.319205	0.0151072	0.0390303	0.0561062	-0.0549498	0.0294972	0.0158951	0.117934	0.0119756	0.0655037	0.291045	0.00993227	0.256254	0.273354	0.261746	0.326233	0.327462	0.415576
0.24	0.126229	0.00540562	0.725		0.28	0.0274536	0.131131	-0.0404714	-0.0290582	-0.0453443	0.0180162	0.0438256	0.0142545	-0.0278906	-0.0624301	0.237753	0.110413	0.31983	0.011364	0.0395775	0.0470757	-0.0588723	0.0140168	0.0106901	0.115921	0.00263765	0.0732896	0.264165	0.0130596	0.248394	0.271602	0.244616	0.321328	0.315298	0.401299
0.25	0.118994	0.00544343	0.858926		0.29	0.0194417	0.140501	-0.0419453	-0.0342643	-0.0586538	0.0209454	0.0362527	0.0142312	-0.0350378	-0.0716167	0.237609	0.103926	0.321218	0.00508393	0.0415901	0.0325962	-0.0600927	0.00123187	0.00511032	0.112904	-0.00327853	0.0697856	0.232034	0.00514483	0.235633	0.268565	0.223285	0.313771	0.302659	0.387487
0.26	0.113182	0.00509202	0.987107		0.3	0.0125112	0.145982	-0.0364082	-0.0341725	-0.068298	0.0252601	0.0283583	0.0119037	-0.031175	-0.0768561	0.235101	0.09578	0.319702	0.00221381	0.0456751	0.0217215	-0.0605141	-0.0161651	-0.00278651	0.108722	-0.00762106	0.0700392	0.209515	0.00649107	0.222514	0.264871	0.200845	0.30536	0.291288	0.376525
0.27	0.106071	0.00454954	1.09112		0.31	0.00793756	0.153183	-0.0318684	-0.0269935	-0.078014	0.02978	0.0207769	0.010605	-0.0384034	-0.0850807	0.22921	0.0878045	0.313208	-0.00168614	0.0521041	0.0183138	-0.061736	-0.0387576	-0.00921335	0.103722	-0.0161105	0.0675214	0.189414	-0.0081967	0.205563	0.261242	0.181309	0.29444	0.276877	0.360576
0.28	0.0998955	0.00411507	1.16325		0.32	0.00633317	0.161383	-0.018245	-0.0212933	-0.081036	0.0346021	0.0128069	0.0097881	-0.0484056	-0.0912272	0.219539	0.0797748	0.305813	-0.00528241	0.0616517	0.0182646	-0.065193	-0.050636	-0.0182397	0.0981176	-0.0275776	0.053513	0.165643	-0.0151476	0.196278	0.257726	0.161969	0.282385	0.264626	0.349433
0.29	0.0950745	0.00391817	1.2031		0.33	0.00674268	0.173809	-0.00169783	-0.0181707	-0.0793583	0.0422988	0.00604528	0.00916078	-0.0527436	-0.093731	0.207448	0.0743376	0.292442	-0.00438913	0.0743195	0.0146721	-0.0627306	-0.0632818	-0.0216658	0.092183	-0.033401	0.0381465	0.151754	-0.0239572	0.17869	0.253852	0.144382	0.270624	0.253867	0.341898
0.3	0.0919179	0.00384351	1.21466		0.34	0.0108408	0.181334	0.0226882	-0.000549225	-0.0740302	0.050755	0.000798267	0.00824226	-0.0565743	-0.09536	0.193799	0.0675693	0.278057	-0.00262341	0.088996	0.0133036	-0.0610024	-0.0724477	-0.0261694	0.0861681	-0.0435162	0.0263982	0.145776	-0.0191561	0.164526	0.250512	0.12968	0.258358	0.243169	0.330712
0.31	0.0887033	0.0039377	1.18628		0.35	0.0165745	0.189007	0.0510716	0.00380937	-0.0666358	0.0597043	-0.00358847	0.0105805	-0.0692006	-0.0988682	0.175679	0.0609512	0.266967	-0.00244391	0.104238	0.0143835	-0.0590476	-0.0838925	-0.0274828	0.080388	-0.0500555	0.0216411	0.134755	-0.0178854	0.154065	0.246455	0.116812	0.246836	0.230221	0.317632
0.32	0.0873658	0.00374321	1.13557		0.36	0.0261158	0.197372	0.0915149	0.007459	-0.0550587	0.0719813	-0.0082056	0.0137615	-0.0696449	-0.0972536	0.15199	0.0567893	0.251352	0.000231059	0.118689	0.00976662	-0.0558311	-0.0865931	-0.0284582	0.0746316	-0.0541892	0.0238836	0.123906	-0.0189821	0.147238	0.241487	0.1014	0.23701	0.220501	0.310666
0.33	0.0864721	0.00357431	1.07179		0.37	0.040219	0.203919	0.12413	0.0176391	-0.0406274	0.0870493	-0.0106933	0.0171015	-0.0711243	-0.0934483	0.141696	0.053441	0.23884	0.00156447	0.133098	0.0022249	-0.0522152	-0.097355	-0.027843	0.0695143	-0.0575435	0.0285907	0.113009	-0.0222364	0.134118	0.236541	0.0870908	0.227234	0.208891	0.299928
0.34	0.0860245	0.00316246	1.00318		0.38	0.0550284	0.208662	0.16429	0.0310305	-0.0258379	0.101896	-0.013156	0.0221867	-0.0744067	-0.0946024	0.125753	0.0514096	0.230236	0.00359851	0.143957	0.00190057	-0.0467964	-0.107168	-0.0294666	0.0641854	-0.062403	0.0347058	0.100583	-0.0298923	0.125671	0.231913	0.0711284	0.217994	0.200678	0.284954
0.35	0.0867229	0.00270094	0.933902		0.39	0.073384	0.214497	0.19573	0.0424665	-0.00644414	0.116881	-0.0148203	0.0300401	-0.0768241	-0.091175	0.113277	0.0519909	0.221642	0.00810769	0.153801	0.00145262	-0.0387065	-0.112622	-0.0296331	0.0590187	-0.0656346	0.0364167	0.089765	-0.0372417	0.118095	0.226563	0.0586054	0.211017	0.192643	0.273224
0.36	0.0886934	0.00249697	0.868469		0.4	0.0967074	0.220482	0.225766	0.0620429	0.0153195	0.135339	-0.0155266	0.0376445	-0.0756316	-0.0835243	0.0990879	0.0529024	0.213804	0.0154596	0.161742	0.00135789	-0.0260371	-0.114037	-0.0282783	0.0534928	-0.0664612	0.0386628	0.087234	-0.0499888	0.109273	0.221082	0.0466398	0.201972	0.184466	0.260085
0.37	0.091364	0.00219626	0.805688		0.41	0.123164	0.224424	0.245865	0.0834018	0.0384879	0.153948	-0.0130865	0.0448838	-0.0770816	-0.0740546	0.0964906	0.0547395	0.211224	0.0246399	0.169418	0.00934907	-0.0137798	-0.11609	-0.0244351	0.0481493	-0.0691252	0.0319137	0.0720942	-0.0513921	0.104361	0.216837	0.0363781	0.193017	0.176649	0.245343
0.38	0.0945683	0.00171018	0.745191		0.42	0.149515	0.225714	0.266843	0.0981301	0.0604889	0.171877	-0.011652	0.0525448	-0.0729987	-0.0633311	0.0894023	0.0591302	0.204891	0.0357582	0.175846	0.0144944	0.00475203	-0.114569	-0.0184937	0.0421215	-0.0634475	0.0251199	0.0722474	-0.058829	0.0994841	0.21106	0.0264721	0.184735	0.167762	0.232054
0.39	0.0993277	0.0022893	0.689337		0.43	0.177705	0.22661	0.277738	0.130125	0.0834306	0.189267	-0.00882276	0.060725	-0.0670908	-0.047999	0.0821985	0.0635203	0.197539	0.0445239	0.182194	0.019139	0.0223025	-0.108128	-0.0116733	0.0364305	-0.0599477	0.0200729	0.0734882	-0.0523066	0.0972383	0.20588	0.0187523	0.174709	0.161979	0.226524
0.4	0.103567	0.00219694	0.641343		0.44	0.207702	0.225095	0.290037	0.151959	0.104405	0.207651	-0.00661853	0.0682047	-0.060572	-0.039391	0.0675156	0.0675916	0.193305	0.0532294	0.186832	0.0220571	0.0413499	-0.108067	-0.00169065	0.0309914	-0.0514095	0.0285954	0.0693317	-0.052714	0.0969547	0.202005	0.00993813	0.165298	0.157797	0.214866
0.41	0.108742	0.00186018	0.626087		0.45	0.236544	0.226544	0.301312	0.171651	0.119367	0.224052	-0.00364848	0.076593	-0.0538089	-0.0292507	0.0622924	0.0729427	0.187669	0.0622782	0.190773	0.0291574	0.061557	-0.103671	0.00840802	0.0256916	-0.0434394	0.0318463	0.0695359	-0.0512161	0.0987416	0.197965	0.00429889	0.15843	0.153051	0.208638
0.42	0.114403	0.00199931	0.63604		0.46	0.262526	0.226566	0.305047	0.196677	0.137266	0.239004	-0.00111901	0.0847223	-0.0428222	-0.021483	0.0531574	0.0767779	0.18429	0.0713792	0.192353	0.0302734	0.0850215	-0.100374	0.0167954	0.0214322	-0.0301088	0.0389655	0.0850078	-0.052237	0.097477	0.194398	0.00116261	0.152608	0.149915	0.205535
0.43	0.120227	0.00230883	0.6607		0.47	0.289524	0.226635	0.304984	0.226677	0.148712	0.253991	0.0032142	0.0938293	-0.0356534	-0.0113443	0.0410146	0.0802584	0.181864	0.0811967	0.190891	0.0384533	0.101429	-0.0963858	0.0280229	0.0181639	-0.0171536	0.0500836	0.0887412	-0.050068	0.0993374	0.192314	-0.00270437	0.14599	0.146838	0.209144
0.44	0.124977	0.00143718	0.690465		0.48	0.319015	0.221416	0.301502	0.2418	0.159466	0.266346	0.00893476	0.102367	-0.0259165	-0.00474854	0.040249	0.0823802	0.177749	0.0923821	0.186935	0.0443435	0.117434	-0.0948255	0.038209	0.0149619	0.000696988	0.0548619	0.0935588	-0.0536125	0.100642	0.18976	-0.00179012	0.141759	0.143076	0.207873
0.45	0.130286	0.00135424	0.720065		0.49	0.346394	0.217992	0.296747	0.253894	0.170284	0.275709	0.0160043	0.111901	-0.0201872	0.0071557	0.039198	0.0847084	0.173028	0.104469	0.182401	0.0538416	0.134422	-0.0837908	0.0480186	0.0127151	0.0210621	0.0553422	0.106008	-0.0546429	0.101346	0.187029	-0.00203623	0.136463	0.139502	0.210772
0.46	0.135571	0.00167023	0.703695		0.5	0.368383	0.210596	0.279367	0.279556	0.18574	0.283658	0.0238004	0.120256	-0.00652257	0.0195455	0.0386772	0.0852459	0.170244	0.114554	0.17675	0.0559152	0.146919	-0.0749372	0.0557243	0.0112393	0.0434655	0.0615711	0.109514	-0.0494249	0.107245	0.185731	-0.0021796	0.131881	0.137569	0.216022
0.47	0.139999	0.00124408	0.659861		0.51	0.386758	0.19784	0.271882	0.300866	0.195912	0.289979	0.0308449	0.129306	0.00256068	0.0324398	0.037262	0.0860083	0.163403	0.123172	0.17198	0.061227	0.152229	-0.0649688	0.0665627	0.0105395	0.0645681	0.0669441	0.111646	-0.0446643	0.109831	0.184985	-0.00322992	0.125729	0.138058	0.219473
0.48	0.144059	0.000725833	0.612622		0.52	0.406192	0.188032	0.262855	0.312562	0.209188	0.292892	0.0388235	0.137455	0.00938821	0.0424876	0.0386244	0.0843213	0.154721	0.130806	0.168908	0.0670244	0.161034	-0.0527757	0.0753535	0.00960778	0.0877517	0.0681145	0.109492	-0.0352692	0.115119	0.185087	-0.00197605	0.120326	0.137797	0.219165
0.49	0.148075	0.000682591	0.571511		0.53	0.416762	0.176885	0.252575	0.327009	0.225872	0.295614	0.0450592	0.144484	0.0117936	0.0548916	0.0403714	0.0839636	0.148978	0.138215	0.168449	0.0770697	0.160835	-0.0380552	0.0852393	0.0102102	0.105515	0.0806252	0.105096	-0.0322917	0.120383	0.186381	-0.00109424	0.116447	0.136727	0.221662
0.5	0.151386	0.000929	0.537732		0.54	0.423839	0.168002	0.233854	0.344636	0.238779	0.298071	0.0506383	0.150645	0.0184812	0.065842	0.0402098	0.0833727	0.143077	0.144494	0.16997	0.0855752	0.159692	-0.0239788	0.0940102	0.011944	0.118353	0.0957052	0.0969257	-0.0308385	0.121372	0.188217	-0.00192272	0.112943	0.134999	0.228415
0.51	0.154385	0.000769214	0.534532		0.55	0.432065	0.159036	0.22533	0.344598	0.250331	0.299036	0.0542366	0.157905	0.0185193	0.0782712	0.032751	0.0845504	0.135413	0.15063	0.172847	0.100875	0.157341	-0.00539361	0.102259	0.0137814	0.130016	0.110791	0.0937791	-0.0316938	0.123256	0.19029	-0.00260495	0.110753	0.136034	0.23207
0.52	0.15704	0.000741873	0.553587		0.56	0.439372	0.151747	0.204647	0.348749	0.259624	0.298527	0.0589584	0.162804	0.0190522	0.0851148	0.032775	0.0843327	0.124613	0.157794	0.176288	0.11664	0.158521	0.01453	0.108016	0.0160831	0.141444	0.123899	0.0903157	-0.0363479	0.125941	0.192832	-0.000191191	0.110481	0.135235	0.236167
0.53	0.159234	0.00110512	0.579332		0.57	0.436669	0.143745	0.188684	0.352069	0.268011	0.297203	0.0621403	0.16917	0.0184611	0.0920844	0.0269645	0.0876737	0.119446	0.163586	0.180462	0.129523	0.154344	0.0334912	0.112294	0.0196055	0.148198	0.139446	0.0905019	-0.0461096	0.12683	0.194761	0.00295498	0.110166	0.13952	0.243232
0.54	0.161639	0.000946662	0.600716		0.58	0.43487	0.137948	0.179402	0.357699	0.27023	0.296166	0.0663187	0.176598	0.0244864	0.0965441	0.0230932	0.0863756	0.116457	0.169256	0.185166	0.134262	0.155114	0.0582058	0.114818	0.0233681	0.15674	0.153226	0.0884434	-0.0497033	0.130658	0.195344	0.00340634	0.107461	0.142083	0.245757
0.55	0.164403	0.000197785	0.616924		0.59	0.429799	0.129712	0.175422	0.360532	0.275752	0.293918	0.0711681	0.182593	0.0294241	0.102499	0.0254898	0.0853784	0.113222	0.17399	0.189421	0.148715	0.153418	0.0789212	0.119044	0.0271137	0.165797	0.155716	0.0921702	-0.0502499	0.135052	0.195772	0.00825808	0.104834	0.148092	0.248582
0.56	0.166656	7.83436e-05	0.619028		0.6	0.422845	0.118784	0.16646	0.371293	0.277863	0.290003	0.0758972	0.187389	0.0342715	0.103698	0.0284352	0.0852185	0.109026	0.179094	0.192632	0.164339	0.152756	0.100569	0.124262	0.0320251	0.175181	0.153968	0.0926446	-0.0494813	0.133735	0.195151	0.0156502	0.103694	0.153322	0.2518
0.57	0.16836	0.000261884	0.605166		0.61	0.413709	0.111961	0.163541	0.370774	0.281284	0.285088	0.0800916	0.193563	0.0386373	0.108119	0.0233413	0.0855568	0.109746	0.182766	0.196624	0.17326	0.148275	0.120289	0.12849	0.0375951	0.182611	0.159659	0.0833899	-0.0446449	0.141182	0.19417	0.0205513	0.102699	0.15514	0.254343
0.58	0.170855	0.000121129	0.578239		0.62	0.404049	0.107085	0.160647	0.3773	0.286119	0.281323	0.0838378	0.198269	0.0500268	0.11178	0.0280189	0.0854814	0.108892	0.186575	0.200259	0.187509	0.147728	0.143765	0.133407	0.0433715	0.190224	0.156925	0.0787819	-0.0416848	0.14515	0.193825	0.0263832	0.10228	0.158799	0.249021
0.59	0.173284	0.000423074	0.552966		0.63	0.395471	0.099747	0.154336	0.378475	0.28941	0.275352	0.0868495	0.200909	0.0576501	0.116291	0.0309787	0.0847181	0.107222	0.190208	0.205341	0.201289	0.14804	0.159996	0.139329	0.0496228	0.198833	0.160432	0.0848819	-0.0377113	0.149585	0.195073	0.0336283	0.103619	0.162187	0.245951
0.6	0.175981	0.00056493	0.526933		0.64	0.386521	0.0970097	0.151639	0.384545	0.290446	0.268353	0.089766	0.20413	0.0650948	0.120412	0.0295336	0.0854979	0.106889	0.192194	0.208818	0.21223	0.144559	0.182808	0.142935	0.056366	0.204825	0.171445	0.081067	-0.0272107	0.159206	0.196192	0.040845	0.107426	0.164674	0.239343
0.61	0.17734	0.000928753	0.514388		0.65	0.375748	0.0962314	0.141658	0.387753	0.290353	0.263243	0.0921697	0.205604	0.0702258	0.127808	0.0238465	0.0814311	0.113162	0.193177	0.212973	0.223633	0.140593	0.197361	0.143818	0.0635162	0.206846	0.177168	0.0840648	-0.021424	0.165474	0.198641	0.0461915	0.109241	0.165121	0.230317
0.62	0.178804	0.000738385	0.506376		0.66	0.365666	0.0975487	0.134674	0.392791	0.284292	0.255829	0.0935893	0.20602	0.0758518	0.135177	0.0258661	0.0755394	0.118486	0.193011	0.217912	0.236857	0.138452	0.214888	0.144891	0.0704606	0.207834	0.175907	0.088879	-0.0200723	0.173033	0.200246	0.0517038	0.112572	0.168485	0.220936
0.63	0.179202	0.000492603	0.505719		0.67	0.355873	0.0947103	0.123876	0.392307	0.276002	0.248477	0.0951587	0.207393	0.0816892	0.1449	0.0234575	0.0706361	0.124237	0.193572	0.222847	0.241816	0.137529	0.225886	0.145507	0.0783411	0.209851	0.177858	0.0849843	-0.014218	0.184748	0.201333	0.0555918	0.117644	0.166836	0.209484
0.64	0.179741	0.000427236	0.506029		0.68	0.346822	0.0979365	0.11502	0.389361	0.269003	0.240816	0.0961662	0.210381	0.0817139	0.152019	0.0159457	0.0702878	0.132025	0.193937	0.22539	0.249821	0.1381	0.244655	0.142841	0.0863707	0.208725	0.177858	0.077158	-0.0175417	0.19552	0.202422	0.0600958	0.12293	0.171161	0.199216
0.65	0.178786	0.00086799	0.50622		0.69	0.336518	0.0976849	0.103766	0.383376	0.261331	0.235188	0.096122	0.210781	0.0817275	0.154749	0.0139514	0.0645985	0.136384	0.195764	0.228987	0.256914	0.133658	0.250139	0.140442	0.0938572	0.204609	0.170802	0.0780574	-0.0188362	0.205792	0.203329	0.0651011	0.125494	0.173608	0.18909
0.66	0.178076	0.000628595	0.495022		0.7	0.325039	0.097649	0.0932938	0.372052	0.254984	0.230226	0.0965496	0.213596	0.0832191	0.153906	0.0192533	0.0638402	0.13982	0.196748	0.231743	0.252855	0.132006	0.264085	0.139534	0.101527	0.203446	0.170371	0.0686768	-0.0185752	0.218677	0.204354	0.0659508	0.129526	0.175526	0.179664
0.67	0.177667	0.00100744	0.497011		0.71	0.315129	0.0980408	0.0864064	0.362756	0.248822	0.228003	0.0952761	0.216921	0.0865146	0.153386	0.0178541	0.0640267	0.14259	0.19938	0.232207	0.25077	0.132786	0.274383	0.136398	0.109221	0.204575	0.1686	0.0695954	-0.0194365	0.226078	0.205128	0.0690357	0.133131	0.177335	0.168477
0.68	0.177705	0.00106377	0.498902		0.72	0.30756	0.103569	0.0810362	0.360937	0.245141	0.223617	0.093743	0.218693	0.0850662	0.149522	0.0146042	0.0612902	0.142687	0.198852	0.230709	0.246525	0.127092	0.286042	0.135239	0.115529	0.201351	0.171858	0.0779174	-0.0212933	0.231623	0.206177	0.0717009	0.137666	0.183107	0.167981
0.69	0.176351	0.00110186	0.494498		0.73	0.291959	0.107953	0.0753106	0.353075	0.240838	0.22205	0.0921155	0.220023	0.0898321	0.145947	0.0148497	0.0590607	0.143291	0.198543	0.230863	0.243749	0.119111	0.290721	0.133574	0.12199	0.202219	0.164556	0.074842	-0.0156536	0.23689	0.207065	0.0724978	0.142201	0.179799	0.16445
0.7	0.175725	0.00138912	0.49359		0.74	0.278229	0.117542	0.069686	0.347158	0.232528	0.219146	0.0897758	0.222337	0.0942422	0.146561	0.0167598	0.0574844	0.145392	0.19822	0.22971	0.235504	0.122068	0.298074	0.133627	0.127875	0.205803	0.161526	0.0697705	-0.0140099	0.236034	0.208873	0.0717869	0.147444	0.180132	0.163559
0.71	0.175264	0.0014782	0.494115		0.75	0.268447	0.128805	0.0730605	0.345588	0.226917	0.214007	0.0874373	0.22405	0.0960831	0.1459	0.0226165	0.0567664	0.14098	0.198272	0.228391	0.23023	0.120759	0.30062	0.133581	0.132726	0.207667	0.157918	0.0673313	-0.018693	0.23716	0.209841	0.0720327	0.1503	0.182928	0.162371
0.72	0.174696	0.00145833	0.465516		0.76	0.255675	0.138462	0.0743221	0.340348	0.220676	0.207826	0.0862165	0.225653	0.10304	0.1462	0.0364057	0.0559277	0.138387	0.196503	0.226667	0.22332	0.117998	0.305557	0.132928	0.136603	0.208547	0.155237	0.0628389	-0.0114871	0.238579	0.211589	0.0685225	0.152888	0.184434	0.159644
0.73	0.17394	0.00159453	0.428959		0.77	0.243072	0.144881	0.0775215	0.328863	0.213529	0.204592	0.0849988	0.228519	0.106506	0.147565	0.0450868	0.0562659	0.138452	0.195753	0.227627	0.222436	0.117944	0.312787	0.128499	0.140116	0.215346	0.147742	0.0602288	-0.0144679	0.238203	0.212629	0.0654004	0.152869	0.185366	0.154216
0.74	0.174303	0.00197248	0.400224		0.78	0.236288	0.154317	0.0841513	0.323601	0.211839	0.197761	0.0839249	0.230978	0.111707	0.147662	0.05186	0.0577206	0.138246	0.193966	0.22923	0.226219	0.116758	0.316529	0.126603	0.142372	0.21892	0.144291	0.0643047	-0.0174517	0.237898	0.213027	0.0637509	0.152242	0.186377	0.152642
0.75	0.174776	0.00176369	0.372286		0.79	0.226874	0.15723	0.0948938	0.321419	0.208651	0.193353	0.0836445	0.234539	0.117742	0.145991	0.0617687	0.0604629	0.137864	0.190986	0.231124	0.231173	0.111278	0.320048	0.123681	0.144187	0.224529	0.143115	0.0684983	-0.020877	0.2382	0.21407	0.0611807	0.152818	0.188384	0.147754
0.76	0.174918	0.00136785	0.346677		0.8	0.217853	0.157192	0.102307	0.314937	0.197637	0.189638	0.0838624	0.237723	0.12029	0.142092	0.0622284	0.0626813	0.136553	0.190401	0.23587	0.244787	0.103977	0.323119	0.119326	0.146423	0.229685	0.145446	0.0748189	-0.0187115	0.236781	0.216054	0.0623538	0.153008	0.187467	0.145551
0.77	0.17515	0.00143346	0.334016		0.81	0.210377	0.158717	0.107509	0.309678	0.191579	0.186539	0.0850505	0.240665	0.117183	0.137903	0.0569315	0.0642713	0.139405	0.190058	0.244517	0.256038	0.0965343	0.320608	0.117019	0.148199	0.235326	0.147674	0.0784323	-0.0204706	0.234088	0.21757	0.0657194	0.153391	0.190539	0.145499
0.78	0.174984	0.0011213	0.319066		0.82	0.200427	0.160122	0.115482	0.305903	0.183765	0.181217	0.0863042	0.24309	0.114168	0.132283	0.0613213	0.0619293	0.13984	0.189191	0.252876	0.266363	0.0908426	0.313655	0.11785	0.149506	0.236835	0.147521	0.0775894	-0.0152441	0.232964	0.220346	0.0665168	0.153522	0.190765	0.14789
0.79	0.175033	0.000701337	0.300428		0.83	0.193565	0.161219	0.125645	0.29997	0.171389	0.17955	0.0877393	0.244915	0.105777	0.128581	0.0530453	0.0594761	0.137575	0.189315	0.262018	0.276306	0.0852913	0.306609	0.116933	0.151772	0.236689	0.153537	0.085781	-0.00760177	0.233969	0.224761	0.0684393	0.15316	0.193733	0.148187
0.8	0.174834	0.000430529	0.282673		0.84	0.189638	0.165344	0.133404	0.299791	0.160276	0.177552	0.0892254	0.246771	0.0997333	0.121402	0.0422008	0.0583322	0.135431	0.189679	0.272269	0.282284	0.0800266	0.301664	0.116547	0.153727	0.233391	0.156628	0.0837307	-0.00283026	0.238204	0.228096	0.0734667	0.151099	0.190209	0.148795
0.81	0.175271	0.00038819	0.26319		0.85	0.183465	0.169948	0.140341	0.290965	0.152192	0.175601	0.0905361	0.248603	0.0977383	0.1197	0.0439945	0.0558547	0.143141	0.187361	0.282582	0.285546	0.0764859	0.301724	0.116526	0.155344	0.228636	0.156169	0.0793408	0.00947704	0.244809	0.231409	0.0721506	0.14897	0.191723	0.150057
0.82	0.175543	0.000291999	0.233593		0.86	0.177504	0.171764	0.150694	0.287671	0.144236	0.172815	0.0916182	0.251691	0.0841802	0.115878	0.0463157	0.0553606	0.144954	0.186554	0.291827	0.295453	0.0743733	0.298854	0.11629	0.156642	0.224309	0.154454	0.0758098	0.0121572	0.254042	0.234592	0.0735113	0.145246	0.188583	0.153649
0.83	0.176823	0.000598685	0.200719		0.87	0.17561	0.173597	0.16012	0.285405	0.136451	0.17259	0.0921646	0.253793	0.0746112	0.113301	0.0422054	0.0558005	0.148978	0.186936	0.30148	0.311065	0.0721264	0.296776	0.11446	0.158242	0.217428	0.158446	0.0732258	0.0191929	0.266519	0.237579	0.0748017	0.141987	0.188036	0.154965
0.84	0.177395	0.000580205	0.160068		0.88	0.17034	0.176474	0.166933	0.286339	0.129613	0.168472	0.0924279	0.257954	0.0691192	0.1118	0.0529754	0.0525766	0.149691	0.18495	0.30943	0.316509	0.0692067	0.297982	0.114782	0.158973	0.213786	0.157021	0.064821	0.0246064	0.275603	0.239458	0.0730804	0.138683	0.187601	0.155072
0.85	0.177603	0.000916193	0.122977		0.89	0.166115	0.177086	0.173102	0.277134	0.124215	0.164734	0.0926644	0.261347	0.0540547	0.116409	0.0566576	0.0505438	0.151146	0.1835	0.317813	0.328257	0.0679208	0.295837	0.112073	0.15988	0.211878	0.153392	0.0661734	0.0217649	0.282983	0.240703	0.0705313	0.135808	0.189273	0.158121
0.86	0.177693	0.00149434	0.0901666		0.9	0.163964	0.181456	0.184728	0.278438	0.123149	0.161643	0.092509	0.264945	0.0378995	0.115543	0.0549632	0.0476133	0.149878	0.181708	0.325315	0.333035	0.0641905	0.293335	0.112914	0.160227	0.206982	0.146978	0.0718973	0.0215899	0.287705	0.24143	0.0703395	0.134156	0.187316	0.156548
0.87	0.177828	0.00195397	0.077002		0.91	0.159515	0.19345	0.192752	0.2731	0.121259	0.160442	0.0921512	0.266458	0.036097	0.116092	0.0535078	0.0414779	0.147468	0.177747	0.333285	0.33766	0.0635198	0.290507	0.11317	0.161262	0.203079	0.146922	0.0729659	0.0233897	0.288496	0.242104	0.0668443	0.131323	0.189463	0.154185
0.88	0.176218	0.00185836	0.0780068		0.92	0.153633	0.201519	0.201332	0.265046	0.121631	0.158229	0.0923114	0.268432	0.0289915	0.116485	0.0464796	0.0362029	0.141336	0.175613	0.340368	0.332235	0.0604168	0.283403	0.111173	0.162732	0.204156	0.142261	0.0750222	0.0164854	0.28333	0.241782	0.0653844	0.128227	0.191916	0.149454
0.89	0.175293	0.00216253	0.0956552		0.93	0.149941	0.205374	0.207367	0.265647	0.116674	0.158256	0.0912572	0.2683	0.0238059	0.115787	0.0415656	0.0299822	0.139002	0.174502	0.348277	0.33173	0.0635636	0.27338	0.107447	0.163787	0.203942	0.141834	0.087125	0.00957923	0.277331	0.240043	0.0647234	0.12609	0.191749	0.144901
0.9	0.175131	0.00208381	0.121097		0.94	0.143903	0.215963	0.21715	0.268857	0.11644	0.159026	0.0906537	0.269848	0.0205939	0.113041	0.0413052	0.0230863	0.139389	0.173689	0.354779	0.331532	0.0659874	0.265105	0.107288	0.165158	0.20451	0.135005	0.0927211	0.0127742	0.270097	0.23814	0.0605229	0.122462	0.193307	0.141106
0.91	0.174731	0.0018799	0.160342		0.95	0.137713	0.22214	0.221496	0.268025	0.112029	0.157988	0.0921183	0.270037	0.0203997	0.111282	0.0410712	0.0178687	0.134537	0.174002	0.360334	0.334068	0.0685439	0.256338	0.103754	0.165976	0.209939	0.131429	0.0993764	0.0184972	0.265124	0.235303	0.0581112	0.119293	0.193694	0.138625
0.92	0.174126	0.00182998	0.204336		0.96	0.133375	0.224902	0.229648	0.268397	0.113031	0.156464	0.0926047	0.270906	0.0177038	0.107756	0.0358777	0.0151306	0.135309	0.175611	0.362485	0.332998	0.0681848	0.251606	0.10153	0.166002	0.213121	0.120269	0.10853	0.02311	0.259489	0.231561	0.0571879	0.117997	0.190917	0.137179
0.93	0.174612	0.00218498	0.254964		0.97	0.129999	0.23353	0.233946	0.27341	0.109078	0.15489	0.0934118	0.271553	0.0213436	0.106199	0.0417498	0.0136096	0.134329	0.173799	0.363031	0.3328	0.0702377	0.248052	0.101413	0.165034	0.219603	0.112901	0.117664	0.0363732	0.256978	0.227065	0.0561199	0.116029	0.18567	0.136758
0.94	0.174136	0.0024708	0.308897		0.98	0.124396	0.243449	0.241291	0.271269	0.110996	0.152963	0.0956044	0.272552	0.0174166	0.101189	0.0459404	0.0150646	0.136505	0.172897	0.361846	0.3295	0.0713954	0.243863	0.100012	0.163455	0.223234	0.107028	0.115404	0.0471497	0.247827	0.222366	0.0544738	0.114476	0.180978	0.141345
0.95	0.172871	0.00198986	0.355203		0.99	0.121596	0.245013	0.246952	0.268432	0.106892	0.148552	0.0983067	0.27243	0.0155114	0.0977309	0.0475909	0.0158531	0.137226	0.171382	0.359661	0.327975	0.0746306	0.238546	0.0982107	0.160469	0.229022	0.0996169	0.11418	0.0520831	0.243228	0.216313	0.0553629	0.114138	0.171798	0.142321
0.96	0.170978	0.00228041	0.384861		1	0.118645	0.248559	0.249153	0.262532	0.10955	0.145447	0.0981757	0.273288	0.0136222	0.095815	0.0542905	0.0161521	0.140562	0.169793	0.355503	0.319904	0.0816789	0.22832	0.0984195	0.157093	0.235137	0.096038	0.109208	0.0480595	0.232913	0.210984	0.0562725	0.113866	0.162971	0.140764
0.97	0.168564	0.00234416	0.388362			0.118325	0.248104	0.249749	0.255722	0.10793	0.144139	0.0989288	0.271749	0.0109028	0.0913601	0.0579634	0.0169715	0.138967	0.166972	0.35236	0.312137	0.0890736	0.219092	0.0969871	0.152517	0.241243	0.0927014	0.101455	0.0480405	0.224207	0.205086	0.0577873	0.112136	0.156188	0.139232
0.98	0.165169	0.00209716	0.364821			0.117177	0.246592	0.251579	0.248235	0.111044	0.141551	0.098079	0.268149	0.00314664	0.0832982	0.0560991	0.0190269	0.140143	0.166625	0.348724	0.305947	0.0922485	0.207907	0.0963681	0.147581	0.241021	0.0818515	0.0909772	0.0442967	0.216248	0.198891	0.0581672	0.111687	0.150087	0.136584
0.99	0.162239	0.00174116	0.311457			0.117316	0.243339	0.247152	0.240376	0.113422	0.139123	0.0952975	0.26455	0.00485765	0.0828081	0.0565296	0.0227118	0.137545	0.164947	0.343146	0.299988	0.0952708	0.19841	0.100733	0.142705	0.241559	0.0675819	0.0832683	0.0390422	0.215867	0.192128	0.0599326	0.110931	0.146438	0.132837
1	0.15989	0.00195489	0.247707			0.117956	0.242697	0.239727	0.236175	0.119011	0.137477	0.0924196	0.260566	0.010611	0.0811544	0.064572	0.0292777	0.134197	0.165817	0.337797	0.285386	0.0997262	0.192283	0.102571	0.137098	0.237678	0.0663974	0.0734875	0.0402315	0.210206	0.187277	0.0618032	0.110754	0.14465	0.128257
1.01	0.157254	0.00197065	0.181442			0.121397	0.241482	0.23897	0.231516	0.122902	0.135809	0.0888785	0.253775	0.0101139	0.0808605	0.0638123	0.0350648	0.124066	0.164181	0.332239	0.278366	0.106564	0.185613	0.103761	0.132346	0.23288	0.0566247	0.0698407	0.0400977	0.207151	0.181278	0.0633028	0.109582	0.14136	0.124045
1.02	0.154549	0.00170537	0.128071			0.121389	0.236826	0.232538	0.228761	0.122531	0.132033	0.085041	0.248698	0.00925975	0.0809835	0.0714213	0.0417331	0.121568	0.162578	0.324585	0.268725	0.110673	0.178204	0.106999	0.127993	0.227295	0.0498769	0.0648887	0.048991	0.200837	0.176949	0.0617038	0.110418	0.136083	0.123399
1.03	0.15264	0.00193299	0.0869308			0.121427	0.233268	0.226292	0.213102	0.125965	0.13032	0.0821986	0.243285	0.0151533	0.086223	0.0828784	0.0476726	0.118099	0.16091	0.317792	0.258959	0.122887	0.178319	0.110674	0.122594	0.222168	0.0506797	0.0565875	0.057518	0.189476	0.174915	0.063357	0.111631	0.132267	0.121883
1.04	0.148922	0.00242175	0.0604112			0.121335	0.218575	0.217662	0.209028	0.116398	0.125301	0.0786765	0.239103	0.00827188	0.0764346	0.0863851	0.0541189	0.131207	0.154008	0.308738	0.248216	0.122656	0.174645	0.110786	0.118631	0.219642	0.0420707	0.0492098	0.080943	0.179564	0.171117	0.0587208	0.113162	0.117685	0.129065
1.05	0.14819	0.00408815	0.0351273			0.120595	0.226862	0.219486	0.154099	0.138787	0.12826	0.0785792	0.226703	0.019845	0.0920827	0.097759	0.0570817	0.115368	0.157333	0.306435	0.246967	0.147672	0.179968	0.117963	0.10995	0.214776	0.0471006	0.0314411	0.0797076	0.158921	0.176123	0.0651473	0.113729	0.129631	0.117733
1.05	0.12355	0.00112793	-0.135283
1.04	0.123168	-0.000586293	-0.103086
1.03	0.125927	-0.000114209	-0.0429383
1.02	0.126316	-0.000484135	0.0117664
1.01	0.127938	-9.66931e-05	0.0666933
1	0.129928	1.68153e-06	0.11749
0.99	0.131082	-6.46924e-05	0.157329
0.98	0.133453	0.000354444	0.184854
0.97	0.136638	0.000557898	0.190089
0.96	0.138536	0.00033613	0.178988
0.95	0.139864	0.000175942	0.153743
0.94	0.140923	0.000490642	0.117976
0.93	0.141159	0.000410434	0.0788356
0.92	0.140467	-7.78984e-05	0.0409484
0.91	0.14121	-1.71381e-05	0.0049161
0.9	0.141765	0.000178589	-0.0297464
0.89	0.142238	0.000279831	-0.0511058
0.88	0.143488	-8.162e-05	-0.0632746
0.87	0.145485	2.16662e-05	-0.0583056
0.86	0.1458	-0.000330362	-0.0411288
0.85	0.146471	-0.000978105	-0.0128948
0.84	0.147024	-0.00131063	0.0150741
0.83	0.147037	-0.00135109	0.0454895
0.82	0.146526	-0.00184004	0.0719044
0.81	0.146755	-0.00174774	0.0983305
0.8	0.146238	-0.00170451	0.117616
0.79	0.146791	-0.0016484	0.133729
0.78	0.146672	-0.00120433	0.147294
0.77	0.14662	-0.000781581	0.159653
0.76	0.146505	-0.00091526	0.173322
0.75	0.146196	-0.000579756	0.201118
0.74	0.145546	-0.000369569	0.230983
0.73	0.144896	-0.000951042	0.25926
0.72	0.145271	-0.00121995	0.289415
0.71	0.145009	-0.00112912	0.315128
0.7	0.145131	-0.00123289	0.322377
0.69	0.14523	-0.00151971	0.323684
0.68	0.145997	-0.00144691	0.318325
0.67	0.145892	-0.00141877	0.308766
0.66	0.145893	-0.00177957	0.302198
0.65	0.14608	-0.00146984	0.312562
0.64	0.146669	-0.00180091	0.324153
0.63	0.146019	-0.0017911	0.340614
0.62	0.145018	-0.00149412	0.354696
0.61	0.143056	-0.00137451	0.370061
0.6	0.14119	-0.00175411	0.377251
0.59	0.137897	-0.00187245	0.386328
0.58	0.134821	-0.00218385	0.390263
0.57	0.131761	-0.00221876	0.397277
0.56	0.129512	-0.00252804	0.397041
0.55	0.126901	-0.00241071	0.392068
0.54	0.123681	-0.00157538	0.382406
0.53	0.121108	-0.00143041	0.372341
0.52	0.118824	-0.00177615	0.358316
0.51	0.116087	-0.00158302	0.347969
0.5	0.112969	-0.00147981	0.345013
0.49	0.109636	-0.00198021	0.34442
0.48	0.105481	-0.00188826	0.337418
0.47	0.101277	-0.00133614	0.329001
0.46	0.0968358	-0.000931941	0.31942
0.45	0.0914304	-0.00139848	0.307233
0.44	0.086145	-0.00150165	0.292769
0.43	0.0816394	-0.000785621	0.290618
0.42	0.0762775	-0.00123072	0.299339
0.41	0.0708785	-0.00142329	0.321046
0.4	0.0659159	-0.00086243	0.356043
0.39	0.0617471	-0.000854355	0.41057
0.38	0.0565731	-0.00140521	0.469487
0.37	0.0530183	-0.000985493	0.532022
0.36	0.050045	-0.000682015	0.595584
0.35	0.0476448	-0.00054579	0.663219
0.34	0.0465109	0.000146553	0.735066
0.33	0.0463782	0.000612904	0.805931
0.32	0.0462029	0.000857436	0.87344
0.31	0.0461414	0.000883043	0.930858
0.3	0.048099	0.000753457	0.96658
0.29	0.0496951	0.000542424	0.965006
0.28	0.053262	0.000593119	0.933052
0.27	0.0584314	0.000948503	0.864429
0.26	0.0645766	0.00118539	0.759403
0.25	0.0694135	0.00137468	0.627936
0.24	0.0759672	0.00114571	0.486192
0.23	0.0808953	0.000691677	0.326512
0.22	0.084338	-0.000742248	0.151587
0.21	0.0884156	-0.00139386	-0.0315973
0.2	0.0932298	-0.00231242	-0.229084
0.19	0.0968075	-0.00269523	-0.451716
0.18	0.101189	-0.0032395	-0.692675
0.17	0.105478	-0.00311681	-0.959506
0.16	0.108752	-0.0032065	-1.2563
0.15	0.111212	-0.00345281	-1.59121
0.14	0.113993	-0.00382709	-1.9613
0.13	0.114905	-0.00432487	-2.37084
0.12	0.115754	-0.00422385	-2.78974
0.11	0.116565	-0.00468442	-3.18614
0.1	0.116971	-0.00387371	-3.50712
0.09	0.116366	-0.00395823	-3.70786
0.08	0.11536	-0.00372391	-3.74341
0.07	0.114553	-0.0043275	-3.59242
0.06	0.113936	-0.00454152	-3.24544
0.05	0.112924	-0.00530055	-2.75169
0.04	0.112696	-0.00513466	-2.16998
0.03	0.114081	-0.00440726	-1.5623
0.02	0.115005	-0.00356616	-1.01431
0.01	0.11564	-0.00233369	-0.606715
0	0.117797	-0.00120195	-0.322852
-0.01	0.119647	-0.000745471	-0.135797
-0.02	0.120644	-0.000577131	-0.0410871
-0.03	0.120925	-0.000346163	-0.0113738
-0.04	0.121424	-0.000725485	-0.000968911
-0.05	0.121551	-0.000433717	-0.00920208
-0.06	0.121354	0.000465709	-0.0284733
-0.07	0.121413	0.000399107	-0.0514728
-0.08	0.122245	0.000786111	-0.0714995
-0.09	0.121993	0.00107871	-0.0899763
-0.1	0.121723	0.000451623	-0.0992661
-0.11	0.122003	1.86309e-05	-0.106314
-0.12	0.121831	0.000225788	-0.107589
-0.13	0.121548	-0.000258963	-0.10039
-0.14	0.121941	-0.000248279	-0.0946002
-0.15	0.1225	0.000228653	-0.0938951
-0.16	0.121688	4.11073e-05	-0.0965556
-0.17	0.121175	8.40845e-05	-0.102661
-0.18	0.12011	0.00029927	-0.114841
-0.19	0.119216	9.60325e-05	-0.109446
-0.2	0.117499	-0.000254455	-0.0905856
-0.21	0.116178	-6.8218e-06	-0.0662535
-0.22	0.114942	9.77662e-05	-0.0394122
-0.23	0.114072	-0.000142993	-0.0170724
-0.24	0.113301	-0.000208494	-0.0138746
-0.25	0.113627	-0.000142816	-0.0211725
-0.26	0.113795	-0.000255989	-0.0256901
-0.27	0.114811	-0.000340465	-0.0275884
-0.28	0.115273	-0.000263342	-0.0268031
-0.29	0.115703	-9.44426e-05	-0.0288427
-0.3	0.115457	0.000167017	-0.0365926
-0.31	0.1162	6.79393e-05	-0.0527356
-0.32	0.11566	0.000333065	-0.0679822
-0.33	0.116529	0.000466562	-0.0881016
-0.34	0.117366	0.000567386	-0.105376
-0.35	0.117357	0.000360203	-0.116211
-0.36	0.11685	0.000408279	-0.120976
-0.37	0.117187	0.000290426	-0.121143
-0.38	0.11738	0.000624713	-0.110396
-0.39	0.116986	0.000696493	-0.0882145
-0.4	0.117844	0.000767212	-0.0564955
-0.41	0.118462	0.000364583	-0.0216721
-0.42	0.118653	0.000165013	0.00644141
-0.43	0.118725	-0.000334861	0.0236985
-0.44	0.118785	-0.000393704	0.0284434
-0.45	0.118124	-0.000415234	0.020669
-0.46	0.118916	-0.000161212	0.00396861
-0.47	0.119823	2.76906e-05	-0.0169419
-0.48	0.119649	0.000262055	-0.0390243
-0.49	0.119663	0.000303679	-0.0611367
-0.5	0.119059	1.8017e-05	-0.078122
-0.51	0.118412	-9.64708e-05	-0.0957466
-0.52	0.117973	-0.000179426	-0.111506
-0.53	0.117924	-0.000541807	-0.123972
-0.54	0.118274	-0.00106731	-0.126534
-0.55	0.120053	-0.000739991	-0.12039
-0.56	0.121153	-0.000318216	-0.0977573
-0.57	0.121567	4.6216e-05	-0.0688394
-0.58	0.121857	0.000312021	-0.0392318
-0.59	0.122078	0.000671689	-0.015241
-0.6	0.121988	0.00068966	-0.00224198
-0.61	0.12182	0.000345621	-0.000554957
-0.62	0.121419	-0.000155343	-0.0101973
-0.63	0.121937	9.76859e-05	-0.0266892
-0.64	0.123072	1.56427e-05	-0.0506166
-0.65	0.124301	0.000176859	-0.0749092
-0.66	0.125029	-1.85222e-05	-0.0954295
-0.67	0.126766	-0.000321606	-0.10488
-0.68	0.128233	-0.000656134	-0.107416
-0.69	0.127625	-0.000375743	-0.0918953
-0.7	0.127641	-0.000211673	-0.0688474
-0.71	0.127691	-8.66355e-05	-0.0436704
-0.72	0.127694	0.000583298	-0.0205483
-0.73	0.127168	0.000604877	0.00246818
-0.74	0.126882	0.000539326	0.0153098
-0.75	0.12578	0.000602105	0.0253997
-0.76	0.125257	0.000927798	0.0268493
-0.77	0.123736	0.000505584	0.015551
-0.78	0.121967	0.000140285	-0.00240667
-0.79	0.12163	-3.79422e-05	-0.0228266
-0.8	0.121281	-0.00025663	-0.0489604
-0.81	0.120079	-6.42471e-05	-0.0687721
-0.82	0.119226	0.000516124	-0.0787648
-0.83	0.118283	0.00104157	-0.0824936
-0.84	0.116594	0.00119696	-0.0798782
-0.85	0.115376	0.00113174	-0.0659624
-0.86	0.114349	0.000817576	-0.0470622
-0.87	0.11376	0.000477501	-0.0272075
-0.88	0.112348	0.000243875	-0.00467984
-0.89	0.111778	0.00068154	0.0176461
-0.9	0.110633	0.000600087	0.0353811
-0.91	0.110111	0.000647575	0.0438724
-0.92	0.109219	0.000451278	0.0450101
-0.93	0.109605	0.000634759	0.0358363
-0.94	0.109917	0.000213682	0.01749
-0.95	0.109437	0.000117214	-0.00477568
-0.96	0.110138	-0.000143903	-0.0286961
-0.97	0.109597	0.000187034	-0.0516977
-0.98	0.109311	-8.35994e-05	-0.0707767
-0.99	0.108796	-0.000607189	-0.0806914
-1	0.109627	-0.000568554	-0.079565
-1.01	0.108608	-0.000379099	-0.0726221
-1.02	0.109338	-0.00033895	-0.0575241
-1.03	0.108709	-0.000426202	-0.0459538
-1.04	0.109883	-0.000116326	-0.0205514

## Sheet: S8D
	Aldh1a1
	Reward	Air puff
Mean	0.0340094	-0.011908
Rec #1	0.0818	0.0673394
2	0.106857	0.0442861
3	0.148069	0.0814936
4	0.179231	0.100645
5	0.151359	0.0731489
6	0.02268	-0.0382533
7	0.112481	0.0472081
8	0.0398298	-0.0580712
9	0.0257042	-0.0335789
10	0.108375	0.0286239
11	0.0175943	-0.00977742
12	0.030373	-0.00227197
13	-0.0281234	-0.0619719
14	-0.0173594	-0.0640364
15	-0.0230826	-0.0382141
16	-0.0404967	-0.065643
17	-0.0209828	-0.0294847
18	-0.0510511	-0.0784519
19	-0.0367771	-0.0203867
20	-0.0414518	-0.0660629
21	-0.0243779	-0.0147796
22	0.0277638	-0.0395147
23	-0.0492791	-0.0594061
24	0.0555959	-0.0143752
25	0.0743395	-0.0916709
26	0.0381404	-0.0361931
27	0.0478177	-0.0366491
28	0.0543161	-0.0106564
29	0.0186187	0.0466042
30	0.0123183	0.0228613

## Sheet: S8E
	Triggered average on REWARD AT REST across recordings														Heatmaps
X	Vglut2			Calb1			Anxa1			DAT				X	Vglut2 - heatmap								Calb1 - heatmap										Anxa1 - heatmap
Time	470	405	Acc	470	405	Acc	470	405	Acc	470	405	Acc		Time
(s)	nΔF/F	nΔF/F	m/s2	nΔF/F	nΔF/F	m/s2	nΔF/F	nΔF/F	m/s2	nΔF/F	nΔF/F	m/s2		(s)
-1.04	0.0550122	0.000668051	0.0643562	0.0436778	0.00201158	0.0683388	0.138235	-0.00045901	0.0135745	0.130489	-0.000238641	0.0292347		-1	0.0196438	0.0235171	0.0425308	0.0535951	0.0267996	0.0250016	0.0838836	0.114456	0.0530822	0.0774425	0.0100205	0.0035185	0.0149908	0.0164618	0.0657361	0.0126782	0.0424633	0.0728738	0.134697	0.197113	0.104009	0.123781	0.111786	0.137429	0.184053	0.161398	0.176204	0.0942886	0.033411	0.0691078	0.0715378	0.0133504	0.169161	0.134381	0.0310551
-1.03	0.0502296	0.00100462	0.0819547	0.0452863	0.00300129	0.108977	0.13587	0.000834518	0.00777209	0.130324	0.00191921	0.0333822		-0.99	0.0114176	0.027478	0.0423413	0.0567922	0.0164029	0.0487325	0.0816171	0.0779893	0.0624032	0.0590841	0.02666	0.0224553	0.000859848	0.0381078	0.0447931	0.0361701	0.0446349	0.0692585	0.120873	0.202229	0.088029	0.121535	0.139887	0.141521	0.186804	0.163651	0.177384	0.094886	0.0372214	0.0676009	0.0716228	0.0671677	0.140282	0.128223	0.0274822
-1.02	0.0512194	0.00160753	0.0895506	0.0451192	0.00318455	0.0862971	0.137485	0.00178252	0.00136725	0.129888	0.000474076	0.0411878		-0.98	0.0135102	0.0252351	0.0374306	0.060976	0.0274622	0.0347213	0.0822499	0.0873681	0.0637296	0.0608202	0.0271842	0.00658565	0.013138	0.0348474	0.053484	0.0160178	0.0537723	0.0675699	0.140286	0.19498	0.0939169	0.125904	0.119442	0.149743	0.191164	0.160022	0.162102	0.0925556	0.0369362	0.061979	0.0684745	0.0653795	0.164057	0.12771	0.026369
-1.01	0.0516112	0.00135274	0.1063	0.0441675	0.00305605	0.0829559	0.137846	0.00217381	-0.00260926	0.129683	0.000794862	0.0455713		-0.97	0.0133468	0.0245738	0.0377627	0.0628245	0.0260418	0.0396925	0.0778063	0.090089	0.0654494	0.0577458	0.0254843	0.00409827	0.00858724	0.038887	0.0505148	0.01798	0.0541616	0.0642368	0.144367	0.190903	0.0888942	0.126086	0.119742	0.151091	0.195482	0.160657	0.154072	0.0911651	0.039689	0.0630914	0.065425	0.0984511	0.164841	0.125286	0.0253589
-1	0.0527574	0.000953073	0.124527	0.043132	0.00253434	0.0722764	0.138849	0.00228359	-0.00844822	0.130251	0.000649615	0.0478322		-0.96	0.0154882	0.0237069	0.0383133	0.0648007	0.0274643	0.0396032	0.0791277	0.0921655	0.0650912	0.0574318	0.0203748	-0.00287763	0.0107508	0.0374823	0.0520466	0.0146673	0.0568719	0.0613496	0.152066	0.184973	0.0869883	0.125849	0.121441	0.153442	0.198182	0.166741	0.144336	0.0892524	0.0428311	0.063159	0.065913	0.125401	0.174318	0.124256	0.0236698
-0.99	0.0523605	0.000600524	0.151788	0.0428105	0.00201406	0.0522586	0.139043	0.0020938	-0.0156072	0.130864	0.000734426	0.0463431		-0.95	0.017323	0.0234834	0.0392652	0.0679531	0.0272126	0.0429629	0.0739143	0.0880728	0.0658541	0.0557306	0.0182936	-0.00234818	0.0119823	0.0381128	0.0502699	0.0204927	0.0537155	0.060509	0.149681	0.17908	0.0892911	0.126731	0.118199	0.147245	0.198356	0.182085	0.140505	0.0887718	0.0473789	0.0631241	0.0661361	0.146523	0.17572	0.124037	0.0225683
-0.98	0.0529676	0.00140729	0.178012	0.0412466	0.00239438	0.0449386	0.138064	0.00219878	-0.0253778	0.131287	0.000756613	0.0410573		-0.94	0.0199822	0.023625	0.0449364	0.0682527	0.0252411	0.0391993	0.0700441	0.0930997	0.0658551	0.0518061	0.0121919	-0.00490519	0.00992125	0.0359507	0.0504867	0.0263014	0.0518627	0.057102	0.149206	0.175308	0.0832918	0.124999	0.12832	0.146686	0.198301	0.176552	0.138476	0.0873408	0.0518369	0.0653645	0.070787	0.158928	0.175546	0.125522	0.0203436
-0.97	0.0532875	0.00167311	0.203042	0.041049	0.00291966	0.0305333	0.137431	0.00201795	-0.0355286	0.13196	0.000678723	0.0312937		-0.93	0.021744	0.0233686	0.0453407	0.0687442	0.0249465	0.0430211	0.0693944	0.0915023	0.0670736	0.0527668	0.00681588	-0.00709485	0.0116588	0.0329392	0.050596	0.0361375	0.04881	0.0538622	0.146958	0.16786	0.079269	0.123649	0.13337	0.149693	0.199577	0.17522	0.135177	0.0863401	0.05536	0.0668176	0.0724241	0.182026	0.175509	0.124213	0.0184058
-0.96	0.0500719	0.00221873	0.215605	0.0408896	0.00388662	0.0236871	0.136318	0.00231133	-0.0455416	0.132499	0.000636581	0.0216265		-0.92	0.0194463	0.0238613	0.0435074	0.0697108	0.0262312	0.0369512	0.0667274	0.0795636	0.0672021	0.0471035	0.00515889	-0.0116013	0.01643	0.0331201	0.0492237	0.0458797	0.0499878	0.0490039	0.142547	0.165391	0.0841813	0.123758	0.139823	0.15119	0.198659	0.171227	0.131919	0.0864288	0.0590935	0.0633694	0.0791085	0.178767	0.170923	0.123847	0.0162045
-0.95	0.0499114	0.0033417	0.207248	0.0427226	0.00441012	0.001252	0.134806	0.00258392	-0.0532915	0.132575	0.000350017	0.0105885		-0.91	0.0182771	0.0238423	0.0444641	0.0715141	0.0276144	0.0357579	0.0611494	0.0817721	0.0683198	0.0459683	0.0043401	-0.0115326	0.0163611	0.0393634	0.0502859	0.0576193	0.0513831	0.0453233	0.142281	0.156788	0.0829011	0.123653	0.141583	0.149362	0.198786	0.168501	0.134235	0.0875105	0.0629711	0.0593075	0.0791103	0.176218	0.166539	0.12441	0.0156553
-0.94	0.0493363	0.00270877	0.176078	0.0415833	0.00562102	-0.0100934	0.132767	0.00243139	-0.0574019	0.132873	0.000515519	-0.000579593		-0.9	0.0164189	0.0219473	0.0417348	0.0716548	0.0241224	0.0336487	0.058169	0.0885066	0.0701592	0.0458521	0.00529322	-0.0098535	0.0110914	0.0354641	0.0476433	0.0598133	0.0519084	0.0381715	0.144493	0.152126	0.0810729	0.121302	0.144185	0.153882	0.19814	0.16154	0.13494	0.0885758	0.0651805	0.055907	0.0832702	0.166207	0.166815	0.123853	0.0144383
-0.93	0.0466024	0.00207522	0.13148	0.0407447	0.00465999	-0.0319716	0.132201	0.00168602	-0.0576254	0.133751	0.000948585	-0.0107519		-0.89	0.0169863	0.0223532	0.03653	0.0721998	0.0225564	0.0359701	0.0550039	0.076836	0.0659463	0.046845	-0.000536816	-0.0135769	0.0100417	0.0342123	0.0438852	0.0680114	0.0523255	0.0354683	0.139797	0.147295	0.0806785	0.12137	0.141408	0.150239	0.198556	0.162365	0.139657	0.091004	0.0681583	0.0563532	0.0864512	0.172554	0.168629	0.122276	0.0144998
-0.92	0.0437273	0.000907643	0.0794203	0.0401718	0.00455208	-0.0538509	0.131694	0.00161585	-0.0545173	0.134148	0.00102365	-0.0149321		-0.88	0.0207707	0.0236124	0.0330011	0.0717135	0.0231784	0.0357145	0.0541354	0.0592565	0.0639097	0.045467	-0.00467942	-0.0153969	0.00928162	0.0345168	0.0423907	0.0701963	0.0555248	0.0328522	0.141993	0.138072	0.0802521	0.122951	0.144187	0.149391	0.19767	0.167143	0.14676	0.0928378	0.0702737	0.0540948	0.08859	0.177899	0.167597	0.124215	0.0133981
-0.91	0.0439726	0.000732957	0.0257887	0.0402124	0.00356209	-0.0848158	0.130715	0.0014261	-0.0470285	0.134924	0.00115937	-0.0200441		-0.87	0.0244841	0.0234846	0.0341037	0.0727857	0.0240711	0.0382017	0.0512088	0.0566337	0.0632216	0.0439036	-0.0014177	-0.00888842	0.00844798	0.0349617	0.039356	0.0678048	0.0568562	0.0350514	0.147882	0.130793	0.0799345	0.123561	0.149799	0.14637	0.195137	0.176117	0.154236	0.0951077	0.0754689	0.0510794	0.0912295	0.183901	0.174885	0.122361	0.0128804
-0.9	0.0416987	0.000890635	-0.0150567	0.0391198	0.00391304	-0.0966062	0.130905	0.00151315	-0.0374972	0.13575	0.00148186	-0.0219846		-0.86	0.0284154	0.0241623	0.0302874	0.0723683	0.0230642	0.033733	0.0490807	0.0475192	0.0625589	0.0451085	0.00110025	-0.0107069	0.00593343	0.0323591	0.033513	0.068905	0.0543005	0.0351322	0.14754	0.128695	0.0881087	0.125992	0.145329	0.15247	0.195107	0.171561	0.161478	0.0977406	0.0800637	0.0543992	0.0987881	0.183108	0.181639	0.120349	0.011706
-0.89	0.0413268	0.00173962	-0.0458725	0.0391715	0.00284219	-0.10734	0.130541	0.00129399	-0.0292406	0.136356	0.00168599	-0.0256483		-0.85	0.0294626	0.0244507	0.0338025	0.0742941	0.0245621	0.0329001	0.0489727	0.0375792	0.0650342	0.0431646	0.00115861	-0.0143437	0.00974333	0.0348425	0.0325461	0.0655588	0.0561162	0.0344275	0.152422	0.121494	0.0930711	0.12974	0.152661	0.146181	0.193343	0.163952	0.171493	0.0990718	0.0848035	0.054889	0.100651	0.193787	0.176021	0.117505	0.0117063
-0.88	0.0400463	0.00189473	-0.0680908	0.0407818	0.00221025	-0.100393	0.131058	0.0018267	-0.0205943	0.136948	0.00138948	-0.0284544		-0.84	0.0287902	0.0246932	0.0334133	0.0735169	0.027162	0.0245765	0.0450831	0.0387585	0.0680976	0.0445481	0.0110803	-0.00790343	0.0119527	0.0339536	0.0311356	0.0643852	0.0579799	0.0341149	0.15489	0.114203	0.100581	0.132311	0.151739	0.146486	0.1913	0.166391	0.175736	0.100354	0.0892002	0.057567	0.103749	0.200033	0.175336	0.11606	0.0111106
-0.87	0.0416894	0.00296838	-0.0843385	0.0402308	0.00207421	-0.0837049	0.130579	0.00181126	-0.014079	0.137564	0.00138321	-0.0335988		-0.83	0.028103	0.0242185	0.0353338	0.0740051	0.0283332	0.0202846	0.0416278	0.0547337	0.0657942	0.047038	0.0168775	-0.00343114	0.0129024	0.031745	0.0226997	0.0631617	0.0581783	0.0324297	0.149676	0.113297	0.108152	0.131233	0.150391	0.139597	0.190403	0.161636	0.182398	0.101083	0.0947207	0.0605441	0.10928	0.198118	0.175237	0.114062	0.0104886
-0.86	0.0430466	0.00310245	-0.0857329	0.0406049	0.00249102	-0.0672497	0.129912	0.00145458	-0.012566	0.138021	0.000868617	-0.0367391		-0.82	0.0275407	0.0231613	0.0329079	0.0736503	0.0299857	0.0190361	0.0427401	0.0655461	0.0662731	0.0496318	0.0223356	-0.00336516	0.0173079	0.0300003	0.0210245	0.0641408	0.055778	0.0292232	0.141315	0.107179	0.108502	0.13153	0.144358	0.137489	0.187403	0.160086	0.191446	0.101413	0.0969935	0.0651307	0.114625	0.202627	0.167361	0.116608	0.0108152
-0.85	0.0426124	0.00297492	-0.0823622	0.0399226	0.00283351	-0.0705319	0.128555	0.00146417	-0.0111431	0.138463	0.000535191	-0.0403702		-0.81	0.0246985	0.0224685	0.031157	0.0739974	0.0308458	0.0182456	0.0389179	0.0690016	0.0676681	0.049322	0.0253919	0.00411164	0.0213488	0.0214928	0.0192543	0.0568243	0.0561315	0.0286215	0.138488	0.105485	0.10762	0.130064	0.140021	0.130597	0.181631	0.162014	0.194504	0.100339	0.097965	0.0682537	0.115509	0.209672	0.15582	0.117467	0.0102647
-0.84	0.0414232	0.00300238	-0.0682345	0.0398975	0.00300819	-0.0691779	0.128685	0.000937972	-0.0100745	0.139373	0.000501717	-0.0386403		-0.8	0.0238955	0.0248729	0.0274145	0.0752843	0.0309728	0.0165743	0.0377172	0.0636932	0.0649752	0.0486259	0.0320403	0.00667641	0.0216656	0.0183754	0.0187072	0.0532998	0.0578185	0.030368	0.136909	0.103162	0.104915	0.127966	0.132714	0.131312	0.176397	0.167061	0.195497	0.100459	0.10007	0.0759161	0.120923	0.211326	0.156482	0.118531	0.0098341
-0.83	0.0428884	0.00280458	-0.0569748	0.0389584	0.00446987	-0.0787307	0.128703	0.000897286	-0.0132985	0.139982	0.00068448	-0.0352514		-0.79	0.026129	0.0249243	0.02669	0.0773225	0.0295742	0.0215357	0.0400203	0.0656924	0.068115	0.0438342	0.0258079	0.00447118	0.0257375	0.0128711	0.0163777	0.049212	0.0617519	0.0315125	0.135352	0.104481	0.101551	0.125752	0.133375	0.136084	0.172447	0.166859	0.200898	0.099805	0.101996	0.081345	0.123119	0.208848	0.151898	0.118719	0.00966129
-0.82	0.0433665	0.00247423	-0.0437138	0.0393214	0.00478308	-0.0886682	0.128675	0.000526009	-0.01381	0.140678	0.000909641	-0.0300803		-0.78	0.0300514	0.0269063	0.023902	0.0800102	0.0297232	0.0242163	0.0404323	0.0612656	0.0700069	0.0392026	0.0182879	0.00329874	0.0322838	0.0136565	0.0215509	0.0453438	0.0644441	0.0345869	0.138337	0.0993543	0.103746	0.124349	0.12756	0.133294	0.167254	0.163328	0.196621	0.0987967	0.103956	0.0872315	0.125167	0.212697	0.146961	0.119167	0.0107984
-0.81	0.0422613	0.00278968	-0.0350503	0.0403993	0.00391985	-0.0964837	0.129867	0.000943407	-0.0120266	0.141349	0.00107977	-0.0242446		-0.77	0.0360679	0.0305723	0.0235318	0.0825754	0.0288601	0.0227945	0.042784	0.042235	0.0709538	0.0426021	0.0116583	0.00743238	0.0355639	0.014259	0.0221599	0.0401858	0.0694135	0.0372554	0.142701	0.100179	0.0992547	0.122117	0.126549	0.133587	0.164511	0.157878	0.196407	0.0965902	0.105186	0.0946548	0.128886	0.212023	0.147537	0.119254	0.0113353
-0.8	0.042965	0.00281409	-0.0322642	0.040924	0.00346856	-0.0854226	0.131015	0.000493705	-0.0105799	0.142324	0.00101767	-0.0175463		-0.76	0.0390817	0.0320107	0.0257163	0.085142	0.0289909	0.0237293	0.0436421	0.0361413	0.072266	0.0388674	0.00352442	0.00725534	0.0458489	0.0188408	0.021226	0.0357813	0.0694598	0.0408723	0.144011	0.0953682	0.0991998	0.118931	0.131819	0.133383	0.162073	0.154053	0.19021	0.0944114	0.107831	0.0966488	0.131844	0.214905	0.150048	0.119224	0.0128432
-0.79	0.0437237	0.0037187	-0.0348527	0.0414088	0.00274767	-0.0607999	0.131937	0.000899457	-0.00998516	0.142781	0.000704727	-0.0135476		-0.75	0.0458505	0.030211	0.0247131	0.0876556	0.0294674	0.0229487	0.044577	0.0330783	0.0725209	0.0403031	-0.00551069	0.0157598	0.0507674	0.0163679	0.0234908	0.0358277	0.0643074	0.0440828	0.143129	0.0935181	0.100113	0.112655	0.130396	0.13483	0.160557	0.158436	0.18479	0.092068	0.109152	0.0982882	0.135158	0.219123	0.148149	0.121391	0.014285
-0.78	0.0439557	0.00360701	-0.0271684	0.0415632	0.00245629	-0.0244396	0.132149	0.000656404	-0.00709156	0.142893	0.000268922	-0.0114031		-0.74	0.0499771	0.0312398	0.0238055	0.0893488	0.0311127	0.0198788	0.0423451	0.030985	0.0655336	0.0410089	-0.0094611	0.0230702	0.0559927	0.01922	0.0280139	0.0281686	0.0609766	0.0490637	0.146661	0.0855211	0.100218	0.108119	0.124317	0.131406	0.158958	0.15866	0.179931	0.0901352	0.108768	0.0961103	0.139951	0.216995	0.150617	0.121617	0.0160373
-0.77	0.043771	0.00294022	-0.0211056	0.0423942	0.00212385	0.00728992	0.133252	0.00107237	-0.00908207	0.143052	4.77986e-06	-0.00855576		-0.73	0.0521369	0.0308891	0.0222272	0.0914236	0.0318196	0.017947	0.0410101	0.0276773	0.065462	0.0429615	-0.0131131	0.022996	0.0648534	0.0194496	0.0264816	0.0240376	0.0567479	0.0551085	0.146344	0.0810316	0.0989667	0.104731	0.127683	0.131536	0.157633	0.159116	0.17759	0.0876253	0.107972	0.0978899	0.14273	0.217662	0.155217	0.122293	0.0181568
-0.76	0.0435918	0.0024716	-0.0182717	0.0434199	0.00307788	0.0267376	0.13349	0.000832723	-0.0101154	0.143789	0.00017033	-0.00673858		-0.72	0.0497728	0.0303163	0.0209831	0.0915706	0.0313171	0.0179608	0.0388304	0.0333106	0.0645958	0.0398122	-0.0155263	0.025556	0.0740808	0.0134594	0.0302639	0.0215603	0.0540654	0.0616749	0.14812	0.0758212	0.102448	0.0999265	0.125618	0.128907	0.157325	0.165794	0.169171	0.085506	0.107968	0.0965044	0.142071	0.221571	0.154334	0.119455	0.0213567
-0.75	0.0435935	0.00237955	-0.0111913	0.0449569	0.00208583	0.0290576	0.134027	0.000821622	-0.0125585	0.143652	0.000339456	-0.00362027		-0.71	0.0516682	0.0316584	0.0173977	0.093192	0.0275135	0.0178183	0.0392413	0.0337576	0.0596364	0.0454962	-0.00979849	0.0287782	0.078398	0.0102608	0.0315686	0.0194199	0.0542093	0.0669143	0.148205	0.0753593	0.100313	0.09517	0.120646	0.125428	0.157253	0.171771	0.167699	0.08324	0.107122	0.0959483	0.141834	0.222514	0.152352	0.118913	0.0259433
-0.74	0.0421464	0.00209253	-0.00780473	0.0468355	0.00338631	0.0259587	0.135501	0.00110609	-0.0121754	0.143842	0.000147497	-0.000530638		-0.7	0.0478567	0.0316934	0.0169624	0.0929549	0.0275991	0.0157123	0.0369309	0.0308335	0.0544612	0.048728	-0.00472423	0.0289926	0.0908882	0.012339	0.0244504	0.0178313	0.0562905	0.0702636	0.14363	0.0739368	0.100824	0.0918559	0.12362	0.118766	0.156502	0.173988	0.162188	0.079893	0.107357	0.0992809	0.138924	0.224915	0.155936	0.116902	0.0312692
-0.73	0.0418223	0.00164037	-0.0147359	0.0500813	0.00367641	0.00684891	0.135242	0.0011443	-0.0111492	0.144469	0.000213976	0.0031912		-0.69	0.0493504	0.0314221	0.0186271	0.0953308	0.0255069	0.0183143	0.0374746	0.0200957	0.0570632	0.0493596	-0.00205282	0.0303063	0.106746	0.0152639	0.0181989	0.0172981	0.0551555	0.0758542	0.137832	0.0739697	0.0982312	0.0875203	0.12533	0.114479	0.153477	0.170134	0.153224	0.0758499	0.107263	0.102857	0.135409	0.231213	0.153594	0.115453	0.0374665
-0.72	0.0406926	0.00186386	-0.0183457	0.0523608	0.00394162	-0.0164603	0.135554	0.00105011	-0.00477616	0.144697	1.52659e-05	0.00400277		-0.68	0.0463266	0.0301932	0.0195308	0.0960136	0.0249425	0.0195062	0.0397899	0.00892883	0.0530883	0.0527084	0.00843577	0.0371345	0.110912	0.0109849	0.0171224	0.0157315	0.0551006	0.0830259	0.137146	0.0713639	0.0971506	0.082561	0.119172	0.120678	0.148675	0.168639	0.145011	0.0732724	0.107318	0.102769	0.137228	0.230002	0.150185	0.11416	0.043919
-0.71	0.0403284	0.0012943	-0.014046	0.054675	0.00385975	-0.0373826	0.135678	0.00182812	-0.0011495	0.144307	-0.000112827	0.00368061		-0.67	0.0469567	0.030212	0.0197373	0.0984536	0.0215197	0.015718	0.042679	0.00382392	0.0482894	0.0554152	0.0143736	0.0380928	0.119132	0.0145338	0.0144222	0.0135868	0.0569086	0.0880126	0.130797	0.0665424	0.0942867	0.0779323	0.110431	0.126506	0.143818	0.166069	0.137735	0.0709766	0.105865	0.10683	0.134796	0.231375	0.153002	0.113274	0.0501077
-0.7	0.040923	0.00169113	-0.00589949	0.0568212	0.00509548	-0.0535526	0.134632	0.00246551	0.00475454	0.144287	1.22774e-06	0.0011701		-0.66	0.043244	0.0290126	0.021286	0.101302	0.0233745	0.0191123	0.0436318	0.00209712	0.0494613	0.0545523	0.0124883	0.0381259	0.127227	0.0148956	0.0137909	0.0149463	0.0577888	0.0943768	0.129568	0.0603817	0.0973536	0.0752163	0.10749	0.126856	0.139454	0.165469	0.129433	0.0687066	0.105777	0.106329	0.134633	0.231092	0.151963	0.111458	0.0563702
-0.69	0.0411008	0.0011705	0.00734209	0.0604543	0.00400413	-0.0615188	0.133007	0.00172288	0.00969429	0.14432	0.000198345	-0.00137549		-0.65	0.0426916	0.0293634	0.0223306	0.10447	0.0247159	0.020272	0.041171	-0.00271274	0.0526432	0.0570496	0.00880401	0.0361449	0.137749	0.0128027	0.0198083	0.0185875	0.0577232	0.10412	0.132006	0.0554904	0.100394	0.0726747	0.106215	0.133808	0.135618	0.165474	0.118589	0.0667934	0.103978	0.104711	0.133225	0.231069	0.152231	0.110872	0.0630075
-0.68	0.0404678	0.00220184	0.0279846	0.060678	0.00428911	-0.0602711	0.132883	0.00172706	0.0139484	0.143738	-8.20865e-05	-0.00720014		-0.64	0.0387048	0.0293552	0.0205049	0.104324	0.0291305	0.0192523	0.0408467	-0.00537808	0.053887	0.0606648	0.00897477	0.0335818	0.136332	0.00907231	0.022702	0.0161868	0.0554222	0.108788	0.131696	0.0520036	0.104307	0.0697351	0.106576	0.136296	0.135961	0.171907	0.111193	0.0652506	0.104367	0.10046	0.134604	0.238614	0.150839	0.11089	0.0702883
-0.67	0.0404744	0.00270098	0.0470347	0.0622807	0.00417494	-0.0586825	0.132206	0.0009789	0.0149667	0.142823	-5.66922e-05	-0.0115492		-0.63	0.0393899	0.028446	0.0209153	0.102819	0.0288506	0.0163412	0.0400588	0.00225312	0.0576938	0.0569211	0.00311557	0.0338467	0.140827	0.014371	0.023818	0.0187823	0.0533173	0.114892	0.1224	0.0507799	0.102835	0.0692182	0.108978	0.136837	0.134611	0.177919	0.107638	0.0630304	0.103258	0.101733	0.131061	0.244407	0.155613	0.110155	0.0773496
-0.66	0.0420653	0.00402563	0.0605402	0.0622252	0.00418766	-0.0597876	0.132108	0.000734097	0.019564	0.142136	-6.55831e-05	-0.0161286		-0.62	0.0405507	0.0281664	0.0213734	0.103048	0.0302176	0.0205957	0.0363886	0.0144639	0.0592966	0.0580666	-0.00521924	0.0336571	0.140297	0.0114385	0.0224192	0.0175513	0.0512343	0.122096	0.122485	0.051331	0.102983	0.0693577	0.110355	0.142672	0.133581	0.183967	0.106119	0.0600728	0.104887	0.100112	0.12755	0.248927	0.157291	0.111209	0.0833672
-0.65	0.041646	0.00283393	0.0698648	0.0633538	0.00327114	-0.0617137	0.132197	0.000613075	0.0220807	0.141576	-0.000295301	-0.0184502		-0.61	0.0431911	0.0277015	0.0201689	0.101256	0.0308159	0.0162833	0.0396934	0.0118955	0.0574977	0.0568825	-0.00561414	0.0375263	0.141158	0.013451	0.0251091	0.0156319	0.0519681	0.126943	0.115152	0.0499631	0.098623	0.0673569	0.110247	0.150891	0.133005	0.181038	0.102853	0.0581661	0.104581	0.10802	0.122817	0.243802	0.161821	0.112947	0.0917554
-0.64	0.0442257	0.00275781	0.0740432	0.062611	0.00365153	-0.0720624	0.132667	0.000875122	0.0199879	0.14039	-0.000212839	-0.0225974		-0.6	0.042843	0.0288792	0.0206922	0.0992441	0.0297382	0.0184142	0.0468711	0.0283638	0.0584665	0.0583531	-0.0119297	0.0402352	0.136524	0.0118768	0.0244229	0.0117523	0.0505696	0.130412	0.114161	0.0476132	0.0986523	0.0659102	0.105165	0.155673	0.132131	0.174879	0.101105	0.0560386	0.108193	0.110079	0.119424	0.241341	0.165659	0.1124	0.101991
-0.63	0.0443664	0.0013088	0.0661112	0.0650077	0.00314447	-0.0830757	0.13253	0.00138331	0.0183818	0.139789	0.000115063	-0.0208028		-0.59	0.0413728	0.0282551	0.0224394	0.0982874	0.0237543	0.013503	0.0452862	0.0429457	0.0603263	0.0576296	-0.00957709	0.0487951	0.136059	0.0146523	0.0250601	0.0157295	0.0518879	0.134951	0.116789	0.0464145	0.0986041	0.0639035	0.103346	0.166127	0.128295	0.169091	0.099451	0.0544883	0.110716	0.113744	0.117787	0.225463	0.17144	0.112538	0.110992
-0.62	0.0431884	0.00121995	0.064039	0.0653486	0.00306701	-0.0960105	0.132171	0.00231848	0.0131043	0.139499	0.000441148	-0.0188857		-0.58	0.0385498	0.0298132	0.0220472	0.0991118	0.0223812	0.0098204	0.0402753	0.0433012	0.0618256	0.060747	-0.00474107	0.0531437	0.131713	0.00811341	0.0249797	0.0125538	0.0549293	0.136277	0.123499	0.0408496	0.102854	0.0629837	0.103607	0.165746	0.127505	0.170588	0.0979805	0.0535909	0.113927	0.109749	0.114531	0.219618	0.172484	0.112592	0.123133
-0.61	0.0396424	0.000527892	0.0591878	0.0659865	0.00326937	-0.106402	0.13212	0.00202689	0.00284349	0.138673	0.000455402	-0.0140651		-0.57	0.0363476	0.0296418	0.0214985	0.0981719	0.0219243	0.00534538	0.0368885	0.0263255	0.0682417	0.0604415	-0.00794357	0.052631	0.129229	0.0125592	0.0221974	0.0195454	0.0546166	0.136133	0.123846	0.035401	0.107108	0.0596902	0.110506	0.160299	0.128911	0.1627	0.0943392	0.0538528	0.113838	0.111048	0.111242	0.218994	0.171779	0.112154	0.13651
-0.6	0.0383289	0.00140393	0.0512947	0.065033	0.00411676	-0.116724	0.132121	0.00173606	-0.00725998	0.137354	0.000542321	-0.00866311		-0.56	0.0337185	0.030867	0.0211669	0.0986904	0.0246218	0.00536502	0.0328109	0.0176356	0.0703494	0.0627569	-0.00799145	0.0498946	0.121426	0.0117982	0.0175293	0.0235324	0.0510876	0.138845	0.131501	0.0332505	0.107684	0.0582138	0.111519	0.157353	0.127856	0.166045	0.0922641	0.0537937	0.113278	0.107016	0.112456	0.227233	0.178159	0.111463	0.149562
-0.59	0.0357829	0.000894046	0.0457064	0.0639542	0.00495841	-0.115924	0.131212	0.00233674	-0.0137219	0.136937	0.000459796	-0.000962378		-0.55	0.0315066	0.0316075	0.0182207	0.0985792	0.0227935	-0.000231544	0.0264799	0.0134619	0.0675578	0.0632715	-0.00752863	0.0431329	0.11338	0.0174216	0.0174597	0.0248581	0.050678	0.1414	0.130932	0.0305751	0.104985	0.0574188	0.111448	0.152865	0.127337	0.173278	0.0937895	0.0540725	0.111103	0.0990523	0.109655	0.229425	0.181714	0.112482	0.161132
-0.58	0.0356115	0.0011827	0.0473406	0.0618509	0.00547679	-0.104609	0.131211	0.00190496	-0.0227643	0.135805	0.000358357	0.00047653		-0.54	0.0319747	0.0332495	0.0180543	0.0976182	0.021911	0.000806436	0.0259635	0.0118481	0.065278	0.0636694	-0.0122858	0.0368093	0.107031	0.0182127	0.0161078	0.0243732	0.049015	0.142007	0.132051	0.0272153	0.108362	0.0563964	0.1145	0.151785	0.128668	0.165855	0.0910469	0.0543497	0.107489	0.094769	0.103643	0.229816	0.184243	0.113214	0.172199
-0.57	0.035783	0.00100028	0.036628	0.0592945	0.00508632	-0.0947585	0.131533	0.00159026	-0.0305809	0.134916	-0.00020741	0.000443603		-0.53	0.033705	0.0350172	0.0182689	0.097064	0.0236087	0.00400713	0.0313718	-0.00168446	0.0605358	0.061503	-0.0153328	0.0275125	0.0979432	0.0230274	0.016304	0.0285617	0.046747	0.140989	0.132657	0.0294411	0.105138	0.0568628	0.11831	0.152066	0.129531	0.157197	0.0916725	0.0537742	0.103925	0.096689	0.0997279	0.22813	0.188405	0.114936	0.181035
-0.56	0.0371185	0.00054664	0.0344777	0.0576808	0.00459381	-0.0813055	0.130574	0.00152184	-0.0345445	0.134239	-0.000404121	-0.00328292		-0.52	0.0308196	0.0361195	0.0167518	0.0972368	0.0243944	0.00788459	0.0331729	0.00811031	0.0529523	0.0644768	-0.00389712	0.0224866	0.0865384	0.0228598	0.0205621	0.025222	0.0455119	0.141443	0.134569	0.0332888	0.0992764	0.0562937	0.118135	0.158975	0.133427	0.156409	0.0965103	0.0533142	0.101535	0.0919675	0.0992252	0.21913	0.194348	0.114954	0.190671
-0.55	0.0376963	0.000827085	0.0388844	0.0576639	0.00359865	-0.0677094	0.129678	0.00163886	-0.0390291	0.133802	-0.000237391	-0.00811263		-0.51	0.0292701	0.0357991	0.0179758	0.096347	0.0232438	0.00523204	0.0289146	0.0242238	0.051772	0.0622821	-0.00272613	0.0242584	0.0851309	0.0253019	0.0244528	0.0273546	0.047398	0.137601	0.133372	0.0335449	0.101793	0.0599684	0.114773	0.160514	0.136698	0.148837	0.098287	0.0535209	0.099742	0.0884083	0.095145	0.21424	0.196554	0.114631	0.198076
-0.54	0.0379791	0.00162907	0.0397076	0.0580756	0.00361207	-0.052287	0.129258	0.00101527	-0.0422779	0.133003	-0.000429764	-0.0162312		-0.5	0.0309736	0.0351324	0.0214212	0.0947182	0.0260412	0.00905824	0.0297187	0.0178075	0.0533159	0.0546522	0.000901727	0.0314567	0.0874874	0.0237478	0.0293531	0.0294996	0.0452224	0.135409	0.140585	0.032315	0.104817	0.0637211	0.11251	0.162109	0.13866	0.137124	0.102654	0.054243	0.097107	0.0897561	0.0937025	0.210958	0.197761	0.113279	0.203652
-0.53	0.0376264	0.00189163	0.0438555	0.0590955	0.00351916	-0.0375037	0.128242	0.00101434	-0.0448075	0.132645	-0.000605883	-0.0230044		-0.49	0.0290338	0.0351209	0.0203381	0.0959169	0.0261439	0.0118446	0.0324685	0.00976208	0.0518964	0.0554362	0.00743411	0.0323989	0.087334	0.0257001	0.0349115	0.0344003	0.0438326	0.133147	0.139633	0.032324	0.100206	0.0710281	0.104806	0.157707	0.143222	0.140188	0.113495	0.0547149	0.0949791	0.0858982	0.093284	0.214528	0.196998	0.111283	0.209402
-0.52	0.0389354	0.00158082	0.047578	0.0618546	0.00372223	-0.0153061	0.127813	0.000864237	-0.0430754	0.132065	-0.00046046	-0.0282063		-0.48	0.027146	0.0339064	0.0206045	0.0958541	0.03	0.0119077	0.0286315	0.0250846	0.0525873	0.0581683	0.0106788	0.0354079	0.0956999	0.0295296	0.03967	0.0356214	0.0403201	0.135176	0.140604	0.0297155	0.101372	0.0763221	0.0974668	0.157785	0.149879	0.142181	0.116947	0.056308	0.0912619	0.0826133	0.0903922	0.219177	0.194653	0.109234	0.214559
-0.51	0.0373154	0.00231536	0.0393522	0.0634851	0.00321666	0.00724353	0.127248	0.00060512	-0.0402095	0.132297	-0.0003549	-0.0295552		-0.47	0.0267497	0.0333896	0.0207241	0.0957239	0.0247615	0.0104897	0.0256544	0.0218275	0.0552788	0.0553424	0.00674544	0.0407585	0.102642	0.0301327	0.0469971	0.0377157	0.0346191	0.135922	0.141478	0.0242978	0.109145	0.0870393	0.0891962	0.155752	0.149915	0.136796	0.117247	0.0580377	0.0883189	0.0768345	0.0891569	0.214898	0.192755	0.110514	0.217144
-0.5	0.0358533	0.00178323	0.0135396	0.064166	0.00356454	0.0242601	0.128064	0.0010182	-0.0349472	0.132225	-0.000511184	-0.0323162		-0.46	0.0280226	0.0331259	0.0221854	0.0939615	0.0224879	0.0138832	0.0259607	0.00750357	0.0525748	0.0556056	0.00553537	0.0386231	0.104582	0.0261101	0.0608589	0.0328549	0.0328405	0.13889	0.144007	0.022712	0.105809	0.0967022	0.0865035	0.159123	0.151839	0.142838	0.122972	0.0585075	0.0852039	0.0717105	0.0896682	0.210804	0.189868	0.111847	0.219624
-0.49	0.0351279	0.00162164	-0.016392	0.0651566	0.00277497	0.0375058	0.128606	0.000990282	-0.0298196	0.131722	-0.000649245	-0.0310323		-0.45	0.0260808	0.0327522	0.022126	0.0920673	0.0218472	0.0138733	0.0255546	0.00794495	0.0527469	0.0573055	0.00824835	0.0364499	0.102883	0.023892	0.0695146	0.0287423	0.0370519	0.14062	0.145692	0.0224943	0.103735	0.107223	0.0833508	0.16118	0.155774	0.150183	0.125974	0.0586818	0.0804714	0.068048	0.0898419	0.202582	0.187215	0.114122	0.222897
-0.48	0.0347407	0.00150429	-0.053728	0.0657894	0.00260676	0.0338108	0.130041	0.00139207	-0.0232417	0.130905	-0.00067136	-0.0286429		-0.44	0.0261654	0.0327322	0.0232192	0.090045	0.0227234	0.010889	0.0248672	0.00944921	0.053855	0.0506443	0.00676394	0.0371649	0.101149	0.0217387	0.0802191	0.0286615	0.0367417	0.143502	0.15374	0.0244157	0.108975	0.117643	0.0812831	0.167548	0.154429	0.149371	0.124351	0.0596267	0.0767323	0.0647033	0.0899132	0.203025	0.185686	0.115143	0.225578
-0.47	0.0327952	0.002243	-0.0828538	0.0662333	0.00239387	0.0225893	0.130554	0.00170879	-0.0211807	0.130784	-0.000202689	-0.0285856		-0.43	0.0228258	0.0318353	0.023679	0.0880594	0.0158784	0.0104741	0.0245451	0.00710746	0.0539515	0.0427836	0.00603528	0.0414364	0.0964931	0.0185349	0.0946002	0.0256318	0.0395896	0.143219	0.159224	0.0254201	0.111647	0.130737	0.0794388	0.171126	0.152417	0.146532	0.127555	0.0599922	0.0757215	0.0592078	0.0929823	0.203454	0.184417	0.116391	0.226336
-0.46	0.0336598	0.00247388	-0.101588	0.0689635	0.00346184	-0.00258171	0.131034	0.00164769	-0.0239086	0.129739	-0.000415765	-0.0306343		-0.42	0.0231378	0.0332072	0.026497	0.0841123	0.0239334	0.0128206	0.0242078	0.00617918	0.0579352	0.038277	0.0138676	0.0397326	0.098665	0.0193369	0.105715	0.0229504	0.0412117	0.147613	0.161335	0.0254645	0.117631	0.142365	0.0733525	0.167982	0.149215	0.148032	0.131056	0.0593874	0.0736023	0.0574917	0.0919215	0.207105	0.183059	0.11817	0.225463
-0.45	0.033517	0.00208541	-0.104052	0.0706256	0.00366642	-0.0303928	0.131421	0.00116663	-0.0284888	0.128882	-0.000486052	-0.0316656		-0.41	0.0219354	0.0344593	0.0263008	0.0816672	0.0260278	0.01081	0.0247989	0.00821616	0.0624879	0.0332592	0.0202386	0.0363599	0.0940167	0.0199509	0.114378	0.0294598	0.0426437	0.148892	0.170347	0.0224614	0.124115	0.154177	0.0748778	0.168713	0.145776	0.145351	0.132161	0.0595748	0.0708452	0.0562829	0.0909754	0.208679	0.179109	0.118245	0.223637
-0.44	0.0321833	0.00197768	-0.09568	0.0708833	0.00373538	-0.0709017	0.131114	0.00157534	-0.0342662	0.128327	-8.98405e-05	-0.0338118		-0.4	0.021967	0.035804	0.0255812	0.0800729	0.0221493	0.0109175	0.0205568	0.00644514	0.0618186	0.0341737	0.0202427	0.0287821	0.0846055	0.0193501	0.126523	0.0356948	0.0394173	0.149909	0.172286	0.024135	0.126933	0.166782	0.0692166	0.173004	0.140927	0.139072	0.133133	0.0594825	0.0693094	0.0563589	0.0889311	0.211553	0.179358	0.117702	0.22063
-0.43	0.0314763	0.00169647	-0.0811342	0.0723123	0.0034487	-0.0989091	0.131469	0.00120193	-0.0416394	0.128034	0.000199633	-0.0345931		-0.39	0.0229276	0.0331961	0.0276842	0.0779762	0.0235759	0.0133449	0.0175884	0.00198911	0.0627843	0.0344697	0.0198671	0.0277858	0.0810131	0.0193158	0.139715	0.0352462	0.0420138	0.148416	0.175418	0.0212315	0.129503	0.175461	0.0698559	0.172346	0.14097	0.147315	0.142033	0.0580849	0.067088	0.0593836	0.0876488	0.20406	0.181785	0.119681	0.214579
-0.42	0.0308789	0.00108903	-0.0621179	0.0736578	0.00380105	-0.125554	0.131301	0.000722268	-0.0475348	0.126567	-0.00019554	-0.031259		-0.38	0.0261243	0.0317187	0.0303105	0.0759699	0.0253818	0.0108335	0.020099	-0.00912007	0.0669267	0.0400505	0.0191086	0.0206641	0.0752179	0.0242652	0.149553	0.0343571	0.0395038	0.149671	0.179622	0.0229806	0.136349	0.18477	0.0661203	0.174352	0.13672	0.144583	0.148559	0.0562035	0.065046	0.0607985	0.0858191	0.193909	0.182572	0.121607	0.210641
-0.41	0.0294377	0.000631131	-0.036777	0.0736591	0.00347249	-0.138895	0.132264	0.000638595	-0.0499787	0.126398	0.000395235	-0.0264718		-0.37	0.0230947	0.0290955	0.0316494	0.0759918	0.0213655	0.00950899	0.0239161	-0.0178266	0.0681907	0.0402246	0.0154979	0.0185288	0.0671093	0.0208237	0.161425	0.0321957	0.0449095	0.14526	0.185587	0.0264037	0.136947	0.192203	0.0640941	0.182688	0.132941	0.142799	0.157553	0.054809	0.0632551	0.0636825	0.0867795	0.193255	0.184287	0.12	0.205888
-0.4	0.0298484	0.000874776	-0.0134552	0.0737582	0.00381791	-0.143138	0.132258	0.00107923	-0.0497871	0.125732	0.000559639	-0.0193159		-0.36	0.0228358	0.0281358	0.0339553	0.0761148	0.0184639	0.0119807	0.0251544	-0.0159066	0.0720234	0.0432793	0.0162684	0.0166975	0.0652734	0.0196156	0.167335	0.0266415	0.0384906	0.144881	0.185035	0.0264886	0.139275	0.201154	0.0596955	0.182378	0.129233	0.131455	0.171495	0.05217	0.0615226	0.0676023	0.0877686	0.182615	0.185604	0.121102	0.200859
-0.39	0.0309698	0.00133301	0.00816814	0.0766223	0.00313102	-0.132865	0.132695	0.000648475	-0.0477333	0.124981	0.00077156	-0.0117742		-0.35	0.0216109	0.0264351	0.0353811	0.0779934	0.0194686	0.0113772	0.0296619	-0.0119075	0.076024	0.0461694	0.0186447	0.0222598	0.069817	0.023174	0.176844	0.0238076	0.036126	0.143345	0.190664	0.0256588	0.140458	0.20902	0.0538838	0.183035	0.127062	0.125597	0.184989	0.0497042	0.0608684	0.0733578	0.0910351	0.176607	0.183244	0.122139	0.195178
-0.38	0.0311869	0.00217223	0.0271422	0.0781591	0.00322492	-0.122976	0.132285	0.00111378	-0.0389776	0.124062	0.000691904	-0.00084021		-0.34	0.0166675	0.0305295	0.0362547	0.0762665	0.01862	0.0111748	0.031394	-0.00768981	0.0782721	0.0466118	0.0186336	0.0178725	0.0704739	0.0234736	0.181073	0.0239617	0.0368778	0.149053	0.192081	0.0236779	0.139638	0.219515	0.0437602	0.180222	0.122876	0.115842	0.188226	0.0478003	0.0623812	0.0772648	0.0944906	0.179862	0.182396	0.123194	0.192189
-0.37	0.0341032	0.00308223	0.043458	0.0805044	0.00340181	-0.0967616	0.133009	0.00106312	-0.0264786	0.124032	0.000808699	0.00805408		-0.33	0.0147475	0.0332869	0.0347661	0.0775192	0.0194916	0.0178065	0.0343168	0.00889477	0.0806186	0.043666	0.0266356	0.0183473	0.0785716	0.0201983	0.18287	0.0281174	0.0380786	0.151816	0.194193	0.0190437	0.132065	0.228153	0.0406912	0.183988	0.118764	0.117103	0.194303	0.0461639	0.0625478	0.0805132	0.0968552	0.177494	0.183763	0.121837	0.186245
-0.36	0.0360392	0.00322017	0.0517023	0.0814271	0.00331528	-0.0655039	0.133105	0.00166465	-0.0107014	0.12271	0.000742838	0.0185716		-0.32	0.015641	0.0355237	0.0341765	0.0778641	0.0210546	0.0233543	0.0338467	0.0171027	0.0823708	0.0434392	0.0292477	0.0168699	0.0850065	0.0217414	0.181538	0.0279639	0.0345685	0.15445	0.193756	0.0160587	0.125677	0.23907	0.0352779	0.182077	0.116946	0.116089	0.201457	0.0445666	0.0645533	0.085303	0.0998717	0.169246	0.182228	0.122057	0.181871
-0.35	0.0371771	0.00278382	0.0639045	0.0822227	0.00256545	-0.027737	0.133766	0.00106748	0.00431798	0.122476	0.000826289	0.0263423		-0.31	0.0148897	0.0356137	0.031185	0.0773908	0.0271415	0.0252501	0.0345852	0.0233099	0.0821995	0.040542	0.0256318	0.0123653	0.0880227	0.0194004	0.184882	0.0317142	0.0397287	0.156656	0.196547	0.0129248	0.128395	0.243294	0.0328588	0.181721	0.116279	0.118664	0.207772	0.0438263	0.067057	0.0888989	0.102776	0.170941	0.183654	0.122633	0.178355
-0.34	0.0372924	0.00247044	0.0720944	0.0808191	0.00253463	0.0131259	0.13421	0.00113648	0.0228426	0.12264	0.000975794	0.0332867		-0.3	0.0158283	0.0359018	0.0334007	0.072011	0.028434	0.0275992	0.0353467	0.0251446	0.0822411	0.0353063	0.0234632	0.00871144	0.0881602	0.0173493	0.178532	0.0310353	0.041975	0.15992	0.196793	0.00979625	0.127565	0.248202	0.0365001	0.182372	0.114465	0.117976	0.210074	0.0433276	0.069786	0.0856908	0.103817	0.172833	0.177788	0.121648	0.17388
-0.33	0.0370106	0.00202781	0.0734258	0.0801905	0.00292903	0.0626231	0.134323	0.000873482	0.0343904	0.123182	0.000873907	0.0336855		-0.29	0.015435	0.0331679	0.031217	0.071185	0.0324192	0.0289438	0.0353272	0.0241579	0.0861424	0.0364743	0.0216785	0.00590069	0.0866614	0.0197371	0.17618	0.0294234	0.04032	0.158565	0.196015	0.00952537	0.128329	0.253913	0.0353895	0.186521	0.112057	0.116811	0.218979	0.0428442	0.0709096	0.084348	0.102947	0.162414	0.179749	0.120852	0.168217
-0.32	0.0345336	0.00154198	0.0725788	0.078082	0.00242496	0.0979371	0.134076	0.0012192	0.0403011	0.12331	0.00123782	0.0337883		-0.28	0.0123997	0.0324596	0.0302925	0.0678983	0.0325494	0.0301578	0.0295807	0.0162576	0.0861827	0.0357053	0.00611051	-0.00014658	0.0822064	0.0195537	0.174836	0.0295519	0.0391286	0.161446	0.197695	0.0110688	0.128925	0.256662	0.0259773	0.185296	0.118064	0.114171	0.222781	0.0431734	0.0749084	0.0890613	0.103825	0.157418	0.178407	0.123061	0.163811
-0.31	0.035195	0.00126699	0.0712217	0.0772719	0.00189546	0.12316	0.133725	0.000901857	0.0435117	0.12361	0.00132627	0.028367		-0.27	0.0129461	0.0322756	0.032659	0.0681191	0.0350899	0.0272533	0.0314346	0.0171783	0.0892943	0.0344701	-0.00682767	-0.00240717	0.0826132	0.0181767	0.172937	0.0331467	0.0381287	0.162851	0.201691	0.00801806	0.132654	0.259763	0.0280256	0.190297	0.121791	0.108391	0.223575	0.0429886	0.0771008	0.0922014	0.106622	0.153175	0.173827	0.124237	0.158378
-0.3	0.0340677	0.00184582	0.0603395	0.0782533	0.00238567	0.137845	0.132397	0.000577103	0.0429364	0.123372	0.00139266	0.0205848		-0.26	0.0145165	0.0325934	0.0369567	0.06558	0.0305409	0.027034	0.0311578	0.00902477	0.0924011	0.0363781	-0.0119563	0.00335146	0.0914015	0.0228162	0.166799	0.0345436	0.0377482	0.161762	0.205183	0.0136182	0.12839	0.267816	0.0228903	0.193113	0.122801	0.100623	0.223324	0.0438207	0.0795518	0.0940326	0.108507	0.135624	0.173227	0.123063	0.152831
-0.29	0.0338214	0.00210238	0.0511315	0.079662	0.00307681	0.13889	0.131873	0.000261085	0.0359964	0.122896	0.000841175	0.0132033		-0.25	0.011876	0.0318212	0.0388296	0.0660356	0.035766	0.0273336	0.0279924	0.00292771	0.0968578	0.0365857	-0.0147102	0.00754328	0.101679	0.0231164	0.163537	0.0339606	0.038434	0.161905	0.202385	0.0151484	0.125924	0.275883	0.0178572	0.192841	0.126297	0.0952085	0.226762	0.0449503	0.0832307	0.0999539	0.114757	0.128315	0.171576	0.125411	0.146928
-0.28	0.0352516	0.00270778	0.0435911	0.0813534	0.00291601	0.126138	0.132078	0.000453234	0.0338056	0.122298	0.000969799	0.00632606		-0.24	0.0124986	0.032244	0.0410202	0.0666637	0.0339462	0.0304772	0.0310156	0.0073485	0.0970196	0.0399966	-0.018447	0.00838534	0.115303	0.0220145	0.16147	0.0366836	0.0436826	0.159174	0.208241	0.0148684	0.126094	0.284293	0.0120811	0.194677	0.131722	0.0927616	0.225252	0.0464392	0.0886843	0.109655	0.125761	0.121987	0.164963	0.126343	0.14338
-0.27	0.0353446	0.00399774	0.0277964	0.0825098	0.00321894	0.10676	0.133168	0.000292833	0.0351732	0.122061	0.000605651	0.000533902		-0.23	0.013726	0.0336895	0.0437814	0.0655385	0.0358464	0.0285579	0.0323799	0.000504323	0.0955776	0.0384059	-0.0100784	0.010846	0.131693	0.0200546	0.155843	0.0354023	0.0478129	0.154588	0.212942	0.0118943	0.124665	0.292848	0.016871	0.193865	0.135925	0.0896798	0.230194	0.0476811	0.091165	0.11014	0.13519	0.106987	0.160893	0.126275	0.140235
-0.26	0.0334638	0.00441198	0.00774468	0.0817368	0.00374422	0.0887788	0.135017	0.000237466	0.0334523	0.121924	0.00016249	-0.000667791		-0.22	0.0105309	0.0325384	0.0444958	0.0601535	0.0338855	0.0273509	0.0313744	-0.000443883	0.0941814	0.0399576	-0.00922685	0.0118875	0.136765	0.018379	0.150438	0.0343523	0.0485779	0.149823	0.217811	0.0131717	0.1222	0.301763	0.00839596	0.184192	0.140354	0.0897959	0.232351	0.0501031	0.0931846	0.110468	0.14273	0.10451	0.162699	0.126871	0.136386
-0.25	0.0330464	0.00459496	-0.00369325	0.0796779	0.00365247	0.0668137	0.136912	0.000704986	0.0343455	0.121926	-0.000263715	0.0044763		-0.21	0.00762909	0.0321189	0.0424335	0.0584351	0.0351766	0.0282012	0.0289477	0.00578921	0.0894214	0.0380755	-0.0127686	0.00924372	0.139656	0.018361	0.143674	0.0329812	0.0504681	0.146486	0.21188	0.0106476	0.120275	0.307992	0.00779682	0.187814	0.147661	0.0990774	0.234924	0.0515946	0.0965094	0.114426	0.150899	0.112493	0.156512	0.127957	0.133428
-0.24	0.0330372	0.00456343	-0.0135721	0.0794838	0.00316137	0.050478	0.138706	0.000655883	0.0342451	0.121761	-0.000386744	0.0112763		-0.2	0.00704594	0.0330332	0.0390684	0.0575805	0.0306166	0.0320205	0.0331904	0.00717286	0.0847899	0.040885	-0.0169859	0.0038436	0.143407	0.0185487	0.139628	0.0378858	0.0565339	0.144725	0.206038	0.00847033	0.119798	0.313422	0.0084647	0.184178	0.154866	0.108735	0.234224	0.0530875	0.0983459	0.112339	0.156524	0.105468	0.161289	0.126357	0.131627
-0.23	0.0323549	0.00437834	-0.022026	0.0764754	0.00259872	0.0382476	0.139818	0.000520825	0.0311042	0.121979	-0.000457629	0.0248155		-0.19	0.00822733	0.0332511	0.0372696	0.057347	0.0300609	0.0312278	0.0319366	0.00495564	0.0804901	0.0358595	-0.019476	0.000376061	0.147596	0.0142306	0.129681	0.0357033	0.0551846	0.142626	0.197392	0.0080725	0.108753	0.316336	0.0155941	0.183067	0.156161	0.115043	0.23558	0.0547342	0.0984074	0.111204	0.160407	0.100363	0.162932	0.125545	0.127776
-0.22	0.0350379	0.00399264	-0.0202263	0.0757391	0.00213462	0.0248214	0.14035	0.000715873	0.0249279	0.122129	-0.000578668	0.0356648		-0.18	0.0048254	0.0321542	0.0380882	0.0600064	0.0339029	0.0335188	0.0342627	0.0203495	0.08128	0.0406625	-0.0253066	0.00470974	0.148018	0.0135878	0.121038	0.0334197	0.0581566	0.141156	0.19097	0.0132189	0.111366	0.320521	0.0137749	0.18738	0.155167	0.121178	0.232163	0.0562673	0.0978248	0.111895	0.165966	0.112559	0.16263	0.122911	0.124845
-0.21	0.0360126	0.00357348	-0.019395	0.0762325	0.00193105	0.00872248	0.139919	0.000818259	0.0207336	0.122301	-0.000491867	0.0461346		-0.17	0.00341127	0.0321066	0.0373697	0.0647428	0.0342189	0.0387707	0.0324146	0.0191567	0.0758253	0.040304	-0.0239274	0.00771327	0.15527	0.0134176	0.114621	0.0347064	0.0600267	0.143395	0.185198	0.0166871	0.109429	0.319245	0.0199825	0.19139	0.156992	0.12872	0.233026	0.0568731	0.0979251	0.111014	0.169989	0.100674	0.157936	0.122878	0.124095
-0.2	0.0354754	0.0040869	-0.0187793	0.07774	0.00178059	0.000658585	0.140252	0.00127723	0.0132376	0.122563	-0.000249067	0.0522347		-0.16	0.00231714	0.0309301	0.0398304	0.0652888	0.0367522	0.0393994	0.0342559	0.00498412	0.0745387	0.0417662	-0.0214272	0.0141845	0.161406	0.0112724	0.108984	0.0345783	0.0606231	0.149171	0.182196	0.0179634	0.109571	0.316445	0.0215457	0.186564	0.159229	0.132272	0.232531	0.0575594	0.0983052	0.111303	0.172468	0.0891629	0.162144	0.121462	0.121286
-0.19	0.0353957	0.00418489	-0.017241	0.0790283	0.00186951	-0.00871047	0.140411	0.00198533	0.00890071	0.123057	2.7304e-05	0.0555124		-0.15	0.0030553	0.0323054	0.041325	0.0633063	0.0367948	0.0409071	0.0304744	0.00586295	0.0744667	0.0396215	-0.0166944	0.0146313	0.173367	0.010984	0.10366	0.0346451	0.0573556	0.152004	0.183135	0.0244511	0.111079	0.311947	0.0228694	0.186504	0.159445	0.139723	0.230657	0.0577726	0.0970944	0.108907	0.177642	0.0819191	0.1601	0.121602	0.121094
-0.18	0.0341846	0.00394162	-0.0139324	0.0803453	0.00208457	-0.0169314	0.140675	0.00181717	0.00316224	0.123839	0.00010221	0.0523926		-0.14	0.000253612	0.0314099	0.0414773	0.0597327	0.0375371	0.0407283	0.0301128	0.00230082	0.0693017	0.04281	-0.0155162	0.0204653	0.176506	0.0121268	0.101832	0.0374066	0.0572406	0.155284	0.183537	0.0296498	0.114231	0.306256	0.0179313	0.186741	0.167332	0.133283	0.233645	0.0581712	0.0959126	0.102439	0.178281	0.0791836	0.162286	0.121256	0.121852
-0.17	0.032651	0.00369773	-0.0146542	0.0820995	0.00212381	-0.0244836	0.140185	0.00187168	-0.00128646	0.124635	0.000524477	0.0508523		-0.13	0.000836588	0.0318121	0.0390582	0.0559435	0.0331765	0.0430607	0.0266926	0.00217159	0.0675138	0.038855	-0.00889119	0.0209205	0.180431	0.0146155	0.101504	0.0422038	0.0567657	0.160301	0.179101	0.0308967	0.11249	0.298502	0.0192738	0.176069	0.17024	0.12938	0.23662	0.0580235	0.0947751	0.0983837	0.178369	0.0702119	0.161893	0.121821	0.121409
-0.16	0.0327585	0.00369892	-0.0140617	0.0843404	0.00250142	-0.0316017	0.141079	0.00194295	-0.00564529	0.125298	0.000509365	0.0441431		-0.12	0.005071	0.0325725	0.0359055	0.049139	0.0330469	0.0403905	0.0319171	0.0126308	0.0692397	0.0377858	-0.00807042	0.021074	0.185648	0.0137867	0.0979739	0.0465492	0.0619794	0.166708	0.178783	0.0297436	0.109716	0.292526	0.0248458	0.1686	0.174724	0.13026	0.234978	0.0579794	0.0942633	0.095436	0.177649	0.0790494	0.163181	0.119771	0.118897
-0.15	0.0345918	0.00210531	-0.0197199	0.0860995	0.00279632	-0.0388067	0.140659	0.000948126	-0.0067778	0.125331	0.000404258	0.0372418		-0.11	0.00649063	0.0330576	0.0335575	0.0452214	0.0285705	0.0403639	0.0342082	0.037961	0.0702103	0.0375134	-0.00967856	0.0154719	0.187957	0.0174883	0.0982979	0.051479	0.062571	0.174287	0.170929	0.031315	0.107751	0.287434	0.0251324	0.163301	0.178332	0.122907	0.234287	0.0589407	0.0910496	0.082465	0.178771	0.078719	0.159627	0.118687	0.119285
-0.14	0.0368501	0.00241549	-0.0282976	0.0869204	0.00272947	-0.0393979	0.140559	0.000280587	-0.00772398	0.125581	6.75897e-05	0.0295882		-0.1	0.00226076	0.0315581	0.0341388	0.045379	0.0275755	0.0389764	0.0353378	0.0563533	0.0692091	0.0426895	-0.0115596	0.0222139	0.18143	0.019436	0.101096	0.0491671	0.0592064	0.181838	0.171739	0.0260717	0.102229	0.280558	0.0219272	0.165715	0.182442	0.120421	0.24205	0.0592351	0.0873175	0.0804929	0.17603	0.0791462	0.156215	0.118184	0.118115
-0.13	0.0385771	0.00279101	-0.0374964	0.0894048	0.00315892	-0.0337253	0.139949	0.000820808	-0.0058215	0.125615	7.93292e-05	0.0232645		-0.09	0.00231369	0.032096	0.0339253	0.0461193	0.0280761	0.0416805	0.0344836	0.0639856	0.075478	0.0395157	-0.01014	0.0253678	0.178607	0.0225573	0.102602	0.0538391	0.0583392	0.191658	0.167453	0.0190488	0.0994789	0.27234	0.0306138	0.162183	0.180842	0.125812	0.240158	0.0588757	0.0840537	0.0747192	0.173946	0.0795367	0.157498	0.115685	0.118063
-0.12	0.0396494	0.00340981	-0.050066	0.0892466	0.00297185	-0.0283028	0.140044	0.000339879	-0.00428648	0.125505	-0.000286305	0.0148211		-0.08	0.00183819	0.03225	0.0358959	0.0429034	0.028409	0.0420335	0.0372788	0.0690029	0.0769994	0.0399379	-0.0177046	0.0223043	0.174582	0.0209417	0.102016	0.0540129	0.0572527	0.200084	0.167594	0.0156126	0.0945075	0.262602	0.0342814	0.165572	0.185086	0.130164	0.244781	0.0588264	0.0797635	0.064219	0.174206	0.0801961	0.155857	0.11426	0.117343
-0.11	0.0385807	0.0035282	-0.0575028	0.0891051	0.00284962	-0.0160008	0.139207	0.000305296	-0.00415398	0.125537	-0.000487257	0.00999568		-0.07	-0.000212638	0.030166	0.0369525	0.041163	0.0287019	0.0426825	0.0342147	0.0672259	0.0769994	0.0437461	-0.0204094	0.023515	0.169222	0.0224649	0.1024	0.0497347	0.0515848	0.207395	0.158993	0.0129339	0.0935483	0.252728	0.0359651	0.170114	0.183212	0.124726	0.249914	0.0592836	0.0769339	0.0585022	0.17363	0.0727888	0.159386	0.115319	0.120372
-0.1	0.0389877	0.0046149	-0.0572448	0.0881315	0.00283681	-0.00689324	0.138188	0.000705964	-0.00758767	0.125887	-0.000580414	0.0030967		-0.06	-0.00132967	0.0305512	0.0344231	0.0392333	0.0307757	0.0460266	0.0359911	0.067764	0.0806543	0.0418716	-0.0144162	0.0278858	0.16546	0.0170088	0.10138	0.0462979	0.0483177	0.205646	0.164684	0.00704013	0.0936623	0.243368	0.0412951	0.166278	0.182765	0.121458	0.252356	0.0589074	0.0747827	0.0588365	0.174354	0.0787482	0.161231	0.115599	0.11983
-0.09	0.0375249	0.00350631	-0.0475067	0.0867237	0.00196394	-0.00400513	0.137286	0.00092786	-0.0157034	0.125997	-0.000569902	-0.00113514		-0.05	0.00260985	0.0311656	0.0323532	0.0377805	0.030649	0.0498762	0.0371478	0.0552482	0.0837088	0.0345337	-0.00688113	0.0265499	0.15743	0.0164036	0.0954359	0.0454035	0.0518347	0.206014	0.159864	0.0054021	0.0940402	0.233463	0.047349	0.164288	0.180427	0.110888	0.256625	0.0587196	0.0746605	0.0547593	0.173584	0.0748414	0.163186	0.113577	0.12027
-0.08	0.0378992	0.00280402	-0.0251754	0.0842847	0.000975049	-0.0154469	0.136576	0.000343498	-0.0274556	0.125432	-0.000591806	-0.0077758		-0.04	0.00213197	0.0297593	0.03077	0.0372376	0.0288031	0.0502955	0.0333866	0.0641523	0.084853	0.0364761	-0.00617731	0.0204972	0.151968	0.0137694	0.0870408	0.0416425	0.0503161	0.206282	0.158699	0.00825765	0.0968928	0.224482	0.0509594	0.161302	0.179649	0.10756	0.261355	0.0586906	0.0747193	0.0564978	0.174579	0.0812579	0.157784	0.114429	0.120008
-0.07	0.0381799	0.00227301	0.00672373	0.0833203	0.00138866	-0.0290442	0.135449	0.000438981	-0.0406062	0.125587	-0.000782463	-0.0142007		-0.03	0.00494639	0.0297602	0.027849	0.0368139	0.0270504	0.0493693	0.028213	0.0723093	0.0879123	0.0346763	0.000767809	0.024586	0.147489	0.0122481	0.0857997	0.0414303	0.0437617	0.203032	0.1582	0.00749847	0.101971	0.214631	0.05256	0.158532	0.178146	0.0996771	0.254983	0.0586522	0.0771634	0.0605209	0.17455	0.0887703	0.15919	0.114578	0.119448
-0.06	0.0396403	0.00176986	0.0316634	0.0839184	0.00170334	-0.0420927	0.134459	0.000290605	-0.0509079	0.12554	-0.000718232	-0.0201992		-0.02	0.00134135	0.029897	0.0280423	0.0405671	0.0319244	0.0495682	0.022929	0.0793145	0.0919853	0.0271208	0.0128252	0.0279535	0.140222	0.0135364	0.0844807	0.0475109	0.0485458	0.200701	0.161065	0.00609231	0.101876	0.204435	0.0484395	0.158765	0.178885	0.0990767	0.252734	0.0577856	0.0766219	0.0550831	0.172561	0.095905	0.157072	0.111713	0.118431
-0.05	0.0393732	0.00145595	0.051388	0.0839017	0.00175377	-0.0514545	0.134789	-0.000122211	-0.0583314	0.125701	-0.000905343	-0.0227122		-0.01	-0.00191578	0.0306284	0.0294918	0.0410545	0.0312217	0.0507985	0.0179201	0.0801031	0.0924241	0.0258513	0.0099146	0.0270193	0.13595	0.0157204	0.0820052	0.0484145	0.0525354	0.204099	0.15868	0.00620788	0.099772	0.192725	0.0479306	0.162491	0.177063	0.100409	0.253317	0.0572207	0.0763084	0.0533114	0.169543	0.0978321	0.159184	0.110363	0.119242
-0.04	0.0393689	0.0015793	0.0619937	0.0838003	0.00253543	-0.0564695	0.134647	-0.000104358	-0.0607017	0.125595	-0.000755824	-0.0250663		0	-0.00375122	0.0302297	0.030789	0.039091	0.033785	0.0447115	0.015199	0.0864393	0.0940019	0.0249624	0.00811446	0.0283088	0.135106	0.0108004	0.0790956	0.0539484	0.0519382	0.205102	0.160603	0.00427364	0.100802	0.182297	0.0474913	0.158585	0.177254	0.102608	0.251722	0.0561666	0.0765534	0.0498976	0.16732	0.107826	0.160951	0.111254	0.119521
-0.03	0.0423316	0.00195044	0.0580363	0.0856828	0.0037449	-0.0467482	0.134645	-0.000334932	-0.0590503	0.126194	-0.000983585	-0.0229633		0.01	-0.00486965	0.0334716	0.0349905	0.0371245	0.0374157	0.0465531	0.0148922	0.0961396	0.0934145	0.0221421	0.0143463	0.0283646	0.139145	0.0128305	0.0828826	0.0581064	0.0561407	0.204154	0.154974	0.00358999	0.102169	0.171805	0.0457388	0.159402	0.178539	0.100808	0.245544	0.0551998	0.0759599	0.0444019	0.162702	0.110567	0.165079	0.109647	0.119849
-0.02	0.0412559	0.0016261	0.0497323	0.0856961	0.00337262	-0.0324098	0.134235	-0.000371216	-0.0549188	0.125495	-0.000819738	-0.0198669		0.02	-0.00700394	0.0337549	0.036366	0.0385247	0.0408884	0.0487614	0.0189622	0.0822391	0.0950835	0.0199518	0.0121182	0.0215947	0.141872	0.0136833	0.0790527	0.0634257	0.0557052	0.20564	0.150458	-0.00121521	0.103365	0.162725	0.0446961	0.162116	0.177834	0.0976459	0.240676	0.0539657	0.0765301	0.0383118	0.158979	0.101729	0.167021	0.107149	0.122569
-0.01	0.0402586	0.00217645	0.0336311	0.0863755	0.00340075	-0.02718	0.133682	-0.000104062	-0.0524468	0.124978	-0.000762923	-0.0195685		0.03	-0.00845964	0.0360408	0.0368627	0.0332629	0.0366189	0.0505637	0.0213333	0.0791426	0.0964196	0.021168	0.0123705	0.0143893	0.146157	0.0166717	0.0822424	0.0653045	0.0521269	0.20571	0.141913	0.00231546	0.108545	0.155479	0.0447256	0.1543	0.177908	0.0931227	0.227528	0.0531173	0.0772745	0.0401871	0.154638	0.10457	0.172584	0.10723	0.122877
0	0.0419375	0.00169563	0.019138	0.0890791	0.00334961	-0.0192399	0.132942	-0.000220102	-0.0515275	0.124487	-0.000700043	-0.022135		0.04	-0.00693903	0.036209	0.0373769	0.0355979	0.0393381	0.0505156	0.0184278	0.0858567	0.104285	0.0207895	0.0254862	0.0119775	0.15098	0.0139545	0.0869942	0.0687672	0.0487794	0.2061	0.136596	0.00315053	0.111526	0.14907	0.0396047	0.149394	0.17775	0.096425	0.213057	0.0512613	0.0776234	0.0350803	0.151506	0.103842	0.174055	0.108407	0.124452
0.01	0.0439203	0.00165036	0.00816757	0.0916112	0.00285775	-0.0135916	0.131607	-0.000125182	-0.0504792	0.124221	-0.000869749	-0.0272512		0.05	-0.00979205	0.0356232	0.0357607	0.0360844	0.0409197	0.0531503	0.0187981	0.0962578	0.107837	0.0141449	0.0277958	0.0116747	0.158266	0.016492	0.0910171	0.0751253	0.0487725	0.207901	0.129381	0.00685497	0.117287	0.142739	0.0403941	0.144186	0.180018	0.0964688	0.191295	0.0497034	0.0754884	0.0334884	0.14664	0.0969628	0.178994	0.107527	0.12517
0.02	0.0420487	0.00115212	0.00117646	0.0923787	0.00216323	-0.00943176	0.131058	-0.000195549	-0.0460161	0.124296	-0.000857373	-0.0325568		0.06	-0.00900986	0.03452	0.0333318	0.0352626	0.0378268	0.0536347	0.0198405	0.0894747	0.111901	0.00953005	0.0221665	0.0123696	0.165395	0.015352	0.093939	0.0764691	0.0451585	0.208364	0.128596	0.00717713	0.118934	0.136075	0.0373309	0.136253	0.180903	0.0973481	0.176897	0.0476985	0.0730654	0.0321987	0.143348	0.0951988	0.180827	0.107907	0.125753
0.03	0.0440827	0.00151173	-0.00794765	0.096963	0.00273483	-0.00408923	0.130078	-3.6087e-06	-0.0409404	0.124803	-0.000942926	-0.037605		0.07	-0.010417	0.0337581	0.0348207	0.0352189	0.0349881	0.0539624	0.0142258	0.106287	0.112128	0.00837813	0.02613	0.0205728	0.175339	0.0122934	0.102177	0.0820095	0.0500979	0.213132	0.128015	0.00718446	0.11517	0.128349	0.0388535	0.128388	0.182836	0.0945368	0.168643	0.0457213	0.0704964	0.0282477	0.139928	0.0985537	0.187357	0.109109	0.125222
0.04	0.0460515	0.00108829	-0.00891878	0.0996458	0.00196997	0.00391272	0.128994	0.00017437	-0.0325513	0.125399	-0.00121958	-0.0396086		0.08	-0.00318372	0.0329814	0.0364043	0.0367748	0.033805	0.0560774	0.012677	0.112098	0.111829	0.0079724	0.0282015	0.0220496	0.188498	0.00924838	0.102926	0.0855849	0.0499304	0.216291	0.133385	0.0049718	0.11949	0.120438	0.0487876	0.128517	0.182183	0.0972161	0.158209	0.0438206	0.0669797	0.020169	0.140929	0.090084	0.192385	0.109134	0.126263
0.05	0.0462804	0.00130368	-0.0111825	0.10334	0.00140295	0.000635854	0.126721	0.000580935	-0.0241649	0.1264	-0.00118012	-0.0409824		0.09	-0.00374546	0.03205	0.0390992	0.0374296	0.0381324	0.0568045	0.0114948	0.109174	0.102259	0.00655648	0.0237342	0.0222306	0.198226	0.0227696	0.107008	0.100493	0.0564228	0.217936	0.130385	0.00570781	0.118682	0.110459	0.0556968	0.124203	0.180539	0.0920614	0.142862	0.0423964	0.0652309	0.0184665	0.139715	0.0921703	0.20085	0.108657	0.124209
0.06	0.0499118	0.00208345	-0.017989	0.110945	0.00138608	-0.00948493	0.123611	0.000322514	-0.0221879	0.127365	-0.000966865	-0.0433367		0.1	0.0011084	0.0343206	0.0406408	0.0397896	0.0361498	0.0622652	0.0158725	0.117316	0.100822	0.00928022	0.0285461	0.0234587	0.211886	0.0442668	0.111843	0.124685	0.0569582	0.219761	0.127372	0.00354658	0.114932	0.100575	0.0566559	0.123124	0.176355	0.0840213	0.130135	0.0420163	0.0642203	0.0141398	0.140679	0.0968908	0.205832	0.109057	0.122613
0.07	0.0553978	0.00321669	-0.0220884	0.124351	0.000840533	-0.034891	0.118752	0.000746582	-0.0303028	0.129433	-0.000855112	-0.0549641		0.11	0.00369302	0.0342042	0.0445265	0.0423489	0.0402097	0.0664843	0.0212436	0.132881	0.0979629	0.0127329	0.0420447	0.0313437	0.223873	0.0827957	0.117733	0.170336	0.055453	0.226359	0.125247	0.00227595	0.115633	0.0915767	0.0595051	0.120306	0.171633	0.0797134	0.116365	0.0417741	0.0650921	0.00610819	0.141196	0.0794076	0.212948	0.109017	0.120397
0.08	0.0603099	0.00417945	-0.0215492	0.144006	-4.41109e-05	-0.0765667	0.114759	0.00089725	-0.0457557	0.133659	-0.000587332	-0.0745143		0.12	0.01052	0.0368333	0.0460037	0.0458478	0.0416461	0.076255	0.0318791	0.136594	0.0992799	0.0146803	0.0507838	0.044318	0.238515	0.140992	0.126407	0.234815	0.0587189	0.230407	0.115484	0.0057513	0.116778	0.0853661	0.0514051	0.111975	0.166119	0.0802755	0.0983864	0.0415137	0.0636618	-0.000514963	0.140992	0.0781326	0.214443	0.109045	0.118532
0.09	0.0691128	0.00424876	-0.0200811	0.168602	-2.3399e-05	-0.128155	0.10943	0.000389894	-0.0685241	0.139401	-0.00043822	-0.101791		0.13	0.00814333	0.0384579	0.0522903	0.0548068	0.045275	0.0924754	0.0482867	0.149861	0.0977948	0.0146077	0.054186	0.0734821	0.251926	0.203974	0.135543	0.313815	0.0679203	0.236533	0.10768	0.00216058	0.108206	0.0760259	0.0420961	0.104569	0.156807	0.0718648	0.0843757	0.0408795	0.0644421	-0.00635999	0.140119	0.0752772	0.215505	0.107185	0.115131
0.1	0.0780406	0.00378438	-0.0153871	0.196394	0.000173139	-0.172394	0.104082	0.000350559	-0.0931173	0.147338	-0.000197117	-0.134259		0.14	0.0120299	0.0388734	0.0574792	0.0669263	0.0460814	0.106474	0.0746776	0.155848	0.0972783	0.0183089	0.0692452	0.117	0.26992	0.264424	0.141296	0.394034	0.0682875	0.244166	0.10535	-0.00637983	0.106934	0.0685653	0.0383183	0.0990934	0.14807	0.0636783	0.072959	0.040064	0.0671726	-0.0138969	0.139269	0.0699526	0.21681	0.103441	0.112723
0.11	0.0887142	0.00284849	-0.00205189	0.225424	0.00115139	-0.20481	0.0995246	0.000747235	-0.116384	0.156735	-0.000297647	-0.167114		0.15	0.0153601	0.0399343	0.0682342	0.0841334	0.0526245	0.12468	0.0938317	0.161112	0.0890587	0.025408	0.0786752	0.165983	0.286214	0.322588	0.152933	0.471257	0.0786303	0.255579	0.102623	-0.0099296	0.104887	0.0588561	0.0323873	0.0915547	0.13636	0.0616964	0.0604588	0.0385312	0.0704703	-0.0199876	0.141816	0.0543356	0.220677	0.102095	0.110123
0.12	0.101552	0.00150773	0.0177752	0.253765	0.00154155	-0.218225	0.0964175	0.000795903	-0.137069	0.16591	-0.000312021	-0.190128		0.16	0.0213626	0.0424199	0.0775893	0.109662	0.056014	0.146077	0.118993	0.164583	0.085713	0.0330954	0.0890511	0.225289	0.309346	0.362658	0.170934	0.53035	0.099981	0.267914	0.096249	-0.0125905	0.105248	0.0491278	0.0258486	0.0887893	0.124129	0.0483921	0.0491291	0.0372309	0.0746474	-0.0232367	0.145121	0.066806	0.2203	0.0987686	0.107631
0.13	0.119504	0.00090053	0.0460879	0.276661	0.0017552	-0.205282	0.0929114	0.000795111	-0.15227	0.174772	-0.000419844	-0.207229		0.17	0.0243128	0.0417383	0.0908925	0.142835	0.0712157	0.165822	0.146425	0.18422	0.0770039	0.0416443	0.107496	0.274657	0.335214	0.392788	0.18668	0.564207	0.119318	0.281661	0.101912	-0.0178145	0.104341	0.0379707	0.0312977	0.0842308	0.11244	0.0437818	0.0363203	0.036344	0.0801878	-0.0186534	0.14816	0.0617338	0.219918	0.0961454	0.104478
0.14	0.136849	0.000409937	0.0708583	0.298263	0.00190149	-0.174048	0.0895595	-1.07344e-05	-0.161899	0.183614	-0.00053604	-0.213661		0.18	0.0329376	0.0436223	0.100706	0.180502	0.0865591	0.183781	0.173574	0.194441	0.0721945	0.0505838	0.121461	0.313971	0.363914	0.41694	0.210843	0.588749	0.143119	0.298499	0.1023	-0.0211079	0.103353	0.027316	0.0238029	0.0768087	0.104898	0.0412856	0.0323587	0.0352867	0.085037	-0.0188017	0.149147	0.0656016	0.219968	0.0940611	0.101803
0.15	0.158572	6.0594e-05	0.093823	0.318715	0.00159813	-0.146177	0.0880616	5.08827e-05	-0.167268	0.191562	-0.000569489	-0.207181		0.19	0.0455972	0.0471917	0.115165	0.220887	0.106058	0.205682	0.195155	0.221103	0.0693289	0.056668	0.124918	0.343966	0.396694	0.430172	0.247533	0.609111	0.17533	0.317529	0.107334	-0.0176262	0.0992854	0.0154086	0.0178229	0.0799578	0.0966673	0.0419114	0.0255789	0.0347627	0.0901464	-0.0147695	0.151713	0.0601564	0.219412	0.0919723	0.10032
0.16	0.180732	-0.000363102	0.108986	0.337861	0.000777142	-0.109009	0.0869547	-0.000317566	-0.164671	0.199243	-0.000337068	-0.190228		0.2	0.0543375	0.049004	0.128242	0.262085	0.129888	0.226312	0.219228	0.249313	0.0708753	0.0645994	0.132621	0.355456	0.437156	0.440687	0.288487	0.616191	0.211691	0.339993	0.112817	-0.0201024	0.097243	0.0102616	0.0128756	0.0759848	0.0911942	0.0413588	0.0208883	0.0339893	0.0952781	-0.0116726	0.152576	0.0722795	0.212966	0.0888648	0.0993162
0.17	0.203179	-0.000810023	0.112775	0.356184	0.00144347	-0.0709573	0.0856879	-0.000839959	-0.154909	0.206853	-0.000443466	-0.168755		0.21	0.0633763	0.0497434	0.144059	0.302996	0.155092	0.248008	0.241772	0.276977	0.0700603	0.069414	0.134765	0.358028	0.472475	0.454943	0.333445	0.625251	0.247889	0.363494	0.11999	-0.0254228	0.0878531	0.00391359	0.00939143	0.0720621	0.0846317	0.0453321	0.0125934	0.0329051	0.100256	-0.00606448	0.155763	0.0737166	0.205232	0.0865388	0.0995167
0.18	0.221982	-0.00221233	0.0995944	0.374833	0.00165058	-0.0523154	0.085033	-0.00125228	-0.137662	0.214027	-0.000628811	-0.136611		0.22	0.0736801	0.0519775	0.157093	0.340515	0.174392	0.268335	0.263539	0.290552	0.0752329	0.071765	0.128565	0.358989	0.50668	0.459157	0.390275	0.635421	0.285233	0.390183	0.12068	-0.0229475	0.0789515	-8.76666e-05	0.00366157	0.0656515	0.0779767	0.0362905	0.00864293	0.0315798	0.104928	-0.00331173	0.15575	0.0726915	0.202566	0.0836418	0.0988084
0.19	0.24237	-0.000924623	0.0858854	0.394094	0.000880437	-0.0427408	0.085687	-0.000896684	-0.110174	0.220827	-0.000356466	-0.101642		0.23	0.0843338	0.053599	0.171576	0.375028	0.198791	0.282962	0.282744	0.320604	0.0763089	0.0821918	0.139631	0.356922	0.538795	0.466468	0.447242	0.639967	0.316623	0.41899	0.125155	-0.0214435	0.0723239	-0.00346209	0.00242993	0.0622528	0.074145	0.0231532	-0.00353514	0.0306818	0.109038	-0.000847423	0.159529	0.0699096	0.201385	0.0805286	0.102357
0.2	0.259275	-0.00063754	0.0766287	0.411843	0.000787469	-0.0337529	0.0861026	-0.000819805	-0.0759378	0.22765	-0.000566327	-0.0666396		0.24	0.0894693	0.0541027	0.18115	0.403118	0.216729	0.297218	0.300261	0.348918	0.080929	0.0912628	0.147731	0.348645	0.569294	0.478714	0.505951	0.632609	0.34521	0.448866	0.124609	-0.0216067	0.0726094	-0.00482389	0.000386126	0.0447817	0.0713541	0.0163633	-0.00846031	0.0292388	0.109033	-0.000317607	0.162516	0.0667434	0.190676	0.0788681	0.104808
0.21	0.273693	4.95852e-05	0.0756671	0.428651	0.00125486	-0.0284205	0.0880116	-0.000483037	-0.0373505	0.233883	-0.000696451	-0.03275		0.25	0.0965378	0.0551164	0.189618	0.427328	0.228823	0.303059	0.318823	0.375444	0.0827255	0.0965635	0.159401	0.346686	0.593812	0.487348	0.556391	0.630169	0.37351	0.476377	0.127427	-0.0224499	0.0706167	-0.0108479	0.00446697	0.0366231	0.0690122	0.0175403	-0.0184752	0.0280837	0.10899	0.00922912	0.164533	0.0634596	0.195757	0.0758408	0.105966
0.22	0.287841	0.00139037	0.0876723	0.443656	0.000249397	-0.0306409	0.0893019	-0.000204742	0.00530968	0.23836	-0.000536623	-0.00186878		0.26	0.104392	0.057626	0.194268	0.446742	0.242901	0.311016	0.332385	0.407657	0.0777865	0.105546	0.180737	0.336586	0.617452	0.494071	0.602529	0.621749	0.396752	0.506492	0.130652	-0.0170496	0.0705024	-0.0112455	-0.00433669	0.0272057	0.0683875	0.0122452	-0.0230583	0.0264544	0.107623	0.0145451	0.159298	0.058791	0.201817	0.0736128	0.10836
0.23	0.29979	0.00178472	0.111326	0.456308	7.88652e-05	-0.017434	0.0916841	0.000149054	0.0511455	0.242873	-0.000428827	0.0225725		0.27	0.113054	0.0592072	0.199037	0.45861	0.253615	0.312143	0.342898	0.444241	0.0736775	0.117805	0.195705	0.323919	0.635808	0.502185	0.639473	0.611538	0.420985	0.533035	0.130768	-0.0206496	0.0771952	-0.0136427	-0.006258	0.0254911	0.0688012	0.0196913	-0.0308068	0.0251594	0.103942	0.0227874	0.15821	0.0591911	0.204057	0.0697072	0.110714
0.24	0.307618	0.000474441	0.143558	0.466813	0.000755685	-0.00165689	0.0931546	8.64512e-05	0.090612	0.247397	-0.000495887	0.0434969		0.28	0.11613	0.0620558	0.201799	0.465878	0.260529	0.315153	0.349553	0.467599	0.0705079	0.118433	0.203254	0.313046	0.659402	0.512697	0.671251	0.595675	0.441603	0.555316	0.127476	-0.0201462	0.0819385	-0.0142208	-0.0112536	0.0199743	0.0685804	0.0223214	-0.0336682	0.0241245	0.0998898	0.0342817	0.15529	0.0519333	0.20458	0.0655729	0.109431
0.25	0.31392	-2.88446e-05	0.168393	0.475456	0.00125239	0.0220706	0.0952768	-0.000143096	0.127548	0.250961	-0.000295477	0.0608952		0.29	0.116359	0.0651698	0.205899	0.469775	0.267387	0.317839	0.355653	0.485949	0.0639923	0.125936	0.219561	0.294746	0.677246	0.521115	0.691544	0.584813	0.45931	0.576329	0.124912	-0.0198489	0.0836405	-0.0130648	-0.0173271	0.0263219	0.0670274	0.0242536	-0.0443956	0.0227019	0.0983412	0.0474716	0.152011	0.0526188	0.209192	0.0620613	0.108162
0.26	0.321142	-0.000877484	0.191289	0.481404	0.000755897	0.0478295	0.095727	-8.7091e-05	0.156366	0.254086	-0.000484478	0.0735252		0.3	0.119728	0.0693148	0.211163	0.472535	0.277599	0.324855	0.361991	0.501488	0.0592384	0.125076	0.230171	0.278145	0.693353	0.53275	0.712592	0.563676	0.472342	0.591767	0.114089	-0.0185307	0.0834875	-0.0114713	-0.0240895	0.0250197	0.0661661	0.0164304	-0.0493107	0.0208481	0.0962471	0.0528455	0.147211	0.0488656	0.198743	0.0590267	0.107241
0.27	0.323719	-0.00126147	0.207863	0.485337	0.0010421	0.0767088	0.0984598	-0.000330224	0.17714	0.258028	-0.000454455	0.0856197		0.31	0.11751	0.0723498	0.215482	0.470403	0.282703	0.323522	0.370968	0.505766	0.0631367	0.128755	0.234132	0.264251	0.70392	0.542811	0.7279	0.545361	0.476683	0.603538	0.109481	-0.0223355	0.087131	-0.0113036	-0.0178005	0.0289266	0.0641291	0.0135964	-0.0566676	0.0196406	0.0943412	0.0609405	0.146465	0.0441728	0.194157	0.0556365	0.103876
0.28	0.324873	-0.00143132	0.216948	0.48888	0.00142918	0.101608	0.100248	-0.000688242	0.188318	0.260315	-1.20389e-05	0.0946375		0.32	0.114563	0.0766403	0.22001	0.469385	0.286388	0.32194	0.377249	0.503225	0.058205	0.13217	0.242925	0.254084	0.711261	0.559217	0.738067	0.529171	0.480284	0.611962	0.110212	-0.0248178	0.0859475	-0.0108505	-0.0243839	0.0322038	0.0630205	0.0137583	-0.0635776	0.0169493	0.0944451	0.0679968	0.143647	0.0375241	0.189316	0.0527903	0.101182
0.29	0.327265	-0.000270672	0.214375	0.491154	0.00119478	0.124131	0.10334	-0.000884961	0.193243	0.262644	-0.00019959	0.100621		0.33	0.116142	0.0797509	0.224913	0.467984	0.288988	0.319017	0.383055	0.508742	0.0580786	0.141172	0.243028	0.242653	0.712307	0.565605	0.749746	0.522154	0.481065	0.619003	0.109192	-0.0287011	0.088453	-0.0101571	-0.0234703	0.0346518	0.06195	0.0182821	-0.0667288	0.0145456	0.0940325	0.073968	0.140303	0.0268967	0.182199	0.0530109	0.0980219
0.3	0.328193	-0.000627547	0.211977	0.492425	0.00072127	0.13438	0.106103	-0.000840459	0.188916	0.264431	-0.000399227	0.10354		0.34	0.120675	0.0832025	0.228194	0.468199	0.285306	0.313771	0.387734	0.510401	0.0566499	0.141207	0.242689	0.238554	0.711748	0.570991	0.757131	0.512421	0.48592	0.625026	0.104577	-0.0321642	0.0879392	-0.0108469	-0.0249032	0.0331905	0.0613165	0.0134283	-0.071694	0.0130083	0.0934924	0.0798075	0.138251	0.0300056	0.184759	0.0533464	0.0952567
0.31	0.326654	-0.000749443	0.203201	0.49372	0.00225387	0.138486	0.108567	-0.00152355	0.182884	0.265632	-0.000262911	0.107062		0.35	0.123219	0.0883955	0.229944	0.46704	0.285099	0.305604	0.384865	0.505516	0.0563164	0.154486	0.238698	0.23725	0.704087	0.569755	0.76664	0.511644	0.484607	0.63234	0.11363	-0.0331593	0.0897019	-0.00912315	-0.0323487	0.0346161	0.0619481	0.00922165	-0.0751952	0.0114865	0.0919943	0.0850746	0.135339	0.0234956	0.188713	0.052997	0.0924399
0.32	0.326698	-0.0010135	0.191628	0.495399	0.00263745	0.142256	0.10999	-0.00126976	0.171116	0.267051	-0.000413308	0.105709		0.36	0.129331	0.094826	0.227981	0.470237	0.289476	0.297433	0.38627	0.498786	0.0522954	0.160902	0.239532	0.23939	0.698709	0.569937	0.775986	0.509425	0.488155	0.636461	0.108435	-0.0351875	0.0865955	-0.00825985	-0.0378421	0.0307042	0.062659	0.0130701	-0.0815705	0.00953182	0.0901971	0.0914162	0.132142	0.0139864	0.187553	0.0532701	0.0903991
0.33	0.327356	-0.00131399	0.17648	0.496139	0.00302843	0.137765	0.112047	-0.00128406	0.156588	0.268694	-0.000623146	0.107015		0.37	0.13145	0.101306	0.226147	0.469605	0.290437	0.294579	0.386623	0.501108	0.051014	0.164714	0.240071	0.246208	0.695657	0.561329	0.786584	0.501269	0.489937	0.641153	0.106913	-0.0357538	0.0845335	-0.0064942	-0.036348	0.0255259	0.0604702	0.00951466	-0.0831391	0.00888034	0.089616	0.0940353	0.127992	0.0139903	0.190693	0.0554735	0.0886185
0.34	0.325619	-0.00233046	0.163037	0.494957	0.00355433	0.133511	0.114327	-0.000919241	0.140225	0.269054	-0.000402192	0.107136		0.38	0.135645	0.107029	0.221738	0.466838	0.289538	0.294646	0.387068	0.49066	0.0431074	0.16765	0.245171	0.261049	0.681941	0.55044	0.791384	0.490255	0.495524	0.644072	0.110851	-0.0365986	0.0785445	-0.00427912	-0.0363975	0.0262861	0.0581778	0.0153323	-0.0932165	0.00707394	0.0890139	0.102494	0.128533	0.0161893	0.193199	0.0572504	0.0873889
0.35	0.324844	-0.00238727	0.148544	0.494343	0.00474212	0.126406	0.115465	-0.000796199	0.122853	0.269802	-0.000603736	0.106215		0.39	0.136915	0.116147	0.217581	0.463988	0.292333	0.291239	0.389628	0.483824	0.0407544	0.173551	0.245856	0.286279	0.664796	0.53961	0.80073	0.480671	0.496417	0.643591	0.114012	-0.0334024	0.0788415	-0.00254109	-0.0387918	0.0246198	0.0558421	0.0174185	-0.0933751	0.00579806	0.088274	0.103268	0.125081	0.00360718	0.195779	0.0574668	0.0847034
0.36	0.322429	-0.00124951	0.123939	0.491833	0.00486008	0.118163	0.117763	-0.0003509	0.0995133	0.271194	-0.000252002	0.10271		0.4	0.136619	0.119684	0.214573	0.459709	0.288596	0.287051	0.395417	0.474064	0.0367503	0.177039	0.248295	0.32064	0.654839	0.5275	0.786716	0.466743	0.503118	0.640324	0.11001	-0.0324386	0.078091	-0.0041595	-0.0362435	0.0240558	0.0526763	0.0248077	-0.0948494	0.00552351	0.0882921	0.101909	0.125211	0.00363263	0.198449	0.0569372	0.081546
0.37	0.320589	-0.00101713	0.0939125	0.486807	0.00437411	0.107833	0.11952	-2.2397e-06	0.0786719	0.27149	-0.000323158	0.0997531		0.41	0.136859	0.127134	0.215367	0.451353	0.279472	0.28773	0.396206	0.471539	0.0314758	0.175136	0.248628	0.353413	0.637355	0.51218	0.764196	0.452508	0.512803	0.638936	0.114688	-0.0343057	0.0778105	-0.00239742	-0.0389958	0.0200615	0.0498241	0.0337549	-0.0946655	0.00627882	0.0887467	0.0987168	0.123894	0.000756084	0.204344	0.0573112	0.078566
0.38	0.316593	-0.00108879	0.0685284	0.482759	0.0041999	0.109366	0.120959	-3.13322e-05	0.0568441	0.272733	-0.000564182	0.0894219		0.42	0.137902	0.132598	0.215222	0.442233	0.275508	0.278354	0.399692	0.458774	0.0256106	0.175763	0.24982	0.385405	0.622073	0.501162	0.742074	0.443502	0.516969	0.636732	0.116055	-0.0346623	0.0799319	-0.00211798	-0.0432456	0.0230614	0.0481785	0.0355197	-0.0963361	0.00668192	0.0870694	0.0956534	0.124393	-0.00195493	0.205529	0.0555527	0.0743693
0.39	0.315635	-0.000435778	0.0438141	0.476289	0.00491346	0.111423	0.122233	-4.08074e-05	0.0334167	0.274174	-0.000655059	0.0810539		0.43	0.136991	0.140438	0.212114	0.435033	0.273429	0.272835	0.40535	0.458407	0.0234426	0.174928	0.244687	0.418766	0.590206	0.488203	0.721699	0.427405	0.52177	0.636684	0.116877	-0.03349	0.0777534	-0.00147329	-0.0459165	0.0197373	0.046187	0.032252	-0.0912961	0.00799967	0.0870248	0.0897119	0.119286	-0.00167009	0.209939	0.0533576	0.0706345
0.4	0.313331	-0.00163653	0.016678	0.46755	0.00462755	0.12709	0.123453	-0.000561057	0.01405	0.274667	-0.000736812	0.0701786		0.44	0.136447	0.14382	0.208869	0.426696	0.271223	0.270887	0.410576	0.45079	0.0198529	0.17394	0.240402	0.437954	0.559006	0.470694	0.696445	0.408455	0.528523	0.63689	0.118324	-0.0385509	0.0780308	-0.000425867	-0.0446244	0.0157322	0.0455485	0.0458568	-0.0909935	0.0087643	0.0841583	0.0821132	0.119629	0.00396414	0.205579	0.0503192	0.067293
0.41	0.311662	-0.00271689	0.00468929	0.458646	0.00373214	0.144489	0.124889	0.000106069	0.00276811	0.273722	-0.00107929	0.0592437		0.45	0.137689	0.15017	0.203489	0.418243	0.267882	0.274501	0.410016	0.447874	0.015233	0.172625	0.239449	0.445713	0.521469	0.455405	0.687144	0.389996	0.52879	0.634505	0.116995	-0.0397556	0.0771096	0.00458677	-0.0449728	0.0145381	0.0441484	0.0489083	-0.0864894	0.00954371	0.0839023	0.0771177	0.116411	0.0055547	0.203872	0.0483475	0.0649161
0.42	0.308229	-0.00224481	-0.000330968	0.449467	0.00432879	0.176053	0.125931	0.000200634	-0.00429006	0.273735	-0.00093158	0.0468806		0.46	0.135669	0.151825	0.195671	0.408091	0.267083	0.272378	0.408083	0.445479	0.0133928	0.173577	0.232451	0.448509	0.488071	0.434479	0.681499	0.37158	0.531174	0.629318	0.118968	-0.0361729	0.0782827	0.00443504	-0.0404351	0.0192167	0.0441213	0.0439551	-0.0768689	0.00964057	0.0812106	0.0698139	0.115325	0.00549234	0.204064	0.0451602	0.0635254
0.43	0.305665	-0.00183029	-0.00278386	0.438256	0.00320835	0.200005	0.126951	0.000251639	-0.00477292	0.272325	-0.001029	0.0345058		0.47	0.134513	0.15624	0.190186	0.399266	0.267356	0.277566	0.404948	0.438162	0.0127312	0.171592	0.223728	0.441165	0.447088	0.412356	0.673697	0.353312	0.537411	0.623726	0.113743	-0.0353753	0.0791053	0.00864615	-0.0385388	0.0176845	0.0443803	0.0449481	-0.0642375	0.0093346	0.0783534	0.0628982	0.113082	0.0075815	0.199228	0.0443709	0.0641302
0.44	0.299536	-0.00177999	-0.00512993	0.428248	0.00278637	0.228316	0.127441	0.000179097	0.0025662	0.271302	-0.00121	0.0168703		0.48	0.1306	0.156084	0.188727	0.389121	0.26266	0.273642	0.400635	0.423302	0.0110522	0.169855	0.216534	0.421496	0.427976	0.38805	0.664504	0.33596	0.546278	0.617664	0.103726	-0.0356241	0.0843257	0.0122022	-0.0417419	0.0231285	0.0447604	0.0525543	-0.0493404	0.00917591	0.0753633	0.0595818	0.111721	-0.00137215	0.198113	0.042651	0.063045
0.45	0.293918	-0.00113052	-0.00525234	0.419377	0.00367842	0.235674	0.129001	0.00055467	0.0130744	0.270032	-0.00115283	0.000668752		0.49	0.12891	0.157064	0.186538	0.376713	0.258246	0.267596	0.391969	0.417901	0.00724124	0.169927	0.211526	0.406388	0.412464	0.369191	0.652015	0.32545	0.550498	0.610127	0.099279	-0.0366891	0.0865065	0.0136243	-0.0442058	0.0251579	0.0441172	0.0460816	-0.028059	0.00873944	0.0728601	0.0567468	0.104916	-0.00504154	0.199127	0.0406599	0.0620642
0.46	0.287115	-0.000730231	-0.0119915	0.409123	0.00360851	0.238462	0.129856	-0.000405443	0.0226856	0.269608	-0.00108864	-0.0148599		0.5	0.127023	0.15589	0.182854	0.363855	0.253438	0.258891	0.386708	0.406928	0.00591065	0.160748	0.198039	0.384434	0.396165	0.351101	0.639196	0.311043	0.558	0.6064	0.0961231	-0.0386998	0.0895067	0.0158645	-0.04098	0.0227852	0.0439235	0.0421488	-0.00679758	0.00834967	0.0674139	0.0518213	0.103033	-0.0133326	0.199118	0.0392271	0.0620696
0.47	0.281526	-0.00204291	-0.0265645	0.398867	0.00386693	0.212975	0.131146	-0.000661766	0.0272873	0.26835	-0.00108702	-0.0236253		0.51	0.125582	0.153855	0.182297	0.353364	0.250011	0.252789	0.386723	0.391276	0.0077228	0.158702	0.194129	0.362932	0.37911	0.331497	0.620574	0.294496	0.562216	0.602858	0.0856524	-0.0395342	0.0951832	0.0167279	-0.0481466	0.0210223	0.0428213	0.0507356	0.0150024	0.00839323	0.0644569	0.0452397	0.101338	-0.00898572	0.197382	0.0392203	0.060358
0.48	0.277162	-0.00251629	-0.0439249	0.38969	0.00461574	0.175921	0.133177	-0.000605289	0.0296217	0.267641	-0.00117553	-0.0253808		0.52	0.125463	0.15043	0.17734	0.34469	0.242455	0.244973	0.386201	0.389606	0.00820103	0.156498	0.1914	0.340032	0.362857	0.316176	0.602646	0.281368	0.565148	0.602053	0.0788035	-0.0359392	0.0980674	0.0185689	-0.0568804	0.0254028	0.0447918	0.0536886	0.0413258	0.00956688	0.0625145	0.0360799	0.0989741	-0.0174838	0.203336	0.0378378	0.0575769
0.49	0.271573	-0.00404943	-0.0585831	0.379508	0.00482726	0.13213	0.134918	-0.000289463	0.0267518	0.266325	-0.00128797	-0.0170442		0.53	0.129764	0.147891	0.172433	0.334366	0.236096	0.240569	0.382272	0.378316	0.00693231	0.146729	0.187717	0.317214	0.352019	0.304197	0.580987	0.27006	0.562862	0.599606	0.079366	-0.0377385	0.0998655	0.0196428	-0.0582694	0.0229101	0.0453678	0.0510618	0.0631861	0.0108367	0.0595973	0.0256659	0.0976965	-0.010675	0.200151	0.0361372	0.056014
0.5	0.266643	-0.00372491	-0.0675997	0.367794	0.00440126	0.0962131	0.136079	-0.000181631	0.0213425	0.265601	-0.00126142	-0.00351395		0.54	0.13232	0.144405	0.17024	0.325322	0.228859	0.239142	0.381139	0.365242	0.00684861	0.139408	0.180391	0.292947	0.335766	0.288615	0.557682	0.252931	0.561064	0.598342	0.0758545	-0.0323075	0.0997035	0.0225776	-0.0603616	0.024689	0.0471102	0.0460472	0.0880048	0.0120584	0.0572882	0.0189068	0.0970325	-0.00921181	0.197974	0.0357388	0.0563064
0.51	0.261459	-0.00436379	-0.0664635	0.359066	0.00447351	0.0672199	0.138106	0.000539312	0.0157626	0.264647	-0.00161085	0.0142328		0.55	0.129174	0.141024	0.168017	0.317689	0.221562	0.232651	0.382182	0.35419	0.00709918	0.137972	0.182699	0.269562	0.324306	0.269114	0.534202	0.24413	0.561961	0.599549	0.0747351	-0.0297311	0.103743	0.0240434	-0.068388	0.0308747	0.0486786	0.0484244	0.113076	0.0138725	0.0570933	0.00753047	0.0947158	-0.00243098	0.198239	0.034516	0.0548927
0.52	0.25635	-0.00365734	-0.0477438	0.351065	0.00449386	0.0560033	0.139497	0.000111982	0.0142985	0.263852	-0.0018054	0.0279653		0.56	0.130375	0.137801	0.164251	0.308419	0.212593	0.229434	0.380886	0.344454	0.00443959	0.130139	0.176166	0.251976	0.31345	0.25719	0.516228	0.237295	0.562642	0.599605	0.0758209	-0.025325	0.105542	0.0279508	-0.0669829	0.038293	0.0515123	0.0433535	0.136013	0.0161755	0.0541603	0.00274679	0.0912826	-0.000401982	0.197137	0.0335192	0.0545762
0.53	0.250366	-0.00283753	-0.0218387	0.341563	0.00485921	0.0688246	0.139908	0.000363861	0.0125451	0.26248	-0.00192568	0.0408809		0.57	0.127109	0.135018	0.164327	0.297509	0.205665	0.229583	0.376044	0.329811	0.000448099	0.128388	0.163001	0.230914	0.306135	0.240816	0.493217	0.223283	0.563228	0.601691	0.07568	-0.0256694	0.104466	0.0291081	-0.0622861	0.0359642	0.0515811	0.0459674	0.153994	0.0215632	0.0505572	0.000991909	0.0907384	0.00803403	0.194165	0.033511	0.0550023
0.54	0.246372	-0.00124495	0.00863427	0.334696	0.00504277	0.0811245	0.142571	0.000597599	0.012878	0.261263	-0.00211819	0.0462704		0.58	0.124145	0.130119	0.160069	0.289696	0.197563	0.226869	0.375207	0.328162	0.000755882	0.130252	0.157908	0.21581	0.29569	0.227179	0.475644	0.216753	0.563965	0.600102	0.0736129	-0.0221129	0.108049	0.0308849	-0.0570396	0.0416587	0.0559312	0.0571288	0.174517	0.0275291	0.0477882	-0.00575756	0.0893017	0.014969	0.192591	0.0331568	0.0563658
0.55	0.241884	-0.00120005	0.0392729	0.32782	0.00478309	0.104052	0.144164	0.000948961	0.0127473	0.260312	-0.00226211	0.0411824		0.59	0.122936	0.128119	0.157743	0.28185	0.188676	0.219646	0.373383	0.324291	-0.000477263	0.129625	0.150162	0.198594	0.284584	0.21496	0.459202	0.209254	0.561588	0.605149	0.0685071	-0.0248426	0.106874	0.0319177	-0.056543	0.0477595	0.0633312	0.069493	0.189169	0.0342015	0.0461876	-0.0106396	0.0874669	0.0191325	0.187288	0.033347	0.0573443
0.56	0.239838	0.000100377	0.061548	0.319519	0.00456591	0.11949	0.145381	0.000161375	0.0163174	0.259807	-0.00226264	0.0272967		0.6	0.125139	0.126542	0.156649	0.274158	0.183681	0.22062	0.367897	0.327264	-0.00223324	0.127427	0.136647	0.185217	0.268629	0.209096	0.440527	0.198653	0.554668	0.609446	0.0640868	-0.0234345	0.10622	0.0338999	-0.0519356	0.0502146	0.0693259	0.0728983	0.207363	0.0399131	0.0426515	-0.0100642	0.0858297	0.0204751	0.186519	0.0339958	0.0583756
0.57	0.234753	0.000170036	0.0711363	0.31117	0.00392188	0.125674	0.14776	0.000415005	0.0209999	0.258644	-0.0024197	0.0141169		0.61	0.125329	0.125342	0.156986	0.26509	0.177027	0.215395	0.354674	0.326261	-0.00239921	0.126067	0.128755	0.169674	0.256123	0.198549	0.420072	0.188583	0.545563	0.613784	0.0621702	-0.0246744	0.106881	0.0366881	-0.0497726	0.0486078	0.0785402	0.0723498	0.224704	0.0467003	0.0411504	-0.00756215	0.0842612	0.0225207	0.183923	0.0339914	0.0599947
0.58	0.23152	-9.73924e-05	0.0690044	0.303898	0.00331072	0.111674	0.149833	-0.000329994	0.0270624	0.258624	-0.00251847	-0.0023557		0.62	0.131784	0.122198	0.155679	0.257128	0.174678	0.21052	0.347154	0.324945	0.00112972	0.122649	0.119685	0.155454	0.243392	0.190594	0.401636	0.183898	0.538997	0.615624	0.0652025	-0.0231848	0.104266	0.0371944	-0.0516495	0.0522289	0.0874471	0.0759753	0.236934	0.0503681	0.039032	-0.00877936	0.0854716	0.0203472	0.188167	0.0347965	0.0610273
0.59	0.228259	-0.00106611	0.0624182	0.29701	0.00244484	0.102075	0.15081	-0.000469177	0.0347508	0.258974	-0.00229117	-0.0132653		0.63	0.133827	0.120434	0.157356	0.249101	0.170674	0.208278	0.34052	0.32149	0.00308544	0.124865	0.108159	0.140141	0.232193	0.181887	0.37921	0.172416	0.532472	0.62587	0.0703116	-0.0220438	0.102138	0.039108	-0.0586354	0.0515676	0.0939961	0.0750374	0.248115	0.0534154	0.0364031	-0.00594344	0.0829062	0.0235737	0.192519	0.0361241	0.0621698
0.6	0.224966	-0.00183265	0.0546892	0.291283	0.00248025	0.0699603	0.152852	-0.000887818	0.0423783	0.258332	-0.00218203	-0.0115779		0.64	0.135081	0.11613	0.157229	0.242247	0.165111	0.20867	0.333847	0.319044	0.00510181	0.121764	0.0983568	0.126837	0.22072	0.17209	0.364514	0.166116	0.532326	0.630056	0.0764656	-0.0151948	0.103348	0.0425	-0.0548449	0.050586	0.0997069	0.0792366	0.256215	0.0567139	0.0338086	-0.00328929	0.0821137	0.0185551	0.196628	0.0369511	0.0642374
0.61	0.219749	-0.00136788	0.0579158	0.285708	0.00202689	0.0292713	0.153471	-0.00117085	0.0475481	0.258066	-0.0022534	-0.00204115		0.65	0.134991	0.111237	0.157235	0.23566	0.157361	0.206646	0.326508	0.309433	0.00804416	0.123415	0.0955814	0.114364	0.21234	0.158425	0.346497	0.156166	0.531152	0.633549	0.080191	-0.010188	0.0994362	0.0445664	-0.0581729	0.0520466	0.108425	0.0930852	0.257573	0.0607867	0.0317428	-0.00352196	0.0803484	0.0192323	0.193541	0.0378412	0.0672908
0.62	0.215698	-0.00209445	0.0619623	0.280296	0.00236825	-0.00857859	0.15399	-0.00105862	0.0540248	0.258308	-0.00207518	0.0114193		0.66	0.13109	0.106646	0.158127	0.231702	0.151012	0.209174	0.324168	0.296624	0.00646324	0.126399	0.0909824	0.0959598	0.201896	0.147246	0.334612	0.146489	0.529074	0.63924	0.0782569	-0.00178995	0.0952928	0.0456017	-0.0581871	0.0539469	0.113159	0.108358	0.256126	0.0634911	0.0290225	-0.00641152	0.0795697	0.0245135	0.195023	0.0394984	0.0686441
0.63	0.213405	-0.00273652	0.067636	0.274259	0.0024777	-0.0275012	0.154098	-0.000771422	0.0557858	0.257663	-0.00192864	0.0308368		0.67	0.124861	0.103154	0.158525	0.230436	0.13666	0.211151	0.319596	0.301833	0.00381597	0.124858	0.0891615	0.0879589	0.194586	0.135493	0.320694	0.139052	0.52284	0.638793	0.0703131	0.00246081	0.0961903	0.0496234	-0.0574839	0.0624279	0.118813	0.122864	0.258278	0.0672249	0.0280029	-0.00503512	0.0758703	0.030188	0.187219	0.0406526	0.0718617
0.64	0.209006	-0.00204049	0.078279	0.269374	0.00302414	-0.0453911	0.153346	-0.000718183	0.0534396	0.256026	-0.00196947	0.051631		0.68	0.119828	0.100146	0.155072	0.224821	0.130204	0.214056	0.30912	0.298996	0.00242589	0.123086	0.0847268	0.0796483	0.185509	0.129754	0.310421	0.136686	0.519746	0.636058	0.0586825	0.00792154	0.0940129	0.0536017	-0.0577389	0.0572363	0.125037	0.124916	0.257548	0.0719516	0.0273625	-0.00306283	0.0755901	0.0376873	0.188622	0.0410552	0.0746737
0.65	0.205199	-0.00103584	0.0924645	0.263941	0.00242442	-0.0424241	0.152823	-0.000712382	0.049742	0.255682	-0.00208641	0.0651467		0.69	0.116866	0.0986261	0.154531	0.219627	0.129021	0.218982	0.299767	0.288824	0.00528408	0.121682	0.0844407	0.0742645	0.178591	0.123998	0.295057	0.130667	0.512438	0.631904	0.0548029	0.00744	0.0899815	0.05424	-0.0601922	0.0632328	0.129653	0.127894	0.25801	0.0765087	0.0248204	-0.00176286	0.0743471	0.0482673	0.188581	0.0416593	0.0774053
0.66	0.201572	-0.00117903	0.099247	0.257431	0.00332671	-0.0300754	0.152829	-0.000297425	0.0459062	0.254669	-0.00219039	0.0720986		0.7	0.112511	0.0976163	0.149061	0.2175	0.125232	0.222829	0.294426	0.279553	0.000307795	0.116256	0.0826738	0.060681	0.171839	0.115635	0.286932	0.129209	0.5062	0.624393	0.0516218	0.00596432	0.0940061	0.0567221	-0.0617076	0.0608186	0.133476	0.129517	0.259784	0.0800214	0.023512	0.00881882	0.072322	0.0591871	0.191986	0.042719	0.0796391
0.67	0.198453	-0.00138709	0.107355	0.251658	0.00313736	-0.00888899	0.152819	-0.000678623	0.0361083	0.253606	-0.00230978	0.0704643		0.71	0.109814	0.0960609	0.142454	0.212403	0.117167	0.226925	0.28644	0.281245	-0.00162602	0.11457	0.0724288	0.0590201	0.16636	0.112696	0.270738	0.130466	0.502682	0.61415	0.050675	-0.00120522	0.0916606	0.0589191	-0.0645484	0.0591315	0.137308	0.122212	0.264625	0.0833053	0.0238454	0.016075	0.0685975	0.0664266	0.190654	0.0450281	0.0836103
0.68	0.191195	-0.00105209	0.10973	0.2462	0.00274955	0.0100868	0.152931	-0.000907579	0.0323406	0.252927	-0.00235813	0.0555012		0.72	0.108012	0.0931676	0.134969	0.203239	0.112018	0.228696	0.279466	0.259827	-0.00520216	0.109769	0.0675499	0.0508937	0.159572	0.110815	0.259554	0.130927	0.49911	0.606099	0.0502368	-0.00229162	0.0903792	0.0580955	-0.0651665	0.0462626	0.143493	0.1289	0.266955	0.0857523	0.0215706	0.0237982	0.063853	0.0780386	0.194475	0.0461529	0.0872899
0.69	0.186059	-0.00138792	0.100373	0.239152	0.00178806	0.0344171	0.152917	-0.000813972	0.029023	0.252516	-0.00223658	0.0337603		0.73	0.106632	0.089543	0.134832	0.197062	0.0994479	0.230422	0.276629	0.244504	-0.00777907	0.10506	0.0617853	0.0468353	0.152816	0.101816	0.249352	0.126981	0.490561	0.595968	0.0481233	0.000709753	0.0878497	0.0573916	-0.0586853	0.0452876	0.148875	0.135006	0.271013	0.0872224	0.021955	0.0317482	0.0596139	0.0839908	0.187769	0.0493565	0.0908572
0.7	0.179721	-0.00236483	0.085461	0.232366	0.00177487	0.0630918	0.153935	-0.000809156	0.0257832	0.251453	-0.00216896	0.0134176		0.74	0.10216	0.086377	0.128309	0.190856	0.0858056	0.228216	0.271513	0.234287	-0.0143053	0.10262	0.0584861	0.0381005	0.149764	0.0991975	0.23729	0.123983	0.481571	0.584396	0.0397264	0.0039957	0.092022	0.0583464	-0.0584967	0.0411542	0.151219	0.149844	0.278836	0.0879223	0.0224975	0.0424897	0.0577058	0.0884206	0.189861	0.0526601	0.0926528
0.71	0.175513	-0.00238275	0.071399	0.227455	0.00133331	0.0968773	0.155509	-0.000488009	0.0241285	0.250058	-0.00222096	-0.00583793		0.75	0.101474	0.0834637	0.129552	0.18162	0.0774419	0.226644	0.265644	0.229045	-0.0156083	0.102234	0.0487902	0.0468562	0.147342	0.097053	0.228219	0.125263	0.472727	0.570108	0.0351258	0.00759963	0.0884352	0.0582889	-0.0525675	0.0478229	0.153485	0.152478	0.284671	0.0886744	0.0220701	0.0520602	0.0551688	0.0995326	0.18863	0.0562576	0.0950911
0.72	0.172828	-0.00147672	0.0565286	0.220827	0.000561236	0.12987	0.156218	-0.000627987	0.0266706	0.248431	-0.00231794	-0.0169019		0.76	0.102198	0.0811442	0.12833	0.177316	0.0742785	0.224913	0.262903	0.223478	-0.0154045	0.0988921	0.0476015	0.0402725	0.142582	0.0908673	0.223354	0.124527	0.458806	0.555821	0.0213807	0.0145571	0.0888016	0.058123	-0.0499307	0.043622	0.154978	0.171492	0.293257	0.0895374	0.0195408	0.0626929	0.0534745	0.106065	0.187153	0.0580846	0.0965541
0.73	0.171153	-0.00090534	0.0456641	0.214199	0.000734483	0.160726	0.157576	-0.000156546	0.0259835	0.246885	-0.00216108	-0.0198703		0.77	0.100665	0.0800214	0.128186	0.174943	0.0731936	0.222056	0.25773	0.225407	-0.0134507	0.0988183	0.0494543	0.0376478	0.133475	0.0843174	0.215075	0.125363	0.445465	0.53883	0.0148189	0.0195492	0.0895808	0.0578819	-0.0442273	0.0500572	0.15342	0.163201	0.301782	0.0901991	0.0197234	0.0708585	0.0538876	0.112843	0.176766	0.0608296	0.0962138
0.74	0.168789	-0.000835072	0.0482684	0.20985	0.000347912	0.191805	0.159241	-0.000299668	0.0279651	0.245326	-0.00241719	-0.0146044		0.78	0.10006	0.0808286	0.125862	0.171978	0.0756944	0.218087	0.250988	0.223537	-0.00964129	0.0965568	0.0626481	0.0321428	0.126511	0.083091	0.208609	0.127516	0.435427	0.522936	0.0112067	0.0206786	0.0907537	0.0576999	-0.0406628	0.056951	0.151377	0.16465	0.310794	0.0900651	0.0168138	0.0793467	0.0558155	0.115015	0.175492	0.0655657	0.0938334
0.75	0.167777	0.0010734	0.0615075	0.204887	0.000413509	0.212792	0.159454	0.000143572	0.0339106	0.243603	-0.00242375	-0.00586854		0.79	0.101109	0.0812026	0.121957	0.168156	0.0734324	0.217863	0.251129	0.223585	-0.0087565	0.095398	0.0659401	0.028931	0.118463	0.0754532	0.204987	0.130764	0.42728	0.507785	0.00571571	0.0265916	0.0845071	0.0590743	-0.0385961	0.0560184	0.152149	0.161082	0.314998	0.0899714	0.0154034	0.0882912	0.0550257	0.123804	0.1685	0.0686462	0.0925719
0.76	0.166068	0.00121453	0.0858321	0.200303	0.000712797	0.230845	0.159204	0.000204433	0.0400354	0.242346	-0.00238261	0.00712855		0.8	0.104386	0.0821448	0.115977	0.165597	0.0684798	0.215799	0.249673	0.222654	-0.00395618	0.095547	0.0698842	0.0178627	0.113883	0.0736736	0.196408	0.128795	0.420591	0.495942	0.000435563	0.0262141	0.0838458	0.0578442	-0.0396547	0.0467789	0.151009	0.163316	0.318613	0.0902705	0.0136317	0.0920554	0.0560327	0.128593	0.160677	0.0732058	0.0922546
0.77	0.161707	0.00112873	0.113088	0.197602	0.00138293	0.258627	0.159759	0.000827644	0.0515496	0.240567	-0.00224789	0.0233611		0.81	0.103819	0.081348	0.112581	0.158975	0.0615624	0.21586	0.244191	0.212859	-0.00207186	0.0970086	0.0722866	0.0206477	0.11057	0.0728543	0.190987	0.125724	0.420261	0.482069	0.004619	0.0280215	0.0850235	0.05852	-0.0322758	0.0508674	0.152728	0.156065	0.320049	0.0905156	0.0136184	0.0962164	0.0571024	0.13703	0.155037	0.0786529	0.0912668
0.78	0.158878	0.000856648	0.140693	0.194334	0.00168177	0.277195	0.160345	7.08073e-05	0.0644892	0.238629	-0.00244359	0.040791		0.82	0.102016	0.0815883	0.110437	0.151444	0.0572104	0.212383	0.243864	0.209627	0.00243828	0.0933837	0.0757785	0.0187411	0.110633	0.0736308	0.186062	0.117324	0.418682	0.46904	0.00385149	0.0334048	0.0857581	0.0579748	-0.0252301	0.0489564	0.152955	0.156152	0.320583	0.0899527	0.0116617	0.102852	0.0581573	0.137577	0.150732	0.084611	0.0908926
0.79	0.155713	0.000867534	0.148604	0.189104	0.00276019	0.296453	0.16059	9.32895e-05	0.073533	0.236889	-0.0020737	0.0528485		0.83	0.101951	0.0812625	0.10751	0.145692	0.0537906	0.207725	0.244406	0.20189	0.00257994	0.0939546	0.068251	0.0171601	0.111964	0.0711186	0.178786	0.115922	0.408904	0.454891	-0.000238243	0.0357915	0.0871911	0.0603844	-0.0228337	0.0505894	0.155058	0.142465	0.324115	0.0898995	0.0104824	0.107095	0.0590635	0.142938	0.143915	0.0889136	0.0918107
0.8	0.1517	0.000771946	0.150423	0.182972	0.00320243	0.318697	0.160428	-0.000910346	0.0801916	0.235092	-0.00216533	0.0550618		0.84	0.101318	0.0775763	0.105646	0.139993	0.0515422	0.205007	0.238692	0.194449	0.000814317	0.0912153	0.0612867	0.0136528	0.110069	0.0709492	0.171202	0.109444	0.398508	0.442905	0.00296305	0.035084	0.0898808	0.0594357	-0.0152322	0.0484704	0.156478	0.128508	0.327173	0.0894012	0.0085348	0.109644	0.0627789	0.138699	0.14016	0.0945544	0.0915596
0.81	0.147217	0.000658679	0.138887	0.178255	0.00244589	0.344638	0.159925	-0.00164779	0.0829383	0.232999	-0.00222376	0.0529694		0.85	0.0984425	0.0733531	0.103395	0.132872	0.0567878	0.201464	0.23343	0.182939	-0.00448781	0.0858344	0.0629646	0.0115779	0.106703	0.0734439	0.165334	0.109258	0.390962	0.429531	0.00131821	0.0430639	0.0928107	0.0613946	-0.00427987	0.0532752	0.158698	0.113498	0.330415	0.0880618	0.00777097	0.114085	0.0651433	0.128365	0.137934	0.100791	0.089665
0.82	0.143337	0.00075558	0.11588	0.171612	0.00289876	0.35646	0.160392	-0.00171067	0.0716201	0.232056	-0.00200343	0.0405622		0.86	0.0985852	0.0715082	0.0998666	0.127019	0.0570898	0.196083	0.231095	0.173086	-0.00877471	0.0764907	0.0607368	0.0061426	0.100924	0.0743565	0.157943	0.103516	0.380103	0.41919	0.0020288	0.0470811	0.0933744	0.0649073	-0.00195473	0.0543374	0.159682	0.105877	0.335617	0.0869692	0.00642398	0.118436	0.0664495	0.127275	0.137701	0.107026	0.0885669
0.83	0.138486	0.000805036	0.073228	0.166776	0.00281134	0.368023	0.159808	-0.0011725	0.0571008	0.230372	-0.001656	0.025034		0.87	0.0992258	0.0670054	0.0959655	0.122426	0.0549912	0.197063	0.224479	0.156507	-0.0149999	0.0768291	0.0552436	0.0113464	0.0983552	0.0723117	0.153701	0.100094	0.366465	0.411209	-0.000388102	0.0450861	0.0944392	0.0708835	0.00107612	0.0595735	0.160546	0.094447	0.340214	0.0864472	0.00707263	0.118888	0.0650044	0.132758	0.143203	0.112646	0.0869218
0.84	0.135115	0.00252876	0.0339326	0.161953	0.00260448	0.370965	0.159333	-0.00123698	0.0408964	0.228539	-0.00159016	0.009812		0.88	0.0987048	0.0653363	0.0907136	0.116523	0.0519457	0.203181	0.218924	0.144795	-0.0195794	0.0735557	0.055738	0.0090815	0.0946332	0.0688626	0.145441	0.0949221	0.359496	0.404102	0.0016252	0.0496503	0.0914251	0.0771237	0.00845557	0.058143	0.159084	0.101104	0.339751	0.085155	0.00662759	0.121254	0.0650627	0.125341	0.145775	0.117929	0.085207
0.85	0.13382	0.00132627	-0.0123643	0.159589	0.0020396	0.374897	0.159027	-5.96774e-05	0.0232596	0.22641	-0.00152153	0.00346718		0.89	0.0992214	0.0663768	0.0884597	0.111493	0.0496275	0.210185	0.215478	0.137716	-0.0167607	0.0732255	0.0581315	0.00924518	0.0939461	0.069315	0.139818	0.0924194	0.353812	0.396748	0.00313811	0.052992	0.0937527	0.0842954	0.0147375	0.0575459	0.157218	0.0953762	0.338635	0.084445	0.00738497	0.123042	0.0616361	0.128327	0.14315	0.125056	0.0837307
0.86	0.131686	0.000690744	-0.0533141	0.156087	0.00249194	0.379354	0.159318	0.000169238	0.00673438	0.224642	-0.00125281	-0.000752514		0.9	0.0982999	0.0670277	0.0869782	0.10991	0.0435439	0.216829	0.212525	0.12397	-0.0111612	0.0719764	0.0626741	0.0121703	0.0963626	0.060428	0.135354	0.0867029	0.341025	0.38979	0.00117412	0.0552822	0.0906156	0.0933314	0.024607	0.0525833	0.155026	0.0951952	0.337328	0.0853965	0.0077278	0.126213	0.0580296	0.125504	0.143635	0.129699	0.0829629
0.87	0.129017	0.00162083	-0.0937355	0.153551	0.00165512	0.388841	0.157838	0.000356891	0.00838096	0.221903	-0.00120148	0.00143942		0.91	0.0913486	0.0661552	0.0865411	0.104792	0.0466023	0.220044	0.209962	0.111792	-0.0039318	0.069548	0.0675819	0.0101376	0.096495	0.0576046	0.129427	0.0851516	0.331839	0.384242	-0.00501215	0.0545547	0.0889907	0.100615	0.0305314	0.0471055	0.150725	0.0938936	0.328255	0.0858109	0.00770933	0.128038	0.0600165	0.117955	0.139398	0.135363	0.0810385
0.88	0.128839	0.000939471	-0.11828	0.151262	0.000602087	0.40646	0.156828	0.000271119	0.0215898	0.2191	-0.00143866	0.00646878		0.92	0.0894447	0.0667198	0.0833255	0.101789	0.0473418	0.226111	0.209011	0.109837	0.00279286	0.064748	0.071107	0.00783319	0.0956818	0.0549355	0.123397	0.087684	0.324893	0.37876	-0.00523501	0.0561417	0.0860672	0.107295	0.0291437	0.0420419	0.145819	0.0899162	0.320589	0.0856464	0.00705628	0.133638	0.059599	0.10719	0.134915	0.140104	0.0795087
0.89	0.12712	-0.000283594	-0.129277	0.148912	0.000104484	0.419079	0.156014	0.000547842	0.0428525	0.216978	-0.00148086	0.0157757		0.93	0.084978	0.0655327	0.0822831	0.0981235	0.0451688	0.228255	0.205048	0.109439	0.00645769	0.0648205	0.0694565	0.00627	0.093606	0.0572585	0.119007	0.0869481	0.3163	0.37453	-0.00616255	0.053258	0.087047	0.110966	0.0335096	0.0375578	0.14075	0.0798893	0.311406	0.0868732	0.00794476	0.138007	0.0581052	0.102183	0.133342	0.145235	0.0782808
0.9	0.122967	0.000735096	-0.114252	0.147189	0.000556639	0.414228	0.155581	4.07217e-05	0.0425748	0.214893	-0.00121995	0.0251366		0.94	0.0780517	0.0631003	0.0809977	0.0940907	0.0480353	0.227788	0.198208	0.0962234	0.00970317	0.0565845	0.0728007	0.00908826	0.0945074	0.0572116	0.116727	0.0848618	0.309558	0.371448	-0.0131352	0.055951	0.0836952	0.11909	0.0407937	0.034342	0.137024	0.0828664	0.303366	0.0876212	0.00692427	0.137805	0.0600321	0.0939432	0.135076	0.149139	0.0767652
0.91	0.119082	0.000437419	-0.0869239	0.145631	-0.000627403	0.393022	0.15527	0.000100096	0.047988	0.212796	-0.00128623	0.0365212		0.95	0.0733118	0.0608637	0.0797788	0.0859675	0.0448991	0.227253	0.190686	0.09269	0.0127998	0.053086	0.0716021	0.00613811	0.0919914	0.0655562	0.114331	0.0783136	0.302418	0.372666	-0.00637518	0.0550288	0.0817989	0.12631	0.0334734	0.0386718	0.133674	0.0826653	0.291983	0.0886726	0.00675524	0.136155	0.0611256	0.0957432	0.133126	0.153942	0.0729158
0.92	0.11779	-0.000159168	-0.0475076	0.144493	-0.000986309	0.349929	0.155424	-1.72252e-05	0.0493253	0.210808	-0.0015862	0.043942		0.96	0.0744219	0.0596623	0.075935	0.0811996	0.040514	0.229751	0.183873	0.0991046	0.0109715	0.0496991	0.0684228	0.0101256	0.090084	0.0729712	0.112619	0.0759993	0.295054	0.373936	0.000299607	0.054912	0.0838323	0.133791	0.0343932	0.0408123	0.132025	0.078694	0.284217	0.0895449	0.0059145	0.139943	0.0575535	0.0940197	0.134111	0.156416	0.0698964
0.93	0.115177	0.00016924	-0.00902536	0.142408	-0.000246497	0.285457	0.155832	0.000141192	0.0558235	0.209331	-0.00133078	0.048269		0.97	0.071811	0.0599673	0.0738217	0.077368	0.0412102	0.231776	0.173375	0.0952479	0.0116851	0.0481154	0.0599768	0.00486877	0.0907147	0.0722844	0.110162	0.0693604	0.289693	0.378695	0.000283641	0.0563916	0.0890451	0.140726	0.0392287	0.0423501	0.131366	0.0824941	0.273654	0.0907922	0.00476084	0.140218	0.0546388	0.0965152	0.131757	0.160331	0.0660346
0.94	0.113175	0.00072142	0.0226225	0.14156	-0.000892091	0.212019	0.155418	0.000162707	0.0628316	0.207243	-0.00142918	0.0460247		0.98	0.070869	0.0592415	0.0719169	0.0749425	0.0407671	0.233881	0.16628	0.0905189	0.0173338	0.0457367	0.0528314	0.00421275	0.0907442	0.0793043	0.108896	0.0650855	0.283385	0.380707	-0.00374855	0.0597632	0.0899104	0.148471	0.0318518	0.0392185	0.130561	0.0897084	0.262665	0.0923939	0.00340393	0.137957	0.0525774	0.103653	0.129844	0.163155	0.0639843
0.95	0.109939	-0.000643386	0.0397114	0.138916	-0.000875106	0.142366	0.155371	-0.000238626	0.080532	0.205309	-0.00142433	0.0392407		0.99	0.0684913	0.0573168	0.0693362	0.0688299	0.0362374	0.233488	0.159262	0.0889713	0.0208971	0.0454806	0.0445455	-0.00301372	0.0875321	0.0812451	0.105239	0.062206	0.274145	0.382996	0.00293917	0.0585112	0.0930616	0.155241	0.0257059	0.0392753	0.127662	0.088152	0.250973	0.0945025	0.00428481	0.141489	0.0500102	0.114455	0.128715	0.165759	0.0611135
0.96	0.107315	-0.000968326	0.0507108	0.135697	-0.00029367	0.0905105	0.154627	0.000184596	0.0940426	0.203284	-0.00173488	0.0254519		1	0.0615486	0.0561447	0.066772	0.0683935	0.0376062	0.233385	0.150312	0.0876062	0.0209647	0.0448881	0.0287081	-0.00566691	0.0852256	0.0794522	0.101962	0.061108	0.268244	0.38284	-0.00399679	0.0628458	0.0932363	0.157385	0.0273139	0.0356313	0.125624	0.0831159	0.240909	0.0959202	0.00307996	0.143602	0.0485835	0.111952	0.132537	0.169214	0.0599926
0.97	0.104185	-0.000619683	0.0503445	0.133815	-0.000703312	0.0659178	0.153907	-2.80919e-05	0.104763	0.202513	-0.00183307	0.0133264			0.0567315	0.0548235	0.0651485	0.0674762	0.0378514	0.234932	0.1438	0.0750058	0.0260132	0.0457772	0.022691	-0.0130235	0.087823	0.0795643	0.0975458	0.0598372	0.261726	0.381846	-0.00124475	0.0653888	0.0934469	0.158431	0.0341381	0.0252143	0.122106	0.0864394	0.231705	0.0981334	0.00340919	0.141176	0.0487961	0.11735	0.131594	0.174202	0.0578691
0.98	0.100928	-0.000431985	0.0446821	0.131889	-0.000575689	0.0587727	0.152102	9.99047e-05	0.106461	0.201174	-0.00172332	0.00110048			0.0525869	0.0531748	0.0640914	0.0650773	0.0321	0.235469	0.139945	0.0650789	0.0302394	0.0479849	0.0247786	-0.0203271	0.0829296	0.0826271	0.0946803	0.0559363	0.256471	0.378126	0.00165941	0.0657263	0.0874208	0.161058	0.0377212	0.0128487	0.118193	0.0823114	0.222319	0.101388	0.00500658	0.141528	0.0497061	0.111762	0.130329	0.1777	0.056098
0.99	0.0996455	-0.000508029	0.036627	0.129267	-0.000364512	0.0799675	0.151285	-5.92452e-05	0.104615	0.19985	-0.00159022	-0.00880369			0.0473212	0.0520824	0.0632059	0.0632987	0.0362267	0.236584	0.133649	0.0650943	0.0291445	0.0442603	0.0325403	-0.0231714	0.0754943	0.0752885	0.0952018	0.0511183	0.253577	0.375126	0.00907298	0.0700514	0.0875345	0.161095	0.0490472	0.0142674	0.11556	0.074531	0.213491	0.10513	0.00503392	0.142566	0.0481895	0.112286	0.124051	0.181599	0.0527161
1	0.0988719	0.000645424	0.028812	0.127905	-0.0010761	0.129703	0.150135	0.000232138	0.097475	0.198444	-0.0016014	-0.0159176			0.0476901	0.0512808	0.0578171	0.0637379	0.0393884	0.237982	0.126695	0.0671348	0.0291285	0.0480618	0.0306005	-0.0242168	0.0740481	0.0771372	0.0935917	0.0496696	0.250419	0.370205	0.0130255	0.0724915	0.0884144	0.161343	0.0467493	0.0110874	0.115294	0.0789603	0.201896	0.108685	0.00503552	0.144225	0.0473287	0.105112	0.118872	0.186469	0.0512259
1.01	0.0999937	0.00267055	0.0236553	0.126746	-0.000374185	0.175536	0.149488	0.000107363	0.0884108	0.197221	-0.00100899	-0.0147532			0.0494675	0.0512773	0.0538034	0.060646	0.0384791	0.244136	0.124658	0.0753576	0.0318535	0.0515642	0.0396398	-0.0263546	0.0709744	0.0737021	0.0918876	0.0478496	0.245517	0.365659	0.0227642	0.0740113	0.0946371	0.162996	0.0468255	0.00376201	0.112942	0.0859561	0.192326	0.112477	0.00470915	0.145317	0.0476601	0.113004	0.11102	0.190688	0.0500491
1.02	0.0994854	0.00258026	0.020225	0.125528	0.000381367	0.218233	0.148273	0.00024095	0.0782868	0.195254	-0.000648915	-0.0119528			0.0467089	0.0498071	0.0535327	0.0595238	0.0375234	0.242996	0.120457	0.0836529	0.0313234	0.0567167	0.0387439	-0.0282529	0.0706116	0.0707567	0.0928267	0.046291	0.239839	0.363686	0.0204871	0.0781473	0.0940679	0.164563	0.0509153	0.00600145	0.112352	0.0889018	0.178557	0.115578	0.00503369	0.150687	0.0462507	0.100127	0.110283	0.193116	0.049993
1.03	0.100271	0.00338697	0.018673	0.122809	0.000198463	0.25409	0.147399	0.000511456	0.0697433	0.19367	-0.000790465	-0.00159042			0.0478978	0.0483883	0.0506252	0.0576772	0.0385723	0.242457	0.11378	0.101334	0.0317463	0.0580413	0.0369133	-0.0256902	0.0647979	0.0715477	0.0913796	0.0470147	0.230049	0.357047	0.0206862	0.0818039	0.0985599	0.164001	0.0480234	0.0057046	0.11096	0.0995712	0.165459	0.118486	0.00378547	0.153251	0.0477189	0.103631	0.110172	0.196198	0.0497812
1.04	0.0937164	0.00233213	0.0164744	0.125909	0.000797457	0.293579	0.146562	0.00138873	0.0634839	0.193166	-0.000891292	0.00558			0.0351371	0.042685	0.0583383	0.0556539	0.0333738	0.228219	0.116199	0.0830191	0.0273501	0.0668492	0.022785	-0.0289568	0.0838658	0.0825865	0.0906167	0.0498858	0.229402	0.364111	0.0125372	0.0805474	0.0963389	0.166659	0.0897613	0.00116217	0.113465	0.108502	0.150909	0.119142	0.00605577	0.167147	0.0455049	0.0675463	0.124286	0.197405	0.0514795
1.05	0.104222	0.00365938	0.0156783	0.11312	0.00134212	0.287298	0.143664	0.0024742	0.0585367	0.190575	-0.001173	0.033271			0.0564054	0.0487013	0.0438443	0.0567906	0.0325516	0.242178	0.098586	0.148212	0.0394424	0.061927	0.0253406	-0.0258261	0.0405651	0.071565	0.0824412	0.0452278	0.20381	0.337998	0.00625553	0.0782235	0.10218	0.158437	0.0330713	-0.00720814	0.103196	0.123004	0.137453	0.123012	0.0029784	0.159103	0.0523498	0.105507	0.109303	0.201224	0.0474061
1.05	0.0775952	0.00177108	-0.0695573	0.0633777	-0.00372716	0.0787655	0.123761	0.000167121	0.0129917	0.166693	-0.00227578	-0.0220395
1.04	0.0694399	-0.000710122	-0.0783107	0.0717901	-0.00388045	0.0630424	0.127115	-0.000818526	0.0192749	0.169127	-0.0020306	-0.0404563
1.03	0.0749122	0.000487398	-0.0645215	0.0697601	-0.00405778	0.0155906	0.12732	-0.000524184	0.0249632	0.169515	-0.00152289	-0.03769
1.02	0.074065	0.000133756	-0.0595288	0.070981	-0.00368577	-0.030736	0.127739	-0.000954839	0.0279773	0.17094	-0.00132322	-0.043569
1.01	0.0744626	0.000315544	-0.0510689	0.0717125	-0.00435533	-0.0768732	0.128311	-0.00113522	0.0310993	0.172831	-0.00167043	-0.0444469
1	0.0740596	-0.000439939	-0.0433011	0.0718242	-0.00480016	-0.110681	0.128338	-0.00104131	0.0330419	0.173837	-0.00238327	-0.0463253
0.99	0.0747198	-0.00153048	-0.0337092	0.0724489	-0.00382261	-0.135943	0.12906	-0.00136035	0.0351145	0.175089	-0.00247861	-0.0379119
0.98	0.0759523	-0.00132833	-0.0235231	0.0747999	-0.00406915	-0.143074	0.129508	-0.00130713	0.0350592	0.17621	-0.00277254	-0.0263251
0.97	0.0797575	-0.00161399	-0.013385	0.0761452	-0.00423437	-0.127687	0.130948	-0.00129988	0.0337251	0.177319	-0.00279633	-0.0129579
0.96	0.0831271	-0.00193283	-0.00733801	0.077848	-0.00356683	-0.0965498	0.131376	-0.00104894	0.025685	0.177875	-0.00266658	-0.00213134
0.95	0.0855437	-0.00165991	-0.0121045	0.0813382	-0.00401374	-0.0641061	0.131896	-0.00136466	0.0179372	0.179771	-0.00238426	0.00867123
0.94	0.0889294	-0.000570573	-0.0235926	0.0840877	-0.00450483	-0.021821	0.131478	-0.00113939	0.00642151	0.181586	-0.0023788	0.0135686
0.93	0.0909669	-0.000695297	-0.0533369	0.0847034	-0.00396716	0.00618114	0.131733	-0.00119687	-0.00378126	0.183591	-0.00233838	0.0152731
0.92	0.0933251	-0.00108862	-0.0939909	0.0874838	-0.00514327	0.0248492	0.131129	-0.00146006	-0.0171064	0.184936	-0.00260002	0.0108066
0.91	0.0947802	-0.000105865	-0.137071	0.0881497	-0.00478627	0.0241509	0.130562	-0.00138052	-0.0247202	0.186854	-0.00233182	0.00364059
0.9	0.0986566	-3.77521e-05	-0.169679	0.0893087	-0.00350581	0.0200175	0.13074	-0.00134361	-0.034707	0.188847	-0.0023604	-0.0102897
0.89	0.102587	-0.00106403	-0.190512	0.090019	-0.00351482	0.00582854	0.130997	-0.00065776	-0.0368609	0.1907	-0.00251241	-0.024118
0.88	0.104556	-0.000292846	-0.179378	0.0911045	-0.00317136	-0.00672003	0.131231	-0.00103449	-0.0347351	0.192704	-0.00250223	-0.0369708
0.87	0.105293	9.94647e-05	-0.149198	0.0920686	-0.00172566	-0.00839557	0.131652	-0.000714142	-0.0287344	0.195451	-0.00230946	-0.0411908
0.86	0.108085	-0.000707278	-0.0998995	0.092977	-0.000608082	0.00709562	0.132358	-0.00105367	-0.0262521	0.197907	-0.00238893	-0.0393151
0.85	0.11082	-0.000113293	-0.0484132	0.0943911	-0.00129678	0.0262927	0.131679	-0.00129644	-0.0159338	0.199398	-0.0025976	-0.0274558
0.84	0.112416	0.000529716	-0.00378026	0.0952979	-0.000421725	0.0483544	0.131261	-0.00249577	-0.00519179	0.201285	-0.00267179	-0.0173222
0.83	0.11593	-0.000694834	0.0219471	0.099335	-0.000227826	0.0719649	0.131138	-0.00245117	0.0133659	0.202891	-0.00264987	-0.00693012
0.82	0.120246	-0.0011622	0.0439715	0.102514	-0.000167457	0.08542	0.131222	-0.003077	0.0309331	0.204286	-0.00290961	0.000845671
0.81	0.123453	-0.00108123	0.0534154	0.107969	-0.00100651	0.0959644	0.130665	-0.00298954	0.0428147	0.20499	-0.00317573	0.00771533
0.8	0.126856	-0.000814763	0.0578401	0.111037	-0.000928047	0.0972543	0.130426	-0.00233714	0.0396093	0.206949	-0.00309198	0.00989903
0.79	0.130344	-0.00054732	0.0573202	0.115603	-0.0016107	0.0917113	0.130256	-0.0012335	0.0312896	0.208493	-0.00298857	0.012702
0.78	0.133265	-0.000266392	0.0554239	0.118809	-0.00255431	0.0848455	0.129752	-0.00119381	0.0215668	0.20996	-0.00332001	0.0091529
0.77	0.136092	0.000282096	0.0429128	0.120465	-0.00284113	0.0822891	0.129179	-0.000528364	0.00895117	0.211546	-0.00312787	-0.00101821
0.76	0.14011	0.000350916	0.0309308	0.121423	-0.00344794	0.0747501	0.128516	-0.000873333	-0.00272818	0.213054	-0.00339268	-0.0168961
0.75	0.141831	0.000115576	0.0184079	0.124362	-0.00289023	0.0711147	0.128595	-0.00105719	-0.00881979	0.21399	-0.00355524	-0.0344149
0.74	0.14297	-0.00177116	-0.000668318	0.127309	-0.00292585	0.071491	0.128572	-0.00176407	-0.0141147	0.215515	-0.00359986	-0.0460811
0.73	0.144398	-0.00189647	-0.0235379	0.1288	-0.00259508	0.065172	0.127484	-0.00174934	-0.0156151	0.216682	-0.00336775	-0.049635
0.72	0.145812	-0.00261629	-0.0349942	0.132637	-0.00264285	0.0559059	0.126202	-0.00250465	-0.0136819	0.217923	-0.00357459	-0.0431849
0.71	0.148209	-0.0034113	-0.0389225	0.137141	-0.00187935	0.0418337	0.125246	-0.00268817	-0.0146978	0.219131	-0.00339632	-0.0278959
0.7	0.152159	-0.00356581	-0.0381871	0.139854	-0.00197653	0.011006	0.123765	-0.00286895	-0.0116715	0.220151	-0.00332828	-0.00926326
0.69	0.158709	-0.00267466	-0.0260979	0.145527	-0.00197685	-0.0406257	0.122154	-0.00243753	-0.00943099	0.220831	-0.00337922	0.0073649
0.68	0.163654	-0.0028715	-0.0191069	0.151618	-0.00105211	-0.0921676	0.121103	-0.00241583	-0.0087906	0.220928	-0.00364102	0.0262548
0.67	0.169675	-0.00300254	-0.0178129	0.156639	-0.000857465	-0.131143	0.120552	-0.00208793	-0.00868759	0.221326	-0.00354352	0.040289
0.66	0.17311	-0.00323544	-0.0244946	0.161395	-0.000727406	-0.161345	0.120292	-0.00153775	-0.00158031	0.222063	-0.00337785	0.045218
0.65	0.176362	-0.00352142	-0.0277786	0.167724	-0.00111185	-0.169235	0.119679	-0.00201218	0.000316711	0.222868	-0.00339721	0.0434355
0.64	0.179055	-0.00415765	-0.0384805	0.172239	-0.00048498	-0.155554	0.119572	-0.00220162	0.00445955	0.222891	-0.00325881	0.0325536
0.63	0.183149	-0.00471608	-0.0410564	0.177192	-0.00107999	-0.119435	0.119756	-0.00204643	0.00972889	0.224089	-0.00309471	0.00875396
0.62	0.186438	-0.0042897	-0.0358526	0.183376	-0.00121645	-0.0946325	0.119307	-0.00249731	0.0114832	0.224502	-0.00319366	-0.0168873
0.61	0.190019	-0.00336227	-0.0232528	0.190199	-0.00156789	-0.0536082	0.118783	-0.00257551	0.00750632	0.223872	-0.00339805	-0.0343243
0.6	0.194374	-0.00357133	-0.017057	0.196294	-0.00118908	-0.0138982	0.118279	-0.00253826	0.00280584	0.223716	-0.00330941	-0.0451072
0.59	0.197161	-0.00257629	-0.0179153	0.20305	-0.00110234	0.0217525	0.116812	-0.00205096	-0.00554086	0.223895	-0.00334659	-0.0456594
0.58	0.199502	-0.001399	-0.0330788	0.210714	-0.000738677	0.0295261	0.116306	-0.00187907	-0.0142953	0.22342	-0.0037024	-0.0319272
0.57	0.201773	-0.00124708	-0.0619178	0.217784	-0.000373069	0.0348844	0.114951	-0.00112241	-0.0208553	0.222783	-0.00363006	-0.0150715
0.56	0.20565	-0.0019703	-0.0904059	0.226097	9.4901e-05	0.00634101	0.112919	-0.00147984	-0.0261812	0.223544	-0.00337995	-0.000184858
0.55	0.207277	-0.00305363	-0.124247	0.234708	-0.000117304	-0.0285352	0.111469	-0.000447768	-0.031002	0.223631	-0.00341671	0.0142807
0.54	0.211586	-0.00286359	-0.152455	0.242115	0.000169489	-0.0546946	0.11002	-0.000915623	-0.0331166	0.224275	-0.00332922	0.0221115
0.53	0.215901	-0.00412295	-0.170893	0.248661	0.000113352	-0.0634375	0.107327	-0.000927859	-0.0341497	0.224919	-0.00310191	0.0185523
0.52	0.220703	-0.00502844	-0.175621	0.258762	-0.000365996	-0.0631764	0.106296	-0.00095078	-0.0323899	0.225973	-0.0029256	0.00539561
0.51	0.225163	-0.00557107	-0.172283	0.267052	-0.000151431	-0.0393762	0.104898	-0.00053018	-0.0297007	0.226679	-0.00259033	-0.0100044
0.5	0.230024	-0.00432645	-0.1528	0.275005	-0.000251384	-0.00486524	0.103586	-0.00134726	-0.0242408	0.227314	-0.00211852	-0.0299846
0.49	0.233854	-0.00473427	-0.132761	0.286157	-0.000276593	0.0290114	0.102241	-0.00153929	-0.019132	0.227658	-0.00206412	-0.042979
0.48	0.238128	-0.00356636	-0.112745	0.295586	-0.00076299	0.0670691	0.101293	-0.00186595	-0.0168084	0.228633	-0.00193149	-0.0490191
0.47	0.242448	-0.00310399	-0.0953501	0.30398	-0.00203012	0.0980171	0.0997618	-0.00210891	-0.0188271	0.228998	-0.00205817	-0.0455913
0.46	0.246782	-0.0021025	-0.0818711	0.313084	-0.00258853	0.126152	0.0990054	-0.00191892	-0.0223645	0.229604	-0.00207442	-0.0376203
0.45	0.252316	-0.0024809	-0.0787742	0.323589	-0.00226396	0.133083	0.0981933	-0.00110847	-0.0305197	0.229615	-0.00212086	-0.0244493
0.44	0.256656	-0.00284304	-0.0842056	0.331625	-0.00268285	0.131837	0.0972954	-0.00136769	-0.0411785	0.230525	-0.00221605	-0.0112515
0.43	0.261394	-0.00296191	-0.0887891	0.341106	-0.00239357	0.108324	0.0965939	-0.00128226	-0.0497397	0.231198	-0.00204528	0.00459623
0.42	0.262841	-0.00347888	-0.0911439	0.351343	-0.000306217	0.086801	0.0957689	-0.00116508	-0.0509985	0.232237	-0.00179643	0.0167668
0.41	0.265804	-0.00404736	-0.0926597	0.35942	-0.000898032	0.0548868	0.0945252	-0.00146518	-0.0469626	0.231887	-0.00200254	0.0288889
0.4	0.266495	-0.00301913	-0.0842306	0.366882	-2.83646e-05	0.0389752	0.0931944	-0.00214492	-0.0381837	0.232301	-0.00169251	0.0382568
0.39	0.268014	-0.00242921	-0.0613165	0.373269	0.000316485	0.0269967	0.0924988	-0.00153579	-0.0203826	0.23131	-0.00175136	0.0477003
0.38	0.268478	-0.00243938	-0.0376176	0.377063	-0.000694437	0.033487	0.0917646	-0.00150882	0.00160591	0.229523	-0.00175953	0.0545338
0.37	0.270826	-0.00211663	-0.0131016	0.378519	-0.00134062	0.0298219	0.0907088	-0.00143111	0.0221583	0.227978	-0.00172399	0.0636742
0.36	0.271499	-0.00216197	0.0205039	0.380559	-0.00103008	0.0327297	0.0893327	-0.00178638	0.0422017	0.227565	-0.00180655	0.0671846
0.35	0.27307	-0.00340513	0.051988	0.380108	-0.000921001	0.0244511	0.0876474	-0.00208623	0.0642776	0.226187	-0.00225868	0.0718891
0.34	0.272672	-0.00398279	0.0767213	0.379161	-0.00215435	0.0158993	0.0865912	-0.00229577	0.0800894	0.225426	-0.00205281	0.0725094
0.33	0.272958	-0.00276347	0.0982854	0.379448	-0.00186145	0.00395055	0.0846578	-0.00254039	0.0959087	0.224943	-0.002424	0.0707268
0.32	0.271887	-0.00240543	0.117349	0.37876	-0.00180272	-0.00441227	0.0829784	-0.00257238	0.111215	0.223318	-0.00220983	0.0664058
0.31	0.270766	-0.00192654	0.12846	0.377445	-0.0018501	-0.0163916	0.0818256	-0.00285486	0.124327	0.221886	-0.00202432	0.0650915
0.3	0.271177	-0.00154003	0.135583	0.376042	-0.00359803	-0.0247099	0.0797601	-0.00195229	0.133875	0.2207	-0.00218465	0.0596705
0.29	0.269883	-0.00113058	0.137845	0.375809	-0.00273758	-0.0358343	0.077912	-0.00206026	0.141815	0.219002	-0.00193665	0.0548371
0.28	0.267477	-0.00265127	0.14028	0.374589	-0.00249012	-0.0566496	0.075627	-0.0019278	0.139625	0.216729	-0.00153914	0.0500493
0.27	0.265957	-0.00240802	0.128237	0.372761	-0.00308306	-0.0777717	0.0744433	-0.00175834	0.131169	0.214461	-0.00175557	0.0430419
0.26	0.263527	-0.00166793	0.103553	0.370418	-0.00383804	-0.108517	0.0726084	-0.00138539	0.11067	0.210663	-0.00159326	0.0332125
0.25	0.257087	-0.000931802	0.0692793	0.367462	-0.00311193	-0.133811	0.0726151	-0.00144777	0.0788281	0.207726	-0.00128493	0.0219859
0.24	0.252057	-0.000544193	0.0360651	0.361424	-0.00374693	-0.158294	0.0708354	-0.00117091	0.036379	0.204468	-0.00142905	0.00598257
0.23	0.245911	0.000696608	-0.00198019	0.354518	-0.00438531	-0.168391	0.0700245	-0.00108838	-0.00902765	0.200535	-0.00131772	-0.0146736
0.22	0.236406	-0.000188516	-0.0291215	0.344284	-0.00356332	-0.175852	0.0682708	-0.00167336	-0.0606177	0.196789	-0.00150093	-0.0393295
0.21	0.224994	-0.00129755	-0.0397078	0.331946	-0.00216036	-0.166441	0.0676179	-0.00170802	-0.108139	0.193173	-0.00163399	-0.0696265
0.2	0.213467	-0.00177003	-0.0380672	0.317999	-0.00281547	-0.173451	0.0664752	-0.00218773	-0.149463	0.188103	-0.00148467	-0.102016
0.19	0.20004	-0.00213797	-0.0292908	0.302534	-0.00219576	-0.185875	0.0664989	-0.00224811	-0.184851	0.182651	-0.00127563	-0.136197
0.18	0.183039	-0.00335615	-0.0165483	0.285467	-0.00133357	-0.210712	0.0660035	-0.00265003	-0.212967	0.177455	-0.00155316	-0.170756
0.17	0.167327	-0.00154277	-0.000992489	0.269769	-0.00212332	-0.24288	0.0671367	-0.00204758	-0.229164	0.171806	-0.00140008	-0.203726
0.16	0.14887	-0.00112544	0.00165713	0.25369	-0.00307943	-0.293324	0.0689395	-0.00165033	-0.236865	0.165974	-0.00136294	-0.226544
0.15	0.130638	-0.000760821	-0.00293725	0.235535	-0.00221247	-0.332503	0.0702397	-0.00114088	-0.236492	0.160147	-0.00165305	-0.246085
0.14	0.112182	-0.000726662	-0.0144477	0.217792	-0.00194553	-0.358967	0.0717577	-0.00131719	-0.227634	0.15415	-0.00184582	-0.255022
0.13	0.0973616	-0.0002726	-0.0275949	0.199473	-0.00147448	-0.372971	0.0753361	-0.000507708	-0.213777	0.147308	-0.00186749	-0.250848
0.12	0.0826233	0.000489096	-0.0464414	0.181102	-0.000856135	-0.368474	0.0788855	-0.000455852	-0.194604	0.140742	-0.00188839	-0.235293
0.11	0.0712632	0.00176902	-0.0589054	0.159841	-0.00105854	-0.331675	0.0821065	-0.000393103	-0.170295	0.134042	-0.00196353	-0.21134
0.1	0.0615569	0.00232087	-0.066557	0.140397	-0.00171061	-0.276709	0.086946	-0.000760085	-0.142373	0.127063	-0.00196141	-0.175428
0.09	0.0532863	0.00233688	-0.0663897	0.121354	-0.00181013	-0.216342	0.0925338	-0.000686501	-0.112889	0.121242	-0.00215735	-0.138773
0.08	0.0460848	0.00252385	-0.0594552	0.103777	-0.00172124	-0.148719	0.0981328	-0.000445114	-0.0865849	0.117196	-0.00234426	-0.106428
0.07	0.0410001	0.00199148	-0.0519141	0.0877759	-0.000892661	-0.0926869	0.101992	-0.000661356	-0.0686605	0.113981	-0.00257396	-0.0814356
0.06	0.0369538	0.00120695	-0.0410546	0.0753563	-0.000400311	-0.0628386	0.106561	-0.00117527	-0.0598126	0.112205	-0.00272229	-0.0665299
0.05	0.0338293	0.000274497	-0.0312247	0.0681875	-0.000307838	-0.0552134	0.109688	-0.000814646	-0.0616389	0.111293	-0.00288887	-0.0619011
0.04	0.0333571	-8.68493e-05	-0.0280906	0.0648606	6.01396e-05	-0.065232	0.112085	-0.00119071	-0.0705768	0.110067	-0.00311928	-0.0613458
0.03	0.0316282	0.000113264	-0.0303344	0.0634883	0.000627811	-0.0819655	0.113261	-0.00137346	-0.0786832	0.109193	-0.00272846	-0.062154
0.02	0.0316717	-0.000688914	-0.0241792	0.0597503	-7.36284e-05	-0.0883809	0.114496	-0.00186467	-0.0830998	0.108494	-0.00264761	-0.0596778
0.01	0.0327802	-0.000302533	-0.02344	0.060194	0.000554457	-0.0941994	0.115296	-0.00188917	-0.0882928	0.108274	-0.00261706	-0.0557269
0	0.0321583	-0.000362868	-0.0204376	0.0585436	0.00102545	-0.0998313	0.116465	-0.00190083	-0.0902853	0.10803	-0.00252164	-0.0518891
-0.01	0.0310828	0.000173031	-0.0174246	0.0561366	0.000538108	-0.108313	0.11734	-0.00185581	-0.0922293	0.108386	-0.00253448	-0.0489125
-0.02	0.0318673	-0.000251199	-0.0123139	0.0559293	0.000752093	-0.11561	0.117883	-0.00210536	-0.0950649	0.108639	-0.00262929	-0.0480175
-0.03	0.0315977	-6.14795e-05	-0.0118418	0.0566225	0.000837093	-0.132323	0.118651	-0.00190979	-0.0995324	0.108923	-0.00272105	-0.0507621
-0.04	0.0297544	-0.000289489	-0.0118233	0.0544755	-0.000665203	-0.143888	0.118782	-0.00147433	-0.100916	0.108333	-0.00242598	-0.0541088
-0.05	0.0304524	-0.000244601	-0.0194562	0.0548852	-0.00224997	-0.143398	0.118779	-0.00168114	-0.0990204	0.108528	-0.00246458	-0.0555504
-0.06	0.0312556	-0.000126555	-0.0279588	0.0550578	-0.00196651	-0.136584	0.118266	-0.00121749	-0.0921884	0.108406	-0.00222828	-0.0577474
-0.07	0.0308979	0.000701148	-0.0404253	0.0530204	-0.00249464	-0.128297	0.119134	-0.00107022	-0.0836975	0.108479	-0.00232218	-0.0567347
-0.08	0.0312349	0.00121148	-0.056498	0.0530487	-0.00273011	-0.118643	0.119712	-0.00107523	-0.0739736	0.108367	-0.00213197	-0.0543873
-0.09	0.0316827	0.00181658	-0.0698674	0.0553629	-0.00178935	-0.106336	0.119888	-0.000581448	-0.0646042	0.108494	-0.00198586	-0.0512129
-0.1	0.0318711	0.00240783	-0.0844862	0.0558897	-0.000501782	-0.106758	0.120576	-0.000769456	-0.0575811	0.108295	-0.00196872	-0.0478337
-0.11	0.0316428	0.00177176	-0.0941953	0.0562254	-0.00107517	-0.113842	0.121184	-0.00123651	-0.0546536	0.107967	-0.00173228	-0.0402673
-0.12	0.0327535	0.00186137	-0.0989539	0.0568386	-0.000940311	-0.126504	0.121575	-0.00124169	-0.0545152	0.107887	-0.0015506	-0.0327463
-0.13	0.032093	0.00137677	-0.0951254	0.05816	-0.000895313	-0.135529	0.121449	-0.000669996	-0.0550554	0.107856	-0.00124183	-0.0205218
-0.14	0.0310448	0.00117024	-0.0913635	0.0560248	-0.000696329	-0.146294	0.121869	-0.00119958	-0.0576985	0.107808	-0.00128695	-0.00988756
-0.15	0.0302659	0.000966858	-0.085622	0.05502	-0.000864296	-0.153782	0.121839	-0.00042466	-0.0575686	0.107553	-0.000985045	0.00147777
-0.16	0.0274099	0.00233224	-0.0826546	0.0541945	-0.000554262	-0.153077	0.122341	0.000523894	-0.0551123	0.10738	-0.000884017	0.0104369
-0.17	0.025537	0.00210851	-0.0804822	0.0527445	-0.00110718	-0.153932	0.121665	0.000552822	-0.0490836	0.106624	-0.000873819	0.0178182
-0.18	0.0267036	0.00241213	-0.075532	0.0511461	-0.000997711	-0.151933	0.121943	0.000418976	-0.0433093	0.105764	-0.00131857	0.019529
-0.19	0.0281122	0.00221936	-0.0716883	0.0497799	-0.00146972	-0.147668	0.121909	0.000564755	-0.0358869	0.105227	-0.00143162	0.0239684
-0.2	0.0279641	0.00219251	-0.0676816	0.0492794	-0.00130435	-0.136855	0.121867	-0.000233028	-0.0303002	0.104707	-0.00170688	0.0232791
-0.21	0.0295352	0.00168341	-0.062399	0.0480379	-0.00115918	-0.121759	0.121579	-0.000643782	-0.0215533	0.104696	-0.00195892	0.019075
-0.22	0.0292391	0.00181931	-0.0590298	0.0476053	-0.000847815	-0.0957656	0.121827	-0.000699063	-0.0144388	0.104752	-0.00191576	0.0111282
-0.23	0.0262141	0.00223635	-0.0573553	0.0479788	-0.000900912	-0.0696598	0.121289	-0.00068051	-0.00566041	0.104667	-0.00170747	0.00264984
-0.24	0.0268949	0.0028668	-0.0483048	0.0511683	-0.000185153	-0.0422224	0.120312	-0.000593716	0.00127006	0.104267	-0.00162239	-0.00975131
-0.25	0.0266364	0.00301529	-0.0395521	0.0514419	0.000395626	-0.0172494	0.118923	-0.000454381	0.00476008	0.104428	-0.00156553	-0.0181547
-0.26	0.0265076	0.00325844	-0.0289239	0.0532901	0.000198858	-0.00200447	0.117192	-0.000900379	0.0057924	0.10446	-0.00114227	-0.0252616
-0.27	0.0281613	0.0030663	-0.00779754	0.0535191	-0.000464085	0.00379979	0.115995	-0.000924242	0.00663161	0.104502	-0.000871812	-0.0273564
-0.28	0.0285519	0.00214809	0.0137326	0.051703	-0.0007449	0.00372126	0.115472	-0.000920539	0.00308509	0.104811	-0.000652209	-0.0255145
-0.29	0.0268241	0.00125287	0.0269706	0.0501198	-0.000617765	0.00220214	0.115462	-0.000979369	0.00268123	0.105697	-0.000732736	-0.0210687
-0.3	0.0277833	0.0011507	0.0404286	0.0487957	-0.00146269	-0.0106038	0.116177	-0.000519443	0.00627538	0.106433	-0.000221904	-0.0158868
-0.31	0.029044	0.000300056	0.0503075	0.0472047	-0.00170222	-0.0295135	0.117839	-0.000251556	0.00281216	0.106553	-0.000422854	-0.00995916
-0.32	0.0283653	0.000388721	0.0463805	0.0488329	-0.000933263	-0.0508337	0.118378	5.64634e-05	-0.00289169	0.106335	-0.000399155	-0.00524134
-0.33	0.0309526	0.000890534	0.0431517	0.052026	-0.000512093	-0.0770123	0.118749	-0.000266675	-0.0105733	0.106122	-0.000569121	-0.00526184
-0.34	0.0311242	0.0012872	0.0397875	0.0525196	-0.000667309	-0.113959	0.118961	1.01482e-05	-0.0225109	0.105551	-0.00038211	-0.00480016
-0.35	0.0301643	0.00204418	0.033742	0.0540058	-0.000811861	-0.147957	0.118792	-0.00018961	-0.0409564	0.105343	-0.000498708	-0.00974416
-0.36	0.0286017	0.00187799	0.0202913	0.0540121	-1.63254e-05	-0.182096	0.118296	0.000340779	-0.0544115	0.105434	-0.000513088	-0.0148711
-0.37	0.0261041	0.00133018	0.00780447	0.0532795	0.00019994	-0.21975	0.118269	-0.000188743	-0.0693527	0.106755	-0.000397069	-0.0225497
-0.38	0.0221174	0.000724072	-0.0123873	0.0511014	0.000145527	-0.251988	0.117979	-0.000213718	-0.081957	0.107089	-0.000457118	-0.0289332
-0.39	0.0215354	-0.00011372	-0.0350299	0.05062	-0.000303176	-0.265015	0.118604	-0.000380185	-0.0919853	0.10784	-0.000271258	-0.0381567
-0.4	0.0203351	-0.000838967	-0.0567022	0.0483429	0.000387267	-0.275842	0.118267	1.88073e-05	-0.0966823	0.108653	-0.000425212	-0.0459019
-0.41	0.0197612	-0.00191644	-0.0803964	0.0491739	-0.000278996	-0.267129	0.118174	-0.000298516	-0.0984822	0.109182	-0.00061726	-0.0543722
-0.42	0.0219505	-0.00193103	-0.108971	0.0502058	2.35903e-05	-0.243688	0.117203	-0.000268653	-0.0955205	0.109172	-0.00131783	-0.061721
-0.43	0.0230942	-0.000630835	-0.133195	0.0498131	-0.000156946	-0.210507	0.117239	0.00023442	-0.0886227	0.110537	-0.000953561	-0.0677096
-0.44	0.0236902	0.000109604	-0.150394	0.04922	0.000618317	-0.17796	0.116908	0.000200985	-0.0798588	0.110863	-0.00132522	-0.0693869
-0.45	0.0250369	0.000223433	-0.158072	0.0497116	0.000370193	-0.135068	0.117256	-0.000291609	-0.0738702	0.111175	-0.00186986	-0.0689678
-0.46	0.024864	0.000819521	-0.150521	0.0480974	0.000616026	-0.110556	0.116986	-4.87946e-05	-0.0695848	0.111988	-0.00185914	-0.0688631
-0.47	0.023306	0.000796574	-0.127447	0.0462217	-0.000494294	-0.0913621	0.116432	-0.000116415	-0.0668249	0.113055	-0.00171126	-0.0655028
-0.48	0.025282	-3.15752e-05	-0.0937025	0.0462985	-0.000229528	-0.0842483	0.11586	-0.000222669	-0.0684091	0.112968	-0.0021465	-0.0649262
-0.49	0.0254337	-0.000233602	-0.0587075	0.0463343	-0.000249373	-0.0867351	0.114227	-0.00041065	-0.0743098	0.113849	-0.002004	-0.0677744
-0.5	0.0259294	8.05774e-05	-0.0321752	0.045529	0.00117957	-0.107596	0.113459	-0.00019624	-0.0785567	0.114409	-0.0018129	-0.0714345
-0.51	0.0275146	0.000673808	-0.0082824	0.0457457	0.000822393	-0.12661	0.1124	-0.000489864	-0.0851603	0.114568	-0.00157995	-0.0725989
-0.52	0.0293483	-0.000628075	-9.3925e-05	0.0447174	0.0009683	-0.149618	0.112935	-0.000422901	-0.0896869	0.114379	-0.00167273	-0.0749017
-0.53	0.0275308	-0.000193483	-0.00115158	0.0422027	0.000551132	-0.180901	0.113286	-0.000462717	-0.0937023	0.115165	-0.00189739	-0.0724672
-0.54	0.0282386	-0.000511907	-0.00112144	0.0401335	0.000667103	-0.196877	0.114113	-0.000198549	-0.0940912	0.11548	-0.00188635	-0.0672449
-0.55	0.0275553	-0.00212505	0.0040889	0.0389012	-0.000134906	-0.212545	0.114189	0.00059953	-0.0925665	0.116298	-0.0016465	-0.0589532
-0.56	0.026504	-0.0028573	0.0033919	0.0379502	0.000888624	-0.224905	0.114734	0.000500918	-0.0892698	0.116763	-0.00181692	-0.0523752
-0.57	0.0245566	-0.00195349	0.0098843	0.0382636	0.00135307	-0.238314	0.115182	0.000572353	-0.0847165	0.117393	-0.00156676	-0.0452878
-0.58	0.024745	-0.00142543	0.0231824	0.0401926	0.00181169	-0.242629	0.114571	0.000847866	-0.0751959	0.117924	-0.00104233	-0.0402668
-0.59	0.0248215	-0.00175764	0.0235751	0.0423719	0.00120143	-0.260207	0.114085	0.00122851	-0.062412	0.118899	-0.000968984	-0.035498
-0.6	0.0278901	-0.000899951	0.0278243	0.0428127	0.000658358	-0.271604	0.114851	0.000419197	-0.0531121	0.119288	-0.000964649	-0.0375201
-0.61	0.0293935	-0.00132615	0.0326604	0.0435438	-0.000103126	-0.275507	0.114839	0.000609394	-0.0410493	0.120501	-0.00114939	-0.0385204
-0.62	0.0331367	-0.000332162	0.0371967	0.0425596	-0.000164788	-0.272654	0.11491	0.000906592	-0.0311682	0.12118	-0.00122938	-0.0439309
-0.63	0.0345945	-0.000360677	0.0329108	0.0420951	-8.64737e-05	-0.267315	0.115375	-9.9628e-05	-0.0282336	0.121681	-0.00142237	-0.0497673
-0.64	0.0345357	0.000804857	0.033382	0.0395256	0.000972771	-0.258831	0.115703	-0.000501132	-0.028679	0.122252	-0.00176282	-0.0572481
-0.65	0.0311053	0.00115573	0.021381	0.0407568	0.000542836	-0.248377	0.115477	-0.0010295	-0.0278957	0.123202	-0.00179356	-0.0578635
-0.66	0.0316358	0.00211447	0.00837361	0.0399422	0.00167287	-0.243387	0.115591	-0.000688657	-0.0318769	0.123824	-0.00143507	-0.05848
-0.67	0.029294	0.000651313	-0.00614073	0.0412362	0.00163873	-0.234225	0.115919	-0.00037036	-0.0375536	0.124656	-0.0013429	-0.054172
-0.68	0.0287173	-0.000423514	-0.021263	0.0404444	0.00182051	-0.225535	0.116983	0.00017555	-0.0376202	0.125491	-0.00137382	-0.0488412
-0.69	0.0294746	-0.000833976	-0.0351873	0.0406321	0.00148106	-0.217277	0.117617	0.00030493	-0.0409898	0.126148	-0.00100986	-0.0401777
-0.7	0.0298421	-0.000149084	-0.0413821	0.0387095	0.00263251	-0.207766	0.119313	0.0010869	-0.0445155	0.126167	-0.00119523	-0.0346536
-0.71	0.0294466	-0.000697782	-0.0448845	0.0378784	0.00158742	-0.208555	0.120566	0.000653567	-0.0474159	0.126309	-0.00132426	-0.0287632
-0.72	0.0306153	0.000388623	-0.0448218	0.0364881	0.0018503	-0.21017	0.120651	-0.000124914	-0.0479457	0.126687	-0.00120983	-0.026721
-0.73	0.0322082	0.000138068	-0.0402418	0.0345574	0.00165169	-0.209309	0.120583	0.00016932	-0.0523959	0.126404	-0.00104421	-0.0260028
-0.74	0.0329894	0.000104668	-0.0364228	0.0330686	0.00151557	-0.203201	0.121061	1.63105e-05	-0.0513698	0.125921	-0.00111142	-0.0303294
-0.75	0.0344683	0.000630438	-0.0431377	0.0320197	-0.00020653	-0.199823	0.119951	-0.000299202	-0.0510326	0.125842	-0.000839532	-0.0341624
-0.76	0.0349236	0.000764689	-0.052199	0.0304886	0.000467783	-0.184945	0.119829	-0.0004741	-0.0502975	0.125881	-0.000935755	-0.0377878
-0.77	0.0350117	0.00107824	-0.0602708	0.0306028	-0.00054093	-0.180857	0.119743	-0.000177833	-0.051706	0.125162	-0.00111292	-0.0397662
-0.78	0.0357176	0.00189841	-0.0766815	0.0307542	-2.4123e-05	-0.177618	0.11873	-0.000726688	-0.0540479	0.125188	-0.000830612	-0.042054
-0.79	0.0359017	0.00205952	-0.0965407	0.0301747	3.55017e-05	-0.181772	0.118344	-0.00034067	-0.0609232	0.125096	-0.000401622	-0.0427458
-0.8	0.0356485	0.0012807	-0.101739	0.0298644	0.00104192	-0.192353	0.11739	-0.000703641	-0.0640629	0.124811	-0.000218435	-0.0446942
-0.81	0.0350939	0.00121337	-0.108803	0.0298975	0.00168844	-0.227525	0.11609	-0.000315067	-0.0673615	0.12398	-0.000233547	-0.050945
-0.82	0.0357604	0.00104334	-0.121466	0.029211	0.00225452	-0.237437	0.114855	-0.00090391	-0.070315	0.123618	-0.000283893	-0.0580246
-0.83	0.0350837	0.00125716	-0.132595	0.0289799	0.00159662	-0.227194	0.114949	-0.000424093	-0.0692481	0.123102	-0.000510034	-0.0657946
-0.84	0.033683	0.0014277	-0.136498	0.030613	0.000459338	-0.21501	0.11519	-0.000320448	-0.0648073	0.122781	-0.000688048	-0.071601
-0.85	0.0347207	0.00141528	-0.139779	0.0301108	0.000228047	-0.209595	0.11506	3.05798e-05	-0.0645101	0.122022	-0.000687686	-0.0759796
-0.86	0.0355955	0.00141022	-0.1347	0.0298651	-0.000722494	-0.197824	0.116598	0.000199419	-0.0633887	0.121813	-0.000365941	-0.0749231
-0.87	0.0349706	0.00157786	-0.126124	0.0292482	-0.00119009	-0.228463	0.117157	0.000684573	-0.0621388	0.12148	-0.000164548	-0.073419
-0.88	0.0339522	0.000843804	-0.105011	0.0290871	-0.00101709	-0.274223	0.117428	0.000698779	-0.0666944	0.121033	-0.000232438	-0.0678109
-0.89	0.0351792	0.00014503	-0.0792694	0.0264781	-0.000275428	-0.304673	0.116771	0.000187286	-0.0734023	0.120512	-3.66249e-05	-0.0624616
-0.9	0.0354589	-0.00128263	-0.0501078	0.026521	0.00118376	-0.304118	0.116952	0.000262657	-0.0811979	0.120015	-0.000209431	-0.0547916
-0.91	0.0372708	-0.0010592	-0.0143767	0.027647	0.00143856	-0.30169	0.11641	0.000137891	-0.0922294	0.119368	-0.000528691	-0.0481802
-0.92	0.0366183	-0.000874672	0.0285115	0.0266407	0.0024145	-0.253353	0.117123	0.000436396	-0.103162	0.11853	-0.000438723	-0.0407001
-0.93	0.0380065	0.000256448	0.0667875	0.0277797	0.00259516	-0.199995	0.117534	0.000404186	-0.10997	0.118036	-0.000407241	-0.036683
-0.94	0.0397143	0.000677059	0.101557	0.0295253	0.00308186	-0.156964	0.117611	0.000969382	-0.112721	0.11725	-0.000687188	-0.030643
-0.95	0.0411864	0.00154885	0.129076	0.0307637	0.00177939	-0.146293	0.119071	0.0011789	-0.110897	0.117036	-0.000709505	-0.0251633
-0.96	0.0414279	0.000315783	0.137875	0.0294121	0.00123643	-0.138214	0.120187	0.000972152	-0.105285	0.116922	-0.000468837	-0.0192091
-0.97	0.0437279	-0.000661737	0.131576	0.029664	0.000617012	-0.146624	0.12102	0.000814866	-0.0985558	0.116601	-0.000540733	-0.0153885
-0.98	0.0431275	-0.00065993	0.109051	0.0300679	0.000355154	-0.150851	0.121365	0.00092704	-0.0919015	0.116068	-0.000515419	-0.00990808
-0.99	0.0426863	-0.00202628	0.0743206	0.031712	0.000354945	-0.155818	0.122132	0.000909952	-0.0841381	0.11562	-0.000522699	-0.00689859
-1	0.0424101	-0.00130901	0.0305812	0.0315057	0.000653534	-0.155178	0.121852	0.000971729	-0.075223	0.115046	-0.000600363	-0.00468244
-1.01	0.0414232	9.91514e-05	-0.0015433	0.0332615	0.0010611	-0.16618	0.120579	0.000993575	-0.0645804	0.114552	-0.000495597	-0.00427748
-1.02	0.0410189	0.000460545	-0.0256711	0.0343107	0.000888911	-0.173691	0.12009	0.000516691	-0.0532564	0.114598	-0.000686258	-0.00216133
-1.03	0.0404631	-0.000531146	-0.0398904	0.0355991	0.00020117	-0.198893	0.117418	-0.00143401	-0.0426989	0.115306	0.000139757	-0.00649907
-1.04	0.0423448	-0.000503885	-0.0421089	0.0301757	-0.000954447	-0.195179	0.120719	-0.00276027	-0.0342147	0.114655	-0.00163174	-0.00106185
[truncated: 67 more columns]

## Sheet: S8F
	Vglut2		Calb1		Anxa1		DAT
	Reward	Air puff	Reward	Air puff	Reward	Air puff	Reward	Air puff
Rec #1	0.0663982	0.0354684	0.0673311	0.0815571	-0.00325525	-0.0114611	0.0177224	0.0263203
2	0.0789074	0.122342	0.144006	0.123154	-0.0367852	-0.07442	0.0625375	0.0291375
3	0.0436026	0.0253213	0.00957243	0.0312798	-0.0406452	-0.0984896	0.0822994	0.0768992
4	0.0879659	0.0609956	0.184461	0.181755	-0.066535	-0.0187699	0.14627	0.116488
5	0.104616	0.0818799	0.171229	0.192935	0.0103914	0.00950854	0.118487	0.153415
6	0.0936532	0.12094	0.18506	0.17548	0.0939939	0.0982862	0.198626	0.173704
7	0.0522477	0.100117	0.164819	0.186859	-0.0251715	-0.0306853	0.15633	0.186154
8	0.152087	0.161105	0.166697	0.150386	-0.0308935	-0.0998164	0.121534	0.144032
9					0.00953048	0.0440339	-0.163224	0.0274472
10					0.149172	0.111028	0.0173876	-0.00785171
11					-0.0273455	0.0142179	-0.0316958	-0.0192235
12					0.00449071	-0.0290292	0.00248352	-0.00166944
13					0.0231611	-0.013768	0.0152472	-0.0160958
14					-0.00139961	0.019323	0.0489888	0.0157464
15					0.00593948	-0.0181955	0.0479338	0.026051
16					0.00578399	0.0379186	0.0940394	0.0562085
17					-0.00323497	-0.025347	0.0539406	0.0560812
18					-0.0260847	-0.0201648	0.0885843	0.101803
19					-0.0254871	-0.0266016	-0.042563	-0.00966107
20					-0.0194942	-0.0152499	-0.0133154	-0.0045641
21					0.0186775	-0.0190142	0.0652413	-0.016746
22					0.0919814	-0.0199217	0.0780546	0.0228034
23					0.0519609	-0.00799319	0.208787	0.199198
24					0.0244741	-0.0499273	0.0968069	0.0853997
25					0.000206426	-0.0402122	-0.0142818	-0.0311592
26					0.0574173	-0.0447609	-0.025961	0.00666476
27					-0.0279379	-0.0261162	0.12779	0.061713
28					-0.0670382	-0.0116066	0.105029	0.0427951
29					-0.0395997	0.00339013	-0.0200553	-0.0196659
30					-0.0143215	-0.0149148	-0.0090127	0.00258853
31					-0.0140331	0.0281704	0.0499049	0.0251922
32					-0.0211494	0.00127016	0.0698537	0.046578
33					0.00647433	-0.0236318	0.170493	0.0121632
34					-0.0129178	0.00714373	0.160475	0.135898
35					-0.0142769	-0.0322953
36					0.0117611	-0.0600529

## Sheet: S8H
Triggered average on REWARD across MICE							Heatmaps
X	Vglut2	Calb1	Anxa1	DAT		X	Vglut2 - heatmap											Calb1 - heatmap								Anxa1 - heatmap								DAT - heatmap
Time	470	470	470	470		Time
(s)	nΔF/F	nΔF/F	nΔF/F	nΔF/F		(s)
-1	0.0619975	0.0589038	0.12822	0.117806		-1	0.0508159	0.0688669	0.0926322	0.034926	0.0562662	0.0358733	0.0431678	0.0857053	0.0351962	0.0662483	0.0488827	0.0311096	0.0295064	0.054549	0.0199909	0.0613496	0.0559722	0.0383025	0.107563	0.133135	0.112118	0.144936	0.113486	0.133518	0.119827	0.110029	0.125849	0.102991	0.105633	0.0968752	0.227389	0.172127	0.0709646	-0.0138231	0.0312134	0.04631	0.139034	0.106355
-0.99	0.0614228	0.0595754	0.127721	0.119749		-0.99	0.0515654	0.0695813	0.0918721	0.0328579	0.0561404	0.0328562	0.0444283	0.0831741	0.0336239	0.0673339	0.0479839	0.0326324	0.0292281	0.0548383	0.0215864	0.060509	0.0552949	0.0381533	0.110326	0.131673	0.110781	0.144567	0.114219	0.135084	0.117016	0.10988	0.125039	0.102322	0.106078	0.0973235	0.236068	0.17144	0.072685	-0.0165424	0.0373699	0.0466735	0.141124	0.107055
-0.98	0.0609137	0.0569422	0.127312	0.120519		-0.98	0.0490309	0.0700184	0.0903	0.0313953	0.0561392	0.0350612	0.0446381	0.0820598	0.0335044	0.0688267	0.0454616	0.0323283	0.0284114	0.0552914	0.0223386	0.057102	0.0515847	0.0371772	0.103358	0.129143	0.109997	0.144995	0.113959	0.13449	0.118264	0.109917	0.124566	0.101866	0.106381	0.0979739	0.236339	0.171084	0.0721239	-0.014812	0.0440244	0.0470498	0.142894	0.107555
-0.97	0.060701	0.0563193	0.127393	0.123268		-0.97	0.0498439	0.0700635	0.0904518	0.0278363	0.0544409	0.0343358	0.0456142	0.0798559	0.0368977	0.069666	0.0453187	0.0312658	0.0296794	0.056362	0.0218842	0.0538622	0.0517565	0.0362343	0.102359	0.127095	0.108463	0.145726	0.113865	0.136925	0.117011	0.11038	0.124747	0.101251	0.106831	0.0980275	0.253098	0.170556	0.0705295	-0.014494	0.0475659	0.0481468	0.143817	0.107542
-0.96	0.0604448	0.054226	0.126385	0.12485		-0.96	0.0475571	0.0698398	0.0892467	0.0294463	0.0538211	0.0335656	0.0452347	0.0796793	0.039009	0.070872	0.0442584	0.0317575	0.0295203	0.0586145	0.0231269	0.0490039	0.04787	0.0368315	0.0959126	0.123282	0.107596	0.144845	0.113498	0.134954	0.117085	0.111567	0.124901	0.100536	0.107321	0.0973142	0.260579	0.170588	0.0700313	-0.0150139	0.0542973	0.0469236	0.144888	0.108387
-0.95	0.0599271	0.0515957	0.125397	0.125937		-0.95	0.0482217	0.0707331	0.0886153	0.0259704	0.0522567	0.0283582	0.0462036	0.0784574	0.0413475	0.0709635	0.0434497	0.0325444	0.0301964	0.0564597	0.024698	0.0453233	0.0485715	0.0392406	0.0850577	0.121149	0.10679	0.144497	0.113117	0.133271	0.116373	0.110667	0.124085	0.100069	0.10716	0.0970271	0.265249	0.170714	0.0681043	-0.0171758	0.060124	0.0473403	0.146526	0.10896
-0.94	0.0599573	0.0502419	0.125511	0.127271		-0.94	0.0468539	0.0715587	0.0885355	0.023546	0.0502516	0.0320707	0.0446946	0.0792596	0.0436133	0.0708895	0.0434175	0.0330448	0.0318101	0.0559867	0.0247386	0.0381715	0.0468586	0.0385801	0.0835567	0.119393	0.106419	0.144626	0.112212	0.132246	0.118677	0.110274	0.126647	0.0999673	0.107493	0.0971566	0.273353	0.170845	0.0642968	-0.017312	0.0654828	0.0460391	0.146471	0.109212
-0.93	0.0597915	0.048481	0.124629	0.129134		-0.93	0.0482647	0.0730882	0.0871554	0.0244996	0.0470013	0.0293393	0.0442417	0.0798332	0.0471797	0.0697509	0.0424313	0.0333901	0.033833	0.0538675	0.0263668	0.0354683	0.0456638	0.0381243	0.077852	0.116828	0.105637	0.143382	0.112006	0.131972	0.118431	0.110596	0.125218	0.0999196	0.10814	0.0967788	0.284633	0.170881	0.0631738	-0.0181414	0.0685044	0.0440795	0.147006	0.109694
-0.92	0.0591746	0.0479054	0.123842	0.129225		-0.92	0.0496865	0.0740425	0.0857456	0.022248	0.0421755	0.0236696	0.0434154	0.0808079	0.0502909	0.0678953	0.0427649	0.0343445	0.0343482	0.0526516	0.028725	0.0328522	0.0444989	0.0390848	0.0760242	0.11417	0.105931	0.141929	0.112112	0.130394	0.116031	0.110385	0.127436	0.10057	0.108873	0.0974493	0.282142	0.171361	0.0607174	-0.0163191	0.0742527	0.0422356	0.14633	0.110696
-0.91	0.0581456	0.0481898	0.123071	0.130358		-0.91	0.0508429	0.074061	0.0836577	0.0206115	0.0396555	0.0174866	0.0439847	0.0787235	0.0516114	0.0672981	0.0413523	0.0350421	0.0355754	0.0515945	0.0306084	0.0350514	0.0444604	0.0403833	0.0749187	0.110453	0.103222	0.141032	0.112076	0.129987	0.11651	0.109688	0.127755	0.101131	0.11018	0.0972785	0.287246	0.171684	0.0607282	-0.0166026	0.0752027	0.0426303	0.147526	0.109902
-0.9	0.057846	0.0476938	0.123039	0.131892		-0.9	0.047194	0.0753117	0.0826743	0.0228509	0.038274	0.0204237	0.0436585	0.0767442	0.0515218	0.0675701	0.0425944	0.0346726	0.0361943	0.0544715	0.030981	0.0351322	0.0434237	0.038608	0.0719001	0.108695	0.1017	0.139641	0.112315	0.126949	0.119302	0.110636	0.131087	0.101274	0.111767	0.096985	0.29452	0.17219	0.0588856	-0.0154707	0.0758983	0.043661	0.147558	0.111584
-0.89	0.0574055	0.0477869	0.123245	0.132599		-0.89	0.0474849	0.0757975	0.0823137	0.0233987	0.0332014	0.01879	0.043778	0.0764812	0.0515765	0.0667351	0.0430872	0.033776	0.0361506	0.0574407	0.0320253	0.0344275	0.0429328	0.0384374	0.070725	0.105386	0.101575	0.138577	0.112075	0.126426	0.123589	0.110959	0.132222	0.101566	0.112775	0.0960104	0.295936	0.172859	0.0584496	-0.0146054	0.0758371	0.0455913	0.148347	0.113275
-0.88	0.0562927	0.0489241	0.124341	0.132859		-0.88	0.042705	0.074693	0.0807128	0.0194703	0.031777	0.0184177	0.0439416	0.0747125	0.0520635	0.0681941	0.0424828	0.0335356	0.0359399	0.0606189	0.0329404	0.0341149	0.0448028	0.0394028	0.0717768	0.104662	0.102274	0.137385	0.112604	0.12664	0.127831	0.111216	0.135615	0.101377	0.11313	0.0960071	0.295385	0.173894	0.0586934	-0.014619	0.0758227	0.047837	0.148245	0.113878
-0.87	0.0561316	0.0463428	0.124049	0.13319		-0.87	0.0394006	0.0755731	0.0797056	0.0207427	0.0324314	0.0208493	0.0444977	0.0711243	0.0541067	0.0696844	0.0413734	0.0342128	0.0372097	0.0631162	0.0332638	0.0324297	0.0452567	0.0390362	0.056033	0.102553	0.102328	0.13614	0.112482	0.126192	0.130618	0.112617	0.133232	0.101419	0.113651	0.0954667	0.293502	0.174644	0.0608737	-0.0142031	0.0760284	0.0493214	0.149356	0.115235
-0.86	0.0569002	0.0443608	0.123762	0.13239		-0.86	0.0383876	0.0761386	0.0800113	0.0177592	0.0308164	0.0253805	0.0443445	0.0710079	0.0583354	0.0702534	0.0448599	0.0346277	0.0378513	0.0623654	0.0331551	0.0292232	0.0438363	0.0390656	0.0472329	0.102835	0.102449	0.134455	0.112621	0.126146	0.129562	0.113541	0.133582	0.101837	0.113594	0.0956446	0.287156	0.174965	0.0592296	-0.0123393	0.07664	0.0503839	0.148503	0.116487
-0.85	0.0564064	0.0432016	0.123124	0.132667		-0.85	0.0376846	0.0748209	0.0798906	0.0135848	0.0272244	0.0264231	0.0436287	0.0712705	0.0601467	0.071248	0.0426985	0.0344523	0.0397917	0.0604102	0.0330313	0.0286215	0.0414459	0.039567	0.0430535	0.101747	0.103775	0.133412	0.112234	0.1281	0.126945	0.113595	0.13172	0.10191	0.114305	0.0949938	0.286403	0.175618	0.0610437	-0.0116806	0.0788639	0.0499431	0.148716	0.116232
-0.84	0.0558175	0.041644	0.122151	0.131467		-0.84	0.0350143	0.0738869	0.0789567	0.0124643	0.0269355	0.0245125	0.044416	0.0689966	0.0620048	0.0718627	0.0421943	0.0346556	0.0413227	0.057487	0.0329649	0.030368	0.0367791	0.0423748	0.0345559	0.101812	0.102965	0.130699	0.112182	0.127097	0.123086	0.113009	0.133736	0.102276	0.114886	0.0953442	0.277019	0.176375	0.0622049	-0.0118679	0.0789886	0.0483255	0.149497	0.116234
-0.83	0.0557389	0.0409987	0.121605	0.13232		-0.83	0.037035	0.074516	0.0796321	0.0159196	0.0266582	0.0242688	0.0440477	0.0670322	0.0634544	0.0688682	0.0413518	0.0335462	0.0418517	0.0546704	0.0339999	0.0315125	0.0353374	0.0448537	0.0301896	0.102223	0.102365	0.129545	0.111985	0.126975	0.118987	0.11283	0.135264	0.102685	0.116066	0.0949054	0.277506	0.17765	0.0640332	-0.0099821	0.0815907	0.0473239	0.150284	0.117103
-0.82	0.0552376	0.0421363	0.121697	0.132277		-0.82	0.0381338	0.0728136	0.0784082	0.013109	0.0237286	0.0264336	0.0438399	0.0662053	0.0628021	0.0689344	0.0429723	0.0327829	0.0430216	0.0518657	0.0338075	0.0345869	0.0353188	0.0478626	0.0390309	0.103595	0.101743	0.128563	0.111766	0.126713	0.118405	0.112709	0.137083	0.102942	0.116561	0.0950612	0.27519	0.179202	0.0647548	-0.0112583	0.0834107	0.045687	0.150398	0.117175
-0.81	0.0548489	0.0447107	0.122041	0.13215		-0.81	0.0378314	0.071599	0.0780814	0.0141644	0.0245584	0.0243634	0.0447254	0.0660783	0.0633163	0.068171	0.0408395	0.0310299	0.0442485	0.0529336	0.0349306	0.0372554	0.0381111	0.0514445	0.0466717	0.105311	0.10253	0.127367	0.111905	0.125905	0.118942	0.112167	0.139357	0.102671	0.117431	0.0943023	0.27238	0.181008	0.0665394	-0.0101376	0.0838902	0.0439833	0.150366	0.117123
-0.8	0.0545216	0.0482244	0.123085	0.13091		-0.8	0.038876	0.0713015	0.076451	0.0142452	0.0250898	0.018559	0.0454343	0.0627368	0.0679255	0.066728	0.0418508	0.0307669	0.0465725	0.0532447	0.0363741	0.0408723	0.0415036	0.0535926	0.0579869	0.107602	0.10151	0.125902	0.112326	0.126958	0.121936	0.111865	0.14214	0.103298	0.117247	0.094048	0.263288	0.182338	0.0685932	-0.0100411	0.0812271	0.0429784	0.151003	0.117419
-0.79	0.054032	0.04908	0.123671	0.130839		-0.79	0.0388776	0.0704615	0.0761589	0.0130065	0.0221845	0.0145959	0.0450863	0.0605254	0.0708804	0.0669083	0.0417202	0.0292848	0.0479434	0.0533067	0.0374924	0.0440828	0.0455767	0.0531776	0.0573988	0.109798	0.102688	0.125415	0.112508	0.128431	0.122821	0.112754	0.141847	0.103531	0.117493	0.0936463	0.259684	0.183595	0.0707038	-0.00786025	0.0819318	0.0433575	0.150987	0.117251
-0.78	0.053615	0.0511801	0.124067	0.129175		-0.78	0.0388451	0.0698306	0.075891	0.0100444	0.0201499	0.0092926	0.0456802	0.0597153	0.0698244	0.0698439	0.0421783	0.0288783	0.0509376	0.0523464	0.036864	0.0490637	0.0458878	0.0552122	0.0623326	0.110641	0.104921	0.124128	0.111802	0.130001	0.125204	0.113172	0.140897	0.103861	0.117438	0.0932891	0.249851	0.183853	0.0706335	-0.00908449	0.0803349	0.0424335	0.15154	0.116946
-0.77	0.0540702	0.0524316	0.124895	0.128598		-0.77	0.0383168	0.0700609	0.07776	0.0131715	0.0194462	0.00551469	0.0457785	0.0619103	0.0717721	0.0705785	0.0390138	0.0270479	0.0512513	0.0524532	0.0377232	0.0551085	0.0463757	0.0548636	0.0641064	0.112054	0.104715	0.123667	0.111654	0.130894	0.127633	0.112929	0.142389	0.103978	0.118518	0.0925923	0.245414	0.183936	0.0723268	-0.00883056	0.0785818	0.0418232	0.152533	0.116389
-0.76	0.0548256	0.0536529	0.12529	0.128357		-0.76	0.0391092	0.0704495	0.0773995	0.0176113	0.0217576	0.0018834	0.0457276	0.0611445	0.074814	0.0723759	0.0385812	0.0268034	0.0528002	0.0512497	0.0375689	0.0616749	0.046598	0.054978	0.064596	0.112827	0.104328	0.123979	0.111429	0.132727	0.12799	0.113056	0.142176	0.104291	0.119495	0.0925492	0.244374	0.183887	0.0744263	-0.00906919	0.0732138	0.0410159	0.154061	0.11585
-0.75	0.0549768	0.0531884	0.124903	0.127901		-0.75	0.0387801	0.0698946	0.0775074	0.0211141	0.0202606	0.00343303	0.0449435	0.0627341	0.0732868	0.0737949	0.0381196	0.0265134	0.0515496	0.0483759	0.0376752	0.0669143	0.0470822	0.0564348	0.0578194	0.112114	0.105882	0.12439	0.111127	0.132205	0.127877	0.113091	0.140447	0.104462	0.12081	0.0931007	0.243284	0.183768	0.0754486	-0.00931371	0.0720145	0.0379504	0.153911	0.113302
-0.74	0.0556288	0.055228	0.12524	0.127622		-0.74	0.0381813	0.070009	0.0761112	0.0246583	0.0254046	0.00373748	0.0443977	0.0633866	0.0769792	0.0735976	0.0363005	0.0274738	0.0513013	0.0485264	0.0380045	0.0702636	0.0490747	0.0574012	0.0636658	0.114646	0.105267	0.12397	0.110446	0.133285	0.130327	0.113553	0.138622	0.104155	0.121021	0.0930106	0.244908	0.183475	0.0771847	-0.0144724	0.069278	0.0361358	0.154202	0.112207
-0.73	0.056544	0.0567181	0.124353	0.126641		-0.73	0.0386843	0.069936	0.0759595	0.0302816	0.0260955	0.00560196	0.0444325	0.0626258	0.082355	0.0718666	0.0365249	0.0284777	0.0501361	0.0488362	0.0383361	0.0758542	0.0490841	0.055626	0.0675694	0.117533	0.102724	0.124501	0.110545	0.130275	0.128588	0.112656	0.13728	0.104072	0.12204	0.0929531	0.24093	0.183428	0.0798738	-0.0168766	0.0646368	0.0349944	0.153772	0.110811
-0.72	0.0562418	0.0580027	0.124233	0.125987		-0.72	0.0396886	0.0686428	0.0743609	0.0313483	0.0267524	0.000165824	0.0447638	0.0623836	0.0837961	0.0699808	0.0374814	0.02906	0.0500372	0.0478589	0.03864	0.0830259	0.0504201	0.0567975	0.0648628	0.11841	0.102311	0.124019	0.110521	0.128161	0.127398	0.113189	0.139027	0.103977	0.121907	0.0936657	0.237315	0.183269	0.081227	-0.0187712	0.0643037	0.0341941	0.153815	0.109598
-0.71	0.0554222	0.0592795	0.123935	0.125139		-0.71	0.037798	0.0673994	0.0734494	0.0306581	0.027596	0.00159302	0.0437443	0.0593422	0.0856767	0.0674925	0.0370216	0.0303045	0.0506661	0.0476733	0.0398092	0.0880126	0.0537488	0.0567578	0.0620695	0.121994	0.101861	0.122284	0.109799	0.127987	0.124789	0.113471	0.138851	0.103506	0.122003	0.0941775	0.230254	0.183296	0.0819592	-0.0223479	0.0696116	0.0353172	0.15312	0.107899
-0.7	0.0563146	0.061944	0.123331	0.124149		-0.7	0.0395565	0.0678921	0.0731285	0.0316639	0.0308756	0.00288941	0.0436285	0.0566	0.0916626	0.0658713	0.0375553	0.0307122	0.0507167	0.0487006	0.0398262	0.0943768	0.0540054	0.0563031	0.0695276	0.123565	0.0994982	0.121316	0.108886	0.126938	0.123655	0.11336	0.138026	0.103318	0.121419	0.0946133	0.219917	0.183189	0.0822797	-0.0227234	0.0736577	0.0382018	0.153509	0.107706
-0.69	0.0563504	0.0643949	0.123043	0.123402		-0.69	0.0416199	0.0674015	0.0733244	0.0344925	0.0286891	0.000744736	0.0446059	0.0530548	0.093292	0.0660849	0.0366871	0.0307446	0.0501227	0.0473243	0.0397622	0.10412	0.0563603	0.0573521	0.0700545	0.123369	0.0976688	0.121259	0.109105	0.125114	0.123372	0.114653	0.137978	0.10304	0.121384	0.094944	0.210025	0.183356	0.0828347	-0.0191995	0.0786955	0.0402436	0.152887	0.107607
-0.68	0.0563368	0.0657264	0.122933	0.123072		-0.68	0.0409601	0.0663447	0.0730279	0.0327964	0.0296363	0.00171689	0.0438288	0.0515425	0.0958002	0.066226	0.0373815	0.0313225	0.0504841	0.0473613	0.0398467	0.108788	0.0582677	0.0585163	0.0687289	0.120792	0.0970056	0.11897	0.108882	0.126688	0.125145	0.116642	0.137299	0.102999	0.120394	0.0951614	0.206093	0.183028	0.0809094	-0.0168379	0.0843652	0.0421377	0.151821	0.107142
-0.67	0.0567297	0.0686473	0.122347	0.122132		-0.67	0.0404752	0.0670611	0.0732593	0.034011	0.0337287	0.00675212	0.0424435	0.0462608	0.0993335	0.0646217	0.0374103	0.0326451	0.0515523	0.0479026	0.0386398	0.114892	0.05667	0.0577743	0.0795722	0.121627	0.0968864	0.11881	0.10866	0.128254	0.124453	0.117175	0.132757	0.102684	0.120723	0.0951401	0.199547	0.182793	0.0802765	-0.0150976	0.0882621	0.0426556	0.149469	0.105898
-0.66	0.0569822	0.0696471	0.123196	0.121025		-0.66	0.0426487	0.0667793	0.0746219	0.0345436	0.0352633	0.00990433	0.0419729	0.0443523	0.0972503	0.0665691	0.0368614	0.0323107	0.0521045	0.0459394	0.0372584	0.122096	0.0564369	0.0573184	0.0779412	0.120382	0.0977276	0.120041	0.108645	0.128043	0.128625	0.117907	0.133443	0.102664	0.120456	0.0958072	0.191208	0.182231	0.0808325	-0.0141936	0.091291	0.0412454	0.147804	0.105935
-0.65	0.0572539	0.0701769	0.123853	0.120563		-0.65	0.0435245	0.0667597	0.0740849	0.0341984	0.039664	0.0103459	0.0423669	0.0441172	0.0974097	0.0649997	0.0378797	0.032785	0.0532406	0.0476457	0.0370988	0.126943	0.0566941	0.0572213	0.0716925	0.12215	0.0993621	0.11976	0.10912	0.126998	0.13071	0.119177	0.133582	0.102482	0.119888	0.0960939	0.190308	0.181535	0.0799337	-0.01429	0.0939799	0.0406195	0.145445	0.105306
-0.64	0.0576897	0.0706096	0.12354	0.11931		-0.64	0.0435114	0.0662218	0.0734611	0.0331834	0.0428396	0.016827	0.0415139	0.0437913	0.0982943	0.0636436	0.0406695	0.0335954	0.0552277	0.0484978	0.0366846	0.130412	0.0588711	0.0559368	0.0656483	0.123428	0.100757	0.120859	0.1089	0.125541	0.128254	0.118121	0.134066	0.10239	0.1197	0.0969702	0.182449	0.180704	0.0803777	-0.0160942	0.0955829	0.0404416	0.144257	0.103885
-0.63	0.0573677	0.0727472	0.124334	0.118502		-0.63	0.0429121	0.0663472	0.0729214	0.0354272	0.0469381	0.0192391	0.0405298	0.0429263	0.095388	0.0623053	0.0393496	0.0343514	0.0569824	0.050747	0.0367111	0.134951	0.0611274	0.0558891	0.0678561	0.125697	0.101866	0.121911	0.108355	0.122657	0.129745	0.118469	0.136443	0.102142	0.119488	0.0979292	0.177169	0.180588	0.0800865	-0.0151618	0.0954254	0.0400113	0.143631	0.103391
-0.62	0.0569319	0.0743755	0.125207	0.117621		-0.62	0.0413745	0.0643358	0.0726036	0.0350174	0.0491066	0.0172679	0.0401873	0.0432314	0.0931171	0.0631853	0.0409923	0.0352758	0.0603151	0.0508263	0.0372639	0.136277	0.0668425	0.0576164	0.0668739	0.125242	0.101939	0.1224	0.107769	0.1206	0.13399	0.119617	0.138127	0.101881	0.118298	0.0980328	0.170943	0.179938	0.0803998	-0.0135127	0.0957997	0.0399352	0.143477	0.103906
-0.61	0.0571514	0.0759459	0.124862	0.116241		-0.61	0.0413962	0.0641976	0.0728359	0.0341779	0.0507752	0.0149263	0.0395232	0.043394	0.0952475	0.0624247	0.0411997	0.0369601	0.0620624	0.050609	0.0377975	0.136133	0.0685805	0.0570899	0.0748365	0.126468	0.102188	0.123585	0.107691	0.118177	0.133988	0.120092	0.135703	0.101733	0.117696	0.0978326	0.164207	0.179077	0.0792868	-0.0111528	0.093611	0.0412959	0.141853	0.103724
-0.6	0.0557252	0.0783134	0.12469	0.115402		-0.6	0.0391114	0.0628201	0.0730315	0.0357337	0.045259	0.0142714	0.0381778	0.0422105	0.0928928	0.0634082	0.0375988	0.0383641	0.0636501	0.0459601	0.0369346	0.138845	0.069479	0.0550122	0.0889757	0.126329	0.102361	0.125335	0.107187	0.117643	0.134534	0.121024	0.132796	0.101511	0.117458	0.0972162	0.159779	0.177958	0.0796589	-0.00950256	0.0919023	0.0412375	0.140829	0.105288
-0.59	0.0556868	0.0808486	0.124446	0.114782		-0.59	0.0380853	0.0628621	0.0742462	0.0380433	0.0447626	0.0129623	0.0371114	0.0425999	0.0929733	0.0631315	0.036	0.0391462	0.0661899	0.0426929	0.0364518	0.1414	0.0702353	0.0546914	0.100602	0.125226	0.102367	0.12567	0.106678	0.114987	0.136423	0.122935	0.130363	0.10129	0.117369	0.0969407	0.159607	0.175981	0.0777531	-0.00553945	0.0904645	0.0401469	0.14009	0.105458
-0.58	0.0557073	0.0812552	0.124398	0.113539		-0.58	0.0383186	0.0629227	0.0741005	0.034696	0.0438246	0.0185063	0.0364377	0.0430697	0.0933051	0.0627416	0.0371799	0.0398977	0.0682776	0.0370809	0.0357321	0.142007	0.0679383	0.0519316	0.106988	0.126505	0.103244	0.127135	0.107072	0.112049	0.136905	0.123984	0.127341	0.100613	0.116515	0.0971666	0.155492	0.173503	0.07622	-0.00745678	0.0914042	0.0390521	0.138186	0.106525
-0.57	0.0556629	0.0793224	0.12422	0.112632		-0.57	0.0409537	0.0632946	0.0732444	0.036141	0.0419869	0.0180068	0.0365219	0.0449387	0.0934815	0.0617711	0.0344684	0.0406809	0.0676752	0.0339214	0.0350401	0.140989	0.0672824	0.0492365	0.100991	0.128161	0.104649	0.127071	0.106889	0.109467	0.138153	0.1245	0.123323	0.0999796	0.116032	0.0975297	0.153025	0.171109	0.0747338	-0.00659936	0.0915606	0.0391643	0.136118	0.107467
-0.56	0.0544767	0.0792871	0.123838	0.112685		-0.56	0.0404575	0.0626454	0.0714431	0.0364473	0.0391239	0.0227712	0.0355568	0.0460684	0.0887002	0.0602682	0.0339087	0.0407821	0.0677299	0.0330676	0.0349438	0.141443	0.0657874	0.0483984	0.102179	0.12845	0.103869	0.127078	0.107101	0.105609	0.137742	0.12536	0.122285	0.0995841	0.115609	0.0973842	0.153802	0.169077	0.0736407	-0.00718113	0.0947649	0.0395672	0.135847	0.10897
-0.55	0.0549187	0.0766796	0.123768	0.112853		-0.55	0.0390865	0.0626126	0.0719154	0.03743	0.0432338	0.0294016	0.0350632	0.0472257	0.0860569	0.0595456	0.0359078	0.0402432	0.0699496	0.0302769	0.035019	0.137601	0.0640281	0.0494349	0.092075	0.129571	0.101156	0.127589	0.107107	0.101524	0.136512	0.126401	0.123755	0.0989712	0.114432	0.098186	0.157258	0.167286	0.0732401	-0.0113295	0.0985569	0.0387972	0.135547	0.108641
-0.54	0.0541948	0.074998	0.123261	0.112472		-0.54	0.0399357	0.0623369	0.0721414	0.0384538	0.0445389	0.033054	0.0347352	0.0455398	0.0798195	0.0592225	0.0349279	0.0409519	0.0703905	0.0272237	0.0345098	0.135409	0.0589378	0.0482039	0.0902627	0.131531	0.100722	0.126286	0.107445	0.100568	0.133382	0.126127	0.123982	0.0986256	0.113224	0.0990075	0.155544	0.166006	0.0731868	-0.0119513	0.100381	0.0394928	0.133635	0.109698
-0.53	0.0535039	0.0747968	0.122249	0.113383		-0.53	0.0409002	0.0613946	0.0729462	0.0434781	0.0444649	0.028234	0.0347585	0.0455078	0.0752724	0.0586849	0.0324134	0.0420634	0.070093	0.025241	0.0332021	0.133147	0.0600751	0.0486455	0.0921632	0.131469	0.0989415	0.125199	0.107188	0.100089	0.130959	0.12656	0.121688	0.0988066	0.113203	0.0990165	0.159368	0.16435	0.0752815	-0.00963002	0.103962	0.0400459	0.134024	0.109658
-0.52	0.0537557	0.0740946	0.121757	0.113386		-0.52	0.038412	0.0621388	0.0754345	0.0439383	0.0462084	0.033042	0.0344522	0.0441342	0.0727522	0.0601275	0.0301913	0.0434465	0.07094	0.0216719	0.0319295	0.135176	0.0563239	0.0480779	0.0889518	0.133166	0.0975814	0.123928	0.107628	0.09815	0.128036	0.126581	0.121998	0.0989634	0.112674	0.0992043	0.161185	0.163164	0.076306	-0.0126443	0.104113	0.0407064	0.133666	0.109042
-0.51	0.0552223	0.0741419	0.121305	0.113515		-0.51	0.0379603	0.0634548	0.0775473	0.0487166	0.048875	0.0343574	0.0340167	0.0433392	0.0761398	0.0599447	0.0300947	0.0443055	0.0719017	0.0207731	0.0295607	0.135922	0.0553277	0.0467453	0.0901318	0.133062	0.0967038	0.122728	0.107649	0.0967648	0.125773	0.127697	0.122393	0.0992642	0.111674	0.099567	0.167794	0.162114	0.0774265	-0.0148512	0.0998381	0.0397818	0.133301	0.108223
-0.5	0.0555302	0.0749079	0.12103	0.112068		-0.5	0.0389993	0.0648789	0.0792589	0.0502266	0.0494684	0.0351007	0.0334651	0.0423967	0.074451	0.0602063	0.0283603	0.0457345	0.0717523	0.0215009	0.0283637	0.13889	0.0564444	0.0481246	0.0885913	0.132631	0.0983171	0.121353	0.108182	0.0969391	0.124989	0.128135	0.121641	0.0996234	0.111667	0.0993305	0.163094	0.161178	0.076432	-0.0117142	0.0925407	0.0402213	0.132204	0.108288
-0.49	0.0561924	0.0752036	0.122	0.111185		-0.49	0.0383403	0.0644694	0.0806997	0.0503587	0.0510382	0.0393028	0.0331841	0.0423383	0.0760811	0.0594719	0.0283761	0.0466841	0.0719563	0.025497	0.027673	0.14062	0.0565777	0.0499634	0.0842307	0.131731	0.0975718	0.121044	0.108746	0.0962306	0.129006	0.130413	0.12293	0.100039	0.111006	0.0983776	0.163507	0.160364	0.076535	-0.0118841	0.0867391	0.0393692	0.131328	0.107541
-0.48	0.0569935	0.0736293	0.122832	0.110121		-0.48	0.0370189	0.0644702	0.0831403	0.0518782	0.0517035	0.0445257	0.0327279	0.0404722	0.0758997	0.0606139	0.0289001	0.0478782	0.071212	0.0290432	0.0271574	0.143502	0.0528335	0.0507746	0.0692322	0.129933	0.0988375	0.120403	0.109634	0.0949102	0.130575	0.131735	0.127249	0.100296	0.110606	0.0982629	0.163881	0.159684	0.0775201	-0.0108896	0.0798027	0.0383689	0.127751	0.106759
-0.47	0.0580255	0.0731816	0.122911	0.110542		-0.47	0.0376665	0.0646184	0.0830795	0.0566206	0.0537032	0.0504927	0.0319914	0.0401481	0.0742898	0.0608454	0.0309552	0.0469953	0.070273	0.033792	0.027421	0.143219	0.0496241	0.0532284	0.0654087	0.127684	0.0988443	0.119822	0.110284	0.0950317	0.129774	0.133332	0.129159	0.100834	0.110264	0.0977956	0.17147	0.1592	0.0771938	-0.00909683	0.0739481	0.0374153	0.127165	0.107476
-0.46	0.0579779	0.0743704	0.122642	0.109806		-0.46	0.0365475	0.0657889	0.084552	0.0602716	0.0516226	0.0505679	0.0324666	0.0391844	0.0697085	0.0619943	0.030606	0.0483709	0.0703433	0.0343462	0.0270908	0.147613	0.0482434	0.0562289	0.0637629	0.125657	0.100519	0.118514	0.110895	0.0959854	0.129965	0.134901	0.12713	0.100761	0.10955	0.0976596	0.172349	0.158317	0.0759775	-0.0104952	0.0687984	0.0377656	0.125352	0.108152
-0.45	0.0584489	0.0741585	0.123389	0.109921		-0.45	0.0367141	0.0651847	0.085085	0.0634788	0.0518538	0.0479252	0.0328546	0.0369579	0.072834	0.0619457	0.0318752	0.0484057	0.0685495	0.0348453	0.0272322	0.148892	0.046981	0.056873	0.0616139	0.123938	0.101559	0.117366	0.111949	0.0958359	0.132237	0.135889	0.129721	0.100445	0.109411	0.0972523	0.177504	0.157071	0.0768722	-0.0106304	0.065029	0.0388298	0.123601	0.108124
-0.44	0.0581992	0.0742118	0.122878	0.109153		-0.44	0.0357968	0.0657889	0.0859895	0.0666241	0.0512119	0.0423522	0.0327006	0.0362662	0.0709605	0.0634736	0.0297392	0.0478588	0.067645	0.0351379	0.0264973	0.149909	0.0471155	0.059382	0.0592704	0.122199	0.103792	0.115879	0.112641	0.0940999	0.129927	0.1369	0.129447	0.100146	0.109893	0.0971441	0.174944	0.155761	0.0774992	-0.012729	0.06181	0.0403265	0.1222	0.108601
-0.43	0.0590504	0.0742735	0.12282	0.108356		-0.43	0.0353112	0.0664632	0.0868382	0.0700385	0.0483043	0.0460148	0.0328438	0.0356131	0.0731362	0.0641745	0.0291084	0.0463091	0.0683081	0.0339115	0.026936	0.148416	0.0473179	0.0615347	0.0615154	0.121052	0.106362	0.115382	0.113097	0.0929595	0.12991	0.137743	0.128145	0.0999591	0.109219	0.0964524	0.173385	0.154684	0.0768101	-0.0162532	0.0568684	0.0427973	0.122417	0.109031
-0.42	0.0594377	0.0753762	0.123032	0.106287		-0.42	0.0339281	0.0671898	0.0901189	0.0719228	0.0452989	0.0432098	0.033019	0.0336397	0.0755902	0.0631496	0.0309719	0.0467868	0.0686771	0.0321225	0.0271749	0.149671	0.0501061	0.0614373	0.0659373	0.118107	0.110076	0.114858	0.113751	0.0890098	0.131316	0.139329	0.127212	0.0994773	0.108517	0.0954656	0.163167	0.15357	0.0785893	-0.0175694	0.0520164	0.0452584	0.120785	0.107883
-0.41	0.0593754	0.0729088	0.124009	0.105597		-0.41	0.0336329	0.0657084	0.0920305	0.0698273	0.0424323	0.0460076	0.0331682	0.0334407	0.076849	0.0631201	0.0299824	0.0457802	0.0673101	0.0321529	0.0270784	0.14526	0.0485489	0.0637546	0.0556915	0.117097	0.114092	0.113241	0.113907	0.0863453	0.133014	0.139842	0.130722	0.0997944	0.10839	0.094378	0.157359	0.152604	0.0812608	-0.0151595	0.0502471	0.0473811	0.120299	0.107973
-0.4	0.0600716	0.0722916	0.123738	0.105545		-0.4	0.0343347	0.0652115	0.094489	0.0702641	0.0443719	0.0506662	0.0323962	0.0352964	0.0734789	0.0644714	0.0291485	0.0451157	0.0677705	0.0331865	0.0253862	0.144881	0.0491286	0.0616618	0.0533844	0.115696	0.118115	0.112328	0.113846	0.0820148	0.131391	0.140435	0.129542	0.0998609	0.107332	0.0933716	0.157633	0.152294	0.0849289	-0.0146582	0.0461109	0.0485912	0.120164	0.108182
-0.39	0.060819	0.0713871	0.124031	0.106152		-0.39	0.0342525	0.0636078	0.0972777	0.0677538	0.0459229	0.0581306	0.0326816	0.0354218	0.0715001	0.064124	0.033014	0.0453832	0.0675193	0.0301493	0.0246265	0.143345	0.0506603	0.0601965	0.0516969	0.113428	0.121986	0.111663	0.114051	0.0798096	0.129933	0.140704	0.131715	0.0999762	0.106531	0.0930146	0.162945	0.151695	0.0874095	-0.0131763	0.0430875	0.0490689	0.119455	0.108832
-0.38	0.0611756	0.0720895	0.123976	0.106052		-0.38	0.03457	0.0628554	0.0990719	0.0683325	0.0477556	0.0589305	0.0328932	0.0369035	0.0684416	0.0641226	0.0345105	0.0457749	0.0647197	0.0311069	0.0235699	0.149053	0.0497141	0.0603122	0.0498951	0.111272	0.125067	0.110284	0.114319	0.0782215	0.127462	0.141902	0.132179	0.100013	0.106165	0.0922314	0.16154	0.151655	0.0904313	-0.00962671	0.0400836	0.0495603	0.118799	0.109197
-0.37	0.0615925	0.0726284	0.124501	0.106278		-0.37	0.0359598	0.0622301	0.0998288	0.0695684	0.0489304	0.0626916	0.0329394	0.0376928	0.0645557	0.0652933	0.0330936	0.0444174	0.061241	0.0328479	0.0213625	0.151816	0.0483415	0.0602951	0.0555478	0.111302	0.127073	0.10869	0.114728	0.0797687	0.126812	0.141296	0.135293	0.0999667	0.104876	0.0922572	0.164533	0.151023	0.0924154	-0.00973261	0.0373477	0.0496734	0.117828	0.110414
-0.36	0.0618784	0.0736367	0.124234	0.105005		-0.36	0.0385245	0.0621438	0.0999549	0.0718593	0.050467	0.0628815	0.0331844	0.0376608	0.0613535	0.0642053	0.0352915	0.04387	0.0588265	0.0354751	0.0208214	0.15445	0.048469	0.05831	0.0618326	0.110002	0.128072	0.108276	0.115427	0.0807246	0.125793	0.141427	0.13395	0.0993015	0.103222	0.0912476	0.159919	0.150659	0.0931451	-0.00780887	0.0337993	0.0498811	0.11612	0.109863
-0.35	0.0618099	0.0735295	0.124499	0.103874		-0.35	0.0371185	0.0620168	0.0994348	0.0737041	0.0468294	0.0670232	0.0344803	0.0358953	0.0588479	0.0626697	0.038432	0.0440119	0.0547877	0.0374643	0.0204918	0.156656	0.0445139	0.0607787	0.0602885	0.109298	0.129745	0.107827	0.116265	0.0818267	0.124489	0.142974	0.133288	0.0990363	0.102869	0.0906741	0.154255	0.150004	0.0924577	-0.00790853	0.0320973	0.0513517	0.11434	0.110395
-0.34	0.0620765	0.073565	0.124207	0.103461		-0.34	0.0384788	0.0626522	0.100764	0.0773246	0.042528	0.0665654	0.0342235	0.0343627	0.0591587	0.0623507	0.0379347	0.0426124	0.0509887	0.0436385	0.0203634	0.15992	0.0401243	0.0602417	0.058371	0.109169	0.131117	0.106377	0.117189	0.0831154	0.123877	0.142043	0.131739	0.0987829	0.100963	0.0893593	0.152689	0.15034	0.0939481	-0.00522027	0.0272113	0.0540186	0.114096	0.110006
-0.33	0.061898	0.0728408	0.124407	0.102769		-0.33	0.0390761	0.0630552	0.101409	0.0768091	0.0400931	0.0645542	0.0337702	0.0325543	0.0599207	0.0631939	0.0389166	0.0416594	0.0493994	0.0456358	0.0203398	0.158565	0.041002	0.0587028	0.0564739	0.109551	0.132967	0.10552	0.117808	0.0846647	0.123719	0.141763	0.131014	0.0985346	0.0993863	0.0897732	0.149428	0.150272	0.0954084	-0.00844481	0.0235723	0.054156	0.113711	0.110662
-0.32	0.0617682	0.0730536	0.124377	0.102103		-0.32	0.0405819	0.0629693	0.10124	0.0747308	0.0377634	0.0674388	0.0332803	0.0319546	0.0589182	0.061896	0.0416776	0.0410533	0.0485416	0.0492842	0.0211973	0.161446	0.0404037	0.0593542	0.0496436	0.108743	0.135614	0.105577	0.118184	0.0847597	0.119456	0.142668	0.130741	0.0983734	0.0999154	0.0892449	0.14511	0.150648	0.0958795	-0.00647668	0.0204108	0.0546177	0.112948	0.110092
-0.31	0.0624282	0.0727112	0.124607	0.103135		-0.31	0.0407645	0.0631909	0.10301	0.0735166	0.0357465	0.0723721	0.0343234	0.031944	0.0574532	0.0631634	0.0421401	0.0392616	0.0470703	0.050002	0.0216628	0.162851	0.0383057	0.0594435	0.0475629	0.108119	0.137579	0.106013	0.118476	0.0848431	0.115567	0.143862	0.131579	0.098884	0.100345	0.0896039	0.152355	0.151497	0.0968923	-0.00707376	0.0189794	0.0532667	0.112493	0.110316
-0.3	0.0618256	0.0726835	0.124346	0.102809		-0.3	0.0424456	0.0623755	0.104739	0.0729535	0.0359337	0.0669445	0.0344513	0.0312547	0.0554984	0.0635531	0.0408639	0.0379977	0.0463857	0.0534937	0.0238086	0.161762	0.0379214	0.0588657	0.0471687	0.105712	0.137842	0.104602	0.118492	0.0847629	0.113153	0.143765	0.133839	0.0990222	0.100113	0.0899909	0.149693	0.152592	0.0976823	-0.00625841	0.0143204	0.052603	0.112611	0.11037
-0.29	0.0619093	0.0731527	0.124522	0.102699		-0.29	0.0423886	0.0618863	0.103986	0.0717978	0.035757	0.0703886	0.0360701	0.0318956	0.0551227	0.0628096	0.0407348	0.0374469	0.0449299	0.0544757	0.0248558	0.161905	0.0387268	0.0600847	0.0489955	0.105516	0.138387	0.105505	0.117835	0.0827249	0.111551	0.14592	0.133631	0.0991394	0.100188	0.0905251	0.149839	0.153591	0.0963441	-0.00758296	0.0148887	0.0500037	0.112433	0.110611
-0.28	0.0621892	0.0729716	0.124701	0.103179		-0.28	0.0445372	0.0611308	0.103294	0.0711906	0.0360991	0.0760821	0.0368641	0.0322056	0.0525489	0.0611045	0.0410705	0.0354749	0.0445856	0.0561807	0.0258312	0.159174	0.0379835	0.0623007	0.0507775	0.106511	0.136739	0.10529	0.117251	0.0831546	0.10905	0.147555	0.136039	0.0992625	0.100526	0.0900964	0.154302	0.154764	0.0949681	-0.00562225	0.0149095	0.0491468	0.111447	0.110376
-0.27	0.0621759	0.070876	0.124916	0.103454		-0.27	0.0437173	0.0610537	0.104146	0.0746275	0.0330302	0.0765031	0.0383431	0.0318793	0.0493327	0.0616504	0.0384809	0.0342655	0.0423844	0.0557164	0.0264993	0.154588	0.0372404	0.0614025	0.046746	0.106024	0.135892	0.106944	0.117054	0.081086	0.108965	0.148219	0.137496	0.0996444	0.100656	0.0904389	0.154767	0.15582	0.0949285	-0.00656207	0.0139693	0.0488721	0.111194	0.111628
-0.26	0.0618751	0.0686325	0.125407	0.103422		-0.26	0.0431039	0.0600398	0.102032	0.0803068	0.0329697	0.0746354	0.037105	0.030193	0.0495598	0.0604916	0.0383441	0.0335139	0.0397269	0.0559292	0.0260391	0.149823	0.0422559	0.05911	0.0377844	0.10744	0.137164	0.108071	0.117229	0.0811841	0.106034	0.148722	0.138687	0.0996269	0.100879	0.0902534	0.152076	0.156757	0.0958062	-0.00373107	0.0136567	0.0491361	0.111096	0.111657
-0.25	0.0621215	0.0672535	0.126301	0.102958		-0.25	0.0437761	0.0589196	0.101864	0.0784055	0.0289087	0.0812074	0.0366822	0.0302687	0.0522974	0.0594332	0.0371	0.0327804	0.0381429	0.0554004	0.0258052	0.146486	0.0436155	0.0576748	0.0356016	0.110996	0.136331	0.11061	0.116972	0.0847571	0.106252	0.149611	0.139079	0.099905	0.100628	0.0897452	0.149055	0.157818	0.0964543	-0.00155821	0.0125044	0.0472819	0.110526	0.110861
-0.24	0.0623029	0.0655218	0.126948	0.102461		-0.24	0.045416	0.0590274	0.101987	0.079143	0.0264997	0.0833632	0.0354151	0.0317543	0.051021	0.0589367	0.0365481	0.0311392	0.03719	0.0541871	0.0262534	0.144725	0.0445817	0.0569189	0.025829	0.112468	0.135746	0.113083	0.117013	0.0890546	0.106153	0.149863	0.139473	0.0998004	0.101254	0.0893246	0.143562	0.15925	0.096968	-0.00358159	0.0148619	0.0473414	0.108783	0.11159
-0.23	0.0621517	0.0640238	0.127237	0.101644		-0.23	0.0443525	0.0593903	0.101786	0.0791067	0.0230681	0.0836606	0.0358745	0.0323846	0.0501527	0.0594555	0.0370695	0.0304856	0.0360151	0.0541709	0.0254774	0.142626	0.0468342	0.0540584	0.0187483	0.114722	0.136148	0.116378	0.117051	0.0894888	0.103517	0.149566	0.138733	0.100114	0.101483	0.0885421	0.133122	0.160688	0.0981284	-0.0035481	0.0166339	0.0485469	0.10851	0.111716
-0.22	0.0622823	0.0635401	0.127817	0.101156		-0.22	0.0443969	0.058768	0.100248	0.0782946	0.0245559	0.0865506	0.0348755	0.0329588	0.0499511	0.0587708	0.0395284	0.0295107	0.035327	0.0543405	0.0253286	0.141156	0.0520405	0.0528139	0.0132402	0.11791	0.134538	0.118645	0.116475	0.0952801	0.102533	0.150332	0.138131	0.100363	0.10083	0.0883148	0.127814	0.162457	0.0978821	-0.00322223	0.0197117	0.04773	0.107884	0.111057
-0.21	0.062839	0.0643072	0.127977	0.101024		-0.21	0.0465239	0.0580341	0.101909	0.0746727	0.0267714	0.0899137	0.0353064	0.0355191	0.0488389	0.0580928	0.0400699	0.0286023	0.0364388	0.0568584	0.0256562	0.143395	0.0493886	0.0521964	0.0164466	0.120579	0.131664	0.119454	0.116081	0.0959319	0.103761	0.14994	0.139225	0.100723	0.100314	0.0889102	0.126078	0.163656	0.0982341	-0.00647324	0.0213809	0.0480356	0.106955	0.110459
-0.2	0.0626558	0.0643465	0.12801	0.102422		-0.2	0.0465048	0.0592779	0.100872	0.07571	0.0281142	0.0883906	0.0346827	0.0380367	0.0422336	0.0591293	0.0421066	0.0274252	0.0363657	0.0533957	0.0247217	0.149171	0.0507514	0.0509341	0.00835723	0.123242	0.131052	0.120431	0.116078	0.0946426	0.103011	0.148862	0.139313	0.100838	0.100951	0.0895026	0.132082	0.16506	0.0973789	-0.00979286	0.0301989	0.0500739	0.106167	0.11089
-0.19	0.0627943	0.0650671	0.127764	0.103421		-0.19	0.047111	0.0596772	0.100692	0.0749305	0.0303211	0.0878694	0.0340653	0.0403458	0.0402606	0.0588006	0.0442591	0.0273811	0.0376297	0.0523092	0.024369	0.152004	0.0533972	0.0488088	0.00865736	0.125477	0.129987	0.120644	0.116292	0.0939556	0.0994562	0.14867	0.138698	0.101497	0.101463	0.089292	0.136051	0.165768	0.097433	-0.00807759	0.034034	0.0513687	0.107107	0.109694
-0.18	0.0624727	0.0656536	0.127844	0.104969		-0.18	0.0471131	0.0597908	0.101405	0.0749701	0.033187	0.0863619	0.0326665	0.0411065	0.0402634	0.0556929	0.0429364	0.0277241	0.0369898	0.0515292	0.0249241	0.155284	0.0560778	0.0471508	0.00555632	0.126975	0.128639	0.120002	0.116242	0.0944952	0.0984488	0.147465	0.141169	0.102189	0.101888	0.0895188	0.144842	0.16617	0.097886	-0.00912516	0.0396271	0.05127	0.106801	0.109696
-0.17	0.0627329	0.0669194	0.127303	0.106679		-0.17	0.049128	0.0601185	0.10119	0.0738716	0.032849	0.0884662	0.032356	0.0444303	0.0403595	0.0539115	0.0414942	0.028696	0.036711	0.0520779	0.0240762	0.160301	0.0532058	0.0454151	0.013012	0.129331	0.127709	0.118711	0.116773	0.0923454	0.0965331	0.146248	0.14016	0.102795	0.102907	0.0896841	0.152703	0.166234	0.0974967	-0.00725021	0.0460306	0.0517862	0.107152	0.110285
-0.16	0.0621518	0.0678465	0.127918	0.108135		-0.16	0.048866	0.0608939	0.100251	0.0703863	0.0329961	0.0895314	0.031285	0.0465749	0.0368332	0.0522968	0.0418289	0.0304336	0.0361294	0.0499965	0.024645	0.166708	0.0513589	0.0464065	0.00841513	0.130073	0.128422	0.120167	0.116679	0.0945582	0.0981504	0.145686	0.140858	0.10312	0.103129	0.0900415	0.155468	0.16764	0.0978604	-0.0040166	0.0533776	0.0529778	0.107012	0.111804
-0.15	0.0636589	0.0705527	0.127542	0.108238		-0.15	0.0484342	0.061433	0.100729	0.0710916	0.0380914	0.0977489	0.0304476	0.0483777	0.0347171	0.0511836	0.0421558	0.030987	0.0368592	0.0515326	0.0246516	0.174287	0.0516733	0.0467776	0.0142462	0.129113	0.129098	0.121532	0.116528	0.0934235	0.0973459	0.145674	0.138709	0.103563	0.102915	0.0894388	0.152465	0.168681	0.0997661	-0.00254338	0.0565605	0.052571	0.106691	0.111747
-0.14	0.0635313	0.0723316	0.128205	0.108688		-0.14	0.0483513	0.0614112	0.0996765	0.0701008	0.043036	0.098797	0.030268	0.0495837	0.0297395	0.0502413	0.0412623	0.0318035	0.0362327	0.0519182	0.0237567	0.181838	0.0539915	0.046336	0.011642	0.130006	0.130322	0.122337	0.116212	0.0942252	0.0976703	0.144319	0.141477	0.103553	0.102914	0.0896855	0.149937	0.169532	0.101196	-0.0033109	0.0623213	0.052465	0.106965	0.112742
-0.13	0.0646386	0.0751368	0.128748	0.109531		-0.13	0.0489839	0.0608318	0.0997375	0.069792	0.0491907	0.102012	0.0304412	0.0509344	0.0268866	0.0511325	0.0435072	0.0337073	0.0374125	0.0515665	0.0234951	0.191658	0.0508151	0.0473559	0.016942	0.131336	0.130721	0.124125	0.116306	0.0952895	0.101654	0.143927	0.140379	0.103251	0.102999	0.0902084	0.146953	0.171077	0.101891	-6.71062e-05	0.0725593	0.0513497	0.108793	0.112296
-0.12	0.0646242	0.0766637	0.129399	0.11054		-0.12	0.047186	0.0608774	0.101075	0.0699147	0.0537187	0.0997798	0.0303313	0.0496906	0.0241176	0.0509727	0.045233	0.0339181	0.038733	0.0481174	0.0237647	0.200084	0.0506371	0.0477443	0.0137122	0.129224	0.133026	0.125268	0.116567	0.0959676	0.102828	0.142644	0.143538	0.103668	0.102427	0.0896806	0.148312	0.172444	0.103216	-0.00083922	0.0800935	0.0519339	0.109137	0.111833
-0.11	0.0655717	0.078782	0.129431	0.111563		-0.11	0.0447794	0.0610149	0.10264	0.0730137	0.0535713	0.10308	0.0298809	0.0503072	0.0230919	0.0532156	0.0447072	0.0337693	0.0405117	0.0480995	0.0240084	0.207395	0.0552746	0.0453056	0.0124746	0.129528	0.133495	0.126324	0.116555	0.094828	0.10237	0.142356	0.143088	0.103791	0.103241	0.0885035	0.15193	0.172772	0.103464	-0.000903377	0.0869784	0.0506557	0.110638	0.110707
-0.1	0.0656129	0.0787688	0.12939	0.113515		-0.1	0.0459371	0.0608471	0.103804	0.0685633	0.0528885	0.104376	0.030124	0.0504508	0.0241853	0.0533907	0.0453271	0.0357148	0.0415171	0.0521124	0.0241227	0.205646	0.054138	0.0436071	0.0116962	0.130101	0.131293	0.126778	0.116131	0.0971751	0.10254	0.141561	0.144198	0.103882	0.10323	0.088813	0.159507	0.17318	0.102188	0.000366996	0.0985476	0.049987	0.111657	0.109939
-0.09	0.0662168	0.0791298	0.129409	0.114686		-0.09	0.0454062	0.0598112	0.104735	0.067502	0.0551784	0.106386	0.0300632	0.0492409	0.0263964	0.0547355	0.0466142	0.0377928	0.0421507	0.0520877	0.0242636	0.206014	0.0496473	0.0429907	0.0180152	0.130008	0.130273	0.127335	0.115565	0.0965121	0.103827	0.141856	0.144517	0.104344	0.102483	0.0888746	0.164326	0.173577	0.101373	0.00112988	0.106868	0.0486493	0.111814	0.108569
-0.08	0.0665283	0.0781814	0.129188	0.114785		-0.08	0.0442473	0.0589644	0.10415	0.0655916	0.0543442	0.110121	0.0293966	0.052522	0.0255659	0.0557337	0.0467245	0.0381694	0.0423433	0.0510745	0.023284	0.206282	0.048672	0.0421938	0.0108251	0.128767	0.130217	0.127563	0.115367	0.0971518	0.102587	0.141893	0.144501	0.104507	0.102428	0.0886734	0.164065	0.173794	0.098787	0.00229587	0.11281	0.0489722	0.11058	0.106857
-0.07	0.0676838	0.0775303	0.129396	0.114468		-0.07	0.044621	0.0598712	0.103905	0.0661258	0.0520655	0.114956	0.0289804	0.0557991	0.0263578	0.0575984	0.0472734	0.0394076	0.043339	0.0531816	0.0234	0.203032	0.0465983	0.0404458	0.0113854	0.129583	0.128568	0.129	0.114654	0.0978703	0.10439	0.142017	0.14459	0.104198	0.102327	0.0894558	0.155871	0.173816	0.0971601	0.00484324	0.120836	0.048818	0.111545	0.105485
-0.06	0.0679693	0.0775462	0.129038	0.114867		-0.06	0.044468	0.0589092	0.103496	0.0613436	0.0579105	0.115114	0.0296772	0.0592957	0.0246192	0.0575246	0.0488108	0.0403628	0.0439911	0.054407	0.0229482	0.200701	0.0405261	0.0411128	0.0212235	0.128338	0.127629	0.129262	0.114375	0.0988229	0.104759	0.141173	0.144634	0.104166	0.101473	0.0897925	0.156446	0.173682	0.0947276	0.00430855	0.126306	0.049951	0.112576	0.104272
-0.05	0.0688548	0.0781005	0.129936	0.113698		-0.05	0.0439532	0.0582432	0.102139	0.0619537	0.064851	0.115927	0.0301316	0.0622948	0.0260772	0.0577085	0.048273	0.0395229	0.04386	0.0514483	0.0241276	0.204099	0.0390165	0.0420633	0.0227699	0.127769	0.130344	0.13077	0.113849	0.0976583	0.107174	0.140554	0.1469	0.104725	0.101639	0.0905031	0.14509	0.173245	0.093943	0.00775496	0.12803	0.0495363	0.113156	0.103182
-0.04	0.0689442	0.0782071	0.130071	0.11216		-0.04	0.0406542	0.0588983	0.100861	0.0624646	0.0654992	0.117427	0.0300548	0.0648407	0.0203362	0.0592033	0.0487437	0.0382536	0.0456891	0.0513483	0.0256305	0.205102	0.0353893	0.0428117	0.0224408	0.126859	0.131289	0.132532	0.114053	0.0989881	0.109668	0.139703	0.145456	0.105148	0.102169	0.0908994	0.133057	0.173104	0.0929247	0.0081798	0.127125	0.0496007	0.113315	0.102255
-0.03	0.0699184	0.079155	0.129798	0.111584		-0.03	0.0416021	0.059039	0.100413	0.0601992	0.0700316	0.121881	0.0306066	0.0653206	0.0190971	0.0603042	0.0479298	0.0374078	0.0466069	0.0526579	0.0270498	0.204154	0.0338934	0.0431048	0.0323529	0.125263	0.131823	0.134548	0.113796	0.0964355	0.113121	0.13882	0.142957	0.106019	0.102268	0.0910357	0.12738	0.172766	0.0937444	0.00728697	0.125103	0.0506814	0.114288	0.102433
-0.02	0.0705881	0.0799076	0.129424	0.110955		-0.02	0.0418497	0.0574359	0.100693	0.0579074	0.0769703	0.124947	0.031821	0.0650048	0.0153582	0.0605973	0.0466227	0.0371146	0.0463579	0.0539004	0.0282949	0.20564	0.0306786	0.0428402	0.0375194	0.12322	0.132041	0.136071	0.113058	0.0959768	0.113945	0.137661	0.1419	0.106526	0.102361	0.0903736	0.124798	0.172402	0.093706	0.00467703	0.125253	0.0493379	0.114276	0.100736
-0.01	0.0713145	0.0797297	0.128914	0.109871		-0.01	0.0421912	0.0580956	0.100603	0.0584757	0.0781885	0.127662	0.0320459	0.0640014	0.018787	0.0615956	0.0451753	0.0371713	0.0448432	0.0510234	0.0281654	0.20571	0.0310961	0.0446268	0.038296	0.122847	0.132935	0.137378	0.112256	0.0945055	0.115603	0.135804	0.138795	0.106734	0.102959	0.0905961	0.110992	0.17257	0.0926706	0.00583794	0.129327	0.0474615	0.114537	0.0999164
0	0.0718025	0.0802361	0.128015	0.109617		0	0.0413523	0.0590979	0.0995671	0.0580727	0.0778438	0.131298	0.0325297	0.0629705	0.0177727	0.0652714	0.0436367	0.0380269	0.0443639	0.048729	0.0275423	0.2061	0.028921	0.0460207	0.0452493	0.121625	0.133799	0.138542	0.111814	0.0950846	0.116396	0.134354	0.13324	0.106605	0.102944	0.0903173	0.10651	0.17299	0.0920036	0.0038556	0.132685	0.0476284	0.114583	0.0986921
0.01	0.0729297	0.0806073	0.127119	0.109907		0.01	0.0431796	0.0591589	0.0981514	0.0570994	0.0800433	0.135917	0.033813	0.0629463	0.0211806	0.0665805	0.0426254	0.0382155	0.0430143	0.0463937	0.0281007	0.207901	0.0260912	0.0467399	0.0494257	0.119538	0.132599	0.1394	0.111335	0.0944569	0.118785	0.132585	0.129828	0.10623	0.103286	0.0904783	0.105512	0.173322	0.0903057	0.00502222	0.137284	0.0481516	0.115065	0.0968312
0.02	0.0727447	0.0800697	0.126669	0.110484		0.02	0.0437649	0.0595315	0.0967879	0.0592606	0.0832665	0.130904	0.034809	0.0627487	0.021804	0.0679779	0.0417757	0.0375049	0.0433521	0.040677	0.0280138	0.208364	0.0239303	0.0471287	0.0511621	0.116607	0.131549	0.140937	0.110415	0.0977066	0.12012	0.130738	0.128816	0.10606	0.10392	0.0902505	0.107611	0.173527	0.08844	0.00514113	0.141854	0.0476128	0.116553	0.0947565
0.03	0.0741709	0.080415	0.125827	0.110815		0.03	0.0425103	0.060388	0.0950263	0.059451	0.0874985	0.133447	0.0351729	0.0660904	0.0240078	0.0700235	0.0437938	0.0358823	0.0437347	0.0362839	0.0279716	0.213132	0.0236466	0.0501747	0.0467323	0.113794	0.130921	0.14285	0.10934	0.0980553	0.121013	0.129729	0.123845	0.105948	0.104757	0.0911554	0.107882	0.173817	0.0870667	0.00796346	0.141979	0.0488011	0.11765	0.0941692
0.04	0.0750588	0.0808488	0.125353	0.111234		0.04	0.0429527	0.0608309	0.0928275	0.0607563	0.0928737	0.135288	0.0364696	0.0650481	0.0219503	0.0715855	0.0443635	0.0364958	0.0460986	0.0328687	0.0292454	0.216291	0.02263	0.0498711	0.0441641	0.107953	0.127074	0.146352	0.108705	0.0967429	0.123345	0.129371	0.122507	0.10617	0.105188	0.0920416	0.109549	0.173376	0.088944	0.00740404	0.141931	0.0500018	0.119306	0.0919011
0.05	0.076357	0.0817759	0.124392	0.112371		0.05	0.0435202	0.0604403	0.0925628	0.0639121	0.0962531	0.135399	0.0389547	0.0657782	0.0213188	0.072347	0.0494255	0.0396316	0.0479415	0.0294623	0.0317877	0.217936	0.0234209	0.052106	0.0417303	0.102178	0.121607	0.147023	0.107751	0.0968901	0.126074	0.128518	0.12219	0.107189	0.105889	0.0934832	0.113556	0.172395	0.0924804	0.00738002	0.143307	0.0507119	0.122057	0.0894682
0.06	0.0799084	0.0845024	0.12318	0.112895		0.06	0.0459036	0.0619414	0.0931527	0.0644892	0.103502	0.14363	0.0410959	0.0687665	0.0259529	0.0744608	0.0517765	0.0506195	0.0494029	0.0279198	0.0366396	0.219761	0.0268248	0.0537858	0.0417036	0.0928132	0.117111	0.149178	0.106792	0.0962272	0.126323	0.128204	0.12003	0.110625	0.106446	0.0958553	0.105895	0.170815	0.0966488	0.0091224	0.144338	0.0514366	0.125241	0.0891658
0.07	0.0845061	0.0912424	0.121378	0.11435		0.07	0.0482407	0.0631703	0.0950152	0.0633829	0.111496	0.157733	0.0454956	0.0730721	0.0271058	0.0765136	0.0534855	0.0721435	0.052047	0.0293361	0.0509571	0.226359	0.0277306	0.0554525	0.0443061	0.0834453	0.111835	0.149107	0.106424	0.094593	0.127185	0.127514	0.11647	0.116889	0.107595	0.100399	0.0959004	0.169122	0.102896	0.0105283	0.146912	0.0519896	0.129834	0.0893321
0.08	0.0881642	0.101458	0.119565	0.117056		0.08	0.0550069	0.0653345	0.0977484	0.0609623	0.118854	0.16376	0.0505338	0.0764951	0.0289427	0.0776621	0.0560379	0.106444	0.0559929	0.0302293	0.0733981	0.230407	0.028732	0.0595778	0.0531412	0.0726642	0.106607	0.147665	0.107105	0.0932501	0.127704	0.127177	0.113493	0.127436	0.10946	0.106366	0.0851745	0.167489	0.111214	0.0125174	0.149844	0.0528599	0.136226	0.0899572
0.09	0.0947144	0.115803	0.117861	0.121013		0.09	0.0665894	0.0686563	0.100836	0.0617814	0.130791	0.174256	0.0574779	0.0845816	0.0321371	0.0798406	0.0598486	0.147307	0.062953	0.0364317	0.107126	0.236533	0.0295452	0.0649689	0.0573393	0.0618949	0.103019	0.145049	0.107009	0.0952996	0.126599	0.127464	0.11026	0.142139	0.112332	0.114957	0.0739429	0.165936	0.120187	0.0144157	0.150779	0.0552406	0.14416	0.0928029
0.1	0.102092	0.13393	0.116116	0.126477		0.1	0.0798562	0.0731357	0.105021	0.060499	0.146208	0.183152	0.0667782	0.097223	0.0353435	0.0812835	0.0610512	0.193953	0.0741401	0.0450343	0.148821	0.244166	0.0309922	0.0684879	0.0595905	0.0492358	0.0984859	0.142543	0.107506	0.09525	0.126173	0.128188	0.10653	0.160489	0.117388	0.126324	0.0575444	0.165161	0.129864	0.0161716	0.150296	0.0588889	0.154569	0.099175
0.11	0.110293	0.155552	0.11424	0.134298		0.11	0.0982905	0.0785463	0.11094	0.0632908	0.162832	0.186274	0.0795671	0.110193	0.0360361	0.0815105	0.0667392	0.240214	0.0905685	0.05444	0.195657	0.255579	0.031908	0.0752001	0.0633021	0.0409336	0.0950251	0.138085	0.108106	0.0933274	0.125375	0.128111	0.105023	0.180605	0.123601	0.138721	0.0524261	0.165718	0.143211	0.0177293	0.152119	0.0638833	0.16554	0.105998
0.12	0.121058	0.178277	0.112541	0.142198		0.12	0.11922	0.0858609	0.117724	0.0686964	0.183303	0.192315	0.0947472	0.125722	0.0399169	0.0831631	0.0725402	0.28279	0.108085	0.0662902	0.242705	0.267914	0.0374573	0.0889381	0.0623433	0.0330308	0.0932598	0.134707	0.108004	0.0931906	0.1217	0.129142	0.102784	0.200686	0.12982	0.152809	0.0504748	0.16678	0.156683	0.0206373	0.149405	0.0709034	0.173977	0.113808
0.13	0.134966	0.200455	0.111757	0.150599		0.13	0.141503	0.094969	0.125765	0.0760464	0.210299	0.207103	0.114062	0.140609	0.0407493	0.0863217	0.078761	0.318514	0.130291	0.0806937	0.286783	0.281661	0.0425016	0.10496	0.0574751	0.0260781	0.0910871	0.132858	0.108044	0.0928487	0.121971	0.129446	0.101782	0.219787	0.137676	0.166489	0.0489664	0.168235	0.170955	0.0212775	0.146702	0.0804478	0.182401	0.122888
0.14	0.149196	0.222238	0.110289	0.159383		0.14	0.161808	0.104854	0.137192	0.0829129	0.233667	0.220908	0.13466	0.15827	0.0408003	0.0901362	0.0891064	0.349119	0.15253	0.0924976	0.32512	0.298499	0.0470029	0.127336	0.0580076	0.0182218	0.0912149	0.129834	0.10851	0.0918335	0.120497	0.128347	0.0989881	0.237594	0.145636	0.179982	0.0493183	0.169841	0.184188	0.02408	0.147084	0.0916705	0.188861	0.133822
0.15	0.166915	0.244137	0.109829	0.167289		0.15	0.184533	0.117184	0.151023	0.0984345	0.261692	0.243082	0.156525	0.175378	0.0437929	0.0954936	0.100591	0.374893	0.174426	0.104731	0.360496	0.317529	0.0508209	0.157475	0.0620302	0.013652	0.0921807	0.127711	0.109127	0.091306	0.117386	0.128004	0.101853	0.25354	0.153361	0.192764	0.0452841	0.170839	0.197574	0.025866	0.146751	0.1021	0.193709	0.144317
0.16	0.185406	0.266483	0.10998	0.175037		0.16	0.204276	0.130914	0.165539	0.117951	0.289021	0.266383	0.17827	0.193273	0.047942	0.104388	0.114653	0.39612	0.194709	0.116338	0.391862	0.339993	0.0563137	0.194257	0.0751568	0.00963756	0.0934255	0.125783	0.109936	0.0951374	0.115966	0.128723	0.101104	0.268152	0.160755	0.205016	0.0449086	0.170166	0.210118	0.0283544	0.148272	0.11239	0.197834	0.154805
0.17	0.203769	0.287211	0.110837	0.182595		0.17	0.223765	0.147645	0.181708	0.137201	0.310857	0.291743	0.199372	0.208629	0.0522383	0.115612	0.130938	0.412545	0.214651	0.124806	0.41888	0.363494	0.0606116	0.233971	0.0851689	0.00702398	0.0948262	0.124947	0.111339	0.0948906	0.119388	0.128393	0.102906	0.281282	0.168594	0.215822	0.0409549	0.168194	0.222104	0.0313997	0.14958	0.123468	0.20371	0.166958
0.18	0.221618	0.308225	0.111173	0.189922		0.18	0.240506	0.164772	0.197455	0.1571	0.332657	0.313137	0.218452	0.225333	0.0592495	0.128639	0.148142	0.424445	0.235324	0.131859	0.443981	0.390183	0.0627988	0.27659	0.10184	0.00633561	0.0996224	0.122588	0.112731	0.0945064	0.120057	0.128454	0.101807	0.293678	0.175747	0.226704	0.0376871	0.165205	0.232881	0.0379962	0.151558	0.133305	0.207506	0.180711
0.19	0.240011	0.329331	0.111818	0.19619		0.19	0.256135	0.182226	0.211914	0.180633	0.352538	0.33981	0.236783	0.239878	0.0692716	0.14344	0.166219	0.434849	0.256056	0.139602	0.466781	0.41899	0.0700416	0.31728	0.118925	0.00864916	0.103538	0.119767	0.114581	0.0923824	0.121316	0.129379	0.103244	0.304678	0.183337	0.236127	0.0326876	0.160861	0.243568	0.0421427	0.151027	0.140792	0.211307	0.193171
0.2	0.255752	0.348745	0.112147	0.202512		0.2	0.268549	0.198908	0.224838	0.200649	0.365552	0.365047	0.250606	0.250223	0.0809901	0.157905	0.185108	0.441266	0.277082	0.144223	0.485033	0.448866	0.074918	0.357079	0.134571	0.0113975	0.109877	0.118189	0.116251	0.0904236	0.123198	0.129894	0.0975883	0.314804	0.190327	0.244582	0.0419481	0.155314	0.251094	0.0456128	0.151532	0.148413	0.214363	0.207085
0.21	0.271355	0.366246	0.112977	0.208406		0.21	0.276554	0.216379	0.238425	0.216203	0.379385	0.393692	0.26186	0.261796	0.0911339	0.175505	0.202488	0.446181	0.300047	0.149927	0.499875	0.476377	0.0776418	0.395898	0.137971	0.0154316	0.117009	0.11744	0.117801	0.0862668	0.125033	0.129013	0.0972143	0.323662	0.196921	0.252717	0.0411129	0.14951	0.260332	0.0475176	0.15	0.157137	0.217993	0.221852
0.22	0.285197	0.383338	0.112544	0.213222		0.22	0.285008	0.231554	0.250313	0.23096	0.389357	0.420834	0.269506	0.268162	0.104614	0.189703	0.222114	0.45011	0.32219	0.155983	0.511925	0.506492	0.0801976	0.43185	0.14231	0.0186736	0.124729	0.115675	0.119825	0.0834526	0.119189	0.127934	0.0943533	0.331768	0.203043	0.259437	0.0377058	0.143483	0.268478	0.0475848	0.148878	0.163658	0.218801	0.23602
0.23	0.298542	0.397643	0.112376	0.218308		0.23	0.291294	0.243727	0.261927	0.243787	0.399023	0.449453	0.274832	0.271915	0.123742	0.20625	0.240573	0.451757	0.340945	0.155853	0.521182	0.533035	0.0862108	0.463871	0.143908	0.0252718	0.129655	0.112906	0.12133	0.0819369	0.115578	0.127101	0.0934403	0.338188	0.209752	0.265997	0.0396525	0.137391	0.277697	0.0441707	0.150281	0.171729	0.219633	0.249051
0.24	0.310249	0.410033	0.11167	0.223194		0.24	0.297572	0.255592	0.273237	0.254313	0.409483	0.47219	0.27785	0.275996	0.139815	0.220547	0.255279	0.449723	0.35936	0.156335	0.526744	0.555316	0.088474	0.493833	0.150855	0.0320794	0.133308	0.112088	0.122999	0.0792575	0.110561	0.124762	0.0909572	0.343782	0.215029	0.271371	0.0366251	0.131557	0.28529	0.0505368	0.15153	0.180731	0.220745	0.261801
0.25	0.319921	0.420439	0.111598	0.22815		0.25	0.301823	0.266043	0.284858	0.259018	0.41814	0.488887	0.280661	0.277166	0.157164	0.235193	0.269488	0.447702	0.375994	0.157546	0.529284	0.576329	0.0931661	0.516845	0.154459	0.0413661	0.136763	0.109946	0.124118	0.0784131	0.107644	0.122093	0.0915965	0.34851	0.219564	0.276645	0.0372731	0.125713	0.292466	0.0587315	0.154564	0.190021	0.220695	0.274166
0.26	0.328407	0.427741	0.110478	0.232168		0.26	0.309391	0.272717	0.296418	0.267508	0.423649	0.503238	0.282421	0.271895	0.17468	0.24597	0.284666	0.444758	0.389205	0.15536	0.531037	0.591767	0.0958546	0.535194	0.153392	0.0485216	0.138405	0.108206	0.125219	0.0766906	0.103831	0.119477	0.0863651	0.351867	0.223723	0.281327	0.038419	0.120326	0.296954	0.0678142	0.157796	0.197296	0.21838	0.285511
0.27	0.336823	0.432921	0.111045	0.236706		0.27	0.314133	0.278543	0.306716	0.271653	0.434314	0.515112	0.284031	0.269988	0.190527	0.25876	0.299715	0.439941	0.401339	0.1529	0.530401	0.603538	0.0997183	0.547225	0.15587	0.0578923	0.140334	0.106725	0.126239	0.0742753	0.105719	0.117682	0.0867969	0.354043	0.227406	0.286828	0.0503576	0.115287	0.299538	0.0789172	0.161416	0.204405	0.217583	0.297139
0.28	0.341991	0.436501	0.111322	0.240073		0.28	0.316728	0.283345	0.316332	0.271741	0.437868	0.521535	0.284308	0.26621	0.202876	0.266999	0.313225	0.435044	0.411684	0.153989	0.529103	0.611962	0.104451	0.556539	0.150912	0.0661516	0.142217	0.10593	0.127787	0.0716786	0.104905	0.114932	0.0869685	0.355226	0.229183	0.291397	0.0543244	0.110593	0.300664	0.0904279	0.165252	0.209048	0.217039	0.307444
0.29	0.346683	0.438131	0.11199	0.24318		0.29	0.317349	0.285693	0.326647	0.2713	0.442337	0.528622	0.283515	0.256744	0.217665	0.274488	0.326312	0.430062	0.418976	0.150783	0.526689	0.619003	0.105998	0.5642	0.141331	0.0741978	0.144523	0.10345	0.128511	0.0695442	0.106794	0.113693	0.0864752	0.355595	0.231447	0.296908	0.0653611	0.105992	0.30171	0.0913523	0.168868	0.212867	0.215243	0.318659
0.3	0.351609	0.439861	0.11189	0.245496		0.3	0.318673	0.286928	0.335727	0.27161	0.445074	0.538822	0.281504	0.250157	0.231231	0.279748	0.339878	0.422879	0.422697	0.145307	0.524612	0.625026	0.107186	0.572051	0.147344	0.08108	0.144856	0.103604	0.129632	0.0660798	0.103595	0.112633	0.084902	0.354583	0.233878	0.30178	0.0641632	0.102452	0.304863	0.095358	0.171165	0.215499	0.212962	0.32784
0.31	0.355072	0.440845	0.112845	0.247589		0.31	0.315114	0.288562	0.342946	0.266532	0.447873	0.546528	0.280685	0.246357	0.245568	0.283549	0.348891	0.414621	0.42352	0.138789	0.521696	0.63234	0.113366	0.577002	0.151879	0.0889284	0.147191	0.102714	0.1307	0.0618349	0.103059	0.111037	0.0871573	0.353191	0.236077	0.30643	0.0714859	0.0991418	0.306708	0.0966318	0.17174	0.217403	0.210753	0.336392
0.32	0.357037	0.440754	0.112678	0.249088		0.32	0.311974	0.287587	0.350824	0.26389	0.446912	0.550878	0.278701	0.239216	0.261726	0.284286	0.355351	0.406365	0.421733	0.131746	0.517879	0.636461	0.117282	0.583795	0.154211	0.0969277	0.147743	0.101631	0.13141	0.0582879	0.100633	0.108888	0.0832887	0.351312	0.237766	0.310774	0.0733644	0.0965938	0.308768	0.0934743	0.174285	0.219615	0.207528	0.343952
0.33	0.359361	0.440495	0.112957	0.250132		0.33	0.311156	0.286997	0.35682	0.263373	0.448997	0.55534	0.27609	0.231919	0.274262	0.285663	0.360997	0.400068	0.418731	0.120135	0.512425	0.641153	0.120487	0.589669	0.161314	0.102579	0.14863	0.101072	0.131633	0.0567615	0.0997321	0.107377	0.0814857	0.348766	0.239387	0.31477	0.0709266	0.0940288	0.311223	0.092197	0.172883	0.222327	0.204431	0.351286
0.34	0.359712	0.439486	0.114434	0.250837		0.34	0.310823	0.286865	0.360879	0.257863	0.444099	0.554558	0.273068	0.226696	0.288707	0.285079	0.366912	0.393198	0.413747	0.105295	0.507549	0.644072	0.125948	0.593466	0.170661	0.109917	0.151061	0.102624	0.13295	0.0564717	0.0983805	0.106122	0.0811185	0.345416	0.24047	0.318318	0.0717408	0.0923021	0.31351	0.0946325	0.170517	0.223239	0.199969	0.357102
0.35	0.360224	0.436684	0.115163	0.251569		0.35	0.310007	0.285094	0.365705	0.253367	0.44125	0.553838	0.270968	0.219918	0.302574	0.282571	0.373145	0.38705	0.408604	0.0937912	0.500932	0.643591	0.131186	0.597324	0.164556	0.114408	0.152625	0.103405	0.134032	0.0544044	0.0983247	0.104743	0.0787738	0.341417	0.241219	0.321279	0.0726558	0.0913773	0.315496	0.0914209	0.169785	0.225057	0.197297	0.363917
0.36	0.360037	0.432921	0.115963	0.252144		0.36	0.31122	0.282788	0.369043	0.247996	0.438617	0.55261	0.265561	0.211784	0.315622	0.280028	0.376677	0.380956	0.401369	0.0815937	0.49267	0.640324	0.134653	0.598291	0.167422	0.118804	0.155228	0.104346	0.134443	0.0523775	0.0965956	0.10486	0.075758	0.337279	0.242192	0.324467	0.0722316	0.090581	0.316007	0.092261	0.167912	0.227257	0.193933	0.37003
0.37	0.357986	0.430083	0.116525	0.252409		0.37	0.310239	0.279731	0.371077	0.238717	0.432113	0.548308	0.261077	0.205463	0.324728	0.278026	0.37802	0.375389	0.395055	0.070886	0.483341	0.638936	0.136227	0.597227	0.181073	0.121722	0.156527	0.105119	0.135155	0.0506377	0.0947455	0.10418	0.0761746	0.33259	0.242497	0.327563	0.0626342	0.090446	0.319148	0.0951564	0.164326	0.22935	0.191463	0.37521
0.38	0.355285	0.426263	0.117	0.25328		0.38	0.307537	0.276794	0.372591	0.228727	0.424361	0.542168	0.257378	0.200301	0.331686	0.276235	0.379455	0.369273	0.387555	0.0593472	0.473032	0.636732	0.137734	0.596277	0.188933	0.124296	0.158023	0.106024	0.136521	0.0471154	0.0923271	0.103996	0.0750333	0.327823	0.242776	0.329831	0.0684969	0.0908362	0.321309	0.0962629	0.162044	0.231231	0.188484	0.380925
0.39	0.352932	0.422537	0.11677	0.254192		0.39	0.307201	0.272059	0.373611	0.2219	0.417628	0.538927	0.252892	0.194499	0.337813	0.274331	0.37799	0.361357	0.380035	0.0518976	0.46111	0.636684	0.139678	0.59698	0.191553	0.124925	0.158852	0.106036	0.137376	0.0433283	0.0897916	0.10316	0.0740351	0.322855	0.243452	0.332231	0.0660529	0.0915823	0.324384	0.0979088	0.163092	0.234024	0.186976	0.385091
0.4	0.348806	0.418878	0.11697	0.255191		0.4	0.306453	0.266606	0.371799	0.209012	0.411452	0.530539	0.247108	0.188337	0.343819	0.27403	0.373243	0.353982	0.371088	0.0415291	0.448312	0.63689	0.14235	0.596416	0.200242	0.125294	0.161169	0.107012	0.138627	0.0424441	0.0864402	0.102336	0.0722551	0.317897	0.242589	0.334001	0.0720418	0.0925462	0.327675	0.101032	0.165519	0.235644	0.184778	0.387795
0.41	0.344	0.415025	0.117024	0.255926		0.41	0.307011	0.261154	0.368381	0.199086	0.401803	0.520864	0.243604	0.180569	0.345455	0.274023	0.369199	0.346861	0.364406	0.0332043	0.434108	0.634505	0.145884	0.597206	0.20537	0.126491	0.161794	0.107624	0.13997	0.0428223	0.0817843	0.10139	0.0723551	0.312807	0.241108	0.334817	0.0717819	0.0944967	0.332046	0.104307	0.16702	0.237953	0.182652	0.390728
[truncated: 260 more rows]

## Sheet: S8I
Triggered average on REWARD across MICE							Heatmaps
X	Vglut2	Calb1	Anxa1	DAT		X	Vglut2 - heatmap												Calb1 - heatmap								Anxa1 - heatmap								DAT - heatmap
Time	470	470	470	470		Time
(s)	nΔF/F	nΔF/F	nΔF/F	nΔF/F		(s)
[truncated: 402 more rows]
