# Supplementary material for: Unique functional responses differentially map onto genetic subtypes of dopamine neurons
Source: Nat Neurosci. 2023 Aug 3;26(10):1762–74. doi: 10.1038/s41593-023-01401-9 (PMC10545540; doi:10.1038/s41593-023-01401-9)
Supplement: Supplementary file 15 — Statistical source data. [file 41593_2023_1401_MOESM15_ESM.xlsx]

## Sheet: S9A
	Triggered average on REWARD across recordings																	Heatmaps
X	Vglut2			Calb1			Anxa1			Aldh1a1			DAT				X	Vglut2 - heatmap																									Calb1 - heatmap
Time	470	405	Acc	470	405	Acc	470	405	Acc	470	405	Acc	470	405	Acc		Time	Mouse # below																									Mouse # below
(s)	nΔF/F	nΔF/F	m/s2	nΔF/F	nΔF/F	m/s2	nΔF/F	nΔF/F	m/s2	nΔF/F	nΔF/F	m/s2	nΔF/F	nΔF/F	m/s2		(s)	4	1	5	2	3	4	3	3	4	5	7	4	9	8	4	6	7	6	5	6	6	6	5	5	5	5	5	5	3	1	1	3
-1.04	0.0673376	0.00133957	0.0348214	0.0236273	0.011189	0.160697	0.139643	0.000932191	0.0827674	0.129612	0.000993337	0.0858988	0.115674	0.00178983	0.0228026		-1.04	0.0868853	0.0166092	0.0236195	0.106414	0.0423579	0.0903788	0.0524812	0.0572262	0.0938408	0.0774374	0.0538985	0.0573179	0.0490119	0.0789626	0.0597034	0.0347428	0.0549375	0.051121	0.0893396	0.0397563	0.024211	0.0833162	0.0625645	0.0917873	0.0823474	0.0460339	0.00818113	0.00101087	0.00220673	0.0114955	0.0154136	0.00611976
-1.03	0.06909	0.000611068	0.0352603	0.0228276	0.0119951	0.166088	0.138937	0.00167425	0.0836602	0.12984	0.00123792	0.160232	0.115824	0.00196366	0.0108869		-1.03	0.0705845	0.0312056	0.0269175	0.0993259	0.0398354	0.0986302	0.056632	0.0598769	0.0944479	0.0883159	0.0572393	0.0613248	0.048066	0.0874587	0.0678824	0.0297419	0.0526829	0.0466138	0.102074	0.0269442	0.0430376	0.0840152	0.0634577	0.0956328	0.0731025	0.0460021	0.00823578	0.00457382	-0.0038968	0.0172473	-0.00736137	0.0149686
-1.02	0.0685011	0.00161624	0.0569547	0.0239885	0.0116929	0.166827	0.138809	0.0016044	0.0882332	0.12985	0.00106391	0.109683	0.116453	0.00177655	0.00408184		-1.02	0.0777514	0.0258289	0.0339037	0.106991	0.0403563	0.0970467	0.048558	0.0589614	0.0898735	0.081339	0.0617429	0.0626967	0.0487042	0.0868492	0.0595406	0.0359502	0.0480567	0.0487909	0.0893463	0.0322158	0.0323826	0.0930544	0.0617657	0.0927502	0.0779175	0.0511881	0.00279278	0.00354189	0.000178283	0.0141352	0.0110405	0.0148434
-1.01	0.0682034	0.00173582	0.0720413	0.0246239	0.0120228	0.158296	0.138435	0.00152449	0.0985578	0.129844	0.0013628	0.0817065	0.116542	0.00163413	-0.00324326		-1.01	0.0755481	0.0288304	0.0361679	0.105488	0.0396541	0.0989532	0.0466727	0.0597583	0.0859577	0.0830381	0.0619114	0.0640534	0.0491542	0.0877004	0.0605291	0.0345793	0.0462571	0.0497829	0.0848532	0.0299189	0.0346816	0.0922969	0.0635442	0.0902955	0.078322	0.0537793	0.00296956	0.00518581	-0.000831641	0.014096	0.0141547	0.0173505
-1	0.0677872	0.00203175	0.0925254	0.0254206	0.011968	0.13838	0.1379	0.00131232	0.113385	0.129985	0.00140013	0.0275593	0.116608	0.00170927	-0.00751665		-1	0.0774401	0.0264033	0.0382293	0.105973	0.0403517	0.100665	0.0437404	0.0593412	0.0855968	0.0774969	0.0627743	0.0652269	0.0497581	0.0864426	0.0593327	0.0347178	0.0464211	0.0508987	0.0801432	0.0305315	0.0317816	0.0931894	0.0629139	0.0887002	0.0794618	0.0560667	0.00302799	0.00510797	-2.94949e-05	0.0139432	0.0214668	0.0186057
-0.99	0.0668862	0.00193474	0.110227	0.0260752	0.0122448	0.104356	0.137172	0.00119367	0.129184	0.13004	0.00162928	-0.00132682	0.116597	0.00181989	-0.0106598		-0.99	0.0761912	0.0238815	0.0386956	0.104165	0.0398611	0.103299	0.0436336	0.0588587	0.0841833	0.0731632	0.0617046	0.0661328	0.0509043	0.0827621	0.058721	0.0292983	0.045727	0.0504684	0.0803737	0.0305113	0.0312869	0.0902627	0.0622497	0.0887165	0.0795082	0.0581166	0.00491536	0.00570234	-0.000526324	0.0145484	0.0233015	0.0203519
-0.98	0.0659761	0.00208088	0.124704	0.0259031	0.0126417	0.0567793	0.136627	0.00111176	0.145869	0.130275	0.0017399	-0.00943705	0.116738	0.0018394	-0.0118156		-0.98	0.0750018	0.0221072	0.039169	0.103193	0.0398182	0.10136	0.0429743	0.0587293	0.0849772	0.0686342	0.0604145	0.0698137	0.051605	0.0815991	0.0613877	0.0266845	0.0447221	0.0485063	0.0743594	0.0245916	0.032539	0.0883472	0.0616137	0.0902443	0.0787455	0.0563683	0.00760782	0.00655302	-0.00138946	0.0151762	0.0220578	0.019627
-0.97	0.0652197	0.00216127	0.134254	0.0264001	0.0130249	0.011065	0.136683	0.000981327	0.154541	0.130427	0.00173423	-0.0103327	0.117088	0.00213979	-0.0133951		-0.97	0.0757789	0.0210845	0.0334446	0.103057	0.0397246	0.102525	0.0422026	0.0614326	0.0860821	0.0662688	0.0571873	0.0727556	0.0521111	0.0789232	0.0614283	0.0229862	0.0447662	0.0466876	0.0719979	0.0224121	0.031085	0.0810296	0.0609285	0.0910583	0.0818034	0.0580398	0.00713557	0.00747744	-0.000215733	0.0185369	0.020446	0.0185085
-0.96	0.0645753	0.00210615	0.139624	0.0264281	0.0132563	-0.0251764	0.136665	0.00141138	0.153721	0.130834	0.00142393	-0.0100689	0.117577	0.00258698	-0.0106298		-0.96	0.0734572	0.0189541	0.0352123	0.103579	0.0401472	0.103152	0.0417136	0.0612359	0.0855171	0.0613815	0.0554263	0.0748944	0.0526358	0.0770916	0.0596291	0.0223374	0.0404726	0.0425317	0.0710835	0.0236971	0.033304	0.0813679	0.0602436	0.0936361	0.0791097	0.057831	0.00607132	0.00817291	0.000877426	0.0219583	0.0169225	0.0179833
-0.95	0.0647018	0.00199582	0.132053	0.0267919	0.013821	-0.038503	0.136897	0.00185375	0.142919	0.13084	0.00157525	-0.00277356	0.118081	0.00266607	-0.00731939		-0.95	0.069931	0.0204615	0.0341156	0.109496	0.039223	0.103825	0.0417395	0.0608247	0.0824531	0.0613551	0.0519707	0.0795472	0.0534536	0.0770537	0.0585916	0.0181771	0.0351289	0.0453705	0.0713825	0.0254671	0.0372718	0.0796676	0.0588059	0.0955632	0.0806227	0.0587508	0.00510408	0.0106063	0.00148583	0.0244311	0.0125726	0.0158665
-0.94	0.0647092	0.0017384	0.115324	0.0269431	0.0135326	-0.0248886	0.137194	0.00173278	0.126768	0.131268	0.00142991	0.0113222	0.118172	0.00263471	-0.00243629		-0.94	0.0690863	0.0228043	0.0322849	0.109675	0.0397535	0.104484	0.0418239	0.0599372	0.0806039	0.0634889	0.0521956	0.0799804	0.0545395	0.0751524	0.0571451	0.0190271	0.0323351	0.0465689	0.0726136	0.0272118	0.0387352	0.0818034	0.0606903	0.0949089	0.0764663	0.0557069	0.000437967	0.0133951	0.00342091	0.0262113	0.0140825	0.0150068
-0.93	0.0647403	0.00144723	0.0930142	0.0276572	0.0129615	0.0101737	0.13762	0.00169765	0.102282	0.131237	0.00164467	0.0346709	0.117737	0.00248777	0.00264481		-0.93	0.0676357	0.0227974	0.0296655	0.107666	0.0394799	0.106155	0.0416352	0.0593185	0.0795866	0.0619064	0.0505815	0.0804898	0.0554694	0.0745437	0.054845	0.0186024	0.0311892	0.0494416	0.0784209	0.0273918	0.0405747	0.0869814	0.0613133	0.0914898	0.0759624	0.0547922	-0.00450266	0.0146905	0.00481842	0.0280432	0.0167149	0.0158386
-0.92	0.0645634	0.00141654	0.0662598	0.027641	0.0123983	0.0315285	0.1376	0.00157933	0.0734309	0.131021	0.00189751	0.0420949	0.117425	0.00221369	0.0101185		-0.92	0.0676485	0.0251553	0.029887	0.108372	0.0410689	0.105751	0.0415186	0.0571258	0.0775357	0.0618579	0.0521443	0.0807099	0.0555981	0.0748028	0.0509567	0.0183071	0.028909	0.0491347	0.0790917	0.0341971	0.040819	0.088992	0.0581813	0.0901203	0.0729653	0.050433	-0.00450156	0.0155012	0.00533204	0.0289036	0.0179956	0.0162561
-0.91	0.0649577	0.00124399	0.0404392	0.0282399	0.0120567	0.0425237	0.138021	0.00111179	0.0427597	0.130477	0.00220004	0.0463646	0.116915	0.00207721	0.0137618		-0.91	0.0688747	0.0256647	0.0261753	0.108416	0.0418011	0.10581	0.0411742	0.0561817	0.0768042	0.0617609	0.0568675	0.0816579	0.0564363	0.077643	0.0503383	0.0175962	0.0295354	0.0547059	0.0825406	0.0325448	0.0357279	0.0912219	0.0573538	0.0892278	0.0716281	0.0477041	-0.00541646	0.0143651	0.00754977	0.0301418	0.0215686	0.0157678
-0.9	0.0639295	0.00149304	0.0220332	0.0283893	0.0117167	0.0454636	0.138175	0.000949246	0.0112249	0.129862	0.0020506	0.0463195	0.116824	0.00187241	0.0159541		-0.9	0.0701696	0.0245113	0.0208831	0.102587	0.0425644	0.104502	0.0405383	0.0548323	0.0770044	0.0632208	0.0595783	0.080398	0.0569287	0.0789583	0.0495879	0.0190225	0.0286666	0.0480603	0.0814464	0.0301248	0.031833	0.0935288	0.0563939	0.0866426	0.0694266	0.0449861	-0.00659525	0.0127173	0.00843375	0.0313408	0.0246419	0.0184357
-0.89	0.0636739	0.00160447	0.0108759	0.0280612	0.0117705	0.0376075	0.138504	0.00113617	-0.0189033	0.129023	0.00202842	0.0431164	0.116673	0.00179265	0.0171311		-0.89	0.0704243	0.0226862	0.0174695	0.102605	0.0434139	0.102122	0.0402021	0.0536672	0.0757971	0.0625701	0.0584126	0.0815332	0.0569636	0.0846649	0.0497064	0.0197368	0.029532	0.0455059	0.0760707	0.0321325	0.0309159	0.0938251	0.0558258	0.0869489	0.0714006	0.0441225	-0.00395432	0.0104564	0.00758765	0.032233	0.0202772	0.0178157
-0.88	0.0633092	0.0017939	0.00549721	0.0283587	0.0116066	0.0154473	0.13842	0.000839442	-0.0463686	0.128233	0.00168209	0.0396422	0.116927	0.00185101	0.0160171		-0.88	0.0679732	0.0250916	0.0113517	0.103855	0.0453503	0.103991	0.0399764	0.053179	0.0733165	0.0638792	0.0578324	0.083863	0.0580842	0.0879248	0.0485837	0.0206729	0.027973	0.047484	0.0679613	0.0356238	0.0292139	0.0910619	0.0548564	0.0848515	0.0704166	0.0422116	-0.000912584	0.0109529	0.00837524	0.0335474	0.0190327	0.0162997
-0.87	0.063351	0.00175917	0.00542263	0.0285892	0.0118001	-0.0033596	0.138395	0.000777645	-0.0649331	0.127567	0.00162482	0.0340468	0.116813	0.00209356	0.0127616		-0.87	0.0646861	0.0262373	0.010524	0.105078	0.0454773	0.103624	0.0410846	0.0536744	0.0717543	0.062808	0.0552672	0.0845186	0.0589406	0.0920109	0.0502967	0.0174546	0.0301747	0.0479935	0.0636939	0.0295555	0.0324653	0.0913477	0.0606399	0.0838618	0.07082	0.0420866	-0.0016856	0.0137819	0.0106669	0.0346988	0.0160765	0.0153519
-0.86	0.0634914	0.00197768	0.0057805	0.0287198	0.0116741	-0.0221508	0.138227	0.00110056	-0.0763395	0.126695	0.00156499	0.0275113	0.11682	0.00189913	0.00914004		-0.86	0.0625989	0.0278765	0.00783901	0.106555	0.0458325	0.10283	0.0407476	0.0536176	0.0711711	0.0647712	0.0508749	0.0853156	0.0592284	0.0930514	0.0489738	0.0176991	0.0304811	0.0465802	0.0643167	0.0322544	0.035842	0.0932204	0.0568836	0.0842226	0.0734876	0.0399695	-0.00232152	0.0179524	0.0100294	0.0346025	0.0123139	0.0186249
-0.85	0.0645394	0.00198872	0.0055523	0.0294611	0.0115299	-0.0343429	0.137948	0.00125063	-0.0761098	0.126087	0.00140514	0.0166559	0.116521	0.00204628	0.0068691		-0.85	0.0618938	0.0311361	0.0118174	0.110697	0.0484618	0.103202	0.0403536	0.0574006	0.0707042	0.0601154	0.0501299	0.0873535	0.0597268	0.0933084	0.049579	0.017338	0.0310296	0.052281	0.0629592	0.0356806	0.0374433	0.0943466	0.0596096	0.0850517	0.0724473	0.0349074	-0.00134826	0.0251269	0.0117996	0.0347487	0.0108933	0.0154933
-0.84	0.0645199	0.00207001	0.00342397	0.0308689	0.0112402	-0.0368395	0.137418	0.00129184	-0.0670606	0.125632	0.00152484	0.00731034	0.116415	0.00219477	0.00475766		-0.84	0.0616131	0.0332048	0.0121081	0.112001	0.0499911	0.10594	0.0401329	0.0576328	0.0679532	0.0564184	0.0491557	0.088413	0.0596296	0.0916513	0.0495364	0.013762	0.0281317	0.0620616	0.0645405	0.0341819	0.0396935	0.0940158	0.0566565	0.0832189	0.0702594	0.0309856	-0.00388416	0.0330109	0.0154948	0.0349442	0.0134357	0.015638
-0.83	0.0654577	0.00234003	-0.000814871	0.0317443	0.0110318	-0.030261	0.137031	0.00136653	-0.0490116	0.125561	0.00166518	-0.00221851	0.116141	0.00241614	0.00430781		-0.83	0.0659795	0.0339842	0.0184773	0.115409	0.051654	0.105596	0.039293	0.0573664	0.0680811	0.0518466	0.0504034	0.0864289	0.0597081	0.0906558	0.0497472	0.0129231	0.0274818	0.0635715	0.0687183	0.0372152	0.0429027	0.0941177	0.0575399	0.087202	0.070067	0.0278675	-0.00153243	0.038626	0.0173098	0.0350537	0.0135551	0.0138891
-0.82	0.065666	0.00233722	-0.0104742	0.0326514	0.0105271	-0.0186658	0.136553	0.00130063	-0.02839	0.125822	0.00141007	-0.00822646	0.116131	0.00238127	0.00377393		-0.82	0.0689872	0.032789	0.0214309	0.112452	0.0543622	0.104606	0.0379305	0.0552053	0.0683551	0.048446	0.0524677	0.0868568	0.06027	0.0889177	0.0491731	0.01861	0.0250663	0.0683895	0.0721302	0.0429212	0.043166	0.0925498	0.0545816	0.0895366	0.0664309	0.0246864	-0.0010165	0.0412745	0.0177324	0.0332462	0.0171438	0.0136936
-0.81	0.0653643	0.00233545	-0.0220619	0.0328749	0.00995217	-0.00263764	0.135524	0.000975701	-0.00342878	0.126357	0.00125461	-0.0101466	0.116368	0.0022896	0.00455243		-0.81	0.0721472	0.0306767	0.0213288	0.110703	0.0558197	0.105048	0.0378745	0.0538483	0.0693992	0.0426638	0.0529185	0.086429	0.0609813	0.0886564	0.0497389	0.0186113	0.0223602	0.0727516	0.0702164	0.0428679	0.0443415	0.0891716	0.0544663	0.0906746	0.0634271	0.0220169	-0.00401459	0.0431633	0.0197968	0.0322424	0.0168977	0.00891339
-0.8	0.0646166	0.00185256	-0.0291148	0.0325554	0.00935302	0.0132159	0.135038	0.00111652	0.0196471	0.126746	0.00136409	-0.00443276	0.116708	0.00243585	0.00508915		-0.8	0.0738247	0.0281298	0.0188422	0.105537	0.0554445	0.104916	0.0384625	0.0500823	0.0687025	0.0453944	0.0538008	0.0838225	0.0618996	0.087442	0.048485	0.0177627	0.0217257	0.0768534	0.0676979	0.0384421	0.0476412	0.0886092	0.0526245	0.0912758	0.061275	0.0226859	-0.00688012	0.0394276	0.0198791	0.0322093	0.0182711	0.00882825
-0.79	0.0650158	0.00184786	-0.0273764	0.0318198	0.00906376	0.0333627	0.13423	0.00107329	0.0417634	0.127081	0.00121707	0.00042031	0.116606	0.00257296	0.00593902		-0.79	0.0739129	0.0268898	0.019455	0.104614	0.055945	0.104618	0.0381528	0.0523935	0.0682144	0.0467997	0.0540812	0.0842496	0.0628215	0.0880761	0.0475513	0.0195324	0.0221181	0.0764733	0.0670457	0.041702	0.0480746	0.0859424	0.0555212	0.0952305	0.0606145	0.0224208	-0.00740389	0.0338734	0.0189946	0.0328528	0.0180984	0.00708005
-0.78	0.065019	0.00173849	-0.01909	0.0313442	0.00927499	0.060102	0.13398	0.00118738	0.0654592	0.127163	0.0012148	0.00784049	0.116669	0.00248268	0.00578055		-0.78	0.0727129	0.0249142	0.0215403	0.102309	0.0551861	0.103498	0.0389281	0.0502103	0.0665833	0.0497532	0.0539316	0.085366	0.0633003	0.0882117	0.0491187	0.0221841	0.0215092	0.0813746	0.0662701	0.0397955	0.0481643	0.0867827	0.0551164	0.0942565	0.0605386	0.023446	-0.0110706	0.0284834	0.0190749	0.0321548	0.0175365	0.00940067
-0.77	0.065038	0.00149995	-0.00138607	0.0312249	0.00927651	0.0852993	0.133511	0.00141459	0.0871444	0.126595	0.00147576	0.0163642	0.116663	0.00228813	0.00850351		-0.77	0.0736655	0.0218262	0.0206517	0.101955	0.0547042	0.10268	0.0393666	0.0496187	0.0637772	0.0532326	0.0545504	0.0861263	0.0638079	0.0883297	0.0472182	0.0236023	0.0190543	0.0871024	0.0629499	0.0411768	0.0493108	0.0861581	0.0525223	0.0934505	0.0633984	0.0230695	-0.0109837	0.0247338	0.0182302	0.0335042	0.0171936	0.00679315
-0.76	0.0655368	0.00136978	0.0182913	0.0321448	0.00967142	0.108534	0.133265	0.00144642	0.106978	0.126246	0.0014637	0.0220183	0.116196	0.00239516	0.0122491		-0.76	0.0742091	0.022614	0.0241109	0.102105	0.055404	0.102974	0.0388197	0.049984	0.0636227	0.0535978	0.0563235	0.0875048	0.064577	0.0862627	0.0479548	0.0268647	0.0183701	0.0910308	0.0609306	0.0450175	0.0528055	0.0814182	0.0554491	0.0912477	0.0632443	0.0252309	-0.00981011	0.021759	0.0193553	0.0340171	0.0213758	0.00879188
-0.75	0.0653539	0.00161417	0.0302887	0.0326302	0.0102497	0.125491	0.132749	0.000657745	0.121984	0.126135	0.00164917	0.0223216	0.115625	0.00206319	0.0174365		-0.75	0.0763587	0.021939	0.0277316	0.102397	0.0564837	0.101338	0.036619	0.0506358	0.062743	0.0512769	0.0558866	0.0871512	0.0644752	0.0863434	0.0462169	0.0267919	0.0184275	0.0927541	0.0618469	0.0517975	0.0537496	0.0729519	0.0559868	0.0906934	0.0614178	0.0248014	-0.00939457	0.0215558	0.0200927	0.0347098	0.0197063	0.00756735
-0.74	0.0649568	0.00157021	0.0340547	0.033238	0.0108356	0.132449	0.132925	4.79611e-05	0.133827	0.125843	0.00165045	0.0233026	0.115717	0.0018655	0.0250412		-0.74	0.0802734	0.0213698	0.0275184	0.102279	0.055764	0.0995289	0.03495	0.0489335	0.0640759	0.0486378	0.0578122	0.0845218	0.0650965	0.0834004	0.0456936	0.0289106	0.0159148	0.0924412	0.0627254	0.0523547	0.0552837	0.0721796	0.0544009	0.0888449	0.0616765	0.0271976	-0.00772158	0.0217643	0.0206997	0.0347371	0.0188305	0.00697938
-0.73	0.0643592	0.001688	0.0296348	0.0329294	0.0105062	0.123087	0.132838	-0.000414616	0.135766	0.125521	0.00146517	0.0240064	0.116037	0.00196955	0.0352754		-0.73	0.0852443	0.02089	0.0276987	0.0999625	0.0564156	0.0976103	0.0331409	0.0488742	0.0648152	0.0463348	0.0583077	0.0818118	0.0657455	0.0815274	0.0433972	0.029753	0.0181258	0.0927256	0.0642188	0.0530702	0.0553311	0.0673554	0.0519062	0.088719	0.0582442	0.0270102	-0.00904502	0.0221071	0.0210513	0.0362103	0.0187737	0.00664108
-0.72	0.0641641	0.00199299	0.0179838	0.0325337	0.0105019	0.106958	0.133112	-0.000705719	0.130666	0.125436	0.00131534	0.0225733	0.116487	0.00222511	0.0453067		-0.72	0.0871531	0.0218335	0.0254386	0.0996327	0.0568709	0.0982137	0.0321403	0.0492073	0.0649324	0.0433896	0.0575822	0.0797404	0.0665702	0.079541	0.047855	0.0306743	0.0183677	0.0908729	0.0687175	0.0521877	0.0549988	0.0634697	0.055153	0.0880891	0.0544447	0.0286865	-0.0118189	0.0229639	0.0225927	0.0355296	0.0181874	0.00806693
-0.71	0.0636051	0.00208421	0.0022531	0.0322934	0.0107291	0.0844477	0.133399	-0.000420169	0.117586	0.125455	0.00131203	0.0222473	0.117205	0.00247779	0.0578981		-0.71	0.0907322	0.0195548	0.0245208	0.0984235	0.0568885	0.0963617	0.0315795	0.0472242	0.0622542	0.0430685	0.0556637	0.0767291	0.0666068	0.0804445	0.0481035	0.026771	0.0204414	0.0904609	0.0690922	0.0520305	0.055176	0.0643573	0.0544608	0.0879516	0.0529655	0.030869	-0.010873	0.0253706	0.0220647	0.0356928	0.0151142	0.00568247
-0.7	0.0640367	0.0022609	-0.0115611	0.0320267	0.0104813	0.0639869	0.134046	0.000128382	0.0997694	0.125077	0.000950952	0.0215752	0.117864	0.00284326	0.068267		-0.7	0.0923159	0.0184069	0.0247714	0.0984769	0.0569516	0.0981172	0.0315819	0.0459638	0.0609455	0.0425638	0.056927	0.0780677	0.0671743	0.0798051	0.0497717	0.0368353	0.020093	0.0859373	0.0676001	0.0528027	0.052336	0.0686321	0.054592	0.0890956	0.0543629	0.0318581	-0.0105213	0.0288115	0.0207496	0.035296	0.0152429	0.00605561
-0.69	0.064164	0.00216482	-0.0219926	0.0316354	0.0103866	0.0494301	0.13411	0.00055644	0.0722485	0.124835	0.000936434	0.0187325	0.118365	0.00281502	0.0741752		-0.69	0.0938658	0.0183964	0.0278929	0.100378	0.0580304	0.100201	0.0312522	0.0447742	0.0597774	0.0447073	0.0536102	0.0767706	0.0675242	0.0791596	0.0509964	0.038681	0.0237975	0.0849666	0.0673614	0.0546207	0.0503453	0.067018	0.0514073	0.0881287	0.0550724	0.0309953	-0.00906694	0.0327403	0.0211687	0.0354799	0.014416	0.00581665
-0.68	0.0639334	0.00243866	-0.0294812	0.0317352	0.0110654	0.0417726	0.133518	0.000956754	0.0420998	0.124683	0.000966384	0.0124259	0.118506	0.00283866	0.0727016		-0.68	0.0932309	0.01812	0.0277372	0.0969874	0.0587616	0.103288	0.0310652	0.0453948	0.0578281	0.0430613	0.0530095	0.0771413	0.0678094	0.0769959	0.0526723	0.0383391	0.0210812	0.0819685	0.0671865	0.0612422	0.0470378	0.0672903	0.0545662	0.0843285	0.0576828	0.0318638	-0.00673052	0.035245	0.0206055	0.0350743	0.0126404	0.00183833
-0.67	0.0641461	0.00274907	-0.0359664	0.032039	0.0115001	0.0386569	0.133501	0.000987641	0.0138805	0.124112	0.00104104	0.00945542	0.118313	0.0027472	0.0655658		-0.67	0.0959049	0.0185389	0.0338767	0.0960995	0.0585127	0.103715	0.0299093	0.0436172	0.0588917	0.0442765	0.0537064	0.0758838	0.0678043	0.0767882	0.0509395	0.0372379	0.0225651	0.082383	0.0661686	0.0645616	0.0439392	0.0688784	0.0539275	0.0837912	0.0577837	0.0309284	-0.00579214	0.0356879	0.0196269	0.0345214	0.0149641	0.00247038
-0.66	0.0647473	0.00291544	-0.0370184	0.0312045	0.0114525	0.0334385	0.133262	0.000986374	-0.00954369	0.12363	0.000968836	0.00739233	0.118301	0.00246843	0.0524539		-0.66	0.0965266	0.0209839	0.0368555	0.0978396	0.058202	0.106726	0.0300847	0.0461732	0.0590127	0.0440064	0.0554547	0.0772476	0.068564	0.0750887	0.0492016	0.040804	0.0223481	0.0790225	0.0687309	0.0676072	0.0398821	0.068773	0.0542107	0.084143	0.0571933	0.0293766	-0.00360215	0.0329482	0.0200521	0.0350484	0.0155346	0.00170496
-0.65	0.064431	0.00300735	-0.0354163	0.0301416	0.0114934	0.0239556	0.133189	0.00097872	-0.0234589	0.123668	0.00114232	0.00731822	0.118058	0.00194363	0.0406232		-0.65	0.0978368	0.0243047	0.033998	0.0991558	0.0569045	0.107099	0.0311039	0.0468155	0.0573353	0.0445045	0.0547775	0.0758626	0.0695479	0.0753453	0.0485419	0.0356795	0.0230675	0.0831927	0.0733479	0.0643527	0.0385904	0.0631023	0.0537425	0.0810814	0.0560466	0.0278653	-0.00535118	0.0293346	0.0216351	0.0343366	0.0183028	0.000861057
-0.64	0.064163	0.00340949	-0.032507	0.0298627	0.0111234	0.0130113	0.132629	0.000786694	-0.023509	0.123328	0.00108437	0.00928064	0.11834	0.00198708	0.0276526		-0.64	0.0972577	0.0249481	0.03581	0.0976011	0.0560513	0.105197	0.0336025	0.0452384	0.0583663	0.0438838	0.0570626	0.0765543	0.0711587	0.0767587	0.0472478	0.0367036	0.0206359	0.0826123	0.0723893	0.0641907	0.0382126	0.0581628	0.0581244	0.0807475	0.0516563	0.0260059	-0.00646833	0.0268043	0.0217718	0.0341225	0.0233589	0.000943587
-0.63	0.0639407	0.00328531	-0.0272469	0.0304801	0.0108899	0.00709406	0.13294	0.000680074	-0.01649	0.123104	0.00126166	0.0141017	0.118653	0.00215135	0.0189415		-0.63	0.095349	0.0270344	0.0344142	0.100479	0.0547193	0.1043	0.0337611	0.0450103	0.0561367	0.0449281	0.0551991	0.0757552	0.0715181	0.0787652	0.04661	0.0382724	0.0225657	0.0814995	0.0730321	0.0596555	0.039579	0.053737	0.0592955	0.0829065	0.0509335	0.0251463	-0.00250163	0.0279422	0.0228899	0.0340243	0.026441	0.00280034
-0.62	0.063347	0.00311429	-0.0156193	0.0299283	0.0107099	0.00114169	0.131997	0.000474813	-0.00825048	0.123065	0.00127038	0.0154687	0.119184	0.00235358	0.0122844		-0.62	0.0914582	0.0277152	0.031395	0.100031	0.0541932	0.106216	0.0343095	0.0471865	0.0562346	0.0430721	0.0538456	0.0737817	0.0726675	0.0783798	0.0464128	0.0404101	0.0199417	0.082051	0.0699764	0.0619015	0.0381066	0.050759	0.0626103	0.0798976	0.0478598	0.0246267	-0.00214801	0.0317036	0.0240128	0.0342123	0.0250637	0.000222267
-0.61	0.0628812	0.00331115	-0.00444879	0.0297983	0.0104375	-0.000282393	0.131627	0.000625948	-0.00237257	0.12304	0.00140372	0.0179143	0.119519	0.00275082	0.00945001		-0.61	0.0891544	0.0293467	0.0323376	0.099161	0.0535739	0.106751	0.034977	0.0460022	0.0519486	0.0460394	0.0525489	0.0717501	0.0731653	0.0787549	0.0471474	0.0437719	0.0193647	0.0815282	0.0668448	0.0594067	0.0393003	0.0476727	0.0644298	0.0786597	0.0477879	0.0223356	-0.00252748	0.036889	0.0236199	0.033842	0.0249357	-0.000289531
-0.6	0.0629756	0.00320371	0.00819888	0.0304718	0.0102493	0.00230778	0.130495	0.000617058	0.00190907	0.122717	0.00153429	0.0204957	0.120202	0.00343274	0.00569401		-0.6	0.08668	0.0280898	0.0367086	0.0998922	0.0535677	0.108192	0.0347679	0.0442425	0.0525183	0.0450473	0.0498356	0.0703878	0.0738676	0.0793322	0.048316	0.0422848	0.0182858	0.0807303	0.0642418	0.0627442	0.0391813	0.0473226	0.0687052	0.077434	0.0510738	0.020631	-0.00262604	0.0434163	0.0238835	0.0333661	0.0248031	-0.000347388
-0.59	0.0626009	0.00302153	0.0152877	0.0314637	0.0108623	-0.000125011	0.130069	0.00113186	0.000275242	0.122315	0.00162053	0.0201693	0.120315	0.00343248	0.00427855		-0.59	0.0862622	0.0277284	0.0363864	0.0944671	0.0541039	0.109698	0.0337686	0.0447994	0.0520814	0.0451702	0.049291	0.0704593	0.0736745	0.0792882	0.0499708	0.0433244	0.017801	0.0805825	0.060955	0.0634417	0.0377575	0.0475391	0.0704113	0.075511	0.050787	0.0216845	0.000270074	0.0491593	0.023843	0.0324056	0.0220529	0.00169572
-0.58	0.0626356	0.00302774	0.0201933	0.0309928	0.0108355	0.00108072	0.129409	0.00149964	-0.00248481	0.122075	0.00146156	0.0198916	0.119821	0.00300385	0.00225338		-0.58	0.0875531	0.0245345	0.0388046	0.0925954	0.0542776	0.110075	0.0354857	0.0452004	0.0511272	0.0489472	0.0495986	0.0718702	0.0747159	0.0792086	0.0490087	0.044624	0.0162667	0.0814309	0.0574957	0.0623565	0.0377384	0.0481791	0.0691683	0.0746173	0.0510843	0.0219256	-0.00186177	0.0507138	0.0229367	0.0314869	0.0222985	0.0028703
-0.57	0.0625346	0.00273345	0.0200591	0.0314054	0.0108713	0.00538544	0.129001	0.00186476	-0.00395576	0.121983	0.00144906	0.0217392	0.1189	0.00292583	0.00469281		-0.57	0.0902923	0.0229354	0.0383375	0.0915968	0.0550246	0.108604	0.0366735	0.0420955	0.0479966	0.050592	0.0468829	0.0735009	0.0749275	0.0805211	0.047413	0.045074	0.0199318	0.0777434	0.0587926	0.0599061	0.037952	0.0476586	0.0669332	0.0753141	0.0577512	0.0231978	-0.000374675	0.0498821	0.0227869	0.0322606	0.0240022	0.00278644
-0.56	0.0621136	0.00228164	0.0233427	0.0312495	0.0108696	0.00327955	0.128602	0.00145194	-0.00443504	0.121968	0.00159423	0.0208091	0.118557	0.00272976	0.00653275		-0.56	0.0900681	0.0192154	0.0366082	0.0882777	0.0552685	0.107009	0.039057	0.0401215	0.0504461	0.0461778	0.0462796	0.0748884	0.0753013	0.0823833	0.0460931	0.0468934	0.0202369	0.0764803	0.0581544	0.0591829	0.0348244	0.0471685	0.0679643	0.0732903	0.0617986	0.0245398	-0.00237874	0.0471091	0.0228085	0.0336544	0.0247991	0.00375748
-0.55	0.0612419	0.00230137	0.0274374	0.03032	0.0111678	0.00223053	0.129146	0.00151842	-0.00349508	0.122217	0.00156696	0.0178385	0.118156	0.00235922	0.0111138		-0.55	0.0890347	0.0192133	0.0335973	0.0828468	0.0543614	0.106287	0.0412454	0.0389362	0.0496009	0.0471766	0.0458174	0.0764292	0.0757371	0.0832339	0.0455676	0.0512199	0.0203552	0.0706023	0.0535489	0.0600158	0.0341345	0.0466542	0.066513	0.0718667	0.0598349	0.0275431	-0.000415378	0.0396053	0.0219836	0.0341716	0.0255436	0.00454876
-0.54	0.0616017	0.00212342	0.0381692	0.02864	0.010803	0.015688	0.128657	0.00146539	0.00403745	0.122666	0.00160501	0.0135269	0.117981	0.00241489	0.0153124		-0.54	0.0867358	0.019061	0.0327845	0.0827102	0.0541554	0.106409	0.0430819	0.0392529	0.0470338	0.0490076	0.0472385	0.076367	0.076228	0.0852728	0.0457673	0.0537763	0.0218131	0.0684404	0.0510658	0.0600098	0.0337358	0.0489408	0.0681635	0.0692096	0.0673903	0.0278905	-0.00584834	0.0303122	0.0221439	0.0350463	0.0271468	0.0022906
-0.53	0.0620168	0.00201417	0.0493823	0.0270579	0.0103427	0.0284175	0.128762	0.0014299	0.0151579	0.123077	0.00168957	0.00781597	0.118598	0.00261804	0.0196582		-0.53	0.0851	0.0210581	0.0303215	0.0836544	0.0543943	0.108012	0.0434993	0.0385461	0.0492548	0.0472367	0.0471475	0.0743939	0.075711	0.0860361	0.0465172	0.0559067	0.0241479	0.0689364	0.0513917	0.0628773	0.0320966	0.0481297	0.0721297	0.0664333	0.0705891	0.0273988	-0.00946086	0.0201576	0.0221451	0.0356792	0.0289913	-0.000607796
-0.52	0.0621096	0.0021939	0.0623579	0.025562	0.010057	0.0414858	0.128996	0.00138297	0.0292524	0.123872	0.0017321	0.00181762	0.119634	0.00263787	0.0218556		-0.52	0.0832437	0.0211217	0.0322798	0.083287	0.0527794	0.110705	0.0443438	0.0372921	0.0503983	0.0479978	0.0519161	0.0742626	0.0756203	0.0867173	0.046887	0.0581283	0.0238844	0.066982	0.0487796	0.0618565	0.031627	0.0447533	0.0735713	0.063978	0.0725952	0.0265521	-0.00987602	0.0114361	0.0220622	0.0343868	0.029196	0.000156368
-0.51	0.0621493	0.00259921	0.0738452	0.0244056	0.00984506	0.0547394	0.128774	0.00185538	0.0488845	0.124598	0.00151852	-3.81993e-05	0.119549	0.00262954	0.0254854		-0.51	0.0823502	0.0219597	0.0315769	0.083884	0.0523662	0.115123	0.044834	0.0365197	0.0520631	0.0487527	0.0547677	0.0701837	0.0753268	0.0841714	0.0482655	0.0551619	0.0238664	0.0688494	0.0509257	0.0612336	0.0321517	0.0476946	0.0728295	0.0622451	0.0693834	0.0258758	-0.00653333	0.00565063	0.0217394	0.0326663	0.0279942	-0.00125897
-0.5	0.0635663	0.00276281	0.0824128	0.023932	0.00912861	0.0690596	0.128803	0.00233161	0.0701726	0.124985	0.00150203	0.0027288	0.119321	0.00242827	0.0305669		-0.5	0.08134	0.0198365	0.0367519	0.0849945	0.0529198	0.115836	0.0451225	0.0361152	0.0538638	0.0479732	0.0606369	0.0677673	0.0747286	0.0830229	0.0489935	0.0591429	0.0258004	0.0731487	0.0600276	0.059792	0.0322288	0.0503159	0.0778511	0.0612666	0.0727221	0.0265448	-0.00642107	0.0033364	0.022777	0.0322597	0.0233052	-0.00214623
-0.49	0.0642829	0.00284243	0.0886437	0.0242717	0.00918654	0.0725963	0.130176	0.0028643	0.0915675	0.125397	0.001414	0.0108242	0.1187	0.00215755	0.036205		-0.49	0.0811765	0.0187714	0.0386356	0.0874096	0.0525802	0.117282	0.0462451	0.0327477	0.0566695	0.0456959	0.0622655	0.0670976	0.0745768	0.0821604	0.0491666	0.0577556	0.0275875	0.0735525	0.0730879	0.0596214	0.034187	0.0485775	0.0791342	0.0602372	0.0717456	0.0283239	-0.00323288	0.00314807	0.0219349	0.031926	0.0230528	-0.00246038
-0.48	0.0639616	0.00266163	0.0963819	0.0242071	0.00942806	0.0716744	0.130791	0.00296616	0.108599	0.125755	0.00133024	0.0180541	0.118221	0.00179239	0.0389393		-0.48	0.0804857	0.0189571	0.0385014	0.0839537	0.0518545	0.116979	0.0476447	0.0309835	0.0569839	0.0443658	0.0641309	0.06858	0.074923	0.0822001	0.053286	0.0576355	0.0272899	0.0716369	0.0760708	0.0558544	0.0340065	0.0462769	0.0778126	0.0571304	0.072603	0.029916	-0.000330121	0.00624312	0.0218495	0.0311219	0.0177308	-0.00260605
-0.47	0.063997	0.0028141	0.1046	0.0246936	0.00998158	0.0724765	0.131546	0.00300806	0.122075	0.12604	0.00107611	0.0248179	0.118008	0.00156766	0.0393107		-0.47	0.0800741	0.0220425	0.0396186	0.0806424	0.0515895	0.116219	0.0492991	0.0306798	0.0570295	0.0418757	0.0622138	0.0669888	0.075089	0.0828843	0.0555135	0.058483	0.0277429	0.0692133	0.0835102	0.0535235	0.0345091	0.0453991	0.08065	0.0549886	0.0719834	0.0300308	0.000883234	0.00882238	0.0219885	0.0311231	0.016144	-0.00229685
-0.46	0.0644201	0.00273887	0.112166	0.0254111	0.00854553	0.0775431	0.132395	0.0026685	0.128938	0.12643	0.00123259	0.0285068	0.118028	0.00139587	0.0374747		-0.46	0.0803965	0.0254326	0.0403889	0.0783079	0.0510231	0.115423	0.049495	0.0311277	0.0560649	0.0454456	0.0602013	0.0690288	0.0753224	0.0840907	0.0579904	0.0622062	0.0277504	0.0650392	0.0874434	0.050891	0.0354455	0.0432118	0.0782427	0.0520102	0.0806598	0.0322547	9.67897e-05	0.0110948	0.0216389	0.0311087	0.0174852	-0.000569089
-0.45	0.063448	0.00279448	0.121281	0.0254234	0.00921215	0.0876127	0.131619	0.00250997	0.126662	0.126792	0.00116993	0.0256309	0.117908	0.00166367	0.0333103		-0.45	0.0787091	0.030681	0.0360134	0.0743214	0.0510635	0.116456	0.0504516	0.030217	0.0534162	0.0449115	0.0572227	0.0699816	0.0747933	0.0843943	0.0580278	0.0600592	0.0272645	0.0617245	0.0854269	0.0506045	0.0350526	0.0414831	0.0747634	0.0487132	0.0830814	0.0301543	0.0020798	0.0129514	0.0208601	0.0301681	0.0204421	-1.24458e-05
-0.44	0.0631243	0.00307523	0.128672	0.0244658	0.00864645	0.107707	0.131011	0.00226399	0.115637	0.126842	0.00125596	0.0199975	0.118279	0.00186545	0.0270667		-0.44	0.0768861	0.0342627	0.0381519	0.0724992	0.0504176	0.116023	0.0502439	0.0312402	0.0552759	0.0434931	0.0560706	0.0687973	0.0741992	0.0848996	0.0582032	0.0632755	0.0262534	0.058763	0.0807073	0.0472498	0.0320146	0.0447239	0.0759407	0.0477928	0.0851061	0.026801	-0.000197277	0.0139102	0.0190261	0.0295161	0.0202687	0.000141796
-0.43	0.063613	0.00302421	0.133134	0.0243888	0.00860597	0.133972	0.130243	0.00200728	0.0974384	0.12641	0.00141254	0.0136798	0.117801	0.00204786	0.0238263		-0.43	0.0768313	0.0347619	0.042795	0.0736164	0.0505524	0.119472	0.0504674	0.031552	0.0551687	0.0452673	0.0543605	0.0672276	0.0739611	0.0839768	0.0566606	0.0631761	0.0279559	0.0560288	0.0799131	0.046018	0.0324047	0.0488139	0.0794168	0.0466755	0.0869988	0.0224155	-0.000494153	0.0140648	0.0184048	0.0290804	0.0238704	-0.000615727
-0.42	0.0640528	0.00271049	0.129417	0.0237894	0.00806273	0.155345	0.129149	0.00195296	0.0741143	0.125686	0.0015621	0.00537032	0.117043	0.00193168	0.0217293		-0.42	0.0749483	0.0335364	0.0426708	0.0736938	0.0504903	0.120379	0.0514117	0.0325746	0.0563532	0.0449068	0.0538901	0.0686565	0.0736393	0.084201	0.0559561	0.0644035	0.0281742	0.0578536	0.0782375	0.0463738	0.0345255	0.051776	0.0815617	0.0447037	0.0895623	0.0209861	-0.00274528	0.0145007	0.015627	0.0284787	0.0252461	-0.00312451
-0.41	0.0641988	0.00239229	0.120892	0.0235099	0.00971313	0.16685	0.128881	0.00208809	0.0454701	0.124766	0.00115755	-0.00329682	0.116324	0.00186862	0.0210339		-0.41	0.0737115	0.0308584	0.0441044	0.0749963	0.0513985	0.118349	0.0529554	0.0304807	0.056675	0.0439677	0.0529922	0.0713906	0.0732713	0.0840793	0.0522649	0.0649854	0.0324815	0.0569767	0.078271	0.0455267	0.0350244	0.0524463	0.0875654	0.043923	0.0889844	0.0161015	-0.00313219	0.0132194	0.0146167	0.0277842	0.02803	-0.00471296
-0.4	0.0649129	0.00213034	0.103623	0.0239082	0.00924298	0.161541	0.12945	0.00171544	0.0211473	0.123897	0.00111448	-0.0084295	0.115404	0.00175325	0.018945		-0.4	0.0751039	0.0276845	0.0443822	0.0763348	0.0511126	0.117436	0.0547226	0.0313311	0.0589298	0.0453145	0.0537091	0.0720017	0.0740978	0.0837474	0.0523094	0.0704602	0.0341329	0.0542027	0.0779078	0.0414842	0.0349932	0.0515107	0.0924826	0.0438116	0.092787	0.0151756	-0.00202779	0.0115684	0.0132071	0.02851	0.030093	-0.00769812
-0.39	0.0652747	0.00174645	0.0848132	0.0247287	0.00964148	0.143112	0.129566	0.00143977	-0.00148053	0.123597	0.000982572	-0.0140627	0.11432	0.00146475	0.0165346		-0.39	0.0747205	0.0257609	0.0393785	0.0776673	0.0512771	0.118254	0.0562596	0.0294902	0.0589991	0.0500775	0.0517714	0.0728562	0.0749781	0.0820774	0.0519073	0.0717451	0.035692	0.0560822	0.0791688	0.042859	0.036092	0.0477623	0.0933561	0.0410291	0.0977528	0.0155625	0.00290871	0.0110231	0.0128208	0.0284002	0.0320752	-0.00921362
-0.38	0.0651386	0.0019119	0.0678908	0.0250865	0.00950012	0.117101	0.130019	0.00128404	-0.0160242	0.123239	0.00102402	-0.0182167	0.113718	0.00127132	0.0108204		-0.38	0.0728054	0.0252818	0.0337418	0.0796816	0.0509755	0.11504	0.0582702	0.0273174	0.0591952	0.0524871	0.0543152	0.0728932	0.0758927	0.0815071	0.0494931	0.0725733	0.0357545	0.0529342	0.0819073	0.0421937	0.0373839	0.0445344	0.094774	0.0412734	0.0992206	0.0171152	0.00826326	0.0111094	0.0111518	0.0287074	0.0329767	-0.00929777
-0.37	0.0649262	0.00205921	0.0639425	0.0259529	0.0099881	0.0890744	0.130207	0.00157195	-0.0228636	0.123039	0.00101497	-0.0216367	0.113264	0.00114008	0.00367732		-0.37	0.0714973	0.0254795	0.0311106	0.0798207	0.0513867	0.114747	0.0581321	0.0260872	0.059458	0.0564258	0.0543142	0.073981	0.0767842	0.0812853	0.0496289	0.0740495	0.0392577	0.0465243	0.0826752	0.0358495	0.0371084	0.0437895	0.0948859	0.0418775	0.0981729	0.0196068	0.0107897	0.0120024	0.0122238	0.0278568	0.0328328	-0.0079159
-0.36	0.064817	0.00224431	0.0652374	0.0264949	0.00972511	0.0742465	0.129514	0.00141993	-0.0200472	0.122834	0.00119221	-0.0231168	0.11291	0.00119356	-0.00323278		-0.36	0.0709356	0.0258134	0.0307166	0.0789322	0.0510064	0.117435	0.058065	0.0260528	0.0627312	0.0578427	0.0535094	0.0722435	0.07732	0.0796856	0.0514723	0.0733135	0.0384534	0.0428268	0.0807196	0.0347077	0.0383119	0.0429641	0.0954828	0.0414329	0.0983574	0.0215291	0.011864	0.0145277	0.0116151	0.0265992	0.0321548	-0.00816749
-0.35	0.0642086	0.00247662	0.074496	0.0259926	0.0104978	0.0726097	0.128927	0.00130156	-0.0109293	0.122595	0.00130792	-0.020001	0.113003	0.00117164	-0.00597811		-0.35	0.0702372	0.0274242	0.0315819	0.0759	0.051804	0.118799	0.0568706	0.0243497	0.0636728	0.0599612	0.0537722	0.0706332	0.0770967	0.0773745	0.0510732	0.0713581	0.038536	0.0380317	0.0802156	0.0345647	0.041877	0.0416245	0.0890127	0.0407892	0.100153	0.0214656	0.00835556	0.015818	0.0100664	0.025549	0.0323785	-0.0112326
-0.34	0.0637289	0.0025551	0.0860291	0.0263904	0.0103386	0.071345	0.127926	0.00136512	0.00187851	0.122412	0.00131855	-0.00987821	0.113056	0.00123769	-0.00768769		-0.34	0.0709695	0.0271886	0.0319738	0.0739248	0.0520903	0.118346	0.0548129	0.0253546	0.0629013	0.0606726	0.0552204	0.0690185	0.0760661	0.0761461	0.051677	0.074838	0.0399447	0.0312654	0.0783353	0.0283671	0.045829	0.0401428	0.0869587	0.0404487	0.101155	0.0236184	0.00572288	0.0164507	0.0114157	0.0238185	0.0344906	-0.0122496
-0.33	0.0630487	0.00238521	0.0954348	0.0262051	0.0104543	0.075182	0.127061	0.00139824	0.0129046	0.122253	0.0011728	0.00435962	0.113019	0.00144327	-0.00941894		-0.33	0.0720032	0.0270652	0.0308869	0.066137	0.053206	0.118216	0.0538471	0.0261542	0.0652257	0.0622999	0.0531494	0.0681226	0.0749573	0.0733821	0.0510635	0.0735712	0.0411722	0.0299494	0.0746868	0.0265604	0.0475416	0.0419566	0.0820969	0.038691	0.105455	0.0248956	-0.0045181	0.0164303	0.0116352	0.0220906	0.0356931	-0.0140472
-0.32	0.0628233	0.00249698	0.0934699	0.0259544	0.00999473	0.0828202	0.126381	0.00117692	0.0216052	0.121945	0.0010304	0.0231233	0.113103	0.00150447	-0.0104739		-0.32	0.0725794	0.0272373	0.029636	0.0616282	0.0540953	0.118152	0.0549739	0.0265783	0.0667962	0.0631192	0.0528219	0.0650625	0.0743239	0.0706212	0.0507984	0.0757481	0.0398011	0.0303733	0.0723147	0.026642	0.0476625	0.0406722	0.0806295	0.037088	0.110552	0.0259453	-0.00550593	0.0143816	0.0106732	0.023354	0.0350582	-0.0169397
-0.31	0.0624432	0.00247151	0.0865273	0.0253851	0.0101313	0.0891612	0.126348	0.00117295	0.0294583	0.121756	0.00104328	0.0420259	0.11395	0.00124987	-0.0110877		-0.31	0.0716958	0.0289642	0.0260535	0.0592399	0.054755	0.115022	0.0549321	0.0248666	0.066634	0.0651537	0.0534474	0.064423	0.0744643	0.0704413	0.0487054	0.0754313	0.0405034	0.03207	0.0675121	0.0267702	0.0466915	0.037916	0.0808212	0.03724	0.115481	0.0269877	-0.00910236	0.0133471	0.0107198	0.0245495	0.033055	-0.0193068
-0.3	0.0622583	0.00208367	0.0724971	0.0259164	0.00876702	0.0968428	0.125924	0.00142888	0.032732	0.121653	0.000969971	0.054163	0.114066	0.00111681	-0.0120136		-0.3	0.0716895	0.0281972	0.0213006	0.0614387	0.0554141	0.115061	0.056427	0.0255659	0.0675746	0.0681626	0.0493191	0.0627476	0.0749107	0.0702722	0.0465515	0.0728525	0.0391316	0.0332147	0.0637264	0.0254423	0.0450082	0.0380553	0.0880213	0.0379564	0.11392	0.0279376	-0.00862377	0.0143988	0.0119524	0.0238459	0.0343671	-0.0156791
-0.29	0.0619204	0.00231763	0.052788	0.0251842	0.00908816	0.108746	0.12613	0.00142696	0.0324531	0.121093	0.000971522	0.0614122	0.114188	0.00109719	-0.0104464		-0.29	0.0713571	0.0297841	0.0178284	0.063022	0.0561239	0.114981	0.0587946	0.0261543	0.0669978	0.0699011	0.0477027	0.063026	0.0755723	0.0688452	0.0455803	0.0661476	0.0398049	0.0347234	0.0588833	0.0245715	0.0458778	0.0373203	0.0904754	0.0382442	0.112149	0.0280005	-0.00573002	0.0173503	0.012866	0.0241468	0.0296624	-0.0161228
-0.28	0.0624128	0.00251879	0.0352234	0.0260434	0.0092329	0.115118	0.126411	0.00165749	0.0304353	0.121003	0.00100512	0.0615044	0.114773	0.000797092	-0.00589103		-0.28	0.0701507	0.0319065	0.0181048	0.0661553	0.0569823	0.112964	0.0577582	0.0255448	0.0671689	0.0690788	0.0464776	0.0629177	0.075772	0.0701142	0.0462408	0.0685692	0.0416501	0.0365644	0.0556857	0.0278834	0.0470487	0.0348435	0.0946458	0.0414132	0.111961	0.0284928	-0.00186242	0.0206456	0.0133922	0.0252852	0.030753	-0.0124244
-0.27	0.0619422	0.00266144	0.0235613	0.0260416	0.00953067	0.116598	0.126492	0.00143396	0.0263218	0.120952	0.00129591	0.0549585	0.114953	0.000716843	0.00276761		-0.27	0.0711258	0.0316677	0.0211901	0.0693842	0.056409	0.112016	0.0571009	0.0233233	0.0646818	0.0713799	0.0456957	0.0628137	0.0756881	0.0675862	0.045107	0.0667505	0.0427397	0.0332069	0.0528154	0.0314395	0.0488612	0.0313031	0.0928892	0.0436789	0.109258	0.025328	-0.00249829	0.0248121	0.0130743	0.0242276	0.0308939	-0.0104621
-0.26	0.0622822	0.00303678	0.0178206	0.0264318	0.00908079	0.114965	0.126337	0.00144622	0.0185659	0.121086	0.00146437	0.0467931	0.114227	0.000848092	0.0155491		-0.26	0.070719	0.0329621	0.0220184	0.071535	0.0568108	0.112115	0.0560738	0.0253484	0.0619857	0.0718705	0.0447723	0.0621544	0.0752677	0.0664365	0.0479633	0.0697749	0.0430831	0.0303946	0.0549936	0.0318728	0.0508235	0.0308715	0.0929067	0.0438105	0.110242	0.0232189	-0.00509645	0.0287884	0.013104	0.0229576	0.0345036	-0.0107528
-0.25	0.0627402	0.00356323	0.023901	0.0267327	0.00988447	0.102701	0.126799	0.00133113	0.0107932	0.121307	0.00125837	0.0403716	0.114366	0.000573376	0.0319785		-0.25	0.0717296	0.0339574	0.02378	0.0743683	0.0562216	0.108576	0.0546989	0.024245	0.0614705	0.0725077	0.0448192	0.0645948	0.0749835	0.0653104	0.0508871	0.0768593	0.0458399	0.03084	0.055957	0.0309621	0.0533819	0.0290017	0.0911656	0.0418874	0.110832	0.0246373	-0.00707819	0.0324827	0.0140285	0.0237445	0.0326908	-0.0111028
-0.24	0.0629303	0.00369566	0.0392328	0.0272873	0.00932952	0.086877	0.12757	0.0013286	0.00651714	0.121977	0.0012995	0.0371311	0.114373	0.000328242	0.050431		-0.24	0.0746842	0.0353442	0.0246204	0.0708136	0.056816	0.106386	0.0537327	0.0228811	0.0600834	0.0731183	0.0421631	0.0649852	0.0754676	0.0636904	0.0490088	0.0822728	0.0462017	0.0292681	0.0597264	0.0368764	0.0525322	0.0309717	0.0880203	0.0400066	0.113971	0.0246667	-0.0151771	0.0337634	0.0129019	0.0247179	0.0337419	-0.00964161
-0.23	0.0623919	0.00409425	0.0599237	0.0269821	0.00916728	0.0610536	0.127796	0.00122989	0.00598118	0.1225	0.00116785	0.040405	0.114255	0.000292972	0.0699783		-0.23	0.0753403	0.0350479	0.0230978	0.069789	0.0564163	0.10752	0.0553794	0.0224462	0.0582504	0.0742477	0.0402704	0.0657912	0.0757049	0.0624422	0.0481678	0.0820342	0.0445332	0.0248673	0.0610351	0.0336552	0.0527318	0.0303367	0.0879773	0.0380467	0.112025	0.0254366	-0.0161741	0.0331987	0.0125725	0.0240987	0.0314408	-0.0131538
-0.22	0.0633098	0.00410098	0.0812436	0.0264432	0.00862488	0.0324764	0.128419	0.00143057	0.00696654	0.123117	0.00102301	0.0502689	0.114427	0.000207754	0.084206		-0.22	0.0762538	0.0370698	0.0168156	0.0717908	0.0565803	0.107288	0.0567069	0.0221775	0.058821	0.0732884	0.0418578	0.0668828	0.0765904	0.0618162	0.0485283	0.0794315	0.0465371	0.0294008	0.062971	0.0363125	0.0532551	0.0321561	0.0935205	0.0364854	0.115246	0.0259889	-0.0196375	0.0328166	0.0116565	0.024658	0.028838	-0.0128072
-0.21	0.0629751	0.00399296	0.101965	0.0261275	0.00894293	0.00174668	0.128904	0.00178124	0.0117067	0.123503	0.00108347	0.0600515	0.114979	0.000125792	0.0943518		-0.21	0.077428	0.0343126	0.0122901	0.0702946	0.0559371	0.106792	0.0576151	0.0210949	0.0576046	0.0745043	0.0418203	0.0674539	0.0766604	0.0605815	0.0457352	0.0758276	0.0493353	0.031131	0.0619801	0.0366964	0.0518714	0.0321808	0.0952038	0.0364652	0.116181	0.027749	-0.0130903	0.031304	0.0111192	0.025192	0.0263362	-0.0119371
-0.2	0.0628365	0.00385987	0.110101	0.0258626	0.00871969	-0.0183915	0.129091	0.00192378	0.0192557	0.123828	0.00128441	0.0706765	0.115568	0.000517846	0.0981804		-0.2	0.0787577	0.0316203	0.0122584	0.0684777	0.0558482	0.107639	0.0575406	0.0211599	0.0549715	0.0731344	0.0414015	0.065752	0.0760216	0.0602283	0.0447479	0.0729113	0.0509045	0.0308856	0.0653208	0.0437345	0.049257	0.0303218	0.0948281	0.0386645	0.117169	0.0266108	-0.00781321	0.0289826	0.0102912	0.0241299	0.0264645	-0.0126885
-0.19	0.0631178	0.00381539	0.106599	0.0257752	0.0090504	-0.029116	0.128718	0.00181788	0.0293671	0.123981	0.00131304	0.0772209	0.115987	0.000594333	0.0977658		-0.19	0.078295	0.0284541	0.0120104	0.0710654	0.0549094	0.107003	0.0569074	0.0209771	0.057237	0.0706758	0.0428967	0.0667644	0.0746642	0.0617897	0.047122	0.0735993	0.0529438	0.0298914	0.062918	0.044728	0.0476534	0.0293303	0.0979849	0.0411885	0.118163	0.0249533	-0.00315258	0.0276373	0.00944499	0.0229034	0.0264048	-0.0118661
-0.18	0.0641159	0.00361761	0.0894834	0.0250101	0.00883919	-0.0234847	0.128075	0.00198065	0.0396163	0.123949	0.00155075	0.0764419	0.116193	0.000840382	0.0905671		-0.18	0.0793812	0.0269195	0.01158	0.0725785	0.0547106	0.106228	0.0573432	0.0223586	0.0563971	0.0692432	0.0428802	0.0667467	0.0741392	0.0609086	0.0484613	0.0782978	0.0546366	0.0335777	0.0633816	0.0516725	0.0473782	0.0300546	0.0966157	0.04289	0.124323	0.0229789	-0.00262856	0.0270165	0.00872188	0.0218988	0.0251797	-0.0111045
-0.17	0.0638768	0.00378189	0.0668822	0.0253612	0.00907824	-0.00805497	0.12802	0.00195937	0.0516683	0.124306	0.00176197	0.0685839	0.116516	0.000918407	0.0841222		-0.17	0.0812644	0.023292	0.0120806	0.0731944	0.0552569	0.104289	0.056288	0.0241815	0.0551498	0.0712404	0.0413544	0.0689179	0.0728661	0.0599416	0.0478213	0.0802162	0.0558722	0.0303617	0.0632731	0.0526718	0.0442183	0.0314537	0.0916515	0.0432621	0.125892	0.0249795	0.00147919	0.0263727	0.00991928	0.0207728	0.0263918	-0.012207
-0.16	0.064214	0.00387181	0.0395853	0.0244533	0.00884041	0.0173558	0.128232	0.00173684	0.0631374	0.124315	0.00154491	0.05882	0.116686	0.000803946	0.0728744		-0.16	0.0832759	0.0234174	0.0131839	0.0782865	0.056684	0.10286	0.0576826	0.0254054	0.0572037	0.0724985	0.0393974	0.0686383	0.0729378	0.0605519	0.0479995	0.0830607	0.0557531	0.0278897	0.0600976	0.056603	0.0441321	0.0318183	0.0889791	0.0431853	0.123768	0.0240559	-0.00350195	0.0243226	0.00978247	0.0193929	0.0254658	-0.0129556
-0.15	0.064512	0.00404336	0.0126803	0.0236776	0.00859281	0.052114	0.128718	0.00159643	0.0724486	0.124687	0.0016398	0.0494749	0.116313	0.000607112	0.0599036		-0.15	0.0833139	0.0237657	0.012839	0.0784386	0.0574557	0.101385	0.0590782	0.0266231	0.0568834	0.0770366	0.0382642	0.0717361	0.0729923	0.0597893	0.0475573	0.083123	0.0576237	0.0244437	0.0548645	0.0582881	0.0434171	0.0354626	0.0871488	0.0410024	0.127715	0.0261956	-0.00718786	0.0208032	0.010089	0.0202118	0.0234659	-0.0126152
-0.14	0.0640255	0.00384013	-0.0101714	0.0227415	0.00848554	0.0829052	0.129437	0.00148507	0.0816704	0.125111	0.00168511	0.0417482	0.116095	0.000691726	0.0449606		-0.14	0.0824313	0.025782	0.00859488	0.0781639	0.056917	0.100766	0.0602581	0.0253609	0.0548861	0.0798127	0.0366881	0.0727644	0.0739943	0.0582872	0.0485607	0.0796666	0.0589553	0.0249988	0.0545414	0.0574283	0.0416631	0.0337242	0.0847486	0.0410783	0.127157	0.0293137	-0.00551693	0.0170221	0.0105924	0.0195757	0.0230849	-0.016366
-0.13	0.0641355	0.0038122	-0.0237655	0.0227703	0.00832641	0.114772	0.130414	0.00147768	0.0926216	0.125762	0.00179649	0.0375703	0.115937	0.000509648	0.0306241		-0.13	0.0851515	0.0262593	0.00917379	0.0774606	0.0564585	0.0992119	0.061394	0.0224493	0.0547634	0.0875386	0.0383809	0.0735219	0.0743928	0.0597899	0.0492981	0.0770682	0.0613588	0.0197454	0.0529098	0.0555284	0.0401518	0.0310102	0.0860314	0.0410973	0.12635	0.0305585	-0.00233922	0.0141088	0.0121109	0.0201986	0.0240895	-0.0158633
-0.12	0.0642962	0.00357121	-0.03121	0.0221847	0.00846516	0.137421	0.13065	0.00150613	0.0986259	0.125917	0.00164423	0.0368876	0.11544	0.000506752	0.0162336		-0.12	0.0834861	0.0272056	0.009805	0.0775809	0.055203	0.0988651	0.0613953	0.0212677	0.0558922	0.0910381	0.0382604	0.0726864	0.0751112	0.0614506	0.0521394	0.0776104	0.0628302	0.0204327	0.0489913	0.0536236	0.0416124	0.0282278	0.0876436	0.0417876	0.125698	0.0283069	-0.00227117	0.0108485	0.0130124	0.0216135	0.0266225	-0.0147499
-0.11	0.0644059	0.00352181	-0.0328816	0.0224727	0.00855813	0.155245	0.131153	0.00133788	0.096618	0.126432	0.00187338	0.0368012	0.114641	0.000748465	0.00697818		-0.11	0.0793089	0.0271352	0.00942675	0.0734491	0.0536646	0.0995268	0.0599098	0.0226332	0.0549865	0.0945285	0.0388946	0.0726399	0.0748383	0.0605456	0.054692	0.0762047	0.0664163	0.016633	0.0502992	0.0557872	0.0415183	0.0269442	0.0904146	0.0437214	0.126797	0.0274827	0.00429697	0.0103601	0.0144328	0.0219898	0.0267692	-0.0131833
-0.1	0.064385	0.00315176	-0.0295479	0.0236541	0.00915295	0.159371	0.130574	0.00137583	0.0918847	0.126741	0.00169349	0.038349	0.114007	0.000747565	0.0034289		-0.1	0.0763342	0.0276213	0.00802428	0.0758331	0.0530058	0.098387	0.0610425	0.0210055	0.0546266	0.0966355	0.0406288	0.0717824	0.0748826	0.0615332	0.0543036	0.0759481	0.0672781	0.0193658	0.0504671	0.0518737	0.04201	0.0272053	0.0935527	0.0464134	0.1224	0.0256173	0.0102719	0.0134395	0.0132007	0.0214788	0.029611	-0.0107051
-0.09	0.0647254	0.00325833	-0.0253524	0.0248722	0.00884835	0.162033	0.130018	0.0016735	0.0798379	0.12722	0.00168048	0.0427934	0.11338	0.000683821	0.00365067		-0.09	0.0738352	0.0264541	0.00904646	0.0751499	0.0528325	0.0980599	0.0634322	0.0221494	0.0532796	0.10138	0.0391695	0.0718006	0.0740923	0.0623355	0.0524044	0.0744646	0.0694991	0.0216791	0.0505278	0.0527201	0.0406591	0.0285685	0.094767	0.0480054	0.12362	0.0227256	0.0153433	0.0157445	0.0117083	0.0220594	0.0328578	-0.00808909
-0.08	0.064629	0.00318431	-0.0247315	0.0260842	0.00960899	0.159105	0.130159	0.00144539	0.0602381	0.127519	0.0013353	0.0470351	0.112069	0.000566107	0.00700035		-0.08	0.0703161	0.024667	0.00803309	0.0781611	0.0520307	0.0978508	0.0637728	0.0241213	0.0542939	0.100092	0.036076	0.0717297	0.0734149	0.0603111	0.0519407	0.0733865	0.0709411	0.0250164	0.0513991	0.058723	0.0382234	0.0293139	0.0936432	0.0483031	0.122992	0.0198711	0.0178217	0.0183008	0.00965783	0.0224066	0.0376399	-0.00820368
-0.07	0.0650513	0.00313061	-0.024912	0.0269891	0.00983474	0.157346	0.130586	0.00166938	0.0421402	0.127871	0.00136	0.0503821	0.111299	0.00066808	0.0107425		-0.07	0.0689388	0.023619	0.0111599	0.0797782	0.0519177	0.0958216	0.0662349	0.0243827	0.0567002	0.102923	0.033733	0.0724496	0.0729785	0.0610771	0.0504657	0.0727451	0.069556	0.0268399	0.0523375	0.0616891	0.033984	0.0323411	0.0930104	0.0508893	0.124067	0.0189124	0.0203799	0.0209712	0.00806988	0.0215376	0.0406003	-0.0102226
-0.06	0.0648697	0.00312014	-0.02563	0.0281328	0.00973808	0.151712	0.129913	0.00183369	0.0291995	0.128541	0.00115192	0.0534848	0.11109	0.000451618	0.0119042		-0.06	0.068232	0.0202021	0.0125213	0.083888	0.0516208	0.0933353	0.0680588	0.0228532	0.059039	0.101584	0.0314331	0.0737419	0.0732372	0.0610188	0.0482725	0.0747167	0.0692268	0.0332841	0.0501712	0.0594224	0.0307582	0.03498	0.0887762	0.0487127	0.125697	0.0208032	0.0208202	0.0230391	0.00594599	0.0223346	0.0413134	-0.00863796
-0.05	0.0646519	0.00320654	-0.0247551	0.027902	0.0100549	0.148308	0.130146	0.00181835	0.0194222	0.129225	0.00137785	0.05575	0.110677	0.000618778	0.0125502		-0.05	0.0680273	0.0192902	0.0113499	0.0828138	0.0501781	0.0925196	0.068937	0.0259243	0.0588925	0.102658	0.0310067	0.0752533	0.0739569	0.0598083	0.0484987	0.0714753	0.0705436	0.0324131	0.046442	0.0588113	0.0291623	0.0337239	0.0857499	0.0490279	0.130131	0.0214685	0.0182964	0.0231913	0.00559169	0.0231562	0.042821	-0.0117529
-0.04	0.0647912	0.00338794	-0.0236826	0.0278947	0.0106465	0.141695	0.130757	0.00191964	0.0150272	0.129689	0.00112012	0.0528723	0.110409	0.000750513	0.014183		-0.04	0.0673866	0.0169149	0.0130444	0.0841819	0.0495679	0.0899346	0.0690932	0.0273266	0.0601425	0.103552	0.0324903	0.0753211	0.074412	0.0582044	0.0495025	0.0731793	0.0717914	0.0269838	0.0438975	0.0596518	0.0299021	0.0370606	0.0843137	0.0496334	0.131684	0.0216628	0.0168296	0.0251369	0.00655344	0.0232908	0.0422917	-0.0108983
-0.03	0.0647884	0.00338633	-0.0193192	0.0272562	0.0101966	0.123534	0.130847	0.00185946	0.0121694	0.130603	0.00107064	0.0496052	0.111145	0.000928523	0.0171278		-0.03	0.065139	0.0159053	0.0140824	0.0844101	0.0490583	0.0907939	0.0689007	0.0291442	0.0587129	0.105292	0.033739	0.0772331	0.0750093	0.0590791	0.0472182	0.0719365	0.0734668	0.0267444	0.0410154	0.0530439	0.0278903	0.0383942	0.0863042	0.051256	0.132998	0.0229511	0.0162116	0.0252866	0.00781107	0.0228467	0.0379499	-0.0102033
-0.02	0.0644367	0.00325173	-0.0128345	0.0272458	0.00979577	0.0965352	0.130673	0.00160324	0.0109427	0.131311	0.00101575	0.0438474	0.111376	0.000854268	0.0213414		-0.02	0.0617735	0.0159799	0.0101984	0.0844354	0.0495304	0.0921617	0.0676303	0.0308287	0.0552781	0.106089	0.0326909	0.0787699	0.0744231	0.0570832	0.0452538	0.0753125	0.0773828	0.0253627	0.0373321	0.0547741	0.0299752	0.038389	0.0829372	0.0503271	0.132071	0.0233711	0.0201456	0.0253884	0.00900735	0.0220601	0.035297	-0.0076015
-0.01	0.0643346	0.00320297	-0.0030733	0.0276132	0.0104552	0.0654982	0.130336	0.00164209	0.00885634	0.130931	0.000913136	0.0385538	0.110902	0.000983754	0.0269426		-0.01	0.0621666	0.0177974	0.00785121	0.0841886	0.0481245	0.0939942	0.0673132	0.0315657	0.0515477	0.10856	0.0343303	0.0784782	0.0739001	0.0556167	0.0449746	0.0746269	0.0796893	0.023864	0.0360852	0.0563251	0.0305713	0.0354874	0.0849595	0.0533985	0.127655	0.0215803	0.0166947	0.0256395	0.00884626	0.0222468	0.0359121	-0.00945497
0	0.0639262	0.00347756	0.00623156	0.0286321	0.0103094	0.0217423	0.130637	0.00176067	0.00228272	0.130469	0.000766354	0.0280923	0.111115	0.000746902	0.0304215		0	0.0635284	0.0182147	0.0103661	0.0820347	0.0477104	0.0941835	0.0656284	0.0301039	0.0513307	0.108305	0.0309712	0.0774337	0.0728857	0.0543683	0.0428875	0.0753973	0.0834001	0.0229326	0.0381303	0.0584146	0.027794	0.0343788	0.0833487	0.0538871	0.125677	0.0207314	0.0179499	0.0275205	0.00822913	0.0220657	0.0342508	-0.0101109
0.01	0.0638186	0.00333865	0.0109393	0.0292955	0.0100503	-0.0345889	0.130823	0.00169387	-0.00633733	0.129966	0.000752837	0.015747	0.11103	0.000259269	0.028216		0.01	0.0631302	0.0214536	0.011849	0.0826413	0.0475486	0.095972	0.0652487	0.0303612	0.0527742	0.110688	0.0293183	0.076501	0.0715965	0.0545315	0.0392725	0.0759007	0.0818996	0.0229546	0.0381536	0.0637739	0.0254954	0.0327044	0.0834352	0.0533245	0.121064	0.0205407	0.0155948	0.0288001	0.00787256	0.0233552	0.031662	-0.0128845
0.02	0.0634029	0.00350533	0.00559387	0.0305961	0.00986877	-0.0920293	0.13163	0.00158457	-0.015044	0.129032	0.000737985	-0.00793945	0.110805	0.000208436	0.0131829		0.02	0.0656351	0.0235438	0.0118966	0.0817438	0.0467891	0.0938993	0.0656028	0.0303245	0.0522485	0.109782	0.0290156	0.0762334	0.0707081	0.0526378	0.0393056	0.0775973	0.0815774	0.0178244	0.0405407	0.0661297	0.0260779	0.0306719	0.0817365	0.0528372	0.118187	0.0208491	0.0105666	0.0313124	0.00772882	0.0246524	0.0330891	-0.0155316
0.03	0.0633443	0.00390906	-0.0168519	0.031855	0.00960455	-0.137147	0.132728	0.00199359	-0.0307878	0.128769	0.000637022	-0.0473679	0.111179	1.93484e-05	-0.00846501		0.03	0.0689729	0.0248724	0.0134294	0.0775926	0.0454224	0.0946049	0.0661321	0.0309719	0.0513932	0.108014	0.0306307	0.0762199	0.0701221	0.0512263	0.0368316	0.0762325	0.081403	0.0151562	0.0452027	0.0645921	0.0214359	0.0324282	0.0858333	0.0516138	0.119967	0.0211789	0.00319492	0.0333478	0.00719615	0.0276663	0.0330874	-0.0190891
0.04	0.063889	0.0039932	-0.0582426	0.0328572	0.00921202	-0.182673	0.134798	0.00195767	-0.0527021	0.129956	0.000754015	-0.108884	0.112603	-2.58365e-05	-0.0439507		0.04	0.0696195	0.0272876	0.0153767	0.074647	0.0447345	0.0926903	0.067159	0.0309467	0.0511792	0.109975	0.0298548	0.0759868	0.0699167	0.051387	0.0359409	0.0783617	0.0838972	0.00959114	0.0500377	0.0661164	0.0195053	0.0341781	0.0878964	0.0517999	0.122597	0.0203149	0.00265529	0.0343455	0.00789543	0.0300758	0.03523	-0.0184964
0.05	0.0649884	0.0039279	-0.113041	0.0350878	0.00862941	-0.237796	0.13634	0.00233987	-0.0757542	0.131785	0.000762762	-0.192911	0.114082	-7.04786e-06	-0.0987469		0.05	0.0671842	0.0274783	0.0152424	0.0746155	0.0451931	0.0922229	0.0691175	0.0312868	0.0516003	0.113121	0.0348728	0.0758533	0.0698174	0.0514832	0.0379155	0.0796625	0.0865456	0.00934514	0.0500944	0.0686971	0.0211678	0.0388077	0.0909599	0.0531841	0.122668	0.0209358	-0.000904368	0.0331232	0.00967921	0.0345745	0.0430056	-0.0157069
0.06	0.0659636	0.00392075	-0.184443	0.0397505	0.00850862	-0.319072	0.137485	0.00232448	-0.10754	0.135552	0.000825108	-0.306374	0.11668	0.000193687	-0.176253		0.06	0.0669361	0.0258156	0.0199926	0.0707276	0.0452171	0.0919291	0.0693942	0.0335365	0.0499817	0.115763	0.0373558	0.0775092	0.0712482	0.0512895	0.0378089	0.0828991	0.0903766	0.00957657	0.0499357	0.0687772	0.0185012	0.0385601	0.0956714	0.0553737	0.125056	0.0191485	-0.00428036	0.0315805	0.0125583	0.0423102	0.0598741	-0.00876785
0.07	0.0673228	0.00373047	-0.283066	0.0487025	0.00869092	-0.416435	0.137599	0.00259509	-0.155972	0.142117	0.0010304	-0.45072	0.120602	0.000206147	-0.271629		0.07	0.0637945	0.026721	0.02416	0.0693205	0.0472969	0.0945431	0.0702688	0.0347043	0.0506922	0.123297	0.0387431	0.0775427	0.0740925	0.0534014	0.0397042	0.0778533	0.0951669	0.0119103	0.0490477	0.0717199	0.0165768	0.0395247	0.0971116	0.056927	0.126522	0.0197129	-0.00292788	0.0319411	0.0184311	0.0566773	0.0818993	0.00313496
0.08	0.0696813	0.00319512	-0.416449	0.0621443	0.00871423	-0.529417	0.137588	0.00220749	-0.221071	0.151518	0.000952637	-0.620675	0.126108	0.000169436	-0.389289		0.08	0.0632783	0.0274362	0.032146	0.0706979	0.049948	0.0969565	0.0732346	0.0366922	0.053331	0.131627	0.0408445	0.0783454	0.0789813	0.0591946	0.0431691	0.0749127	0.0978381	0.0131786	0.0452878	0.0725285	0.0183339	0.0370696	0.103332	0.0624266	0.126111	0.0199483	-0.00232063	0.032762	0.0272223	0.075175	0.115726	0.022281
0.09	0.0730757	0.00336587	-0.584819	0.0813932	0.00839115	-0.644626	0.137186	0.00214762	-0.306926	0.163315	0.00097181	-0.808022	0.133347	0.000324457	-0.519272		0.09	0.0664556	0.0250154	0.0403039	0.0662563	0.0541701	0.10112	0.0769331	0.0419713	0.0577768	0.13836	0.0461803	0.0824886	0.0846201	0.0689839	0.045696	0.0742505	0.0955671	0.0165476	0.0414373	0.0728129	0.0152966	0.0380859	0.112335	0.069847	0.132609	0.0239102	0.000571318	0.0353291	0.0419438	0.0996327	0.160958	0.0425973
0.1	0.0784707	0.00342153	-0.784128	0.103584	0.00842645	-0.747459	0.137187	0.00234018	-0.417616	0.178592	0.000941577	-1.00506	0.142494	0.000482822	-0.64926		0.1	0.0684499	0.0248237	0.0485084	0.0645921	0.0586953	0.107275	0.0832648	0.0476364	0.0639156	0.147363	0.0502084	0.0912446	0.0928282	0.0832733	0.0490118	0.073981	0.0958935	0.0186971	0.0421108	0.0764406	0.0134093	0.0400661	0.125756	0.0795855	0.140634	0.0263969	0.00676098	0.0389055	0.0597157	0.127002	0.205404	0.0675539
0.11	0.0857008	0.00362019	-1.01103	0.128178	0.00851668	-0.814451	0.13711	0.00282198	-0.550218	0.196137	0.00117749	-1.20185	0.153038	0.000929699	-0.766758		0.11	0.0714801	0.0245913	0.050368	0.0655423	0.0650887	0.116153	0.0904673	0.0529944	0.0699518	0.156256	0.0580712	0.100001	0.10223	0.0996532	0.0550542	0.0756493	0.105338	0.0226794	0.0449917	0.0808404	0.017771	0.0427217	0.139772	0.0917762	0.153781	0.0317472	0.0135167	0.0419895	0.0816737	0.156694	0.249643	0.0977489
0.12	0.0960366	0.00412199	-1.24465	0.153629	0.00798305	-0.84732	0.137297	0.00330147	-0.697879	0.215176	0.00126742	-1.38572	0.164734	0.00121014	-0.864789		0.12	0.0758644	0.0234212	0.0529547	0.0664459	0.0718299	0.127004	0.0997484	0.0645295	0.0797664	0.164543	0.0671383	0.115536	0.112528	0.121693	0.0608416	0.090444	0.11359	0.026193	0.0514698	0.0837154	0.0213251	0.0510066	0.163548	0.109027	0.174324	0.037174	0.026231	0.0429815	0.105092	0.184488	0.294359	0.126449
0.13	0.108991	0.00444049	-1.464	0.179467	0.00524426	-0.845801	0.137843	0.00387249	-0.850134	0.234968	0.00174361	-1.54634	0.175944	0.00162966	-0.929117		0.13	0.0788732	0.0226562	0.0590612	0.0651179	0.0802202	0.141335	0.11168	0.0768177	0.0926223	0.17651	0.0790971	0.131703	0.123835	0.145734	0.0704181	0.106991	0.124696	0.0335372	0.0600937	0.0933463	0.0280243	0.0620091	0.189942	0.128902	0.201182	0.044333	0.039569	0.0461348	0.132312	0.21044	0.334584	0.153647
0.14	0.124594	0.00485804	-1.65208	0.204005	0.00565031	-0.804215	0.139162	0.00494983	-0.987928	0.25499	0.00209031	-1.66806	0.18689	0.0020762	-0.958836		0.14	0.0833243	0.0240036	0.0620567	0.067253	0.0913902	0.159975	0.125321	0.0911673	0.108562	0.192275	0.0927357	0.154406	0.137266	0.168051	0.082034	0.125355	0.144791	0.0445943	0.0717886	0.104156	0.040144	0.0755094	0.21881	0.149804	0.229553	0.0547975	0.0524879	0.0501621	0.160614	0.232581	0.364695	0.182503
0.15	0.142668	0.00492133	-1.78859	0.22893	0.00712212	-0.735177	0.139777	0.00548914	-1.09986	0.274512	0.00282811	-1.74579	0.197903	0.00254141	-0.960508		0.15	0.0925741	0.0245177	0.0662797	0.0710076	0.102999	0.181682	0.138663	0.111392	0.129941	0.207423	0.108199	0.177073	0.151276	0.191458	0.0963204	0.155443	0.163344	0.0571242	0.086127	0.118058	0.0556675	0.0895619	0.249551	0.176082	0.262028	0.0730923	0.0661547	0.0603718	0.191365	0.252432	0.391487	0.210358
0.16	0.162893	0.00519794	-1.84872	0.253206	0.00910573	-0.656013	0.13977	0.00603046	-1.17207	0.292909	0.00354422	-1.77455	0.208486	0.00254743	-0.93838		0.16	0.105758	0.0264935	0.0726178	0.0712328	0.115495	0.205117	0.154209	0.132598	0.154483	0.222868	0.126184	0.20437	0.166463	0.219451	0.113405	0.187307	0.179245	0.0764477	0.0990662	0.13263	0.0726004	0.110256	0.282006	0.205786	0.29804	0.0989656	0.0801641	0.0745506	0.220733	0.267234	0.415819	0.234257
0.17	0.184774	0.00556915	-1.8359	0.276717	0.0122235	-0.566512	0.139831	0.00673164	-1.19762	0.309131	0.00402026	-1.75448	0.218426	0.00259366	-0.89665		0.17	0.118534	0.0289205	0.0841025	0.0750637	0.128587	0.228631	0.170355	0.151113	0.183169	0.242428	0.147748	0.234617	0.18289	0.244062	0.132443	0.221205	0.198957	0.102028	0.112268	0.15167	0.0919354	0.138015	0.313381	0.235296	0.331836	0.127454	0.0943828	0.0935901	0.25139	0.279257	0.435217	0.259508
0.18	0.206381	0.00616272	-1.75341	0.298629	0.0199441	-0.467159	0.140019	0.00736615	-1.17888	0.323234	0.00427387	-1.68932	0.228071	0.00276401	-0.839182		0.18	0.132628	0.0311907	0.0897572	0.0782639	0.142242	0.25316	0.183043	0.172228	0.210421	0.256579	0.169023	0.268108	0.200442	0.267326	0.155118	0.25481	0.21981	0.123608	0.132402	0.17155	0.113144	0.164062	0.338806	0.265308	0.365183	0.15831	0.109068	0.113457	0.281718	0.288389	0.44791	0.28166
0.19	0.227507	0.00562041	-1.61002	0.318106	0.0230467	-0.377199	0.138814	0.00780932	-1.12706	0.33566	0.004313	-1.59063	0.237912	0.00241081	-0.77005		0.19	0.144987	0.0323427	0.0992339	0.0818561	0.153796	0.277853	0.194168	0.191746	0.23681	0.26725	0.190598	0.301702	0.217111	0.29149	0.17965	0.291373	0.238935	0.145558	0.157142	0.189407	0.136665	0.190723	0.362126	0.293008	0.392555	0.186754	0.121833	0.133671	0.310287	0.296281	0.457609	0.300465
0.2	0.247243	0.00590832	-1.41879	0.335211	0.0243807	-0.296907	0.137712	0.00814671	-1.04553	0.345769	0.00436094	-1.46075	0.246982	0.00208232	-0.68973		0.2	0.154664	0.0372711	0.108377	0.0835021	0.164879	0.301903	0.201561	0.208152	0.26192	0.276263	0.21122	0.331438	0.233446	0.310208	0.205527	0.321825	0.257931	0.166239	0.18282	0.208173	0.159117	0.218097	0.384044	0.316807	0.420201	0.206607	0.129595	0.148859	0.336083	0.30307	0.468033	0.315817
0.21	0.264896	0.00581759	-1.20721	0.349609	0.0251155	-0.226665	0.13699	0.00849611	-0.948103	0.354527	0.00445222	-1.30997	0.255867	0.00172566	-0.599917		0.21	0.161122	0.0415137	0.112407	0.0864809	0.175631	0.321371	0.208986	0.222746	0.285142	0.282809	0.229057	0.358272	0.249025	0.324463	0.232226	0.347031	0.278311	0.182293	0.210051	0.22501	0.181508	0.241952	0.404854	0.336035	0.444399	0.218184	0.140856	0.16172	0.360332	0.30815	0.473948	0.325733
0.22	0.280133	0.00546862	-0.981798	0.361081	0.024816	-0.177072	0.136615	0.00883614	-0.840642	0.361905	0.00483995	-1.14535	0.264298	0.00192925	-0.505771		0.22	0.166629	0.0437594	0.113256	0.085395	0.185073	0.341764	0.212485	0.236688	0.304903	0.282792	0.246207	0.380474	0.262314	0.336356	0.258912	0.367027	0.298463	0.191361	0.234675	0.246223	0.202503	0.254992	0.423095	0.354178	0.467556	0.224203	0.145046	0.169708	0.380166	0.312211	0.479709	0.33327
0.23	0.294719	0.0055225	-0.755221	0.369446	0.0240345	-0.143507	0.135696	0.0089408	-0.726354	0.368105	0.00555704	-0.972601	0.272796	0.00196172	-0.408895		0.23	0.169501	0.0446212	0.116582	0.087244	0.193771	0.358224	0.21657	0.247674	0.324903	0.286024	0.260183	0.39918	0.273463	0.346456	0.282492	0.386993	0.318236	0.203928	0.257296	0.268385	0.222883	0.269444	0.441441	0.371207	0.489734	0.224821	0.147172	0.17477	0.395855	0.315824	0.478235	0.33755
0.24	0.307559	0.00593133	-0.538492	0.376141	0.0233747	-0.123065	0.135341	0.0088719	-0.61068	0.373169	0.00659094	-0.798893	0.280706	0.00220904	-0.312912		0.24	0.170831	0.0475384	0.117008	0.0925119	0.202251	0.370296	0.21914	0.255689	0.345025	0.285313	0.274831	0.413019	0.283377	0.352241	0.304934	0.403167	0.333683	0.213765	0.277954	0.293006	0.237497	0.279126	0.460071	0.389426	0.512053	0.221177	0.144818	0.177803	0.407054	0.31889	0.480343	0.34103
0.25	0.318936	0.00586481	-0.340802	0.380724	0.0225407	-0.110897	0.135006	0.0089269	-0.497979	0.377681	0.00723955	-0.630303	0.288135	0.00231083	-0.219686		0.25	0.172856	0.0471796	0.117792	0.0947044	0.210978	0.378353	0.223722	0.262055	0.358708	0.286281	0.285892	0.427281	0.29182	0.35713	0.323982	0.416888	0.349669	0.224866	0.296999	0.312632	0.24976	0.285965	0.477873	0.407004	0.53343	0.216024	0.146534	0.1784	0.413911	0.320357	0.477632	0.345176
0.26	0.329367	0.0064108	-0.161517	0.384291	0.0216462	-0.101418	0.135131	0.00906837	-0.383817	0.381	0.00774756	-0.470258	0.295361	0.00257225	-0.133551		0.26	0.173789	0.0465316	0.126874	0.101712	0.217336	0.386924	0.226858	0.266473	0.372634	0.285664	0.29971	0.439053	0.298996	0.359179	0.343333	0.427028	0.362714	0.235276	0.311492	0.337014	0.259305	0.290464	0.491492	0.426946	0.550005	0.211789	0.145575	0.178068	0.417803	0.323037	0.475307	0.349499
0.27	0.339211	0.00685641	-0.00593848	0.387101	0.0209542	-0.0794644	0.134402	0.00912524	-0.273412	0.383974	0.00810266	-0.322439	0.30181	0.00245419	-0.0558564		0.27	0.172577	0.0468447	0.13162	0.109859	0.22377	0.393539	0.230964	0.271214	0.384782	0.287421	0.309906	0.448332	0.305434	0.36281	0.358994	0.440957	0.372509	0.245808	0.328551	0.359679	0.267004	0.300391	0.501991	0.446742	0.564297	0.20648	0.145413	0.178218	0.418267	0.325697	0.46971	0.350319
0.28	0.347667	0.00685654	0.123668	0.390172	0.0199704	-0.052381	0.133661	0.00966867	-0.170425	0.386604	0.00827087	-0.191593	0.307888	0.00239557	0.0130582		0.28	0.170869	0.0471283	0.134343	0.113578	0.227944	0.395974	0.23422	0.276811	0.393423	0.288861	0.324345	0.45512	0.311749	0.363406	0.373937	0.448326	0.382777	0.255646	0.343117	0.378041	0.274958	0.309229	0.512951	0.465727	0.57815	0.20125	0.144573	0.175884	0.41756	0.327384	0.470576	0.353539
0.29	0.35525	0.00709663	0.229989	0.392204	0.0181959	-0.0122122	0.133562	0.00981789	-0.0722668	0.389162	0.00852428	-0.0759157	0.313607	0.00204531	0.0690466		0.29	0.16964	0.0468238	0.141357	0.112028	0.231285	0.4	0.237986	0.282481	0.399094	0.295068	0.333958	0.459372	0.316638	0.364201	0.385582	0.455294	0.393718	0.264454	0.355878	0.39121	0.285277	0.31884	0.52169	0.482682	0.590961	0.191923	0.148755	0.17098	0.415121	0.328033	0.465369	0.354567
0.3	0.36133	0.00739898	0.312581	0.395152	0.0163219	0.037002	0.13264	0.0101353	0.0202181	0.391004	0.00869629	0.0247181	0.31925	0.00222908	0.114435		0.3	0.165193	0.0460157	0.142863	0.115844	0.233989	0.403522	0.241481	0.287687	0.404715	0.298998	0.341994	0.458972	0.320877	0.3663	0.394109	0.460215	0.400711	0.270448	0.365922	0.409195	0.297549	0.328233	0.524119	0.498093	0.599601	0.183909	0.14922	0.167316	0.414326	0.329542	0.462224	0.354049
0.31	0.367605	0.00714361	0.371419	0.397776	0.0144681	0.0929824	0.131843	0.0101854	0.105282	0.392363	0.00919488	0.110374	0.32439	0.002465	0.148205		0.31	0.160385	0.0420428	0.144514	0.117477	0.23822	0.407019	0.243557	0.293081	0.406859	0.304961	0.348119	0.459346	0.324084	0.369021	0.398573	0.467383	0.406604	0.275059	0.380276	0.418889	0.31559	0.343035	0.532754	0.512736	0.609328	0.17192	0.148545	0.164418	0.411755	0.330566	0.45655	0.354223
0.32	0.372962	0.00705571	0.408125	0.399058	0.0125821	0.137642	0.132583	0.0103886	0.180178	0.393662	0.0099954	0.183752	0.32922	0.00252815	0.171442		0.32	0.155866	0.0393189	0.147589	0.122841	0.242823	0.406509	0.244805	0.29567	0.405907	0.311302	0.355168	0.456326	0.326676	0.368869	0.403606	0.472486	0.411259	0.284082	0.391838	0.428263	0.337658	0.352152	0.53879	0.525396	0.618481	0.160041	0.145365	0.161496	0.408721	0.331013	0.448734	0.355188
0.33	0.377794	0.00698446	0.426632	0.400047	0.0107648	0.182321	0.133205	0.0105344	0.244461	0.39484	0.0106503	0.245986	0.334439	0.00265739	0.184087		0.33	0.152567	0.0378283	0.151177	0.130181	0.246922	0.407849	0.246859	0.295994	0.405937	0.314643	0.360924	0.451814	0.32809	0.370071	0.404492	0.475599	0.415258	0.293889	0.403197	0.440469	0.359053	0.36134	0.545043	0.537518	0.621911	0.150613	0.144059	0.161956	0.404119	0.331741	0.441174	0.353537
0.34	0.381819	0.00718298	0.430165	0.401798	0.00951549	0.219946	0.133275	0.0106369	0.300689	0.395547	0.0110648	0.297646	0.338676	0.00286945	0.193421		0.34	0.148832	0.0353552	0.154209	0.141066	0.249593	0.405728	0.248338	0.292557	0.402119	0.312508	0.366409	0.446921	0.330462	0.372331	0.405028	0.477153	0.413963	0.308162	0.414012	0.453111	0.380735	0.374089	0.548039	0.549588	0.624358	0.14554	0.143334	0.163124	0.398241	0.334849	0.434791	0.352272
0.35	0.386466	0.00739154	0.425007	0.401584	0.00892685	0.245529	0.134537	0.0107168	0.345711	0.396109	0.0113295	0.336664	0.342428	0.00290964	0.194543		0.35	0.147545	0.0333429	0.156362	0.149959	0.251729	0.402995	0.248926	0.287874	0.397776	0.312665	0.374327	0.444183	0.331974	0.372052	0.406366	0.475489	0.417329	0.324947	0.426113	0.466646	0.400739	0.388314	0.556994	0.56099	0.627006	0.141226	0.14166	0.164066	0.390748	0.335917	0.428814	0.350504
0.36	0.389812	0.00763424	0.414466	0.399541	0.00809971	0.254677	0.135277	0.0109528	0.378394	0.396344	0.0113977	0.366098	0.345588	0.00269986	0.190172		0.36	0.143967	0.0359315	0.152557	0.156535	0.252491	0.399312	0.250165	0.282678	0.393576	0.309224	0.3817	0.439013	0.332401	0.371866	0.405833	0.473726	0.419494	0.342124	0.440265	0.483815	0.41775	0.400212	0.557893	0.570498	0.626266	0.138073	0.13811	0.162101	0.382034	0.338335	0.419335	0.345201
0.37	0.391891	0.00793654	0.399816	0.397801	0.00728594	0.263549	0.134595	0.0112305	0.405051	0.395974	0.0112794	0.382418	0.348705	0.00288152	0.182351		0.37	0.141123	0.0377474	0.148192	0.159526	0.251614	0.395983	0.251266	0.279494	0.389324	0.305838	0.385657	0.432848	0.332406	0.371658	0.402324	0.463924	0.42128	0.357068	0.448439	0.496486	0.433787	0.416641	0.558209	0.577762	0.626074	0.136818	0.134873	0.158765	0.374917	0.341453	0.409489	0.337972
0.38	0.392446	0.00815257	0.380794	0.394596	0.00676067	0.259537	0.133825	0.0110247	0.423338	0.394813	0.0111257	0.391434	0.351011	0.00276043	0.168098		0.38	0.137056	0.036921	0.145138	0.165715	0.252458	0.392444	0.249359	0.276661	0.380733	0.301011	0.383382	0.428423	0.331077	0.370328	0.399315	0.451728	0.420207	0.37441	0.459752	0.504486	0.447448	0.431895	0.552282	0.57765	0.625518	0.134201	0.131365	0.154408	0.366937	0.34552	0.40099	0.332452
0.39	0.39221	0.00771436	0.353655	0.389642	0.00648754	0.24855	0.13338	0.0110668	0.419045	0.392896	0.0111268	0.391318	0.353433	0.00281275	0.144619		0.39	0.129316	0.0403194	0.13726	0.170715	0.254304	0.388348	0.247248	0.275061	0.374526	0.297376	0.382066	0.422672	0.329458	0.366418	0.397137	0.436184	0.421634	0.387527	0.466381	0.515236	0.458322	0.442412	0.545427	0.577637	0.623074	0.13421	0.126309	0.151909	0.359615	0.346429	0.391499	0.328171
0.4	0.390302	0.00743147	0.316814	0.383556	0.00605466	0.237089	0.13159	0.0110721	0.402757	0.390863	0.0113831	0.386666	0.355485	0.00266387	0.115304		0.4	0.119428	0.0420652	0.133985	0.177745	0.255162	0.384537	0.24506	0.274022	0.369113	0.289572	0.381307	0.414772	0.326622	0.365517	0.390281	0.422577	0.419902	0.400385	0.469035	0.517001	0.469142	0.450842	0.533691	0.574549	0.614722	0.133769	0.121753	0.149607	0.351314	0.349273	0.378158	0.321171
0.41	0.38805	0.00723747	0.27349	0.377179	0.00605912	0.230149	0.130417	0.0109343	0.374772	0.388055	0.0116728	0.375308	0.357417	0.00256969	0.0847555		0.41	0.113902	0.0448062	0.132011	0.185642	0.25546	0.377885	0.243406	0.274486	0.361002	0.285351	0.374864	0.405911	0.323963	0.363615	0.386189	0.406008	0.415564	0.418396	0.468646	0.513103	0.479639	0.457145	0.522819	0.570056	0.610386	0.136895	0.119924	0.149914	0.345853	0.349813	0.363734	0.316747
0.42	0.384771	0.00698508	0.230151	0.370274	0.00616721	0.217612	0.12935	0.0105279	0.335817	0.385358	0.0119495	0.361754	0.35884	0.0024838	0.0543249		0.42	0.109238	0.0463047	0.132845	0.19556	0.255624	0.368723	0.240822	0.270577	0.352932	0.27753	0.368691	0.396901	0.320851	0.359562	0.381019	0.391157	0.410399	0.434757	0.471043	0.509848	0.48642	0.459135	0.513043	0.564296	0.598668	0.141056	0.119567	0.152598	0.339636	0.349828	0.34986	0.313038
0.43	0.381283	0.00695227	0.187881	0.36339	0.0064238	0.209194	0.128991	0.0105056	0.290712	0.382333	0.0120179	0.340708	0.359445	0.00264659	0.0271931		0.43	0.102659	0.0500256	0.127473	0.200854	0.252711	0.360087	0.24013	0.265191	0.347374	0.271488	0.363578	0.387299	0.318898	0.357279	0.37563	0.379039	0.406954	0.443097	0.467228	0.506824	0.489889	0.461662	0.506479	0.562551	0.587788	0.14541	0.119276	0.156439	0.334494	0.349009	0.335063	0.308628
0.44	0.378023	0.00720438	0.150391	0.357242	0.00644068	0.203668	0.127877	0.0105307	0.248839	0.378963	0.0119163	0.313615	0.359535	0.00278452	0.00589796		0.44	0.0999489	0.049664	0.124412	0.209757	0.250539	0.35119	0.238313	0.262962	0.339756	0.266323	0.356714	0.377833	0.314991	0.354928	0.36723	0.367839	0.403153	0.454555	0.467112	0.500933	0.495456	0.465509	0.502634	0.556533	0.576342	0.148499	0.119391	0.158387	0.329738	0.349532	0.319631	0.304461
0.45	0.374529	0.00770745	0.120856	0.351829	0.00658124	0.195057	0.127884	0.0103919	0.205971	0.374656	0.0119551	0.279213	0.359359	0.00301846	-0.00750977		0.45	0.0985539	0.0501668	0.120887	0.213512	0.247764	0.341182	0.236148	0.258237	0.332475	0.260768	0.347461	0.368124	0.311449	0.351422	0.361013	0.356156	0.397492	0.464481	0.469359	0.493783	0.498432	0.471104	0.498004	0.549961	0.57038	0.149301	0.118925	0.159717	0.329266	0.348385	0.306921	0.303047
0.46	0.37031	0.00817128	0.0974634	0.346168	0.00591473	0.182366	0.12722	0.0100242	0.163093	0.37078	0.0117134	0.242661	0.359157	0.0034298	-0.0165464		0.46	0.0937174	0.0480698	0.114444	0.217365	0.244428	0.332769	0.231231	0.254236	0.326486	0.253982	0.338791	0.358523	0.308436	0.348346	0.354906	0.342669	0.392232	0.466958	0.467377	0.488331	0.500253	0.477834	0.493822	0.543772	0.562336	0.148769	0.116025	0.160395	0.328932	0.346014	0.300026	0.299705
0.47	0.366231	0.00850648	0.0760524	0.340324	0.00563103	0.173045	0.1266	0.00975578	0.128744	0.36626	0.0115659	0.203505	0.358749	0.00360005	-0.0176969		0.47	0.0882299	0.0471873	0.108544	0.218055	0.241907	0.326008	0.228122	0.251382	0.318341	0.247941	0.332377	0.350676	0.305704	0.347882	0.348897	0.325766	0.386315	0.468762	0.466787	0.48271	0.504362	0.482182	0.487781	0.536876	0.555076	0.145392	0.112378	0.160628	0.328104	0.34176	0.290609	0.301277
0.48	0.362159	0.00839891	0.0568834	0.335267	0.00497089	0.162285	0.125775	0.00939586	0.100405	0.361521	0.0118327	0.165996	0.35845	0.00367185	-0.00975063		0.48	0.0866035	0.0461141	0.101302	0.219941	0.240141	0.316695	0.224058	0.249554	0.310421	0.242598	0.322542	0.340388	0.302168	0.345887	0.341184	0.314408	0.377812	0.474454	0.465126	0.474635	0.510601	0.48835	0.477982	0.530435	0.55075	0.141942	0.110344	0.158961	0.327498	0.336841	0.279806	0.301533
0.49	0.356898	0.00832585	0.0416659	0.329777	0.00450793	0.151172	0.125749	0.00899384	0.0799098	0.357209	0.0122745	0.136717	0.357961	0.00383119	0.00203093		0.49	0.0810901	0.0468573	0.0973492	0.219311	0.237585	0.306291	0.220288	0.244332	0.300912	0.238214	0.312571	0.329859	0.299719	0.342266	0.334848	0.300142	0.367689	0.474721	0.458735	0.464127	0.514914	0.493173	0.467281	0.527143	0.543631	0.137469	0.106507	0.159284	0.327616	0.330309	0.272801	0.29937
0.5	0.351937	0.00783767	0.026122	0.324157	0.00426688	0.140533	0.125815	0.00867081	0.0655343	0.352839	0.0124117	0.117897	0.357607	0.00368818	0.0164969		0.5	0.0762103	0.0472123	0.0920896	0.224735	0.234807	0.296646	0.216386	0.241534	0.289161	0.233832	0.302722	0.319192	0.297144	0.339862	0.328674	0.282554	0.359416	0.468414	0.454556	0.458539	0.520305	0.494797	0.459377	0.523879	0.536818	0.132782	0.100534	0.161005	0.324251	0.322457	0.265397	0.298283
0.51	0.346764	0.00730009	0.0139985	0.319196	0.00277096	0.136918	0.125744	0.00882972	0.0575896	0.34842	0.012431	0.107106	0.356718	0.00347741	0.0336297		0.51	0.0726248	0.0488306	0.0935013	0.225706	0.231948	0.285953	0.213484	0.234611	0.276686	0.23169	0.29361	0.311816	0.294203	0.335449	0.319131	0.268734	0.350995	0.46155	0.455207	0.454455	0.523065	0.491629	0.450113	0.521122	0.527197	0.129561	0.0989741	0.159957	0.317939	0.316969	0.255674	0.296776
0.52	0.341543	0.00693325	0.00829399	0.314218	0.0024373	0.13524	0.126149	0.00868064	0.0452738	0.344015	0.012763	0.102606	0.355748	0.00351977	0.0476758		0.52	0.0702371	0.0507951	0.0900019	0.224518	0.228114	0.275729	0.211088	0.229474	0.266889	0.232075	0.281378	0.304514	0.291182	0.329429	0.311144	0.260006	0.343217	0.455411	0.451858	0.443641	0.52356	0.493448	0.439801	0.518854	0.519858	0.125354	0.0985795	0.158436	0.312153	0.313512	0.248981	0.290751
0.53	0.33647	0.00695929	0.00752939	0.308531	0.00244612	0.135675	0.126872	0.00889898	0.0355716	0.339964	0.0127058	0.104643	0.35456	0.00347258	0.0552982		0.53	0.0664205	0.0522498	0.0892657	0.223982	0.224446	0.268228	0.207791	0.222701	0.257523	0.231314	0.271945	0.295854	0.289075	0.322745	0.304832	0.246745	0.335976	0.448418	0.45088	0.435692	0.524171	0.489963	0.437872	0.516771	0.507613	0.122839	0.0966659	0.157387	0.305718	0.311676	0.242266	0.284767
0.54	0.332063	0.00708093	0.00735548	0.30299	0.00214914	0.134435	0.126987	0.00880611	0.0229739	0.335299	0.0123613	0.104964	0.35352	0.00357794	0.0616493		0.54	0.0642115	0.0545312	0.0855975	0.221145	0.220356	0.262091	0.203861	0.217754	0.248473	0.231012	0.263164	0.289558	0.28649	0.316666	0.297441	0.235878	0.330234	0.442704	0.45358	0.429357	0.523369	0.486926	0.435492	0.512911	0.500316	0.120016	0.0992784	0.153699	0.298286	0.309682	0.234004	0.281999
0.55	0.32786	0.00716383	0.00908322	0.296855	0.0014404	0.133287	0.12678	0.00843623	0.00888429	0.33095	0.0123159	0.10206	0.351905	0.00361538	0.0632646		0.55	0.0634031	0.0569797	0.0822007	0.21493	0.217555	0.25634	0.19991	0.213288	0.241379	0.230978	0.255882	0.282713	0.284463	0.312466	0.289536	0.229502	0.32397	0.441682	0.454225	0.419224	0.521913	0.483709	0.430618	0.511037	0.492349	0.118574	0.103304	0.147595	0.292073	0.307901	0.224461	0.276373
0.56	0.324116	0.00748825	0.0108516	0.290967	0.00232857	0.122749	0.126899	0.00796063	-0.00386935	0.326826	0.012345	0.0969255	0.350167	0.00385065	0.0595662		0.56	0.0620493	0.0582635	0.0775057	0.21534	0.214529	0.252252	0.195987	0.211008	0.233469	0.22957	0.245222	0.276426	0.282695	0.309144	0.285119	0.223627	0.318423	0.444042	0.452867	0.404815	0.519249	0.484179	0.425516	0.508326	0.487844	0.112288	0.109214	0.142906	0.287133	0.304591	0.217269	0.272133
0.57	0.320309	0.00807624	0.0119228	0.285321	0.00186168	0.106854	0.127004	0.00749109	-0.00754183	0.322557	0.0120951	0.0896596	0.348555	0.00369585	0.0522189		0.57	0.0596754	0.0604858	0.0776056	0.214768	0.211367	0.246967	0.190236	0.205287	0.228362	0.226905	0.240578	0.266115	0.281505	0.305746	0.278313	0.217724	0.311515	0.441071	0.451442	0.396734	0.516858	0.481123	0.42608	0.50531	0.482402	0.109635	0.111121	0.138723	0.28061	0.299799	0.211861	0.271049
0.58	0.316576	0.00852048	0.0159063	0.279653	0.00145077	0.0926551	0.126644	0.0068129	-0.00719553	0.318105	0.0120543	0.0798553	0.346486	0.0037822	0.0450123		0.58	0.0573538	0.064895	0.0785718	0.217393	0.208997	0.241913	0.185012	0.201956	0.222963	0.22352	0.235122	0.258309	0.279011	0.302753	0.272355	0.212426	0.306121	0.435076	0.448613	0.389532	0.511074	0.47701	0.422519	0.501331	0.482458	0.104339	0.109723	0.134941	0.274383	0.293397	0.208617	0.268948
0.59	0.313379	0.0089431	0.0260839	0.273213	0.000973723	0.0800169	0.127058	0.00666348	-0.000249623	0.314048	0.0122325	0.0694934	0.344672	0.00340665	0.0349103		0.59	0.0571751	0.0663656	0.0827872	0.216769	0.205978	0.235948	0.181998	0.198942	0.219367	0.219701	0.231025	0.248161	0.277321	0.302957	0.268591	0.208546	0.298151	0.43102	0.447869	0.383264	0.503409	0.472369	0.419813	0.502216	0.481176	0.100036	0.104584	0.132655	0.268622	0.2868	0.201788	0.264109
0.6	0.309391	0.00953524	0.0397911	0.268042	0.000929558	0.0725875	0.128199	0.007007	0.0140197	0.310426	0.0122586	0.0620381	0.342857	0.00330387	0.0279952		0.6	0.0555673	0.0693097	0.087366	0.215548	0.202023	0.228609	0.179784	0.194423	0.213403	0.2134	0.223271	0.24093	0.276183	0.298267	0.263766	0.204555	0.290034	0.425771	0.442652	0.375886	0.494428	0.467112	0.421566	0.501055	0.481198	0.0952868	0.104869	0.131173	0.261281	0.281825	0.199104	0.260245
0.61	0.304772	0.00979031	0.0551054	0.262619	0.000858598	0.0724249	0.128813	0.00685304	0.0296373	0.30652	0.0124407	0.0554526	0.341181	0.00305441	0.0255002		0.61	0.0546836	0.072693	0.0843011	0.209814	0.197642	0.222466	0.177131	0.190217	0.20769	0.208984	0.216931	0.231821	0.274467	0.293824	0.257099	0.198283	0.284325	0.417258	0.435206	0.371423	0.485287	0.462603	0.421949	0.498885	0.479516	0.0933598	0.097223	0.131683	0.253873	0.276564	0.196244	0.259397
0.62	0.300992	0.00958559	0.0685293	0.256674	0.000504261	0.0699219	0.129293	0.0068787	0.0455138	0.303231	0.0126086	0.0530804	0.338843	0.0028657	0.0273153		0.62	0.0537326	0.0723973	0.0826505	0.209053	0.194156	0.218475	0.175774	0.18657	0.199821	0.204096	0.208128	0.224622	0.272824	0.290902	0.250249	0.192742	0.27992	0.408893	0.431694	0.366526	0.475907	0.461521	0.419259	0.501712	0.478736	0.0903982	0.0913416	0.128926	0.246983	0.270815	0.193214	0.254038
0.63	0.29668	0.00940034	0.075235	0.251011	-0.000171516	0.0718096	0.129583	0.00678062	0.0554216	0.300051	0.0130071	0.0518145	0.33671	0.00262351	0.0313067		0.63	0.0537734	0.0721849	0.0847069	0.208702	0.18904	0.211966	0.174153	0.183046	0.190829	0.202249	0.201106	0.219255	0.271796	0.287734	0.244006	0.187726	0.273905	0.401742	0.425257	0.359204	0.466197	0.456732	0.417792	0.502552	0.472738	0.0854707	0.0886661	0.125982	0.239993	0.265963	0.18664	0.250716
0.64	0.291993	0.00895528	0.0761848	0.246335	-0.000630316	0.0779408	0.129763	0.00642381	0.0631906	0.296665	0.013036	0.0545368	0.333868	0.00261332	0.0360098		0.64	0.0530204	0.072395	0.0833018	0.211293	0.184744	0.205956	0.17333	0.178726	0.184536	0.197431	0.193153	0.215296	0.270419	0.283061	0.236718	0.184459	0.269325	0.391354	0.414411	0.351203	0.459313	0.451785	0.415132	0.498747	0.469345	0.0789006	0.0849954	0.123056	0.233577	0.262992	0.183786	0.248583
0.65	0.287458	0.00849159	0.0729594	0.241307	-0.00122956	0.0809731	0.129737	0.00588282	0.0657143	0.293243	0.0129895	0.054421	0.331496	0.00248795	0.0354805		0.65	0.0513885	0.0708743	0.0822848	0.209227	0.180589	0.202106	0.171735	0.174253	0.180747	0.197054	0.186923	0.21163	0.268551	0.278561	0.231931	0.177163	0.265104	0.382703	0.408729	0.344057	0.453157	0.446461	0.409284	0.497095	0.460102	0.071819	0.0791791	0.119728	0.226574	0.259434	0.17802	0.247356
0.66	0.283577	0.00820061	0.0645527	0.237273	-0.00146288	0.0767103	0.130375	0.00585612	0.0619486	0.289794	0.0129839	0.054599	0.328686	0.0023631	0.0311421		0.66	0.0505306	0.0694833	0.0898599	0.210495	0.177116	0.194911	0.171728	0.169732	0.1796	0.191465	0.183658	0.205451	0.266397	0.273533	0.226227	0.175699	0.257556	0.37552	0.404321	0.339105	0.445434	0.439922	0.405573	0.495809	0.45406	0.0664442	0.0763406	0.115779	0.221351	0.256141	0.175532	0.242205
0.67	0.279504	0.00806021	0.0555922	0.233822	-0.00160291	0.0735585	0.13161	0.00566887	0.0552414	0.285996	0.0127738	0.0512557	0.326087	0.0026442	0.0229914		0.67	0.0509536	0.0676111	0.0950991	0.210411	0.172376	0.187454	0.170845	0.167434	0.174789	0.188551	0.178116	0.201083	0.263794	0.268985	0.221777	0.173376	0.253181	0.372952	0.400866	0.333531	0.43596	0.42689	0.406009	0.490606	0.447997	0.0607404	0.0713599	0.114886	0.216473	0.253667	0.170283	0.23978
0.68	0.276289	0.00834516	0.0514518	0.23066	-0.00153851	0.0679048	0.132809	0.00571412	0.0518214	0.282577	0.0123479	0.0475017	0.323684	0.00241748	0.0110573		0.68	0.0504283	0.0674859	0.0989019	0.210751	0.168291	0.181051	0.17083	0.162446	0.172555	0.18204	0.173852	0.195836	0.260998	0.263689	0.216728	0.174112	0.247825	0.368881	0.398742	0.328808	0.426261	0.423283	0.405478	0.487321	0.44772	0.0560746	0.0647825	0.111474	0.211883	0.249639	0.168448	0.239967
0.69	0.273725	0.00875114	0.0483617	0.227487	-0.00139865	0.052385	0.133784	0.00600205	0.0473189	0.27908	0.0122659	0.0433788	0.321462	0.00211957	-0.00188031		0.69	0.0540149	0.0672932	0.102544	0.210785	0.164956	0.176719	0.169936	0.15937	0.169382	0.181522	0.167948	0.190761	0.258269	0.258508	0.212305	0.171775	0.245199	0.365696	0.39649	0.324202	0.415829	0.422151	0.407677	0.485271	0.44583	0.0514595	0.0641556	0.107056	0.20622	0.246194	0.166204	0.234097
0.7	0.271544	0.00922741	0.0461084	0.224331	-0.00161087	0.0451527	0.134516	0.00579989	0.0457782	0.276149	0.0119932	0.0420172	0.319074	0.00206474	-0.0085018		0.7	0.0543456	0.0696753	0.107547	0.214917	0.161692	0.172119	0.170053	0.156952	0.162899	0.179315	0.163418	0.184823	0.256573	0.25337	0.20861	0.175002	0.241028	0.359713	0.392922	0.32269	0.402852	0.419264	0.413444	0.481831	0.448953	0.0481491	0.0608545	0.102527	0.202772	0.243135	0.162849	0.231866
0.71	0.269551	0.00940613	0.0464467	0.220714	-0.00183437	0.0501931	0.13497	0.00571507	0.0480212	0.273264	0.0117392	0.0411654	0.31758	0.00236885	-0.0128358		0.71	0.0542501	0.0709346	0.109996	0.216411	0.160007	0.17111	0.168712	0.154522	0.159677	0.180487	0.160291	0.180194	0.255366	0.250154	0.205543	0.173339	0.237271	0.353196	0.390651	0.317248	0.394285	0.415484	0.417234	0.478048	0.452973	0.0411631	0.0577151	0.0970607	0.197741	0.241123	0.157441	0.229953
0.72	0.267034	0.00975099	0.0469927	0.217961	-0.00223757	0.0586995	0.135143	0.00577765	0.0471746	0.270659	0.0117507	0.0416932	0.316118	0.00230149	-0.0112406		0.72	0.0530082	0.0735375	0.106873	0.214654	0.157467	0.168979	0.167801	0.15187	0.158429	0.178023	0.157691	0.178527	0.254201	0.245016	0.204111	0.173451	0.230465	0.345743	0.385139	0.308096	0.386985	0.415266	0.419842	0.475505	0.455879	0.034277	0.0576217	0.0914551	0.195837	0.240238	0.157167	0.227957
0.73	0.264123	0.0095934	0.0419599	0.215091	-0.00260808	0.0671332	0.135389	0.00551411	0.0441231	0.268276	0.0119427	0.0436632	0.314901	0.00238416	-0.00566247		0.73	0.0531096	0.0727356	0.100114	0.21205	0.155739	0.165394	0.167239	0.152411	0.154405	0.1791	0.157569	0.176495	0.253102	0.2422	0.202915	0.169666	0.225584	0.339536	0.379291	0.302434	0.377622	0.411298	0.419782	0.472638	0.45533	0.0294359	0.0559913	0.0893286	0.190952	0.240243	0.155466	0.222421
0.74	0.260711	0.0091842	0.0372006	0.211939	-0.00299857	0.0845717	0.135981	0.0051769	0.0434727	0.266314	0.011833	0.0430987	0.313686	0.0026122	0.00425178		0.74	0.0495266	0.0740347	0.0954982	0.210971	0.152641	0.160277	0.165431	0.151695	0.151773	0.17675	0.155268	0.173975	0.251992	0.237545	0.199006	0.164745	0.218295	0.334	0.373147	0.295373	0.372538	0.406913	0.41732	0.46944	0.456056	0.0277378	0.0487053	0.0900675	0.186731	0.238882	0.152196	0.223023
0.75	0.257166	0.00893048	0.0339765	0.208753	-0.00284008	0.0992082	0.13659	0.00529442	0.0423732	0.263917	0.0120537	0.0420773	0.312476	0.0025335	0.0114992		0.75	0.0514144	0.0745069	0.0904799	0.208347	0.150001	0.15454	0.163723	0.149063	0.151643	0.172674	0.155382	0.171596	0.249521	0.23376	0.195857	0.160774	0.2109	0.328003	0.366323	0.28817	0.365998	0.403906	0.413601	0.465579	0.454819	0.0249875	0.0414035	0.091242	0.182767	0.237058	0.153637	0.2201
0.76	0.253313	0.00886334	0.0336845	0.206246	-0.00320881	0.108689	0.137527	0.00502682	0.0442729	0.261978	0.0121343	0.0394879	0.310424	0.0019972	0.0185448		0.76	0.0530782	0.0743641	0.083293	0.207999	0.146704	0.149467	0.162777	0.146456	0.146746	0.170116	0.153024	0.170999	0.247286	0.227724	0.19192	0.157839	0.204617	0.322694	0.356147	0.28126	0.360098	0.399587	0.413675	0.463811	0.447373	0.0231714	0.040974	0.0927688	0.178777	0.236581	0.153077	0.217146
0.77	0.250615	0.00879537	0.0353617	0.203023	-0.00330308	0.112951	0.138562	0.00501341	0.0511631	0.259898	0.0121961	0.0372194	0.308833	0.00164174	0.0227124		0.77	0.0558275	0.0751993	0.0841257	0.214282	0.144336	0.146414	0.162237	0.146585	0.145217	0.167884	0.150894	0.165357	0.244875	0.222913	0.187846	0.157235	0.199237	0.31425	0.347558	0.280662	0.351208	0.394074	0.412698	0.463007	0.444934	0.0213543	0.0394164	0.0933545	0.172851	0.233896	0.1525	0.214527
0.78	0.247918	0.0087452	0.0402332	0.198948	-0.00326656	0.109763	0.140046	0.0052577	0.0630305	0.258369	0.0119451	0.0369128	0.30679	0.00139722	0.0263869		0.78	0.0560789	0.0767717	0.0831653	0.218019	0.142013	0.146225	0.162404	0.143297	0.141774	0.165197	0.147049	0.160696	0.243127	0.216339	0.182305	0.159238	0.193544	0.307569	0.340644	0.276623	0.347736	0.390753	0.413833	0.45991	0.441246	0.0193403	0.0402885	0.0928321	0.170483	0.231818	0.150178	0.211789
0.79	0.245628	0.00899622	0.0482653	0.196238	-0.00355272	0.111849	0.140417	0.00512897	0.0723214	0.257103	0.0121621	0.0381958	0.30513	0.00105735	0.0238274		0.79	0.0568023	0.0753035	0.080185	0.221592	0.140877	0.14558	0.161752	0.139626	0.140578	0.164146	0.146955	0.155753	0.24113	0.211153	0.177723	0.161106	0.188832	0.300035	0.335739	0.274658	0.340838	0.387818	0.41795	0.45642	0.43844	0.0148064	0.0409734	0.0885187	0.168321	0.230956	0.150523	0.211806
0.8	0.243737	0.00913761	0.0547612	0.193123	-0.00367984	0.125551	0.140752	0.00504803	0.0788693	0.255788	0.0120754	0.0394433	0.302682	0.000962908	0.0187398		0.8	0.0575111	0.0727908	0.0776042	0.22635	0.139391	0.144677	0.161322	0.137363	0.139625	0.165569	0.140783	0.153999	0.239306	0.206217	0.173497	0.163472	0.187806	0.296398	0.33212	0.272489	0.332558	0.38646	0.419993	0.453915	0.434702	0.0102794	0.045075	0.0854887	0.166021	0.230604	0.150324	0.209273
0.81	0.241902	0.00946783	0.0585959	0.190033	-0.00375734	0.135256	0.141258	0.00523208	0.0779357	0.255088	0.0122762	0.0433254	0.300853	0.00105495	0.0150469		0.81	0.0587655	0.0714864	0.0773827	0.232946	0.136728	0.142102	0.158969	0.136198	0.13844	0.164709	0.137114	0.149053	0.237468	0.201938	0.169561	0.167959	0.183325	0.29204	0.330275	0.271239	0.322086	0.386853	0.418216	0.449484	0.437224	0.0060246	0.0410731	0.0836908	0.164092	0.229632	0.149953	0.207183
0.82	0.239799	0.00929588	0.0611408	0.186886	-0.00369459	0.148409	0.141681	0.00546279	0.0691885	0.254077	0.0121611	0.0473048	0.299215	0.00135882	0.0111763		0.82	0.0578901	0.0698788	0.0740538	0.234914	0.135624	0.138433	0.15684	0.132324	0.135536	0.165875	0.135898	0.148074	0.235364	0.19695	0.167143	0.172852	0.17931	0.288513	0.328546	0.269523	0.314989	0.387714	0.416885	0.442354	0.435686	0.00138008	0.0344482	0.0829999	0.161537	0.229286	0.149161	0.206832
0.83	0.237941	0.00953079	0.063629	0.185587	-0.00381455	0.175145	0.141888	0.00515976	0.0568146	0.253213	0.0120647	0.0478787	0.297896	0.00146116	0.00881725		0.83	0.0587773	0.0689804	0.0726578	0.234281	0.134128	0.133813	0.153478	0.13209	0.136178	0.166401	0.134577	0.148148	0.233204	0.192697	0.163148	0.174159	0.175549	0.28399	0.323391	0.268195	0.307208	0.387902	0.417131	0.437444	0.43864	-0.00405278	0.0314198	0.0839799	0.158058	0.22876	0.152496	0.208426
0.84	0.236292	0.00984397	0.0648002	0.182605	-0.00379095	0.180464	0.142779	0.00539601	0.0435404	0.252239	0.0117823	0.0515939	0.296464	0.00178612	0.0117518		0.84	0.0608291	0.0703849	0.0731683	0.237794	0.132189	0.131548	0.151394	0.131658	0.132643	0.165443	0.129775	0.146743	0.231359	0.187613	0.162898	0.175482	0.171226	0.280182	0.319659	0.267901	0.300669	0.386908	0.413787	0.433829	0.441921	-0.00709412	0.0253399	0.0877403	0.154755	0.225562	0.152461	0.206236
0.85	0.234953	0.010052	0.0707534	0.17995	-0.00376236	0.156149	0.14473	0.00533163	0.0426153	0.251826	0.0119062	0.0546247	0.295971	0.0018732	0.0189612		0.85	0.0627307	0.0732396	0.0723388	0.239559	0.130812	0.130178	0.148418	0.131183	0.127342	0.164944	0.1306	0.145283	0.229736	0.183693	0.160668	0.177092	0.162393	0.274998	0.313487	0.266639	0.298695	0.385547	0.415982	0.430769	0.446556	-0.00974358	0.0202769	0.0898503	0.150618	0.222778	0.150558	0.206177
0.86	0.233734	0.00977397	0.0783882	0.177117	-0.00373769	0.14208	0.146421	0.00513242	0.0432165	0.25074	0.0115823	0.0566246	0.294493	0.00195374	0.0259687		0.86	0.0642537	0.0756745	0.0697412	0.239549	0.12944	0.129143	0.147525	0.130113	0.123489	0.165735	0.127766	0.144494	0.228515	0.178273	0.157689	0.181208	0.157351	0.268845	0.311005	0.265942	0.296588	0.383879	0.422789	0.427257	0.445417	-0.0116716	0.0175224	0.0901511	0.146302	0.219914	0.150174	0.206543
0.87	0.232085	0.0103366	0.0890086	0.174572	-0.00375518	0.130142	0.147906	0.00483317	0.0547174	0.250116	0.0113051	0.0603062	0.292955	0.00169551	0.0367491		0.87	0.0666967	0.0781834	0.0650276	0.241515	0.127923	0.126756	0.145676	0.129645	0.118244	0.163374	0.123854	0.141765	0.227607	0.172892	0.153748	0.178473	0.151741	0.263375	0.305792	0.266481	0.294593	0.383915	0.426569	0.426265	0.446301	-0.0121366	0.0152426	0.0898878	0.144233	0.217061	0.147974	0.204466
0.88	0.230686	0.0102542	0.100336	0.171754	-0.00377198	0.116372	0.149497	0.00483418	0.0699701	0.248775	0.0112539	0.0656312	0.291364	0.00191995	0.0448668		0.88	0.0707896	0.0794284	0.0607065	0.244383	0.126289	0.126911	0.144936	0.125653	0.114685	0.160348	0.119354	0.140143	0.226046	0.168763	0.155311	0.178446	0.149124	0.260585	0.299182	0.262385	0.29401	0.383483	0.428385	0.428178	0.442928	-0.0153076	0.0113797	0.0868247	0.140907	0.213837	0.143763	0.207082
0.89	0.228578	0.0103031	0.109037	0.168751	-0.00367541	0.117566	0.151271	0.00461793	0.0891246	0.247826	0.0109479	0.0693706	0.289248	0.001448	0.0502389		0.89	0.0703786	0.0781614	0.061517	0.242078	0.124289	0.126608	0.144133	0.122685	0.110819	0.16104	0.118161	0.139356	0.224414	0.16669	0.151239	0.179208	0.145131	0.25388	0.290408	0.26056	0.290114	0.386101	0.431932	0.42505	0.435875	-0.0200772	0.0110506	0.0836384	0.138561	0.211891	0.142597	0.204757
0.9	0.226169	0.0100808	0.112498	0.166534	-0.00411069	0.138109	0.151867	0.00450512	0.083416	0.246328	0.0106205	0.0788899	0.287253	0.00143828	0.0525937		0.9	0.0702303	0.0764454	0.059437	0.241539	0.121596	0.124553	0.144432	0.121501	0.10901	0.160951	0.11296	0.137114	0.222777	0.16315	0.148632	0.178685	0.143069	0.251402	0.282356	0.261247	0.287326	0.386548	0.4298	0.422949	0.425574	-0.0239971	0.00976999	0.0815698	0.136847	0.209202	0.140203	0.202936
0.91	0.224024	0.0100623	0.111121	0.16456	-0.00413459	0.154641	0.152657	0.00421821	0.0802031	0.244563	0.0106158	0.0907119	0.28615	0.00113799	0.0504102		0.91	0.0682629	0.0751441	0.0615682	0.241371	0.120291	0.119855	0.142981	0.119368	0.108897	0.161467	0.111558	0.13617	0.220589	0.162581	0.147735	0.175288	0.138842	0.250101	0.272653	0.260397	0.28574	0.385889	0.426081	0.422609	0.418249	-0.0267366	0.00735988	0.0813577	0.136157	0.20646	0.138754	0.201885
0.92	0.221733	0.00961906	0.103998	0.162678	-0.00442527	0.162628	0.153559	0.00422677	0.0739818	0.24327	0.0106752	0.0987346	0.284936	0.00110359	0.0406794		0.92	0.0687728	0.0731239	0.0668464	0.238228	0.118058	0.118166	0.1403	0.115546	0.108635	0.162672	0.109601	0.136924	0.218316	0.161566	0.146712	0.174715	0.135258	0.25298	0.261704	0.257276	0.283618	0.384318	0.42192	0.419933	0.408991	-0.0315842	0.00662199	0.0788678	0.133358	0.203385	0.139226	0.202957
0.93	0.219673	0.00968354	0.0907912	0.160169	-0.00451141	0.155247	0.154669	0.00442306	0.0699548	0.241883	0.0106865	0.104884	0.283587	0.000921461	0.0294808		0.93	0.0688667	0.0702301	0.0765955	0.237658	0.115908	0.116813	0.138702	0.113434	0.107212	0.163319	0.108073	0.132591	0.215679	0.15934	0.143804	0.172539	0.131466	0.253747	0.254831	0.259423	0.279994	0.382251	0.420755	0.414418	0.401267	-0.0303365	0.00518243	0.0767111	0.133377	0.198915	0.13643	0.197374
0.94	0.218309	0.00958413	0.0772846	0.159094	-0.00435107	0.135887	0.155746	0.00458665	0.0664395	0.240538	0.0110658	0.106444	0.282868	0.00117617	0.0162199		0.94	0.0714749	0.0670484	0.078708	0.238267	0.114037	0.114005	0.136562	0.112322	0.104118	0.162656	0.106464	0.132705	0.213273	0.157019	0.142407	0.173776	0.130656	0.257165	0.253598	0.254567	0.280485	0.377519	0.420844	0.4121	0.39589	-0.0295676	0.00646196	0.072735	0.132942	0.194813	0.134973	0.197222
0.95	0.217216	0.00963363	0.0641711	0.157971	-0.00434974	0.105574	0.157134	0.0049832	0.0714755	0.239391	0.0110463	0.100082	0.281781	0.00081818	0.00332649		0.95	0.0739011	0.0625071	0.0826593	0.238723	0.112739	0.113982	0.133477	0.109166	0.10417	0.159693	0.10403	0.131346	0.211444	0.154955	0.139067	0.174689	0.129499	0.257476	0.251232	0.247102	0.283072	0.376529	0.422335	0.40971	0.395933	-0.0278821	0.00819443	0.0678338	0.131133	0.190552	0.133987	0.198096
0.96	0.215843	0.00977367	0.0546395	0.156098	-0.00446955	0.073318	0.158156	0.0053034	0.0719203	0.238676	0.010809	0.0886661	0.280962	0.000973503	-0.00569355		0.96	0.0785551	0.0586013	0.0806315	0.237039	0.111764	0.116235	0.132373	0.108268	0.10246	0.15461	0.103428	0.129146	0.209779	0.150912	0.138576	0.178306	0.127236	0.253748	0.248953	0.237222	0.281942	0.375371	0.427206	0.407731	0.39454	-0.0272294	0.0108345	0.0619885	0.130134	0.184329	0.131459	0.198309
0.97	0.214904	0.0102781	0.0457514	0.155018	-0.00436473	0.0481681	0.158954	0.00533671	0.0690296	0.23781	0.0108458	0.0778417	0.279852	0.000817197	-0.00840388		0.97	0.0783094	0.0547328	0.0791978	0.232248	0.10945	0.117048	0.132646	0.107793	0.0997516	0.150522	0.100738	0.126039	0.207858	0.148194	0.137589	0.182175	0.124912	0.248179	0.253549	0.229277	0.283546	0.373754	0.435307	0.404395	0.397977	-0.0251086	0.0168962	0.0600268	0.129811	0.181067	0.128962	0.19812
0.98	0.213179	0.0101908	0.0374955	0.154362	-0.00446344	0.0414609	0.159566	0.0054937	0.0608017	0.237012	0.010755	0.0667214	0.278932	0.000716799	-0.00623592		0.98	0.0766344	0.0531647	0.0753434	0.228931	0.10716	0.115421	0.131948	0.107938	0.0963241	0.146808	0.0970855	0.127362	0.207156	0.143506	0.135328	0.184416	0.121487	0.243586	0.260334	0.216754	0.285319	0.371994	0.437201	0.400382	0.397634	-0.0268764	0.0207888	0.0588648	0.129511	0.178683	0.131204	0.1988
0.99	0.211632	0.010078	0.0340861	0.153316	-0.00455086	0.0486072	0.160067	0.00561973	0.0498643	0.235755	0.0103915	0.0587512	0.278354	0.00058651	0.000604316		0.99	0.0759058	0.0539162	0.0702237	0.224913	0.104838	0.113575	0.130713	0.107426	0.0976186	0.14127	0.0977528	0.124543	0.206367	0.140402	0.136688	0.185974	0.116696	0.238899	0.259262	0.211785	0.284851	0.370544	0.437529	0.399464	0.398	-0.0294514	0.0210178	0.0579967	0.128499	0.175787	0.131762	0.197564
1	0.209763	0.0103077	0.0319202	0.152202	-0.00445068	0.0534044	0.16071	0.00583027	0.0388715	0.234627	0.0102212	0.052468	0.277516	0.000734505	0.0106049		1	0.0745707	0.052918	0.0696025	0.220238	0.103119	0.111976	0.129617	0.108043	0.093589	0.13653	0.0975707	0.124014	0.205121	0.138269	0.137829	0.184916	0.111933	0.235646	0.260023	0.208593	0.281371	0.369158	0.435652	0.394803	0.398416	-0.0315558	0.0210768	0.0574557	0.128752	0.171855	0.131725	0.19733
1.01	0.20834	0.0106027	0.0317974	0.15237	-0.00478332	0.0522241	0.161173	0.00600034	0.0294367	0.233255	0.0102681	0.0495377	0.276399	0.000655526	0.0214863		1.01	0.0734412	0.0531105	0.0722724	0.211224	0.100388	0.110424	0.127061	0.106093	0.0920274	0.134589	0.0949172	0.126077	0.20344	0.135635	0.137946	0.183816	0.113505	0.237139	0.258921	0.209353	0.280262	0.370794	0.429034	0.390011	0.399538	-0.0311337	0.018819	0.0553038	0.128516	0.169084	0.133778	0.198708
1.02	0.206764	0.010162	0.0341448	0.151694	-0.00508458	0.0509359	0.161974	0.00607726	0.0197831	0.232128	0.0099047	0.0457919	0.275551	0.000802608	0.0297377		1.02	0.074683	0.0535045	0.0746517	0.208209	0.0986692	0.109059	0.125256	0.104864	0.0912584	0.132474	0.0941655	0.125853	0.202075	0.132697	0.13664	0.180504	0.112183	0.238143	0.260173	0.209624	0.276406	0.369391	0.420747	0.38902	0.396597	-0.030668	0.0187667	0.0516448	0.12719	0.164892	0.135323	0.197241
1.03	0.206153	0.0103116	0.0382376	0.150766	-0.00633791	0.0564803	0.162959	0.00584946	0.013001	0.230788	0.00977353	0.0450852	0.274773	0.000987371	0.036445		1.03	0.0756937	0.0538802	0.0762597	0.204405	0.0979259	0.108678	0.122721	0.103373	0.0916275	0.129899	0.090974	0.124725	0.200461	0.132811	0.13512	0.180766	0.1098	0.239668	0.256836	0.212743	0.273192	0.371048	0.418552	0.389492	0.399489	-0.029671	0.021593	0.0467457	0.123936	0.160571	0.133773	0.194454
1.04	0.203941	0.00942073	0.0439427	0.150877	-0.00630735	0.0598323	0.163449	0.00597471	0.00628325	0.230822	0.00928381	0.0441938	0.27364	0.0015189	0.043579		1.04	0.0754243	0.0516758	0.0835519	0.197067	0.0948847	0.108163	0.121692	0.100347	0.0876992	0.129654	0.0875476	0.120056	0.197313	0.128011	0.131095	0.175387	0.105131	0.240113	0.273286	0.217172	0.268467	0.359321	0.409393	0.391888	0.394219	-0.0229938	0.0281457	0.0439765	0.121033	0.159687	0.141317	0.194785
1.05	0.205232	0.0103893	0.0470639	0.148782	-0.00781845	0.0727813	0.165373	0.00477305	0.00728301	0.228105	0.00989659	0.0523638	0.272859	0.00160707	0.0456447		1.05	0.0750284	0.058403	0.0812204	0.202271	0.0968789	0.113504	0.120132	0.0976771	0.0914988	0.125026	0.0753991	0.122617	0.197235	0.130195	0.126956	0.180666	0.107898	0.24601	0.255711	0.212819	0.268141	0.370953	0.418434	0.391336	0.404903	-0.0282367	0.0378824	0.0367842	0.115236	0.152563	0.128837	0.188011
1.05	0.160442	0.00238477	-0.00162156	0.0931453	-0.0749516	-0.0615013	0.125035	-0.000696212	-0.0379288	0.196662	0.00454494	0.0105165	0.242134	-0.00104849	0.0172229		1.05
1.04	0.159944	0.00209496	-0.00217603	0.0954128	-0.0158676	-0.0629166	0.123116	0.000537632	-0.0412382	0.198992	0.00392212	0.00539221	0.241731	-0.00108137	0.0200585		1.04
1.03	0.161859	0.00268023	-0.00503481	0.0942961	-0.0262335	-0.0262382	0.123034	0.000499997	-0.03199	0.198653	0.00439108	0.00694917	0.24318	-0.00124795	0.0175417		1.03
1.02	0.162584	0.00247339	-0.00720228	0.0953178	-0.0147909	-0.0182363	0.122176	0.000762595	-0.0269887	0.199733	0.00448429	0.00482408	0.243802	-0.00136395	0.0107768		1.02
1.01	0.163741	0.00269239	-0.00795021	0.0963324	-0.014542	-0.0164258	0.121678	0.000749518	-0.0185254	0.200575	0.0047576	0.00548222	0.244772	-0.00141969	0.000751118		1.01
1	0.164919	0.00239636	-0.00544476	0.0968731	-0.0141469	-0.0196491	0.121516	0.000585087	-0.0103521	0.201668	0.00467271	0.00773581	0.24606	-0.00136714	-0.0129741		1
0.99	0.1667	0.00215241	-0.00366978	0.0981589	-0.014034	-0.0268666	0.12115	0.00029357	-0.00235288	0.202552	0.00476245	0.0137026	0.247211	-0.00145521	-0.0243776		0.99
0.98	0.168358	0.00232531	-0.00294209	0.0993593	-0.0142099	-0.0311017	0.120832	0.000298676	0.00451953	0.203542	0.00506057	0.0215119	0.248123	-0.00137843	-0.0317782		0.98
0.97	0.170311	0.0027376	0.00132942	0.0997613	-0.0144505	-0.0339216	0.120605	0.000121029	0.00797388	0.204054	0.00510344	0.0332442	0.249408	-0.00125611	-0.0339621		0.97
0.96	0.171728	0.00244615	0.01024	0.0997187	-0.0150357	-0.0435367	0.120114	0.000101636	0.00774152	0.204676	0.00509334	0.0435885	0.250839	-0.0011884	-0.0316245		0.96
0.95	0.173139	0.00242658	0.0209161	0.101047	-0.0153386	-0.0526916	0.119098	-0.000195002	0.00763387	0.205183	0.00530063	0.0538364	0.251887	-0.00134567	-0.0231142		0.95
0.94	0.174304	0.00245322	0.0342693	0.101652	-0.0163567	-0.0592051	0.117908	-0.000549465	0.00593759	0.206124	0.00535076	0.0601906	0.253045	-0.00122737	-0.0122892		0.94
0.93	0.17544	0.00252385	0.0469487	0.102352	-0.0167564	-0.0617669	0.117008	-0.000707885	0.00600967	0.207248	0.00505849	0.0597401	0.253991	-0.00153757	-0.00192446		0.93
0.92	0.177001	0.00214491	0.0557622	0.10399	-0.0167683	-0.0565901	0.116169	-0.000870931	0.00253935	0.208326	0.00511347	0.055507	0.255473	-0.00139277	0.00578908		0.92
0.91	0.178671	0.00240675	0.0574699	0.106167	-0.0166749	-0.0487357	0.115346	-0.000958356	-0.000992677	0.209121	0.00505644	0.0485038	0.256558	-0.00124168	0.0113968		0.91
0.9	0.180493	0.00230502	0.0539091	0.108052	-0.0167792	-0.0400579	0.115005	-0.00067765	-0.00626025	0.210536	0.00504484	0.0385166	0.25768	-0.000959755	0.0114558		0.9
0.89	0.182609	0.00245384	0.0468488	0.110424	-0.0160396	-0.0265277	0.114717	-0.000436937	-0.00524882	0.211597	0.00532341	0.0277309	0.259572	-0.000924983	0.00813062		0.89
0.88	0.18455	0.00222785	0.0376342	0.11308	-0.016111	-0.00816919	0.113166	-0.000240843	-0.00813613	0.212158	0.00558479	0.0198688	0.261456	-0.000545207	0.00300605		0.88
0.87	0.186028	0.00229777	0.0281983	0.115947	-0.016316	0.00562805	0.111544	-0.00025463	-0.00649436	0.213209	0.00557884	0.00932308	0.262632	-0.000682742	-0.00334546		0.87
0.86	0.188	0.00181343	0.0206515	0.117736	-0.0160346	0.0190512	0.110341	3.03701e-05	-0.0056127	0.213865	0.00580263	0.00267981	0.263952	-0.000569553	-0.0114001		0.86
0.85	0.189278	0.00199232	0.0163201	0.119867	-0.0157286	0.0268244	0.108709	0.000160901	-0.00217504	0.214713	0.00606044	-0.000972849	0.264995	-0.000579095	-0.0157018		0.85
0.84	0.190668	0.00169431	0.0138691	0.122186	-0.0153577	0.029465	0.106818	1.28098e-05	-0.00324906	0.214992	0.00596975	-0.00408881	0.265221	-0.000621761	-0.021356		0.84
0.83	0.192152	0.00147843	0.0137226	0.1247	-0.0151138	0.022027	0.105956	-0.000269801	-0.000819862	0.215755	0.00621537	-0.00775637	0.266255	-0.000892112	-0.0235971		0.83
0.82	0.193894	0.0012638	0.0128063	0.126204	-0.0144135	0.0151103	0.105884	0.000119587	0.00190833	0.21632	0.00630821	-0.00817946	0.267419	-0.000973736	-0.0211885		0.82
0.81	0.195823	0.00147741	0.0134368	0.129336	-0.0140633	0.0065566	0.105382	-9.13856e-05	0.00570243	0.216915	0.0064199	-0.0119315	0.268555	-0.0012081	-0.0173081		0.81
0.8	0.197536	0.00125195	0.0118947	0.13207	-0.0141442	0.00746703	0.105038	-0.000205875	0.00908767	0.217266	0.00626578	-0.0156736	0.270115	-0.00127054	-0.0135995		0.8
0.79	0.199251	0.0011781	0.00733383	0.134061	-0.0140103	0.00825313	0.104725	0.000192327	0.0113649	0.218272	0.00629499	-0.0177941	0.272112	-0.00125063	-0.00752876		0.79
0.78	0.201327	0.000950053	-0.00065399	0.13618	-0.0139775	0.012118	0.104811	0.000442306	0.012777	0.219217	0.00609637	-0.0195476	0.273483	-0.000961901	-0.00386693		0.78
0.77	0.203694	0.00103577	-0.00850516	0.13865	-0.0142194	0.0104441	0.103602	0.000133212	0.00761856	0.220647	0.00617296	-0.0212704	0.274966	-0.000731715	-0.00590454		0.77
0.76	0.205812	0.0010365	-0.0151729	0.140792	-0.0144326	0.00847145	0.102807	8.33732e-05	-0.00234056	0.222483	0.00601466	-0.0218463	0.276306	-0.000439356	-0.00875954		0.76
0.75	0.20928	0.00112218	-0.0216383	0.142366	-0.0138193	-0.00300393	0.102007	0.000425326	-0.0161159	0.224365	0.00590507	-0.0214777	0.278057	-2.74174e-05	-0.0153861		0.75
0.74	0.212426	0.00140464	-0.0270934	0.145246	-0.0140797	-0.0189181	0.10177	8.76654e-05	-0.0243675	0.226659	0.0057648	-0.0212831	0.278975	9.5853e-05	-0.0214006		0.74
0.73	0.215698	0.00188895	-0.0301975	0.148285	-0.0136124	-0.0359283	0.101164	0.000530553	-0.0281163	0.228704	0.0059018	-0.0197111	0.279865	-0.000121889	-0.0308701		0.73
0.72	0.21829	0.00215976	-0.0308923	0.151289	-0.0131462	-0.0419987	0.101077	0.000810976	-0.0247334	0.231039	0.0058288	-0.0180863	0.280855	-0.00015885	-0.0375508		0.72
0.71	0.22064	0.00195415	-0.0314274	0.154528	-0.0126614	-0.0495521	0.100975	0.000813682	-0.0200695	0.233725	0.00588523	-0.0141319	0.282139	-4.83188e-05	-0.0416386		0.71
0.7	0.222377	0.00183675	-0.0293525	0.159124	-0.0121802	-0.05725	0.100185	0.000830502	-0.0146964	0.236497	0.00614551	-0.00820056	0.283422	-0.000338861	-0.0414536		0.7
0.69	0.22423	0.0013884	-0.0243139	0.162769	-0.0115733	-0.060742	0.099165	0.000966484	-0.0114968	0.239451	0.00627412	-0.00224762	0.285703	-0.000270679	-0.0400022		0.69
0.68	0.226456	0.000885036	-0.0191239	0.16655	-0.0115596	-0.0588948	0.0980383	0.000624652	-0.0116069	0.242797	0.00628981	0.00475299	0.287852	-1.19852e-05	-0.0291846		0.68
0.67	0.229347	0.000532923	-0.0161763	0.170693	-0.0114842	-0.0632531	0.0969743	0.000615492	-0.0170691	0.246053	0.00656284	0.00818668	0.290152	0.00014676	-0.0161329		0.67
0.66	0.232678	0.000535525	-0.0131027	0.174933	-0.0109508	-0.0670569	0.0957338	0.000789606	-0.02076	0.249582	0.00670319	0.0101363	0.292396	-0.000121806	-0.00633703		0.66
0.65	0.235879	0.000830201	-0.0125239	0.179305	-0.0103736	-0.0645312	0.0955116	0.000837096	-0.026198	0.25297	0.00669567	0.00709848	0.294964	4.73098e-06	0.000605325		0.65
0.64	0.239883	0.00131976	-0.0137646	0.184823	-0.00981422	-0.0682108	0.0959577	0.00143356	-0.035757	0.256129	0.00678542	0.00396964	0.296902	5.16586e-05	0.00404312		0.64
0.63	0.243992	0.00179389	-0.0165994	0.189345	-0.00924431	-0.0757777	0.0958845	0.00181941	-0.047235	0.259339	0.00679891	-0.00223251	0.299439	9.86137e-05	0.00170824		0.63
0.62	0.247837	0.00190035	-0.0202669	0.194391	-0.00837474	-0.0781223	0.0955962	0.00184345	-0.058633	0.262436	0.00662448	-0.00432121	0.301396	0.000272877	-0.000593461		0.62
0.61	0.251588	0.00206277	-0.0256778	0.199401	-0.00792167	-0.0755784	0.0950953	0.00165564	-0.0712953	0.265599	0.00654644	-0.00505303	0.304074	0.000508915	-0.00171361		0.61
0.6	0.255898	0.00187144	-0.0317897	0.203761	-0.00820051	-0.0706531	0.094172	0.00166859	-0.0831086	0.269402	0.00644515	0.000133648	0.305977	0.000752443	-0.000128604		0.6
0.59	0.259495	0.00147551	-0.0407201	0.207511	-0.00820055	-0.0530809	0.0928378	0.00121014	-0.0913409	0.272886	0.00650553	0.00770595	0.308092	0.000816448	0.00465666		0.59
0.58	0.262327	0.00111983	-0.0498307	0.21283	-0.00768171	-0.0353273	0.0923133	0.00128858	-0.0935271	0.276604	0.00641574	0.0193812	0.31013	0.00102746	0.0120787		0.58
0.57	0.265625	0.000855509	-0.058376	0.217264	-0.00739858	-0.0204269	0.0927156	0.00211727	-0.0896001	0.280585	0.00636179	0.0321735	0.312198	0.00107818	0.0172713		0.57
0.56	0.269281	0.00047696	-0.0638722	0.221046	-0.00731113	-0.00397415	0.0930285	0.0026687	-0.0815517	0.284522	0.00657606	0.0423118	0.313627	0.00121628	0.0230384		0.56
0.55	0.27296	0.000124974	-0.0672895	0.225077	-0.00914479	0.0113697	0.0934343	0.0032959	-0.0645359	0.288282	0.00650198	0.0495993	0.315183	0.00109465	0.0256012		0.55
0.54	0.276986	-1.75205e-05	-0.0685695	0.229401	-0.00855712	0.0198989	0.0938979	0.00373126	-0.0463854	0.292364	0.00649425	0.0541408	0.31662	0.00113007	0.0228024		0.54
0.53	0.281328	-7.49752e-05	-0.0664547	0.233429	-0.0086464	0.0266219	0.0939356	0.00385304	-0.0318887	0.29693	0.00668122	0.05498	0.317498	0.00112612	0.0154883		0.53
0.52	0.286155	-0.000192395	-0.0645785	0.237731	-0.00884352	0.0317221	0.0931667	0.00353663	-0.021047	0.300927	0.00673249	0.0532215	0.318445	0.00111886	0.00732297		0.52
0.51	0.2911	0.000103507	-0.0629775	0.241884	-0.00838268	0.0323778	0.0927203	0.00368877	-0.0111927	0.305472	0.00641391	0.0565853	0.319178	0.00106292	-0.00746838		0.51
0.5	0.295972	0.000629816	-0.0593314	0.245997	-0.00640053	0.0371486	0.092832	0.00332817	-0.00810432	0.310023	0.00645193	0.0642773	0.319758	0.00129114	-0.0256526		0.5
0.49	0.300946	0.00117935	-0.0507907	0.25047	-0.00618163	0.0436322	0.0930577	0.00358199	0.00714863	0.314611	0.00643859	0.0773779	0.319695	0.00141531	-0.0415255		0.49
0.48	0.306173	0.00129372	-0.0412766	0.254642	-0.00546999	0.0529799	0.0936558	0.00389491	0.031195	0.319088	0.00620506	0.0986723	0.319804	0.00134538	-0.0558175		0.48
0.47	0.310399	0.00154233	-0.0251461	0.258508	-0.00452678	0.058051	0.0948162	0.00407196	0.0597135	0.323962	0.00601191	0.127494	0.319794	0.00120175	-0.0667571		0.47
0.46	0.314596	0.00139168	-0.00123594	0.262583	-0.00413262	0.055306	0.0958701	0.00417988	0.0915021	0.328378	0.00615948	0.158647	0.320007	0.00111673	-0.0668093		0.46
0.45	0.318936	0.00118223	0.0285582	0.266088	-0.00347497	0.0449089	0.0968602	0.00469854	0.127977	0.332081	0.00633861	0.189089	0.320085	0.000747616	-0.0568069		0.45
0.44	0.322348	0.000725633	0.0645326	0.269168	-0.00342868	0.0314773	0.0967154	0.0048464	0.161726	0.336158	0.00621339	0.218405	0.320291	0.000559927	-0.0406025		0.44
0.43	0.325292	0.000496254	0.106991	0.272593	-0.00331399	0.0130801	0.0977071	0.00485662	0.190387	0.339489	0.00634233	0.241248	0.320359	0.000426148	-0.0149437		0.43
0.42	0.328504	0.000625661	0.149988	0.275997	-0.00350511	0.00484269	0.0982682	0.00492184	0.221309	0.342368	0.00639307	0.258927	0.319976	0.000418905	0.0142492		0.42
0.41	0.331171	0.000948639	0.187489	0.279324	-0.0035525	0.0047627	0.0992952	0.00532529	0.246235	0.345128	0.00626811	0.269901	0.318795	0.000557862	0.0426254		0.41
0.4	0.332981	0.00116406	0.221338	0.282993	-0.00332682	0.00740525	0.100357	0.00530584	0.262782	0.348049	0.00618064	0.278345	0.317023	0.000632224	0.0677873		0.4
0.39	0.334675	0.00162543	0.247767	0.287714	-0.00309778	0.0130797	0.102642	0.00521254	0.270634	0.350244	0.00611021	0.280599	0.3153	0.000781524	0.0913144		0.39
0.38	0.335186	0.00215222	0.2677	0.291595	-0.00301834	0.0186764	0.103518	0.0050441	0.272516	0.352249	0.00618869	0.279347	0.313053	0.000776199	0.110035		0.38
0.37	0.334883	0.00211827	0.280478	0.294946	-0.00279571	0.0139202	0.104334	0.0054361	0.255509	0.35375	0.00634854	0.270816	0.311115	0.000883032	0.122368		0.37
0.36	0.333331	0.00201629	0.288498	0.29765	-0.00232371	-0.00468295	0.105229	0.00530739	0.229641	0.354287	0.00652062	0.255139	0.308337	0.000738609	0.127852		0.36
0.35	0.330545	0.00196351	0.286211	0.300662	-0.00174383	-0.0257729	0.104808	0.00532164	0.194233	0.354389	0.00642077	0.227385	0.305594	0.00102632	0.128046		0.35
0.34	0.326554	0.00191899	0.273788	0.302201	-0.00117073	-0.0600396	0.103709	0.00566131	0.144542	0.353966	0.00626174	0.188677	0.302374	0.00107086	0.121564		0.34
0.33	0.322896	0.0019071	0.248195	0.30254	-0.000295379	-0.102232	0.104053	0.00587272	0.0808954	0.353563	0.00597132	0.135913	0.298791	0.00090631	0.106002		0.33
0.32	0.318533	0.00203052	0.207028	0.304025	0.000811908	-0.144583	0.10426	0.00593746	0.0101597	0.35262	0.00557941	0.0698364	0.294258	0.000853899	0.0873135		0.32
0.31	0.313908	0.00219641	0.146558	0.306011	0.00181792	-0.180637	0.104193	0.00582364	-0.074294	0.351675	0.00505481	-0.00948831	0.290159	0.000819411	0.0590479		0.31
0.3	0.308802	0.00252418	0.0667759	0.306842	0.00243179	-0.222318	0.105897	0.00577384	-0.171411	0.350573	0.00481715	-0.103547	0.285785	0.000562269	0.0193127		0.3
0.29	0.303591	0.00238492	-0.0345422	0.306794	0.0031741	-0.261372	0.107608	0.00547601	-0.279775	0.349164	0.00485605	-0.214994	0.280888	0.000356754	-0.0324768		0.29
0.28	0.297183	0.00213779	-0.157279	0.306867	0.00375529	-0.297676	0.108176	0.00533052	-0.396831	0.347079	0.00473508	-0.343563	0.275961	0.000754205	-0.0961275		0.28
0.27	0.290069	0.00221805	-0.301169	0.306012	0.00382251	-0.338461	0.109293	0.00490451	-0.520063	0.344819	0.00463661	-0.488924	0.270766	0.000918943	-0.172902		0.27
0.26	0.281577	0.00176611	-0.467567	0.304722	0.00368787	-0.392063	0.110283	0.00505784	-0.650991	0.342205	0.00441541	-0.652388	0.265112	0.00109099	-0.257673		0.26
0.25	0.272569	0.00121028	-0.657142	0.302834	0.00398662	-0.444392	0.110437	0.00505523	-0.78569	0.339138	0.00408138	-0.829539	0.25888	0.000892005	-0.349247		0.25
0.24	0.263141	0.00128234	-0.864992	0.299858	0.00417491	-0.507387	0.111129	0.00519215	-0.915902	0.334855	0.00364278	-1.01727	0.25245	0.000866444	-0.447975		0.24
0.23	0.252196	0.00123263	-1.09302	0.295689	0.00436323	-0.58625	0.111897	0.00550275	-1.04546	0.330001	0.00292323	-1.21496	0.245608	0.000589172	-0.550804		0.23
0.22	0.239633	0.00136207	-1.33241	0.288982	0.00498706	-0.675034	0.113222	0.00543642	-1.16962	0.32392	0.00241817	-1.41469	0.238208	0.000528358	-0.658613		0.22
0.21	0.22652	0.00190271	-1.57044	0.279311	0.00554244	-0.777689	0.114267	0.00521305	-1.28179	0.316669	0.00222891	-1.61069	0.230919	0.000441778	-0.767968		0.21
0.2	0.210803	0.00226338	-1.79199	0.265453	0.00567534	-0.900341	0.115292	0.00485984	-1.37767	0.308049	0.0022226	-1.7957	0.223185	0.000830455	-0.876638		0.2
0.19	0.19314	0.0021907	-1.98792	0.249212	0.00581678	-1.0254	0.116407	0.00462633	-1.45598	0.298042	0.00221265	-1.96079	0.215183	0.00105824	-0.976988		0.19
0.18	0.174276	0.00275833	-2.13248	0.229148	0.00535702	-1.14868	0.117679	0.00453044	-1.50462	0.285803	0.00213223	-2.09232	0.206423	0.00145174	-1.06593		0.18
0.17	0.155167	0.0023862	-2.21324	0.20673	-0.00646893	-1.28376	0.117633	0.00408929	-1.52306	0.27236	0.00202907	-2.18646	0.197633	0.00129975	-1.13993		0.17
0.16	0.135837	0.00226643	-2.22487	0.183789	-0.00801151	-1.40716	0.11727	0.00349441	-1.50367	0.257253	0.00158176	-2.22863	0.188323	0.00132763	-1.19411		0.16
0.15	0.118436	0.00215522	-2.16609	0.161439	-0.00890355	-1.51397	0.117182	0.00313406	-1.44221	0.240501	0.00103317	-2.21445	0.17818	0.00128703	-1.22295		0.15
0.14	0.102952	0.00220028	-2.03278	0.139867	-0.0100619	-1.60928	0.116455	0.00278234	-1.33839	0.223259	0.000374618	-2.14169	0.167451	0.00100836	-1.22086		0.14
0.13	0.0897611	0.00195582	-1.84286	0.120176	-0.0100279	-1.66933	0.115086	0.00155733	-1.19735	0.205519	5.80118e-05	-2.01411	0.156374	0.000597372	-1.18252		0.13
0.12	0.0790424	0.00177687	-1.6125	0.100743	0.00241419	-1.66468	0.1141	0.00091809	-1.02359	0.1881	-0.000485629	-1.83588	0.144946	6.75174e-05	-1.10149		0.12
0.11	0.070557	0.00128895	-1.35713	0.0824713	0.00309055	-1.59645	0.11363	0.000516933	-0.838924	0.170853	-0.000642858	-1.62342	0.13309	-0.000289053	-0.978351		0.11
0.1	0.0645424	0.00109046	-1.09746	0.0650712	0.00302554	-1.4695	0.113143	5.13127e-05	-0.660581	0.154545	-0.000952011	-1.38603	0.122315	-0.000817261	-0.829474		0.1
0.09	0.0601339	0.000901644	-0.856842	0.0496422	0.00299756	-1.27842	0.11269	-8.36197e-05	-0.501292	0.139862	-0.000922085	-1.13813	0.112773	-0.000956382	-0.665095		0.09
0.08	0.0572708	0.0006102	-0.641147	0.0367095	0.00331149	-1.06233	0.112601	3.21731e-05	-0.370872	0.128411	-0.000939845	-0.894693	0.105351	-0.00116086	-0.502141		0.08
0.07	0.0551286	0.000884976	-0.457647	0.0273453	0.00319168	-0.847826	0.112363	0.000610066	-0.269032	0.118883	-0.000759423	-0.666877	0.0995527	-0.00110378	-0.359428		0.07
0.06	0.053975	0.00121383	-0.311451	0.0203112	0.00297549	-0.655246	0.11251	0.000283435	-0.192778	0.112235	-0.000898278	-0.466327	0.0955443	-0.00109302	-0.254864		0.06
0.05	0.0532626	0.00119633	-0.205388	0.0167375	0.00291729	-0.488131	0.111886	0.000384819	-0.142587	0.108377	-0.000911678	-0.306297	0.0928353	-0.00130513	-0.163974		0.05
0.04	0.0521656	0.00119645	-0.135059	0.0147737	0.00333357	-0.348979	0.110969	0.000156669	-0.112272	0.106521	-0.000837252	-0.189149	0.0914054	-0.00134661	-0.0996575		0.04
0.03	0.0518798	0.0010423	-0.100989	0.01371	0.0033864	-0.239065	0.109806	9.3934e-05	-0.09217	0.105245	-0.000870398	-0.10905	0.0898443	-0.00125615	-0.0582497		0.03
0.02	0.0520008	0.000784064	-0.0900811	0.0142634	0.00342365	-0.171723	0.109161	-0.000232022	-0.0834555	0.105373	-0.000791414	-0.0641968	0.0894908	-0.00109377	-0.0340055		0.02
0.01	0.0523087	0.000683586	-0.0895125	0.0147028	0.00330992	-0.138011	0.108615	-0.000267281	-0.0786974	0.106105	-0.000754371	-0.0381071	0.0898282	-0.00106502	-0.0178073		0.01
0	0.0523388	0.000659799	-0.0924461	0.0152564	0.00374433	-0.112392	0.108653	-0.000274314	-0.07018	0.106522	-0.000728879	-0.0226144	0.0900223	-0.00066866	-0.0173465		0
-0.01	0.0527111	0.000485053	-0.0950266	0.0153719	0.00404917	-0.0968335	0.108749	-0.000546575	-0.064719	0.106927	-0.00062491	-0.0114014	0.0898718	-0.00057663	-0.0225283		-0.01
-0.02	0.0528425	0.00038545	-0.0965587	0.0163256	0.0037649	-0.0799164	0.109483	-0.000567568	-0.0642953	0.10731	-0.000607755	-0.00679286	0.0904339	-0.000707494	-0.0288338		-0.02
-0.03	0.053353	0.000464283	-0.0938311	0.0156511	0.00394058	-0.0570977	0.11016	-0.000417509	-0.0657673	0.106816	-0.000512787	-0.00432844	0.090339	-0.000619808	-0.0331715		-0.03
-0.04	0.0535427	0.000460789	-0.091347	0.0156563	0.00430644	-0.033973	0.1103	-0.000470746	-0.065568	0.10611	-0.000490634	-0.00446959	0.0894992	-0.000820668	-0.03616		-0.04
-0.05	0.0534758	0.000480523	-0.0892749	0.0154637	0.00403027	-0.016026	0.110203	-0.000418498	-0.0627898	0.105824	-0.000220264	-0.00360864	0.0897147	-0.000986667	-0.0378375		-0.05
-0.06	0.053913	0.00042765	-0.0912207	0.0162048	0.00347237	0.00284465	0.11026	-0.000243072	-0.0514155	0.105295	-0.000455766	-0.00550295	0.0900551	-0.00111046	-0.038281		-0.06
-0.07	0.0541198	0.000488488	-0.0962865	0.0154614	0.00359712	0.0182341	0.110865	-0.000414315	-0.0355849	0.10475	-0.000162241	-0.00694654	0.0902443	-0.000935673	-0.0387403		-0.07
-0.08	0.0536713	0.000475422	-0.103459	0.0155362	0.00354676	0.0251901	0.110588	-0.000552168	-0.0129787	0.10443	-8.54295e-05	-0.00754237	0.0910114	-0.00104526	-0.040537		-0.08
-0.09	0.0536692	0.000801629	-0.109259	0.0149611	0.00304786	0.0244845	0.110656	-9.26064e-05	0.0124472	0.104299	0.000257355	-0.0104381	0.0925206	-0.00079254	-0.041613		-0.09
-0.1	0.0533879	0.000686971	-0.11516	0.0138283	0.00311873	0.0126813	0.111203	-0.00040195	0.0333391	0.103925	0.000183902	-0.0149061	0.0934834	-0.000676088	-0.0393116		-0.1
-0.11	0.0532673	0.00105873	-0.1161	0.0124084	0.00276311	-0.00362827	0.111602	-0.000690397	0.0442186	0.103738	0.000211157	-0.0185201	0.0943378	-0.000531181	-0.0338372		-0.11
-0.12	0.0532913	0.00125687	-0.110543	0.0113944	0.0028126	-0.0293603	0.111217	-0.000546068	0.0490954	0.103332	-6.05623e-05	-0.0215031	0.0953986	-0.00067614	-0.0255111		-0.12
-0.13	0.0531842	0.0014761	-0.0980782	0.011646	0.00270266	-0.0556733	0.111202	-0.000498059	0.0434042	0.103405	4.33135e-05	-0.0212583	0.0960126	-0.000525904	-0.012881		-0.13
-0.14	0.0533528	0.00131294	-0.0813402	0.0114228	0.00277183	-0.0845666	0.110349	-0.000530643	0.0288501	0.102874	3.20173e-05	-0.0152098	0.0964186	-0.000346397	-0.00239276		-0.14
-0.15	0.0539078	0.00142369	-0.0557817	0.0123832	0.00283412	-0.11185	0.1097	-0.000488916	0.0131075	0.10256	0.00011638	-0.00621477	0.0967593	-0.000501796	0.00755079		-0.15
-0.16	0.0538108	0.00124275	-0.027607	0.0132135	0.00326924	-0.140773	0.109311	-0.00011954	-0.00154045	0.102094	0.000164036	0.00191949	0.097115	-0.000322182	0.0172888		-0.16
-0.17	0.0534041	0.00112242	-0.00168097	0.0142966	0.00312563	-0.164346	0.109116	0.00034369	-0.0160266	0.101964	0.000353495	0.00615369	0.0969265	-0.000323222	0.0251241		-0.17
-0.18	0.0537005	0.000959206	0.0147465	0.0135333	0.00287139	-0.176793	0.109071	0.000312416	-0.0281672	0.101423	0.000114946	0.0083061	0.0965097	-0.000397235	0.0309804		-0.18
-0.19	0.052816	0.00109992	0.0242705	0.0137555	0.00317429	-0.171546	0.109598	0.000197318	-0.0388543	0.101199	-0.000188291	0.00523385	0.0960961	-0.00067545	0.039111		-0.19
-0.2	0.052648	0.00108079	0.0211773	0.0132217	0.00276191	-0.149652	0.109841	0.00044703	-0.0500552	0.100747	-0.000344333	-0.00107153	0.0956409	-0.000818558	0.0423522		-0.2
-0.21	0.0527847	0.00114816	0.00891995	0.0127436	0.00293786	-0.117458	0.109639	0.000205764	-0.0602447	0.1003	-0.000646942	-0.00900939	0.0951819	-0.00124055	0.040334		-0.21
-0.22	0.0533128	0.00127724	-0.0103935	0.0121016	0.002634	-0.0754485	0.109066	-0.000196959	-0.06702	0.0999037	-0.000699648	-0.0152764	0.094787	-0.000976619	0.0341234		-0.22
-0.23	0.0525804	0.00128792	-0.0264603	0.012895	0.00299843	-0.0383806	0.108146	-0.000357192	-0.0701651	0.0993645	-0.000558908	-0.0224068	0.0947818	-0.000833858	0.0236637		-0.23
-0.24	0.053361	0.00101979	-0.0380525	0.0135298	0.0030033	-0.00761938	0.107671	-0.000135401	-0.0711388	0.0989437	-0.000414937	-0.02375	0.0949535	-0.000836811	0.00753172		-0.24
-0.25	0.0531699	0.00102683	-0.043353	0.0137928	0.0035981	0.0127701	0.10688	-8.91769e-05	-0.0728318	0.0984523	-0.000473273	-0.019552	0.0948303	-0.000572398	-0.00765746		-0.25
-0.26	0.0526623	0.000690738	-0.0399792	0.0135466	0.00272541	0.0234852	0.106474	4.00192e-05	-0.0725593	0.0981657	-0.000308576	-0.0124862	0.0945376	-0.000352914	-0.023933		-0.26
-0.27	0.0523067	0.000405042	-0.0295267	0.0136118	0.00297246	0.0214471	0.106672	-7.66473e-05	-0.0731901	0.0979656	-0.000426298	-0.00526295	0.0950049	-0.000555095	-0.0394815		-0.27
-0.28	0.0525953	0.000177693	-0.0195572	0.0132309	0.00281215	0.016793	0.106737	0.000135261	-0.0759532	0.0978537	-0.000720808	-0.000241005	0.0947294	-0.000593315	-0.0530021		-0.28
-0.29	0.051989	5.87074e-05	-0.0091061	0.011488	0.00261449	0.0125381	0.106635	2.41126e-06	-0.0782279	0.0977528	-0.00068082	-0.00288462	0.0941095	-0.00026753	-0.063243		-0.29
-0.3	0.0522986	-9.32448e-05	0.000831891	0.0113897	0.00211146	0.00193917	0.106277	-0.000130086	-0.0769711	0.0981254	-0.00061546	-0.0119349	0.0941281	-0.00017207	-0.0705479		-0.3
-0.31	0.0526955	0.000131945	0.00577657	0.0105818	0.00349639	-0.0145314	0.106398	-0.000725671	-0.0769289	0.0983283	-0.000427603	-0.0270739	0.0940946	4.76334e-05	-0.0746313		-0.31
-0.32	0.0531692	0.000186764	0.00535229	0.0115721	0.00314755	-0.0398482	0.106087	-0.000816885	-0.0777044	0.0985936	-0.000424222	-0.0462184	0.0935028	0.000428627	-0.0766058		-0.32
-0.33	0.0535432	0.000191914	0.00343314	0.0121141	0.00333111	-0.067884	0.106367	-0.000629117	-0.0761388	0.0989442	-0.000267271	-0.0653223	0.0934585	0.000472526	-0.0756413		-0.33
-0.34	0.0541629	0.000413111	-0.00629389	0.0134014	0.00293381	-0.0886166	0.106741	-0.000775768	-0.0748304	0.0991602	-0.000176435	-0.0787887	0.0936762	0.000325187	-0.0717972		-0.34
-0.35	0.0547285	0.000342871	-0.0154429	0.0134819	0.00327956	-0.0941719	0.107555	-0.000626801	-0.0771135	0.0993975	-0.000276181	-0.089033	0.093589	0.000275646	-0.0657033		-0.35
-0.36	0.0552095	0.000230959	-0.0204234	0.0144003	0.00259677	-0.0890057	0.108153	-0.000197678	-0.079608	0.0994657	-0.000431784	-0.0915087	0.0937322	0.000234046	-0.0560728		-0.36
-0.37	0.0554201	0.000107089	-0.0187513	0.013801	0.00290238	-0.0690144	0.108782	-4.44829e-05	-0.0815017	0.0996231	-0.000630487	-0.0903111	0.0943103	6.38011e-05	-0.0429171		-0.37
-0.38	0.0557771	-0.000126517	-0.013486	0.0130526	0.00273085	-0.0460882	0.108496	-0.000262811	-0.0806743	0.0998814	-0.000580832	-0.0858914	0.0950291	0.000198832	-0.0314016		-0.38
-0.39	0.0560865	-0.000252636	0.000508683	0.0126899	0.0031517	-0.0328388	0.10826	-0.000174344	-0.0771468	0.100453	-0.000642823	-0.0799609	0.0956918	0.000288558	-0.0221376		-0.39
-0.4	0.0560463	7.63829e-05	0.0147101	0.0121985	0.00301692	-0.0276374	0.108189	-0.00014569	-0.0661511	0.100834	-0.000471294	-0.0710702	0.0968804	0.000496844	-0.0186206		-0.4
-0.41	0.0556156	0.000164678	0.0284922	0.0127541	0.00339032	-0.0219765	0.107514	0.000165662	-0.0513978	0.101943	-0.00046296	-0.0633011	0.0977162	0.000582725	-0.0181597		-0.41
-0.42	0.0555056	0.000391817	0.0361557	0.0135489	0.00307617	-0.0192055	0.107562	0.000149153	-0.0309554	0.102848	-4.5615e-05	-0.0502089	0.0982663	0.000625707	-0.0223053		-0.42
-0.43	0.0551128	0.000666153	0.0410318	0.0145034	0.00340344	-0.0205729	0.108349	0.000193904	-0.0126713	0.103596	-0.000184124	-0.0363165	0.0989209	0.000727417	-0.0262926		-0.43
-0.44	0.054675	0.000592438	0.0393185	0.014732	0.00351377	-0.0221731	0.108695	0.000450002	0.00495601	0.103947	-0.000247788	-0.024933	0.0992473	0.000640627	-0.0290361		-0.44
-0.45	0.0548587	0.000401403	0.0354794	0.0154894	0.00346558	-0.0212098	0.108984	0.000682026	0.017037	0.104037	-0.000357564	-0.0182902	0.0988439	0.000436782	-0.0230639		-0.45
-0.46	0.055791	0.000437454	0.0319263	0.0148398	0.00306853	-0.0221177	0.10947	0.000801385	0.0228182	0.103791	-0.000322447	-0.0202124	0.0989221	0.00024024	-0.0176476		-0.46
-0.47	0.055344	0.000436928	0.0333899	0.0140059	0.00305142	-0.0264419	0.108586	0.000924506	0.0173653	0.103784	-0.000514157	-0.0306967	0.0989899	0.000328954	-0.0131665		-0.47
-0.48	0.0552501	0.000278561	0.0315737	0.0134406	0.00272068	-0.0310787	0.10787	0.000835468	0.00943999	0.103818	-0.000295997	-0.0418195	0.0992371	0.000439431	-0.0101093		-0.48
-0.49	0.0555545	0.000514026	0.0243459	0.0130538	0.00237785	-0.0325963	0.107094	0.000707273	-0.000482138	0.10389	-0.000210416	-0.0515051	0.0996852	0.00059031	-0.00862272		-0.49
-0.5	0.0550097	0.000332187	0.0120173	0.0124749	0.00253891	-0.0354112	0.106059	0.000393349	-0.0138033	0.103805	-9.02229e-05	-0.0608308	0.100119	0.00067157	-0.0119626		-0.5
-0.51	0.0535696	0.000141967	-0.00712498	0.0127455	0.00290004	-0.0505179	0.106199	-6.13042e-05	-0.0293565	0.103732	1.48492e-05	-0.064054	0.100281	0.000690011	-0.0160445		-0.51
-0.52	0.0534909	-0.000168315	-0.0279746	0.0134483	0.00322119	-0.0686009	0.106343	-0.000390751	-0.0447576	0.103335	0.000234298	-0.0614568	0.100153	0.000672321	-0.0202535		-0.52
-0.53	0.0534649	-0.000110947	-0.0468069	0.0147927	0.0033853	-0.0855655	0.106271	-0.000352333	-0.0611028	0.102839	0.000145966	-0.0555563	0.0989418	0.0005902	-0.0238592		-0.53
-0.54	0.0530904	-0.000124305	-0.0563195	0.0165839	0.00387681	-0.104475	0.106463	-0.00041823	-0.0818589	0.102695	2.86117e-05	-0.0493266	0.098196	0.000467408	-0.0304035		-0.54
-0.55	0.0526645	-3.87772e-05	-0.0634979	0.018497	0.00422028	-0.121071	0.106605	-0.000254597	-0.101005	0.102516	-4.62947e-05	-0.0434203	0.0982591	0.000462525	-0.0369682		-0.55
-0.56	0.0533415	-1.40728e-05	-0.0637208	0.0184795	0.00398017	-0.110654	0.105909	-0.000187747	-0.116036	0.102477	-3.67636e-05	-0.0383693	0.0984425	0.000797347	-0.0440306		-0.56
-0.57	0.0538215	0.000215678	-0.0647402	0.018383	0.00366532	-0.0965765	0.105912	0.000218815	-0.127662	0.10254	-0.000196644	-0.0378252	0.0985944	0.0010647	-0.0482914		-0.57
-0.58	0.0538415	0.000420377	-0.0632451	0.0176397	0.0036967	-0.0850968	0.10569	-0.000420134	-0.135354	0.102596	-9.94919e-05	-0.0407192	0.0993118	0.0012294	-0.0522285		-0.58
-0.59	0.0538199	0.000468861	-0.0653063	0.0181	0.00373341	-0.0703059	0.105803	-0.000738712	-0.137894	0.102697	3.01821e-05	-0.0406488	0.0996349	0.00168946	-0.0488954		-0.59
-0.6	0.0541004	0.000680426	-0.0664411	0.0169372	0.00322595	-0.0626934	0.106294	-0.00120239	-0.136356	0.102878	-1.00635e-05	-0.0382701	0.0993053	0.00174458	-0.0434719		-0.6
-0.61	0.0540328	0.000684024	-0.0709539	0.0167711	0.00348951	-0.0710923	0.106879	-0.000969247	-0.135694	0.10305	-0.000152987	-0.0379079	0.0985908	0.00115399	-0.0346251		-0.61
-0.62	0.0542859	0.000772515	-0.0777315	0.0170539	0.00392577	-0.0779504	0.107218	-0.00120407	-0.130345	0.102893	-0.000285228	-0.0372064	0.0983202	0.000653293	-0.0299416		-0.62
-0.63	0.0548959	0.000797305	-0.0930068	0.0175838	0.00397708	-0.0759259	0.108206	-0.00087816	-0.123282	0.102719	-0.00039122	-0.0367411	0.0978572	0.000411174	-0.0247496		-0.63
-0.64	0.0550509	0.000792489	-0.106572	0.0162651	0.00428221	-0.0715167	0.107941	-0.000824481	-0.113524	0.102682	-0.000542846	-0.043013	0.0975905	0.000132787	-0.0204462		-0.64
-0.65	0.055196	0.000396399	-0.119253	0.0165219	0.00466993	-0.0607274	0.107982	-0.000571118	-0.101568	0.102806	-0.000530014	-0.0475276	0.0973866	-2.12723e-05	-0.0131644		-0.65
-0.66	0.0556273	0.000339992	-0.128938	0.0171598	0.00448424	-0.0506774	0.107852	-0.000643232	-0.0844191	0.102654	-0.000686587	-0.0500857	0.0975122	0.000453629	-0.00554681		-0.66
-0.67	0.0550299	-7.21415e-06	-0.131294	0.0172066	0.00455762	-0.0412554	0.107891	-0.000848214	-0.0700463	0.103092	-0.000720219	-0.0510287	0.0973558	0.000794491	0.00577737		-0.67
-0.68	0.0547726	-0.000215015	-0.124413	0.0165293	0.00441239	-0.0315549	0.107473	-0.000934557	-0.0548439	0.103685	-0.000727729	-0.0530908	0.0973087	0.000906585	0.0140556		-0.68
-0.69	0.0549349	-0.000267372	-0.115126	0.0165436	0.00377177	-0.0237596	0.10776	-0.00143622	-0.0384772	0.103843	-0.000745439	-0.0517796	0.0969586	0.00101234	0.0199351		-0.69
-0.7	0.0546936	-0.000223238	-0.100552	0.0165136	0.00381371	-0.0191224	0.107602	-0.00184447	-0.0202016	0.104079	-0.000779234	-0.0513357	0.0963654	0.00119401	0.0204338		-0.7
-0.71	0.0541439	-0.000455523	-0.0840088	0.0166362	0.00430483	-0.0166992	0.107348	-0.00234523	-0.00363195	0.104501	-0.000415432	-0.0516775	0.0956772	0.00105764	0.0167349		-0.71
-0.72	0.054802	-0.00048341	-0.071195	0.017271	0.00420022	-0.0161679	0.107024	-0.00230927	0.0136548	0.104408	-0.000382968	-0.0505906	0.0950281	0.000931742	0.00771552		-0.72
-0.73	0.0549388	-0.000798237	-0.0653182	0.0179298	0.00427559	-0.0164921	0.107021	-0.00192653	0.0287672	0.104454	-0.00019054	-0.0476019	0.0947009	0.000723055	-0.00241163		-0.73
-0.74	0.0554102	-0.00107193	-0.0649265	0.0186248	0.00467962	-0.0233392	0.107344	-0.00128748	0.0412568	0.104845	6.3282e-05	-0.0466644	0.094532	0.000625931	-0.0159922		-0.74
-0.75	0.0557671	-0.000877227	-0.0696505	0.0181271	0.00442712	-0.0366746	0.107658	-0.000998162	0.0448045	0.10525	8.11253e-05	-0.0462395	0.0945282	0.00073012	-0.0274227		-0.75
-0.76	0.0557785	-0.000866236	-0.0785833	0.0179722	0.00389936	-0.0500597	0.108105	-0.000318344	0.0413599	0.10533	-0.000109986	-0.0438217	0.0952315	0.00102912	-0.0353911		-0.76
-0.77	0.0549808	-0.000711341	-0.0892657	0.0171048	0.00354806	-0.0611979	0.108603	-0.000414111	0.0297758	0.105555	-6.75814e-06	-0.0468317	0.0955951	0.000983626	-0.0402018		-0.77
-0.78	0.0551055	-0.000509812	-0.0972925	0.0176168	0.00346734	-0.0743746	0.109324	-0.000646676	0.00925143	0.106005	-0.000325321	-0.053015	0.0956347	0.00115156	-0.0416268		-0.78
-0.79	0.0549866	-0.00031421	-0.101869	0.0182568	0.00329637	-0.0888083	0.109773	-0.000900308	-0.0198912	0.105808	-0.000356956	-0.0582796	0.0955755	0.00114458	-0.0381431		-0.79
-0.8	0.0544788	-0.000511226	-0.10608	0.0192244	0.00318849	-0.100054	0.110349	-0.000539832	-0.0530723	0.10551	-0.000173797	-0.0621926	0.0956609	0.00103411	-0.0353348		-0.8
-0.81	0.0552054	-0.000171444	-0.10606	0.0200313	0.00374061	-0.11162	0.111172	-0.000667214	-0.0884903	0.105217	-0.0002258	-0.0655076	0.0953706	0.00079548	-0.033591		-0.81
-0.82	0.0555845	-0.000337783	-0.100878	0.0205157	0.00414399	-0.127806	0.111887	-0.000267521	-0.125007	0.104889	-9.49497e-05	-0.0603803	0.0952453	0.000797593	-0.0349325		-0.82
-0.83	0.0550519	-0.000279854	-0.0925575	0.0199259	0.00442434	-0.136316	0.111874	-0.000253373	-0.153061	0.104664	0.000186058	-0.0523268	0.0952836	0.000930275	-0.0377001		-0.83
-0.84	0.0540323	-0.000493388	-0.0855884	0.0191445	0.00418319	-0.141727	0.112035	-0.000395228	-0.174918	0.104897	5.2869e-05	-0.0426509	0.0955616	0.000884216	-0.0405899		-0.84
-0.85	0.0541859	-0.000251277	-0.0772161	0.0179665	0.00451226	-0.148386	0.112518	-0.00059254	-0.182657	0.105221	-6.44304e-05	-0.0352199	0.0958295	0.000827146	-0.0403567		-0.85
-0.86	0.0530103	-0.000136165	-0.0712009	0.0168328	0.00427751	-0.153449	0.112503	-0.000787378	-0.180604	0.105643	2.56338e-05	-0.0260738	0.0960375	0.000843051	-0.0390055		-0.86
-0.87	0.0529681	-0.000274676	-0.0666169	0.0167619	0.004083	-0.154225	0.113002	-0.00117753	-0.164206	0.106477	8.40298e-05	-0.0188722	0.0960337	0.000969762	-0.0350175		-0.87
-0.88	0.0530401	-0.00021052	-0.0618754	0.0165821	0.0038888	-0.155216	0.113171	-0.00105623	-0.141958	0.107117	0.000114425	-0.0124725	0.0961644	0.000705657	-0.0308915		-0.88
-0.89	0.0534566	-0.000367989	-0.0524308	0.0161162	0.00404162	-0.150848	0.113152	-0.000946336	-0.111029	0.107815	0.000484801	-0.010949	0.0958828	0.000637414	-0.0292524		-0.89
-0.9	0.0537832	-0.000614349	-0.0404413	0.0164294	0.00361758	-0.148184	0.112676	-0.0012055	-0.0809774	0.108614	0.000462332	-0.0128413	0.0959283	0.000681291	-0.0295176		-0.9
-0.91	0.0548573	-0.000883697	-0.0276511	0.0162081	0.00373798	-0.14781	0.111909	-0.000909056	-0.0535203	0.109256	0.000613495	-0.0192189	0.0961086	0.00089187	-0.0305957		-0.91
-0.92	0.0547046	-0.000662961	-0.014273	0.0156361	0.0039707	-0.145411	0.110885	-0.000652754	-0.0316118	0.10962	0.000272985	-0.0282618	0.0965893	0.000967163	-0.0336429		-0.92
-0.93	0.0547111	-0.000517242	-0.00283708	0.0149975	0.0040743	-0.142361	0.110375	-0.000551857	-0.0146598	0.109788	3.08269e-05	-0.0376074	0.0967937	0.00117789	-0.0398209		-0.93
-0.94	0.054756	-0.000206839	0.00553804	0.0141182	0.00422986	-0.1346	0.109704	-0.000514872	-0.001274	0.109774	-0.000257215	-0.0642781	0.0971532	0.00138499	-0.0442276		-0.94
-0.95	0.0546181	1.26143e-05	0.0111112	0.0137137	0.00428994	-0.116034	0.10902	-0.000468135	0.0065369	0.109371	-0.000105718	-0.0942691	0.0969537	0.00148105	-0.0492853		-0.95
-0.96	0.0547696	0.000214558	0.0144138	0.0136199	0.00368513	-0.103252	0.109183	-0.000750921	0.0120886	0.109364	-0.000255712	-0.123556	0.0962575	0.00139183	-0.0545167		-0.96
-0.97	0.0554812	0.000180199	0.0115594	0.0135309	0.00323186	-0.0962911	0.109331	-0.00076456	0.0127528	0.109151	0.000163547	-0.13412	0.0956848	0.00102961	-0.0601276		-0.97
-0.98	0.056515	0.000115345	0.00988112	0.0132464	0.00279635	-0.0847979	0.109455	-0.000684699	0.00953333	0.10923	0.000176875	-0.139219	0.0954127	0.000766866	-0.0611225		-0.98
-0.99	0.0574787	1.83803e-05	0.00531194	0.0132893	0.00264328	-0.0624276	0.109849	-0.000569505	-0.00137708	0.109102	6.26945e-05	-0.0732023	0.0953723	0.000753651	-0.0611793		-0.99
-1	0.0584154	4.60247e-05	-0.00155025	0.0124724	0.00253833	-0.0430166	0.110476	-0.000418783	-0.0123731	0.109149	-0.000252443	-0.0327547	0.0955088	0.000593346	-0.0596453		-1
-1.01	0.0588325	-0.00032289	-0.0129383	0.0117322	0.00278178	-0.0283165	0.110574	-0.000211014	-0.0236761	0.108909	-0.000309342	-0.0222534	0.0956429	0.000427567	-0.0559103		-1.01
-1.02	0.0588888	-0.000526381	-0.022066	0.0108432	0.00280404	-0.0147415	0.110715	-0.000303782	-0.0314065	0.108909	-0.00068744	-0.0220763	0.0958011	0.00061768	-0.0489699		-1.02
-1.03	0.0593137	-0.00183536	-0.0442858	0.00934863	0.00361247	-0.00750795	0.110569	-0.000997634	-0.0410642	0.10807	-0.000614035	-0.0216681	0.0949477	0.000357547	-0.0450976		-1.03
-1.04	0.0574838	-0.00126407	-0.0515558	0.0100026	0.002972	0.00511154	0.111439	-0.00107492	-0.0354633	0.108716	-0.00107519	-0.027845	0.0953941	0.000397785	-0.034355		-1.04
[truncated: 105 more columns]

## Sheet: S9B
	Triggered average on AIR PUFF across recordings																	Heatmaps
X	Vglut2			Calb1			Anxa1			Aldh1a1			DAT				X	Vglut2 - heatmap																									Calb1 - heatmap
Time	470	405	Acc	470	405	Acc	470	405	Acc	470	405	Acc	470	405	Acc		Time	Mouse # below																									Mouse # below
(s)	nΔF/F	nΔF/F	m/s2	nΔF/F	nΔF/F	m/s2	nΔF/F	nΔF/F	m/s2	nΔF/F	nΔF/F	m/s2	nΔF/F	nΔF/F	m/s2		(s)	4	1	5	2	3	4	3	3	4	5	7	4	9	8	4	6	7	6	5	6	6	6	5	5	5	5	5	5	3	1	1	3
-1.04	0.0858901	0.00361069	0.10932	0.0368398	0.0104949	-0.0112313	0.167868	0.0022887	-0.0452574	0.121599	0.000426168	-0.0116779	0.12868	0.00547144	0.0583461		-1.04	0.119296	0.00910928	0.136791	0.0742773	0.0413563	0.119335	0.103584	0.0391478	0.113927	0.115512	0.0471337	0.0949815	0.0471262	0.0901111	0.0729044	0.0125285	0.044237	0.0791842	0.194698	0.0293368	0.0696944	0.0100359	0.0668289	0.119591	0.0725452	0.0496534	0.0165569	0.0444305	0.0325467	0.0184835	0.0443181	0.0331856
-1.03	0.0857011	0.00323449	0.090917	0.037368	0.0127321	-0.0362415	0.170323	0.00323447	-0.0362159	0.119532	0.000174665	-0.0108716	0.129765	0.00428681	0.042183		-1.03	0.107588	0.0106087	0.136191	0.0737208	0.0450896	0.128322	0.107015	0.0441838	0.0910152	0.127537	0.041585	0.0757854	0.0515406	0.0874248	0.068433	0.0183627	0.0655066	0.0645687	0.196959	0.0213712	0.0545847	0.0577166	0.0534602	0.114853	0.0862835	0.055167	0.0170037	0.0446291	0.0275448	0.0199719	0.0331927	0.0338254
-1.02	0.0875395	0.00337853	0.0847187	0.037027	0.0105646	-0.0418089	0.169222	0.00235075	-0.0309852	0.120524	0.000571405	-0.00574969	0.129873	0.0042761	0.0405473		-1.02	0.116475	0.0178923	0.143955	0.0746949	0.0430168	0.12542	0.109952	0.0432292	0.102545	0.12475	0.0405069	0.0891086	0.0527135	0.0837006	0.0728776	0.0123698	0.0464092	0.0674913	0.207615	0.0303348	0.0609773	0.0504191	0.0591398	0.114533	0.0761714	0.0578922	0.0143566	0.0324752	0.0297682	0.0204231	0.0356132	0.0392988
-1.01	0.088592	0.00341613	0.0815523	0.037418	0.0108583	-0.035737	0.169769	0.002038	-0.019224	0.120876	0.00067222	-0.00248613	0.130416	0.0040356	0.0341153		-1.01	0.117532	0.022715	0.147352	0.0746155	0.044181	0.124805	0.111451	0.0449879	0.104364	0.129237	0.0403274	0.0876995	0.0552441	0.0800634	0.0693576	0.0107391	0.0495722	0.0677653	0.208866	0.0279326	0.0632643	0.0588523	0.0582041	0.114528	0.0781829	0.0628604	0.0111942	0.0266357	0.0300963	0.0214182	0.0334759	0.0401801
-1	0.0888169	0.00353917	0.0901069	0.0377071	0.0105331	-0.0167708	0.169432	0.00183874	-0.00515734	0.121452	0.000960952	0.00189992	0.130778	0.00407437	0.0293436		-1	0.117576	0.0270777	0.151884	0.0746415	0.0438444	0.123458	0.112205	0.0462905	0.108212	0.130612	0.0369257	0.0890027	0.0572161	0.0768777	0.0697044	0.00801758	0.0449583	0.0657837	0.207243	0.0240991	0.0675139	0.0596447	0.0649328	0.112086	0.0759027	0.0668849	0.00811208	0.0209169	0.0301236	0.0220105	0.03365	0.0424473
-0.99	0.0887348	0.00355849	0.103327	0.0376355	0.0104433	0.0133627	0.169267	0.00172908	0.0111346	0.122431	0.000868299	0.00889513	0.130971	0.00408277	0.02193		-0.99	0.117386	0.0277897	0.145193	0.0744432	0.0446153	0.120091	0.112917	0.0457887	0.113516	0.129673	0.0380049	0.083911	0.0588736	0.0767738	0.0674978	0.0107859	0.0438984	0.0682364	0.208971	0.0158104	0.0715192	0.0611731	0.0681943	0.112157	0.0773261	0.0677736	0.00826607	0.0166936	0.0333307	0.0212016	0.032259	0.0418914
-0.98	0.0892417	0.00365956	0.11991	0.0377256	0.0100792	0.0313757	0.168806	0.00170816	0.032646	0.122639	0.00112932	0.0166622	0.131198	0.00413789	0.012545		-0.98	0.115849	0.0309634	0.15559	0.0764182	0.0452788	0.117472	0.111703	0.0449639	0.117008	0.130544	0.0366979	0.0837214	0.0604826	0.0756603	0.0626914	0.00852712	0.0438792	0.0643774	0.20976	0.00956181	0.0809052	0.0645262	0.0699677	0.109264	0.076007	0.0680109	0.00592532	0.0173428	0.0344205	0.021375	0.0328638	0.0413957
-0.97	0.0883506	0.00375948	0.134797	0.0373569	0.0099601	0.0493084	0.16841	0.00163814	0.0589862	0.12287	0.000991724	0.0306209	0.130726	0.00434145	0.00369954		-0.97	0.112932	0.0327654	0.153828	0.077279	0.0453987	0.117262	0.111949	0.0443719	0.117778	0.12507	0.03452	0.0820538	0.0627447	0.0757967	0.0595515	0.00859221	0.0418083	0.0648911	0.204837	0.0015969	0.0846122	0.0631457	0.0741712	0.109709	0.0746429	0.0642908	0.00645208	0.0197436	0.0344785	0.0225945	0.0338479	0.0379832
-0.96	0.0874318	0.00408841	0.143737	0.0379099	0.00805122	0.0551247	0.167525	0.00157698	0.0827406	0.122753	0.00146211	0.0500623	0.130611	0.00433617	-0.00278757		-0.96	0.108131	0.0329398	0.153132	0.0785898	0.044156	0.116866	0.113201	0.0422311	0.115584	0.121864	0.0304558	0.0805096	0.0643708	0.0776125	0.0595263	0.0115385	0.0348708	0.0604223	0.203147	0.00207952	0.0863191	0.0617479	0.0791914	0.108361	0.0726013	0.0595415	0.0110984	0.0221219	0.0330382	0.0220106	0.0396738	0.0377306
-0.95	0.0880308	0.00403586	0.138157	0.0378447	0.00757942	0.0528852	0.167033	0.00159545	0.102498	0.123106	0.00147689	0.0694657	0.130083	0.0044234	-0.00677051		-0.95	0.107544	0.0311442	0.149819	0.079826	0.0440753	0.114934	0.113481	0.0393378	0.116955	0.120081	0.0330241	0.0811194	0.0662456	0.075466	0.0575567	0.0148905	0.0361746	0.062616	0.211113	0.00743389	0.0897067	0.0623626	0.0774059	0.107979	0.0738084	0.0533462	0.0136289	0.0238611	0.0312592	0.0215598	0.0425318	0.0363903
-0.94	0.0881316	0.00423914	0.124728	0.0387382	0.00723947	0.0401941	0.166442	0.00170019	0.11633	0.122841	0.00148385	0.0846322	0.130038	0.00449792	-0.00709132		-0.94	0.107057	0.0330982	0.146858	0.0797807	0.043096	0.115933	0.113161	0.0394581	0.116905	0.119628	0.0318268	0.0837489	0.0685207	0.0742958	0.0554405	0.0145835	0.0338772	0.0634762	0.211465	0.0126552	0.0860166	0.0682118	0.0783131	0.105742	0.0761407	0.0518336	0.0163379	0.0245382	0.0278635	0.0220365	0.0484815	0.0362534
-0.93	0.087038	0.0042387	0.106431	0.0392015	0.00801053	0.0373464	0.166557	0.00142119	0.12205	0.122843	0.00156436	0.0984423	0.129746	0.00439795	-0.00479768		-0.93	0.105165	0.0312574	0.134837	0.0783374	0.0426906	0.113247	0.112645	0.0404909	0.117059	0.120958	0.0336523	0.0824474	0.0692546	0.0721978	0.0535779	0.0147428	0.0331414	0.0632481	0.211747	0.0177101	0.0833244	0.0747843	0.0718233	0.105161	0.0737922	0.0533008	0.0206703	0.0229768	0.0247841	0.0218178	0.0506215	0.0378334
-0.92	0.0866627	0.00418365	0.0850777	0.0406598	0.00865411	0.026082	0.166937	0.00148823	0.117399	0.123065	0.00155212	0.100956	0.130238	0.00444467	0.00128664		-0.92	0.104345	0.0304615	0.13005	0.0778404	0.0419118	0.109568	0.110271	0.039282	0.120069	0.12433	0.0291057	0.0810349	0.0700179	0.067361	0.0504909	0.0166352	0.0316762	0.0613565	0.217374	0.0236903	0.0853985	0.0754521	0.0741212	0.103295	0.069937	0.0573305	0.0254016	0.022244	0.0231918	0.0210087	0.0571823	0.0382575
-0.91	0.0859756	0.00345366	0.0681995	0.0409517	0.0105035	0.0214224	0.16684	0.0016178	0.1077	0.123486	0.0010572	0.0936971	0.129494	0.0045582	0.00853702		-0.91	0.104208	0.0311743	0.125238	0.0776696	0.0426465	0.106283	0.109039	0.0391177	0.121838	0.122501	0.0254666	0.0804171	0.0705019	0.0625782	0.0478715	0.017718	0.0302367	0.0616952	0.222383	0.0244427	0.0840556	0.0856248	0.0654403	0.099192	0.0680303	0.0599245	0.0269785	0.0209304	0.0238298	0.0197944	0.0568995	0.0392828
-0.9	0.0847147	0.00361861	0.0554226	0.0412427	0.0108021	0.00981454	0.16669	0.00104598	0.0906752	0.123023	0.000816775	0.081754	0.129486	0.00445804	0.0154438		-0.9	0.101394	0.0298992	0.120268	0.0762401	0.0423709	0.106535	0.108558	0.0400352	0.122003	0.121153	0.0191217	0.0772314	0.0705926	0.063177	0.0474715	0.0111162	0.0279254	0.058305	0.220162	0.0211195	0.0855869	0.0892259	0.0690157	0.0981862	0.0650181	0.0625482	0.0293153	0.020412	0.0252738	0.0197528	0.0587074	0.0388378
-0.89	0.0836997	0.00300433	0.0450333	0.0412159	0.0109549	-0.00104066	0.166858	0.000723189	0.0671891	0.123033	0.000847885	0.0663094	0.129066	0.00450161	0.0224609		-0.89	0.0992176	0.0283721	0.119138	0.077392	0.0426785	0.103274	0.107092	0.0404349	0.122522	0.121226	0.0146421	0.0754773	0.0702537	0.0616852	0.0485332	0.011076	0.0305678	0.0559732	0.217162	0.0199036	0.0901146	0.0900089	0.0616435	0.0985992	0.0600405	0.0652367	0.0294941	0.01998	0.0257571	0.0196134	0.0575558	0.0385071
-0.88	0.0836697	0.00282254	0.0349977	0.0422185	0.0107073	-0.0196447	0.166838	0.000619363	0.0367483	0.123732	0.000767116	0.0441881	0.128892	0.00448756	0.028817		-0.88	0.10013	0.0267032	0.115858	0.0779163	0.0413782	0.104655	0.106306	0.0397535	0.120278	0.120236	0.0135613	0.0744032	0.0709921	0.0639721	0.05176	0.0133084	0.0296006	0.0569898	0.215196	0.019043	0.091525	0.093196	0.0639916	0.0958769	0.0621447	0.0670179	0.0266829	0.0183594	0.027021	0.0190104	0.0626466	0.0382101
-0.87	0.0824023	0.00297256	0.0227247	0.0419339	0.0102314	-0.0382976	0.166668	0.000457394	0.00647954	0.123304	0.00108531	0.0284025	0.128122	0.00438091	0.0319386		-0.87	0.0972489	0.0249584	0.117146	0.0782989	0.0409763	0.103747	0.107551	0.0414542	0.115872	0.117587	0.0175792	0.0738095	0.072449	0.0611116	0.0507838	0.0119181	0.0281736	0.056101	0.202175	0.0157201	0.0914022	0.0919131	0.0689319	0.0942656	0.0653732	0.0704674	0.0211497	0.0149256	0.0268868	0.0195447	0.0619449	0.0358276
-0.86	0.0824669	0.0028289	0.0125734	0.0409958	0.00978594	-0.0533053	0.16814	0.000814312	-0.0236287	0.123229	0.00101241	0.0190081	0.129006	0.00429899	0.0338802		-0.86	0.0971968	0.0211669	0.110922	0.0776866	0.0405278	0.102756	0.107594	0.0426742	0.112408	0.118494	0.0204638	0.0741534	0.0736642	0.064063	0.0513933	0.010197	0.0327992	0.053989	0.198099	0.0153222	0.0955768	0.0922248	0.0789648	0.0955962	0.0643521	0.0726241	0.018734	0.0104742	0.0258376	0.021508	0.0610634	0.0325626
-0.85	0.0817409	0.00261994	0.00685053	0.0416585	0.00936449	-0.0562553	0.169038	0.001171	-0.0477646	0.123567	0.0011859	0.0176544	0.128608	0.00435801	0.0355969		-0.85	0.0960119	0.0247746	0.104422	0.0802314	0.040932	0.102547	0.10729	0.042738	0.113606	0.11874	0.0255823	0.0756063	0.0749277	0.0611469	0.047722	0.0139612	0.0325097	0.0521107	0.193199	0.0177202	0.0932583	0.0916287	0.07037	0.0957403	0.0650198	0.0774157	0.0187988	0.00462637	0.0253006	0.0212588	0.0608028	0.0318589
-0.84	0.0812129	0.00309112	0.00102444	0.0412711	0.00955069	-0.0350323	0.170255	0.00135096	-0.061925	0.124053	0.00134333	0.0256479	0.128067	0.00433831	0.0380451		-0.84	0.0947095	0.023292	0.102669	0.0793269	0.0412431	0.10242	0.10716	0.0429066	0.110626	0.12034	0.0223472	0.0725108	0.0756316	0.0585195	0.0460059	0.0146238	0.0311233	0.0471422	0.19151	0.0198372	0.0935584	0.0928624	0.0795468	0.0962075	0.0621457	0.0740913	0.0189717	0.000426741	0.0245367	0.0220571	0.0638343	0.0322607
-0.83	0.0793066	0.00301602	-0.00592443	0.0395509	0.00924283	0.00176259	0.171013	0.00187983	-0.0655484	0.123521	0.00115387	0.0433739	0.128144	0.00443191	0.0401365		-0.83	0.0919371	0.0273751	0.0989778	0.0796851	0.0409239	0.0978465	0.107354	0.0429218	0.108412	0.119957	0.0217586	0.0687376	0.0755006	0.0576581	0.0428839	0.013938	0.0328704	0.0447234	0.179535	0.0177871	0.0946393	0.0854527	0.081456	0.0973545	0.059729	0.067752	0.0216223	0.000289817	0.0254569	0.0228287	0.0599421	0.0295892
-0.82	0.0797539	0.0026456	-0.00928332	0.0389897	0.00884629	0.0504117	0.17207	0.0018522	-0.0600651	0.123773	0.000547972	0.0572871	0.128307	0.00431754	0.04425		-0.82	0.0915309	0.0308175	0.0956953	0.0795756	0.0406312	0.0970334	0.104582	0.0418736	0.10945	0.121182	0.0187972	0.064967	0.0739034	0.0601408	0.0463619	0.0163402	0.0361967	0.0424845	0.183416	0.0213846	0.0990073	0.0933267	0.0768127	0.0989649	0.0551181	0.0599262	0.0222592	0.00318138	0.0274928	0.0223788	0.0595078	0.030428
-0.81	0.0787316	0.003555	-0.018153	0.0381151	0.008675	0.0973003	0.172248	0.00155093	-0.0457799	0.123659	0.000592044	0.0676998	0.127747	0.00440924	0.0471891		-0.81	0.0876817	0.0336301	0.0963432	0.0786935	0.0402504	0.0969011	0.101157	0.0408789	0.108084	0.121603	0.0173815	0.0633102	0.0724038	0.0579604	0.0499586	0.0221143	0.0336953	0.0413501	0.173322	0.0173776	0.0998017	0.0942763	0.0824302	0.0987637	0.0507847	0.0543369	0.0229833	0.00916614	0.0285364	0.0220164	0.055141	0.0308583
-0.8	0.078955	0.00321018	-0.0278622	0.0371686	0.00876071	0.140812	0.173263	0.00154687	-0.0272841	0.123169	0.000287419	0.0707531	0.128454	0.00461209	0.045794		-0.8	0.086396	0.0337315	0.0992553	0.0758306	0.0407924	0.0942237	0.0994923	0.0386404	0.103338	0.123218	0.017937	0.0586271	0.0712695	0.0600651	0.0498901	0.0251373	0.0317727	0.0425574	0.169707	0.0182217	0.107158	0.095689	0.0925296	0.101101	0.0497139	0.0473611	0.0216679	0.0180461	0.0308775	0.0220832	0.0511095	0.0316282
-0.79	0.0790432	0.00297748	-0.0319746	0.0367226	0.00894832	0.168748	0.174312	0.00176067	-0.00515385	0.122479	1.59423e-05	0.0678376	0.128778	0.00473567	0.0427223		-0.79	0.0855868	0.036254	0.0926619	0.0742931	0.0410385	0.091773	0.0982666	0.0365407	0.10179	0.123413	0.0232716	0.057245	0.0705933	0.0595176	0.0551831	0.0290664	0.0340414	0.0451652	0.164718	0.0155025	0.113463	0.0941406	0.094705	0.100071	0.0572795	0.046469	0.0202362	0.0233947	0.0314186	0.021435	0.0447348	0.0304043
-0.78	0.0804449	0.00267951	-0.0360174	0.0372061	0.00933084	0.187884	0.175117	0.00183424	0.0190392	0.122432	-4.25016e-05	0.057298	0.129087	0.00495237	0.0415667		-0.78	0.0832455	0.0342309	0.0950581	0.0718227	0.0424102	0.0952489	0.0985405	0.0352635	0.101803	0.12879	0.0189317	0.0572988	0.0708374	0.055618	0.0583086	0.0313154	0.0312224	0.0439292	0.173918	0.0185463	0.117027	0.100054	0.0969227	0.103842	0.0554054	0.0501615	0.0197252	0.0252828	0.0298419	0.02238	0.0417041	0.0309921
-0.77	0.0800031	0.00304623	-0.0349039	0.0369608	0.0093728	0.195653	0.175627	0.00169155	0.0422946	0.122533	0.000163481	0.0514092	0.129239	0.00485853	0.0379975		-0.77	0.0814137	0.0305921	0.0913024	0.0712178	0.0434801	0.0996453	0.0986262	0.0352544	0.101407	0.130156	0.0123349	0.0583572	0.0718062	0.0562083	0.0586987	0.0311703	0.0337431	0.0417426	0.165973	0.0156736	0.120947	0.0994505	0.0957426	0.105113	0.0583293	0.0534741	0.0233604	0.0240169	0.0286882	0.0216605	0.0373945	0.0288683
-0.76	0.0796264	0.00275857	-0.0281488	0.0379829	0.00948082	0.198413	0.175416	0.00178334	0.0619638	0.122619	6.03653e-05	0.0455533	0.129364	0.00485184	0.0347425		-0.76	0.0784402	0.0297628	0.0881736	0.0714056	0.0442936	0.100812	0.0993451	0.0347467	0.103684	0.133138	0.00940867	0.0552909	0.0724369	0.0529735	0.0593316	0.0234615	0.0358789	0.0438873	0.16958	0.01604	0.121035	0.0933942	0.0855033	0.107697	0.0652861	0.0560177	0.0273135	0.0187747	0.0286375	0.0211385	0.0362155	0.030259
-0.75	0.0793155	0.00281482	-0.0177689	0.0383734	0.00943496	0.196358	0.175347	0.00213474	0.0786598	0.123184	6.97514e-05	0.0412223	0.129081	0.00454916	0.0371551		-0.75	0.0779646	0.0283643	0.0836344	0.0722034	0.0429013	0.10154	0.0988381	0.0354641	0.104897	0.13384	0.00891053	0.051708	0.0723246	0.0504163	0.0624364	0.0211335	0.0408809	0.0448286	0.171441	0.0160201	0.11942	0.0953949	0.0785397	0.110316	0.0620391	0.0584463	0.0317604	0.0135388	0.0278979	0.0214482	0.0353425	0.0261308
-0.74	0.0791874	0.00315305	-0.0176662	0.0384443	0.0088879	0.200539	0.175449	0.00213381	0.0855135	0.123086	0.000257526	0.0333179	0.129377	0.00456998	0.0411085		-0.74	0.075456	0.0260873	0.0849099	0.0747455	0.042734	0.106369	0.0974766	0.0353049	0.106966	0.132783	0.00848474	0.0514149	0.0721662	0.0493641	0.0613126	0.0201242	0.0369165	0.0464497	0.170683	0.0181676	0.123253	0.0927516	0.0709318	0.115611	0.0585319	0.0552327	0.0373712	0.0113808	0.0297645	0.021658	0.0339438	0.0271434
-0.73	0.0791909	0.00338451	-0.0161023	0.0385321	0.00820717	0.196777	0.175744	0.00175711	0.0833306	0.123171	7.78085e-05	0.0241069	0.129568	0.0045146	0.0451229		-0.73	0.0758137	0.0243963	0.0823886	0.0774551	0.0423407	0.107713	0.0952972	0.0356529	0.104693	0.126375	0.0144258	0.0533911	0.0714416	0.0509952	0.0620682	0.0193451	0.0423359	0.0508554	0.16837	0.0171738	0.125269	0.0910699	0.070936	0.114879	0.0608695	0.0499471	0.0445982	0.0118814	0.0334058	0.0199317	0.0303585	0.0285333
-0.72	0.0790537	0.00262587	-0.0168595	0.038357	0.00789002	0.188334	0.175917	0.00187942	0.072907	0.122852	0.000214497	0.00529344	0.129632	0.00474234	0.0511439		-0.72	0.0735435	0.0261775	0.083022	0.0779193	0.0419208	0.106401	0.0935295	0.0349936	0.102067	0.126256	0.0173007	0.0512374	0.0698143	0.0499803	0.0651324	0.0192553	0.0407501	0.0504878	0.17434	0.021806	0.128944	0.0825189	0.0626184	0.117384	0.0632485	0.0467376	0.0458955	0.0125903	0.0354024	0.0189514	0.0280777	0.0282941
-0.71	0.0793312	0.00221716	-0.0198523	0.0379015	0.00744901	0.171773	0.176987	0.00188457	0.0589572	0.122282	0.000575807	-0.0138917	0.129783	0.00471241	0.0566121		-0.71	0.0742285	0.026502	0.0844511	0.0771516	0.0413285	0.108189	0.0913656	0.0345232	0.100752	0.125771	0.0192493	0.0510781	0.0688341	0.0499925	0.0658588	0.0215113	0.0396309	0.0485851	0.17717	0.0273408	0.132873	0.0787449	0.0614219	0.119709	0.0600857	0.0425835	0.0464026	0.013295	0.0384024	0.0183389	0.0300384	0.0265842
-0.7	0.0790222	0.00221614	-0.0237973	0.0376729	0.00671228	0.158927	0.177783	0.00182339	0.0399482	0.122243	0.000660676	-0.0298787	0.130411	0.0047552	0.0551201		-0.7	0.0733132	0.0293156	0.0872962	0.0762459	0.040577	0.109438	0.0894961	0.0327926	0.100036	0.125588	0.0195092	0.0538374	0.0679275	0.0496268	0.0701164	0.0202369	0.0384206	0.0478471	0.175468	0.0266304	0.133666	0.0703791	0.0597378	0.11789	0.0642946	0.0403265	0.0450803	0.0100587	0.0381466	0.0182534	0.0303006	0.0298913
-0.69	0.0781705	0.00167396	-0.0220418	0.0375038	0.0065021	0.137483	0.178493	0.0017839	0.0214283	0.122715	0.000608749	-0.0381094	0.130803	0.00456879	0.0497483		-0.69	0.0741515	0.032106	0.0837867	0.0743209	0.0380622	0.106963	0.0879493	0.0324638	0.0994682	0.128433	0.0221183	0.0516712	0.0673051	0.050886	0.073833	0.0166382	0.0438301	0.0446676	0.170201	0.0264293	0.131089	0.0665934	0.0610561	0.116314	0.0624123	0.045125	0.0421803	0.00475888	0.0393229	0.0162582	0.0264352	0.0290722
-0.68	0.0771437	0.00160675	-0.0167608	0.0380807	0.00657203	0.115151	0.178978	0.00181983	0.00355458	0.122218	0.000924337	-0.032313	0.130776	0.00442501	0.039815		-0.68	0.0710869	0.033293	0.077909	0.0734126	0.0379016	0.102266	0.0869221	0.0312979	0.100208	0.13071	0.0236321	0.0497069	0.0667015	0.0490105	0.0757041	0.0139831	0.0381069	0.0421791	0.170709	0.0301928	0.130914	0.0619472	0.0545118	0.118739	0.063907	0.0503317	0.0388439	-0.00151241	0.0381093	0.0168385	0.028414	0.0285001
-0.67	0.0775227	0.00217316	-0.0111417	0.0384644	0.00683927	0.0919917	0.178826	0.00215597	-0.0107444	0.122191	0.000690938	-0.0135034	0.131095	0.00423462	0.028161		-0.67	0.0714265	0.03642	0.0736814	0.0733216	0.0365732	0.100678	0.0878403	0.0290548	0.104253	0.131619	0.0267548	0.053038	0.0660057	0.0493283	0.0766017	0.0086654	0.0393046	0.0454815	0.170685	0.0321125	0.126505	0.0635819	0.0617123	0.119347	0.061763	0.0526433	0.038563	-0.00593183	0.0383789	0.0178591	0.0269701	0.0280156
-0.66	0.0772728	0.00233097	0.00359899	0.0389691	0.00672659	0.0647865	0.178241	0.00211563	-0.0225384	0.122055	0.000392213	0.010716	0.131635	0.00423069	0.017505		-0.66	0.0734626	0.0403256	0.0668844	0.0739555	0.0359792	0.0952224	0.0882586	0.0269468	0.106065	0.129892	0.0286962	0.053142	0.065727	0.0504139	0.0787375	0.00779467	0.0365515	0.0436314	0.168708	0.0294929	0.129988	0.068048	0.0584133	0.118473	0.0648992	0.0572437	0.0366363	-0.00582911	0.0384472	0.0183848	0.0261046	0.0296001
-0.65	0.0773165	0.00260831	0.0229786	0.0393722	0.00724458	0.0331471	0.177143	0.00185612	-0.0276081	0.121557	0.000213137	0.0333003	0.132072	0.00422001	0.011859		-0.65	0.0725036	0.0397644	0.0693814	0.0751922	0.0361591	0.0943118	0.0888	0.0290103	0.106954	0.127047	0.0264314	0.0530061	0.0653867	0.0537349	0.0818923	0.0112334	0.0343592	0.0448008	0.164012	0.0288789	0.132997	0.0691385	0.0565531	0.119317	0.0625415	0.0575713	0.0365163	-0.00139188	0.0401842	0.0188619	0.0232918	0.0305348
-0.64	0.0770758	0.00258669	0.0497971	0.0402706	0.00705154	0.0100024	0.17629	0.001508	-0.0258211	0.121093	0.00036711	0.0524618	0.132615	0.00431833	0.00681183		-0.64	0.0685719	0.0392294	0.0724385	0.0747159	0.0376143	0.0937364	0.0908893	0.0312022	0.105689	0.124196	0.0229978	0.0549642	0.0637681	0.0547437	0.0829933	0.0109964	0.0334004	0.0430343	0.165087	0.0300309	0.132062	0.0704623	0.0537236	0.117384	0.064235	0.0540011	0.0385625	0.00488124	0.0418927	0.0200837	0.0254115	0.0330141
-0.63	0.0774895	0.00279562	0.0761671	0.0394853	0.00648321	-0.00782883	0.176274	0.00152743	-0.016635	0.121042	0.000159686	0.0570448	0.132986	0.00403497	0.00636254		-0.63	0.0671804	0.0414431	0.0820438	0.0731614	0.0385628	0.0976065	0.0919227	0.0322047	0.105611	0.12455	0.0203638	0.0573218	0.0632672	0.0590009	0.0868681	0.0137898	0.0353263	0.041984	0.151863	0.024131	0.134559	0.0692595	0.0594004	0.116971	0.0650781	0.0494524	0.0351362	0.0110653	0.0427511	0.0207173	0.0227372	0.0344455
-0.62	0.0775585	0.00280747	0.103262	0.0399548	0.00585876	-0.0254222	0.176582	0.00127416	0.000496434	0.120914	0.000268235	0.0503924	0.134187	0.00417133	0.00627906		-0.62	0.0652718	0.0417194	0.0862555	0.0726909	0.0391916	0.0982584	0.0927089	0.0327197	0.102853	0.123372	0.0263659	0.0570191	0.0646717	0.0608857	0.0898258	0.0169218	0.0353652	0.0377211	0.146524	0.0195035	0.138032	0.0676536	0.0581539	0.116732	0.0668797	0.0473794	0.0326015	0.0156984	0.0406352	0.0204378	0.0258715	0.0383708
-0.61	0.0773674	0.0029297	0.12341	0.0394429	0.00563022	-0.0326763	0.178156	0.00134496	0.0213991	0.1207	0.000290576	0.0386332	0.134507	0.00414019	0.00753079		-0.61	0.0628729	0.0378402	0.0900098	0.0716316	0.0388071	0.101449	0.094599	0.03582	0.101508	0.124314	0.0279952	0.05635	0.065037	0.0624833	0.0897306	0.018719	0.0371535	0.03714	0.140216	0.0194788	0.135116	0.062485	0.0632035	0.11832	0.0634344	0.0415222	0.030423	0.0174404	0.0364673	0.0203417	0.023474	0.040878
-0.6	0.0758252	0.00277266	0.140482	0.0389555	0.00532089	-0.0327211	0.179739	0.00113555	0.0449003	0.120149	0.000350539	0.0243743	0.134157	0.00430035	0.00635285		-0.6	0.0642605	0.0366453	0.081929	0.0716856	0.0382047	0.100726	0.0953622	0.0335735	0.0985433	0.127158	0.0254022	0.054657	0.0654438	0.0637418	0.0914295	0.0179736	0.034684	0.0321277	0.136364	0.0210519	0.125906	0.0582447	0.0607782	0.116471	0.0673506	0.0375162	0.0292261	0.0164084	0.0334873	0.0191536	0.0295961	0.0399045
-0.59	0.0751352	0.00251559	0.150392	0.0387462	0.0050967	-0.0286517	0.18013	0.00142944	0.0653331	0.119745	7.76755e-05	0.0093699	0.133455	0.00423966	0.00635887		-0.59	0.0665535	0.0377473	0.0780749	0.071715	0.0384462	0.10003	0.0954667	0.0306271	0.0968486	0.126375	0.0248948	0.0537029	0.0676599	0.061604	0.093276	0.0164715	0.030533	0.0308389	0.132116	0.0186213	0.123147	0.0554731	0.0639806	0.117525	0.0706754	0.0376943	0.0249185	0.0160442	0.0286789	0.0197109	0.0310261	0.0422032
-0.58	0.0737669	0.00231824	0.158769	0.0392154	0.00525636	-0.0197979	0.180191	0.00156788	0.0814126	0.119229	7.0461e-05	0.00301707	0.133294	0.00461233	0.00442843		-0.58	0.0686086	0.0372222	0.0701046	0.0695593	0.035696	0.0969077	0.0947559	0.0299207	0.0952115	0.125018	0.022366	0.0525173	0.0673354	0.0594456	0.0963798	0.0146362	0.0276339	0.0279851	0.13646	0.0168496	0.118711	0.0526	0.068012	0.114816	0.067092	0.036367	0.0281675	0.0152816	0.0253314	0.0192338	0.034446	0.0440646
-0.57	0.071906	0.00199245	0.167471	0.0391378	0.00537517	-0.00385482	0.180671	0.0017152	0.0873374	0.118755	0.000299877	-0.0002821	0.132754	0.00472669	0.00342998		-0.57	0.0704861	0.0358513	0.0651907	0.0689619	0.0352565	0.0941939	0.0944743	0.030203	0.0913888	0.124377	0.0132974	0.0483203	0.0664853	0.0590825	0.0950089	0.0155203	0.0213017	0.0321628	0.131874	0.01476	0.115704	0.0540058	0.064356	0.112813	0.0651137	0.0350433	0.0283542	0.0152087	0.025845	0.0192835	0.0340414	0.0448514
-0.56	0.070855	0.00188109	0.175566	0.0391511	0.0056068	0.00902014	0.179936	0.00174664	0.0878054	0.11872	0.000584406	-0.00237032	0.13231	0.00504745	0.00307566		-0.56	0.0705406	0.0361877	0.0638565	0.0701617	0.0354447	0.0916591	0.0942465	0.0302925	0.0836522	0.121994	0.0133541	0.0486112	0.0655951	0.0607466	0.0996507	0.0145761	0.0172604	0.0322044	0.130377	0.0106758	0.115401	0.0559301	0.0589076	0.108857	0.0645541	0.0330988	0.0287997	0.0154735	0.0273819	0.0193088	0.0338581	0.0438197
-0.55	0.0713872	0.00189125	0.182464	0.0390093	0.00505839	0.0244972	0.17978	0.00221751	0.0803642	0.11882	0.000795899	0.00354329	0.132732	0.00506983	0.0060291		-0.55	0.0685049	0.0341672	0.0635507	0.068645	0.0367582	0.0915592	0.0940948	0.0330314	0.0809167	0.121129	0.0132132	0.0490076	0.0647147	0.061178	0.099628	0.017238	0.0201646	0.0356701	0.134966	0.00627984	0.123135	0.0565573	0.0585266	0.108161	0.0649364	0.0305175	0.0281522	0.014716	0.0271614	0.0192198	0.0297313	0.0456957
-0.54	0.0718221	0.00244041	0.188317	0.0378741	0.00426082	0.0376987	0.18013	0.00247332	0.0705393	0.118869	0.00100112	0.0144683	0.133173	0.00503173	0.0108298		-0.54	0.0654898	0.0331786	0.0645189	0.0687625	0.0371207	0.0931969	0.0938525	0.0356368	0.0779229	0.121403	0.0190602	0.0476948	0.0627658	0.0674725	0.101264	0.0203585	0.0194315	0.0365793	0.143131	0.00706556	0.125309	0.0535865	0.054977	0.104054	0.0616824	0.0256814	0.0292811	0.0106432	0.0256966	0.0185106	0.0313188	0.0420049
-0.53	0.0715742	0.00276751	0.189822	0.0371861	0.003986	0.0579498	0.179796	0.00212295	0.0645005	0.118919	0.000837616	0.0259344	0.133719	0.0049464	0.0178257		-0.53	0.0629109	0.0361014	0.0604718	0.0704281	0.0390689	0.0914649	0.0951789	0.0351944	0.0757496	0.12215	0.0187139	0.0451128	0.0633032	0.068851	0.1005	0.0211811	0.0252011	0.038861	0.143164	0.00650535	0.124131	0.0520478	0.0459609	0.104041	0.0647601	0.0232821	0.0253372	0.00680778	0.0260893	0.0181518	0.0332359	0.0388451
-0.52	0.0719355	0.00333157	0.182714	0.0357633	0.00425548	0.0788766	0.179961	0.0020079	0.0651408	0.118826	0.000553168	0.0444442	0.13372	0.00509991	0.0273767		-0.52	0.0610762	0.0391042	0.0582972	0.0705301	0.0401681	0.0900518	0.0958529	0.0373547	0.0764168	0.122001	0.0224156	0.0476403	0.0626706	0.0676018	0.101032	0.0214335	0.0245484	0.0357071	0.148802	0.00663035	0.128205	0.0427534	0.0500663	0.100736	0.066614	0.0201437	0.0233654	0.00391765	0.0231873	0.0179654	0.0342504	0.0349681
-0.51	0.0726342	0.00372135	0.167993	0.0361064	0.00377652	0.106694	0.180451	0.00203281	0.0684966	0.118997	0.000288611	0.0667656	0.134403	0.00479619	0.0341557		-0.51	0.0610708	0.044476	0.057934	0.0703732	0.0426318	0.0889033	0.0958065	0.0373081	0.0791341	0.122606	0.0175648	0.0470382	0.0624225	0.068693	0.100958	0.0197205	0.0273953	0.037029	0.156082	0.00656799	0.126301	0.0405424	0.0518954	0.10038	0.0691422	0.0225144	0.0234238	0.00267801	0.0207494	0.0176291	0.0380666	0.0343288
-0.5	0.0726266	0.00374885	0.148379	0.036409	0.00404144	0.133137	0.180681	0.00225924	0.0773823	0.119601	0.000333033	0.0822205	0.134329	0.00467539	0.0382553		-0.5	0.0611649	0.0508312	0.0578293	0.0694627	0.0436701	0.0869907	0.0966508	0.0365954	0.0800436	0.120366	0.0201451	0.0482628	0.0621466	0.0687652	0.0997434	0.0154326	0.0234843	0.0356227	0.155721	0.00703697	0.124714	0.041124	0.0604652	0.0993114	0.0680256	0.0260619	0.0235197	0.00413629	0.0208297	0.0179715	0.0376177	0.0315936
-0.49	0.0721932	0.00398251	0.12127	0.0366096	0.00473446	0.158542	0.181495	0.00205895	0.0930156	0.119553	-3.07363e-05	0.0957069	0.134852	0.00466943	0.0409573		-0.49	0.0614919	0.0548858	0.0568527	0.0704028	0.0455374	0.0833332	0.0963276	0.0358093	0.0750615	0.119586	0.0158502	0.0490823	0.0626478	0.0670109	0.0978681	0.0157488	0.025714	0.0372624	0.15331	0.00656562	0.121936	0.0433618	0.0602766	0.101397	0.0689093	0.0270925	0.0223906	0.0103375	0.0228186	0.0177687	0.0353528	0.0333436
-0.48	0.0721902	0.00383538	0.0921761	0.0369419	0.00520762	0.178206	0.182699	0.00254105	0.106086	0.120327	0.000113282	0.107992	0.134744	0.00469062	0.0414989		-0.48	0.0636077	0.0566648	0.0576751	0.0687978	0.047904	0.0841014	0.0962234	0.037388	0.0751709	0.115449	0.0144823	0.049644	0.0620165	0.0672907	0.0966965	0.018364	0.023029	0.0367211	0.153807	0.0107456	0.122977	0.0422995	0.0591358	0.0987293	0.0701531	0.0261481	0.022556	0.015778	0.0229792	0.0178463	0.0343602	0.0352493
-0.47	0.0721406	0.00342931	0.0644022	0.0374366	0.00480585	0.181845	0.183774	0.00306068	0.115949	0.121027	0.000445338	0.115242	0.135101	0.00466703	0.0390344		-0.47	0.064762	0.0574188	0.0591401	0.0688628	0.0503179	0.0851073	0.0944971	0.0374765	0.0713098	0.111919	0.0160909	0.0492522	0.0610453	0.0695537	0.0956012	0.0157854	0.0237421	0.0401693	0.15253	0.0118246	0.118556	0.0461286	0.0606934	0.100088	0.0710246	0.0244097	0.0226654	0.0186612	0.0252694	0.0171136	0.0307526	0.0355797
-0.46	0.0717316	0.00354345	0.0403064	0.0371799	0.0047112	0.169978	0.184494	0.00320273	0.127458	0.121206	0.000433828	0.118776	0.135037	0.00480098	0.0386467		-0.46	0.0635277	0.0562044	0.0583519	0.0676909	0.050898	0.0865694	0.0935074	0.0389478	0.0709405	0.110653	0.0199968	0.0495776	0.0605475	0.0706386	0.09434	0.017067	0.024492	0.0405786	0.146155	0.0142214	0.116332	0.047568	0.0608779	0.0967724	0.0743884	0.0187194	0.02154	0.0188506	0.0262184	0.0180599	0.028036	0.0365852
-0.45	0.0715493	0.00369819	0.017374	0.036904	0.00414159	0.148286	0.185941	0.00312069	0.132217	0.120893	0.000297527	0.126093	0.135457	0.00477313	0.0387869		-0.45	0.0645721	0.0548302	0.0555673	0.068211	0.0551012	0.0850673	0.0938152	0.040243	0.0721541	0.111171	0.015184	0.0512645	0.0604091	0.0712431	0.0962318	0.0178402	0.0273803	0.0410628	0.136204	0.0170576	0.117409	0.0479431	0.0593591	0.0961168	0.0759344	0.0149206	0.020756	0.0168036	0.0276248	0.0196004	0.0288396	0.0359382
-0.44	0.0713278	0.00343728	0.00656614	0.0364557	0.00426577	0.134656	0.185668	0.00355921	0.126697	0.121169	0.000475677	0.129281	0.135987	0.00483784	0.0373333		-0.44	0.0677839	0.0542468	0.0523388	0.0685197	0.0576357	0.0877909	0.0936261	0.0402025	0.0751688	0.110218	0.0172431	0.0521826	0.060359	0.0714614	0.0962642	0.0175822	0.0277263	0.0416951	0.127184	0.0206612	0.115292	0.043411	0.0624163	0.0959985	0.0747747	0.0143862	0.0196104	0.0122412	0.0251036	0.0211631	0.0262979	0.0354253
-0.43	0.0717201	0.00348192	0.000689398	0.0361424	0.00361803	0.121047	0.185674	0.00358076	0.118579	0.121139	0.000481032	0.127193	0.136272	0.00436486	0.0376216		-0.43	0.0665667	0.0531738	0.0498333	0.0711817	0.0589957	0.0889148	0.0918575	0.0420954	0.0727555	0.11232	0.019675	0.0534231	0.0598709	0.0733226	0.096305	0.019429	0.0317028	0.0412047	0.122515	0.0242558	0.115718	0.0444903	0.0659964	0.0945791	0.0765783	0.0189691	0.0172018	0.00824265	0.0252844	0.0220492	0.0222496	0.0339922
-0.42	0.0709231	0.0035277	0.00451196	0.0367728	0.00365519	0.122079	0.184769	0.00304806	0.10877	0.120998	0.000210533	0.121333	0.136043	0.00387385	0.040513		-0.42	0.0661609	0.0531663	0.046457	0.0713268	0.0608181	0.087031	0.0913845	0.0424577	0.075852	0.113518	0.0143334	0.0519496	0.0599402	0.0734613	0.0987385	0.0205034	0.033459	0.0374265	0.113239	0.0250124	0.116726	0.0415437	0.0619797	0.0925079	0.0779625	0.0240092	0.0178037	0.00500209	0.0241828	0.0239157	0.0227799	0.0340053
-0.41	0.0704781	0.00334107	0.0150052	0.0369008	0.00379116	0.125957	0.184077	0.0024848	0.0913915	0.121237	0.000108399	0.108735	0.135797	0.00366578	0.0446985		-0.41	0.0674124	0.0538156	0.0453493	0.0746468	0.0614432	0.088339	0.0920922	0.0442019	0.0755838	0.114107	0.0105686	0.0530202	0.0594974	0.0708963	0.100566	0.0212702	0.0390438	0.0343711	0.110492	0.0258629	0.116072	0.0387559	0.0496106	0.0924678	0.0752426	0.029431	0.015668	0.00289306	0.024934	0.026503	0.0253918	0.0304127
-0.4	0.0702707	0.00330158	0.03186	0.0372526	0.00399981	0.128498	0.182616	0.00225196	0.0707841	0.121857	-0.000260569	0.0853102	0.13571	0.00365566	0.0499249		-0.4	0.0665042	0.0534779	0.0503673	0.0766666	0.0598626	0.0904375	0.0897351	0.0461587	0.0725644	0.111292	0.012458	0.0508878	0.0595005	0.0672028	0.102217	0.0222566	0.0416303	0.0350045	0.115466	0.0262004	0.112798	0.0402288	0.0459395	0.0907835	0.0727511	0.0328312	0.0165397	0.00342045	0.0257616	0.0276372	0.026249	0.031247
-0.39	0.070545	0.00321758	0.0442656	0.0381768	0.00379344	0.115732	0.182693	0.00203714	0.0494799	0.12239	-0.000251835	0.0605759	0.135321	0.00332637	0.0569858		-0.39	0.0629195	0.0512385	0.0574073	0.0783877	0.0580017	0.0921937	0.0886067	0.0483817	0.0689109	0.112973	0.0115697	0.0506486	0.0589602	0.0642304	0.104195	0.0233681	0.0423646	0.0359998	0.118117	0.0232714	0.116134	0.0442264	0.043777	0.0888883	0.0717896	0.0331757	0.0197234	0.00409752	0.0289066	0.0291618	0.0282864	0.0298892
-0.38	0.0704478	0.00326798	0.0539671	0.039023	0.00363651	0.0923106	0.182221	0.00185227	0.0275433	0.122886	-0.00024624	0.0368297	0.135378	0.00338123	0.0625324		-0.38	0.0628287	0.0477641	0.057874	0.0800096	0.0573751	0.0925116	0.0880415	0.0502792	0.0707955	0.111566	0.00947161	0.0503949	0.0596324	0.061014	0.10609	0.0184302	0.0401373	0.0384442	0.123328	0.0184386	0.115446	0.0440408	0.0455748	0.0895481	0.069383	0.0280909	0.022214	0.00355895	0.0289108	0.031844	0.0323172	0.0284776
-0.37	0.0707233	0.00347789	0.0570818	0.0387598	0.00312179	0.0698426	0.181998	0.00206676	0.00618617	0.12417	9.34203e-05	0.0147167	0.135644	0.00364193	0.0657801		-0.37	0.0619645	0.0440006	0.0588604	0.0807494	0.0567325	0.0968483	0.0866694	0.0526344	0.0670935	0.111731	0.00992333	0.0497261	0.0606575	0.0575803	0.107493	0.0168008	0.0457614	0.0410648	0.128097	0.0201434	0.112777	0.0458228	0.0459276	0.0920387	0.0629434	0.0230414	0.0254989	0.00308546	0.0293479	0.0344824	0.0330218	0.0264766
-0.36	0.0704719	0.00335045	0.0577495	0.0394773	0.00270033	0.0500509	0.182164	0.00250374	-0.0077217	0.124641	-3.27903e-05	0.000424649	0.135939	0.00377083	0.0653221		-0.36	0.0590187	0.0423349	0.0542296	0.0795836	0.0573485	0.0995251	0.0838581	0.0531545	0.0670732	0.111383	0.00804211	0.0485519	0.0615416	0.0547842	0.108619	0.0154509	0.0450937	0.0442686	0.125829	0.0248385	0.112154	0.0441918	0.0523975	0.0927139	0.0627656	0.0201136	0.0282654	0.00259166	0.0299872	0.0340957	0.0304589	0.0266271
-0.35	0.0696322	0.00323598	0.0553468	0.0404835	0.00274613	0.0260616	0.181987	0.00240007	-0.0166169	0.12486	0.00030357	-0.00676194	0.1358	0.00369888	0.0605621		-0.35	0.0583739	0.0437461	0.0471495	0.0794222	0.0563273	0.100278	0.0814046	0.0535243	0.0691139	0.113474	0.00600217	0.0473883	0.0616997	0.0555827	0.103378	0.0167313	0.0433521	0.0426673	0.12346	0.0263983	0.110677	0.0410013	0.0488988	0.0961918	0.0613709	0.0169884	0.0299965	0.00384541	0.029828	0.0342286	0.0340356	0.0257983
-0.34	0.0695114	0.00358161	0.0560374	0.0416157	0.00320136	-0.00790463	0.181794	0.00222583	-0.0219736	0.125456	0.000365538	-0.00710697	0.135903	0.0042884	0.0518614		-0.34	0.0603449	0.0449457	0.0390677	0.0793215	0.0576015	0.103638	0.0800817	0.0529839	0.0713333	0.112466	0.0015656	0.0451962	0.0626327	0.0565916	0.101601	0.0148266	0.0474601	0.0418609	0.119569	0.0318142	0.111918	0.0405082	0.0469517	0.0956854	0.0637515	0.0167905	0.0306523	0.00669346	0.0303168	0.0350868	0.0381033	0.0222293
-0.33	0.0689804	0.00349809	0.0585208	0.0428141	0.00416452	-0.0361579	0.181016	0.00237089	-0.0237425	0.125575	0.000365093	-0.00288608	0.136049	0.00469198	0.0413215		-0.33	0.0592211	0.0476729	0.0416873	0.0799321	0.056575	0.103744	0.0785679	0.0519084	0.0707788	0.111632	-0.00110401	0.041692	0.0635666	0.0576547	0.100589	0.0178506	0.0449237	0.0432008	0.118592	0.0369781	0.108805	0.0384172	0.0369018	0.0961213	0.0655119	0.0202206	0.0333805	0.0122972	0.0335943	0.0352258	0.0369718	0.0204657
-0.32	0.0697393	0.00336245	0.0608522	0.0446827	0.00555428	-0.0665174	0.181029	0.00252275	-0.0240938	0.125536	0.000294465	0.00883174	0.135722	0.00468285	0.030396		-0.32	0.0578368	0.048063	0.0426171	0.0818385	0.054203	0.103413	0.0781956	0.0509609	0.0726059	0.111731	0.00205554	0.0399608	0.0636014	0.0596953	0.101279	0.0222998	0.0407379	0.0421893	0.126321	0.0387757	0.108852	0.0454002	0.0310147	0.0947872	0.0703654	0.0215101	0.0320794	0.0180491	0.0374476	0.0366598	0.0415115	0.0211608
-0.31	0.0707013	0.00355601	0.060071	0.0459642	0.00626803	-0.0905317	0.181068	0.00237312	-0.0236091	0.125819	0.000594767	0.0206191	0.136255	0.00463566	0.0224866		-0.31	0.0604703	0.0445341	0.044745	0.0836472	0.0527974	0.10329	0.0770765	0.0499072	0.0698201	0.110606	0.00463955	0.0360222	0.0645675	0.0604396	0.0990589	0.0222341	0.0385512	0.0407456	0.139809	0.0392297	0.110705	0.0535968	0.0364049	0.0959043	0.0695277	0.0234274	0.0332289	0.0218863	0.0391487	0.0376761	0.0444229	0.0207575
-0.3	0.0719143	0.00351484	0.0538103	0.0459554	0.00564887	-0.101265	0.181685	0.00249081	-0.0221652	0.126105	0.000860358	0.0384881	0.136543	0.00487513	0.0155211		-0.3	0.0607611	0.0392639	0.0476372	0.0843941	0.0520439	0.102694	0.0768975	0.0511985	0.0712703	0.110242	0.00898505	0.0341562	0.0651559	0.0609519	0.101801	0.0211746	0.0434468	0.0399813	0.140063	0.0413835	0.11445	0.0659702	0.0376864	0.0962363	0.0711556	0.0241954	0.0320359	0.0177093	0.0418533	0.039639	0.0422507	0.0217045
-0.29	0.0723099	0.00322357	0.0452964	0.0455821	0.00459534	-0.0864209	0.182028	0.00280371	-0.019578	0.126157	0.000849433	0.0513131	0.136169	0.00447663	0.0114917		-0.29	0.0606919	0.0354296	0.0461911	0.0848641	0.0516539	0.0980743	0.0757306	0.0536866	0.0737519	0.109934	0.00994375	0.0335537	0.0663839	0.0582641	0.101062	0.0195221	0.0448529	0.0389986	0.145376	0.0427832	0.112741	0.0731518	0.040387	0.0971502	0.0729936	0.0204761	0.032364	0.0100285	0.0437561	0.0402292	0.0413302	0.0240278
-0.28	0.0731294	0.00337713	0.0359186	0.044213	0.00360093	-0.0710999	0.183621	0.00299914	-0.0158727	0.126792	0.00136652	0.0669277	0.13594	0.00441344	0.0098645		-0.28	0.0615476	0.0304734	0.0431502	0.0860912	0.053402	0.101198	0.0751273	0.0548279	0.0760434	0.11169	0.0143501	0.032815	0.0661062	0.0568336	0.104077	0.0172974	0.0470572	0.0366525	0.147178	0.040665	0.113344	0.0807547	0.0454992	0.0977869	0.0696195	0.0141326	0.0335994	-0.000733168	0.043547	0.0411906	0.0412489	0.0232903
-0.27	0.0724884	0.00334663	0.0275585	0.0435087	0.00259963	-0.05048	0.184413	0.00301802	-0.00481408	0.126623	0.00155499	0.0788021	0.13592	0.00430468	0.011515		-0.27	0.0641561	0.0279031	0.0385702	0.0858559	0.0556452	0.101531	0.0734558	0.0554895	0.0800407	0.11203	0.0117049	0.0311209	0.0672213	0.0558846	0.104684	0.0105753	0.0455332	0.034079	0.135714	0.0414477	0.109509	0.0840201	0.0564901	0.094727	0.0722789	0.0143871	0.0332447	-0.0120846	0.0420048	0.0401609	0.0409058	0.0248733
-0.26	0.0724546	0.00314248	0.0161139	0.0418702	0.00232724	-0.0358979	0.184379	0.00365128	0.00876186	0.126935	0.00140895	0.089481	0.13528	0.00434086	0.0139087		-0.26	0.0645159	0.0271399	0.0406304	0.0846702	0.056133	0.103286	0.0716262	0.0558785	0.0856563	0.113031	0.0102169	0.0333959	0.068153	0.056128	0.108028	0.012246	0.0445547	0.0337984	0.127263	0.0443055	0.106564	0.080843	0.054238	0.0942223	0.0758238	0.012782	0.0334202	-0.0192749	0.0401079	0.041139	0.0402535	0.021739
-0.25	0.0723464	0.00319252	0.00874055	0.0413899	0.002876	-0.0155758	0.184286	0.00399089	0.0228848	0.127452	0.00111878	0.0920735	0.134926	0.00398788	0.0216119		-0.25	0.0647915	0.0254275	0.0397523	0.0849863	0.0566263	0.107233	0.068845	0.0549702	0.0830612	0.113121	0.013604	0.0333664	0.0691762	0.0561453	0.111128	0.00953891	0.0395867	0.0336231	0.130313	0.0471471	0.101771	0.0792124	0.0548086	0.0907118	0.0787936	0.0127882	0.0340036	-0.0221008	0.0353068	0.0405723	0.0404945	0.0180133
-0.24	0.0727327	0.00342076	-0.00322175	0.0414398	0.00328349	0.00375031	0.184039	0.00415265	0.0336431	0.127911	0.00126755	0.098544	0.135471	0.00413332	0.0314078		-0.24	0.0643424	0.0219792	0.0413581	0.0839396	0.0544358	0.111201	0.0673437	0.0553988	0.0869191	0.112309	0.0134065	0.0346125	0.0684988	0.0600152	0.111405	0.012772	0.0380123	0.0305585	0.134172	0.0484448	0.0987825	0.0821271	0.0522146	0.0886804	0.081732	0.0181866	0.033083	-0.0213671	0.0322962	0.0401725	0.044452	0.0160421
-0.23	0.0727894	0.00337772	-0.0163634	0.0412405	0.00336157	0.0210073	0.183127	0.00385537	0.0388137	0.128133	0.000832742	0.0965742	0.135543	0.00412639	0.0429723		-0.23	0.0639033	0.0196589	0.0412715	0.0821535	0.0533438	0.114043	0.0655654	0.0560884	0.0900317	0.109958	0.011373	0.0358005	0.0680293	0.0592881	0.111384	0.0150138	0.0383832	0.0262658	0.138374	0.0516449	0.0947423	0.0853513	0.0495233	0.0879087	0.08369	0.0234879	0.0285734	-0.0181453	0.0298629	0.0387324	0.0452624	0.0164131
-0.22	0.0733467	0.00334192	-0.0289679	0.0396914	0.0036207	0.0357936	0.182491	0.00388041	0.036751	0.128756	0.000773624	0.0897372	0.1356	0.00458077	0.053811		-0.22	0.0625255	0.0193063	0.0414454	0.0813199	0.0533694	0.116238	0.0632254	0.0577508	0.0918717	0.108537	0.0110667	0.0395257	0.0674862	0.0548079	0.111721	0.0202347	0.0412802	0.0265441	0.151246	0.056704	0.0882451	0.0824031	0.0440625	0.0882594	0.0840768	0.0224133	0.0263966	-0.0135945	0.0282097	0.0388083	0.0443056	0.0130191
-0.21	0.0737139	0.00339954	-0.0309095	0.039456	0.00349532	0.0561172	0.181914	0.00382042	0.0316665	0.128939	0.00100671	0.0797643	0.135961	0.00479633	0.0616135		-0.21	0.0611824	0.0177782	0.0414883	0.0800659	0.053804	0.119721	0.0604672	0.0582667	0.0936847	0.107006	0.0155805	0.038771	0.0669157	0.0526886	0.109431	0.0185071	0.0425927	0.0276471	0.156829	0.061157	0.0874098	0.0812032	0.0478958	0.0860502	0.0847938	0.0233368	0.0234188	-0.0108869	0.0264046	0.037648	0.0465652	0.0147918
-0.2	0.0734234	0.00343071	-0.0299316	0.0391871	0.00310429	0.0689421	0.181253	0.00362087	0.022069	0.128921	0.00122438	0.0684049	0.136565	0.00547334	0.0651453		-0.2	0.0599387	0.0161252	0.0400728	0.0790706	0.0543309	0.12275	0.0607176	0.0590315	0.0974399	0.104583	0.0131045	0.0388604	0.0669897	0.0472842	0.104224	0.0191735	0.0397051	0.0261366	0.159665	0.0642489	0.0824974	0.0785722	0.0533947	0.0850834	0.0878784	0.0203946	0.023429	-0.00538354	0.0261389	0.0370265	0.0509256	0.0152364
-0.19	0.0735222	0.00328243	-0.0187673	0.0381025	0.00299955	0.0702172	0.180987	0.003256	0.0097271	0.129255	0.000844608	0.0416851	0.136375	0.00567851	0.0629595		-0.19	0.0607306	0.0172835	0.0447733	0.0767458	0.0558396	0.126835	0.0601381	0.0566798	0.0984892	0.103164	0.0170132	0.0358955	0.0665441	0.0433678	0.106721	0.0209539	0.0382897	0.0252587	0.161533	0.0662927	0.0755683	0.0707444	0.0608669	0.083253	0.0900719	0.0166566	0.0229014	0.000546722	0.0244884	0.036666	0.0502808	0.0158445
-0.18	0.0738425	0.00302313	0.000443011	0.0389073	0.00331907	0.0726743	0.181112	0.00343716	-0.00246931	0.129031	0.000771846	0.0166519	0.136689	0.00575596	0.056383		-0.18	0.063507	0.0195523	0.0466883	0.074997	0.0555427	0.127699	0.0591062	0.0557642	0.101336	0.103159	0.0158955	0.0356815	0.0673511	0.0408666	0.105095	0.0147735	0.0383288	0.0317767	0.165414	0.0736281	0.0752044	0.0657858	0.0568358	0.0818858	0.0919676	0.0130232	0.025111	0.0079562	0.0224588	0.0373516	0.0547987	0.0152924
-0.17	0.0740719	0.00329115	0.0252522	0.039501	0.00371592	0.0714756	0.18079	0.00347033	-0.0146937	0.128573	0.000728837	-0.00735731	0.136955	0.00526979	0.044094		-0.17	0.0661728	0.0196575	0.0480335	0.075656	0.0538704	0.135776	0.0590914	0.0556808	0.10006	0.104238	0.0188507	0.0346804	0.0675928	0.0419484	0.10372	0.0123232	0.0390131	0.0327832	0.164515	0.072804	0.0781999	0.0587962	0.060556	0.0811154	0.0872054	0.0123892	0.0270689	0.0157234	0.0193345	0.0363133	0.0564039	0.0144631
-0.16	0.0740646	0.00390549	0.0470764	0.0408364	0.00386468	0.0706246	0.180293	0.003158	-0.0248179	0.128251	0.000665009	-0.0251091	0.136898	0.00490661	0.0318488		-0.16	0.0674895	0.020053	0.0421218	0.077386	0.0517713	0.137122	0.060793	0.0548908	0.100025	0.102544	0.0146131	0.0353006	0.0677954	0.0410804	0.102895	0.00930082	0.0359193	0.0325421	0.169028	0.0745181	0.0716364	0.0631913	0.0646081	0.0795364	0.0900367	0.0107543	0.0256703	0.0228346	0.0182856	0.0358661	0.0629598	0.0153452
-0.15	0.0747322	0.00400159	0.0731892	0.0403828	0.00452723	0.0794481	0.180447	0.00314011	-0.0273153	0.128471	0.000667971	-0.0364242	0.136658	0.00454898	0.0178314		-0.15	0.0680745	0.0231931	0.0423066	0.0777061	0.0506795	0.139779	0.0608414	0.0554936	0.102528	0.101304	0.0119019	0.0367312	0.0668745	0.0436271	0.103884	0.00687368	0.0412443	0.0346019	0.176986	0.0754729	0.0700961	0.0622028	0.060067	0.0782041	0.0872662	0.0109287	0.0245269	0.025444	0.0173065	0.0353107	0.0629191	0.0156988
-0.14	0.0745158	0.00357754	0.0997499	0.0416865	0.00461822	0.0903114	0.179985	0.00322845	-0.0269345	0.128029	0.000783755	-0.0338247	0.136285	0.00432695	0.00587664		-0.14	0.0671683	0.0272822	0.0401995	0.0803282	0.0498321	0.139557	0.0597877	0.0582592	0.10588	0.0993982	0.0125214	0.041121	0.0669976	0.0418953	0.0997879	0.00197592	0.0421776	0.0376967	0.180548	0.0734133	0.0697028	0.0612197	0.055462	0.0785231	0.0806876	0.0108575	0.0256764	0.024972	0.0162842	0.0351424	0.0655208	0.0163462
-0.13	0.0736727	0.00372284	0.11762	0.0415984	0.00432821	0.101041	0.179415	0.00332573	-0.0207821	0.128026	0.000730574	-0.0281714	0.135798	0.00419792	-0.00351067		-0.13	0.0656368	0.0270883	0.0385471	0.0803224	0.0488042	0.142676	0.0593922	0.059068	0.107198	0.0990125	0.0136674	0.0439238	0.0667248	0.0407057	0.0958513	0.00560349	0.0411596	0.0324485	0.176529	0.0710758	0.0654908	0.0581685	0.0604566	0.0740452	0.0793339	0.0113411	0.0232003	0.0212172	0.0139141	0.0339291	0.0707058	0.0182712
-0.12	0.073713	0.00363775	0.124657	0.0423433	0.00412934	0.110209	0.178688	0.00297082	-0.0120012	0.128628	0.000816099	-0.0105473	0.136123	0.00431795	-0.00677124		-0.12	0.0647087	0.0250861	0.0393068	0.0771186	0.0493755	0.14243	0.0594497	0.0591319	0.113646	0.0954582	0.0123598	0.0481124	0.0650548	0.038825	0.0946666	0.0069422	0.0436804	0.0331231	0.174984	0.0755548	0.0625603	0.0648899	0.053807	0.0713635	0.082668	0.0124563	0.0218682	0.0153401	0.013561	0.0337728	0.0769017	0.021099
-0.11	0.0733944	0.00352042	0.125269	0.0409037	0.00364605	0.117206	0.178492	0.00303494	-0.00288018	0.129196	0.000921052	0.00656516	0.136032	0.00452975	-0.00398111		-0.11	0.0662064	0.0252652	0.0408215	0.0763267	0.0509837	0.143721	0.0580036	0.0607753	0.117638	0.0964316	0.0148845	0.0477603	0.0647454	0.0371283	0.0911794	0.01232	0.0479519	0.0343791	0.169305	0.0752733	0.0627447	0.0544423	0.0584774	0.0678772	0.0774586	0.0122531	0.0240399	0.010176	0.010518	0.0327226	0.0743385	0.0201485
-0.1	0.0724334	0.00321231	0.112461	0.0413799	0.00347353	0.121787	0.177682	0.00279133	-0.00128208	0.129542	0.000971375	0.024495	0.13599	0.00458154	0.00100851		-0.1	0.0670082	0.0230796	0.034623	0.0765049	0.0516212	0.144858	0.0573625	0.0596964	0.119825	0.0985293	0.0159074	0.049247	0.0650965	0.0350723	0.0887236	0.0139456	0.0478842	0.0345889	0.162717	0.0725367	0.0589196	0.0498458	0.0585273	0.0659529	0.077343	0.0129209	0.0217328	0.00695386	0.0111026	0.0324802	0.0786116	0.0222488
-0.09	0.0723805	0.00347276	0.0834541	0.0392742	0.00300284	0.127124	0.176125	0.0029021	0.00477609	0.130153	0.00111191	0.0352478	0.135999	0.00452103	0.00844633		-0.09	0.0705946	0.0186519	0.0266967	0.076252	0.051403	0.148322	0.0576856	0.0581296	0.120394	0.0999043	0.0127145	0.0501077	0.0651158	0.0348241	0.0861547	0.0132278	0.0480456	0.0380893	0.161282	0.076724	0.0555113	0.0485707	0.0616967	0.063471	0.0797228	0.0117909	0.018096	0.00456957	0.00983801	0.031729	0.0763139	0.0219518
-0.08	0.0737372	0.00335015	0.0512147	0.0375824	0.00287412	0.120454	0.175348	0.00277613	0.00944978	0.130627	0.00134403	0.0417783	0.135841	0.00428302	0.0162646		-0.08	0.0741699	0.0176067	0.0195844	0.07763	0.0503545	0.152526	0.0573517	0.0582677	0.118586	0.0987271	0.0115739	0.051295	0.0656691	0.0372565	0.087875	0.016483	0.0499293	0.0423266	0.163265	0.0820049	0.0539041	0.0482124	0.0685717	0.063833	0.086166	0.0103595	0.015682	0.00407912	0.00999393	0.0309353	0.0712887	0.0218511
-0.07	0.0745451	0.00312508	0.0221956	0.0362863	0.0022389	0.111492	0.174613	0.00280345	0.0155482	0.13035	0.00116775	0.0412367	0.135238	0.00418281	0.0244126		-0.07	0.0751919	0.0189027	0.0123543	0.0801702	0.0477977	0.156852	0.0569072	0.0578002	0.118705	0.100351	0.0125891	0.0528516	0.0667175	0.0375408	0.0885637	0.0190451	0.0464881	0.0394492	0.170625	0.0829358	0.0507342	0.0448729	0.0712362	0.0654339	0.0899858	0.0070303	0.0115255	0.00545074	0.00939122	0.0307755	0.0653418	0.0231633
-0.06	0.0751681	0.00246838	-0.00316633	0.0355074	0.00182175	0.0925507	0.174068	0.00291774	0.0199719	0.130207	0.00118044	0.0415816	0.135046	0.00419552	0.0263413		-0.06	0.0755047	0.0170251	0.0101318	0.0807074	0.0460441	0.162102	0.0576024	0.0567965	0.120358	0.0998304	0.0109022	0.0581808	0.0658605	0.0383935	0.089942	0.0190051	0.0461483	0.0376315	0.179253	0.0766375	0.0504981	0.054071	0.0584672	0.0647496	0.0948212	0.00638041	0.00726405	0.00628422	0.0111779	0.0307152	0.061899	0.0228061
-0.05	0.0769452	0.00262547	-0.0211042	0.034088	0.00135995	0.0589081	0.17396	0.00295436	0.0243592	0.129406	0.0010279	0.0394781	0.134583	0.00427338	0.0318742		-0.05	0.0769031	0.0168993	0.0148299	0.0814153	0.0461323	0.165473	0.0584978	0.0568917	0.124411	0.0998901	0.00939546	0.0611598	0.0647199	0.0413981	0.0892053	0.0212795	0.0454808	0.0400819	0.1893	0.0767873	0.0514804	0.0563435	0.0594078	0.0626845	0.0984236	0.00594305	0.00401391	0.00664491	0.0086616	0.0298955	0.053196	0.022844
-0.04	0.0779328	0.00256631	-0.0392686	0.0332269	0.00146021	0.00905641	0.174304	0.00323094	0.018172	0.129032	0.000974309	0.0345366	0.134544	0.00452323	0.0256846		-0.04	0.0759611	0.018292	0.0195707	0.0810999	0.0463193	0.166378	0.0586639	0.0566459	0.126538	0.0990407	0.00894906	0.0639272	0.0649411	0.0401922	0.0920955	0.0271729	0.0436925	0.0378562	0.198576	0.073781	0.0519098	0.059397	0.0545797	0.0614527	0.101104	0.00288983	0.00227369	0.00815218	0.00732701	0.029901	0.0482088	0.0233508
-0.03	0.0776027	0.00277412	-0.0629001	0.032806	0.0020258	-0.0329092	0.174044	0.00381702	0.00961281	0.129406	0.000785483	0.0261703	0.134588	0.00482797	0.0184573		-0.03	0.0753532	0.0191222	0.0262807	0.0818604	0.0473863	0.165338	0.0606447	0.0555889	0.129679	0.0993345	0.0053982	0.0653474	0.0642874	0.0387571	0.0883143	0.0299534	0.0408249	0.0366051	0.201101	0.0675552	0.0507965	0.0577713	0.0505512	0.061791	0.0990264	0.00199929	0.00348142	0.0111763	0.00535472	0.0310772	0.0423705	0.0242896
-0.02	0.078216	0.00284806	-0.0912558	0.032373	0.00113462	-0.0774543	0.174575	0.0039387	-0.00625721	0.129582	0.000747217	0.0107182	0.134476	0.00470653	0.00421579		-0.02	0.076878	0.0195693	0.0269113	0.0810322	0.0572124	0.16738	0.0613606	0.0557957	0.134034	0.100456	0.00228592	0.065843	0.0646664	0.0397201	0.0843173	0.0304429	0.0420516	0.0382114	0.201425	0.0643522	0.0486554	0.0528327	0.0577929	0.0569638	0.101627	0.00248553	0.0020426	0.016749	0.00257822	0.0317403	0.0406998	0.0227518
-0.01	0.078854	0.00272181	-0.143505	0.0326457	0.00168059	-0.140958	0.173606	0.00344357	-0.0519022	0.129629	0.000408283	-0.0534972	0.134316	0.00439974	-0.0507518		-0.01	0.0800995	0.0226644	0.0267217	0.0801468	0.0667162	0.171126	0.0614432	0.0561047	0.135995	0.101323	-0.00317688	0.0654197	0.0652368	0.0396163	0.0840662	0.0352452	0.0420552	0.0395395	0.19504	0.0677402	0.0441223	0.0466144	0.0582989	0.0638964	0.102441	0.00163887	0.00130748	0.0222275	-0.000218086	0.0318979	0.0390177	0.0242964
0	0.0796235	0.00224358	-0.25719	0.0316249	0.00128234	-0.249874	0.173082	0.00351929	-0.146478	0.130042	-0.000358504	-0.195627	0.134329	0.00407647	-0.174863		0	0.085816	0.0267826	0.024526	0.0791576	0.0758486	0.176475	0.060612	0.0561206	0.133424	0.102362	-0.00577704	0.0666944	0.0645169	0.0383027	0.0856405	0.0410501	0.0383939	0.0369208	0.195302	0.0652706	0.0439375	0.0396377	0.0587942	0.0707887	0.102954	-0.00126593	-0.00362293	0.0270577	-0.00239851	0.0320175	0.0377359	0.0225955
0.01	0.0812854	0.00154012	-0.451044	0.0300124	-0.000268089	-0.404795	0.172473	0.00280659	-0.29483	0.130466	-0.00146214	-0.422303	0.133556	0.00264506	-0.352072		0.01	0.0880916	0.0259649	0.0268231	0.078576	0.0873768	0.17838	0.0601741	0.0576359	0.131663	0.106619	-0.00737578	0.0659933	0.0634674	0.0403821	0.085915	0.0460082	0.0407255	0.0340644	0.20198	0.0656927	0.042354	0.0345295	0.0583497	0.0786087	0.106403	-0.00685674	-0.00979018	0.0244222	-0.00561216	0.0304716	0.0344836	0.0223571
0.02	0.0848673	0.000603754	-0.763492	0.0290831	-0.00302693	-0.641289	0.172109	0.0019598	-0.513663	0.130982	-0.00202099	-0.743999	0.132707	0.000708677	-0.594912		0.02	0.0891455	0.0286154	0.0276715	0.0770561	0.100256	0.183389	0.0587505	0.0598015	0.131381	0.107657	-0.00362441	0.0668189	0.0625741	0.0418826	0.090053	0.0524849	0.0522816	0.0331644	0.221663	0.0640773	0.0447354	0.0324821	0.053816	0.0877284	0.111005	-0.0172514	-0.0230605	0.015701	-0.00384663	0.0290507	0.0348234	0.0221542
0.03	0.0889616	0.000313129	-1.20817	0.0284703	-0.00454981	-0.96383	0.172608	0.00225467	-0.804438	0.132833	-0.00238052	-1.16559	0.132432	-0.000805773	-0.89657		0.03	0.0927473	0.0322195	0.0306181	0.0781512	0.109843	0.186792	0.0588973	0.0636078	0.13143	0.107158	-0.00547146	0.0724458	0.0632084	0.0455581	0.0921697	0.0581985	0.0653603	0.0348802	0.235687	0.0654312	0.0471636	0.0381907	0.0506161	0.101406	0.112389	-0.0336736	-0.0360956	-0.00220661	-0.00211608	0.0285335	0.0338841	0.0228554
0.04	0.0968484	0.00111459	-1.74244	0.0300114	-0.00741712	-1.33085	0.17471	0.00291627	-1.12524	0.137042	-0.00243757	-1.61285	0.133309	-0.00200512	-1.1887		0.04	0.0951729	0.0380386	0.0388919	0.0794741	0.123924	0.191592	0.0629724	0.0714763	0.140894	0.108417	0.00394994	0.0786768	0.0659715	0.0533879	0.0996948	0.0641959	0.0812272	0.0371394	0.25461	0.0703311	0.0556687	0.0467221	0.0641929	0.112725	0.119185	-0.0564878	-0.0485682	-0.0257739	0.00245293	0.0325947	0.035187	0.0285018
0.05	0.109759	0.0018493	-2.2651	0.0381443	-0.0090602	-1.67243	0.176345	0.00427752	-1.42629	0.144155	-0.00172781	-2.01621	0.135548	-0.0030714	-1.412		0.05	0.102082	0.0454276	0.0478118	0.0830986	0.14257	0.202233	0.0711764	0.0874072	0.157313	0.108566	0.0169123	0.0917113	0.0749717	0.0646369	0.109875	0.0777023	0.103257	0.0473369	0.279641	0.0793439	0.0689944	0.0646337	0.0810735	0.129043	0.133267	-0.0746892	-0.0501565	-0.0437886	0.00882462	0.0411082	0.0490275	0.0379986
0.06	0.127398	0.00263066	-2.6965	0.0520671	-0.0101838	-1.95399	0.179437	0.00556436	-1.67036	0.154534	-0.000484085	-2.33922	0.139976	-0.00292116	-1.56706		0.06	0.115114	0.0554938	0.051858	0.0892845	0.165404	0.224343	0.0896661	0.11042	0.181364	0.108881	0.0263839	0.113399	0.0880084	0.0864991	0.125074	0.0957446	0.123806	0.0644056	0.300063	0.0921164	0.0875578	0.0841978	0.110658	0.152386	0.154627	-0.0821882	-0.0511009	-0.0505943	0.0206072	0.0558937	0.0746463	0.0488359
0.07	0.149394	0.00336224	-2.95522	0.0713243	-0.0100136	-2.11693	0.182032	0.00720265	-1.82857	0.168784	0.000246439	-2.5341	0.145594	-0.00212156	-1.63902		0.07	0.134897	0.059779	0.0573588	0.0982095	0.193358	0.250727	0.117532	0.144152	0.211334	0.115973	0.0434921	0.141005	0.10734	0.115941	0.150383	0.114613	0.141744	0.0861254	0.312713	0.106693	0.109143	0.110793	0.154431	0.177403	0.179238	-0.0804057	-0.0358836	-0.048471	0.0337751	0.0760988	0.107127	0.0631219
0.08	0.176162	0.00383487	-2.99211	0.09443	-0.00935257	-2.12091	0.184497	0.0089229	-1.87571	0.185402	0.000595015	-2.57217	0.152144	-0.0016358	-1.61651		0.08	0.157378	0.0647458	0.0665449	0.108183	0.223757	0.284322	0.155365	0.183768	0.246636	0.121958	0.0688026	0.17395	0.132649	0.152537	0.180324	0.144508	0.162658	0.112416	0.327102	0.124662	0.141313	0.140194	0.189531	0.209044	0.212997	-0.0669924	-0.0109285	-0.0373823	0.0488361	0.101233	0.146476	0.0809406
0.09	0.205252	0.00348174	-2.82062	0.120206	-0.00837498	-1.98031	0.187088	0.0104201	-1.82785	0.203233	0.00105331	-2.48719	0.159388	-0.00144236	-1.52627		0.09	0.180896	0.0647754	0.0704785	0.121087	0.255996	0.325162	0.197765	0.231226	0.280226	0.127606	0.0916328	0.216103	0.16371	0.194112	0.214596	0.170115	0.190133	0.142639	0.334283	0.147476	0.175589	0.174452	0.225669	0.241224	0.247165	-0.0435851	0.0173511	-0.0163099	0.0639137	0.127053	0.192824	0.0974186
0.1	0.23442	0.00327596	-2.50843	0.144431	-0.00696755	-1.73517	0.189312	0.0114095	-1.70552	0.22128	0.00111927	-2.31993	0.16644	-0.00176073	-1.39279		0.1	0.202148	0.061898	0.0765744	0.135311	0.290814	0.364423	0.242397	0.28173	0.3181	0.135136	0.115766	0.257687	0.198069	0.232255	0.254804	0.195233	0.21782	0.17456	0.328825	0.172573	0.2109	0.206207	0.254009	0.275594	0.277444	-0.0196152	0.0469455	0.00358178	0.082454	0.152011	0.233196	0.113828
0.11	0.264087	0.00297843	-2.11049	0.166184	-0.0048225	-1.43438	0.190831	0.012974	-1.52808	0.237784	0.00138759	-2.09377	0.174017	-0.00205205	-1.21911		0.11	0.226295	0.0564639	0.0859577	0.14979	0.327547	0.40509	0.285214	0.33296	0.35567	0.141615	0.143758	0.296988	0.233796	0.268257	0.296787	0.21437	0.249915	0.20592	0.320331	0.19457	0.253869	0.247688	0.274575	0.306102	0.307281	0.00523354	0.0836037	0.0207525	0.0991095	0.173919	0.26948	0.129811
0.12	0.292632	0.00274176	-1.67863	0.183643	-0.00257505	-1.11453	0.192616	0.0143563	-1.31201	0.251661	0.00164873	-1.84359	0.181755	-0.0022951	-1.01729		0.12	0.24537	0.0518716	0.0956857	0.164824	0.365901	0.441625	0.323643	0.380902	0.38838	0.144728	0.174341	0.335325	0.269934	0.303021	0.330992	0.232872	0.285905	0.242207	0.317375	0.222109	0.296529	0.283334	0.28287	0.338472	0.332578	0.0264213	0.114048	0.033447	0.113652	0.192472	0.300553	0.145236
0.13	0.31844	0.00254663	-1.2599	0.197847	8.11539e-06	-0.82157	0.193792	0.0149195	-1.0851	0.263896	0.00192489	-1.5853	0.189694	-0.00250263	-0.803079		0.13	0.258759	0.04808	0.106139	0.18235	0.403396	0.47346	0.356916	0.425906	0.415603	0.149825	0.202635	0.366738	0.304135	0.333852	0.365624	0.247547	0.319933	0.277458	0.318414	0.239836	0.33089	0.313132	0.301737	0.364719	0.346847	0.0432636	0.143188	0.0483637	0.12518	0.204211	0.324014	0.159227
0.14	0.342002	0.0030284	-0.863272	0.208902	0.00230131	-0.572363	0.195014	0.0161052	-0.867772	0.273691	0.00234703	-1.32632	0.197598	-0.00246089	-0.5897		0.14	0.269642	0.0434962	0.117082	0.198309	0.439466	0.499477	0.38502	0.465763	0.439173	0.15446	0.231315	0.394508	0.339123	0.361057	0.395964	0.26693	0.348425	0.30567	0.332696	0.248103	0.365117	0.341805	0.311864	0.3898	0.358215	0.0623458	0.171613	0.0645566	0.135897	0.211446	0.340023	0.169598
0.15	0.363075	0.0038151	-0.483111	0.218104	0.00461866	-0.369424	0.196207	0.017414	-0.671437	0.281145	0.00296117	-1.06946	0.205487	-0.00228109	-0.3909		0.15	0.277975	0.0391349	0.126746	0.215041	0.471332	0.522086	0.409703	0.496955	0.456656	0.160533	0.258463	0.420357	0.371256	0.392247	0.424928	0.274759	0.379724	0.3304	0.34626	0.258021	0.393419	0.366221	0.32377	0.409204	0.367826	0.079134	0.199028	0.0794483	0.145922	0.216111	0.352735	0.178464
0.16	0.38141	0.00455282	-0.129118	0.225077	0.00690606	-0.201409	0.197162	0.0182068	-0.504015	0.287371	0.00330807	-0.822892	0.212932	-0.00216223	-0.215754		0.16	0.2811	0.0371341	0.136083	0.230847	0.498281	0.539202	0.428802	0.524027	0.468382	0.169086	0.29056	0.446187	0.400996	0.422058	0.449995	0.287887	0.408727	0.351645	0.363648	0.261598	0.413066	0.381874	0.336976	0.423536	0.371741	0.0957022	0.220649	0.0961168	0.154385	0.216978	0.360838	0.184766
0.17	0.397896	0.00608864	0.194486	0.231052	0.00953052	-0.0652613	0.198091	0.0192652	-0.359127	0.291801	0.00401724	-0.594871	0.220231	-0.00203817	-0.0608988		0.17	0.279453	0.040367	0.141782	0.24736	0.522446	0.555247	0.44549	0.545063	0.481658	0.17837	0.31998	0.467665	0.427695	0.452149	0.479528	0.296926	0.439609	0.365668	0.369153	0.263633	0.427334	0.403293	0.351053	0.434791	0.373053	0.11601	0.239785	0.119755	0.160705	0.213315	0.362971	0.188397
0.18	0.412619	0.0076378	0.490486	0.235966	0.0129896	0.0465565	0.198441	0.0205356	-0.242474	0.295086	0.00478717	-0.388705	0.226825	-0.00177516	0.0714526		0.18	0.278638	0.0423045	0.147303	0.26257	0.541253	0.565012	0.456778	0.564699	0.485857	0.184712	0.354049	0.488515	0.452711	0.478945	0.511166	0.296533	0.46782	0.378312	0.377153	0.263547	0.445244	0.428069	0.358837	0.445339	0.37456	0.138763	0.256368	0.143768	0.168889	0.209764	0.364552	0.188355
0.19	0.425868	0.00933531	0.755444	0.240615	0.0168145	0.142162	0.198585	0.0217854	-0.135471	0.297506	0.00532801	-0.211195	0.23278	-0.00165012	0.182579		0.19	0.280068	0.0481574	0.156713	0.280662	0.559225	0.575816	0.469524	0.580085	0.492303	0.193437	0.385655	0.504403	0.472542	0.502892	0.538958	0.299449	0.498707	0.39275	0.377996	0.26647	0.458425	0.441258	0.357998	0.451976	0.37589	0.160611	0.275345	0.165257	0.176326	0.204864	0.361109	0.188244
0.2	0.439116	0.0110331	0.973314	0.244217	0.0206092	0.220639	0.198561	0.0225631	-0.031253	0.299472	0.00634461	-0.0626591	0.238109	-0.0011418	0.277521		0.2	0.280484	0.0534958	0.164881	0.297003	0.574969	0.586754	0.480833	0.598536	0.498986	0.198851	0.419815	0.518744	0.489899	0.527549	0.563865	0.303821	0.538993	0.405364	0.3769	0.263941	0.466897	0.464811	0.361209	0.457958	0.371239	0.187804	0.290484	0.189099	0.180132	0.197654	0.356952	0.187393
0.21	0.450747	0.0130966	1.14382	0.248604	0.0253601	0.293592	0.198251	0.0239135	0.0797128	0.300585	0.00781645	0.0656942	0.243072	-0.000204656	0.360662		0.21	0.281463	0.0628569	0.172909	0.316037	0.591328	0.5957	0.492359	0.615801	0.508216	0.203015	0.451605	0.529732	0.504493	0.547506	0.588372	0.308539	0.570138	0.419635	0.368016	0.264369	0.478418	0.481998	0.352202	0.461551	0.366161	0.213651	0.306172	0.216268	0.182385	0.19113	0.351667	0.185465
0.22	0.460401	0.0150113	1.26881	0.252496	0.0308608	0.368955	0.198106	0.0249161	0.18441	0.301921	0.00946003	0.188461	0.247565	0.000936	0.432283		0.22	0.283497	0.0672644	0.185145	0.335723	0.604816	0.601619	0.502283	0.634487	0.511769	0.207551	0.479675	0.54397	0.517044	0.563092	0.60647	0.313031	0.598826	0.431849	0.362327	0.253788	0.490202	0.493002	0.33712	0.466218	0.357083	0.236276	0.322408	0.241258	0.184404	0.184636	0.34536	0.179918
0.23	0.469318	0.0169476	1.35723	0.256571	0.0355973	0.454883	0.198292	0.0261364	0.296295	0.302541	0.0111941	0.309309	0.251622	0.00215832	0.499326		0.23	0.288362	0.0727935	0.195751	0.355517	0.619615	0.612144	0.513725	0.6508	0.521251	0.213494	0.498198	0.555629	0.526725	0.580523	0.619705	0.322476	0.623182	0.443701	0.348494	0.250638	0.494957	0.500244	0.324262	0.469866	0.345628	0.259069	0.338728	0.264808	0.183119	0.178679	0.336764	0.174852
0.24	0.477027	0.0179038	1.41022	0.259344	0.0397509	0.555649	0.197824	0.0269504	0.40266	0.302511	0.0128879	0.429251	0.254013	0.00318635	0.56232		0.24	0.292402	0.0769032	0.20024	0.372888	0.631726	0.616568	0.522458	0.667895	0.527697	0.215088	0.516263	0.569446	0.533431	0.595748	0.630209	0.325355	0.6473	0.45513	0.337877	0.248111	0.499905	0.510033	0.312277	0.473166	0.336145	0.278083	0.349983	0.289206	0.179739	0.171054	0.329756	0.16716
0.25	0.482694	0.0185208	1.4425	0.260293	0.0433915	0.67359	0.196982	0.0277102	0.497251	0.30177	0.0137619	0.547992	0.255048	0.00366907	0.620927		0.25	0.295966	0.083033	0.205213	0.392052	0.642707	0.618077	0.52917	0.679477	0.533973	0.218796	0.537815	0.579978	0.537983	0.606296	0.638122	0.333658	0.659185	0.461619	0.329543	0.24302	0.505632	0.507684	0.299234	0.474097	0.326933	0.293915	0.360252	0.307879	0.173216	0.16256	0.31881	0.157171
0.26	0.486494	0.018426	1.45487	0.258559	0.0447046	0.805267	0.195875	0.0282426	0.574702	0.300166	0.0140109	0.656223	0.254557	0.00361508	0.672444		0.26	0.299367	0.0850482	0.20872	0.409078	0.650456	0.618628	0.532627	0.688233	0.534335	0.218189	0.548862	0.585068	0.542329	0.614696	0.643034	0.336724	0.674823	0.465325	0.327604	0.238055	0.508296	0.507776	0.293431	0.475004	0.312657	0.295994	0.366992	0.319181	0.171509	0.15251	0.309373	0.146497
0.27	0.489926	0.017955	1.44888	0.255118	0.0450146	0.937488	0.194083	0.0283343	0.633459	0.29769	0.0142338	0.743695	0.253208	0.00320682	0.71209		0.27	0.306931	0.0873682	0.215538	0.42425	0.656165	0.621374	0.534216	0.694858	0.539192	0.215924	0.555404	0.585743	0.544585	0.622526	0.646287	0.33623	0.688312	0.468233	0.324932	0.236597	0.512108	0.511433	0.289968	0.468706	0.307046	0.297883	0.369422	0.328295	0.1642	0.143988	0.298496	0.138868
0.28	0.492589	0.0172753	1.42154	0.251878	0.0452386	1.04912	0.191235	0.0283618	0.667473	0.295215	0.0140146	0.805095	0.250981	0.00287045	0.731958		0.28	0.311197	0.0889426	0.222248	0.438719	0.66074	0.619852	0.533509	0.699365	0.543543	0.21371	0.567576	0.583611	0.5449	0.623478	0.650305	0.337743	0.707376	0.471555	0.330024	0.233615	0.518112	0.51358	0.275771	0.459155	0.300025	0.29717	0.375125	0.334728	0.160159	0.134004	0.286389	0.132021
0.29	0.493648	0.0167869	1.37314	0.248509	0.045812	1.13133	0.188628	0.0282716	0.677602	0.292085	0.0139401	0.843237	0.24896	0.00263214	0.730724		0.29	0.313779	0.0890073	0.231596	0.454312	0.66241	0.621259	0.530335	0.70077	0.541929	0.212886	0.575138	0.579428	0.543906	0.628612	0.65435	0.337115	0.721736	0.469132	0.328499	0.228297	0.521503	0.512419	0.270143	0.445845	0.291528	0.296801	0.382634	0.336635	0.153506	0.12557	0.273933	0.126662
0.3	0.493652	0.0171301	1.3022	0.245385	0.045996	1.1764	0.18611	0.0282845	0.670637	0.288686	0.0140368	0.855959	0.246884	0.0021346	0.708994		0.3	0.318458	0.0862957	0.240539	0.46732	0.663807	0.62381	0.525991	0.701374	0.54169	0.211831	0.569887	0.574826	0.540472	0.634074	0.658043	0.333884	0.732037	0.469683	0.328938	0.222853	0.523801	0.513138	0.255542	0.432534	0.28563	0.292121	0.391138	0.339022	0.148006	0.119396	0.261049	0.12052
0.31	0.492611	0.0174117	1.21506	0.242074	0.0474159	1.1862	0.183651	0.0277056	0.647747	0.285422	0.0142692	0.844942	0.244025	0.0019081	0.669162		0.31	0.324393	0.0868146	0.247187	0.480678	0.662423	0.62443	0.520678	0.700938	0.541752	0.211578	0.568275	0.57157	0.535351	0.63698	0.656875	0.328496	0.74499	0.469525	0.321566	0.216542	0.518791	0.512233	0.240244	0.420351	0.278657	0.295582	0.399309	0.339218	0.137988	0.113942	0.24483	0.117269
0.32	0.491777	0.0174493	1.11581	0.239746	0.0481292	1.16426	0.180994	0.0275058	0.615591	0.282103	0.0142319	0.820718	0.241292	0.00194214	0.613588		0.32	0.330468	0.0892582	0.250407	0.494264	0.660662	0.623373	0.514477	0.698029	0.540414	0.214486	0.56951	0.566268	0.529292	0.639535	0.657565	0.327224	0.75008	0.467963	0.324145	0.210354	0.515844	0.508992	0.239068	0.409691	0.268836	0.29719	0.409534	0.3372	0.132609	0.107629	0.232142	0.109566
0.33	0.489287	0.0175157	1.01143	0.236353	0.0487115	1.12088	0.179091	0.0275946	0.57888	0.278834	0.0143203	0.791163	0.237993	0.00159142	0.547492		0.33	0.334377	0.0926541	0.255701	0.50634	0.655256	0.622803	0.509977	0.692055	0.533988	0.215901	0.564799	0.559849	0.521917	0.640783	0.656363	0.328234	0.753171	0.461318	0.323384	0.208166	0.508223	0.503251	0.231776	0.399144	0.263096	0.298764	0.417178	0.334242	0.125597	0.10171	0.218769	0.100681
0.34	0.486601	0.0178016	0.910975	0.232574	0.0494203	1.04486	0.176845	0.0272816	0.539678	0.276179	0.0138384	0.759005	0.234552	0.00110134	0.479601		0.34	0.339865	0.101618	0.255143	0.515509	0.649763	0.618552	0.504162	0.685279	0.532767	0.218359	0.56037	0.553073	0.513186	0.637284	0.652912	0.322597	0.752633	0.456256	0.326479	0.208515	0.502249	0.500159	0.234199	0.392341	0.253048	0.297294	0.422326	0.335233	0.11971	0.0951574	0.20466	0.0921511
0.35	0.483436	0.0169928	0.815254	0.230058	0.0502136	0.965802	0.175079	0.0269349	0.497946	0.273392	0.0133157	0.729882	0.231222	0.00112644	0.410998		0.35	0.343219	0.110817	0.261143	0.52592	0.643334	0.615069	0.498431	0.678369	0.526284	0.213978	0.553144	0.547528	0.505975	0.629188	0.647581	0.317889	0.757469	0.450094	0.325204	0.208546	0.494447	0.496991	0.238904	0.383496	0.24429	0.297699	0.427544	0.339385	0.112606	0.0891768	0.19124	0.085533
0.36	0.480318	0.0167832	0.723822	0.22904	0.0511451	0.892186	0.173642	0.0266949	0.458506	0.270964	0.0126102	0.711883	0.228924	0.00102226	0.345492		0.36	0.344975	0.117976	0.267422	0.535536	0.63779	0.61122	0.492504	0.669233	0.519686	0.215115	0.547267	0.536342	0.498504	0.623993	0.64644	0.309193	0.75505	0.442699	0.32841	0.211799	0.490358	0.495471	0.242626	0.375296	0.237472	0.299841	0.435628	0.345558	0.107038	0.0838135	0.181674	0.0769991
0.37	0.475301	0.0168277	0.639286	0.228156	0.0526487	0.832091	0.172814	0.0265559	0.421546	0.269007	0.01194	0.699628	0.225763	0.00101238	0.287165		0.37	0.343223	0.12467	0.270909	0.542538	0.632189	0.605661	0.487104	0.661808	0.516038	0.212622	0.537965	0.525613	0.490628	0.614408	0.639284	0.300228	0.752028	0.43444	0.326281	0.211091	0.484487	0.491161	0.234562	0.368075	0.227688	0.302192	0.445127	0.350038	0.10159	0.0783132	0.170996	0.0748135
0.38	0.470322	0.0168177	0.561494	0.227093	0.0539398	0.788403	0.172708	0.0257811	0.389069	0.266451	0.0113164	0.691901	0.223024	0.00103248	0.235851		0.38	0.342146	0.128251	0.274755	0.548489	0.628144	0.601238	0.479324	0.655581	0.511977	0.212616	0.526286	0.512885	0.483249	0.60715	0.631568	0.28623	0.749298	0.427298	0.322925	0.205414	0.479129	0.486545	0.237917	0.361635	0.216367	0.303051	0.456671	0.351665	0.0958943	0.0732699	0.160871	0.0718962
0.39	0.464019	0.0161823	0.486383	0.226895	0.0557162	0.768706	0.172871	0.025284	0.358273	0.264053	0.0111444	0.688233	0.220325	0.00116279	0.192071		0.39	0.341762	0.129731	0.276678	0.55436	0.62373	0.594609	0.47266	0.646734	0.501442	0.208295	0.511555	0.501547	0.477029	0.594951	0.624154	0.277297	0.743336	0.42125	0.323807	0.197552	0.468499	0.485458	0.224615	0.351898	0.211544	0.306379	0.46936	0.350437	0.0909769	0.070714	0.152163	0.0676996
0.4	0.457782	0.015618	0.41777	0.226259	0.0574905	0.757201	0.173066	0.0247972	0.329028	0.261665	0.0108681	0.690045	0.218048	0.000950724	0.158613		0.4	0.344525	0.128095	0.27004	0.558496	0.618637	0.588032	0.467471	0.638425	0.495991	0.209048	0.505517	0.488169	0.46535	0.585404	0.616351	0.266343	0.737027	0.41567	0.326603	0.190025	0.456841	0.47585	0.214595	0.342405	0.20856	0.314343	0.480078	0.34592	0.0880137	0.0671812	0.144209	0.0623843
0.41	0.450251	0.0150324	0.35693	0.226061	0.059321	0.750954	0.173031	0.0244529	0.295448	0.259578	0.0107972	0.701626	0.214845	0.000925834	0.134171		0.41	0.34512	0.125656	0.256652	0.562422	0.614909	0.578789	0.461775	0.628689	0.486555	0.205251	0.49678	0.476577	0.453219	0.573914	0.606222	0.258949	0.729979	0.409796	0.324719	0.177718	0.441858	0.463116	0.214474	0.333652	0.203083	0.324904	0.49297	0.340199	0.0846375	0.0632146	0.133851	0.056816
0.42	0.443058	0.0134816	0.310205	0.225543	0.0607098	0.751897	0.173857	0.0243729	0.264487	0.256898	0.0103712	0.725611	0.212388	0.000800273	0.119643		0.42	0.346552	0.120035	0.244154	0.566894	0.609412	0.569643	0.457193	0.615772	0.475798	0.202966	0.486999	0.461027	0.441771	0.562128	0.600637	0.252767	0.728507	0.401569	0.317702	0.17591	0.424731	0.453362	0.215756	0.32378	0.200428	0.333966	0.505219	0.333885	0.0784765	0.0608609	0.126051	0.0479458
0.43	0.435657	0.0125791	0.276493	0.225327	0.0622998	0.748757	0.17488	0.0246216	0.235751	0.254637	0.0100298	0.752345	0.209782	0.00101336	0.120555		0.43	0.345409	0.114311	0.233287	0.573148	0.603333	0.559223	0.453182	0.605287	0.46496	0.198765	0.480408	0.449488	0.429615	0.550177	0.592884	0.243716	0.720853	0.392127	0.31318	0.170272	0.410458	0.447318	0.209722	0.313528	0.198761	0.345764	0.510429	0.328433	0.0754021	0.057284	0.122481	0.0430544
0.44	0.429027	0.0127653	0.265866	0.223629	0.0621828	0.748856	0.176224	0.0251799	0.217364	0.252534	0.00970989	0.775506	0.207145	0.00121593	0.129409		0.44	0.343138	0.105115	0.22442	0.579936	0.596493	0.549102	0.449155	0.595703	0.461464	0.198934	0.47717	0.434707	0.417133	0.542029	0.587401	0.233651	0.718012	0.383699	0.302382	0.164211	0.39911	0.437983	0.204401	0.303659	0.196186	0.354636	0.513459	0.319336	0.0738514	0.0536916	0.1162	0.0380494
0.45	0.42231	0.0127383	0.274291	0.220789	0.0619507	0.748916	0.177679	0.025618	0.206218	0.250312	0.00950783	0.784999	0.203801	0.00186077	0.146158		0.45	0.338937	0.099579	0.217907	0.585221	0.591136	0.535688	0.443519	0.585807	0.448999	0.197858	0.464601	0.417576	0.408795	0.532027	0.58384	0.223791	0.713196	0.37689	0.300558	0.155112	0.391731	0.440652	0.196639	0.29519	0.192294	0.355284	0.514841	0.309784	0.0710246	0.0504324	0.11306	0.0350724
0.46	0.416739	0.0124876	0.298935	0.217408	0.0610611	0.747278	0.17918	0.0261225	0.207527	0.247473	0.00905274	0.757397	0.201183	0.00222812	0.17044		0.46	0.332373	0.0956885	0.216991	0.588114	0.583691	0.525389	0.43887	0.580577	0.443031	0.195672	0.455796	0.405001	0.400353	0.52268	0.576794	0.216092	0.709903	0.367039	0.296663	0.146653	0.387732	0.442559	0.194869	0.285333	0.192653	0.355058	0.511701	0.298935	0.0665195	0.048286	0.107908	0.036031
0.47	0.410774	0.0135855	0.325526	0.213978	0.0603246	0.731342	0.179737	0.0260074	0.217119	0.244779	0.00905707	0.703107	0.198584	0.0026704	0.196371		0.47	0.327673	0.0946557	0.21704	0.591829	0.580231	0.512034	0.432298	0.576535	0.431968	0.191415	0.453137	0.395439	0.390891	0.514239	0.569529	0.201797	0.704048	0.361778	0.298043	0.135484	0.376881	0.439521	0.187569	0.275588	0.191348	0.357447	0.50746	0.287062	0.0644894	0.0465144	0.102249	0.0370638
0.48	0.40451	0.0138754	0.351914	0.209252	0.0588365	0.708299	0.180059	0.0257399	0.228843	0.242246	0.00902072	0.637903	0.196387	0.00295054	0.218747		0.48	0.326662	0.0930638	0.214986	0.592453	0.57211	0.500946	0.424694	0.570507	0.427031	0.187367	0.44424	0.384246	0.381866	0.504285	0.562376	0.191548	0.700009	0.357553	0.29488	0.126623	0.368103	0.430659	0.179787	0.267541	0.194162	0.354421	0.500395	0.274399	0.0613551	0.0450889	0.0949151	0.0357664
0.49	0.398026	0.0131603	0.373355	0.205571	0.0574614	0.676567	0.180092	0.0253731	0.243134	0.239706	0.00878353	0.570936	0.19374	0.00318468	0.240929		0.49	0.32275	0.0966254	0.210688	0.592053	0.566541	0.492345	0.417095	0.563795	0.414568	0.1819	0.434228	0.373312	0.37249	0.495171	0.556975	0.185566	0.690724	0.349709	0.298298	0.118372	0.360065	0.420953	0.17662	0.261807	0.190093	0.354348	0.493656	0.26472	0.0578546	0.0435209	0.0913941	0.0368611
0.5	0.390989	0.01284	0.385841	0.200998	0.0557465	0.65027	0.181216	0.0252997	0.260943	0.237662	0.0089383	0.507733	0.191801	0.00332748	0.258331		0.5	0.31756	0.100703	0.205068	0.592052	0.559971	0.485288	0.408753	0.556812	0.405347	0.177004	0.428711	0.365381	0.363118	0.488178	0.546156	0.177186	0.682517	0.335446	0.286236	0.116246	0.350659	0.406591	0.179347	0.253695	0.186883	0.35626	0.481987	0.2555	0.0526106	0.0413256	0.084691	0.0354132
0.51	0.383429	0.0128145	0.390606	0.196757	0.0544132	0.639647	0.182493	0.0250528	0.280249	0.235473	0.00905984	0.465962	0.190001	0.00340468	0.271689		0.51	0.318	0.102963	0.197378	0.59263	0.554187	0.471682	0.400173	0.546215	0.395725	0.171204	0.42303	0.358884	0.354797	0.48087	0.538557	0.163795	0.675471	0.326405	0.279639	0.114626	0.334589	0.390808	0.169325	0.246415	0.181964	0.358955	0.469787	0.249349	0.0496348	0.0394675	0.0800648	0.0320205
0.52	0.3771	0.0128665	0.39771	0.191187	0.0526469	0.6543	0.18369	0.0249544	0.29767	0.2337	0.00877973	0.43984	0.188084	0.00322607	0.283354		0.52	0.317565	0.105321	0.194577	0.592488	0.545037	0.464282	0.393823	0.53602	0.388758	0.166361	0.415391	0.352465	0.346728	0.471735	0.532603	0.156811	0.669458	0.318908	0.272042	0.109784	0.324057	0.379645	0.164309	0.241029	0.177426	0.356318	0.452428	0.242196	0.0479321	0.0370303	0.0773724	0.0282664
0.53	0.370831	0.0126979	0.408056	0.186156	0.0509034	0.688852	0.18406	0.0246105	0.318214	0.232025	0.00879943	0.422616	0.185991	0.00290645	0.28906		0.53	0.315177	0.108397	0.191591	0.594392	0.540097	0.452387	0.387391	0.527241	0.377084	0.161377	0.409439	0.344986	0.338713	0.464427	0.524079	0.15111	0.662099	0.312613	0.262144	0.0989227	0.315741	0.37482	0.16471	0.234915	0.169294	0.355879	0.436513	0.236762	0.0456479	0.0351223	0.0718182	0.0257207
0.54	0.364595	0.0129758	0.40331	0.180567	0.0486872	0.74255	0.185115	0.0243768	0.329857	0.229263	0.00878787	0.406148	0.183946	0.00289398	0.287642		0.54	0.314946	0.106958	0.192687	0.595039	0.532711	0.436106	0.381157	0.51841	0.370051	0.156402	0.405847	0.339765	0.331793	0.456726	0.511164	0.140092	0.655708	0.311803	0.252872	0.0956815	0.305496	0.369314	0.160973	0.225537	0.165072	0.35084	0.419755	0.227557	0.040563	0.0352418	0.0683195	0.024219
0.55	0.357575	0.013362	0.404586	0.173951	0.0467718	0.791766	0.184197	0.0238582	0.333572	0.226565	0.00831615	0.397079	0.181981	0.00255827	0.28082		0.55	0.315921	0.103751	0.188405	0.595611	0.525722	0.420704	0.37429	0.509455	0.361748	0.149407	0.395347	0.331415	0.32554	0.447532	0.491303	0.132309	0.644126	0.315565	0.251649	0.0919088	0.296451	0.364097	0.154742	0.219113	0.159033	0.343365	0.402209	0.213285	0.0391408	0.0350757	0.0651341	0.0230166
0.56	0.351313	0.0133465	0.411113	0.166319	0.0439399	0.830121	0.183392	0.0233714	0.332899	0.223994	0.00787611	0.39257	0.179952	0.00242529	0.270103		0.56	0.314437	0.10199	0.188815	0.594962	0.519525	0.413174	0.368687	0.502485	0.355393	0.145783	0.388785	0.323252	0.317307	0.43637	0.4695	0.127969	0.630753	0.314985	0.241821	0.0858112	0.294383	0.364809	0.147035	0.213838	0.155828	0.333291	0.380979	0.196816	0.0370629	0.0346071	0.0626868	0.0237341
0.57	0.343895	0.01234	0.418232	0.160782	0.0414755	0.847787	0.182782	0.0227712	0.332133	0.221694	0.00784075	0.391036	0.177708	0.00224457	0.253505		0.57	0.311684	0.0962324	0.186302	0.594094	0.511142	0.403186	0.361262	0.494971	0.34597	0.142328	0.374206	0.314411	0.310265	0.42473	0.449368	0.122917	0.615001	0.314095	0.236954	0.0833774	0.292616	0.363126	0.139827	0.204524	0.1499	0.320894	0.369492	0.184262	0.0370953	0.0342845	0.0600636	0.0237309
0.58	0.336546	0.012214	0.420645	0.154641	0.039139	0.856138	0.182842	0.0224647	0.326313	0.218843	0.00759932	0.396688	0.175254	0.00243997	0.238224		0.58	0.311499	0.0856659	0.174053	0.593814	0.503793	0.394992	0.354217	0.483604	0.337056	0.136762	0.362343	0.306352	0.304043	0.416832	0.434351	0.118514	0.601335	0.310372	0.232054	0.0891682	0.282993	0.355269	0.135948	0.197721	0.143616	0.308594	0.356558	0.171476	0.0347597	0.0344452	0.056956	0.0225759
0.59	0.32983	0.010983	0.428108	0.148483	0.0377774	0.84438	0.181719	0.0223861	0.326982	0.217127	0.00759258	0.4123	0.173271	0.00221688	0.225178		0.59	0.310807	0.0730446	0.163562	0.593307	0.498284	0.389937	0.348717	0.475492	0.328642	0.134603	0.346016	0.296852	0.297479	0.409373	0.420396	0.117513	0.588801	0.300648	0.226203	0.0908009	0.274962	0.351653	0.137406	0.191489	0.138852	0.299234	0.340132	0.164155	0.0348129	0.0314405	0.0522839	0.0206672
0.6	0.324109	0.00997109	0.428623	0.14601	0.0367647	0.826863	0.18129	0.0221422	0.323884	0.214981	0.00796012	0.429271	0.171402	0.00222733	0.214889		0.6	0.307455	0.0586237	0.159612	0.591965	0.491793	0.384338	0.344392	0.467908	0.321204	0.131898	0.339647	0.291717	0.29115	0.399837	0.420898	0.116824	0.57479	0.288049	0.216324	0.0956807	0.266676	0.349976	0.136365	0.185868	0.133189	0.296245	0.331322	0.163327	0.0364472	0.0294952	0.0498249	0.0206191
0.61	0.317598	0.00915722	0.424058	0.144192	0.0365389	0.809622	0.180859	0.021766	0.313834	0.213151	0.00839868	0.447029	0.169433	0.00232208	0.200753		0.61	0.30277	0.0446841	0.151249	0.592431	0.484262	0.375705	0.339389	0.458782	0.311556	0.128453	0.327242	0.282589	0.286016	0.392449	0.41855	0.113716	0.561863	0.276951	0.214781	0.0996759	0.257859	0.346455	0.13639	0.178959	0.123305	0.292543	0.325516	0.164629	0.0346382	0.0277222	0.0495465	0.0185803
0.62	0.311908	0.00807419	0.415031	0.141236	0.0359216	0.801925	0.180673	0.0216232	0.299705	0.210999	0.00853259	0.474326	0.167796	0.00290778	0.190998		0.62	0.295411	0.0328971	0.141665	0.593401	0.480436	0.367568	0.336032	0.451316	0.30646	0.124568	0.323533	0.274254	0.280357	0.38743	0.411303	0.110528	0.547649	0.263453	0.217514	0.10044	0.245874	0.3456	0.135057	0.175475	0.116928	0.292375	0.312482	0.163809	0.0315623	0.0257644	0.0485928	0.0183652
0.63	0.306637	0.00704807	0.408525	0.139536	0.0357256	0.806491	0.179732	0.0216904	0.283582	0.208916	0.00851459	0.489319	0.166468	0.00278532	0.181108		0.63	0.287745	0.0258681	0.140658	0.591701	0.476024	0.358254	0.332688	0.446736	0.300417	0.123357	0.315842	0.267451	0.274017	0.378924	0.405375	0.104987	0.529762	0.24914	0.228693	0.0997786	0.2372	0.348294	0.129891	0.171726	0.116258	0.28887	0.306219	0.161984	0.0304207	0.0244413	0.0486564	0.0192136
0.64	0.30132	0.00736255	0.399709	0.138033	0.0356163	0.816163	0.179544	0.0210133	0.265333	0.206326	0.0081339	0.493125	0.165529	0.00291447	0.173789		0.64	0.281057	0.0216171	0.134636	0.590014	0.469799	0.347253	0.326469	0.439411	0.292329	0.119426	0.316213	0.262548	0.267188	0.369382	0.400328	0.100464	0.514713	0.240235	0.228898	0.0936494	0.230784	0.357133	0.126214	0.167827	0.114314	0.285374	0.302885	0.15757	0.0293812	0.0251162	0.0452194	0.0197872
0.65	0.296608	0.00733596	0.396342	0.13477	0.0347732	0.832845	0.179416	0.0208119	0.247081	0.204267	0.00771842	0.488301	0.164119	0.00289419	0.170526		0.65	0.2814	0.0219575	0.125223	0.589261	0.464232	0.336202	0.321486	0.429398	0.288618	0.116787	0.309609	0.254289	0.260162	0.359735	0.391124	0.0931657	0.505108	0.232154	0.238722	0.0886666	0.226556	0.363266	0.12374	0.163708	0.114485	0.273864	0.298388	0.1536	0.0273926	0.0255183	0.0418923	0.0217982
0.66	0.29254	0.00733628	0.394157	0.132003	0.0338994	0.848355	0.179176	0.0206984	0.228564	0.202111	0.00741492	0.46907	0.162723	0.0029903	0.176521		0.66	0.279122	0.0206098	0.122984	0.585578	0.459075	0.328273	0.316877	0.421811	0.281061	0.116158	0.304197	0.249153	0.25377	0.349328	0.387055	0.0922263	0.49669	0.227201	0.244876	0.0880752	0.220172	0.365419	0.121676	0.161541	0.112434	0.260996	0.297193	0.149868	0.0283306	0.0259881	0.0383985	0.0236887
0.67	0.287035	0.00801321	0.393328	0.129564	0.0335496	0.851603	0.178133	0.020507	0.212258	0.200431	0.00714692	0.423844	0.161087	0.00250659	0.182638		0.67	0.27969	0.0214261	0.118066	0.580702	0.451941	0.317913	0.309692	0.413198	0.269437	0.116949	0.298191	0.245739	0.248187	0.341732	0.38153	0.0903361	0.484689	0.218829	0.238847	0.089194	0.21502	0.365528	0.108566	0.16018	0.111366	0.252603	0.294648	0.144447	0.0257409	0.0251256	0.0331342	0.0267301
0.68	0.282697	0.00798257	0.387547	0.12612	0.0326415	0.801611	0.177937	0.0203614	0.201678	0.199224	0.00730228	0.386242	0.159907	0.00261744	0.187949		0.68	0.279528	0.0216372	0.113212	0.57736	0.446064	0.311841	0.3049	0.404992	0.262039	0.114554	0.294312	0.243395	0.243524	0.330692	0.373739	0.0907064	0.479545	0.215039	0.22517	0.0923792	0.213259	0.361107	0.117492	0.153599	0.108807	0.245439	0.28788	0.138518	0.0246367	0.024304	0.0331648	0.026258
0.69	0.277624	0.0074738	0.38174	0.125204	0.0313085	0.745695	0.177379	0.0203946	0.18685	0.198062	0.00732761	0.349484	0.15859	0.00254426	0.192013		0.69	0.276938	0.0241276	0.110349	0.574763	0.441051	0.304185	0.301354	0.398517	0.25736	0.112118	0.288461	0.237298	0.239974	0.319835	0.363405	0.085024	0.472293	0.207848	0.217145	0.095706	0.207373	0.353311	0.116676	0.151627	0.103796	0.241251	0.288392	0.130703	0.0245819	0.023008	0.0380027	0.0277013
0.7	0.272377	0.00661177	0.371671	0.122723	0.0306466	0.673234	0.17655	0.0203957	0.167387	0.196953	0.00717872	0.320594	0.156965	0.00254895	0.192382		0.7	0.26789	0.0251002	0.109132	0.570208	0.43554	0.299731	0.296154	0.394856	0.250549	0.111494	0.289317	0.234367	0.237003	0.312268	0.352878	0.0811911	0.462481	0.200415	0.208514	0.095409	0.199677	0.343501	0.112935	0.148462	0.0983883	0.237974	0.283311	0.120141	0.0228673	0.0210918	0.0396123	0.0258884
0.71	0.266687	0.00584804	0.362844	0.120536	0.0302099	0.603273	0.175972	0.0201786	0.149786	0.195505	0.00685985	0.302052	0.156096	0.00250461	0.185453		0.71	0.263017	0.026411	0.104522	0.567013	0.429141	0.292967	0.291055	0.390123	0.244655	0.108278	0.283079	0.226314	0.233503	0.304726	0.341806	0.0710296	0.449658	0.191076	0.196117	0.0917892	0.194371	0.346502	0.115099	0.143987	0.093485	0.237132	0.278188	0.108049	0.0238758	0.0191169	0.0392868	0.0248102
0.72	0.261915	0.00518903	0.3523	0.119617	0.0298609	0.543128	0.175353	0.020268	0.128198	0.193735	0.00656575	0.281079	0.155452	0.00234884	0.176458		0.72	0.257228	0.0268259	0.1017	0.56358	0.423513	0.2898	0.288073	0.383961	0.241304	0.1038	0.274144	0.217607	0.229457	0.296532	0.331537	0.0671048	0.44319	0.182518	0.19139	0.086781	0.188318	0.341136	0.128129	0.139552	0.0905904	0.235308	0.279422	0.097497	0.0250538	0.0181019	0.0386271	0.0232471
0.73	0.25696	0.0053195	0.34675	0.120319	0.0303538	0.502725	0.173147	0.0198263	0.106775	0.191733	0.0059148	0.257509	0.155055	0.00214336	0.170568		0.73	0.252557	0.0253364	0.101075	0.55853	0.417627	0.281492	0.282055	0.380139	0.236342	0.101812	0.268497	0.209972	0.224649	0.28888	0.323167	0.0581029	0.436443	0.173212	0.187589	0.0828629	0.182699	0.345923	0.120413	0.140409	0.0860494	0.236464	0.283456	0.0910448	0.0236283	0.0183824	0.0370132	0.0251536
0.74	0.252132	0.00481799	0.340391	0.119851	0.0315214	0.472078	0.171322	0.0194912	0.0904244	0.190041	0.00555258	0.244857	0.154561	0.00233529	0.161156		0.74	0.249251	0.021739	0.0993108	0.553403	0.410351	0.276772	0.276588	0.37358	0.230175	0.0977373	0.262583	0.202687	0.218891	0.284973	0.319921	0.0543225	0.425182	0.165876	0.187494	0.0804326	0.179912	0.341773	0.120473	0.13732	0.0804207	0.234988	0.28445	0.0885353	0.0224344	0.0183561	0.0337791	0.0255474
0.75	0.247671	0.00549961	0.338317	0.122704	0.0327287	0.463943	0.169204	0.0190016	0.083039	0.188056	0.0053524	0.236283	0.15483	0.00258037	0.151655		0.75	0.247461	0.0183152	0.0968597	0.547351	0.402405	0.267755	0.271599	0.367139	0.219626	0.0973112	0.257809	0.197389	0.213348	0.279658	0.314937	0.0503751	0.419637	0.156304	0.180601	0.07752	0.174905	0.343654	0.128805	0.136829	0.0784733	0.239334	0.291845	0.0907073	0.0226392	0.0185796	0.0355583	0.0255457
0.76	0.244682	0.00594287	0.337246	0.125052	0.033686	0.455483	0.166286	0.0191004	0.0790574	0.186598	0.00510304	0.234379	0.154281	0.00242778	0.142468		0.76	0.245663	0.0157638	0.0922437	0.541182	0.395425	0.262285	0.267205	0.360897	0.211926	0.0959708	0.258382	0.194153	0.208679	0.277517	0.312197	0.0512096	0.41817	0.150559	0.178559	0.0848511	0.171114	0.33677	0.131623	0.136242	0.0824414	0.242026	0.294115	0.0968913	0.0214068	0.0183387	0.0383174	0.0277073
0.77	0.241938	0.00594945	0.342268	0.126573	0.0347657	0.446193	0.16363	0.0187682	0.0832051	0.185229	0.00489349	0.249462	0.153641	0.00258938	0.133453		0.77	0.243783	0.0136323	0.0848969	0.534881	0.389341	0.254976	0.264638	0.35597	0.206041	0.095909	0.255487	0.192271	0.204992	0.27406	0.312551	0.0471824	0.416147	0.144458	0.176314	0.0905928	0.171533	0.336398	0.135448	0.134305	0.0816386	0.241589	0.294039	0.106753	0.0202876	0.0177617	0.0427948	0.027862
0.78	0.237481	0.00532304	0.336818	0.126581	0.0349104	0.446557	0.162051	0.0185779	0.0880182	0.184294	0.00491114	0.276932	0.152488	0.00277728	0.122344		0.78	0.238502	0.0127207	0.0790654	0.528196	0.382346	0.248232	0.262599	0.348482	0.201323	0.0962161	0.254373	0.185992	0.203024	0.270489	0.302966	0.0447814	0.408024	0.13697	0.174318	0.0946852	0.166221	0.332158	0.134142	0.13108	0.0778989	0.236555	0.291823	0.114513	0.0216464	0.0157118	0.0444981	0.0278581
0.79	0.233723	0.00583415	0.332461	0.125289	0.034164	0.440406	0.160121	0.0183481	0.0982052	0.183318	0.00477092	0.30813	0.151442	0.00288124	0.11597		0.79	0.233028	0.0127365	0.0709216	0.520301	0.376555	0.24093	0.261081	0.344909	0.194116	0.0938978	0.252916	0.181451	0.20147	0.265539	0.289885	0.0450025	0.405238	0.132224	0.17358	0.0994221	0.162201	0.329544	0.132324	0.1294	0.0810361	0.230525	0.28568	0.118929	0.0236037	0.014099	0.045074	0.0273274
0.8	0.229332	0.00568766	0.320292	0.122977	0.0331106	0.413381	0.158417	0.0180876	0.110768	0.181929	0.00436585	0.345931	0.150773	0.00261981	0.111348		0.8	0.223867	0.011735	0.0707127	0.515008	0.372254	0.236997	0.259477	0.340977	0.187499	0.0869622	0.247875	0.17289	0.199701	0.26052	0.280711	0.0456579	0.400126	0.126848	0.166898	0.100324	0.159588	0.327019	0.126905	0.126796	0.077219	0.221553	0.278556	0.117583	0.0239712	0.0147398	0.0440068	0.0264975
0.81	0.224441	0.00549843	0.300926	0.119879	0.0323554	0.381287	0.15698	0.0173821	0.128852	0.180485	0.00403135	0.381475	0.150035	0.0028336	0.110287		0.81	0.215464	0.0118815	0.0731039	0.508694	0.367575	0.229967	0.256703	0.336432	0.183226	0.0807727	0.244236	0.168774	0.196689	0.252485	0.270176	0.0444993	0.393655	0.123662	0.163655	0.0928106	0.158663	0.321736	0.117814	0.122152	0.0736236	0.212792	0.272879	0.111673	0.0220585	0.0149004	0.0429702	0.0232815
0.82	0.219829	0.00567058	0.270297	0.116257	0.0309401	0.344237	0.155759	0.0168893	0.148797	0.179146	0.00368043	0.404353	0.150018	0.00292553	0.114517		0.82	0.210226	0.0113239	0.0772902	0.501539	0.363148	0.219614	0.251404	0.332468	0.175134	0.0760819	0.245155	0.161599	0.19377	0.245495	0.259362	0.0443669	0.385387	0.119819	0.158906	0.0902114	0.155569	0.319062	0.11393	0.120092	0.070455	0.205805	0.264608	0.10295	0.0214793	0.0155989	0.0471107	0.0212691
0.83	0.216696	0.00605085	0.249487	0.113499	0.0299865	0.292098	0.154226	0.0167073	0.166342	0.177234	0.00335572	0.409005	0.149717	0.00286194	0.121878		0.83	0.208143	0.0111621	0.0738124	0.493445	0.357374	0.213127	0.247858	0.329054	0.170226	0.0709234	0.24319	0.158461	0.190023	0.240442	0.254931	0.0466221	0.383401	0.118438	0.159291	0.0867376	0.154985	0.313814	0.116815	0.119776	0.0688509	0.199544	0.25955	0.0959359	0.0204965	0.016797	0.0474548	0.0197922
0.84	0.213238	0.00582059	0.228039	0.111642	0.029029	0.239134	0.152571	0.0166859	0.188703	0.175446	0.00332586	0.402805	0.150048	0.00262219	0.129582		0.84	0.203948	0.0125039	0.0746296	0.486993	0.351965	0.20886	0.24426	0.322725	0.167943	0.0704598	0.239803	0.15494	0.186314	0.23705	0.249487	0.0453497	0.378845	0.112213	0.153644	0.0859451	0.150552	0.311047	0.117835	0.118446	0.0668416	0.196208	0.251861	0.0904625	0.0195066	0.0165125	0.0500754	0.0200292
0.85	0.20987	0.00539682	0.209781	0.108947	0.0282251	0.205745	0.151662	0.0167943	0.216708	0.175046	0.0033056	0.388773	0.150053	0.00262265	0.137864		0.85	0.205335	0.0144036	0.0717766	0.477468	0.345569	0.202586	0.241985	0.316914	0.16672	0.0700311	0.242755	0.150823	0.183279	0.228888	0.241616	0.0438757	0.373059	0.110577	0.153133	0.0862865	0.149975	0.302802	0.117929	0.114937	0.0681409	0.191015	0.244826	0.0885922	0.0197977	0.0146397	0.05277	0.0228747
0.86	0.206679	0.00528792	0.196234	0.10847	0.0271645	0.184126	0.150852	0.0168498	0.239498	0.174507	0.0037897	0.373711	0.150354	0.00252102	0.145509		0.86	0.202452	0.015373	0.0625943	0.470358	0.339717	0.198103	0.240098	0.313039	0.165047	0.0708306	0.239422	0.146052	0.182061	0.225446	0.238061	0.0420689	0.369208	0.102948	0.153415	0.0902238	0.146142	0.297966	0.119351	0.112431	0.0648441	0.189394	0.240489	0.0897739	0.0251953	0.0140466	0.0535605	0.0243038
0.87	0.203442	0.00518056	0.191389	0.107266	0.0267629	0.1802	0.149344	0.0168487	0.259392	0.173587	0.00428337	0.361309	0.150498	0.00250311	0.144558		0.87	0.200301	0.0165943	0.0574378	0.464177	0.334632	0.196365	0.238368	0.308815	0.164052	0.0697688	0.231823	0.143278	0.179985	0.22067	0.229068	0.0385637	0.363426	0.0998964	0.158601	0.0887003	0.149862	0.290814	0.117988	0.108809	0.0621967	0.186577	0.235174	0.0931235	0.026728	0.0132652	0.0496031	0.0259978
0.88	0.200003	0.00488472	0.188606	0.107469	0.0269543	0.188756	0.148314	0.016723	0.278768	0.173197	0.00416432	0.355421	0.150906	0.00253387	0.136831		0.88	0.195941	0.0183908	0.054309	0.45974	0.330114	0.192292	0.23565	0.303941	0.158421	0.0708852	0.233606	0.138468	0.17874	0.218646	0.224154	0.0334691	0.35427	0.0951522	0.156664	0.0872292	0.149352	0.282375	0.118352	0.104575	0.0601163	0.185139	0.231085	0.0979077	0.0305573	0.0135315	0.0483801	0.0276687
0.89	0.196552	0.0049215	0.193326	0.107174	0.0276544	0.216357	0.1474	0.0163841	0.281391	0.172195	0.00390767	0.351597	0.150785	0.00278011	0.128616		0.89	0.191377	0.0192972	0.0509836	0.453773	0.323518	0.187343	0.232008	0.300839	0.151251	0.0708889	0.234242	0.133113	0.177287	0.213171	0.219874	0.0317006	0.349587	0.09446	0.157625	0.0824215	0.147554	0.276242	0.118014	0.0995662	0.058685	0.183038	0.230686	0.103979	0.0309804	0.0134395	0.0502711	0.0273388
0.9	0.193703	0.00500739	0.205907	0.10813	0.0287413	0.251275	0.145995	0.0159034	0.257382	0.171105	0.00377063	0.344855	0.151052	0.00290921	0.118697		0.9	0.185396	0.0208876	0.0467264	0.449251	0.318072	0.181332	0.228266	0.297541	0.14469	0.0703277	0.228492	0.134862	0.174906	0.211575	0.216207	0.0321845	0.344854	0.0906963	0.157942	0.0790316	0.145653	0.277323	0.11981	0.0963963	0.0563099	0.186546	0.227834	0.1102	0.0318966	0.0135217	0.0485536	0.0261041
0.91	0.19005	0.00490384	0.224287	0.108062	0.0299433	0.280125	0.144346	0.0160571	0.226544	0.16993	0.00332519	0.333929	0.151619	0.00301913	0.107398		0.91	0.181808	0.02257	0.0475424	0.443325	0.313023	0.175422	0.22502	0.292395	0.137547	0.0701091	0.226987	0.134974	0.172263	0.208743	0.206614	0.0324571	0.335531	0.0876671	0.154749	0.0749277	0.148065	0.26816	0.117082	0.0968593	0.0546498	0.186776	0.228322	0.114478	0.0304806	0.0139627	0.0475096	0.0263526
0.92	0.186461	0.00467353	0.243276	0.109068	0.0306595	0.296956	0.14329	0.0161756	0.191185	0.168879	0.00324478	0.324906	0.151703	0.00294387	0.0973663		0.92	0.176899	0.0254976	0.0461302	0.436815	0.307415	0.169406	0.22109	0.285701	0.132828	0.0697318	0.224814	0.132971	0.169425	0.206172	0.202608	0.0297752	0.332369	0.0826266	0.143235	0.078982	0.139124	0.266795	0.113726	0.0948257	0.0576516	0.186227	0.230708	0.117045	0.034576	0.0140874	0.0504486	0.0256653
0.93	0.183629	0.00451606	0.255203	0.108176	0.0305459	0.310663	0.14238	0.015981	0.158177	0.167697	0.00347661	0.317552	0.151801	0.00301317	0.0885943		0.93	0.173464	0.0288233	0.0475528	0.431014	0.302514	0.164761	0.218142	0.280913	0.129739	0.0682136	0.220356	0.134814	0.166752	0.199497	0.197425	0.0270054	0.33135	0.0793809	0.136971	0.0785213	0.134663	0.267527	0.11199	0.0927819	0.0579661	0.184129	0.227707	0.116941	0.0345562	0.0131228	0.0558277	0.0224637
0.94	0.180075	0.00427175	0.26203	0.106976	0.030229	0.300991	0.141324	0.0162002	0.132087	0.167724	0.00377826	0.312055	0.151827	0.00287479	0.0769483		0.94	0.171288	0.029955	0.0418563	0.425117	0.299284	0.161768	0.215147	0.278517	0.130034	0.0699728	0.21547	0.135294	0.164521	0.188939	0.192381	0.0229365	0.32819	0.0727865	0.130593	0.0720476	0.131477	0.26172	0.109628	0.0924165	0.0555324	0.179192	0.224188	0.114676	0.0377739	0.013648	0.0536003	0.0237518
0.95	0.175931	0.00429322	0.257678	0.104895	0.0291692	0.275279	0.140228	0.0166312	0.121294	0.167533	0.00424595	0.306688	0.151631	0.00311086	0.0665096		0.95	0.169458	0.0278471	0.0395672	0.419649	0.29493	0.157476	0.211623	0.273026	0.129209	0.0710482	0.210769	0.130956	0.162831	0.178874	0.18863	0.0225487	0.325397	0.072049	0.114756	0.0689517	0.128966	0.249668	0.106919	0.0908947	0.0539536	0.171149	0.218901	0.111688	0.039413	0.0136521	0.0536902	0.0243269
0.96	0.172904	0.0045327	0.243332	0.10308	0.0280505	0.243458	0.139432	0.0160662	0.112177	0.167087	0.00450559	0.304847	0.151756	0.00318305	0.0566464		0.96	0.165189	0.027602	0.0371572	0.414653	0.291665	0.156856	0.208516	0.269429	0.130851	0.0691741	0.200676	0.125497	0.161077	0.169177	0.186212	0.0230178	0.320591	0.0713546	0.105914	0.0678989	0.123748	0.253299	0.111511	0.0863123	0.0513702	0.166354	0.210736	0.110716	0.0399764	0.0135399	0.0577063	0.0222677
0.97	0.169879	0.00462505	0.223647	0.100923	0.0271587	0.221509	0.139721	0.0158004	0.108453	0.166358	0.00416942	0.292743	0.15192	0.0032817	0.0502694		0.97	0.16058	0.0269653	0.0357141	0.410185	0.287797	0.153952	0.205262	0.266451	0.126573	0.0683232	0.200315	0.123946	0.159908	0.160829	0.18358	0.0239293	0.313583	0.0731433	0.0958803	0.0621295	0.125135	0.251693	0.11216	0.0834014	0.0457589	0.162911	0.201683	0.111365	0.0379117	0.0137877	0.0602405	0.0204307
0.98	0.165629	0.00441985	0.206819	0.0993426	0.0262863	0.210022	0.13908	0.015855	0.108882	0.165476	0.00404179	0.275543	0.152223	0.00335824	0.0468029		0.98	0.157671	0.0246935	0.0355125	0.404087	0.284201	0.150508	0.201386	0.261516	0.124008	0.0646309	0.191079	0.119032	0.157712	0.156253	0.178731	0.025156	0.308585	0.075025	0.0797263	0.0547589	0.121872	0.243956	0.111703	0.0825364	0.0418162	0.161234	0.192798	0.114598	0.0365622	0.0138064	0.0609778	0.0223481
0.99	0.162959	0.00456302	0.184982	0.0980311	0.0255098	0.219923	0.139018	0.0152934	0.112384	0.164689	0.00398666	0.253161	0.152688	0.00327594	0.0503352		0.99	0.15626	0.0238924	0.0403506	0.39763	0.279131	0.148264	0.198496	0.256036	0.119328	0.0600336	0.183307	0.116995	0.155239	0.15591	0.179141	0.0304756	0.300311	0.0823375	0.0684643	0.0613666	0.116696	0.238486	0.110869	0.0810859	0.0421052	0.157118	0.183284	0.12091	0.0356241	0.0139426	0.0625756	0.0233492
1	0.160189	0.0043739	0.170622	0.0970426	0.0250743	0.239483	0.139363	0.0149472	0.109738	0.163944	0.00360257	0.232703	0.152884	0.00304071	0.0553559		1	0.150687	0.0258342	0.0410585	0.390852	0.275764	0.147405	0.195629	0.253287	0.11538	0.0596358	0.17969	0.115351	0.15272	0.157647	0.172724	0.0227735	0.293948	0.0847935	0.0668898	0.057886	0.110338	0.238334	0.112692	0.0778848	0.0389771	0.151799	0.177516	0.130304	0.034991	0.0152718	0.0639888	0.0217959
1.01	0.156968	0.00369015	0.159595	0.0952475	0.0241201	0.263767	0.139556	0.0148355	0.115491	0.162643	0.00366792	0.208069	0.152267	0.00262271	0.0634813		1.01	0.151594	0.0233874	0.0407144	0.382593	0.272369	0.142245	0.192935	0.24872	0.108908	0.0591775	0.186057	0.115247	0.150934	0.15781	0.171904	0.0165817	0.290952	0.0848925	0.0582064	0.0516237	0.102858	0.229069	0.0998032	0.0788681	0.0438767	0.14243	0.169761	0.136016	0.03432	0.0155307	0.0642481	0.0238993
1.02	0.153998	0.00351138	0.149466	0.0935119	0.0233936	0.267627	0.138479	0.0149216	0.121527	0.162411	0.00368056	0.192678	0.151975	0.0027526	0.0736308		1.02	0.150286	0.0202231	0.0405758	0.375175	0.268012	0.139326	0.19139	0.244063	0.106922	0.0595612	0.181762	0.112708	0.148622	0.155516	0.16869	0.0140748	0.291346	0.0858243	0.0526413	0.0539517	0.0971065	0.211805	0.102472	0.0800702	0.043287	0.130554	0.166084	0.140861	0.0334268	0.0141879	0.0596937	0.0265076
1.03	0.151098	0.00341323	0.133405	0.0920585	0.022453	0.266907	0.138149	0.0146941	0.126888	0.161949	0.00368871	0.178169	0.151854	0.00253664	0.0863991		1.03	0.145819	0.0196246	0.0411265	0.369106	0.264395	0.137294	0.190263	0.240635	0.100742	0.0601923	0.180121	0.110749	0.147492	0.151261	0.164366	0.0119618	0.281698	0.0840107	0.0530557	0.0552592	0.0949923	0.20929	0.0954388	0.0764405	0.046125	0.117908	0.16569	0.143106	0.0350663	0.0138743	0.0570463	0.0281367
1.04	0.149637	0.00379201	0.132116	0.0895724	0.0226473	0.254229	0.136689	0.0159545	0.144821	0.161752	0.00336306	0.173547	0.15136	0.0036664	0.0970667		1.04	0.143451	0.0155013	0.0436697	0.364018	0.261262	0.127924	0.188599	0.232459	0.101023	0.0669725	0.172085	0.10547	0.145023	0.148013	0.161497	0.0110196	0.296838	0.082513	0.0467009	0.0764929	0.105466	0.169972	0.121561	0.0819143	0.0349478	0.103909	0.166724	0.143047	0.0297853	0.00694102	0.0560938	0.0255591
1.05	0.144347	0.00316325	0.0971937	0.0902779	0.0200909	0.278734	0.13664	0.0145315	0.147814	0.159404	0.00350735	0.157134	0.151691	0.00232802	0.118045		1.05	0.135795	0.0195357	0.0530595	0.363056	0.260251	0.130476	0.18778	0.232203	0.0862566	0.0533258	0.170101	0.105057	0.147331	0.138547	0.146536	0.00864334	0.257775	0.0758045	0.0478443	0.0491115	0.0949213	0.215842	0.0776842	0.0690952	0.0460061	0.0966109	0.172281	0.141597	0.0375138	0.0126593	0.0567726	0.0320408
1.05	0.109416	-0.00302922	-0.0564237	0.0515448	0.00681159	0.114588	0.108491	0.00788824	0.0189005	0.131472	-2.88932e-05	0.0549637	0.131665	-0.00131236	0.052443		1.05
1.04	0.114714	-0.00145105	-0.0241134	0.0481906	0.00804196	0.109619	0.109807	0.010268	0.00322108	0.133001	0.000228666	0.070198	0.13182	-0.000107594	0.0319539		1.04
1.03	0.115419	-0.00184378	-0.00900614	0.0516438	0.0081411	0.111298	0.10978	0.00864937	-0.00934733	0.133514	0.000478478	0.0810514	0.132077	-0.000715777	0.0229203		1.03
1.02	0.117635	-0.00179948	0.00925118	0.0522576	0.00837442	0.0879397	0.109618	0.00898054	-0.0200444	0.13391	0.000407095	0.0951864	0.132059	-0.000416562	0.0094412		1.02
1.01	0.119938	-0.00159677	0.0225025	0.0533827	0.00859009	0.0623266	0.110062	0.00864813	-0.0244099	0.134334	0.000165294	0.111251	0.132169	-0.000514529	0.000362308		1.01
1	0.122866	-0.000922462	0.0364181	0.0542787	0.00882534	0.0299854	0.109879	0.00879702	-0.0256282	0.135612	8.61447e-05	0.136527	0.132504	-0.000237165	-0.0061416		1
0.99	0.125218	-0.000622947	0.0566754	0.0545977	0.00882019	0.00657785	0.109454	0.00921874	-0.0161563	0.136381	0.00038515	0.158122	0.132493	-2.73502e-05	-0.0108003		0.99
0.98	0.126864	-0.00063953	0.0856444	0.0548452	0.00920906	-0.0111747	0.109675	0.00965966	-0.00939735	0.137243	0.000637799	0.179731	0.132182	5.48912e-05	-0.0149674		0.98
0.97	0.130696	-0.000470686	0.109501	0.0550417	0.00950893	-0.0125352	0.110375	0.00964431	-0.00181691	0.138082	0.00096512	0.196372	0.132022	-8.98482e-05	-0.0142155		0.97
0.96	0.133396	-0.000463352	0.133662	0.0556787	0.00966086	-0.00250547	0.11005	0.00988446	0.00889947	0.138612	0.0014499	0.207477	0.131951	-2.65846e-05	-0.0120449		0.96
0.95	0.136068	-0.000513555	0.147237	0.0562287	0.0101715	0.0220081	0.110567	0.0102439	0.0269722	0.138941	0.00125252	0.207662	0.131823	-8.16977e-06	-0.00544574		0.95
0.94	0.139675	-0.000605419	0.146821	0.0567121	0.0105201	0.048649	0.111022	0.00973274	0.0471955	0.13887	0.000888474	0.207619	0.131724	-0.000272224	0.00294742		0.94
0.93	0.142942	-0.000440256	0.131137	0.0571512	0.0103225	0.070018	0.111442	0.00944631	0.0824341	0.138453	0.00048604	0.203217	0.131494	-0.000170419	0.0145843		0.93
0.92	0.145268	-0.000320778	0.1113	0.0579345	0.0106115	0.0673358	0.112077	0.00948625	0.114554	0.139295	0.000150116	0.196409	0.13139	-0.000273591	0.0256711		0.92
0.91	0.148229	-0.000180524	0.085853	0.0573914	0.0103221	0.0533388	0.112657	0.00929069	0.134768	0.140074	0.000262408	0.186533	0.131171	-0.000384413	0.0384487		0.91
0.9	0.150995	-0.000117756	0.064018	0.0577671	0.00965656	0.0277706	0.113684	0.00924149	0.144098	0.140982	0.00069715	0.179421	0.130479	-0.000602585	0.0518942		0.9
0.89	0.153433	-6.64957e-05	0.0484953	0.0571005	0.00905957	0.00381218	0.114673	0.00965911	0.150006	0.141658	0.000741648	0.171076	0.130115	-0.000728352	0.0637168		0.89
0.88	0.156385	-0.000121771	0.0435907	0.0565915	0.0085251	-0.0134582	0.115163	0.00990529	0.146443	0.142432	0.000954733	0.167988	0.130328	-0.000955866	0.0717867		0.88
0.87	0.159293	0.000306551	0.0468961	0.0553317	0.00792264	-0.0119829	0.115403	0.0100756	0.137059	0.14257	0.00108416	0.17417	0.129623	-0.000961926	0.07759		0.87
0.86	0.161902	0.000401464	0.0543429	0.0555963	0.00806504	0.00546724	0.116274	0.0102095	0.12867	0.14311	0.000600159	0.19039	0.129248	-0.000826542	0.0791959		0.86
0.85	0.164599	0.000462178	0.0717289	0.0549198	0.00866208	0.0459208	0.11647	0.0099351	0.115647	0.143419	0.000152699	0.209878	0.129027	-0.000685657	0.0730031		0.85
0.84	0.16697	0.000688157	0.0933407	0.0560824	0.0092955	0.0952032	0.117047	0.00994754	0.0921589	0.143829	0.00013128	0.228237	0.129259	-0.000604054	0.0646079		0.84
0.83	0.169776	0.000927512	0.114363	0.0570377	0.00994851	0.150972	0.118352	0.0101405	0.06706	0.145394	0.000183248	0.237031	0.128926	-0.000392362	0.0560051		0.83
0.82	0.172283	0.000596156	0.128775	0.0585689	0.0108834	0.208368	0.119604	0.0102147	0.0443583	0.147064	0.000555957	0.235884	0.129575	-0.000294388	0.0471013		0.82
0.81	0.176235	0.00034178	0.147864	0.0600441	0.0115144	0.250132	0.120352	0.0106253	0.0222523	0.148293	0.000872206	0.221252	0.129911	-0.000481002	0.0433425		0.81
0.8	0.180634	0.000515581	0.154511	0.061634	0.0113804	0.273591	0.12152	0.0113573	0.00677572	0.1494	0.00118218	0.195125	0.130624	-0.000652252	0.045977		0.8
0.79	0.184654	0.000704569	0.159779	0.062191	0.01156	0.285294	0.122541	0.0116358	0.000652584	0.150586	0.00160904	0.165782	0.131228	-0.000288762	0.0528313		0.79
0.78	0.187703	-5.81573e-05	0.163039	0.0620434	0.0113381	0.27404	0.123786	0.0116208	-0.00617565	0.15145	0.0016749	0.139296	0.132191	-0.000229218	0.0606654		0.78
0.77	0.191458	0.000256234	0.172317	0.0614351	0.0107589	0.247065	0.124736	0.0117251	-0.0128688	0.152309	0.00148904	0.114248	0.133183	-0.000342026	0.0714369		0.77
0.76	0.1938	0.000264158	0.177216	0.0601944	0.0101136	0.231398	0.126791	0.0119685	-0.0221982	0.153622	0.00162989	0.0985565	0.133796	-0.000391756	0.0790052		0.76
0.75	0.196014	-0.000186009	0.187996	0.058721	0.0101275	0.215483	0.128995	0.0116513	-0.0273915	0.155276	0.00164654	0.0974583	0.134357	-0.000189721	0.0853982		0.75
0.74	0.199962	-0.000963855	0.194875	0.0574247	0.00942369	0.203387	0.130864	0.0119773	-0.0274853	0.157183	0.00167052	0.102991	0.134105	-0.000587506	0.0910908		0.74
0.73	0.204307	-0.000193499	0.201877	0.0581924	0.00935355	0.207196	0.132092	0.0124085	-0.0152188	0.158809	0.00185211	0.112707	0.134668	-0.000807432	0.0986236		0.73
0.72	0.209107	-0.000320295	0.203314	0.0583844	0.00904135	0.219896	0.13399	0.012736	0.0051256	0.160724	0.00242373	0.131704	0.135047	-0.000551646	0.10361		0.72
0.71	0.213291	0.000276394	0.208096	0.0592583	0.00926581	0.243929	0.134042	0.0127577	0.0301764	0.162316	0.00265623	0.151505	0.135547	-0.000422549	0.111444		0.71
0.7	0.21862	0.000937105	0.210423	0.0605387	0.00921349	0.269268	0.13393	0.0130403	0.0510673	0.163532	0.00308542	0.177556	0.136278	-0.000371494	0.118044		0.7
0.69	0.223218	0.00171562	0.215934	0.0621871	0.00975356	0.291339	0.133702	0.0128127	0.0730901	0.164433	0.00324868	0.206698	0.137604	-0.000282508	0.118876		0.69
0.68	0.227614	0.00199643	0.21862	0.0626801	0.0104063	0.300846	0.13345	0.0127658	0.0905113	0.165537	0.00330945	0.232925	0.138678	-0.00031044	0.115087		0.68
0.67	0.231121	0.00196517	0.223854	0.064789	0.0108192	0.303476	0.132874	0.0128985	0.104643	0.166539	0.00315729	0.254262	0.139469	-0.000431793	0.109414		0.67
0.66	0.235888	0.00115237	0.223656	0.0663701	0.0106102	0.284934	0.13354	0.0129312	0.123732	0.168021	0.00331081	0.282564	0.140818	-4.18111e-05	0.102443		0.66
0.65	0.239316	0.000995892	0.225104	0.0677033	0.0103894	0.259991	0.133837	0.0129069	0.144646	0.169728	0.00340999	0.302575	0.141962	-0.000226809	0.0954314		0.65
0.64	0.243632	0.000975604	0.228812	0.0691517	0.0103728	0.230449	0.134066	0.0131932	0.164891	0.171257	0.00371494	0.315302	0.143026	-0.000284249	0.0960322		0.64
0.63	0.248626	0.000242903	0.240948	0.0697843	0.00977258	0.204089	0.134398	0.0138817	0.184182	0.17303	0.00401576	0.32138	0.143475	-0.000299016	0.100115		0.63
0.62	0.253304	0.000853498	0.254718	0.0702416	0.0095688	0.17567	0.134914	0.0139277	0.199876	0.174408	0.00417245	0.317852	0.144601	-0.000227199	0.107239		0.62
0.61	0.258889	0.0016814	0.273541	0.0718344	0.00974684	0.158933	0.134648	0.0140492	0.21323	0.175844	0.0043664	0.29954	0.146048	-0.000844609	0.115546		0.61
0.6	0.265185	0.00217827	0.286345	0.0728683	0.01009	0.150565	0.134529	0.0144126	0.224094	0.177102	0.00418919	0.284017	0.147823	-0.000980556	0.129495		0.6
0.59	0.270557	0.00296029	0.289723	0.0740397	0.0103005	0.152358	0.13433	0.0147269	0.228913	0.178526	0.00396604	0.265919	0.149501	-0.00109715	0.141303		0.59
0.58	0.276763	0.00414632	0.281933	0.0772553	0.0107114	0.15808	0.134964	0.0148489	0.233412	0.179764	0.0039982	0.248792	0.151194	-0.000966384	0.153815		0.58
0.57	0.283504	0.00426974	0.275438	0.0802686	0.0116605	0.173834	0.134863	0.0150109	0.233833	0.18194	0.00413239	0.241284	0.153307	-0.00120749	0.165457		0.57
0.56	0.290103	0.0051955	0.265382	0.0825678	0.012488	0.197036	0.135467	0.0155751	0.22053	0.183605	0.00404901	0.240994	0.154873	-0.000999984	0.176853		0.56
0.55	0.295636	0.00519906	0.259618	0.0858071	0.0130095	0.219616	0.136156	0.015936	0.202224	0.185579	0.00442682	0.247124	0.156375	-0.000932191	0.180817		0.55
0.54	0.30199	0.00482131	0.257969	0.0889866	0.0135573	0.239707	0.137237	0.0161982	0.182083	0.187692	0.00472684	0.26146	0.158064	-0.000567516	0.181381		0.54
0.53	0.307821	0.00445924	0.256282	0.0917706	0.0143625	0.263806	0.135972	0.016445	0.160743	0.189808	0.00471715	0.283938	0.159837	-0.0005427	0.177751		0.53
0.52	0.31383	0.00476712	0.249561	0.095007	0.0150581	0.288725	0.135978	0.0167803	0.133989	0.190776	0.00464123	0.307721	0.16172	-0.000258472	0.169449		0.52
0.51	0.319718	0.00469112	0.238828	0.0981678	0.0161196	0.318687	0.135136	0.016846	0.114476	0.191713	0.00487691	0.336412	0.163592	-0.000100848	0.156096		0.51
0.5	0.327004	0.00488538	0.224721	0.101484	0.0171572	0.353087	0.134451	0.0171906	0.0947909	0.193131	0.00466139	0.367041	0.165095	-6.60927e-05	0.141116		0.5
0.49	0.333393	0.00525044	0.204434	0.104852	0.0180334	0.384145	0.13393	0.0174556	0.0764655	0.19442	0.00452383	0.398234	0.16665	-0.000146497	0.121468		0.49
0.48	0.339305	0.00601555	0.17756	0.107591	0.0188968	0.411239	0.134963	0.0177416	0.060854	0.196007	0.00460804	0.425119	0.16893	-0.000433494	0.0970008		0.48
0.47	0.345303	0.00595789	0.144373	0.110999	0.0195556	0.428664	0.135193	0.0181804	0.0463912	0.197643	0.00467381	0.448513	0.170688	-0.00066658	0.0710873		0.47
0.46	0.351302	0.0050435	0.109399	0.113958	0.0196235	0.437523	0.135053	0.0184168	0.035275	0.199542	0.00453107	0.462907	0.17273	-0.000971668	0.0415895		0.46
0.45	0.356693	0.00529811	0.0721244	0.116765	0.0197713	0.430799	0.133856	0.0179871	0.0336272	0.201383	0.00497738	0.468078	0.174918	-0.00134764	0.0140389		0.45
0.44	0.363388	0.00538871	0.0456969	0.120223	0.0201581	0.415971	0.132889	0.0178277	0.0438225	0.202755	0.00502055	0.464815	0.177851	-0.00200742	-0.00630031		0.44
0.43	0.370216	0.0052397	0.0402172	0.123586	0.0203819	0.39549	0.132155	0.0174156	0.0619358	0.204024	0.00531701	0.458866	0.179943	-0.00210561	-0.0190707		0.43
0.42	0.377382	0.00599215	0.0642456	0.126091	0.0200351	0.371741	0.131667	0.0172269	0.0923046	0.205464	0.00553251	0.451222	0.182049	-0.00226516	-0.0244638		0.42
0.41	0.384139	0.0074334	0.108365	0.130112	0.0197545	0.342254	0.131641	0.0175006	0.120273	0.207276	0.00585272	0.443643	0.184156	-0.00219879	-0.015378		0.41
0.4	0.391296	0.0080262	0.171877	0.133836	0.0197193	0.314128	0.132438	0.0181736	0.146725	0.208498	0.00588282	0.437807	0.186819	-0.00213997	0.00344014		0.4
0.39	0.39714	0.00845786	0.244621	0.13749	0.0195115	0.284635	0.132978	0.0184971	0.170316	0.210083	0.00626263	0.434023	0.188725	-0.00207545	0.0321697		0.39
0.38	0.402991	0.00906429	0.320919	0.140709	0.0187978	0.264718	0.133509	0.0190045	0.196421	0.211653	0.00630717	0.433652	0.191273	-0.00235495	0.0725466		0.38
0.37	0.407475	0.00908445	0.395255	0.145023	0.0183733	0.263368	0.134125	0.0197508	0.225478	0.213553	0.00670835	0.437592	0.193638	-0.00252274	0.122983		0.37
0.36	0.411872	0.00917757	0.475465	0.149178	0.0180621	0.273069	0.135352	0.0196595	0.267166	0.214859	0.00718203	0.447173	0.196452	-0.00278216	0.182807		0.36
0.35	0.413949	0.00936916	0.562692	0.153631	0.0181286	0.303872	0.137165	0.0195373	0.315854	0.216504	0.00758461	0.464169	0.198529	-0.00299234	0.251587		0.35
0.34	0.416305	0.0103182	0.655828	0.158878	0.0177755	0.351181	0.139048	0.019926	0.371335	0.218706	0.00788704	0.492203	0.201447	-0.00327617	0.326075		0.34
0.33	0.418115	0.0101634	0.754155	0.16513	0.0177967	0.398124	0.141234	0.0200988	0.423672	0.220693	0.00811921	0.523559	0.204418	-0.00290257	0.401935		0.33
0.32	0.42024	0.0102697	0.857515	0.171031	0.0178897	0.442038	0.143253	0.0200499	0.471208	0.223259	0.00801346	0.555419	0.207588	-0.00283525	0.477253		0.32
0.31	0.421095	0.0103554	0.95332	0.175819	0.0175818	0.492284	0.145779	0.0202944	0.504566	0.225813	0.00796401	0.585641	0.210231	-0.00298285	0.543529		0.31
0.3	0.422865	0.0104425	1.03377	0.181712	0.0165603	0.529182	0.147892	0.0208996	0.522523	0.228503	0.00770342	0.606962	0.213041	-0.0027636	0.593866		0.3
0.29	0.423627	0.0101714	1.09338	0.186832	0.0164475	0.548709	0.15007	0.0208108	0.521747	0.231291	0.00748062	0.612237	0.215311	-0.00231517	0.622503		0.29
0.28	0.423303	0.0106128	1.12427	0.192648	0.0163165	0.551919	0.152408	0.0207769	0.504296	0.23413	0.00758918	0.595002	0.217483	-0.00219802	0.62656		0.28
0.27	0.421588	0.0114076	1.12939	0.198529	0.0161272	0.52085	0.154797	0.0205512	0.464572	0.236456	0.00783539	0.554283	0.219806	-0.00188932	0.605593		0.27
0.26	0.418975	0.0119961	1.11187	0.204669	0.0164885	0.441278	0.156735	0.0203136	0.402714	0.23918	0.00771585	0.485132	0.221313	-0.00143722	0.562137		0.26
0.25	0.416447	0.0120097	1.07732	0.209727	0.0160625	0.317253	0.15811	0.0197532	0.321172	0.241117	0.00760171	0.391286	0.22209	-0.00135143	0.504283		0.25
0.24	0.412114	0.0115679	1.02707	0.213016	0.0143776	0.16246	0.159364	0.0190298	0.220574	0.242446	0.00704141	0.281584	0.221289	-0.00178204	0.436798		0.24
0.23	0.406497	0.0109389	0.961903	0.213912	0.011972	-0.00129999	0.160525	0.0182578	0.107256	0.24317	0.00559275	0.162921	0.219428	-0.00282399	0.362901		0.23
0.22	0.399427	0.00921381	0.867623	0.211877	0.00941291	-0.154001	0.161137	0.0171196	-0.0115982	0.24347	0.00411884	0.0326976	0.215995	-0.00387827	0.284058		0.22
0.21	0.391847	0.00743577	0.744999	0.208748	0.00596044	-0.288652	0.161703	0.0163002	-0.127862	0.24322	0.00277252	-0.111975	0.212249	-0.00502877	0.199717		0.21
0.2	0.382148	0.00565675	0.583274	0.202604	0.00343248	-0.417067	0.162666	0.0152394	-0.246477	0.243347	0.00143033	-0.271801	0.208172	-0.00595733	0.104586		0.2
0.19	0.371041	0.00418434	0.381532	0.196449	0.00138139	-0.547224	0.163397	0.0146287	-0.360325	0.242773	0.000569244	-0.455495	0.203984	-0.00643754	-0.00219201		0.19
0.18	0.359375	0.00294066	0.138899	0.188546	-0.000307678	-0.694038	0.163788	0.0138377	-0.477623	0.242056	0.000265007	-0.667297	0.19925	-0.00632952	-0.124302		0.18
0.17	0.346806	0.00174313	-0.130754	0.179969	-0.00170629	-0.862126	0.164067	0.013049	-0.606347	0.240941	-0.000286223	-0.904842	0.193941	-0.0063374	-0.267102		0.17
0.16	0.332465	0.000642161	-0.423708	0.170076	-0.00290921	-1.05107	0.163898	0.0123668	-0.75526	0.238703	-0.000839856	-1.15929	0.188005	-0.00614646	-0.430837		0.16
0.15	0.316367	0.000292364	-0.748582	0.160472	-0.00396001	-1.264	0.163418	0.0117106	-0.926678	0.235078	-0.00101518	-1.42848	0.181851	-0.00604564	-0.614314		0.15
0.14	0.298196	-0.00032624	-1.11259	0.148743	-0.00492776	-1.50643	0.162678	0.0107409	-1.12755	0.230436	-0.00146444	-1.70674	0.175121	-0.0059486	-0.817956		0.14
0.13	0.277875	-0.00100401	-1.52389	0.135294	-0.0063389	-1.7753	0.162279	0.00978035	-1.35079	0.223799	-0.00168904	-1.98739	0.168229	-0.0057952	-1.03537		0.13
0.12	0.255431	-0.000982459	-1.99846	0.120065	-0.00790052	-2.06353	0.161733	0.00923243	-1.58395	0.214763	-0.00178004	-2.2696	0.161137	-0.00546858	-1.25121		0.12
0.11	0.230378	-0.000992668	-2.51653	0.102952	-0.00973596	-2.36217	0.160506	0.00821615	-1.80883	0.204682	-0.00181807	-2.54757	0.153899	-0.0051104	-1.45302		0.11
0.1	0.204003	-0.00110124	-3.00214	0.082142	-0.0134198	-2.63331	0.159588	0.00719324	-1.9954	0.192307	-0.00178346	-2.80163	0.146481	-0.00473913	-1.62481		0.1
0.09	0.177477	-0.00100716	-3.37145	0.0603914	-0.0175936	-2.83643	0.158197	0.00666867	-2.12345	0.178309	-0.00155076	-2.99343	0.139381	-0.00440929	-1.75532		0.09
0.08	0.150666	-0.000633078	-3.55328	0.0381819	-0.0213181	-2.92741	0.156263	0.00556512	-2.16781	0.163998	-0.00172186	-3.09009	0.132068	-0.00438405	-1.8369		0.08
0.07	0.125356	-0.000893849	-3.47453	0.019852	-0.0237681	-2.86673	0.154621	0.00424663	-2.10491	0.149883	-0.00192303	-3.04567	0.125381	-0.00485649	-1.84462		0.07
0.06	0.104342	-0.00114874	-3.13227	0.00704126	-0.0240068	-2.63284	0.153096	0.00290736	-1.92242	0.136947	-0.00251469	-2.81983	0.119436	-0.0054416	-1.75157		0.06
0.05	0.087848	-0.00160386	-2.60211	0.000907266	-0.0215244	-2.25844	0.151255	0.00178091	-1.64998	0.127011	-0.00365643	-2.43853	0.11477	-0.00558171	-1.57242		0.05
0.04	0.0758341	-0.00155698	-1.99973	0.000744901	-0.0179172	-1.8031	0.15071	0.000891389	-1.31802	0.119957	-0.00416052	-1.95491	0.112634	-0.00473144	-1.3273		0.04
0.03	0.0685342	-0.00182436	-1.40817	0.00640521	-0.0123573	-1.31932	0.149763	0.000541078	-0.961603	0.115661	-0.00392653	-1.42036	0.112027	-0.00335342	-1.0134		0.03
0.02	0.0651219	-0.0013126	-0.927101	0.0117474	-0.0128067	-0.882001	0.150332	0.00025166	-0.633483	0.113781	-0.00340594	-0.919011	0.11254	-0.00167598	-0.691457		0.02
0.01	0.0625867	-0.000674134	-0.596764	0.0153274	-0.00869777	-0.556276	0.151203	0.00105244	-0.387538	0.113047	-0.00267626	-0.544996	0.113817	0.00023066	-0.434872		0.01
0	0.0614605	-2.20138e-05	-0.39736	0.017965	-0.0061585	-0.350863	0.152376	0.00156246	-0.225763	0.112472	-0.00146034	-0.28745	0.114834	0.00174513	-0.248741		0
-0.01	0.0610256	0.000572682	-0.278835	0.0191539	-0.00452157	-0.219999	0.15315	0.00137747	-0.132506	0.112147	-0.000758038	-0.130019	0.1149	0.00230285	-0.111761		-0.01
-0.02	0.0603294	0.000741346	-0.224839	0.0190885	-0.00484574	-0.155191	0.154116	0.00177505	-0.0908137	0.112144	-0.000502052	-0.059028	0.114993	0.00254726	-0.051129		-0.02
-0.03	0.0598907	0.000541168	-0.193865	0.0193233	3.10426e-05	-0.132832	0.153657	0.00202141	-0.0765714	0.112113	-0.000486431	-0.0391395	0.115161	0.00258384	-0.0328361		-0.03
-0.04	0.060318	0.000398858	-0.161843	0.0194702	-0.000165987	-0.120246	0.154258	0.00141445	-0.0712215	0.112012	-0.000289111	-0.0294906	0.115093	0.0024275	-0.0276986		-0.04
-0.05	0.0597342	0.000216637	-0.128026	0.0205407	-0.000789205	-0.102306	0.153993	0.00122353	-0.0645742	0.112622	-0.000185377	-0.0266201	0.115193	0.002261	-0.0265828		-0.05
-0.06	0.0584851	2.60469e-06	-0.0959947	0.0218861	-0.000261283	-0.0933717	0.154297	0.00144894	-0.0648148	0.113314	-3.60324e-05	-0.0258824	0.11556	0.00230036	-0.0360434		-0.06
-0.07	0.0585831	0.000539782	-0.0647643	0.0224408	-7.92734e-05	-0.0881699	0.154944	0.00131145	-0.0641647	0.11346	-3.56848e-05	-0.0283057	0.115829	0.00223722	-0.0426393		-0.07
-0.08	0.0585163	0.00100749	-0.0390626	0.0234945	0.000567099	-0.077419	0.155682	0.0013009	-0.0651087	0.113564	0.000165589	-0.0302369	0.116313	0.00227813	-0.0529716		-0.08
-0.09	0.0574828	0.00116723	-0.0174758	0.0246114	0.000413756	-0.0601457	0.156413	0.00152715	-0.0674093	0.112926	5.74036e-05	-0.0387789	0.116544	0.00239228	-0.0594302		-0.09
-0.1	0.0579198	0.000952731	0.00104087	0.026435	0.00095116	-0.046916	0.15786	0.00124758	-0.0758924	0.112163	-8.91929e-05	-0.0486987	0.116574	0.00231483	-0.0636402		-0.1
-0.11	0.0587737	0.00122318	0.00584685	0.0267183	0.00104431	-0.0305296	0.158456	0.00137666	-0.0803722	0.111593	-6.01786e-05	-0.0644291	0.116601	0.00217544	-0.0646482		-0.11
-0.12	0.0586312	0.00156956	-0.00015849	0.028191	0.00105461	-0.0154741	0.15856	0.00113339	-0.0903589	0.110874	-0.000183806	-0.0794734	0.116695	0.00195481	-0.0631134		-0.12
-0.13	0.0585617	0.0014453	-0.0100548	0.0283851	0.000938085	-0.00400165	0.158785	0.00145992	-0.097329	0.110464	-0.000330254	-0.09663	0.116279	0.00188994	-0.0559996		-0.13
-0.14	0.0591979	0.00145112	-0.0282563	0.0291999	0.00123236	0.00413799	0.158766	0.0013849	-0.0994798	0.110591	-0.000352496	-0.105543	0.116549	0.00204126	-0.0445519		-0.14
-0.15	0.059503	0.00184475	-0.051015	0.0285668	0.00112644	0.00748381	0.15877	0.00129212	-0.0977936	0.110775	-0.000396023	-0.114954	0.116787	0.00230974	-0.0318214		-0.15
-0.16	0.0592312	0.00167105	-0.0725647	0.0287284	0.000721242	0.00166413	0.158509	0.00131011	-0.0934176	0.110825	-0.000333197	-0.111947	0.117035	0.0027352	-0.0186406		-0.16
-0.17	0.0597153	0.00139066	-0.0902977	0.0278394	0.000889447	-0.0213485	0.158798	0.00159713	-0.0846625	0.111257	-0.000354865	-0.10114	0.116967	0.00307317	-0.00837858		-0.17
-0.18	0.0595849	0.00149626	-0.111939	0.0271728	0.000679929	-0.0577398	0.1593	0.00156283	-0.0762151	0.111362	-0.000300637	-0.0834393	0.11678	0.00353634	0.00128809		-0.18
-0.19	0.0595221	0.00165767	-0.129359	0.0262125	0.00015253	-0.102836	0.159385	0.00145774	-0.0697454	0.111674	-0.000306213	-0.0628658	0.1164	0.00351572	0.0052884		-0.19
-0.2	0.0594469	0.0015292	-0.144622	0.0262553	0.00043972	-0.141879	0.159726	0.00181399	-0.0623867	0.111511	1.23692e-05	-0.0352561	0.116508	0.00337012	0.00584834		-0.2
-0.21	0.0599611	0.00132818	-0.155893	0.0256313	0.000521048	-0.180418	0.160462	0.00210267	-0.0579505	0.111535	-0.000219425	-0.01418	0.115747	0.00282836	0.00205218		-0.21
-0.22	0.0597134	0.00129668	-0.16951	0.0253201	0.000572315	-0.206561	0.161063	0.00222205	-0.0569206	0.111417	-0.000356301	0.00266284	0.115225	0.00271551	-0.00488752		-0.22
-0.23	0.0594338	0.00121678	-0.172817	0.0258516	0.000389079	-0.214062	0.161657	0.00225425	-0.0572579	0.110907	-0.000330372	0.0143254	0.115063	0.00233817	-0.0143089		-0.23
-0.24	0.0596403	0.00134313	-0.173412	0.0254392	0.000505017	-0.217838	0.162291	0.00263262	-0.0611319	0.110637	0.000169855	0.0196962	0.115044	0.00217774	-0.0244409		-0.24
-0.25	0.0594729	0.0012808	-0.167424	0.0251889	0.000195927	-0.228618	0.162298	0.00249666	-0.0666212	0.11029	-8.70491e-05	0.015921	0.114526	0.00195404	-0.0335905		-0.25
-0.26	0.0597333	0.00140107	-0.156759	0.0263697	6.14929e-05	-0.245922	0.161884	0.00210024	-0.0739248	0.109694	0.000142067	0.0152911	0.114931	0.00219099	-0.040757		-0.26
-0.27	0.059485	0.0014139	-0.140328	0.0287328	0.000578833	-0.265108	0.161465	0.00140733	-0.0820457	0.109318	0.000323459	0.00776842	0.115577	0.00216715	-0.0443851		-0.27
-0.28	0.0599576	0.00143186	-0.124917	0.0307381	0.00185686	-0.282106	0.160496	0.00141889	-0.0925993	0.109555	0.000191587	-0.00322564	0.115592	0.00226592	-0.0482363		-0.28
-0.29	0.0594638	0.001147	-0.110301	0.0335458	0.00225627	-0.290399	0.159023	0.00110208	-0.101362	0.10895	-0.000318622	-0.0184994	0.11562	0.00229638	-0.0492825		-0.29
-0.3	0.0592058	0.00113	-0.099217	0.0346739	0.00277087	-0.283958	0.158716	0.000856624	-0.110976	0.108788	-0.000272296	-0.031791	0.115842	0.00271999	-0.0481863		-0.3
-0.31	0.0579651	0.00096939	-0.0933844	0.0350804	0.00304821	-0.256368	0.158216	0.000693128	-0.117916	0.108544	-0.000533465	-0.0490215	0.115602	0.00251325	-0.0438047		-0.31
-0.32	0.0573648	0.000794517	-0.0879724	0.0336879	0.0024986	-0.225634	0.158242	0.000953815	-0.122691	0.108208	-0.000822904	-0.0620946	0.115198	0.00252693	-0.0370931		-0.32
-0.33	0.0567333	0.000777015	-0.0821634	0.0315826	0.00157682	-0.202911	0.158459	0.000844963	-0.124073	0.108243	-0.000780373	-0.0750233	0.115605	0.00252075	-0.0257596		-0.33
-0.34	0.057186	0.000889028	-0.0734566	0.0297936	0.000941955	-0.17978	0.159037	0.000696938	-0.119283	0.108101	-0.000668084	-0.0813791	0.115695	0.00227322	-0.0137728		-0.34
-0.35	0.0573768	0.000905775	-0.0624782	0.0289185	0.000270241	-0.148038	0.159008	0.000865427	-0.108045	0.107443	-0.000802095	-0.0823686	0.115639	0.00182543	-0.00295375		-0.35
-0.36	0.0582283	0.000929483	-0.0490754	0.0283291	-0.000135429	-0.117523	0.159186	0.000992391	-0.0902563	0.10724	-0.00115582	-0.0754695	0.115658	0.00200413	0.00330704		-0.36
-0.37	0.0584	0.00119244	-0.042077	0.0282554	-0.000185892	-0.088073	0.158835	0.000427844	-0.0692874	0.106892	-0.000933554	-0.0610896	0.115337	0.00192893	0.00521754		-0.37
-0.38	0.0582258	0.00101466	-0.0424432	0.0284614	-1.31222e-05	-0.0573019	0.158917	5.00331e-05	-0.0473502	0.105671	-0.00111096	-0.0395188	0.115151	0.00181479	0.00257494		-0.38
-0.39	0.0587798	0.000892893	-0.0520875	0.027932	-0.000320338	-0.0310535	0.15925	0.000239075	-0.0289503	0.105236	-0.0012747	-0.0186145	0.115013	0.00189651	-0.00202422		-0.39
-0.4	0.0587206	0.000818603	-0.0663364	0.0266706	4.63885e-05	-0.0175045	0.159337	0.000497953	-0.0140361	0.104915	-0.00141606	0.0034175	0.115408	0.00220432	-0.00820271		-0.4
-0.41	0.0587001	0.000965848	-0.0860693	0.0259313	0.000563044	-0.0167113	0.160423	0.000657777	0.00100997	0.104389	-0.00117595	0.0233598	0.115534	0.00216295	-0.0115265		-0.41
-0.42	0.0592333	0.000905496	-0.100773	0.0257688	0.000663147	-0.0215143	0.161039	0.00135914	0.0163583	0.103923	-0.00117229	0.0343312	0.115743	0.00233894	-0.0139759		-0.42
-0.43	0.0600207	0.00104056	-0.110553	0.0252799	0.000868822	-0.0235782	0.161331	0.00190738	0.0227492	0.103937	-0.000897706	0.0406532	0.115795	0.00262618	-0.0167074		-0.43
-0.44	0.0592149	0.000789905	-0.109694	0.0259941	0.00193083	-0.0237993	0.161287	0.00194558	0.0259669	0.103813	-0.000687675	0.0432894	0.115586	0.00289716	-0.0177526		-0.44
-0.45	0.0589604	0.000804891	-0.103882	0.02714	0.00154115	-0.0143029	0.161657	0.00161879	0.0262389	0.103397	-0.000886685	0.0414172	0.115282	0.00276233	-0.0170114		-0.45
-0.46	0.0587359	0.000715759	-0.0870344	0.027678	0.00151328	0.00698202	0.160528	0.00172375	0.0164722	0.103372	-0.000692426	0.0365949	0.114824	0.00275891	-0.0170063		-0.46
-0.47	0.0584911	0.000682379	-0.0674188	0.0283869	0.00158518	0.0320265	0.159998	0.00150447	0.00197019	0.103146	-0.000598373	0.0350861	0.115027	0.00278909	-0.0163768		-0.47
-0.48	0.0581356	0.000905246	-0.0418806	0.0280933	0.00203417	0.0456281	0.159186	0.00109322	-0.00824806	0.102428	-0.000809055	0.0291984	0.114781	0.00286565	-0.014308		-0.48
-0.49	0.0579051	0.00123879	-0.0134823	0.0272385	0.00150495	0.0442123	0.157895	0.000552889	-0.0192196	0.101555	-0.00110789	0.0168472	0.115175	0.00295177	-0.0171664		-0.49
-0.5	0.0580617	0.00136434	0.0180717	0.026139	0.00114455	0.0263167	0.156809	0.000896817	-0.028669	0.101494	-0.000841514	0.000751605	0.114828	0.00305111	-0.0220758		-0.5
-0.51	0.0579239	0.00143509	0.0436761	0.0255698	0.00101177	0.00110586	0.156305	0.000650724	-0.029328	0.100831	-0.000946148	-0.0195518	0.11511	0.0031538	-0.0272083		-0.51
-0.52	0.0574812	0.00107748	0.0669195	0.0254769	0.00144137	-0.0262234	0.156057	0.000584923	-0.024504	0.100625	-0.000721373	-0.0457291	0.114322	0.00337489	-0.0330748		-0.52
-0.53	0.0573099	0.000523136	0.0816114	0.0273318	0.00127793	-0.0492738	0.155968	0.000661482	-0.0200696	0.100661	-0.000355181	-0.0671471	0.114351	0.0032849	-0.0402618		-0.53
-0.54	0.057419	5.50319e-05	0.0875124	0.0286822	0.00145055	-0.0717779	0.156249	0.00103881	-0.013763	0.100567	-0.000187635	-0.0801747	0.113455	0.00316924	-0.0445811		-0.54
-0.55	0.0570715	-0.000596173	0.0860474	0.030184	0.00182274	-0.0969099	0.155991	0.000714967	-0.00634532	0.10054	-0.000355824	-0.0900116	0.112782	0.00309117	-0.0471119		-0.55
-0.56	0.0567239	-0.000592455	0.0814719	0.0306999	0.00199999	-0.129057	0.155983	0.000188726	-0.00116808	0.100555	-0.000551476	-0.0917485	0.112128	0.00301011	-0.0492518		-0.56
-0.57	0.0577091	-0.000397821	0.0723504	0.030626	0.00155369	-0.164935	0.155874	0.000115457	-0.000966376	0.100755	-0.000873968	-0.0853652	0.112508	0.00262299	-0.0488563		-0.57
-0.58	0.0595007	-0.000253929	0.0610844	0.0307458	0.0013406	-0.203423	0.154954	5.69613e-07	-0.00472986	0.101166	-0.00122995	-0.0771538	0.11289	0.00249694	-0.0476157		-0.58
-0.59	0.0610572	-1.24638e-05	0.047305	0.0305479	0.00151098	-0.228352	0.154528	-0.000249411	-0.0176414	0.101797	-0.00123787	-0.0677865	0.113186	0.00219886	-0.0454909		-0.59
-0.6	0.061752	0.000412743	0.0337021	0.0312237	0.0019552	-0.238563	0.153882	-0.000598589	-0.0366206	0.102207	-0.000881175	-0.0534347	0.113858	0.00229266	-0.0455757		-0.6
-0.61	0.0630897	0.000521936	0.0159573	0.0315696	0.00210138	-0.233768	0.152566	-0.00046417	-0.0599213	0.102631	-0.000822439	-0.0410464	0.114483	0.00224189	-0.0439151		-0.61
-0.62	0.0630253	0.000482871	-0.00111286	0.0320636	0.00211504	-0.212806	0.151363	-0.000491365	-0.0796052	0.102744	-0.000866673	-0.0302332	0.114411	0.00243248	-0.0453572		-0.62
-0.63	0.062788	0.000559384	-0.0224109	0.0308467	0.00241305	-0.173051	0.15138	-0.000319844	-0.0944896	0.103162	-0.000834196	-0.024577	0.113464	0.00223289	-0.0465398		-0.63
-0.64	0.0619774	0.000407963	-0.0434624	0.0303891	0.00240968	-0.130957	0.151665	-0.000438811	-0.100516	0.103459	-0.0006298	-0.0285154	0.113187	0.00245298	-0.0467035		-0.64
-0.65	0.062156	0.000240258	-0.0699692	0.0282114	0.0019142	-0.0884337	0.152434	5.22938e-05	-0.0989318	0.104166	-0.000807412	-0.0460983	0.112952	0.0024159	-0.0414177		-0.65
-0.66	0.0619039	-0.000187271	-0.0942654	0.027421	0.00135383	-0.0505527	0.153482	0.000427151	-0.0906992	0.105017	-0.000774099	-0.0660522	0.112675	0.00238396	-0.0360222		-0.66
-0.67	0.0621376	9.59613e-06	-0.115979	0.0271964	0.00181725	-0.0228977	0.154234	0.000494894	-0.0792739	0.10544	-0.000663303	-0.086291	0.1122	0.00233178	-0.0251863		-0.67
-0.68	0.0616524	-0.000351821	-0.126607	0.0275232	0.00167818	-0.00265114	0.154227	0.00032479	-0.0686696	0.105574	-0.000515153	-0.103963	0.112088	0.00248042	-0.013889		-0.68
-0.69	0.0628494	-0.000398114	-0.135558	0.0280661	0.001785	0.0177955	0.153689	0.000319379	-0.0551146	0.106109	-0.000971045	-0.110533	0.112424	0.00249699	-0.00432131		-0.69
-0.7	0.0633526	0.000172685	-0.137183	0.0292978	0.00219617	0.0372718	0.15301	0.000321335	-0.0417229	0.105867	-0.00092623	-0.107089	0.112056	0.00251716	0.00149377		-0.7
-0.71	0.0635767	0.000361579	-0.132934	0.0295333	0.00251446	0.0531598	0.15249	0.000355195	-0.0266196	0.105705	-0.0010515	-0.0974017	0.111421	0.00244428	0.0050653		-0.71
-0.72	0.0633982	0.000665432	-0.128449	0.0296193	0.00228181	0.0697618	0.151571	0.000375376	-0.0150977	0.10621	-0.00131366	-0.084617	0.111267	0.00225009	0.00109833		-0.72
-0.73	0.0636532	0.00125841	-0.126091	0.0298758	0.00257271	0.079808	0.151502	0.000286059	-0.00659119	0.106488	-0.00140451	-0.0666721	0.111094	0.00210012	-0.00473076		-0.73
-0.74	0.0631323	0.00117767	-0.122218	0.0295751	0.00331402	0.0784638	0.151278	0.000576716	-0.00698131	0.106285	-0.00107984	-0.0533791	0.11074	0.00220614	-0.0100214		-0.74
-0.75	0.0635211	0.000778115	-0.116326	0.029316	0.00382814	0.0636643	0.151455	0.000648599	-0.0160251	0.106248	-0.00117534	-0.0378715	0.110315	0.00223508	-0.0171636		-0.75
-0.76	0.0639741	0.000447521	-0.115991	0.0299007	0.00389297	0.0404164	0.151449	0.000245782	-0.0358255	0.105876	-0.00110817	-0.0278395	0.110656	0.00252456	-0.0225051		-0.76
-0.77	0.0646677	0.000527729	-0.116072	0.0296211	0.00423136	0.00509045	0.151737	6.96965e-05	-0.0584866	0.105699	-0.000935762	-0.0239158	0.110503	0.00263838	-0.0206648		-0.77
-0.78	0.0651223	0.000259843	-0.114182	0.0298918	0.00436513	-0.029919	0.151195	0.00022429	-0.0838098	0.105481	-0.00105453	-0.0276147	0.110228	0.00272896	-0.0176202		-0.78
-0.79	0.0646033	0.000501041	-0.112708	0.0293532	0.00396335	-0.0603452	0.15051	7.96513e-05	-0.108385	0.105664	-0.000919344	-0.0279787	0.109826	0.00259633	-0.0160703		-0.79
-0.8	0.0639485	0.000767512	-0.113546	0.028932	0.00368257	-0.0856261	0.149314	-0.000111333	-0.131072	0.106274	-0.000740692	-0.0339017	0.10934	0.00244078	-0.0113618		-0.8
-0.81	0.0636806	0.00101993	-0.110589	0.0279851	0.00340748	-0.110261	0.148622	-2.84329e-05	-0.148089	0.106762	-0.00044744	-0.0391682	0.10841	0.00233931	-0.00737255		-0.81
-0.82	0.0642136	0.000376968	-0.109349	0.0272862	0.00281925	-0.126432	0.148076	0.000338702	-0.160678	0.106928	-0.000493976	-0.0449618	0.108809	0.00232535	-0.0066923		-0.82
-0.83	0.0638465	0.000594273	-0.109712	0.0265251	0.00263537	-0.136943	0.147167	0.000253221	-0.16287	0.106845	-3.33646e-05	-0.0507278	0.108638	0.00243566	-0.00758449		-0.83
-0.84	0.0650483	0.000572429	-0.10413	0.0270923	0.00261954	-0.143734	0.146476	-0.000114312	-0.155165	0.107347	-0.0001077	-0.0613021	0.10853	0.00227109	-0.00882679		-0.84
-0.85	0.0656027	8.3211e-05	-0.0939831	0.027816	0.00257439	-0.155387	0.145827	-0.000383803	-0.134651	0.106684	-0.000323401	-0.0669583	0.109062	0.00229018	-0.0132951		-0.85
-0.86	0.065716	0.00028106	-0.0829472	0.0284919	0.00309674	-0.167043	0.144805	-0.000744151	-0.106735	0.106294	-0.000659366	-0.0680756	0.109278	0.00223134	-0.0190455		-0.86
-0.87	0.0653214	0.000279201	-0.0697407	0.030063	0.0036312	-0.172788	0.143871	-0.00103628	-0.0751088	0.106343	-0.000386897	-0.0628974	0.108438	0.00235665	-0.0244952		-0.87
-0.88	0.0658323	0.000233574	-0.0564602	0.031318	0.00387558	-0.17062	0.144344	-0.00103423	-0.0461861	0.106515	-0.000549445	-0.0490546	0.10922	0.00243853	-0.0301862		-0.88
-0.89	0.0656626	0.000466982	-0.0457904	0.0312946	0.0043825	-0.164175	0.144578	-0.00086782	-0.019819	0.105597	-0.000359467	-0.0258166	0.10944	0.00260445	-0.0382609		-0.89
-0.9	0.0666222	0.000973063	-0.034581	0.0314776	0.00423416	-0.153848	0.144607	-0.000559917	-0.00234147	0.105664	-0.000318189	-0.00814095	0.109977	0.00267078	-0.045128		-0.9
-0.91	0.0680539	0.000857697	-0.0224945	0.0314926	0.00385132	-0.140717	0.144944	-5.53918e-05	0.0111146	0.10631	-0.000128563	0.00484156	0.110245	0.00270648	-0.0502087		-0.91
-0.92	0.0689434	0.00153708	-0.0115653	0.0314154	0.00253907	-0.126887	0.145487	-0.000169125	0.0201527	0.10594	0.000104872	0.0128973	0.111116	0.00253499	-0.0539583		-0.92
-0.93	0.0695454	0.00160546	-0.000971934	0.0308579	0.00232924	-0.109105	0.145495	-0.00030556	0.0249585	0.10597	9.27736e-06	0.0119159	0.110677	0.00249032	-0.0563641		-0.93
-0.94	0.0702115	0.00153569	0.00485965	0.0306344	0.00137554	-0.0961066	0.14598	-5.40333e-05	0.0206106	0.106401	-0.000115856	0.00205128	0.11099	0.00259134	-0.0543183		-0.94
-0.95	0.0698972	0.00136109	0.00603412	0.0300158	0.0015457	-0.0730427	0.146489	-1.31755e-05	0.0108247	0.106945	-0.000135324	-0.00685224	0.110981	0.0025115	-0.0514693		-0.95
-0.96	0.0693242	0.00118581	0.00271617	0.02932	0.0014386	-0.0646554	0.14704	4.118e-05	-0.00831952	0.106665	-5.16301e-05	-0.0196923	0.111287	0.00252331	-0.0484199		-0.96
-0.97	0.0701539	0.00105568	-0.0126122	0.0275972	0.00283343	-0.0682203	0.147494	7.63645e-05	-0.0336692	0.106934	-0.000389442	-0.0325566	0.111282	0.00258425	-0.0454257		-0.97
-0.98	0.0709039	0.0010975	-0.0331203	0.0270272	0.00268846	-0.084813	0.14786	1.47352e-05	-0.0626549	0.106681	-0.000229609	-0.041766	0.111694	0.0023427	-0.0408498		-0.98
-0.99	0.070829	0.00109493	-0.0532244	0.0270396	0.0031661	-0.0980898	0.148123	0.000282404	-0.0860479	0.106432	-0.00029514	-0.0485219	0.111373	0.00217184	-0.0349422		-0.99
-1	0.0708398	0.00104594	-0.0701677	0.0275738	0.00327486	-0.120929	0.148545	0.000427124	-0.0990622	0.105237	-0.000113033	-0.0585292	0.111241	0.00211482	-0.0288745		-1
-1.01	0.0707551	0.000953906	-0.0824686	0.0283348	0.00410355	-0.137102	0.148918	0.000551138	-0.107365	0.104456	-0.000322074	-0.0665952	0.110919	0.00206342	-0.02222		-1.01
-1.02	0.0697644	0.00078926	-0.0815771	0.0293227	0.00395311	-0.146896	0.148644	0.000831388	-0.110907	0.103889	-0.00028967	-0.0738359	0.11029	0.00221976	-0.0132036		-1.02
-1.03	0.0686755	-0.000746266	-0.0855513	0.0287177	0.00597039	-0.167621	0.149268	0.00134194	-0.113994	0.102503	-0.000813506	-0.0908072	0.109998	0.0020141	-0.0113608		-1.03
-1.04	0.0679718	0.000832327	-0.0661877	0.0300568	0.00367632	-0.174421	0.147265	0.000431606	-0.121719	0.104509	-0.000639156	-0.0939317	0.108665	0.00304541	0.000880219		-1.04
[truncated: 116 more columns]

## Sheet: S9C
	REWARD response				AIR PUFF response
	Vglut2	Calb1	Anxa1	DAT	Vglut2	Calb1	Anxa1	DAT
Mean	0.0897095	0.112712	0.0010493	0.0699293	0.140195	0.0644954	-0.00171852	0.0335264
Rec #1	0.00470918	0.151241	-0.00888625	0.0989045	0.0208221	0.0820317	-0.0592793	0.183289
2	0.0222752	0.115911	-0.022427	0.0724434	0.141097	0.0412358	0.00892505	0.0636401
3	0.0588451	0.142233	0.0252373	0.0664014	0.22248	0.0268013	0.0135859	0.0183923
4	0.0818569	0.147225	-0.0353188	0.0282099	0.227884	0.0328609	-0.0657012	-0.0171793
5	0.0638616	0.126185	-0.013125	0.0879528	0.157255	0.039095	-0.0774869	0.0179031
6	0.0976164	0.124221	0.0339224	0.0116367	0.190531	0.0378944	0.00825152	0.106609
7	0.115037	0.172711	0.0374346	0.0430878	0.183791	0.0681943	0.00722805	0.0389782
8	0.098366	0.050778	0.0161918	0.0282782	0.169604	0.0979594	-0.00720071	0.0518148
9	0.0848489	0.0491628	0.0328983	0.0354095	0.194408	0.0859621	0.0547164	0.0429897
10	0.019738	0.047448	0.00993854	0.0611768	0.103361	0.132919	-0.0197531	0.0022984
11	0.1523		0.000624849	0.0949072	0.124307		-0.0201873	-0.0326539
12	0.159294		-0.000849258	0.0287197	0.0897712		0.00277618	0.12127
13	0.142441		0.0382857	0.00278158	0.090897		0.0027201	0.101081
14	0.0994769		0.0105877	0.110959	0.0861835		-0.0118184	-0.0121673
15	0.0853545		0.00603684	0.134721	0.0352505		-0.0197919	0.101712
16	0.0358242		0.00627553	0.0459081	0.063779		0.0309235	0.0570251
17	0.112192		-0.0135892	0.132114	0.113863		0.00644586	-0.0399447
18	0.0885063		-0.0380453	0.108952	0.147979		-0.0165424	0.0625708
19	0.123759		0.00507149	0.00651762	0.0730041		-0.034446	0.0398809
20	0.101427		-0.045262	0.0907248	0.136537		0.0544863	0.0508425
21	0.109432		-0.037153	0.119632	0.160309		0.0649503	0.00684904
22	0.119217		0.00848536	-0.00524197	0.241173		0.0321945	0.0288489
23	0.0915489		0.00779921	0.0131299	0.176473		0.0304153	0.0422122
24	0.0783718			0.0393768	0.158462		-0.00283223	0.0436622
25	0.0964397			0.0551541	0.195656		-0.0255424	0.0132577
26				0.0468172				0.0606078
27				0.0939881				0.119979
28				0.0238181				0.0868031
29				0.102551				0.0342567
30				0.0717316				0.00048018
31				0.0380579				0.0523723
32				0.135				0.064504
33				0.128058				0.0199152
34				0.106544				0.0343653
35				0.0588358				0.000579051
36				0.0575806				-0.0094654
37				0.10494				0.0210248
38				0.125753				-0.00992107
39				0.121709				-0.00984586
40								-0.0580023
41								0.0191966
42								0.0121046
43								0.0126739
44								0.0138827
45								0.00301833
46								0.00683637
47								0.0071959
48
49
50
51
52
53
54
55
56
57
58
59
60
61
62
63

## Sheet: S9D
	Vglut2		Calb1		Anxa1		Aldh1a1
	Reward	Air puff	Reward	Air puff	Reward	Air puff	Reward	Air puff
Mean	0.0897095	0.140195	0.112712	0.0644954	0.0010493	-0.00171852	0.0898254	0.0555764
Rec #1	0.00470918	0.0208221	0.151241	0.0820317	-0.00888625	-0.0592793	0.0371881	0.0396933
2	0.0222752	0.141097	0.115911	0.0412358	-0.022427	0.00892505	0.139086	0.0554943
3	0.0588451	0.22248	0.142233	0.0268013	0.0252373	0.0135859	0.0371029	-0.0262164
4	0.0818569	0.227884	0.147225	0.0328609	-0.0353188	-0.0657012	0.182183	0.0761978
5	0.0638616	0.157255	0.126185	0.039095	-0.013125	-0.0774869	0.149458	-0.00672481
6	0.0976164	0.190531	0.124221	0.0378944	0.0339224	0.00825152	0.0476681	-0.00297066
7	0.115037	0.183791	0.172711	0.0681943	0.0374346	0.00722805	0.11403	0.0155107
8	0.098366	0.169604	0.050778	0.0979594	0.0161918	-0.00720071	0.016769	-0.0462829
9	0.0848489	0.194408	0.0491628	0.0859621	0.0328983	0.0547164	0.136999	0.134467
10	0.019738	0.103361	0.047448	0.132919	0.00993854	-0.0197531	0.153732	0.0477516
11	0.1523	0.124307			0.000624849	-0.0201873	0.0548186	0.0121995
12	0.159294	0.0897712			-0.000849258	0.00277618	0.0481165	0.0748899
13	0.142441	0.090897			0.0382857	0.0027201	0.112074	0.078296
14	0.0994769	0.0861835			0.0105877	-0.0118184	0.0899684	0.0534325
15	0.0853545	0.0352505			0.00603684	-0.0197919	0.0253927	0.0125013
16	0.0358242	0.063779			0.00627553	0.0309235	0.115374	0.198392
17	0.112192	0.113863			-0.0135892	0.00644586	0.175379	0.204321
18	0.0885063	0.147979			-0.0380453	0.0544863	-0.0199406	-0.00277365
19	0.123759	0.0730041			0.00507149	0.0649503	0.152695	0.034705
20	0.101427	0.136537			-0.045262	0.0321945	0.129585	0.0251785
21	0.109432	0.160309			-0.037153	0.0304153	0.11634	0.0122508
22	0.119217	0.241173			0.00848536	-0.00283223	0.0959928	-0.0236233
23	0.0915489	0.176473			0.00779921	-0.0255424	0.0671248	0.149897
24	0.0783718	0.158462					0.0482342	0.169415
25	0.0964397	0.195656					0.0941647	0.112274
26							0.0628584	0.0638347
27							-0.0264758	-0.0274832
28							-0.0190903	-0.111296
29							0.128368	0.152298
30							0.103207	0.149514
31							0.0859358	0.146301
32							0.0299601	0.00202251
33							0.0237596	0.0172516
34							0.160638	0.183797
35							0.136497	0.150257
36							0.153617	0.116946
37							0.127326	0.0717243
38							0.0956747	0.0975186
39
40
41
42
43
44
45
46
47
48
49
50
51
52
53
54
55
56
57
58
59

## Sheet: S9E
	Vglut2		Calb1		Anxa1
	Small	Large	Small	Large	Small	Large
Mean	0.0827235	0.0964747	0.107586	0.137399	0.000454106	0.00531677
Rec #1	0.0788311	0.0958801	0.0220931	0.0570936	-0.0110499	0.0178799
2	0.0616416	0.0941359	0.145626	0.202302	0.0122705	0.000650241
3	0.0877411	0.0902025	0.117883	0.124433	-0.0288025	-0.0418991
4	0.11151	0.120818	0.101304	0.178045	-0.0406452	-0.0483919
5	0.106062	0.1037	0.116837	0.206842	6.41493e-05	0.00946061
6	0.0917012	0.104092	0.129044	0.168189	-0.0133741	-0.0135849
7	0.1242	0.110364	0.0974261	0.135728	0.0368005	-0.0152516
8	0.0679814	0.11481	0.130471	0.205329	-0.000260517	0.0158692
9	0.10432	0.114071			0.00402154	0.0166015
10	0.0146542	0.0550225			0.00767296	0.0613413
11	0.0667642	0.0920581			-0.0116263	0.00584072
12	0.0960589	0.0943921			-0.00378808	0.00636942
13	0.134683	0.143572			0.0220652	0.00338574
14	0.128627	0.17161			0.0232684	0.0452982
15	0.144886	0.151684			0.0235798	0.0059931
16	0.0200493	0.0177574			0.0400558	0.0328961
17	0.088916	0.0772814			0.0320741	0.0338201
18	0.0938774	0.0985712			-0.0268648	-0.0405769
19	0.100115	0.134351
20	0.117343	0.080932
21	0.0590417	0.0712094
22	0.0472257	0.0795176
23	0.00524039	0.00288657

## Sheet: S9F
	SNC											STRIATUM
	Vglut2			Calb1			Anxa1					Vglut2			Calb1			Anxa1
Rec #	Loc angle PC1/PC2	Reward response	Air puff response	Loc angle PC1/PC2	Reward response	Air puff response	Loc angle PC1/PC2	Reward response	Air puff response		Rec #	Loc angle PC1/PC2	Reward response	Air puff response	Loc angle PC1/PC2	Reward response	Air puff response	Loc angle PC1/PC2	Reward response	Air puff response
1	129.204	0.0588451	0.22248	204.499	0.151241	0.0820317	265.892	-0.00888625	-0.0592793		1	210.528	0.129383	0.167298	248.189	0.0693634	0.0578867	209.501	-0.0480756	-0.0389739
2	131.968	0.0818569	0.227884	190.431	0.115911	0.0412358	250.442	-0.022427	0.00892505		2	210.127	0.0617587	0.121245	234.747	0.105997	0.106291	244.769	-0.0736992	-0.0386797
3	118.679	0.0638616	0.157255	232.12	0.142233	0.0268013	334.085	-0.0353188	-0.0657012		3	142.346	0.0942372	0.224485	243.443	0.0176839	0.0508769	239.224	0.137729	-0.0353599
4	155.125	0.115037	0.183791	172.181	0.147225	0.0328609	252.568	0.0328983	0.0547164		4	119.352	0.034462	0.106422	229.907	0.134357	0.0648139	275.471	-0.00171668	-0.0476105
5	157.856	0.098366	0.169604	197.652	0.126185	0.039095	254.767	0.00993854	-0.0197531		5	143.366	0.0675134	0.184027	218.504	0.142051	0.035236	256.97	0.00674814	-0.000580855
6	141.585	0.0848489	0.194408	201.111	0.124221	0.0378944	238.274	0.000624849	-0.0201873		6	134.284	0.0694272	0.120158	402.856	0.0983653	-0.0641587	260.792	0.00425202	0.0422242
7	121.597	0.019738	0.103361				258.063	0.00603684	-0.0197919		7	147.883	0.0838167	0.189023	223.728	0.123708	0.0757473	301.795	0.0017421	-0.0326015
8	127.729	0.159294	0.0897712				227.042	0.00507149	0.0649503		8	140.03	0.0153578	0.170255	225.184	0.183559	0.0612711	283.922	-0.00588842	-0.0276326
9	131.673	0.142441	0.090897				286.81	-0.037153	0.0304153		9	132.931	0.101908	0.22325	189.97	0.183932	0.082916	293.334	-0.0250551	-0.047951
10	118.332	0.0994769	0.0861835								10	130.403	0.0541155	0.17553	219.503	0.150932	0.0420105	295.201	-0.0217481	-0.0425249
11	134.143	0.0358242	0.063779								11	115.896	0.0416058	0.217742	213.517	0.223788	0.05273	279.608	-0.0263843	-0.0726446
12	201.96	0.112192	0.113863								12	101.873	0.0715109	0.093785				277.422	-0.0159562	-0.0407898
13	187.195	0.0885063	0.147979								13	108.849	0.0541875	0.0562623				261.593	0.0143285	-0.0351843
14	181.288	0.123759	0.0730041								14	115.889	0.0855004	0.0903979				305.801	0.00321653	-0.0302314
15	168.363	0.101427	0.136537								15	163.051	0.0510258	0.207848				317.675	-0.0113417	-0.0168974
16	167.448	0.109432	0.160309								16	115.733	0.0404516	0.201322				293.678	0.016546	-0.0900367
17	150.256	0.0915489	0.176473
18	142.316	0.0783718	0.158462

## Sheet: S9G
	LEFT - air puff vs reward								MIDDLE - reward vs locomotion								RIGHT - air puff vs locomotion
	Vglut2		Calb1		Anxa1				Vglut2		Calb1		Anxa1				Vglut2		Calb1		Anxa1
Rec #	Reward response	Air puff response	Reward response	Air puff response	Reward response	Air puff response		Rec #	Loc angle PC1/PC2	Air puff response	Loc angle PC1/PC2	Reward response	Loc angle PC1/PC2	Reward response		Rec #	Loc angle PC1/PC2	Air puff response	Loc angle PC1/PC2	Reward response	Loc angle PC1/PC2	Reward response
1	0.00470918	0.0208221	0.151241	0.0820317	-0.00888625	-0.0592793		1	129.204	0.0588451	204.499	0.151241	265.892	-0.00888625		1	129.204	0.22248	204.499	0.0820317	265.892	-0.0592793
2	0.0222752	0.141097	0.115911	0.0412358	-0.022427	0.00892505		2	131.968	0.0818569	190.431	0.115911	250.442	-0.022427		2	131.968	0.227884	190.431	0.0412358	250.442	0.00892505
3	0.0588451	0.22248	0.142233	0.0268013	0.0252373	0.0135859		3	118.679	0.0638616	232.12	0.142233	334.085	-0.0353188		3	118.679	0.157255	232.12	0.0268013	334.085	-0.0657012
4	0.0818569	0.227884	0.147225	0.0328609	-0.0353188	-0.0657012		4	155.125	0.115037	172.181	0.147225	252.568	0.0328983		4	155.125	0.183791	172.181	0.0328609	252.568	0.0547164
5	0.0638616	0.157255	0.126185	0.039095	-0.013125	-0.0774869		5	157.856	0.098366	197.652	0.126185	254.767	0.00993854		5	157.856	0.169604	197.652	0.039095	254.767	-0.0197531
6	0.0976164	0.190531	0.124221	0.0378944	0.0339224	0.00825152		6	141.585	0.0848489	201.111	0.124221	238.274	0.000624849		6	141.585	0.194408	201.111	0.0378944	238.274	-0.0201873
7	0.115037	0.183791	0.172711	0.0681943	0.0374346	0.00722805		7	121.597	0.019738			258.063	0.00603684		7	121.597	0.103361			258.063	-0.0197919
8	0.098366	0.169604	0.050778	0.0979594	0.0161918	-0.00720071		8	127.729	0.159294			227.042	0.00507149		8	127.729	0.0897712			258.129	-0.034446
9	0.0848489	0.194408	0.0491628	0.0859621	0.0328983	0.0547164		9	131.673	0.142441			286.81	-0.037153		9	131.673	0.090897			227.042	0.0649503
10	0.019738	0.103361	0.047448	0.132919	0.00993854	-0.0197531		10	118.332	0.0994769						10	118.332	0.0861835			286.81	0.0304153
11	0.1523	0.124307			0.000624849	-0.0201873		11	134.143	0.0358242						11	134.143	0.063779
12	0.159294	0.0897712			-0.000849258	0.00277618		12	201.96	0.112192						12	201.96	0.113863
13	0.142441	0.090897			0.0382857	0.0027201		13	187.195	0.0885063						13	187.195	0.147979
14	0.0994769	0.0861835			0.0105877	-0.0118184		14	181.288	0.123759						14	181.288	0.0730041
15	0.0853545	0.0352505			0.00603684	-0.0197919		15	168.363	0.101427						15	168.363	0.136537
16	0.0358242	0.063779			0.00627553	0.0309235		16	167.448	0.109432						16	167.448	0.160309
17	0.112192	0.113863			-0.0135892	0.00644586		17	150.256	0.0915489						17	150.256	0.176473
18	0.0885063	0.147979			-0.0380453	0.0544863		18	142.316	0.0783718						18	142.316	0.158462
19	0.123759	0.0730041			0.00507149	0.0649503
20	0.101427	0.136537			-0.045262	0.0321945
21	0.109432	0.160309			-0.037153	0.0304153
22	0.119217	0.241173			0.00848536	-0.00283223
23	0.0915489	0.176473			0.00779921	-0.0255424
24	0.0783718	0.158462
25	0.0964397	0.195656

## Sheet: S9H
CROSS-CORRELATION ΔF/F-ACCELERATION - AVERAGES													CROSS-CORRELATION ΔF/F-ACCELERATION - 470 HEATMAP
X	Vglut2		Calb1		Anxa1		Aldh1a1		DAT			X	Vglut2 - heatmap																												Calb1 - heatmap						Anxa1 - heatmap
Lag	470	405	470	405	470	405	470	405	470	405		Lag	Mouse number below																												Mouse number below						Mouse number below
(s)	crosscorr	crosscorr	crosscorr	crosscorr	crosscorr	crosscorr	crosscorr	crosscorr	crosscorr	crosscorr		(s)	11	11	11	11	2	5	3	4	7	6	5	3	5	3	5	6	4	10	8	9	4	4	1	6	6	6	6	6	3	1	3	3	1	2	5	3	5
-1	0.0190818	0.00830983	0.0222251	0.00644764	0.0128224	0.000565618	0.00919015	0.00731738	0.0165746	-0.00163595		-1	-0.324647	0.203148	0.0393666	0.095692	0.562574	0.199679	0.0512624	0.084277	0.017648	0.513426	0.139277	0.180371	0.201128	0.179592	0.224476	0.360686	0.194095	0.0438135	0.442997	0.0864079	0.201618	0.253825	0.761194	0.0313972	0.128399	0.0651151	0.00820808	0.243855	0.081164	0.332271	0.149572	0.190664	0.0753449	0.0580968	-0.0516389	0.0473549	0.635054
-0.99	0.0193265	0.00906856	0.0228634	0.00626714	0.0127466	0.000348355	0.00905878	0.00781331	0.0163293	-0.0019229		-0.99	-0.313188	0.185824	0.0479313	0.100869	0.564669	0.185134	0.0539204	0.104127	0.0170413	0.509796	0.13379	0.185014	0.200301	0.18182	0.234899	0.360608	0.194882	0.0423811	0.456412	0.0854521	0.210484	0.25957	0.767502	0.0345723	0.132576	0.0594808	0.0179966	0.242074	0.0779743	0.334046	0.153191	0.206946	0.0844137	0.0554056	-0.0585475	0.0639491	0.641211
-0.98	0.0195074	0.00943457	0.0235962	0.00651759	0.01281	0.000413831	0.00891803	0.00772808	0.0161225	-0.00233294		-0.98	-0.294034	0.189438	0.0424211	0.105038	0.566052	0.155606	0.0567191	0.119025	0.0210697	0.506544	0.132629	0.188852	0.196176	0.185271	0.243536	0.370619	0.196551	0.0413599	0.471102	0.076604	0.221169	0.262079	0.768337	0.0377322	0.13623	0.0522621	0.017397	0.241617	0.0779454	0.336429	0.156294	0.222834	0.0925306	0.0642234	-0.065556	0.0849339	0.645238
-0.97	0.0196939	0.00985045	0.0242756	0.00674359	0.0128675	0.000505667	0.00880254	0.00777206	0.0159397	-0.00249207		-0.97	-0.280615	0.191114	0.0414949	0.107156	0.570456	0.130874	0.0585725	0.133435	0.0233339	0.504134	0.131088	0.192193	0.192973	0.188327	0.249993	0.377498	0.19821	0.040542	0.483708	0.0677436	0.232372	0.265778	0.768629	0.0419681	0.139485	0.0449871	0.0179054	0.242656	0.0775833	0.33936	0.158768	0.236633	0.099963	0.0714665	-0.070948	0.104804	0.649129
-0.96	0.0198433	0.0100342	0.0248698	0.00718098	0.0129618	0.000728888	0.00870714	0.00765149	0.0157865	-0.00243508		-0.96	-0.271442	0.199285	0.0375502	0.106581	0.577593	0.103664	0.0594723	0.143855	0.0271974	0.50487	0.131116	0.195649	0.189758	0.191316	0.253756	0.387063	0.199792	0.039194	0.496529	0.0565593	0.244037	0.268835	0.76291	0.0468493	0.14216	0.0385119	0.0144214	0.244948	0.0792083	0.342538	0.15995	0.247503	0.105949	0.0806398	-0.0752405	0.124787	0.65095
-0.95	0.0199516	0.0100523	0.0253352	0.00779944	0.0130779	0.00106289	0.00864764	0.00744002	0.0156665	-0.00218464		-0.95	-0.266167	0.21064	0.0336059	0.102325	0.590509	0.075669	0.0594702	0.15158	0.031727	0.508747	0.132281	0.199392	0.187215	0.193916	0.253122	0.397692	0.201288	0.0380101	0.506764	0.0438156	0.254786	0.271789	0.752236	0.0523528	0.143843	0.031948	0.00837911	0.247952	0.0830444	0.345988	0.159587	0.254257	0.110549	0.0899524	-0.0763775	0.143292	0.649977
-0.94	0.0200488	0.00996659	0.0256218	0.00870183	0.0131744	0.00147379	0.00862891	0.0072481	0.0156125	-0.00182368		-0.94	-0.264682	0.220904	0.0317804	0.0980378	0.607194	0.0494116	0.0591423	0.156792	0.0387966	0.515041	0.134244	0.202338	0.18555	0.195513	0.249687	0.410514	0.202029	0.0365284	0.512696	0.0326603	0.26454	0.27389	0.737486	0.059219	0.145898	0.0286764	0.000217213	0.25012	0.0880912	0.349145	0.157898	0.256778	0.113134	0.0982433	-0.075531	0.158242	0.645669
-0.93	0.0201255	0.00978714	0.025769	0.00976453	0.0132286	0.00175673	0.00864101	0.00706254	0.015613	-0.00134911		-0.93	-0.267425	0.229232	0.0316859	0.0952313	0.622069	0.024576	0.0587722	0.160224	0.0467481	0.52237	0.137043	0.206451	0.186332	0.196664	0.244887	0.425905	0.202944	0.034017	0.515011	0.0242393	0.271	0.274155	0.719492	0.0665083	0.148262	0.0287979	-0.00847125	0.250664	0.0965345	0.351449	0.155236	0.256123	0.114755	0.105036	-0.0724049	0.167292	0.637007
-0.92	0.0202119	0.00954047	0.0258145	0.0110367	0.0132315	0.00205589	0.0087048	0.00700296	0.0156711	-0.000904274		-0.92	-0.263298	0.23298	0.0329897	0.0931487	0.640232	0.002098	0.0588667	0.16441	0.0566268	0.53028	0.14107	0.210973	0.189166	0.197401	0.237141	0.44231	0.203497	0.0313107	0.514127	0.0193462	0.273374	0.274134	0.69989	0.0740722	0.151022	0.0325365	-0.0180249	0.248021	0.109185	0.353444	0.151859	0.251987	0.115663	0.111168	-0.0657634	0.168419	0.623846
-0.91	0.0203321	0.00929158	0.0258603	0.0124105	0.0131865	0.0022748	0.00881836	0.00703098	0.0158127	-0.000621345		-0.91	-0.250612	0.233634	0.0365032	0.0936961	0.655765	-0.0191939	0.0598645	0.172075	0.0671724	0.534941	0.146508	0.213656	0.193238	0.197744	0.22747	0.459474	0.204323	0.0302888	0.509543	0.0186444	0.271408	0.274025	0.685438	0.0818418	0.154653	0.0378109	-0.0271666	0.242662	0.123184	0.356115	0.148531	0.245601	0.11663	0.117929	-0.0561231	0.160888	0.607793
-0.9	0.0204673	0.00897077	0.0259462	0.0137516	0.0130978	0.00239975	0.0089715	0.00716779	0.0160319	-0.000392856		-0.9	-0.2345	0.230974	0.0409706	0.0950656	0.666078	-0.0346595	0.0615809	0.182407	0.0765879	0.535206	0.153771	0.213907	0.19911	0.197979	0.215798	0.476764	0.205554	0.0301429	0.503716	0.0224095	0.265744	0.274337	0.673541	0.0900021	0.159264	0.0457686	-0.0365617	0.235619	0.137428	0.359795	0.145545	0.237394	0.117625	0.126924	-0.0442014	0.1448	0.58979
-0.89	0.0206428	0.008553	0.0261353	0.0148117	0.0129809	0.00239508	0.00916713	0.00735768	0.0162974	-0.000166597		-0.89	-0.215325	0.226693	0.0447845	0.0967158	0.673463	-0.0465365	0.0642766	0.195202	0.0841712	0.535265	0.162681	0.211784	0.205962	0.198854	0.201824	0.492877	0.208314	0.0307604	0.499069	0.0294602	0.256137	0.27604	0.666657	0.098557	0.163739	0.0537666	-0.0452154	0.228426	0.148977	0.365274	0.142921	0.228489	0.119636	0.137024	-0.0305741	0.121782	0.570238
-0.88	0.0208558	0.00812202	0.0264001	0.0156312	0.0128424	0.00239383	0.00939485	0.00757237	0.0165877	1.72447e-05		-0.88	-0.195133	0.219152	0.0485085	0.0978083	0.68385	-0.056049	0.0682524	0.210216	0.0901332	0.536167	0.172904	0.205888	0.211891	0.199867	0.184451	0.508394	0.211641	0.0323886	0.497176	0.0397008	0.244422	0.280254	0.662378	0.106931	0.168685	0.0610367	-0.0537466	0.221774	0.157685	0.373107	0.140319	0.218424	0.121489	0.147595	-0.0139231	0.0947438	0.550147
-0.87	0.0210929	0.00765611	0.0267686	0.016018	0.0126792	0.00232029	0.00962234	0.00773146	0.0168826	0.000130681		-0.87	-0.18061	0.211754	0.0517808	0.0975146	0.694139	-0.0628046	0.0733937	0.226912	0.0949037	0.535257	0.18296	0.196118	0.217321	0.200906	0.166643	0.523599	0.21594	0.0339661	0.497512	0.0525538	0.231024	0.285753	0.660211	0.115288	0.174479	0.0664523	-0.0595371	0.217045	0.160752	0.382907	0.138286	0.208252	0.124491	0.15729	0.00332296	0.0676417	0.529577
-0.86	0.0213442	0.00722512	0.0272183	0.0160209	0.0124989	0.00221392	0.00984688	0.00792675	0.0171228	0.000276116		-0.86	-0.17082	0.200563	0.0554686	0.0973103	0.708454	-0.0645573	0.0800188	0.242516	0.0990277	0.5345	0.192011	0.184984	0.222188	0.202686	0.14868	0.537987	0.221443	0.0340253	0.496576	0.0655475	0.21737	0.291727	0.65685	0.124049	0.180997	0.0716359	-0.0629417	0.214323	0.161874	0.393967	0.136755	0.198859	0.128041	0.165701	0.0232195	0.0434883	0.507705
-0.85	0.0216637	0.00694735	0.027765	0.0157285	0.0122927	0.00206492	0.0100638	0.00813399	0.0172848	0.000317825		-0.85	-0.160877	0.189257	0.059598	0.101554	0.727191	-0.0653997	0.0880635	0.257923	0.105634	0.535099	0.198452	0.172766	0.225541	0.20514	0.133948	0.55113	0.227515	0.0318484	0.495418	0.0772959	0.205141	0.297724	0.656166	0.132937	0.188926	0.075231	-0.0626153	0.213487	0.162626	0.406329	0.135574	0.190649	0.132864	0.171544	0.0441862	0.0245372	0.484186
-0.84	0.0220083	0.00677419	0.0283885	0.0153301	0.0120554	0.00197915	0.0102558	0.00826437	0.0173402	0.000107718		-0.84	-0.151237	0.179685	0.0633044	0.109072	0.746071	-0.0644809	0.0967839	0.272851	0.115138	0.530707	0.201146	0.160398	0.227648	0.20837	0.123969	0.563495	0.233255	0.0277147	0.494048	0.0868956	0.194857	0.302488	0.657247	0.141492	0.198636	0.0782586	-0.0591369	0.214243	0.166603	0.419668	0.134783	0.183386	0.138249	0.175259	0.0657317	0.0121559	0.458744
-0.83	0.0223708	0.0066545	0.0290408	0.0147563	0.0118023	0.00178304	0.0104277	0.00838306	0.01728	-0.000331912		-0.83	-0.140497	0.173034	0.0652872	0.117026	0.761914	-0.060351	0.105599	0.287042	0.128459	0.523252	0.199147	0.148497	0.229194	0.212071	0.120241	0.573064	0.238269	0.0226639	0.489476	0.093225	0.186742	0.304907	0.661817	0.150242	0.209597	0.0808887	-0.0513584	0.216249	0.16791	0.433393	0.134735	0.176977	0.143779	0.177836	0.0840657	0.00681318	0.431476
-0.82	0.0227272	0.00656901	0.0296595	0.014353	0.011523	0.00151407	0.0105915	0.00849421	0.0171153	-0.000923999		-0.82	-0.13019	0.166723	0.0660979	0.126141	0.772621	-0.0507926	0.11416	0.299679	0.1428	0.514869	0.192844	0.137784	0.229737	0.216964	0.120533	0.58002	0.242583	0.0171142	0.483082	0.0976387	0.181975	0.305123	0.668608	0.158694	0.221259	0.0837894	-0.0422348	0.218936	0.168802	0.447105	0.13447	0.171865	0.14836	0.178294	0.0978578	0.00753862	0.404542
-0.81	0.0230671	0.00660056	0.0302145	0.0139987	0.0112063	0.00117755	0.0107358	0.00853699	0.0169065	-0.00171632		-0.81	-0.121719	0.165386	0.0648269	0.135358	0.778251	-0.0378679	0.121709	0.312068	0.157176	0.50656	0.182485	0.127768	0.229743	0.222516	0.124165	0.584781	0.245509	0.0118347	0.47677	0.100873	0.180534	0.304049	0.675761	0.166499	0.233116	0.0867415	-0.0317655	0.221159	0.166042	0.461008	0.133828	0.166925	0.151578	0.17753	0.102731	0.0139287	0.378496
-0.8	0.0233486	0.00662721	0.0306594	0.0138241	0.0108595	0.000895807	0.0108599	0.00855701	0.0166599	-0.00236502		-0.8	-0.115814	0.166075	0.0629061	0.141496	0.778857	-0.0222866	0.127399	0.323032	0.169231	0.498471	0.169694	0.119197	0.22899	0.228531	0.127851	0.588601	0.247588	0.00889308	0.468717	0.10408	0.180875	0.301473	0.680071	0.173715	0.244613	0.0912925	-0.0201853	0.222488	0.157484	0.474707	0.13327	0.162919	0.152423	0.17489	0.0982526	0.0259242	0.355385
-0.79	0.0236045	0.00674166	0.0309573	0.0139871	0.0104895	0.000600099	0.0109785	0.00871184	0.016406	-0.00281464		-0.79	-0.112551	0.167099	0.0604527	0.145326	0.778494	-0.00327523	0.13073	0.333394	0.178468	0.496097	0.156318	0.111575	0.227747	0.234235	0.131149	0.591119	0.248737	0.00862378	0.457045	0.108172	0.183584	0.298086	0.681833	0.180561	0.25526	0.0977227	-0.00781274	0.222656	0.142564	0.487491	0.132447	0.158811	0.151406	0.170302	0.0853436	0.0436868	0.337552
-0.78	0.0238476	0.00695437	0.0312153	0.0144288	0.0100956	0.000487068	0.011092	0.00888597	0.0161522	-0.00304881		-0.78	-0.111183	0.167609	0.0597995	0.151285	0.780416	0.0195324	0.131013	0.343296	0.183449	0.497058	0.14365	0.1055	0.226371	0.239905	0.134615	0.594049	0.249512	0.0105385	0.443758	0.11175	0.18785	0.293678	0.681842	0.186823	0.264521	0.107021	0.00322042	0.221787	0.128796	0.500013	0.131104	0.154695	0.150701	0.162343	0.0670144	0.0671652	0.326145
-0.77	0.0241111	0.0073305	0.0314434	0.0149277	0.00973445	0.000565892	0.0112007	0.00905545	0.0159036	-0.00299126		-0.77	-0.109199	0.168003	0.0602702	0.158804	0.79024	0.0430604	0.127469	0.352799	0.186697	0.500343	0.132432	0.101118	0.224387	0.245004	0.138965	0.597883	0.250088	0.0156056	0.429679	0.112713	0.19258	0.288587	0.681249	0.193314	0.27256	0.119721	0.0142427	0.220208	0.116043	0.512249	0.129762	0.149202	0.149859	0.154307	0.0470524	0.0960687	0.319935
-0.76	0.0244186	0.00765619	0.0316952	0.0157581	0.00942319	0.000913105	0.0113074	0.00921286	0.015624	-0.00255247		-0.76	-0.106508	0.164432	0.0614614	0.163729	0.809136	0.0691582	0.119937	0.362591	0.189814	0.505494	0.123062	0.0978651	0.221541	0.249103	0.146132	0.601627	0.25082	0.0234313	0.416681	0.111343	0.196236	0.281737	0.683794	0.200169	0.279839	0.135731	0.0237465	0.219789	0.10485	0.524169	0.128999	0.142258	0.150383	0.146003	0.0303428	0.128985	0.319038
-0.75	0.0247848	0.0079542	0.0319862	0.0166841	0.00916672	0.00136342	0.011423	0.00930139	0.0153372	-0.00214546		-0.75	-0.101431	0.15622	0.0614333	0.164313	0.840504	0.0990949	0.108871	0.373096	0.193495	0.512586	0.114769	0.094976	0.219204	0.252788	0.157627	0.605419	0.252284	0.0338869	0.407603	0.107027	0.199049	0.274174	0.689972	0.206943	0.285905	0.153696	0.0303675	0.220132	0.0981385	0.535679	0.1281	0.133104	0.152769	0.138659	0.0200895	0.163628	0.320887
-0.74	0.0251839	0.00814436	0.0323501	0.0174925	0.00897783	0.0018825	0.0115458	0.00919269	0.0150643	-0.00187201		-0.74	-0.0938901	0.143829	0.0625915	0.159985	0.87806	0.129645	0.0952408	0.383544	0.198449	0.518495	0.107016	0.0928955	0.217747	0.256335	0.172844	0.609096	0.25516	0.0476258	0.405655	0.0990923	0.198962	0.267071	0.697698	0.213968	0.291645	0.171588	0.0342884	0.222054	0.0928191	0.54775	0.127796	0.122723	0.156206	0.132821	0.0182811	0.196923	0.322608
-0.73	0.0256073	0.00822616	0.0327237	0.0181211	0.00883511	0.00233835	0.0116837	0.00902737	0.0148325	-0.00159622		-0.73	-0.0859284	0.127722	0.0639945	0.150389	0.913931	0.156797	0.0808207	0.393916	0.205842	0.525505	0.0999171	0.0911262	0.216864	0.259435	0.189523	0.612481	0.259777	0.0644853	0.412542	0.092367	0.195964	0.261266	0.704346	0.221688	0.297637	0.188634	0.0361921	0.225104	0.087977	0.559214	0.128187	0.112123	0.15917	0.130294	0.0251991	0.225801	0.32182
-0.72	0.0260301	0.00822821	0.0331614	0.0185398	0.00868641	0.00266028	0.0118381	0.00889206	0.0146623	-0.00153176		-0.72	-0.0770596	0.109555	0.0680309	0.136934	0.940812	0.176894	0.0669851	0.404789	0.215454	0.533531	0.0930584	0.0890439	0.217802	0.261631	0.206269	0.615378	0.265194	0.0835677	0.427355	0.0883063	0.189659	0.25745	0.710439	0.229475	0.304438	0.202903	0.0359925	0.228348	0.0823143	0.570437	0.129387	0.103363	0.16282	0.1294	0.0393585	0.24818	0.318599
-0.71	0.0264745	0.00828559	0.0335686	0.0184786	0.00850634	0.00274049	0.0120205	0.00883547	0.0145625	-0.0015192		-0.71	-0.067577	0.0921698	0.0756632	0.124514	0.954415	0.186656	0.0552322	0.41599	0.226371	0.54298	0.0872352	0.0867046	0.220149	0.263122	0.220501	0.619408	0.271114	0.104634	0.451837	0.0875084	0.180823	0.257236	0.716547	0.237627	0.311881	0.213087	0.0364767	0.232212	0.077754	0.580344	0.131023	0.0974773	0.165562	0.128497	0.0597129	0.262512	0.311666
-0.7	0.026929	0.00845866	0.0339764	0.0182996	0.00827379	0.0026206	0.0122083	0.00888882	0.0145333	-0.00141894		-0.7	-0.0597965	0.0795913	0.0874071	0.11558	0.949897	0.182634	0.0465474	0.427907	0.240104	0.550451	0.0834108	0.0844318	0.222567	0.262893	0.231425	0.623774	0.275824	0.125779	0.482305	0.0901381	0.16936	0.260031	0.723912	0.246972	0.320393	0.219729	0.0384997	0.237902	0.0740276	0.589454	0.133278	0.0947331	0.167717	0.127259	0.0851659	0.268408	0.303272
-0.69	0.0274232	0.00868943	0.0343918	0.017914	0.00797218	0.00234806	0.0123925	0.00913116	0.0145478	-0.00120904		-0.69	-0.051594	0.072181	0.102109	0.112058	0.932204	0.165892	0.0410273	0.440942	0.255465	0.558695	0.08173	0.0822154	0.224302	0.260412	0.237804	0.629058	0.278536	0.145974	0.516223	0.0968323	0.158481	0.265284	0.734372	0.256657	0.329371	0.223982	0.0427021	0.244854	0.0747261	0.596956	0.136379	0.0944904	0.170191	0.125549	0.114309	0.266157	0.295193
-0.68	0.0279332	0.00896312	0.0348132	0.0176554	0.00761851	0.00200995	0.0125582	0.00947482	0.014593	-0.00109556		-0.68	-0.0412592	0.0698678	0.118127	0.111224	0.908593	0.139051	0.0380366	0.454963	0.272694	0.563268	0.0816451	0.0794502	0.225199	0.255549	0.239884	0.634685	0.278675	0.164139	0.549214	0.103451	0.148068	0.273424	0.748871	0.266578	0.33922	0.224709	0.0496667	0.253127	0.0778781	0.603775	0.14059	0.0962289	0.172752	0.121285	0.146374	0.256519	0.290116
-0.67	0.0284507	0.00917135	0.0352527	0.0176855	0.00720352	0.00170594	0.0126967	0.00981467	0.0146338	-0.000942399		-0.67	-0.0275328	0.0730735	0.133009	0.113321	0.878897	0.108405	0.0371973	0.469771	0.290391	0.563761	0.0836224	0.0760999	0.22366	0.248487	0.240202	0.640846	0.276874	0.179045	0.578046	0.10878	0.13968	0.283431	0.766297	0.276523	0.348935	0.223506	0.0591496	0.263279	0.0862243	0.609977	0.145852	0.0989149	0.175377	0.115411	0.179609	0.23935	0.288791
-0.66	0.0289005	0.00926378	0.0358065	0.0182134	0.00673264	0.00151776	0.0127977	0.0101612	0.0146648	-0.000860281		-0.66	-0.00994778	0.0809228	0.146185	0.11845	0.845164	0.0768237	0.0373937	0.483945	0.308303	0.557129	0.0860494	0.0709096	0.220768	0.239495	0.238852	0.645815	0.273589	0.190775	0.597087	0.113932	0.135838	0.294225	0.779419	0.286235	0.359234	0.22128	0.0692078	0.273084	0.0986051	0.617277	0.152215	0.101747	0.179101	0.108776	0.212221	0.215301	0.292568
-0.65	0.0292635	0.00917533	0.0364374	0.0190323	0.00619481	0.00142654	0.0128664	0.0104578	0.01469	-0.000976777		-0.65	0.0103171	0.0889592	0.158497	0.12694	0.809093	0.0484232	0.0374125	0.497726	0.323539	0.547097	0.0876101	0.0631994	0.216955	0.229046	0.235538	0.64943	0.269809	0.199939	0.606419	0.119227	0.137232	0.305885	0.78616	0.295588	0.370269	0.217432	0.0802786	0.280826	0.113365	0.624997	0.159987	0.104973	0.183069	0.102874	0.240358	0.184891	0.299611
-0.64	0.029499	0.00901828	0.0371604	0.0202411	0.00555961	0.0014065	0.0129166	0.0106846	0.0147304	-0.00119068		-0.64	0.0293993	0.0977107	0.169355	0.13924	0.765004	0.0246571	0.0365215	0.510604	0.336686	0.530446	0.0880325	0.0521382	0.21255	0.218171	0.230282	0.65275	0.266155	0.206476	0.605525	0.123773	0.14205	0.31801	0.785587	0.305654	0.381714	0.212972	0.0906783	0.286149	0.130451	0.634168	0.168681	0.109357	0.186901	0.0961128	0.262372	0.149501	0.307949
-0.63	0.0296359	0.00878882	0.0379741	0.0217114	0.00481684	0.00136833	0.0129437	0.0108834	0.0147766	-0.00147787		-0.63	0.0443529	0.107685	0.18046	0.158046	0.711003	0.00595649	0.0343796	0.523615	0.346758	0.511887	0.0875057	0.0382309	0.208367	0.207951	0.223563	0.655602	0.262757	0.210183	0.594548	0.128547	0.151708	0.329202	0.777596	0.316072	0.392465	0.209124	0.100905	0.289475	0.150915	0.643986	0.17836	0.114252	0.191379	0.0892107	0.27558	0.111206	0.313406
-0.62	0.0297058	0.00845266	0.0387846	0.023208	0.00399041	0.00119741	0.0129558	0.0111036	0.0148501	-0.0018119		-0.62	0.0525576	0.115185	0.192367	0.181704	0.652651	-0.00976628	0.0306814	0.537302	0.354656	0.493403	0.0856975	0.0221547	0.205575	0.198918	0.213112	0.658126	0.25964	0.21362	0.576293	0.135132	0.165039	0.33957	0.762214	0.327172	0.403022	0.206128	0.110716	0.291057	0.173083	0.654041	0.189007	0.118736	0.195128	0.080346	0.280153	0.07324	0.313443
-0.61	0.0297514	0.00806801	0.0395266	0.0244294	0.00309618	0.000802312	0.0129511	0.0112995	0.0149654	-0.00209954		-0.61	0.0560302	0.121415	0.20431	0.207641	0.592932	-0.0258843	0.0249616	0.552426	0.360999	0.475911	0.0833169	0.00674846	0.203158	0.191425	0.2008	0.661992	0.256306	0.216346	0.552166	0.139913	0.178607	0.348537	0.745004	0.339128	0.411991	0.205398	0.121028	0.292352	0.197049	0.662959	0.199886	0.122458	0.198159	0.0700414	0.273413	0.0389375	0.305942
-0.6	0.0298204	0.00762832	0.0402518	0.0253309	0.00217311	0.000369691	0.0129427	0.0115324	0.0150855	-0.00223449		-0.6	0.0566349	0.128819	0.214655	0.237213	0.532898	-0.0445838	0.0176798	0.568368	0.367611	0.458364	0.0814723	-0.00594972	0.201456	0.186587	0.188306	0.667038	0.253493	0.219139	0.526462	0.14266	0.191728	0.355503	0.726186	0.351584	0.41922	0.207846	0.13134	0.295492	0.225966	0.67167	0.211004	0.124367	0.201396	0.0558492	0.256709	0.0119344	0.290406
-0.59	0.0299767	0.00713388	0.0409397	0.025901	0.00128387	-1.14135e-05	0.0129227	0.0117422	0.015173	-0.00223794		-0.59	0.0582704	0.135184	0.222939	0.265448	0.483108	-0.0670274	0.00913981	0.585671	0.375855	0.445124	0.080735	-0.0150898	0.200451	0.184469	0.178305	0.672114	0.251428	0.222974	0.498565	0.144523	0.204038	0.359896	0.706586	0.363976	0.42526	0.21432	0.143482	0.300695	0.257114	0.679747	0.221879	0.124728	0.204538	0.0405314	0.229699	-0.00506785	0.267787
-0.58	0.0302752	0.00659862	0.0416501	0.0259303	0.000465396	-0.000291687	0.0129134	0.0118414	0.0152174	-0.00206186		-0.58	0.0636708	0.141027	0.230209	0.291851	0.449843	-0.0921595	-0.00101803	0.60383	0.386214	0.432987	0.0810329	-0.0199115	0.199865	0.185046	0.171967	0.679176	0.251282	0.22986	0.471958	0.147172	0.214906	0.363093	0.685751	0.37653	0.431521	0.226526	0.157646	0.307566	0.287852	0.688919	0.231639	0.123813	0.207983	0.0250126	0.19369	-0.0103453	0.242233
-0.57	0.0307414	0.0061893	0.042425	0.0255569	-0.000259944	-0.00039009	0.0129307	0.0118228	0.0151798	-0.0017961		-0.57	0.0716548	0.149844	0.236388	0.31573	0.434681	-0.120728	-0.0124774	0.621764	0.400399	0.422072	0.082224	-0.020466	0.199524	0.188617	0.171892	0.686848	0.254028	0.239166	0.448928	0.149269	0.223567	0.365923	0.666846	0.389698	0.437708	0.243495	0.175145	0.316283	0.316632	0.699859	0.239603	0.122369	0.212409	0.0107348	0.148479	-0.00277425	0.214239
-0.56	0.0314275	0.00599568	0.0433235	0.0249651	-0.000891436	-0.00025302	0.0129943	0.0116822	0.0150443	-0.0015569		-0.56	0.0784529	0.159877	0.243584	0.340884	0.439238	-0.146654	-0.0243647	0.639545	0.417735	0.415781	0.0850039	-0.0177807	0.200991	0.195345	0.176846	0.695319	0.261064	0.253446	0.43421	0.153779	0.231614	0.368826	0.649578	0.403141	0.444902	0.264705	0.195995	0.325831	0.341216	0.713329	0.246735	0.12213	0.217996	-0.00232107	0.098861	0.0179861	0.185847
-0.55	0.0323542	0.00613534	0.0442593	0.0240592	-0.00143353	-5.31964e-05	0.0130949	0.0113712	0.0148248	-0.00132099		-0.55	0.0870627	0.17122	0.253563	0.364432	0.461321	-0.16603	-0.0363365	0.657104	0.438482	0.417781	0.089167	-0.0133442	0.204085	0.204216	0.184474	0.705065	0.271716	0.271134	0.427331	0.161142	0.239026	0.372541	0.63713	0.417246	0.453484	0.290128	0.220072	0.335487	0.355906	0.728793	0.25231	0.123551	0.22377	-0.0123565	0.0465701	0.0512819	0.158346
-0.54	0.033505	0.00659467	0.0452367	0.0229535	-0.00190489	0.00011412	0.0132399	0.0109768	0.0145479	-0.00115891		-0.54	0.0978947	0.187799	0.267233	0.389441	0.496087	-0.174863	-0.0475141	0.673489	0.460508	0.425569	0.0937949	-0.00654717	0.209482	0.215044	0.192136	0.716906	0.285603	0.290814	0.432921	0.171982	0.245642	0.377726	0.629732	0.43209	0.46342	0.31838	0.246061	0.345395	0.362672	0.745865	0.256835	0.126256	0.230218	-0.0208694	-0.00377966	0.0962592	0.132501
-0.53	0.0348091	0.00736811	0.0461787	0.0217725	-0.00235204	0.000296125	0.0134122	0.0106093	0.0142053	-0.000979529		-0.53	0.113154	0.207836	0.280979	0.415768	0.533292	-0.172995	-0.0562863	0.687489	0.484977	0.442197	0.098983	0.00209937	0.216971	0.227023	0.199492	0.729514	0.301198	0.311467	0.452136	0.182912	0.251073	0.383535	0.627593	0.447784	0.473475	0.34611	0.272279	0.355655	0.361713	0.763508	0.260283	0.129695	0.236319	-0.0275484	-0.0482864	0.151351	0.106356
-0.52	0.0362205	0.00837762	0.0471242	0.0206241	-0.00281838	0.000477209	0.0135803	0.0102964	0.0138329	-0.000837228		-0.52	0.13641	0.228406	0.294514	0.442425	0.570766	-0.156018	-0.0619665	0.700263	0.508956	0.465007	0.105091	0.012742	0.227091	0.239372	0.204395	0.744193	0.317226	0.330515	0.484819	0.195188	0.255904	0.38843	0.626383	0.46394	0.48398	0.373832	0.296817	0.365827	0.353662	0.781988	0.263355	0.135259	0.24177	-0.0320311	-0.0807186	0.215055	0.0826737
-0.51	0.0376606	0.00936738	0.0480051	0.0197443	-0.00332908	0.00071093	0.0137176	0.0101327	0.0134249	-0.000588965		-0.51	0.169184	0.249037	0.305621	0.465011	0.603327	-0.125699	-0.0632987	0.711864	0.532643	0.491825	0.110647	0.0244179	0.238244	0.251343	0.207899	0.759384	0.332257	0.344426	0.528289	0.207285	0.259552	0.393322	0.626333	0.48086	0.494374	0.398951	0.31863	0.375877	0.342662	0.800644	0.265386	0.14112	0.245423	-0.0337474	-0.0983755	0.284506	0.0618032
-0.5	0.0390594	0.0102263	0.048845	0.0194599	-0.00392645	0.0010374	0.0138507	0.0101263	0.0130025	-0.000425026		-0.5	0.204938	0.266958	0.313291	0.483415	0.638183	-0.0829306	-0.059151	0.722578	0.554221	0.516381	0.115299	0.0371386	0.250206	0.262076	0.212	0.775289	0.34587	0.354098	0.577551	0.219048	0.263247	0.397923	0.624994	0.497653	0.504218	0.420131	0.338575	0.38479	0.332537	0.818633	0.266582	0.148651	0.24744	-0.0317309	-0.0953159	0.356072	0.0439108
-0.49	0.0403436	0.0108608	0.0496019	0.0196123	-0.004667	0.00146392	0.0139602	0.0102551	0.012586	-0.000199052		-0.49	0.238943	0.276234	0.317685	0.498336	0.670061	-0.0307223	-0.0493244	0.73318	0.57359	0.53748	0.119152	0.0496993	0.261698	0.271046	0.218282	0.791434	0.357695	0.359935	0.628785	0.228283	0.267543	0.402208	0.62205	0.513627	0.513179	0.435605	0.357239	0.391579	0.32068	0.835492	0.266461	0.156945	0.248026	-0.0254056	-0.0721004	0.424869	0.0294545
-0.48	0.0414924	0.0112025	0.050242	0.0202938	-0.00555361	0.00185143	0.0140624	0.0105382	0.0122242	-9.34876e-06		-0.48	0.265837	0.278351	0.323367	0.507827	0.704605	0.0284747	-0.0339628	0.744289	0.587536	0.553095	0.121455	0.0612155	0.272812	0.277806	0.22507	0.805924	0.367758	0.361113	0.679345	0.238256	0.27228	0.406013	0.620432	0.528236	0.521978	0.445257	0.375147	0.395902	0.309506	0.849506	0.265485	0.166923	0.247044	-0.014733	-0.0291369	0.48594	0.0190327
-0.47	0.0425033	0.0112491	0.0506573	0.0212176	-0.00655808	0.00215016	0.0141773	0.0110402	0.0119348	0.000199738		-0.47	0.283795	0.27531	0.330694	0.517419	0.73557	0.0900753	-0.0133566	0.754828	0.597591	0.56536	0.122105	0.0706645	0.282265	0.282767	0.232414	0.818219	0.37565	0.359572	0.722811	0.249256	0.278162	0.410837	0.621344	0.541221	0.531042	0.448216	0.392231	0.399012	0.298235	0.858507	0.263242	0.177139	0.245193	-0.0017632	0.0300339	0.533083	0.0127693
-0.46	0.0433741	0.0112517	0.0508404	0.0218975	-0.00765348	0.00227854	0.0143291	0.0116503	0.0117429	0.000542144		-0.46	0.2957	0.267753	0.340798	0.52931	0.762132	0.14978	0.0113843	0.764801	0.60393	0.57223	0.122092	0.0790169	0.290361	0.285944	0.239213	0.828595	0.380372	0.356243	0.753862	0.262907	0.285262	0.415746	0.622648	0.551895	0.540281	0.445544	0.409551	0.401683	0.284371	0.862657	0.259485	0.187201	0.242879	0.0131106	0.100586	0.561772	0.0102098
-0.45	0.0441042	0.0111659	0.0507665	0.0220493	-0.00879157	0.00222018	0.0144675	0.012416	0.0116459	0.0012174		-0.45	0.304616	0.25993	0.354531	0.543381	0.770918	0.204009	0.0386214	0.77456	0.608929	0.577258	0.121435	0.0866489	0.296808	0.288592	0.245124	0.83656	0.382115	0.351163	0.773156	0.277673	0.292119	0.419601	0.623534	0.561008	0.549654	0.438664	0.424328	0.404811	0.264423	0.86242	0.254808	0.194365	0.240719	0.0273021	0.174158	0.56887	0.0115373
-0.44	0.0447542	0.0109775	0.0504381	0.0218741	-0.00990945	0.00205844	0.0145888	0.0132988	0.0116084	0.00203509		-0.44	0.314071	0.255509	0.370927	0.557799	0.770346	0.248604	0.0670175	0.784299	0.614565	0.580599	0.120507	0.0938901	0.302025	0.291555	0.249956	0.84069	0.380678	0.34519	0.779314	0.293923	0.299116	0.421778	0.621898	0.569493	0.559384	0.42998	0.437295	0.410739	0.241441	0.858211	0.249299	0.199017	0.23769	0.0400764	0.24556	0.553748	0.015651
-0.43	0.0453444	0.0107918	0.049944	0.0212697	-0.0109782	0.00184815	0.0146604	0.0141846	0.0115776	0.00287052		-0.43	0.325652	0.254663	0.385994	0.573525	0.759557	0.284658	0.0954957	0.79475	0.623901	0.580255	0.121119	0.102666	0.30544	0.296453	0.255477	0.842617	0.376372	0.341328	0.767435	0.308131	0.305715	0.422826	0.614139	0.57765	0.568543	0.422642	0.449108	0.419696	0.21536	0.851876	0.243422	0.1999	0.235022	0.0498344	0.307914	0.517289	0.0220804
-0.42	0.0458827	0.0106227	0.0493771	0.02045	-0.0120086	0.00151747	0.0146757	0.0149392	0.0114836	0.00374574		-0.42	0.338804	0.260169	0.400042	0.586363	0.746185	0.311496	0.123055	0.806672	0.638269	0.575514	0.122705	0.114278	0.308244	0.303521	0.262983	0.842496	0.3697	0.341346	0.740406	0.317861	0.310847	0.421344	0.601925	0.585732	0.575854	0.417406	0.459793	0.429357	0.189253	0.844888	0.23726	0.197042	0.232682	0.0588886	0.35325	0.462753	0.0271334
-0.41	0.0464299	0.0104782	0.0488075	0.0196058	-0.0130121	0.0009388	0.0146103	0.0155347	0.0112821	0.00439258		-0.41	0.35086	0.272545	0.41306	0.59531	0.734755	0.331399	0.148897	0.81936	0.658918	0.569775	0.12543	0.128702	0.310934	0.314038	0.272649	0.840718	0.36233	0.347557	0.702007	0.322771	0.314576	0.417717	0.588393	0.594184	0.581286	0.416292	0.468812	0.439634	0.163221	0.837136	0.231766	0.19262	0.231884	0.0661009	0.377122	0.394211	0.0286957
-0.4	0.0470253	0.0104968	0.0483022	0.0189821	-0.0139825	9.69243e-05	0.0144739	0.01584	0.0109024	0.00462794		-0.4	0.363994	0.290439	0.425688	0.603946	0.736847	0.346242	0.172936	0.831952	0.684858	0.560642	0.12928	0.146549	0.31409	0.328446	0.283384	0.838075	0.354321	0.362617	0.652823	0.323075	0.316305	0.412996	0.575099	0.602979	0.584812	0.419506	0.478	0.449475	0.142438	0.829111	0.226596	0.189926	0.231891	0.0723251	0.376059	0.316746	0.0251113
-0.39	0.0476544	0.0108157	0.0479192	0.0184219	-0.0148953	-0.0010375	0.0142887	0.0158294	0.0103103	0.00428477		-0.39	0.376308	0.314343	0.438998	0.614463	0.745967	0.358225	0.195504	0.844072	0.716024	0.55024	0.134317	0.169046	0.318505	0.346841	0.294501	0.834846	0.34615	0.387198	0.595924	0.319219	0.314718	0.408644	0.56464	0.6113	0.586212	0.426075	0.485444	0.456308	0.124934	0.821465	0.222118	0.190798	0.23309	0.0775157	0.348778	0.235911	0.0148988
-0.38	0.0483233	0.0113181	0.0477139	0.0181688	-0.0157162	-0.00233099	0.0140598	0.0155143	0.00949636	0.00337032		-0.38	0.389716	0.343782	0.454658	0.62739	0.759303	0.366653	0.216167	0.854402	0.750628	0.543704	0.138322	0.195034	0.324417	0.368801	0.304378	0.833204	0.338356	0.41808	0.535138	0.314699	0.311189	0.403577	0.557053	0.619908	0.586627	0.435016	0.49003	0.459025	0.111188	0.81483	0.217958	0.198573	0.235003	0.0821674	0.297531	0.158398	-0.00213054
-0.37	0.0490281	0.0119382	0.0477246	0.0184107	-0.0164018	-0.00361039	0.0137563	0.0148699	0.00848234	0.00191438		-0.37	0.4035	0.371352	0.472005	0.643871	0.772386	0.371081	0.23556	0.862578	0.784986	0.543316	0.141858	0.225028	0.331104	0.394676	0.311624	0.833232	0.331943	0.452339	0.473325	0.311547	0.306799	0.39851	0.550583	0.62854	0.587388	0.448545	0.493046	0.457568	0.100635	0.810131	0.214701	0.214434	0.237349	0.084309	0.227037	0.0907546	-0.0248422
-0.36	0.049711	0.0124573	0.0479996	0.0192091	-0.0169345	-0.0046432	0.0133672	0.0139178	0.00728119	0.000112031		-0.36	0.415318	0.394332	0.490849	0.664107	0.779897	0.370133	0.253736	0.86997	0.815939	0.548646	0.143523	0.259498	0.338099	0.423837	0.31581	0.836633	0.326761	0.487206	0.412685	0.308269	0.30159	0.393653	0.54104	0.638054	0.5893	0.466229	0.494211	0.450553	0.0944213	0.809248	0.212584	0.23842	0.238812	0.0836641	0.143277	0.0398054	-0.0509599
-0.35	0.0503615	0.0127359	0.0485127	0.0202184	-0.0173763	-0.00538566	0.0129078	0.0127455	0.00596884	-0.00187742		-0.35	0.419997	0.405998	0.508485	0.685291	0.778611	0.362924	0.271902	0.87614	0.842159	0.564416	0.143415	0.297454	0.345374	0.45557	0.317645	0.843188	0.324084	0.516562	0.357326	0.307129	0.298298	0.390427	0.527144	0.648527	0.592899	0.487363	0.494625	0.438776	0.0914639	0.811418	0.211882	0.268322	0.240407	0.0796972	0.0536219	0.0114951	-0.0796915
-0.34	0.050988	0.0126079	0.0493183	0.0213812	-0.0178374	-0.00581606	0.0123682	0.0115022	0.00465287	-0.00375131		-0.34	0.418298	0.402906	0.524682	0.705137	0.770443	0.350981	0.290362	0.880608	0.859493	0.590376	0.14089	0.337807	0.351218	0.489299	0.317621	0.855424	0.325227	0.537097	0.307028	0.309716	0.298995	0.388624	0.510081	0.660711	0.598736	0.512849	0.495523	0.423576	0.096832	0.816427	0.213062	0.302292	0.243625	0.0730481	-0.0357122	0.00963884	-0.108075
-0.33	0.0516272	0.0122021	0.0503	0.0225249	-0.0184448	-0.00598068	0.0118042	0.0102967	0.00343319	-0.00528545		-0.33	0.409578	0.382664	0.538633	0.724509	0.761514	0.332084	0.311167	0.884309	0.866515	0.624182	0.137241	0.38015	0.355665	0.524957	0.316161	0.871183	0.330794	0.549729	0.268146	0.313841	0.303441	0.390819	0.493319	0.673685	0.607059	0.541653	0.498261	0.407855	0.110136	0.822737	0.216919	0.336741	0.247787	0.0642844	-0.117641	0.0345503	-0.136054
-0.32	0.0523162	0.0115987	0.0514118	0.0232439	-0.0193334	-0.00579345	0.0112864	0.00926661	0.00242609	-0.00634197		-0.32	0.397383	0.350741	0.551221	0.743664	0.758098	0.308133	0.334632	0.887561	0.86521	0.662199	0.132262	0.421298	0.358298	0.561321	0.313488	0.890658	0.340303	0.553962	0.243882	0.318565	0.312386	0.398023	0.479266	0.687424	0.617756	0.56962	0.502931	0.394257	0.131148	0.829356	0.223304	0.36947	0.253954	0.0534773	-0.184488	0.0838972	-0.161979
-0.31	0.0530851	0.011099	0.052515	0.0234262	-0.0205645	-0.00520113	0.0108857	0.00854211	0.00174103	-0.00683705		-0.31	0.384871	0.312919	0.562844	0.761323	0.761853	0.278135	0.362888	0.889193	0.857032	0.705016	0.127153	0.459698	0.359071	0.597313	0.308762	0.910505	0.355487	0.54953	0.236336	0.324122	0.325668	0.410991	0.472142	0.700477	0.630737	0.595171	0.509313	0.385431	0.159627	0.834289	0.231698	0.396084	0.262511	0.0425152	-0.229593	0.152255	-0.1873
-0.3	0.0539601	0.0108101	0.0535936	0.0230938	-0.0221167	-0.00407862	0.0106459	0.00825543	0.00141222	-0.00677447		-0.3	0.378454	0.280907	0.575031	0.777829	0.77209	0.242441	0.395598	0.891857	0.843298	0.747455	0.121472	0.493515	0.357077	0.632099	0.301396	0.930839	0.375364	0.540992	0.246837	0.328972	0.342557	0.429217	0.471989	0.712382	0.646323	0.618887	0.515855	0.381607	0.191808	0.838008	0.242826	0.414994	0.273216	0.0326174	-0.246339	0.23263	-0.212896
-0.29	0.0549551	0.0108533	0.0545073	0.0222579	-0.0239121	-0.00250747	0.0106132	0.00842269	0.00142438	-0.00615703		-0.29	0.384095	0.26188	0.586504	0.794013	0.788032	0.201619	0.433191	0.896581	0.828552	0.785683	0.115343	0.520526	0.353769	0.664348	0.29011	0.948037	0.399875	0.530215	0.279965	0.331339	0.362223	0.45212	0.477204	0.723205	0.664699	0.638998	0.522795	0.382706	0.224321	0.839303	0.256729	0.42464	0.284513	0.0235529	-0.227422	0.317409	-0.242789
-0.28	0.0560652	0.0111769	0.0553155	0.0206782	-0.0258226	-0.000555385	0.0107689	0.00911021	0.00175516	-0.00496066		-0.28	0.404094	0.262285	0.598153	0.808669	0.800662	0.160301	0.473535	0.90276	0.816839	0.819163	0.109053	0.540019	0.348925	0.691389	0.275706	0.96318	0.428383	0.517726	0.332736	0.33266	0.385088	0.478989	0.485134	0.733683	0.685436	0.655052	0.529541	0.387975	0.256386	0.837843	0.273263	0.425116	0.298632	0.0157064	-0.171974	0.400245	-0.277524
-0.27	0.0572951	0.0118452	0.0560615	0.0185817	-0.0277004	0.00144917	0.0111195	0.0104232	0.0023142	-0.00320953		-0.27	0.440402	0.284458	0.608146	0.818309	0.804416	0.120394	0.515779	0.909537	0.80948	0.848885	0.102893	0.553562	0.343805	0.712319	0.25799	0.975501	0.46129	0.507519	0.401421	0.334324	0.412052	0.509606	0.492131	0.74468	0.708604	0.668126	0.536327	0.396336	0.287012	0.833245	0.293407	0.41753	0.315317	0.0123719	-0.0801401	0.475639	-0.318922
-0.26	0.0586723	0.0128121	0.0569572	0.0163541	-0.0294342	0.00330924	0.0116474	0.0122572	0.00302319	-0.000928563		-0.26	0.492734	0.329126	0.614865	0.82544	0.799855	0.086749	0.556899	0.918047	0.809246	0.870011	0.0973131	0.560699	0.338671	0.726003	0.240264	0.985963	0.496005	0.504024	0.483329	0.339457	0.443569	0.543971	0.496445	0.757177	0.733783	0.677688	0.545133	0.407129	0.316063	0.826554	0.317728	0.406531	0.336264	0.0152909	0.0405719	0.538712	-0.366351
-0.25	0.0601967	0.0141902	0.0582849	0.0145846	-0.0309309	0.00484365	0.0123405	0.0144718	0.00383302	0.00185745		-0.25	0.553595	0.390787	0.618405	0.829426	0.786582	0.0576409	0.595089	0.926171	0.818239	0.883115	0.0941621	0.563679	0.335652	0.732468	0.2238	0.993881	0.532178	0.509649	0.57435	0.351245	0.479678	0.580705	0.501177	0.771448	0.760019	0.681818	0.558949	0.420509	0.349405	0.819908	0.345743	0.396862	0.363569	0.0267634	0.179078	0.584694	-0.417803
-0.24	0.0618665	0.0158758	0.0602483	0.0137901	-0.0321263	0.00599907	0.0131531	0.016869	0.0046765	0.00487425		-0.24	0.612647	0.46472	0.620319	0.831271	0.768001	0.0316908	0.628445	0.934713	0.836696	0.890076	0.0949451	0.56473	0.335092	0.732463	0.21161	0.999525	0.567644	0.528887	0.665936	0.371628	0.521153	0.620479	0.504851	0.786937	0.786583	0.681776	0.579217	0.435642	0.382469	0.816558	0.377085	0.391174	0.398072	0.0499691	0.319459	0.609293	-0.469273
-0.23	0.0636423	0.017575	0.0629195	0.0145616	-0.0330109	0.00663808	0.0140398	0.0192329	0.00545616	0.00780547		-0.23	0.662533	0.542604	0.619632	0.831692	0.754971	0.0061782	0.656392	0.945167	0.863581	0.887239	0.0999846	0.565078	0.338318	0.72894	0.202912	1	0.600842	0.564365	0.752904	0.401469	0.566757	0.66146	0.506662	0.802918	0.812678	0.68014	0.608538	0.45016	0.415899	0.818913	0.411166	0.392586	0.437533	0.0871465	0.446015	0.607403	-0.518932
-0.22	0.0654604	0.0189582	0.0662649	0.0168626	-0.033602	0.00676499	0.014903	0.0211496	0.00610333	0.0103241		-0.22	0.69591	0.615875	0.618883	0.834977	0.751158	-0.0219528	0.678345	0.958391	0.895916	0.874335	0.110403	0.56571	0.345254	0.723812	0.199774	0.993699	0.629854	0.615965	0.830421	0.440492	0.614077	0.70367	0.508357	0.818123	0.836965	0.680293	0.645708	0.461841	0.447408	0.827112	0.446258	0.402795	0.481497	0.137927	0.542037	0.574202	-0.564935
-0.21	0.0672571	0.0196266	0.0700949	0.0202883	-0.0339356	0.00642218	0.0156337	0.0224615	0.00651588	0.0121612		-0.21	0.710318	0.671719	0.620064	0.841181	0.761823	-0.0519284	0.69462	0.972957	0.927936	0.85371	0.126686	0.568539	0.356934	0.720177	0.201351	0.98075	0.655134	0.681449	0.89076	0.486129	0.663834	0.744493	0.508752	0.832687	0.858875	0.686044	0.690873	0.467622	0.475187	0.838822	0.481472	0.422909	0.527773	0.200458	0.597357	0.50676	-0.606334
-0.2	0.0689261	0.0192327	0.0740156	0.0240705	-0.0340369	0.00572398	0.0161078	0.0229756	0.00657703	0.0130938		-0.2	0.706835	0.700602	0.62375	0.851095	0.786213	-0.0770525	0.705969	0.987084	0.952433	0.824388	0.148983	0.574598	0.372772	0.719544	0.208801	0.960852	0.677156	0.755502	0.925799	0.533318	0.713754	0.784122	0.504058	0.846918	0.878501	0.702618	0.741214	0.465359	0.493465	0.848889	0.515895	0.452012	0.572676	0.272739	0.606409	0.404396	-0.644125
-0.19	0.0703956	0.0176803	0.077936	0.0275316	-0.0339471	0.00469551	0.016228	0.0226659	0.00621417	0.0132542		-0.19	0.683087	0.693705	0.630218	0.865233	0.821062	-0.0889346	0.713352	0.996631	0.964065	0.787823	0.177856	0.584728	0.393266	0.723687	0.221836	0.936543	0.697092	0.830109	0.931773	0.580802	0.761593	0.820826	0.495858	0.861759	0.896154	0.731267	0.792812	0.456104	0.508378	0.853841	0.549232	0.491067	0.616276	0.351708	0.569626	0.269168	-0.68077
-0.18	0.0716539	0.0151963	0.0817548	0.0301504	-0.0336964	0.00345213	0.0159187	0.0215253	0.00536997	0.0127267		-0.18	0.640785	0.651166	0.64147	0.883142	0.856714	-0.0784505	0.717991	1	0.957827	0.747777	0.214108	0.600412	0.419491	0.732678	0.244775	0.909064	0.717011	0.898332	0.902656	0.626338	0.807206	0.855441	0.484233	0.878214	0.912159	0.770775	0.842389	0.442032	0.515591	0.851888	0.581136	0.536981	0.658814	0.435462	0.495817	0.106977	-0.718077
-0.17	0.0727334	0.0121024	0.0853654	0.0321389	-0.0333844	0.00216811	0.0151304	0.0198132	0.00398037	0.0115999		-0.17	0.580627	0.579157	0.657332	0.902737	0.883953	-0.0367343	0.720885	0.996993	0.934145	0.705809	0.258182	0.62149	0.452706	0.746422	0.2782	0.881543	0.738219	0.953273	0.833907	0.668223	0.850367	0.885985	0.469617	0.897895	0.927405	0.817985	0.889037	0.426472	0.518891	0.843399	0.611132	0.58562	0.698649	0.521253	0.394661	-0.0728499	-0.758276
-0.16	0.0737171	0.00909912	0.088656	0.033828	-0.0331853	0.000846116	0.013846	0.0176964	0.00201448	0.0100058		-0.16	0.510018	0.492373	0.678495	0.923193	0.896274	0.0373293	0.723097	0.990617	0.896071	0.664593	0.310445	0.648605	0.493536	0.764663	0.323842	0.855669	0.761338	0.987889	0.726033	0.706838	0.888013	0.91375	0.453165	0.920224	0.942782	0.869064	0.929268	0.4129	0.520785	0.829803	0.638625	0.628708	0.734868	0.607961	0.278542	-0.25889	-0.802674
-0.15	0.0747509	0.00683993	0.0914262	0.0352422	-0.0334121	-0.000696853	0.0120684	0.0153997	-0.000546389	0.00808585		-0.15	0.448223	0.407124	0.702644	0.942338	0.898202	0.142597	0.726075	0.984564	0.849392	0.631849	0.370487	0.681657	0.542749	0.7872	0.380696	0.832947	0.785898	1	0.584395	0.744254	0.920513	0.93844	0.436826	0.944238	0.958243	0.916073	0.960655	0.404124	0.523836	0.811416	0.662819	0.657468	0.766173	0.69398	0.157326	-0.438161	-0.849655
-0.14	0.075939	0.00561807	0.0932196	0.0358256	-0.0344173	-0.00259626	0.00985668	0.013145	-0.00374192	0.00582653		-0.14	0.422088	0.341692	0.730404	0.960217	0.89162	0.269977	0.731508	0.982992	0.797756	0.610786	0.437264	0.721302	0.599732	0.813493	0.448107	0.813021	0.811686	0.989745	0.414891	0.778167	0.948213	0.959865	0.419699	0.967563	0.972719	0.955845	0.984434	0.398868	0.525205	0.783615	0.682244	0.664299	0.789356	0.776232	0.0403406	-0.597232	-0.895148
-0.13	0.0772877	0.00542798	0.0937082	0.0350015	-0.0365031	-0.00482689	0.00730005	0.0111262	-0.00754691	0.0033766		-0.13	0.447297	0.308352	0.760562	0.974749	0.882922	0.408268	0.741227	0.984123	0.746664	0.606678	0.509592	0.765421	0.662673	0.843277	0.52175	0.799516	0.837847	0.956982	0.229613	0.807883	0.970166	0.976755	0.402293	0.986613	0.985496	0.984606	0.99766	0.396677	0.529339	0.741012	0.695576	0.646392	0.802165	0.850522	-0.0678157	-0.723847	-0.93409
-0.12	0.0787903	0.00648176	0.0928627	0.0323364	-0.0397014	-0.00710594	0.00451064	0.00957532	-0.0118462	0.00107154		-0.12	0.528987	0.311998	0.791328	0.986564	0.883897	0.543664	0.757326	0.984465	0.700591	0.621865	0.585611	0.813876	0.729335	0.876238	0.599397	0.792048	0.864942	0.903477	0.0440072	0.834476	0.985012	0.989085	0.385901	0.998149	0.995328	1	1	0.397141	0.534655	0.680654	0.702459	0.604335	0.805163	0.91333	-0.158869	-0.808224	-0.959167
-0.11	0.080311	0.00888906	0.0907973	0.0286729	-0.0437334	-0.00874837	0.00160305	0.00887744	-0.016492	-0.000802834		-0.11	0.649808	0.350582	0.819369	0.994057	0.896355	0.66813	0.781949	0.979426	0.663521	0.657587	0.663201	0.864155	0.796551	0.910459	0.676269	0.78917	0.891877	0.835255	-0.124693	0.85342	0.994786	0.996997	0.370787	1	1	0.999337	0.990334	0.399113	0.538235	0.603315	0.702165	0.543327	0.798694	0.961359	-0.228229	-0.844099	-0.96525
-0.1	0.0816688	0.0124576	0.0878609	0.0257668	-0.0480331	-0.00890717	-0.00129624	0.00940721	-0.0212666	-0.00196033		-0.1	0.776488	0.421737	0.847588	1	0.910534	0.771668	0.814874	0.965655	0.64034	0.708306	0.739624	0.912586	0.860068	0.943791	0.751159	0.789239	0.919118	0.757268	-0.262117	0.864884	0.999803	1	0.355337	0.991344	0.997632	0.983603	0.968506	0.39986	0.539843	0.515774	0.694719	0.471445	0.785219	0.990237	-0.269456	-0.829468	-0.951862
-0.09	0.0826298	0.0168728	0.0843511	0.0253188	-0.0519663	-0.00697282	-0.00413787	0.0114166	-0.0258995	-0.00192061		-0.09	0.874011	0.515783	0.871328	0.997825	0.919922	0.849113	0.854146	0.942136	0.637877	0.769285	0.812699	0.953868	0.916061	0.972565	0.821164	0.79174	0.945533	0.674705	-0.353556	0.868798	1	0.998337	0.340025	0.972056	0.987383	0.949519	0.93206	0.399222	0.540112	0.428996	0.679822	0.39538	0.765662	1	-0.276577	-0.766917	-0.921499
-0.08	0.0830222	0.0217863	0.080317	0.0279634	-0.0550391	-0.00282258	-0.00691563	0.0150404	-0.0301831	-0.000413921		-0.08	0.925642	0.621903	0.887373	0.98878	0.914941	0.89502	0.896552	0.913641	0.660292	0.831891	0.878995	0.984762	0.960371	0.992604	0.88432	0.792695	0.969997	0.59573	-0.389424	0.866281	0.994992	0.991669	0.326877	0.943635	0.967972	0.895342	0.881175	0.393563	0.536857	0.350318	0.657263	0.319813	0.739706	0.989663	-0.244883	-0.66285	-0.881994
-0.07	0.0826675	0.0267284	0.075535	0.0335986	-0.0570598	0.00297531	-0.00964864	0.0200536	-0.0339656	0.00265323		-0.07	0.934882	0.731406	0.89465	0.972641	0.884982	0.911409	0.937446	0.887275	0.706359	0.889714	0.934602	1	0.989237	1	0.936693	0.790556	0.989046	0.526356	-0.36402	0.854445	0.985151	0.979654	0.314233	0.905901	0.938277	0.818064	0.813045	0.377027	0.528042	0.280604	0.626138	0.247696	0.704218	0.959559	-0.174515	-0.526675	-0.845475
-0.06	0.0814722	0.0312065	0.0696679	0.0411784	-0.058064	0.00928069	-0.0123691	0.0257947	-0.0371307	0.00706218		-0.06	0.920147	0.835652	0.894354	0.950706	0.830239	0.897437	0.971009	0.86442	0.772305	0.937855	0.975872	0.996222	1	0.991948	0.976042	0.784464	1	0.469052	-0.280059	0.837349	0.966958	0.958627	0.300572	0.8587	0.897357	0.715653	0.727794	0.344934	0.513963	0.215147	0.585585	0.182695	0.655251	0.907757	-0.068736	-0.369855	-0.823481
-0.05	0.079319	0.0349714	0.0622786	0.049632	-0.0582014	0.0148145	-0.0151678	0.0313494	-0.0396544	0.0125022		-0.05	0.895057	0.921056	0.88462	0.926401	0.762889	0.86015	0.992677	0.844191	0.848823	0.974131	0.99909	0.971199	0.990797	0.967031	0.997853	0.774603	0.997805	0.424479	-0.144295	0.812803	0.937891	0.926134	0.2858	0.799662	0.843339	0.585708	0.623612	0.296463	0.491496	0.145666	0.533541	0.126244	0.587958	0.833331	0.0628243	-0.2056	-0.822872
-0.04	0.0759781	0.0374228	0.0530688	0.0573387	-0.057556	0.0186363	-0.0181321	0.0358727	-0.0416118	0.0181671		-0.04	0.861765	0.977089	0.866332	0.903156	0.694191	0.812933	1	0.820324	0.920217	0.994477	1	0.922736	0.95975	0.924966	1	0.758109	0.979204	0.388967	0.0304184	0.78107	0.892674	0.87634	0.265236	0.724528	0.771804	0.427388	0.499965	0.229569	0.456034	0.0631049	0.468046	0.0818257	0.499548	0.734107	0.199065	-0.0489907	-0.845957
-0.03	0.0714248	0.0381924	0.0421311	0.0628304	-0.0561333	0.0204324	-0.0212527	0.0388101	-0.0430032	0.0233002		-0.03	0.808857	1	0.845827	0.882775	0.647361	0.773795	0.990664	0.786604	0.973513	1	0.976105	0.853125	0.908469	0.868272	0.982488	0.734335	0.940812	0.356778	0.229177	0.741552	0.830592	0.807195	0.234335	0.63131	0.679949	0.245481	0.357669	0.146876	0.405521	-0.0325188	0.38783	0.0518252	0.390293	0.609525	0.314561	0.0846815	-0.886427
-0.02	0.0657318	0.0370985	0.0298515	0.0654841	-0.0538409	0.0208948	-0.024447	0.0399981	-0.0438326	0.0271897		-0.02	0.720335	0.984507	0.827242	0.865736	0.636471	0.757397	0.963665	0.736831	1	0.993313	0.927449	0.76671	0.839195	0.800202	0.947067	0.703097	0.882143	0.323128	0.432736	0.696835	0.75026	0.717652	0.191156	0.521104	0.567261	0.0488494	0.201562	0.0526308	0.339842	-0.136182	0.293215	0.0336786	0.261981	0.460943	0.381741	0.180508	-0.931117
-0.01	0.0590989	0.0343691	0.0169245	0.0657417	-0.0505752	0.0207208	-0.0275647	0.0396062	-0.044137	0.0295421		-0.01	0.596595	0.928667	0.812868	0.854948	0.663978	0.773939	0.91848	0.672612	0.994615	0.971551	0.855398	0.668585	0.755506	0.724418	0.896466	0.664973	0.803277	0.283655	0.624091	0.646684	0.654879	0.610186	0.139785	0.395676	0.434929	-0.150574	0.0368176	-0.0484863	0.258931	-0.241825	0.185407	0.0172481	0.118804	0.294136	0.38008	0.22626	-0.966934
0	0.0518431	0.0303187	0.00427139	0.0637374	-0.0464438	0.0201436	-0.030392	0.0379971	-0.0439705	0.0300119		0	0.464984	0.843466	0.803825	0.845519	0.72022	0.822906	0.85706	0.599557	0.955341	0.934853	0.763824	0.565212	0.662062	0.643725	0.832695	0.619336	0.707848	0.232873	0.786837	0.592211	0.545983	0.48837	0.0820306	0.260192	0.28792	-0.338744	-0.127137	-0.154312	0.166258	-0.345692	0.067667	-0.00605598	-0.0338064	0.117976	0.300441	0.214447	-0.98323
0.01	0.0445972	0.0257808	-0.00765912	0.0589601	-0.0418473	0.0191683	-0.0326977	0.0354632	-0.0433421	0.0286672		0.01	0.367657	0.74947	0.807373	0.843997	0.798572	0.890968	0.780696	0.528503	0.890186	0.887182	0.658227	0.467012	0.566131	0.562723	0.757155	0.569824	0.599048	0.173936	0.910264	0.53553	0.432389	0.361237	0.0262862	0.125411	0.13561	-0.499882	-0.280302	-0.261054	0.0681731	-0.445751	-0.0544857	-0.0489331	-0.189316	-0.0597675	0.153141	0.145005	-0.976176
0.02	0.037606	0.0210515	-0.0191709	0.0506074	-0.0372082	0.0177245	-0.0343873	0.0321462	-0.0423699	0.02582		0.02	0.340171	0.661307	0.819724	0.851579	0.873114	0.957628	0.692667	0.464247	0.8066	0.828434	0.545432	0.376148	0.47001	0.483017	0.669285	0.517406	0.480855	0.105992	0.981732	0.47626	0.316065	0.233727	-0.0232258	-0.00204642	-0.0133243	-0.626153	-0.414885	-0.366758	-0.0313387	-0.546398	-0.176706	-0.121268	-0.342916	-0.230762	-0.038965	0.0238115	-0.949123
0.03	0.0310264	0.0164335	-0.0304757	0.0378459	-0.0329378	0.015536	-0.0354546	0.0282037	-0.0411639	0.0219491		0.03	0.39783	0.59756	0.839911	0.871092	0.930274	0.999098	0.597094	0.409302	0.712133	0.755995	0.430261	0.294647	0.3767	0.40573	0.569204	0.462978	0.356831	0.0291074	0.992675	0.412652	0.200581	0.109103	-0.0654947	-0.118763	-0.153192	-0.714887	-0.526103	-0.468497	-0.128509	-0.650196	-0.295766	-0.222147	-0.488577	-0.389216	-0.246395	-0.137087	-0.912952
0.04	0.0249226	0.0121022	-0.0414227	0.0213388	-0.0294397	0.0125386	-0.0359677	0.0237875	-0.0397517	0.0175218		0.04	0.524165	0.572927	0.864951	0.899712	0.965624	1	0.500303	0.362468	0.613266	0.675877	0.317489	0.223296	0.288073	0.331242	0.458898	0.408004	0.231476	-0.0550921	0.937918	0.344985	0.0863535	-0.0112997	-0.105271	-0.221901	-0.279334	-0.767409	-0.61363	-0.563097	-0.221169	-0.754219	-0.409405	-0.341729	-0.621378	-0.531872	-0.444152	-0.321518	-0.88071
0.05	0.0193141	0.00821487	-0.0517113	0.0038001	-0.0269363	0.00895413	-0.0360332	0.0192776	-0.0381274	0.0131819		0.05	0.680123	0.588069	0.895279	0.934256	0.983456	0.953003	0.407132	0.321269	0.520508	0.590526	0.210749	0.16256	0.205462	0.261439	0.343088	0.354598	0.108206	-0.139992	0.820888	0.273706	-0.0239572	-0.126161	-0.144582	-0.311254	-0.390353	-0.789745	-0.678996	-0.647025	-0.310382	-0.849572	-0.515628	-0.470221	-0.736721	-0.657024	-0.615757	-0.511063	-0.862633
0.06	0.0140362	0.00478389	-0.0609529	-0.010794	-0.0254758	0.00502758	-0.0357875	0.0151377	-0.0363129	0.00940687		0.06	0.823906	0.633986	0.925096	0.965475	0.990072	0.860225	0.322844	0.282104	0.439058	0.50683	0.11298	0.11022	0.128913	0.197162	0.227941	0.303589	-0.00820439	-0.224471	0.642652	0.197633	-0.132548	-0.235215	-0.188005	-0.390344	-0.486752	-0.789327	-0.727693	-0.717769	-0.3969	-0.925995	-0.61397	-0.595311	-0.831515	-0.76374	-0.753145	-0.687768	-0.86534
0.07	0.00911617	0.00187254	-0.0687822	-0.0203274	-0.0250343	0.00120991	-0.0353492	0.0118119	-0.0343523	0.00634744		0.07	0.92673	0.699985	0.953479	0.988377	0.992832	0.73559	0.251659	0.24707	0.372108	0.43123	0.025554	0.0680912	0.0616329	0.140028	0.120661	0.257424	-0.113973	-0.300723	0.41618	0.118168	-0.236655	-0.337727	-0.235985	-0.461884	-0.569727	-0.773356	-0.762908	-0.776757	-0.479173	-0.97605	-0.703685	-0.706816	-0.903759	-0.850978	-0.85852	-0.835158	-0.888144
0.08	0.00464914	-0.000431422	-0.0750856	-0.0249203	-0.0254488	-0.0020557	-0.0348065	0.00954338	-0.0323154	0.00412712		0.08	0.982242	0.770879	0.976458	0.993887	0.996928	0.598833	0.196249	0.217108	0.321578	0.370951	-0.0490603	0.0366204	0.00416306	0.0912347	0.0289325	0.218344	-0.20555	-0.361175	0.16027	0.0374903	-0.333615	-0.43184	-0.284168	-0.526673	-0.640146	-0.747314	-0.790669	-0.826417	-0.558231	-0.998562	-0.783236	-0.801794	-0.954628	-0.917439	-0.934416	-0.94038	-0.924597
0.09	0.000697852	-0.00206233	-0.0798242	-0.0256885	-0.0263495	-0.00430136	-0.0342452	0.00850849	-0.030348	0.00283957		0.09	1	0.836668	0.993624	0.978272	1	0.465953	0.155773	0.193882	0.286559	0.327273	-0.110642	0.0158983	-0.0439203	0.0514238	-0.0452321	0.185792	-0.281225	-0.399334	-0.105123	-0.0466365	-0.421486	-0.513965	-0.33133	-0.585896	-0.698829	-0.717001	-0.812479	-0.870193	-0.629866	-1	-0.850874	-0.880084	-0.985137	-0.961337	-0.982573	-0.995833	-0.962154
0.1	-0.0027335	-0.00302793	-0.0831154	-0.023834	-0.0272688	-0.00534415	-0.0337535	0.00844887	-0.0285992	0.00237302		0.1	0.989963	0.89318	1	0.943311	0.99696	0.35126	0.128425	0.175978	0.261423	0.301457	-0.158928	0.00395327	-0.0833095	0.0192044	-0.101135	0.159922	-0.340937	-0.412693	-0.362976	-0.132991	-0.498847	-0.583158	-0.376685	-0.63935	-0.74617	-0.68744	-0.830631	-0.909535	-0.691325	-0.990252	-0.905901	-0.940497	-0.998902	-0.983589	-1	-1	-0.99113
0.11	-0.00574227	-0.00357336	-0.0851055	-0.0211516	-0.0277348	-0.00500837	-0.0334288	0.00894389	-0.0272068	0.00258918		0.11	0.958607	0.932707	0.993979	0.895728	0.967868	0.266089	0.110322	0.161383	0.241922	0.286496	-0.195115	-0.00171991	-0.116442	-0.00839843	-0.141594	0.138275	-0.386263	-0.399015	-0.591576	-0.220945	-0.563413	-0.640071	-0.420846	-0.686514	-0.783062	-0.662838	-0.844668	-0.945038	-0.743582	-0.976545	-0.948471	-0.98106	-1	-0.984363	-0.986662	-0.957278	-1
0.12	-0.00849506	-0.00386978	-0.0858627	-0.0182849	-0.027396	-0.00340973	-0.033331	0.00955082	-0.0262742	0.00332633		0.12	0.912398	0.950882	0.975927	0.83726	0.910757	0.2068	0.0965499	0.14654	0.223338	0.27611	-0.221385	-0.00467807	-0.147639	-0.0342613	-0.17209	0.11804	-0.419375	-0.36253	-0.776691	-0.311307	-0.615575	-0.685371	-0.465875	-0.727145	-0.810733	-0.646421	-0.857664	-0.973235	-0.787324	-0.96047	-0.977735	-1	-0.991682	-0.965448	-0.936477	-0.876864	-0.985853
0.13	-0.0111824	-0.00421478	-0.0853898	-0.0152025	-0.0260752	-0.000713265	-0.0334807	0.00981367	-0.0258539	0.00445985		0.13	0.851662	0.94834	0.947826	0.776121	0.820958	0.164252	0.0823075	0.131888	0.200243	0.265245	-0.241643	-0.00814862	-0.179376	-0.0617304	-0.199403	0.0958938	-0.44417	-0.30993	-0.911077	-0.404124	-0.65736	-0.720136	-0.517312	-0.761147	-0.830921	-0.639986	-0.869064	-0.992153	-0.821698	-0.940547	-0.994657	-0.99469	-0.975296	-0.929294	-0.850833	-0.770895	-0.949768
0.14	-0.01387	-0.00444669	-0.0838594	-0.0117183	-0.0238113	0.0024029	-0.0338143	0.0094109	-0.0258871	0.00578497		0.14	0.780774	0.921405	0.912543	0.716478	0.701297	0.127359	0.0654203	0.117433	0.171643	0.250151	-0.257408	-0.0152521	-0.212556	-0.0927361	-0.226127	0.0704753	-0.46281	-0.248156	-0.986213	-0.495243	-0.688432	-0.747784	-0.57368	-0.789286	-0.8459	-0.643784	-0.880929	-1	-0.854608	-0.913696	-1	-0.96533	-0.953582	-0.880367	-0.732141	-0.651533	-0.898483
0.15	-0.0165424	-0.00440333	-0.0814534	-0.00814038	-0.0207986	0.00537922	-0.0342231	0.00833993	-0.0262336	0.00727359		0.15	0.714934	0.870427	0.876033	0.663326	0.560782	0.0851796	0.0437115	0.106144	0.136633	0.227948	-0.271024	-0.0280328	-0.247526	-0.127851	-0.25369	0.0386934	-0.478066	-0.185187	-1	-0.584484	-0.709426	-0.769648	-0.631378	-0.812723	-0.857842	-0.655587	-0.895176	-0.998353	-0.887074	-0.880358	-0.994737	-0.918057	-0.926797	-0.821265	-0.591027	-0.529111	-0.83896
0.16	-0.0191181	-0.00400777	-0.0784379	-0.00498926	-0.0172842	0.0076949	-0.0345502	0.00673614	-0.0267117	0.00878613		0.16	0.666926	0.805828	0.842365	0.616014	0.422713	0.0266445	0.016645	0.100692	0.0929604	0.199619	-0.283651	-0.0479557	-0.283242	-0.165957	-0.281392	0.00121242	-0.492536	-0.12857	-0.956829	-0.669052	-0.721006	-0.787195	-0.68631	-0.833054	-0.868933	-0.674449	-0.912727	-0.990796	-0.917927	-0.845717	-0.979315	-0.859927	-0.896444	-0.755018	-0.437968	-0.411224	-0.781573
0.17	-0.02145	-0.00330893	-0.0751279	-0.00330416	-0.013512	0.00918304	-0.0346469	0.00470083	-0.0271298	0.0103483		0.17	0.644156	0.739764	0.813346	0.577599	0.300955	-0.0479459	-0.0148614	0.101273	0.0424774	0.16592	-0.295064	-0.0749731	-0.317078	-0.205902	-0.304858	-0.0415603	-0.507683	-0.0822048	-0.86399	-0.746508	-0.723785	-0.800457	-0.734073	-0.850037	-0.880823	-0.696386	-0.931432	-0.981108	-0.946703	-0.816277	-0.955074	-0.79916	-0.862424	-0.683783	-0.291118	-0.302503	-0.730755
0.18	-0.0234347	-0.00224804	-0.0718374	-0.00363058	-0.00967436	0.00975152	-0.0343853	0.00250196	-0.0273171	0.0116809		0.18	0.650417	0.679148	0.789408	0.546701	0.204177	-0.138437	-0.0495169	0.106388	-0.0115092	0.127727	-0.303291	-0.108715	-0.346319	-0.244858	-0.321713	-0.0895743	-0.523673	-0.0478059	-0.730842	-0.815664	-0.718338	-0.810117	-0.771999	-0.864734	-0.893422	-0.718897	-0.949234	-0.970384	-0.972838	-0.796893	-0.923242	-0.743691	-0.826131	-0.610527	-0.164456	-0.205285	-0.688212
0.19	-0.0250181	-0.00108862	-0.0686263	-0.00543767	-0.00592106	0.00975939	-0.0336959	0.000310551	-0.0271869	0.012781		0.19	0.680972	0.636096	0.769418	0.522794	0.14019	-0.235764	-0.0868476	0.114808	-0.0671624	0.0841443	-0.308639	-0.147555	-0.370133	-0.280556	-0.331654	-0.142479	-0.542278	-0.028211	-0.574095	-0.875056	-0.706681	-0.815373	-0.797684	-0.876258	-0.905908	-0.738474	-0.963418	-0.959768	-0.990872	-0.788022	-0.885318	-0.698065	-0.787414	-0.536157	-0.0713772	-0.121356	-0.652902
0.2	-0.0262485	-6.07865e-05	-0.0654756	-0.00776902	-0.00238971	0.00942008	-0.032536	-0.00177195	-0.0266997	0.0134411		0.2	0.723261	0.611733	0.750469	0.502881	0.105136	-0.335721	-0.125657	0.124632	-0.12087	0.0386408	-0.310907	-0.190147	-0.387399	-0.311866	-0.337885	-0.198329	-0.563535	-0.0225766	-0.409925	-0.92307	-0.690164	-0.817634	-0.814671	-0.884765	-0.917323	-0.75239	-0.972509	-0.948072	-0.999555	-0.78518	-0.842127	-0.662345	-0.747434	-0.463669	-0.0177845	-0.0525315	-0.62256
0.21	-0.0271905	0.000699065	-0.0623213	-0.0100782	0.000772703	0.0089595	-0.0309281	-0.00360121	-0.0258731	0.0135045		0.21	0.768218	0.605048	0.731388	0.484507	0.0905685	-0.431948	-0.164336	0.134258	-0.167849	-0.010401	-0.309911	-0.234265	-0.397954	-0.338713	-0.344315	-0.258143	-0.586864	-0.0299043	-0.252425	-0.960019	-0.671572	-0.817016	-0.826172	-0.88923	-0.926284	-0.757194	-0.976049	-0.9345	-1	-0.781488	-0.795377	-0.636827	-0.704443	-0.394473	-0.00466282	-0.000867308	-0.592676
0.22	-0.0279452	0.00107576	-0.0591905	-0.0121988	0.0034626	0.00846304	-0.0289002	-0.00508387	-0.0247479	0.0129281		0.22	0.805094	0.610969	0.711826	0.465436	0.0841321	-0.523114	-0.201733	0.144836	-0.206872	-0.0595764	-0.306278	-0.278739	-0.403077	-0.360779	-0.356499	-0.32069	-0.611872	-0.0469831	-0.11351	-0.985329	-0.652329	-0.814983	-0.834941	-0.890552	-0.931254	-0.751859	-0.973861	-0.918124	-0.994516	-0.772497	-0.746744	-0.61956	-0.660229	-0.331366	-0.0259064	0.0312594	-0.561217
0.23	-0.0285509	0.000967707	-0.0560568	-0.01389	0.00566008	0.00794362	-0.0265263	-0.00612116	-0.0233847	0.0119642		0.23	0.826154	0.626023	0.693573	0.444619	0.0829777	-0.603416	-0.235792	0.156034	-0.237099	-0.108646	-0.301826	-0.321629	-0.404527	-0.378624	-0.376277	-0.38343	-0.638182	-0.0704627	-0.00286344	-0.997789	-0.631487	-0.81147	-0.84041	-0.888294	-0.931282	-0.735571	-0.965954	-0.900587	-0.984626	-0.756965	-0.69699	-0.607055	-0.614818	-0.275208	-0.0708022	0.0429876	-0.529843
0.24	-0.0290829	0.000521953	-0.0529802	-0.0152194	0.00741231	0.00727656	-0.0239149	-0.00663969	-0.0218126	0.0105501		0.24	0.829884	0.642787	0.676826	0.421252	0.077291	-0.675608	-0.264522	0.166616	-0.258828	-0.153267	-0.296617	-0.361963	-0.402424	-0.393708	-0.402233	-0.444871	-0.66414	-0.0949534	0.0737191	-1	-0.610584	-0.807557	-0.847541	-0.88306	-0.926761	-0.709384	-0.952956	-0.881509	-0.971896	-0.736192	-0.64667	-0.597498	-0.568135	-0.227843	-0.128141	0.0352551	-0.499706
0.25	-0.0295227	-0.000128338	-0.049962	-0.0161472	0.00882759	0.00662653	-0.0212203	-0.00664683	-0.0200796	0.00908802		0.25	0.816801	0.660935	0.662676	0.394344	0.0710679	-0.736855	-0.285889	0.175694	-0.274793	-0.196169	-0.291168	-0.398777	-0.3981	-0.406283	-0.430346	-0.50367	-0.688516	-0.115873	0.115384	-0.993499	-0.590285	-0.801353	-0.853883	-0.875017	-0.917442	-0.674075	-0.933541	-0.861718	-0.960154	-0.713188	-0.59754	-0.58837	-0.520238	-0.186795	-0.185822	0.0118691	-0.473916
0.26	-0.0298622	-0.000899618	-0.0470002	-0.0167244	0.0100488	0.00612235	-0.0185636	-0.00619844	-0.0182558	0.00781689		0.26	0.788479	0.675433	0.649638	0.363774	0.0632793	-0.788579	-0.299108	0.182245	-0.28868	-0.232156	-0.286149	-0.431868	-0.392533	-0.416166	-0.454911	-0.556291	-0.710455	-0.128133	0.12022	-0.979712	-0.570249	-0.793296	-0.857342	-0.865349	-0.903459	-0.632758	-0.906109	-0.838553	-0.94908	-0.690493	-0.549623	-0.576675	-0.473176	-0.151827	-0.234394	-0.0211366	-0.456132
0.27	-0.0301024	-0.0017179	-0.0440024	-0.0167274	0.0111677	0.00590119	-0.0160985	-0.00531674	-0.0164109	0.00674055		0.27	0.753716	0.681166	0.635481	0.328754	0.0539007	-0.829401	-0.304116	0.184163	-0.302835	-0.263132	-0.282134	-0.460821	-0.38586	-0.423947	-0.470881	-0.602162	-0.728721	-0.130628	0.0889907	-0.959924	-0.550616	-0.782105	-0.858981	-0.853239	-0.885181	-0.588259	-0.871094	-0.810859	-0.939497	-0.668322	-0.503718	-0.558936	-0.427015	-0.120396	-0.267742	-0.0560965	-0.449053
0.28	-0.0302696	-0.00241203	-0.0409145	-0.0162629	0.0122161	0.00603681	-0.0139451	-0.0042213	-0.0146226	0.00580362		0.28	0.718911	0.67721	0.6167	0.288868	0.0399006	-0.86032	-0.302116	0.183052	-0.319427	-0.287744	-0.278687	-0.48602	-0.378066	-0.430026	-0.476166	-0.640862	-0.742409	-0.123022	0.0277729	-0.938066	-0.534928	-0.768577	-0.861878	-0.839181	-0.863736	-0.543897	-0.83054	-0.776672	-0.93149	-0.645502	-0.459876	-0.534899	-0.382262	-0.0902212	-0.284253	-0.086505	-0.451179
0.29	-0.0303656	-0.00300578	-0.0377678	-0.0152153	0.0132193	0.00655485	-0.0121814	-0.00306357	-0.0130215	0.0051934		0.29	0.685582	0.66499	0.59214	0.245552	0.0235729	-0.88191	-0.294251	0.180312	-0.341072	-0.307224	-0.27659	-0.507594	-0.370482	-0.433849	-0.47195	-0.672204	-0.751523	-0.106339	-0.0568847	-0.913657	-0.522247	-0.752425	-0.864895	-0.823393	-0.839122	-0.501968	-0.785336	-0.737254	-0.926879	-0.622602	-0.419273	-0.503587	-0.34041	-0.0598508	-0.282218	-0.107248	-0.461746
0.3	-0.0304609	-0.00339941	-0.034657	-0.013707	0.0141871	0.00726092	-0.0108235	-0.00186597	-0.0116771	0.00460217		0.3	0.655507	0.643741	0.561778	0.200571	-0.00444371	-0.896022	-0.283115	0.176409	-0.367424	-0.320166	-0.275607	-0.524628	-0.364026	-0.43581	-0.46062	-0.696203	-0.755536	-0.0842892	-0.159478	-0.887371	-0.513752	-0.735776	-0.870882	-0.806123	-0.812835	-0.466948	-0.737906	-0.693683	-0.923948	-0.600303	-0.381782	-0.467093	-0.302773	-0.0304135	-0.262639	-0.116675	-0.476625
0.31	-0.030568	-0.0034584	-0.0316694	-0.0120158	0.0151258	0.00800518	-0.00987605	-0.000748973	-0.01061	0.0040294		0.31	0.632514	0.616242	0.527659	0.15494	-0.043466	-0.902273	-0.270354	0.171495	-0.397005	-0.3293	-0.276131	-0.536813	-0.359407	-0.436446	-0.445574	-0.71456	-0.755471	-0.0607691	-0.269197	-0.860194	-0.509244	-0.717483	-0.882345	-0.787015	-0.786054	-0.438525	-0.692048	-0.650376	-0.924383	-0.580604	-0.348015	-0.427292	-0.269449	-0.00190204	-0.228738	-0.115448	-0.492802
0.32	-0.0306694	-0.00312561	-0.028878	-0.0104206	0.0160949	0.00870279	-0.00928538	0.000191993	-0.0098232	0.00354059		0.32	0.614283	0.58942	0.49382	0.111742	-0.0879853	-0.901312	-0.257443	0.166835	-0.429274	-0.333029	-0.278044	-0.54301	-0.357631	-0.436079	-0.429725	-0.727532	-0.751936	-0.0389663	-0.374891	-0.834108	-0.508195	-0.699096	-0.898157	-0.767239	-0.759957	-0.417144	-0.649811	-0.610892	-0.925781	-0.565939	-0.317633	-0.388308	-0.239417	0.0245462	-0.182087	-0.106319	-0.507234
0.33	-0.03077	-0.00244431	-0.0263536	-0.0090468	0.0171447	0.00943866	-0.00898477	0.000993558	-0.00925526	0.00325082		0.33	0.599778	0.565867	0.461947	0.071781	-0.1373	-0.894041	-0.245333	0.160948	-0.463437	-0.332622	-0.281567	-0.542879	-0.359353	-0.435081	-0.412343	-0.736361	-0.745699	-0.0229645	-0.471841	-0.807735	-0.509009	-0.680947	-0.914719	-0.74702	-0.735405	-0.402471	-0.611608	-0.577441	-0.928913	-0.557203	-0.290975	-0.351941	-0.213182	0.0490119	-0.123195	-0.0925126	-0.518638
0.34	-0.0308674	-0.00145535	-0.0241037	-0.00788068	0.0182617	0.0101676	-0.00888895	0.0016013	-0.0087996	0.00309069		0.34	0.589893	0.542496	0.432258	0.0364547	-0.188082	-0.879662	-0.235223	0.153844	-0.495875	-0.33009	-0.285973	-0.536897	-0.364625	-0.434057	-0.393932	-0.741912	-0.736972	-0.0151148	-0.553919	-0.7842	-0.511248	-0.663242	-0.930208	-0.726091	-0.713453	-0.394448	-0.577951	-0.550538	-0.931292	-0.552917	-0.26728	-0.321695	-0.190459	0.072239	-0.0552544	-0.0770254	-0.526517
0.35	-0.0309306	-0.000308096	-0.0220457	-0.00702181	0.0194017	0.010924	-0.00891519	0.00183126	-0.00841211	0.00336723		0.35	0.584468	0.519773	0.40502	0.0055048	-0.237554	-0.858657	-0.227525	0.146724	-0.525798	-0.326515	-0.291479	-0.526663	-0.373722	-0.433767	-0.372835	-0.744992	-0.727117	-0.0150447	-0.615634	-0.762977	-0.513152	-0.644669	-0.945241	-0.704626	-0.693899	-0.391092	-0.547964	-0.530112	-0.933329	-0.551424	-0.246385	-0.296284	-0.170113	0.0956238	0.0170829	-0.0618944	-0.532924
0.36	-0.0309851	0.000803114	-0.0201498	-0.00628549	0.0204813	0.0116984	-0.00898105	0.00166219	-0.00803482	0.00406858		0.36	0.578691	0.498252	0.378483	-0.0194842	-0.283445	-0.831419	-0.222383	0.139707	-0.552203	-0.324023	-0.297136	-0.513452	-0.386151	-0.434383	-0.349363	-0.746551	-0.715101	-0.0240007	-0.656293	-0.745047	-0.514466	-0.626913	-0.957238	-0.682875	-0.676726	-0.3939	-0.520877	-0.51497	-0.931559	-0.550269	-0.228333	-0.277202	-0.15162	0.119991	0.0892319	-0.0484809	-0.538177
0.37	-0.031077	0.00176705	-0.0184259	-0.00572738	0.0214186	0.0125003	-0.00901447	0.00114675	-0.00761766	0.0051495		0.37	0.570604	0.476	0.34933	-0.0398133	-0.328416	-0.803821	-0.219472	0.132956	-0.573445	-0.326035	-0.302804	-0.500021	-0.400644	-0.435562	-0.323141	-0.747741	-0.70237	-0.0416332	-0.67815	-0.727516	-0.514923	-0.609373	-0.968486	-0.660967	-0.662104	-0.402162	-0.496792	-0.503682	-0.926032	-0.547416	-0.212848	-0.262908	-0.136447	0.145502	0.155852	-0.0371747	-0.543166
0.38	-0.031207	0.00244571	-0.0169018	-0.0050692	0.0221694	0.0132213	-0.00893749	0.000360226	-0.0071757	0.00659814		0.38	0.557578	0.45371	0.319803	-0.0543044	-0.370881	-0.778187	-0.218944	0.12549	-0.58823	-0.335502	-0.307749	-0.487301	-0.41711	-0.437421	-0.297897	-0.750272	-0.689932	-0.0648325	-0.680653	-0.710679	-0.513928	-0.591777	-0.980343	-0.638884	-0.649108	-0.413112	-0.475064	-0.495039	-0.916356	-0.542659	-0.200488	-0.252544	-0.123634	0.169839	0.207656	-0.0280149	-0.547844
0.39	-0.0313448	0.00279452	-0.0155424	-0.00441061	0.0227564	0.0138538	-0.00870182	-0.00048842	-0.00671631	0.00838237		0.39	0.540685	0.434525	0.292141	-0.065709	-0.412559	-0.757781	-0.220529	0.11735	-0.598983	-0.349609	-0.312745	-0.475951	-0.434438	-0.439362	-0.275209	-0.754427	-0.678034	-0.0919241	-0.664559	-0.69216	-0.510771	-0.57404	-0.99141	-0.617705	-0.636754	-0.423953	-0.456687	-0.487261	-0.903401	-0.536263	-0.19181	-0.243235	-0.112436	0.192304	0.240304	-0.0210541	-0.551866
0.4	-0.0314614	0.00289593	-0.0143818	-0.00371112	0.0232306	0.0144304	-0.00826534	-0.00116822	-0.00624589	0.0102357		0.4	0.524139	0.419632	0.26592	-0.072679	-0.447124	-0.745581	-0.223078	0.106105	-0.605648	-0.368803	-0.317579	-0.465327	-0.45149	-0.440481	-0.256721	-0.762002	-0.667378	-0.122386	-0.633533	-0.673232	-0.505279	-0.55742	-0.9977	-0.596853	-0.624689	-0.432831	-0.441869	-0.479339	-0.885998	-0.528353	-0.185871	-0.235834	-0.1026	0.2107	0.250995	-0.0159468	-0.552871
0.41	-0.031529	0.00282908	-0.0133839	-0.00304603	0.0236654	0.0150138	-0.00761846	-0.00146374	-0.00580301	0.0120657		0.41	0.509512	0.407978	0.242627	-0.0786185	-0.47901	-0.742347	-0.226686	0.0927709	-0.609779	-0.393344	-0.323126	-0.455656	-0.467763	-0.440189	-0.24179	-0.772472	-0.659798	-0.152487	-0.591093	-0.650827	-0.496489	-0.541777	-1	-0.576509	-0.612502	-0.436544	-0.429743	-0.469312	-0.866351	-0.519441	-0.182361	-0.227779	-0.0936938	0.224466	0.241353	-0.0126691	-0.549053
0.42	-0.0314896	0.00277262	-0.0124502	-0.00238856	0.0240764	0.0155181	-0.00678059	-0.00137735	-0.00539085	0.0137342		0.42	0.496145	0.400027	0.223048	-0.0858404	-0.506227	-0.739961	-0.231124	0.0767886	-0.613603	-0.421078	-0.32919	-0.445676	-0.4835	-0.438338	-0.230073	-0.785982	-0.654327	-0.178011	-0.540493	-0.627863	-0.48468	-0.527093	-0.99411	-0.555996	-0.598828	-0.433139	-0.417955	-0.454949	-0.845378	-0.509491	-0.180452	-0.217977	-0.0841191	0.234177	0.21247	-0.0111509	-0.538345
0.43	-0.0313142	0.0028046	-0.0115106	-0.00178886	0.0244662	0.0159322	-0.00579951	-0.000906032	-0.00501894	0.0150939		0.43	0.487116	0.391062	0.204439	-0.0953736	-0.527686	-0.736306	-0.2359	0.0593795	-0.619313	-0.446042	-0.337272	-0.435947	-0.497658	-0.434015	-0.219952	-0.800892	-0.6505	-0.197689	-0.485439	-0.603498	-0.469244	-0.513236	-0.980771	-0.535177	-0.583775	-0.423459	-0.404606	-0.436385	-0.82152	-0.498497	-0.178606	-0.206898	-0.0738834	0.241313	0.1712	-0.0112693	-0.520516
0.44	-0.031041	0.00296894	-0.0105413	-0.00119553	0.0248264	0.01621	-0.00472647	-0.000177318	-0.00470699	0.0159827		0.44	0.481547	0.380773	0.183648	-0.106689	-0.545021	-0.72923	-0.240296	0.0402907	-0.626732	-0.471703	-0.347017	-0.426889	-0.510555	-0.427618	-0.208887	-0.817312	-0.648921	-0.210223	-0.433205	-0.578201	-0.451361	-0.501155	-0.966603	-0.512844	-0.566908	-0.408149	-0.387034	-0.413949	-0.795659	-0.487156	-0.175555	-0.194506	-0.0633831	0.24663	0.122024	-0.0125141	-0.495606
0.45	-0.0307059	0.00326287	-0.00952514	-0.000737018	0.0251426	0.0162591	-0.00364744	0.000701244	-0.00445403	0.016274		0.45	0.47288	0.369578	0.160578	-0.123161	-0.561239	-0.714527	-0.24413	0.0207822	-0.636971	-0.497945	-0.358687	-0.419357	-0.521654	-0.419332	-0.197273	-0.832721	-0.648777	-0.213432	-0.386083	-0.551459	-0.431806	-0.489858	-0.954998	-0.489825	-0.547758	-0.387879	-0.364973	-0.388818	-0.767893	-0.476199	-0.171863	-0.180121	-0.0529743	0.251543	0.0698674	-0.0145102	-0.464963
0.46	-0.0303121	0.00372649	-0.00848956	-0.000529485	0.0253995	0.0160598	-0.00261353	0.00151821	-0.00422117	0.0159397		0.46	0.462518	0.357282	0.134909	-0.139391	-0.57414	-0.693263	-0.246229	0.000283759	-0.650314	-0.520464	-0.371941	-0.413768	-0.530509	-0.409869	-0.186101	-0.847337	-0.648572	-0.208669	-0.347681	-0.525998	-0.41249	-0.478878	-0.94831	-0.465753	-0.526309	-0.363599	-0.337419	-0.362636	-0.738596	-0.465825	-0.166926	-0.165015	-0.0435207	0.2567	0.0178821	-0.0164138	-0.432101
0.47	-0.0298922	0.0041469	-0.00754993	-0.000392878	0.025643	0.0157818	-0.00166526	0.00225167	-0.00402248	0.0150988		0.47	0.453172	0.340595	0.108281	-0.151265	-0.585671	-0.671383	-0.246339	-0.0209831	-0.666406	-0.539629	-0.386539	-0.41006	-0.536432	-0.399589	-0.177276	-0.859122	-0.648067	-0.199437	-0.318854	-0.501487	-0.393286	-0.468624	-0.947748	-0.441744	-0.503535	-0.336993	-0.305131	-0.337678	-0.707439	-0.456792	-0.161615	-0.151636	-0.0360628	0.261467	-0.0294775	-0.0180528	-0.399214
0.48	-0.0294929	0.00454704	-0.00671943	-0.000503371	0.0258927	0.0155164	-0.000830361	0.00283259	-0.00382268	0.0138545		0.48	0.441836	0.32392	0.0812658	-0.161001	-0.598617	-0.65143	-0.243998	-0.0416565	-0.684008	-0.558891	-0.401205	-0.408369	-0.539524	-0.390371	-0.170894	-0.868819	-0.646938	-0.187584	-0.301255	-0.478124	-0.375783	-0.458886	-0.951814	-0.418631	-0.479176	-0.308717	-0.271157	-0.314623	-0.676171	-0.448853	-0.156967	-0.139997	-0.0306096	0.266577	-0.0705947	-0.019484	-0.368714
0.49	-0.0291034	0.00502672	-0.00599859	-0.000833446	0.0261576	0.0153419	-0.000134728	0.00326818	-0.00360429	0.0124396		0.49	0.42494	0.305829	0.0576415	-0.167812	-0.608748	-0.633981	-0.239067	-0.0612903	-0.702964	-0.57486	-0.414541	-0.40804	-0.539245	-0.382578	-0.168107	-0.875267	-0.644666	-0.175444	-0.293889	-0.45679	-0.359248	-0.447938	-0.954309	-0.397168	-0.454462	-0.280727	-0.236527	-0.294298	-0.643459	-0.441232	-0.153026	-0.131528	-0.0269269	0.272273	-0.103705	-0.0210812	-0.34122
0.5	-0.0287255	0.00554468	-0.00540866	-0.00119878	0.0264202	0.0152808	0.000433424	0.00354566	-0.0033346	0.0111425		0.5	0.405002	0.283248	0.0361144	-0.168227	-0.620083	-0.621194	-0.232035	-0.0788001	-0.721914	-0.584316	-0.426088	-0.409113	-0.536128	-0.376647	-0.166715	-0.878397	-0.640984	-0.166999	-0.297618	-0.437229	-0.344329	-0.436775	-0.953355	-0.376765	-0.430349	-0.254018	-0.201642	-0.275996	-0.610634	-0.433464	-0.149863	-0.126401	-0.0249487	0.277934	-0.126311	-0.0226517	-0.3176
0.51	-0.0283891	0.00597336	-0.00486853	-0.00149142	0.026698	0.0153308	0.000861052	0.00370507	-0.00301889	0.0100141		0.51	0.380281	0.256627	0.0160535	-0.170073	-0.633608	-0.609704	-0.22425	-0.0942133	-0.739528	-0.589914	-0.435197	-0.410326	-0.531035	-0.373145	-0.164532	-0.8779	-0.635836	-0.162788	-0.310144	-0.417703	-0.330908	-0.425303	-0.947489	-0.357839	-0.407011	-0.230896	-0.168322	-0.259777	-0.575923	-0.425368	-0.147272	-0.124318	-0.0238856	0.284887	-0.135777	-0.0243036	-0.296167
0.52	-0.0281116	0.0064459	-0.00426518	-0.00180198	0.0269784	0.0154462	0.00115683	0.00381851	-0.00263767	0.0092356		0.52	0.35046	0.22788	-0.00422159	-0.176519	-0.650688	-0.596826	-0.215935	-0.107985	-0.753862	-0.591305	-0.441666	-0.412929	-0.524803	-0.372257	-0.159619	-0.875379	-0.629701	-0.162788	-0.333101	-0.397435	-0.319833	-0.4135	-0.936991	-0.339519	-0.384806	-0.212131	-0.137425	-0.245015	-0.539156	-0.416621	-0.144686	-0.123646	-0.0230514	0.294981	-0.131464	-0.0255012	-0.277395
0.53	-0.0278734	0.00683105	-0.00360605	-0.00193271	0.0272605	0.0156099	0.00132853	0.00386896	-0.00223046	0.00876179		0.53	0.319962	0.193419	-0.0246127	-0.184274	-0.666501	-0.581264	-0.207227	-0.121503	-0.765066	-0.587165	-0.445241	-0.41571	-0.518297	-0.372665	-0.153261	-0.869188	-0.621502	-0.168192	-0.364832	-0.376687	-0.311516	-0.402499	-0.924249	-0.321121	-0.365123	-0.199198	-0.108357	-0.230778	-0.500942	-0.407426	-0.141501	-0.12292	-0.022597	0.306679	-0.112714	-0.0255351	-0.260684
0.54	-0.0276982	0.00702307	-0.00287351	-0.00188199	0.0275441	0.0157908	0.00140115	0.00387505	-0.00179756	0.00851239		0.54	0.292816	0.155744	-0.0471398	-0.192221	-0.687155	-0.56416	-0.19871	-0.13507	-0.772764	-0.579044	-0.44689	-0.418013	-0.512565	-0.374177	-0.144829	-0.86018	-0.611527	-0.178444	-0.402207	-0.354496	-0.307157	-0.394159	-0.910014	-0.303569	-0.348179	-0.191852	-0.0835202	-0.21709	-0.462358	-0.39826	-0.13814	-0.12055	-0.0222992	0.319954	-0.0805294	-0.0242206	-0.24621
0.55	-0.0275892	0.007024	-0.00205678	-0.00181339	0.0278551	0.0160922	0.00138965	0.00383217	-0.00135445	0.00828485		0.55	0.268095	0.118823	-0.0684664	-0.203758	-0.705174	-0.546561	-0.1901	-0.150539	-0.776882	-0.569753	-0.446137	-0.419162	-0.5075	-0.376939	-0.138203	-0.849993	-0.599397	-0.191557	-0.442735	-0.331886	-0.305111	-0.387908	-0.895409	-0.287606	-0.334357	-0.190785	-0.0636052	-0.203324	-0.423451	-0.389028	-0.134224	-0.117543	-0.0221451	0.335615	-0.0390268	-0.0224779	-0.235472
0.56	-0.0275158	0.00693797	-0.00123998	-0.00173887	0.028166	0.0165157	0.00132858	0.00379904	-0.000910143	0.00840302		0.56	0.245934	0.0841757	-0.0877799	-0.211082	-0.714955	-0.532783	-0.180604	-0.167387	-0.779259	-0.560093	-0.443086	-0.419184	-0.502739	-0.379734	-0.136201	-0.839688	-0.586007	-0.207407	-0.484458	-0.311402	-0.30478	-0.383507	-0.878008	-0.273417	-0.324042	-0.194195	-0.0484155	-0.188134	-0.388048	-0.380013	-0.130262	-0.113102	-0.0219134	0.35087	0.00465963	-0.0211893	-0.230443
0.57	-0.0274826	0.00673023	-0.000513596	-0.00162178	0.0284331	0.0169834	0.00123867	0.00371299	-0.000493315	0.0085793		0.57	0.225502	0.0542335	-0.10576	-0.214917	-0.719321	-0.523954	-0.170561	-0.184904	-0.782158	-0.549914	-0.438173	-0.416516	-0.498342	-0.382711	-0.139887	-0.828205	-0.571116	-0.224541	-0.52339	-0.293151	-0.306115	-0.380867	-0.861706	-0.261614	-0.317145	-0.200919	-0.0382164	-0.17144	-0.359647	-0.371283	-0.126426	-0.107388	-0.0220396	0.363921	0.0445185	-0.0214823	-0.231158
0.58	-0.0274867	0.00659411	0.000148218	-0.00151987	0.0286414	0.0174587	0.00113192	0.00368841	-7.98672e-05	0.00900275		0.58	0.203131	0.0323501	-0.121729	-0.216706	-0.721466	-0.518273	-0.161179	-0.203885	-0.786182	-0.541319	-0.432312	-0.411134	-0.493962	-0.385893	-0.146052	-0.817772	-0.557323	-0.240348	-0.558111	-0.278568	-0.30718	-0.37931	-0.845027	-0.252151	-0.312963	-0.209755	-0.0324375	-0.152607	-0.337285	-0.362747	-0.122789	-0.101543	-0.021756	0.375454	0.0755359	-0.0241542	-0.237822
0.59	-0.0275089	0.00644328	0.000672693	-0.00136353	0.0287615	0.0179846	0.00101886	0.00374418	0.000320179	0.00967011		0.59	0.177713	0.0180504	-0.137347	-0.219643	-0.717114	-0.512556	-0.152818	-0.224823	-0.792159	-0.535733	-0.425672	-0.403517	-0.489686	-0.389036	-0.154412	-0.808259	-0.544309	-0.253562	-0.586445	-0.267774	-0.30759	-0.377771	-0.83284	-0.244359	-0.31101	-0.219476	-0.028367	-0.131172	-0.32266	-0.354072	-0.118783	-0.0978971	-0.0208333	0.383836	0.0940792	-0.0284569	-0.249504
0.6	-0.0275275	0.00629388	0.00110647	-0.000983884	0.0287834	0.0184731	0.000913946	0.00395686	0.000682269	0.0105853		0.6	0.152364	0.0108704	-0.154893	-0.220679	-0.716156	-0.504831	-0.146036	-0.246229	-0.801654	-0.533006	-0.419802	-0.393329	-0.486507	-0.391228	-0.161205	-0.799352	-0.533933	-0.262846	-0.607714	-0.260794	-0.308164	-0.376262	-0.822815	-0.23747	-0.309978	-0.228504	-0.0256347	-0.108318	-0.314305	-0.345642	-0.114448	-0.0942081	-0.0190624	0.388967	0.0996819	-0.0327964	-0.263098
0.61	-0.027553	0.00615466	0.00150419	-0.000310635	0.0286949	0.0189279	0.000822756	0.00424818	0.00101802	0.0113049		0.61	0.129164	0.00686802	-0.175859	-0.223616	-0.725554	-0.491548	-0.141085	-0.268858	-0.813151	-0.531409	-0.41538	-0.380632	-0.48492	-0.393016	-0.163765	-0.789701	-0.526009	-0.267253	-0.620848	-0.255734	-0.307833	-0.375633	-0.819067	-0.23116	-0.309455	-0.23768	-0.0229998	-0.0859879	-0.309134	-0.337256	-0.108945	-0.0912137	-0.0165283	0.392139	0.0948041	-0.0353477	-0.275043
0.62	-0.0275357	0.00603059	0.0018496	0.000482916	0.0285208	0.0193382	0.000739546	0.00462626	0.0013158	0.0120666		0.62	0.107971	0.00395932	-0.197312	-0.226551	-0.737944	-0.472306	-0.137904	-0.291799	-0.825652	-0.532093	-0.412047	-0.365662	-0.48487	-0.393375	-0.161685	-0.780587	-0.521466	-0.267534	-0.624253	-0.252455	-0.305876	-0.3762	-0.816602	-0.224746	-0.308582	-0.247207	-0.0195204	-0.0641471	-0.303272	-0.328512	-0.102681	-0.0902676	-0.0129479	0.392359	0.0815797	-0.0346817	-0.283523
0.63	-0.0274744	0.00590013	0.00213393	0.00141332	0.0282503	0.0196532	0.000669744	0.00501694	0.00157008	0.0125906		0.63	0.0886202	0.00150329	-0.218887	-0.228423	-0.757383	-0.451701	-0.135292	-0.313317	-0.837577	-0.535226	-0.408924	-0.348908	-0.486229	-0.391674	-0.157351	-0.771228	-0.518573	-0.264733	-0.617273	-0.249543	-0.302562	-0.377625	-0.813731	-0.218521	-0.306339	-0.255458	-0.0151322	-0.0454761	-0.295888	-0.319505	-0.0949958	-0.0911981	-0.00919373	0.389528	0.0628344	-0.0300735	-0.287142
0.64	-0.0273519	0.00593194	0.00238968	0.00221465	0.0278834	0.0197334	0.000610846	0.00535593	0.0017618	0.0129101		0.64	0.069832	-0.00276377	-0.236597	-0.228146	-0.783784	-0.433557	-0.132425	-0.332335	-0.846811	-0.537217	-0.40583	-0.329965	-0.48806	-0.387927	-0.152994	-0.761366	-0.517838	-0.260153	-0.602305	-0.245379	-0.296431	-0.38037	-0.805673	-0.211875	-0.302297	-0.262753	-0.0109304	-0.0306095	-0.28546	-0.309856	-0.0864139	-0.0915999	-0.00606902	0.384268	0.0404836	-0.0228668	-0.28565
0.65	-0.027181	0.00610757	0.00260831	0.00273131	0.027399	0.0194794	0.000541564	0.00560852	0.00193055	0.0131461		0.65	0.048801	-0.0136926	-0.251172	-0.227629	-0.809818	-0.419411	-0.129397	-0.349497	-0.852448	-0.538581	-0.401503	-0.310138	-0.48866	-0.382291	-0.150497	-0.751403	-0.518114	-0.255616	-0.58131	-0.237866	-0.2869	-0.383544	-0.795948	-0.204959	-0.296777	-0.267284	-0.00602226	-0.0194598	-0.272164	-0.299467	-0.077095	-0.0927472	-0.00284828	0.376249	0.0155741	-0.0148683	-0.279433
0.66	-0.0269521	0.0063529	0.00274837	0.00277977	0.0268299	0.0189344	0.000453863	0.00583425	0.00204412	0.0134413		0.66	0.0246204	-0.0278549	-0.260889	-0.226302	-0.832792	-0.410871	-0.126947	-0.364067	-0.853329	-0.540975	-0.395423	-0.289668	-0.48822	-0.374315	-0.150527	-0.741086	-0.518986	-0.251972	-0.555421	-0.227329	-0.275259	-0.385835	-0.784853	-0.198176	-0.289498	-0.266497	-0.00257371	-0.0108158	-0.257354	-0.288785	-0.0676492	-0.0945547	-3.01991e-05	0.36529	-0.0115971	-0.00818391	-0.269441
0.67	-0.0266989	0.00673026	0.00293951	0.0026608	0.0261982	0.0181579	0.000343531	0.00605281	0.002152	0.0137004		0.67	-0.00214038	-0.0454586	-0.269303	-0.225121	-0.856798	-0.409145	-0.125092	-0.377327	-0.849228	-0.543834	-0.388187	-0.269432	-0.485926	-0.364703	-0.151138	-0.730221	-0.519207	-0.250161	-0.529743	-0.214248	-0.26089	-0.386507	-0.772837	-0.191516	-0.281307	-0.259397	-0.000512635	-0.00550687	-0.241728	-0.278138	-0.0571555	-0.0942307	0.00339447	0.353099	-0.0390558	-0.00403667	-0.256887
0.68	-0.0264164	0.00714317	0.00317197	0.00243536	0.0255398	0.0172299	0.000215139	0.00619924	0.00222924	0.0139003		0.68	-0.0283561	-0.0693959	-0.278785	-0.226175	-0.878353	-0.407956	-0.124434	-0.38965	-0.840926	-0.545807	-0.380397	-0.250578	-0.48199	-0.35472	-0.150712	-0.718494	-0.519001	-0.250975	-0.50616	-0.198458	-0.244654	-0.385153	-0.761884	-0.184771	-0.272843	-0.246629	-0.000890393	-0.00073909	-0.227207	-0.268518	-0.0464612	-0.092005	0.00780038	0.340356	-0.0677081	-0.00288126	-0.24084
0.69	-0.0261034	0.00749024	0.00346498	0.00231862	0.0249009	0.0164	5.59302e-05	0.00634665	0.00229382	0.0139771		0.69	-0.0518427	-0.0977681	-0.292852	-0.227827	-0.898168	-0.402362	-0.125659	-0.401768	-0.830048	-0.549864	-0.372218	-0.234866	-0.477316	-0.344618	-0.146484	-0.706217	-0.517717	-0.253886	-0.486692	-0.18141	-0.228261	-0.380858	-0.751733	-0.177835	-0.264012	-0.227884	-0.00369332	0.00500648	-0.212478	-0.261147	-0.0352926	-0.0884195	0.01337	0.327579	-0.0950838	-0.0033618	-0.222876
0.7	-0.0257406	0.00785129	0.00378034	0.00233879	0.0243241	0.015832	-0.000112112	0.00643492	0.00228297	0.0138172		0.7	-0.0703249	-0.128239	-0.308771	-0.229151	-0.919464	-0.38918	-0.128249	-0.413187	-0.814973	-0.555084	-0.363998	-0.222411	-0.4733	-0.335314	-0.136763	-0.692095	-0.514942	-0.258771	-0.470896	-0.164148	-0.211562	-0.374721	-0.740092	-0.171202	-0.255119	-0.206389	-0.00950584	0.0126713	-0.198886	-0.255683	-0.0232928	-0.0846335	0.0189231	0.315338	-0.118997	-0.00387029	-0.203466
0.71	-0.0253558	0.0082364	0.00410134	0.00261292	0.0238148	0.0154865	-0.000294837	0.0064851	0.00220559	0.0135341		0.71	-0.086467	-0.161044	-0.326359	-0.233958	-0.941585	-0.368227	-0.131246	-0.425004	-0.798193	-0.560044	-0.356063	-0.213701	-0.468866	-0.327708	-0.123376	-0.677899	-0.511196	-0.266653	-0.462143	-0.145821	-0.195018	-0.367976	-0.722564	-0.164404	-0.24643	-0.184066	-0.0163091	0.0221746	-0.18617	-0.251463	-0.011246	-0.0804546	0.0242331	0.303493	-0.13786	-0.00310953	-0.183593
0.72	-0.0249398	0.00853672	0.00432627	0.00274141	0.0233804	0.0154082	-0.000481185	0.00647616	0.00201126	0.013077		0.72	-0.101752	-0.195964	-0.342568	-0.240976	-0.959659	-0.337249	-0.134226	-0.43742	-0.779623	-0.563204	-0.348394	-0.209267	-0.465603	-0.321595	-0.10801	-0.663863	-0.506787	-0.276776	-0.455248	-0.124323	-0.18015	-0.360405	-0.701202	-0.158127	-0.237306	-0.163534	-0.0252876	0.0342212	-0.175045	-0.247953	0.00024254	-0.0781211	0.0275668	0.292228	-0.150162	-0.000544123	-0.163941
0.73	-0.0244954	0.00877845	0.00443422	0.00274319	0.023038	0.0156199	-0.000684168	0.00650111	0.00175899	0.0126852		0.73	-0.118037	-0.22758	-0.355863	-0.248946	-0.971964	-0.300756	-0.136846	-0.450612	-0.760631	-0.563003	-0.341311	-0.207672	-0.462985	-0.316406	-0.0924319	-0.649692	-0.501695	-0.288284	-0.451895	-0.100094	-0.16667	-0.352822	-0.675977	-0.15262	-0.228232	-0.146084	-0.0344181	0.0473871	-0.16614	-0.243135	0.0107004	-0.0765742	0.0281877	0.281361	-0.154228	0.00335401	-0.1453
0.74	-0.0240661	0.0090142	0.00442528	0.00255639	0.0227704	0.0159124	-0.000880758	0.00649915	0.00145188	0.0124816		0.74	-0.135494	-0.255961	-0.364467	-0.258946	-0.978869	-0.264522	-0.138264	-0.464611	-0.740992	-0.559293	-0.335086	-0.207635	-0.460153	-0.312042	-0.0787535	-0.636429	-0.496541	-0.301452	-0.451428	-0.0730348	-0.154354	-0.345741	-0.650513	-0.149024	-0.219592	-0.133077	-0.0429524	0.0598806	-0.161625	-0.236433	0.0195491	-0.0760258	0.0265511	0.271544	-0.151721	0.00711546	-0.127579
0.75	-0.0237007	0.00909893	0.00428947	0.00215656	0.0225754	0.0162466	-0.00109049	0.00656471	0.00116109	0.0125515		0.75	-0.157244	-0.279656	-0.371483	-0.272473	-0.973562	-0.232869	-0.138746	-0.479482	-0.72355	-0.551762	-0.329458	-0.208114	-0.455976	-0.307808	-0.0683028	-0.624714	-0.492161	-0.315838	-0.452328	-0.0451791	-0.146146	-0.33901	-0.626529	-0.147142	-0.211368	-0.123658	-0.0515873	0.0708602	-0.162389	-0.22827	0.026248	-0.0759813	0.022852	0.262711	-0.14375	0.00901056	-0.112149
0.76	-0.0233968	0.00899561	0.00408222	0.00156816	0.0224414	0.0166378	-0.00130197	0.00666233	0.000918143	0.0127393		0.76	-0.180508	-0.299782	-0.379679	-0.283416	-0.960434	-0.207393	-0.138484	-0.493776	-0.707696	-0.541011	-0.324522	-0.209424	-0.451365	-0.30328	-0.0589383	-0.614043	-0.48796	-0.328709	-0.453001	-0.0177017	-0.140522	-0.332613	-0.606592	-0.147214	-0.203675	-0.119439	-0.060467	0.0799689	-0.166093	-0.219579	0.0315251	-0.0760205	0.0179756	0.254478	-0.131377	0.00805841	-0.0995279
0.77	-0.0231749	0.00877763	0.00379321	0.00119988	0.0223357	0.0169957	-0.00151585	0.00678372	0.00074252	0.0131086		0.77	-0.201417	-0.315102	-0.390231	-0.292903	-0.942634	-0.189666	-0.137795	-0.506911	-0.694931	-0.5293	-0.320207	-0.210095	-0.445416	-0.299116	-0.0517523	-0.603186	-0.484715	-0.339209	-0.458755	0.00491616	-0.136735	-0.327374	-0.590184	-0.148761	-0.197259	-0.119363	-0.0674285	0.0867443	-0.174089	-0.21129	0.0352925	-0.0759615	0.0124449	0.246185	-0.117625	0.00416786	-0.0898066
0.78	-0.0230651	0.00851441	0.0035227	0.000999635	0.0222175	0.0173002	-0.00172179	0.00685353	0.000580437	0.0134718		0.78	-0.221015	-0.330052	-0.402475	-0.300915	-0.91924	-0.180417	-0.13662	-0.51974	-0.684586	-0.519388	-0.315879	-0.210943	-0.438599	-0.295681	-0.0457779	-0.592691	-0.482579	-0.347535	-0.468766	0.0224395	-0.13479	-0.32336	-0.578565	-0.151232	-0.191511	-0.123862	-0.0735276	0.0910146	-0.18223	-0.204295	0.0386962	-0.0771053	0.00758951	0.238888	-0.103368	-0.0017932	-0.0850369
0.79	-0.0230376	0.00809249	0.00322344	0.00116964	0.0220853	0.017613	-0.00192907	0.00690828	0.000428751	0.0136138		0.79	-0.240469	-0.343616	-0.414934	-0.306287	-0.891745	-0.177426	-0.135557	-0.532013	-0.676552	-0.512278	-0.311414	-0.213032	-0.431528	-0.29304	-0.0407877	-0.580939	-0.480812	-0.353281	-0.479421	0.0335886	-0.134445	-0.320838	-0.567588	-0.153676	-0.186564	-0.132264	-0.077686	0.0929838	-0.190205	-0.198442	0.0418773	-0.0789551	0.00298519	0.230642	-0.0885581	-0.00892815	-0.0853376
0.8	-0.0230582	0.00765248	0.00292103	0.00163185	0.021904	0.0179322	-0.00211201	0.00685401	0.000253149	0.01342		0.8	-0.256128	-0.35555	-0.424698	-0.306803	-0.866687	-0.180924	-0.13461	-0.543575	-0.669945	-0.50893	-0.307517	-0.21648	-0.425685	-0.292056	-0.0381957	-0.569205	-0.478165	-0.356095	-0.493506	0.040113	-0.13222	-0.319404	-0.558152	-0.155587	-0.182601	-0.143949	-0.0770488	0.0925731	-0.195811	-0.193472	0.0447737	-0.0803186	-0.00139914	0.221352	-0.0744475	-0.0162108	-0.0908512
0.81	-0.0231055	0.0073467	0.00263878	0.00243781	0.0216582	0.0181808	-0.00227393	0.00670119	3.01391e-05	0.0129882		0.81	-0.267625	-0.365457	-0.428394	-0.305182	-0.83821	-0.190656	-0.133676	-0.555506	-0.664907	-0.509821	-0.303361	-0.221172	-0.420866	-0.292083	-0.0391436	-0.555412	-0.475153	-0.359123	-0.507577	0.0420472	-0.130031	-0.318613	-0.550941	-0.156178	-0.179429	-0.156265	-0.0717881	0.0894398	-0.201323	-0.188846	0.0474112	-0.0810027	-0.0049307	0.211554	-0.0624263	-0.0232609	-0.101816
0.82	-0.023159	0.0071465	0.00241235	0.00334531	0.0213434	0.0184076	-0.00241271	0.00653979	-0.000187207	0.0122876		0.82	-0.277019	-0.375336	-0.427239	-0.302033	-0.810053	-0.209296	-0.13258	-0.567887	-0.659976	-0.515306	-0.298521	-0.226963	-0.41704	-0.292153	-0.0425969	-0.541401	-0.470916	-0.363308	-0.517633	0.0433875	-0.127999	-0.318453	-0.546266	-0.155356	-0.176015	-0.167857	-0.0632601	0.0847418	-0.204649	-0.184618	0.049147	-0.080295	-0.00698565	0.201843	-0.0528895	-0.0308647	-0.117561
0.83	-0.0231959	0.0070044	0.00209903	0.00431533	0.0209482	0.0184852	-0.00252778	0.0063886	-0.000367017	0.0115588		0.83	-0.281847	-0.38623	-0.422875	-0.297648	-0.7852	-0.235691	-0.131091	-0.580012	-0.654685	-0.523893	-0.292939	-0.233648	-0.41384	-0.291789	-0.0501702	-0.52753	-0.465594	-0.368679	-0.521731	0.0422628	-0.126912	-0.31803	-0.54119	-0.153119	-0.172801	-0.176747	-0.0509728	0.0793237	-0.209481	-0.182019	0.0489689	-0.0778326	-0.00821033	0.189261	-0.0466486	-0.0401411	-0.13712
0.84	-0.0232268	0.00697811	0.00178642	0.00509573	0.0204431	0.0183614	-0.00261889	0.00623641	-0.000488989	0.0109719		0.84	-0.282238	-0.402189	-0.41958	-0.294844	-0.762695	-0.269713	-0.129273	-0.591648	-0.649174	-0.532518	-0.285842	-0.238938	-0.410395	-0.290686	-0.0602995	-0.515001	-0.459476	-0.375527	-0.522313	0.0390662	-0.127283	-0.31774	-0.538268	-0.148905	-0.169433	-0.182184	-0.0377237	0.0742385	-0.213501	-0.181524	0.047148	-0.073666	-0.0081038	0.176128	-0.0449754	-0.0519408	-0.159575
0.85	-0.0232517	0.00703457	0.00149089	0.00586761	0.0198295	0.0179836	-0.00270431	0.00609	-0.000526071	0.0106089		0.85	-0.281092	-0.424454	-0.419495	-0.295424	-0.745564	-0.30699	-0.127035	-0.603693	-0.642713	-0.541076	-0.276402	-0.242412	-0.405753	-0.287561	-0.0702121	-0.502074	-0.453285	-0.384062	-0.516846	0.032245	-0.130435	-0.318705	-0.532982	-0.142471	-0.165457	-0.183497	-0.0260605	0.0694773	-0.21571	-0.183632	0.0444109	-0.0683117	-0.00583063	0.16115	-0.0493405	-0.066712	-0.183105
0.86	-0.0232611	0.0071199	0.00117085	0.00643688	0.0191259	0.0174127	-0.00278561	0.00596422	-0.000458161	0.0104873		0.86	-0.280663	-0.455039	-0.424556	-0.297766	-0.734046	-0.345049	-0.124566	-0.615282	-0.634925	-0.547309	-0.265492	-0.242547	-0.399137	-0.283316	-0.0797181	-0.49213	-0.446977	-0.392125	-0.507665	0.0219493	-0.135205	-0.320371	-0.523256	-0.134491	-0.161106	-0.18199	-0.0162853	0.0668339	-0.216213	-0.187855	0.0406237	-0.0623831	-0.00360651	0.145644	-0.060158	-0.083609	-0.205752
0.87	-0.0232559	0.00722779	0.000844504	0.0069663	0.0183513	0.0166127	-0.00287707	0.0057715	-0.000349548	0.0106631		0.87	-0.28407	-0.491885	-0.431883	-0.299646	-0.725206	-0.377211	-0.122037	-0.625655	-0.625195	-0.550046	-0.253174	-0.240066	-0.390224	-0.278621	-0.0888433	-0.483639	-0.44026	-0.400512	-0.497431	0.00624554	-0.141526	-0.322476	-0.51	-0.124895	-0.156844	-0.178154	-0.00930384	0.0656149	-0.214418	-0.192923	0.0368227	-0.0564596	-0.00197983	0.129681	-0.077241	-0.10066	-0.226645
0.88	-0.0232168	0.00729095	0.000573342	0.00749979	0.0175507	0.0156617	-0.00297653	0.00556127	-0.000183001	0.0109703		0.88	-0.294303	-0.530261	-0.438791	-0.300641	-0.722181	-0.398132	-0.120167	-0.634956	-0.612803	-0.549147	-0.239514	-0.234417	-0.37976	-0.274193	-0.0959976	-0.476348	-0.43261	-0.408771	-0.485665	-0.011201	-0.148283	-0.325593	-0.495047	-0.113737	-0.152534	-0.174084	-0.00576807	0.0655511	-0.209656	-0.197339	0.0332649	-0.0491226	-0.000935866	0.114173	-0.100423	-0.115728	-0.244134
0.89	-0.0231317	0.0074081	0.000287772	0.00796025	0.0167641	0.0147142	-0.00308878	0.00539833	1.17482e-05	0.011247		0.89	-0.307844	-0.565511	-0.444857	-0.298982	-0.728297	-0.406348	-0.118623	-0.643228	-0.597431	-0.545644	-0.224911	-0.227244	-0.368713	-0.270663	-0.103435	-0.469034	-0.424801	-0.416476	-0.473758	-0.0299085	-0.153859	-0.328841	-0.478588	-0.102117	-0.148573	-0.169456	-0.00445565	0.0663924	-0.204352	-0.20017	0.029717	-0.0418478	-0.000647768	0.0980645	-0.129317	-0.126792	-0.257557
0.9	-0.0230017	0.00747596	-3.5099e-05	0.00824332	0.0160344	0.0138907	-0.0032096	0.00533572	0.000221264	0.0114564		0.9	-0.324403	-0.596869	-0.449309	-0.293721	-0.738654	-0.403573	-0.117	-0.649812	-0.57989	-0.539137	-0.210105	-0.219444	-0.357415	-0.268478	-0.113004	-0.462557	-0.416672	-0.424288	-0.461457	-0.0461237	-0.158831	-0.330466	-0.463849	-0.0912528	-0.144827	-0.16648	-0.005101	0.0689533	-0.199953	-0.200324	0.025278	-0.034929	-0.00151737	0.0827466	-0.161021	-0.132437	-0.265804
0.91	-0.0228348	0.00742181	-0.000407097	0.00838614	0.0153597	0.0132291	-0.00334013	0.00535474	0.000407455	0.011605		0.91	-0.343005	-0.62045	-0.453137	-0.287398	-0.757975	-0.38835	-0.115258	-0.655818	-0.559296	-0.531264	-0.194806	-0.21218	-0.34693	-0.267119	-0.124083	-0.4541	-0.408096	-0.432294	-0.448871	-0.058366	-0.162241	-0.330973	-0.453755	-0.0813336	-0.141034	-0.164191	-0.00778389	0.0716842	-0.198327	-0.198162	0.0198948	-0.0297531	-0.00200247	0.0672001	-0.192176	-0.133152	-0.268789
0.92	-0.0226326	0.00722613	-0.000815732	0.00844892	0.0147777	0.0127924	-0.00345556	0.00542229	0.000593465	0.0117177		0.92	-0.360506	-0.638151	-0.460093	-0.283803	-0.785731	-0.364558	-0.11377	-0.661809	-0.538011	-0.521714	-0.179127	-0.206093	-0.338093	-0.266252	-0.136296	-0.445379	-0.400381	-0.437953	-0.434257	-0.0649421	-0.16445	-0.329845	-0.444112	-0.0728748	-0.137663	-0.163258	-0.00997312	0.074546	-0.200748	-0.194269	0.0133757	-0.0257782	-0.00124096	0.0509156	-0.21881	-0.13057	-0.267125
0.93	-0.0224013	0.0069819	-0.00126623	0.00854158	0.0142702	0.0126277	-0.00357058	0.00551876	0.000718715	0.0118576		0.93	-0.375076	-0.652091	-0.472387	-0.283818	-0.815073	-0.338433	-0.11206	-0.668048	-0.517365	-0.512418	-0.163629	-0.201357	-0.329611	-0.264991	-0.149994	-0.435771	-0.394254	-0.441171	-0.42056	-0.0677972	-0.164886	-0.326825	-0.434786	-0.0663894	-0.134489	-0.161207	-0.0109566	0.0777837	-0.205301	-0.188578	0.00593542	-0.0253033	-0.000210481	0.0366119	-0.238269	-0.126814	-0.261158
0.94	-0.0221552	0.00658927	-0.00171098	0.00885192	0.013857	0.0126166	-0.00368685	0.00551759	0.000813548	0.0120136		0.94	-0.392016	-0.663679	-0.486832	-0.286157	-0.842356	-0.310601	-0.110362	-0.673989	-0.499047	-0.50417	-0.14957	-0.19864	-0.321334	-0.262562	-0.162477	-0.426891	-0.389109	-0.442206	-0.405249	-0.0660647	-0.16544	-0.322304	-0.424774	-0.0616137	-0.130724	-0.160692	-0.00996667	0.0809278	-0.210507	-0.180666	-0.00150382	-0.0278443	0.000622125	0.0255126	-0.24712	-0.123852	-0.251833
0.95	-0.0218997	0.00614432	-0.00212433	0.00950048	0.0135282	0.0126849	-0.0037968	0.00536519	0.000827898	0.0120785		0.95	-0.410092	-0.671998	-0.502428	-0.290348	-0.866249	-0.280508	-0.109532	-0.679188	-0.483574	-0.49857	-0.136968	-0.197672	-0.313295	-0.259023	-0.171654	-0.418095	-0.385356	-0.44026	-0.391011	-0.0618859	-0.1651	-0.316852	-0.41645	-0.0576055	-0.126936	-0.160747	-0.00668486	0.0831982	-0.217471	-0.171373	-0.00872645	-0.0323627	0.00101552	0.0185879	-0.243738	-0.123219	-0.240869
0.96	-0.0216404	0.00572469	-0.00246416	0.0105439	0.0133001	0.0128265	-0.00388916	0.0050363	0.000801115	0.0120424		0.96	-0.42679	-0.677434	-0.517258	-0.297095	-0.880676	-0.253228	-0.109571	-0.682276	-0.472532	-0.494592	-0.126207	-0.198309	-0.305464	-0.254333	-0.17813	-0.410342	-0.382918	-0.435909	-0.378485	-0.0575858	-0.164092	-0.310297	-0.40668	-0.0540515	-0.123259	-0.162838	-0.000519567	0.0846729	-0.221093	-0.160575	-0.0155018	-0.0373646	0.000541492	0.0154471	-0.228071	-0.125354	-0.229483
0.97	-0.0213894	0.00541821	-0.00276698	0.0116136	0.0131306	0.0129327	-0.00396942	0.00464681	0.000706821	0.0119356		0.97	-0.442021	-0.677578	-0.528014	-0.30134	-0.885592	-0.228674	-0.109654	-0.684087	-0.464479	-0.494113	-0.118557	-0.200208	-0.297384	-0.248407	-0.182407	-0.401542	-0.380063	-0.431137	-0.369304	-0.0546653	-0.161397	-0.302503	-0.401664	-0.0501748	-0.119074	-0.166953	0.00612733	0.0846355	-0.2219	-0.149108	-0.0216435	-0.0430328	-0.00209464	0.01683	-0.203626	-0.129603	-0.217342
0.98	-0.0211796	0.00519129	-0.00297175	0.0124866	0.0130104	0.0129589	-0.00400926	0.00424298	0.000596234	0.0116898		0.98	-0.456389	-0.675567	-0.535785	-0.302637	-0.885616	-0.207596	-0.109971	-0.683477	-0.459292	-0.494706	-0.114035	-0.203538	-0.290835	-0.241306	-0.183692	-0.392313	-0.376157	-0.426519	-0.362006	-0.052884	-0.157692	-0.293808	-0.400934	-0.0461359	-0.114552	-0.174631	0.0120056	0.0829143	-0.221777	-0.137668	-0.0269072	-0.0482268	-0.00481152	0.0207398	-0.173015	-0.134978	-0.205558
0.99	-0.0209187	0.00506302	-0.00320385	0.0136225	0.0129472	0.0130351	-0.00406288	0.00371174	0.000438842	0.0114363		0.99	-0.467185	-0.665285	-0.538994	-0.304652	-0.876963	-0.183152	-0.110603	-0.683081	-0.454956	-0.497696	-0.109466	-0.206984	-0.282957	-0.234624	-0.185037	-0.382222	-0.372877	-0.421462	-0.356423	-0.0516016	-0.153279	-0.284319	-0.40213	-0.0409357	-0.110244	-0.182884	0.019834	0.0803099	-0.218674	-0.125722	-0.0327939	-0.0524178	-0.00997397	0.0257769	-0.137125	-0.141585	-0.193253
1	-0.0208245	0.00500967	-0.00320735	0.0134716	0.0128332	0.0129153	-0.00397649	0.0035934	0.000319496	0.0111254		1	-0.475778	-0.665157	-0.546385	-0.301209	-0.871999	-0.175962	-0.110587	-0.678792	-0.452523	-0.497783	-0.110664	-0.211465	-0.280842	-0.225077	-0.183213	-0.370088	-0.365096	-0.418206	-0.355324	-0.0544034	-0.145101	-0.273543	-0.410667	-0.0370697	-0.105739	-0.194571	0.0206169	0.0755921	-0.218889	-0.117007	-0.0367888	-0.0564974	-0.0104723	0.0316036	-0.103343	-0.146761	-0.182107
1	-0.0279079	0.000597047	-0.00813495	0.00309653	0.00694043	0.00575174	-0.00974232	-0.000645441	-0.00448874	0.00673878		1	0.148007	0.000494718	0.0203341
0.99	-0.0280238	0.000514731	-0.00832386	0.00315363	0.00696836	0.00570361	-0.00984919	-0.00053339	-0.00431669	0.00695432		0.99	0.148138	0.00053095	0.0201882
0.98	-0.0282638	0.00050084	-0.008559	0.00212455	0.00690312	0.00566851	-0.00981505	5.24407e-05	-0.00408776	0.00728484		0.98	0.148463	0.000484124	0.0187713
0.97	-0.0284515	0.00052373	-0.00879955	0.00136617	0.00687378	0.00561914	-0.00980195	0.00046134	-0.0039431	0.00749943		0.97	0.148656	0.000503264	0.015853
0.96	-0.0286656	0.000549758	-0.00900824	0.000531581	0.00688079	0.00552435	-0.00975286	0.000860109	-0.00384477	0.00758317		0.96	0.148738	0.000544718	0.0141502
0.95	-0.0288822	0.000654765	-0.00917728	-0.000129048	0.006948	0.00542271	-0.00969321	0.00120842	-0.00385347	0.00757234		0.95	0.148528	0.000542525	0.0150295
0.94	-0.0290987	0.000776621	-0.00924936	-0.000441408	0.00713243	0.00539093	-0.00961692	0.00137638	-0.00394782	0.00744601		0.94	0.148472	0.000589654	0.018092
0.93	-0.0293304	0.000890756	-0.00929083	-0.000353576	0.00743177	0.00543013	-0.0095391	0.00139839	-0.00414941	0.00722912		0.93	0.147936	0.000499758	0.0251377
0.92	-0.0295765	0.00091723	-0.00928073	-8.03011e-05	0.00785417	0.00557535	-0.00946549	0.00131381	-0.00439617	0.00703218		0.92	0.148632	0.000739437	0.0279847
0.91	-0.0298203	0.000997588	-0.00927307	7.57094e-05	0.00837058	0.00599556	-0.00939753	0.00123288	-0.0046918	0.00688773		0.91	0.133584	-4.77865e-05	-0.0031248
0.9	-0.0300534	0.000990476	-0.00925693	-8.89624e-05	0.00899072	0.0065836	-0.00932214	0.0011788	-0.00496054	0.0067363		0.9	0.133326	-0.000590332	-0.0061305
0.89	-0.0302598	0.000919748	-0.00922088	-0.000509042	0.00967927	0.00729839	-0.00927264	0.00120167	-0.00522564	0.00654884		0.89	0.133602	-0.000232723	-0.00673058
0.88	-0.0304292	0.00086502	-0.00914373	-0.00124211	0.0104335	0.0081363	-0.00924377	0.00132768	-0.00546099	0.0063299		0.88	0.133734	-0.000335579	-0.0073318
0.87	-0.0305516	0.000928167	-0.00903915	-0.00210637	0.0112159	0.0090101	-0.00924197	0.00151536	-0.00566202	0.00604844		0.87	0.133855	-0.000250905	-0.00750332
0.86	-0.0306345	0.000942572	-0.00888033	-0.00279445	0.0119919	0.00975014	-0.00925799	0.00169936	-0.00580907	0.00579793		0.86	0.133822	-0.000358621	-0.0074891
0.85	-0.0306859	0.0010193	-0.00876141	-0.00334947	0.0127144	0.010321	-0.0092905	0.00183088	-0.00592325	0.00577032		0.85	0.133703	-0.000420727	-0.0074583
0.84	-0.030718	0.00117662	-0.0087202	-0.00384136	0.0133475	0.0107393	-0.00931606	0.00198373	-0.00594653	0.00595975		0.84	0.133404	-0.00041102	-0.00779724
0.83	-0.0307356	0.00137145	-0.00870181	-0.00416097	0.0138579	0.0109355	-0.00933266	0.00213757	-0.00589049	0.00643929		0.83	0.133234	-0.000390758	-0.00757285
0.82	-0.0307508	0.00159339	-0.00870942	-0.00451767	0.014238	0.0109904	-0.00932208	0.00226686	-0.00577152	0.00712444		0.82	0.133149	-0.00041256	-0.00763929
0.81	-0.030749	0.00182506	-0.00877299	-0.00496143	0.0145124	0.0109456	-0.00928579	0.0023854	-0.00560913	0.00782521		0.81	0.133241	-0.000363235	-0.00716152
0.8	-0.0307605	0.00208019	-0.00878028	-0.00543099	0.0146869	0.010916	-0.00922621	0.00249261	-0.00543097	0.0083099		0.8	0.133521	-0.000321635	-0.006571
0.79	-0.030797	0.00233056	-0.00877425	-0.00573512	0.0147751	0.0108157	-0.00914737	0.0025177	-0.00527882	0.00862816		0.79	0.133911	-0.000198178	-0.00618329
0.78	-0.030887	0.00254398	-0.00877646	-0.0059631	0.0147965	0.0106652	-0.00904279	0.00244688	-0.0051544	0.00865497		0.78	0.134111	-0.000152682	-0.00687022
0.77	-0.0310503	0.0026354	-0.00883888	-0.00589503	0.0147802	0.0104104	-0.00893404	0.00235245	-0.00504123	0.00842611		0.77	0.134058	-0.000203358	-0.00664547
0.76	-0.0313259	0.00270214	-0.00896515	-0.00558855	0.0147276	0.0100083	-0.00881366	0.00220593	-0.00493835	0.00812702		0.76	0.134014	-0.000201465	-0.00710953
0.75	-0.0316912	0.00264814	-0.00919046	-0.00504745	0.0146839	0.00942997	-0.00869344	0.00206244	-0.0048024	0.00795385		0.75	0.133844	-0.000163894	-0.00613826
0.74	-0.0321272	0.00244388	-0.00947987	-0.00462506	0.0146859	0.00879856	-0.00857717	0.00191903	-0.00465889	0.00784738		0.74	0.133626	-0.000214604	-0.00531523
0.73	-0.032635	0.00209838	-0.00985928	-0.00427919	0.0147592	0.00816708	-0.00848352	0.00183332	-0.00452042	0.00802193		0.73	0.133359	-0.00024758	-0.00395867
0.72	-0.0331709	0.00173002	-0.0103108	-0.00422838	0.01493	0.00763084	-0.0083948	0.00174006	-0.00444501	0.00837391		0.72	0.133344	-0.000146714	-0.00422896
0.71	-0.0336944	0.00132676	-0.0108369	-0.00447328	0.0152303	0.00741438	-0.00833108	0.00170578	-0.00443182	0.00874141		0.71	0.133288	-0.000209699	-0.00433254
0.7	-0.0341961	0.000893479	-0.011501	-0.00504014	0.0156522	0.00754691	-0.0082773	0.00163473	-0.00453019	0.00887251		0.7	0.133336	-0.000197404	-0.00640217
0.69	-0.0346791	0.000495452	-0.0122235	-0.0056161	0.0161878	0.00796834	-0.00823534	0.00155627	-0.00468461	0.00885188		0.69	0.133291	-0.000220099	-0.00962117
0.68	-0.0351092	9.39497e-05	-0.0130097	-0.00626649	0.0168199	0.00867653	-0.00818969	0.00143393	-0.00489727	0.00856953		0.68	0.133259	-0.000173264	-0.0130497
0.67	-0.0355051	-0.000363789	-0.0138163	-0.00692456	0.0174847	0.00950371	-0.00815955	0.00129212	-0.00509908	0.00816963		0.67	0.133159	-0.000177861	-0.0142827
0.66	-0.0358434	-0.000852596	-0.0146117	-0.00761803	0.0181221	0.0102147	-0.00812938	0.00106217	-0.00529707	0.00777228		0.66	0.132929	-0.000204521	-0.0143329
0.65	-0.036112	-0.00125864	-0.015332	-0.00821591	0.018679	0.0107532	-0.00809962	0.000813849	-0.00545545	0.00741046		0.65	0.132549	-0.000252516	-0.0131773
0.64	-0.0362796	-0.00156146	-0.0160579	-0.00895688	0.0191258	0.0110594	-0.00807182	0.000520351	-0.00563298	0.00710238		0.64	0.132375	-0.000174187	-0.0105316
0.63	-0.0363659	-0.00165672	-0.0167361	-0.00974217	0.019421	0.0110779	-0.0080376	0.000132276	-0.00581502	0.00667247		0.63	0.132271	-0.00011913	-0.00777493
0.62	-0.0363733	-0.00157959	-0.0173591	-0.0105393	0.0195831	0.0108856	-0.00798202	-0.000296886	-0.0060666	0.00604525		0.62	0.132051	-5.09556e-05	-0.00784623
0.61	-0.0363565	-0.00143991	-0.0179636	-0.0112828	0.0196079	0.0105979	-0.00790407	-0.000723705	-0.0063917	0.00519295		0.61	0.131929	2.91886e-05	-0.00798817
0.6	-0.036341	-0.00120715	-0.0185486	-0.0120181	0.0195096	0.0102145	-0.0078119	-0.00108238	-0.00679956	0.00433621		0.6	0.132061	3.26739e-05	-0.00822074
0.59	-0.0363911	-0.000950563	-0.0191339	-0.012589	0.0192671	0.00974511	-0.00769801	-0.00136056	-0.00727255	0.00332426		0.59	0.132067	-7.1407e-06	-0.00861245
0.58	-0.0364944	-0.000703211	-0.0197614	-0.0130857	0.018904	0.00922667	-0.00757689	-0.0014757	-0.00781129	0.00260704		0.58	0.132006	-3.93592e-05	-0.00939147
0.57	-0.0366545	-0.00045687	-0.0204734	-0.0135358	0.0184336	0.0087668	-0.00746206	-0.00147139	-0.0083676	0.00223437		0.57	0.132106	-0.000147298	-0.00780434
0.56	-0.0368752	-0.000144469	-0.0212446	-0.013969	0.0178822	0.00833202	-0.00737648	-0.00137703	-0.00892635	0.00221263		0.56	0.132102	-8.78364e-05	-0.00743071
0.55	-0.0371573	1.81917e-05	-0.0220887	-0.0144453	0.0172703	0.00795507	-0.00734076	-0.00132323	-0.00951011	0.00237069		0.55	0.131809	6.06018e-06	-0.00642052
0.54	-0.0374806	4.14455e-05	-0.0229531	-0.0149002	0.0166456	0.00766817	-0.0073833	-0.0012755	-0.0101009	0.00291702		0.54	0.131605	2.09535e-05	-0.00601973
0.53	-0.0378685	-0.00016197	-0.0237928	-0.0151799	0.0160559	0.00745653	-0.00753532	-0.00128581	-0.0106959	0.00347037		0.53	0.131507	-3.34142e-05	-0.00532566
0.52	-0.038317	-0.000561325	-0.0246052	-0.0151902	0.0155044	0.00721164	-0.00780743	-0.00138491	-0.011291	0.00411758		0.52	0.131466	2.67259e-05	-0.00588993
0.51	-0.0387887	-0.00108774	-0.0253835	-0.0149521	0.0150197	0.00695853	-0.00821085	-0.001567	-0.0118824	0.00487665		0.51	0.131536	2.0135e-05	-0.00578868
0.5	-0.0392961	-0.00154897	-0.0261407	-0.0144214	0.0146134	0.00670862	-0.00874257	-0.00182137	-0.0124287	0.00578265		0.5	0.131896	1.94593e-05	-0.00565952
0.49	-0.0398353	-0.00197929	-0.0269469	-0.013719	0.0142981	0.00653403	-0.00939957	-0.00218779	-0.0129362	0.00673916		0.49	0.132137	7.98518e-05	-0.00519602
0.48	-0.0403983	-0.00229908	-0.0278549	-0.0131746	0.0140315	0.00647188	-0.0101622	-0.00272167	-0.0133864	0.0078455		0.48	0.132392	0.00017008	-0.00434345
0.47	-0.0409938	-0.00254483	-0.0288628	-0.0131419	0.0137927	0.00654355	-0.0110453	-0.00341751	-0.0138028	0.00876758		0.47	0.132458	0.000177831	-0.00307885
0.46	-0.0416547	-0.00284459	-0.0299939	-0.0136715	0.0135422	0.0067202	-0.0120228	-0.00424454	-0.0141964	0.00928699		0.46	0.132479	0.000128192	-0.00147765
0.45	-0.0423345	-0.00324844	-0.0312209	-0.0147476	0.0132381	0.00693767	-0.0130709	-0.0051194	-0.0145975	0.00935347		0.45	0.132417	0.000104848	0.000694646
0.44	-0.0429803	-0.00363954	-0.0324393	-0.0162781	0.0128325	0.00704906	-0.0141532	-0.0060145	-0.0149974	0.008859		0.44	0.132446	5.81993e-05	0.00316359
0.43	-0.0435662	-0.00403458	-0.0336141	-0.0178866	0.0123451	0.00703557	-0.0152312	-0.00672035	-0.0154392	0.007853		0.43	0.132456	6.14393e-05	0.00442316
0.42	-0.0440581	-0.00438981	-0.0347145	-0.019216	0.0118016	0.00691425	-0.0162176	-0.0071017	-0.0159195	0.00642869		0.42	0.132713	0.000101392	0.00543063
0.41	-0.0444091	-0.00464955	-0.0357262	-0.0202809	0.0112188	0.00667357	-0.0170746	-0.00707749	-0.0164333	0.00474212		0.41	0.13312	0.000147629	0.00628991
0.4	-0.0446398	-0.00487531	-0.0366914	-0.0210593	0.0106179	0.0063187	-0.0177556	-0.00667841	-0.0169775	0.00291204		0.4	0.133561	0.000259219	0.00670468
0.39	-0.0448211	-0.00515107	-0.0376757	-0.0215247	0.00999087	0.00589809	-0.0182559	-0.00593869	-0.0175571	0.00105352		0.39	0.133997	0.000336921	0.00695874
0.38	-0.0449842	-0.00554798	-0.0386947	-0.0217204	0.00927889	0.00532192	-0.0185865	-0.00509063	-0.0181368	-0.000789277		0.38	0.134398	0.000317304	0.00859137
0.37	-0.0451598	-0.00613425	-0.0397607	-0.0216794	0.00842552	0.00453592	-0.0188034	-0.00438277	-0.0187186	-0.00236207		0.37	0.134761	0.00026171	0.0110114
0.36	-0.045378	-0.00695316	-0.0409095	-0.0210527	0.00738459	0.00350939	-0.0189548	-0.00396713	-0.0192899	-0.00362639		0.36	0.134982	0.000268768	0.0116829
0.35	-0.0456523	-0.00786721	-0.0421802	-0.020015	0.00616434	0.00235164	-0.0191242	-0.00389589	-0.0198452	-0.00453348		0.35	0.135342	0.000174594	0.00972237
0.34	-0.0459622	-0.00879111	-0.0436498	-0.0189881	0.00481751	0.00114586	-0.01937	-0.00417988	-0.0204355	-0.00502742		0.34	0.135889	0.000137788	0.00654047
0.33	-0.0463097	-0.00955554	-0.045444	-0.018645	0.00340334	-4.56635e-06	-0.0197639	-0.00480846	-0.021127	-0.00509217		0.33	0.136488	0.000201926	0.00179217
0.32	-0.0467333	-0.0100762	-0.047694	-0.019351	0.00197415	-0.00107226	-0.0203672	-0.00563327	-0.0219737	-0.00507386		0.32	0.137106	0.000268154	-0.00402738
0.31	-0.0472366	-0.0102495	-0.0504577	-0.0214456	0.000574277	-0.00201265	-0.0212483	-0.00662041	-0.023079	-0.00484079		0.31	0.13792	0.000287533	-0.00919487
0.3	-0.0478145	-0.0101002	-0.0536572	-0.0244997	-0.000811353	-0.00286715	-0.0224598	-0.00779548	-0.0244861	-0.00447726		0.3	0.1385	0.00032214	-0.010844
0.29	-0.0484355	-0.00971778	-0.0572053	-0.0278052	-0.0022002	-0.0036061	-0.024045	-0.00907462	-0.0261652	-0.00403301		0.29	0.138946	0.000300943	-0.0114469
0.28	-0.049032	-0.00923108	-0.0609882	-0.0307438	-0.00354808	-0.00412205	-0.0259922	-0.0103205	-0.0280763	-0.00345843		0.28	0.139381	0.000201183	-0.0104568
0.27	-0.0495014	-0.00872414	-0.0649296	-0.0330788	-0.0048181	-0.00426243	-0.0282955	-0.011519	-0.0301376	-0.00245981		0.27	0.140051	0.000145606	-0.00923324
0.26	-0.0498203	-0.00824423	-0.0689483	-0.0347924	-0.00599221	-0.0040427	-0.030887	-0.0124878	-0.0322215	-0.00137281		0.26	0.140683	0.000198067	-0.0063546
0.25	-0.0499288	-0.00786221	-0.073077	-0.0358441	-0.00706697	-0.00351106	-0.0336533	-0.0129713	-0.0342567	-0.00017824		0.25	0.141595	0.000266333	-0.00515861
0.24	-0.0498214	-0.00754067	-0.0773505	-0.036147	-0.00812802	-0.00277614	-0.0364527	-0.0129031	-0.0361933	0.00103946		0.24	0.142748	0.000388409	-0.00527187
0.23	-0.0495213	-0.00727748	-0.0816563	-0.0352884	-0.00934557	-0.00193205	-0.0391791	-0.0122351	-0.037964	0.00206137		0.23	0.144061	0.000552723	-0.00728079
0.22	-0.049054	-0.00708063	-0.0858881	-0.0326857	-0.0108792	-0.00117254	-0.0416899	-0.0109882	-0.0395173	0.00263052		0.22	0.145314	0.000686818	-0.00975274
0.21	-0.0483578	-0.00713511	-0.0900191	-0.0281739	-0.012851	-0.000411838	-0.0438949	-0.00933519	-0.0408163	0.00288233		0.21	0.146567	0.000706102	-0.0138194
0.2	-0.047431	-0.00750407	-0.0941105	-0.0226123	-0.0153355	0.000327146	-0.0457406	-0.00746771	-0.0417909	0.00267849		0.2	0.147841	0.000634365	-0.0169614
0.19	-0.0462188	-0.0082019	-0.0981549	-0.0176348	-0.0183296	0.000990727	-0.0472074	-0.00551723	-0.0423901	0.00209754		0.19	0.149144	0.000564949	-0.0194926
0.18	-0.0446968	-0.00915327	-0.102334	-0.0146553	-0.0217592	0.001281	-0.0482689	-0.00358995	-0.0426015	0.00124402		0.18	0.150519	0.000501524	-0.0211355
0.17	-0.0428467	-0.010192	-0.10665	-0.0141432	-0.0254998	0.000869041	-0.048949	-0.00173778	-0.0424794	0.000253848		0.17	0.15222	0.000453983	-0.023252
0.16	-0.0407113	-0.0110072	-0.110998	-0.0155599	-0.0293709	-0.000707919	-0.0492859	-5.86303e-05	-0.042125	-0.000939854		0.16	0.154279	0.000440334	-0.0260371
0.15	-0.0383571	-0.0117078	-0.115027	-0.0182562	-0.0331594	-0.00339618	-0.0493794	0.00130479	-0.0417257	-0.00222206		0.15	0.156408	0.000507704	-0.0294931
0.14	-0.0358692	-0.0123349	-0.118408	-0.0212807	-0.0366237	-0.00693519	-0.049353	0.00224918	-0.0414711	-0.00373296		0.14	0.158579	0.000651491	-0.0325929
0.13	-0.0332441	-0.0129254	-0.120791	-0.0242133	-0.0395413	-0.0107248	-0.0493592	0.00266909	-0.0415323	-0.00549145		0.13	0.160733	0.000685324	-0.0347271
0.12	-0.0304429	-0.0134318	-0.121994	-0.0271144	-0.041725	-0.0140862	-0.049505	0.00249758	-0.0420186	-0.00742985		0.12	0.162454	0.000639083	-0.0359907
0.11	-0.0274053	-0.0138444	-0.12188	-0.0302479	-0.0430921	-0.0162752	-0.0498545	0.00197542	-0.0429652	-0.00921709		0.11	0.164087	0.000546234	-0.0376038
0.1	-0.0239742	-0.0137302	-0.120429	-0.0331559	-0.0436935	-0.0170628	-0.050371	0.00144198	-0.0442773	-0.0104521		0.1	0.16549	0.000462862	-0.0391747
0.09	-0.0200236	-0.012875	-0.117496	-0.0352831	-0.0437145	-0.0163196	-0.0509753	0.00134418	-0.0458232	-0.0106737		0.09	0.167129	0.000318923	-0.0415985
0.08	-0.015496	-0.011056	-0.112739	-0.0351437	-0.0434504	-0.0143619	-0.0515397	0.00218584	-0.0474558	-0.00957265		0.08	0.169728	0.000294533	-0.0449736
0.07	-0.0103945	-0.00834673	-0.10575	-0.0312866	-0.0432864	-0.0115571	-0.0519588	0.00436943	-0.049076	-0.00704311		0.07	0.173255	0.000367865	-0.0508444
0.06	-0.00476062	-0.00492785	-0.0963583	-0.0235252	-0.0436372	-0.00851007	-0.0521359	0.00772017	-0.0506506	-0.0034208		0.06	0.177218	0.000585171	-0.055774
0.05	0.00132037	-0.00119149	-0.0846128	-0.0135754	-0.0448067	-0.00559118	-0.0519733	0.0119046	-0.0522434	0.000737276		0.05	0.181683	0.000721773	-0.0623866
0.04	0.00782065	0.00243931	-0.0709902	-0.00271538	-0.0469479	-0.00308135	-0.0513512	0.0163067	-0.0538989	0.00495039		0.04	0.186052	0.000842339	-0.070094
0.03	0.014901	0.00594825	-0.0561418	0.00806514	-0.0500346	-0.000905844	-0.0501365	0.0204022	-0.0555741	0.0086794		0.03	0.189756	0.0009213	-0.0800151
0.02	0.0225602	0.00954829	-0.0408318	0.0182293	-0.0537896	0.00105203	-0.0482596	0.0238684	-0.057174	0.0115631		0.02	0.193154	0.000891137	-0.0903229
0.01	0.0307101	0.0134658	-0.0258511	0.0270975	-0.0577778	0.00313657	-0.0457398	0.0267115	-0.058552	0.0135169		0.01	0.196708	0.000760009	-0.104108
0	0.0390707	0.0174945	-0.0120268	0.034467	-0.0616611	0.00559339	-0.0427258	0.0288826	-0.0595082	0.0143343		0	0.200671	0.000873351	-0.119256
-0.01	0.0472175	0.0213947	0.000106864	0.0402021	-0.0651906	0.0080335	-0.0394499	0.0303244	-0.0598887	0.0137971		-0.01	0.20501	0.00102615	-0.135396
-0.02	0.0543778	0.0243853	0.0104299	0.0439356	-0.0681266	0.00962358	-0.0362069	0.0307589	-0.0596678	0.0118513		-0.02	0.209723	0.00132373	-0.150499
-0.03	0.0602084	0.0260525	0.0192573	0.0448184	-0.0703864	0.00952904	-0.0331611	0.0298086	-0.0587966	0.00877171		-0.03	0.214371	0.00162905	-0.164391
-0.04	0.0645652	0.0259882	0.0269283	0.0420047	-0.0719498	0.00728703	-0.0303463	0.0272654	-0.0572579	0.00470592		-0.04	0.218506	0.0018319	-0.176307
-0.05	0.0674922	0.0241726	0.0335578	0.0348888	-0.0727413	0.00296331	-0.0277138	0.0232249	-0.0550979	0.000109332		-0.05	0.221907	0.00191859	-0.185394
-0.06	0.0691381	0.020856	0.0392423	0.0243672	-0.0726387	-0.00273581	-0.0251836	0.0181615	-0.0523595	-0.00456493		-0.06	0.224976	0.00193407	-0.191975
-0.07	0.0698343	0.0167496	0.0443105	0.0132134	-0.0715467	-0.00891634	-0.0226341	0.012767	-0.0489921	-0.00871302		-0.07	0.227747	0.00189938	-0.197122
-0.08	0.0697752	0.0123558	0.0490512	0.00480827	-0.0693659	-0.0145247	-0.0199683	0.00786346	-0.0450021	-0.0120377		-0.08	0.230585	0.00193385	-0.199362
-0.09	0.0691053	0.00821194	0.0535056	0.00105419	-0.066123	-0.0185404	-0.0171729	0.00413843	-0.040485	-0.0140343		-0.09	0.233893	0.00217807	-0.198901
-0.1	0.0679962	0.00468215	0.0575529	0.00152857	-0.0620174	-0.0204142	-0.0142654	0.00198546	-0.0355694	-0.0145126		-0.1	0.238054	0.00243275	-0.197321
-0.11	0.0665943	0.0017639	0.0608716	0.00434108	-0.0574758	-0.0203017	-0.0112885	0.00137133	-0.0304698	-0.0135416		-0.11	0.241638	0.00265915	-0.193557
-0.12	0.0651032	-0.000446907	0.0630342	0.00743158	-0.0530503	-0.0188529	-0.00831627	0.00214877	-0.0254785	-0.0114981		-0.12	0.243532	0.00286977	-0.187714
-0.13	0.0637146	-0.00162219	0.0638245	0.00956127	-0.049311	-0.0168245	-0.00547468	0.00389482	-0.0208491	-0.0087185		-0.13	0.243919	0.0028855	-0.183571
-0.14	0.0625556	-0.00151786	0.0632977	0.0104615	-0.0466678	-0.0148251	-0.00286421	0.00617	-0.0167425	-0.00557936		-0.14	0.242833	0.00276062	-0.179256
-0.15	0.0615946	-0.000300667	0.0616301	0.010544	-0.0452923	-0.0130273	-0.00058004	0.00864743	-0.0132852	-0.00247113		-0.15	0.239675	0.00252949	-0.175627
-0.16	0.0607742	0.0017722	0.059037	0.0102613	-0.0450411	-0.0114425	0.00129371	0.0110006	-0.0105142	0.000369681		-0.16	0.236132	0.0022874	-0.174572
-0.17	0.0599739	0.00425326	0.055875	0.0100069	-0.045537	-0.00991948	0.00269969	0.0129445	-0.00841434	0.00283882		-0.17	0.233197	0.00201682	-0.174005
-0.18	0.0590534	0.00673893	0.0523334	0.00985839	-0.0462898	-0.00832686	0.00362599	0.0143089	-0.00697454	0.00468949		-0.18	0.230503	0.00194911	-0.171209
-0.19	0.057961	0.00887177	0.0485848	0.00944943	-0.046929	-0.00673017	0.00408367	0.015065	-0.00616631	0.0056936		-0.19	0.227652	0.0019414	-0.167719
-0.2	0.0566948	0.0104936	0.0447737	0.00830979	-0.047245	-0.00542967	0.00411654	0.0150336	-0.005909	0.00571841		-0.2	0.224854	0.00190944	-0.162024
-0.21	0.0552536	0.0113602	0.0410954	0.00645818	-0.0471925	-0.00466336	0.00381233	0.014339	-0.00611672	0.00466686		-0.21	0.22143	0.00179239	-0.152465
-0.22	0.053689	0.0113938	0.0375668	0.00407891	-0.0468014	-0.00448049	0.00327304	0.0130268	-0.00668805	0.00248915		-0.22	0.217073	0.00157286	-0.140205
-0.23	0.0520897	0.0107414	0.0344262	0.00165483	-0.0461259	-0.00488197	0.00262194	0.0112449	-0.00746587	-0.000495048		-0.23	0.212269	0.00130653	-0.126544
-0.24	0.0505118	0.009635	0.0317826	-0.00015815	-0.045172	-0.00575186	0.00196804	0.00904921	-0.00831504	-0.00392925		-0.24	0.207063	0.000969642	-0.1105
-0.25	0.0490092	0.0081981	0.0296828	-0.000829807	-0.0439395	-0.00698906	0.00140959	0.006816	-0.009134	-0.00740517		-0.25	0.201923	0.000731072	-0.0942799
-0.26	0.0476305	0.0066922	0.0280757	-0.000624757	-0.0424315	-0.00842691	0.000984472	0.00472058	-0.0098074	-0.0104502		-0.26	0.197007	0.000659769	-0.0781327
-0.27	0.0463897	0.00543927	0.0268942	0.000304383	-0.0407034	-0.009981	0.00072944	0.0029727	-0.0102659	-0.0127189		-0.27	0.192572	0.000647405	-0.0620214
-0.28	0.0452931	0.00458682	0.025923	0.00168219	-0.0388254	-0.0115202	0.000655447	0.0017491	-0.0105158	-0.0141608		-0.28	0.187857	0.000607241	-0.0459199
-0.29	0.0443206	0.00423236	0.0250117	0.00326164	-0.0368764	-0.0129372	0.000768385	0.00118701	-0.0105391	-0.014803		-0.29	0.183303	0.000619191	-0.0318873
-0.3	0.0434715	0.00431232	0.0240817	0.00454253	-0.0349535	-0.0140697	0.00105509	0.00118493	-0.0103189	-0.0147309		-0.3	0.177786	0.00043384	-0.0184541
-0.31	0.0427517	0.00470281	0.0230845	0.00576131	-0.0331353	-0.0149652	0.00152029	0.00166173	-0.00988565	-0.0141095		-0.31	0.172003	0.000284867	-0.00801943
-0.32	0.0421438	0.00518016	0.0221263	0.00690289	-0.0314794	-0.0156214	0.0021172	0.00257119	-0.00922638	-0.0130087		-0.32	0.166779	7.95299e-05	-0.0026328
-0.33	0.0416197	0.00567151	0.0212332	0.00784229	-0.0300456	-0.0159518	0.00279448	0.00375759	-0.00833493	-0.011505		-0.33	0.162273	-5.37139e-05	-0.00101009
-0.34	0.0411305	0.00603973	0.0204469	0.00843819	-0.0288562	-0.0158542	0.00349301	0.00505327	-0.00725698	-0.0096793		-0.34	0.158233	-0.00012557	-0.00170952
-0.35	0.04064	0.00625551	0.0197833	0.00889669	-0.0278777	-0.0153145	0.00414913	0.00631538	-0.00603659	-0.00757341		-0.35	0.15536	5.58264e-05	-0.00393305
-0.36	0.0401076	0.00618706	0.0193048	0.0089433	-0.0270499	-0.0143206	0.00472083	0.00746295	-0.00472246	-0.00538377		-0.36	0.152974	0.000154502	-0.00632494
-0.37	0.0395231	0.0058954	0.0189368	0.00852124	-0.0262896	-0.0129965	0.00521911	0.00839626	-0.00340023	-0.00337224		-0.37	0.150243	0.000293567	-0.00432914
-0.38	0.0389017	0.00539176	0.0187206	0.00789085	-0.0255151	-0.0115312	0.00564013	0.00903768	-0.00214412	-0.00169911		-0.38	0.147178	0.000299723	0.00126873
-0.39	0.0383084	0.00479686	0.01868	0.00729274	-0.024696	-0.0102246	0.005994	0.00937274	-0.000992457	-0.000596507		-0.39	0.143838	0.000275087	0.010081
-0.4	0.0377464	0.00427584	0.0188302	0.00676603	-0.0238307	-0.00926724	0.00630878	0.00942698	-1.4535e-05	-9.43011e-05		-0.4	0.140469	0.000107487	0.0215323
-0.41	0.0372149	0.00401758	0.0191108	0.00645416	-0.0229203	-0.00871561	0.00657862	0.00920007	0.000758284	-0.000189023		-0.41	0.137246	-3.09768e-05	0.0352695
-0.42	0.0367168	0.00396164	0.0194866	0.00644081	-0.0219706	-0.00842271	0.00678649	0.00868446	0.00132846	-0.00078951		-0.42	0.134291	-5.22259e-05	0.0471299
-0.43	0.0362055	0.00410025	0.0198471	0.00665157	-0.0209754	-0.00829479	0.00692021	0.00800772	0.00174792	-0.00166712		-0.43	0.131737	-4.83799e-05	0.0577357
-0.44	0.0356271	0.00445057	0.020116	0.00693087	-0.0199324	-0.00812019	0.00699938	0.00720974	0.00205642	-0.00251716		-0.44	0.129439	-9.90709e-06	0.0680166
-0.45	0.0349745	0.00485715	0.0202124	0.0071571	-0.0188471	-0.00778507	0.00703665	0.00644246	0.00233906	-0.00335372		-0.45	0.12733	2.5722e-05	0.0765535
-0.46	0.0342322	0.00515689	0.0201469	0.00747039	-0.0177602	-0.00734256	0.00706562	0.00581078	0.00265494	-0.00406734		-0.46	0.124977	1.69655e-05	0.0835174
-0.47	0.0333543	0.00530165	0.0199191	0.00773671	-0.0167368	-0.00697867	0.00708916	0.00537191	0.00303781	-0.00457363		-0.47	0.122629	-3.19417e-05	0.0900114
-0.48	0.0323542	0.00524712	0.0196413	0.00795925	-0.0158181	-0.00674084	0.00715438	0.00506515	0.00348826	-0.00502478		-0.48	0.120006	-0.00010725	0.0939792
-0.49	0.0312326	0.00484869	0.0193494	0.00830975	-0.0150046	-0.00667095	0.00723757	0.00496386	0.00397547	-0.00541877		-0.49	0.117622	-0.000231601	0.0943383
[truncated: 69 more rows]
[truncated: 104 more columns]

## Sheet: S9I
TRIGGERED AVERAGES ON TRANSIENTS - AVERAGES																		TRIGGERED AVERAGES ON TRANSIENTS - ACCELERATION HEATMAP
[truncated: 423 more rows]
[truncated: 109 more columns]

## Sheet: S9J-L
TRIGGERED AVERAGES ON ACCELERATION - AVERAGES																		TRIGGERED AVERAGES ON ACCELERATION - 470 HEATMAP
[truncated: 423 more rows]
[truncated: 109 more columns]

[truncated: 2 more sheets: S9J-R, S9K]
