# Supplementary material for: Unique functional responses differentially map onto genetic subtypes of dopamine neurons
Source: Nat Neurosci. 2023 Aug 3;26(10):1762–74. doi: 10.1038/s41593-023-01401-9 (PMC10545540; doi:10.1038/s41593-023-01401-9)
Supplement: Supplementary file 16 — Statistical source data. [file 41593_2023_1401_MOESM16_ESM.xlsx]

## Sheet: S10A
	Aldh1a1
X	Striatum		SNc
Time (s)	470	405	470	405
0	1.14898	1.09733	0.11607	0.125276
0.01	1.16763	1.09023	0.127562	0.124366
0.02	1.1786	1.08769	0.139019	0.121336
0.03	1.19692	1.07992	0.150511	0.125052
0.04	1.21623	1.07978	0.159557	0.127723
0.05	1.23592	1.07997	0.17098	0.128923
0.06	1.24756	1.08838	0.184264	0.128111
0.07	1.26584	1.08765	0.198426	0.130119
0.08	1.28248	1.10039	0.215035	0.13302
0.09	1.30347	1.10664	0.229508	0.13379
0.1	1.31648	1.1095	0.240656	0.132796
0.11	1.33076	1.11753	0.252096	0.132165
0.12	1.35205	1.12343	0.266293	0.134528
0.13	1.37132	1.12874	0.279887	0.13262
0.14	1.39589	1.13191	0.297099	0.128572
0.15	1.41311	1.13539	0.314312	0.128084
0.16	1.43173	1.13457	0.326355	0.127547
0.17	1.45133	1.13619	0.33876	0.125731
0.18	1.46622	1.12982	0.352027	0.123438
0.19	1.47286	1.12493	0.362261	0.123073
0.2	1.48443	1.12072	0.374121	0.123361
0.21	1.49076	1.11187	0.382271	0.123707
0.22	1.4977	1.10058	0.38856	0.122632
0.23	1.49536	1.09998	0.392126	0.123342
0.24	1.4877	1.10143	0.393918	0.125452
0.25	1.48205	1.09549	0.393005	0.128456
0.26	1.47309	1.09755	0.395434	0.130913
0.27	1.46314	1.09589	0.394177	0.130529
0.28	1.44659	1.09332	0.389008	0.132093
0.29	1.43031	1.09842	0.381444	0.134134
0.3	1.41408	1.10284	0.374098	0.135331
0.31	1.40044	1.10633	0.366827	0.136438
0.32	1.38353	1.11533	0.355679	0.136502
0.33	1.36759	1.11981	0.347254	0.136919
0.34	1.35197	1.1161	0.335779	0.139142
0.35	1.33869	1.11918	0.324322	0.136576
0.36	1.32207	1.11093	0.309246	0.135774
0.37	1.30347	1.1079	0.295101	0.134649
0.38	1.29247	1.11648	0.280955	0.135268
0.39	1.27815	1.11253	0.269239	0.132581
0.4	1.26782	1.11164	0.255094	0.131515
0.41	1.25385	1.11532	0.246686	0.130795
0.42	1.23854	1.11321	0.239174	0.131332
0.43	1.22454	1.10828	0.230111	0.130977
0.44	1.21294	1.11194	0.220153	0.128665
0.45	1.20428	1.11009	0.212606	0.127773
0.46	1.19761	1.1168	0.205404	0.124914
0.47	1.19196	1.12261	0.197582	0.127408
0.48	1.18265	1.11558	0.192172	0.126173
0.49	1.177	1.12017	0.188209	0.127948
0.5	1.17271	1.12017	0.185763	0.128274
0.51	1.17004	1.11443	0.181283	0.128823
0.52	1.17168	1.11352	0.177648	0.128286
0.53	1.17537	1.11507	0.172841	0.125449
0.54	1.174	1.10811	0.170118	0.12401
0.55	1.16869	1.11086	0.166828	0.123637
0.56	1.16905	1.10781	0.164071	0.125433
0.57	1.17269	1.09989	0.164364	0.12436
0.58	1.17501	1.10502	0.167086	0.126296
0.59	1.18165	1.101	0.165897	0.126996
0.6	1.18663	1.10614	0.168051	0.127564
0.61	1.19129	1.11526	0.167741	0.127553
0.62	1.19165	1.11829	0.167155	0.128974
0.63	1.1966	1.11526	0.171342	0.128275
0.64	1.19924	1.12016	0.173202	0.129897
0.65	1.20419	1.12383	0.176235	0.132574
0.66	1.20485	1.12415	0.17987	0.133111
0.67	1.20691	1.13209	0.183799	0.13453
0.68	1.20493	1.13305	0.18404	0.133466
0.69	1.20626	1.1352	0.186779	0.131874
0.7	1.2056	1.13644	0.185573	0.13009
0.71	1.20227	1.13125	0.185246	0.129025
0.72	1.20394	1.13132	0.188244	0.129562
0.73	1.19565	1.13587	0.187968	0.132209
0.74	1.19234	1.13494	0.190966	0.132888
0.75	1.18905	1.12732	0.193344	0.131124
0.76	1.19471	1.12885	0.196376	0.131468
0.77	1.19568	1.12914	0.199374	0.130242
0.78	1.20265	1.12275	0.201217	0.130059
0.79	1.20702	1.12307	0.202424	0.130414
0.8	1.21166	1.11056	0.205714	0.131661
0.81	1.21798	1.10812	0.213261	0.132361
0.82	1.2266	1.10933	0.22141	0.132726
0.83	1.23961	1.10356	0.2308	0.131843
0.84	1.2533	1.10323	0.240432	0.130972
0.85	1.26993	1.10386	0.247668	0.131843
0.86	1.28421	1.099	0.255456	0.130089
0.87	1.29219	1.09505	0.262709	0.130599
0.88	1.29983	1.09383	0.272048	0.130602
0.89	1.30314	1.08987	0.281369	0.130251
0.9	1.30617	1.09721	0.291052	0.130953
0.91	1.31417	1.10088	0.295273	0.130439
0.92	1.31589	1.0987	0.29498	0.129712
0.93	1.31488	1.10203	0.294928	0.129543
0.94	1.31117	1.10111	0.291672	0.130245
0.95	1.3062	1.10354	0.291965	0.128472
0.96	1.29121	1.10746	0.288984	0.131976
0.97	1.28652	1.10898	0.285659	0.131614
0.98	1.28022	1.10865	0.281438	0.130541
0.99	1.27657	1.1153	0.274236	0.131911
1	1.27259	1.11774	0.266965	0.132055
1.01	1.26262	1.12106	0.261228	0.132889
1.02	1.24725	1.12047	0.258178	0.132689
1.03	1.24159	1.12291	0.253388	0.134406
1.04	1.23497	1.12623	0.250942	0.134905
1.05	1.22732	1.12714	0.243412	0.136643
1.06	1.22568	1.13141	0.237382	0.135204
1.07	1.21408	1.132	0.230094	0.135705
1.08	1.20345	1.14053	0.225873	0.135133
1.09	1.19511	1.13566	0.224046	0.135129
1.1	1.19042	1.136	0.221962	0.133675
1.11	1.18842	1.13083	0.21955	0.134551
1.12	1.18614	1.12657	0.216569	0.137171
1.13	1.17851	1.12533	0.214398	0.136972
1.14	1.17215	1.12021	0.212572	0.136227
1.15	1.1678	1.12354	0.214088	0.136363
1.16	1.16278	1.11411	0.217999	0.135465
1.17	1.16181	1.11079	0.222875	0.13509
1.18	1.15813	1.10502	0.227423	0.13881
1.19	1.1541	1.10485	0.231317	0.138992
1.2	1.14746	1.10065	0.235246	0.141831
1.21	1.14081	1.09832	0.238864	0.141303
1.22	1.14044	1.10393	0.242137	0.139002
1.23	1.14143	1.10162	0.246393	0.13882
1.24	1.14343	1.09986	0.249701	0.139357
1.25	1.14509	1.09967	0.254835	0.139883
1.26	1.14708	1.10369	0.256024	0.141128
1.27	1.14971	1.10896	0.25692	0.14201
1.28	1.15433	1.11302	0.255387	0.140043
1.29	1.16135	1.11057	0.253302	0.13821
1.3	1.167	1.11605	0.25058	0.134998
1.31	1.17565	1.12096	0.246634	0.134088
1.32	1.184	1.12399	0.244515	0.133532
1.33	1.1873	1.12522	0.239691	0.133006
1.34	1.19395	1.13193	0.233385	0.131578
1.35	1.195	1.12888	0.22732	0.130699
1.36	1.19696	1.12343	0.221583	0.129435
1.37	1.1993	1.11946	0.214639	0.129072
1.38	1.20329	1.11429	0.206834	0.129609
1.39	1.20529	1.12404	0.200494	0.131402
1.4	1.20965	1.11917	0.195067	0.13372
1.41	1.21197	1.11666	0.193585	0.134639
1.42	1.22127	1.11727	0.187279	0.133947
1.43	1.23497	1.12336	0.185763	0.134645
1.44	1.24562	1.12519	0.185435	0.136255
1.45	1.26158	1.12604	0.183316	0.136446
1.46	1.2736	1.1288	0.18547	0.138594
1.47	1.29125	1.12908	0.186693	0.138977
1.48	1.30227	1.1397	0.190604	0.138998
1.49	1.32125	1.1354	0.194515	0.139018
1.5	1.33086	1.13297	0.198426	0.136698
1.51	1.34218	1.13115	0.199598	0.137227
1.52	1.34583	1.11956	0.201441	0.13882
1.53	1.34847	1.11621	0.204749	0.138658
1.54	1.35143	1.11681	0.20661	0.137766
1.55	1.35841	1.11166	0.210246	0.138272
1.56	1.36806	1.11802	0.212365	0.135069
1.57	1.37264	1.1174	0.216896	0.134502
1.58	1.39112	1.10919	0.22017	0.134664
1.59	1.39959	1.11074	0.228612	0.1329
1.6	1.41989	1.11252	0.23702	0.133985
1.61	1.44406	1.11282	0.248805	0.134137
1.62	1.46732	1.11797	0.266844	0.134137
1.63	1.48854	1.11792	0.281627	0.134492
1.64	1.51146	1.11183	0.29815	0.135211
1.65	1.5283	1.10821	0.315018	0.135586
1.66	1.54613	1.09909	0.332489	0.139134
1.67	1.56505	1.09667	0.348443	0.138789
1.68	1.57804	1.09724	0.368033	0.139671
1.69	1.59038	1.09722	0.382523	0.140563
1.7	1.6032	1.09874	0.396427	0.140198
1.71	1.61206	1.10208	0.409694	0.140427
1.72	1.61525	1.0966	0.416344	0.139399
1.73	1.62276	1.09905	0.426906	0.139409
1.74	1.62726	1.09722	0.436555	0.139946
1.75	1.63349	1.10328	0.443515	0.137828
1.76	1.63401	1.10722	0.450131	0.135355
1.77	1.63325	1.10564	0.45947	0.133773
1.78	1.63014	1.10473	0.463743	0.134311
1.79	1.62603	1.10016	0.467947	0.133946
1.8	1.61468	1.10201	0.472478	0.134665
1.81	1.60239	1.09929	0.477285	0.133747
1.82	1.59574	1.10384	0.485434	0.132667
1.83	1.58743	1.10109	0.490534	0.13212
1.84	1.58079	1.10654	0.495669	0.129433
1.85	1.56888	1.10562	0.500476	0.129069
1.86	1.56492	1.10656	0.508315	0.130822
1.87	1.56029	1.12244	0.515879	0.131694
1.88	1.55795	1.12397	0.526458	0.12921
1.89	1.56	1.12761	0.539742	0.128694
1.9	1.56828	1.12879	0.552733	0.129413
1.91	1.57584	1.13335	0.564208	0.127822
1.92	1.5811	1.13704	0.573253	0.129413
1.93	1.5897	1.13918	0.579921	0.130842
1.94	1.59172	1.13584	0.584762	0.131572
1.95	1.59696	1.13521	0.593222	0.132272
1.96	1.59628	1.13915	0.593842	0.129798
1.97	1.59591	1.13029	0.59174	0.131745
1.98	1.59229	1.1309	0.58838	0.131927
1.99	1.58894	1.12816	0.582075	0.13439
2	1.57802	1.13003	0.574201	0.130822
2.01	1.56714	1.12482	0.566654	0.133995
2.02	1.5582	1.12085	0.559418	0.137005
2.03	1.54367	1.11443	0.550958	0.134522
2.04	1.53112	1.11444	0.543705	0.135221
2.05	1.51628	1.11841	0.530748	0.134877
2.06	1.50838	1.1175	0.520496	0.13363
2.07	1.49879	1.1166	0.51202	0.131339
2.08	1.48888	1.11019	0.500889	0.130812
2.09	1.47566	1.11019	0.495755	0.129403
2.1	1.45978	1.10803	0.487313	0.131197
2.11	1.44455	1.10864	0.477354	0.128906
2.12	1.43204	1.11441	0.465638	0.12766
2.13	1.41943	1.12416	0.458419	0.128876
2.14	1.40879	1.12934	0.45151	0.127984
2.15	1.39417	1.12873	0.445187	0.127092
2.16	1.3803	1.12809	0.441258	0.130113
2.17	1.36574	1.12962	0.433436	0.132231
2.18	1.35244	1.13632	0.431627	0.132414
2.19	1.33917	1.13634	0.421668	0.132586
2.2	1.33351	1.13087	0.416534	0.132576
2.21	1.32356	1.13639	0.407506	0.131684
2.22	1.31093	1.13329	0.40232	0.128856
2.23	1.30263	1.12843	0.395049	0.129586
2.24	1.29167	1.12506	0.386865	0.130842
2.25	1.28867	1.12506	0.382299	0.133508
2.26	1.27334	1.12234	0.376562	0.133691
2.27	1.2644	1.12112	0.372926	0.131937
2.28	1.25315	1.11595	0.36295	0.133689
2.29	1.24451	1.1132	0.357833	0.132789
2.3	1.22923	1.11167	0.350287	0.134361
2.31	1.21891	1.11378	0.346393	0.135407
2.32	1.20892	1.11446	0.339156	0.136797
2.33	1.19629	1.1108	0.333746	0.13465
2.34	1.18932	1.10896	0.328354	0.133029
2.35	1.1784	1.10896	0.319963	0.133203
2.36	1.17542	1.11172	0.312726	0.132465
2.37	1.16876	1.1105	0.303095	0.131382
2.38	1.16374	1.11172	0.300097	0.129266
2.39	1.1578	1.11172	0.294033	0.127655
2.4	1.15749	1.11688	0.288588	0.128019
2.41	1.15685	1.1099	0.284642	0.125911
2.42	1.15653	1.10714	0.283436	0.126104
2.43	1.15917	1.10592	0.278302	0.125739
2.44	1.1585	1.10957	0.273461	0.126803
2.45	1.16315	1.11108	0.269842	0.12431
2.46	1.1641	1.11839	0.265966	0.123975
2.47	1.16841	1.12383	0.266241	0.125921
2.48	1.1701	1.12932	0.261986	0.127502
2.49	1.17174	1.13087	0.257489	0.129276
2.5	1.16775	1.12848	0.255111	0.128212
2.51	1.16845	1.13031	0.24996	0.129246
2.52	1.16944	1.13337	0.243016	0.128334
2.53	1.17176	1.1343	0.238519	0.128688
2.54	1.17443	1.13005	0.234332	0.127999
2.55	1.17142	1.12946	0.230955	0.129246
2.56	1.17345	1.12887	0.229698	0.129945
2.57	1.17109	1.12924	0.225218	0.129063
2.58	1.17603	1.12832	0.221359	0.128333
2.59	1.17937	1.13074	0.21986	0.127279
2.6	1.186	1.1298	0.215914	0.127431
2.61	1.18232	1.12917	0.212899	0.127431
2.62	1.18363	1.12308	0.213244	0.127948
2.63	1.17968	1.124	0.213226	0.128141
2.64	1.17601	1.12249	0.214398	0.129367
2.65	1.17603	1.12005	0.21414	0.127056
2.66	1.17835	1.10813	0.211727	0.124563
2.67	1.17472	1.10141	0.210797	0.125982
2.68	1.1694	1.10019	0.209849	0.125465
2.69	1.16108	1.10292	0.208333	0.127776
2.7	1.16012	1.10931	0.208919	0.12655
2.71	1.16642	1.10811	0.209556	0.128171
2.72	1.16479	1.12209	0.212244	0.129094
2.73	1.16676	1.12451	0.213468	0.131232
2.74	1.17371	1.13241	0.212589	0.132479
2.75	1.1823	1.13424	0.214674	0.132844
2.76	1.17964	1.13734	0.217396	0.134456
2.77	1.18564	1.14223	0.217706	0.133918
2.78	1.19132	1.14195	0.219205	0.136057
2.79	1.19827	1.1389	0.220687	0.135692
2.8	1.19428	1.13828	0.224339	0.137304
2.81	1.19563	1.13706	0.227923	0.135165
2.82	1.19627	1.1258	0.227613	0.136219
2.83	1.19096	1.12395	0.228785	0.134243
2.84	1.1863	1.11396	0.230283	0.132114
2.85	1.18169	1.11366	0.227871	0.131405
2.86	1.18304	1.11577	0.224891	0.132276
2.87	1.17768	1.10936	0.22396	0.131911
2.88	1.16902	1.10842	0.223685	0.130665
2.89	1.16108	1.11083	0.222806	0.130665
2.9	1.1607	1.10809	0.220704	0.130138
2.91	1.14938	1.11175	0.221066	0.132803
2.92	1.14409	1.11238	0.218378	0.129975
2.93	1.14344	1.11817	0.21631	0.131222
2.94	1.1378	1.1181	0.212985	0.130695
2.95	1.1265	1.12202	0.214226	0.133168
2.96	1.11756	1.11652	0.21271	0.132834
2.97	1.10927	1.12259	0.213347	0.132317
2.98	1.10595	1.12719	0.213347	0.133037
2.99	1.10527	1.12597	0.216345	0.132692
3	1.1016	1.12413	0.215415	0.133391
3.01	1.09864	1.12503	0.213571	0.132499
3.02	1.0963	1.12686	0.213278	0.131242
3.03	1.08996	1.12017	0.212072	0.128952
3.04	1.08263	1.12235	0.211452	0.129813
3.05	1.07667	1.11633	0.210539	0.130168
3.06	1.07201	1.12179	0.211727	0.129803
3.07	1.06768	1.1209	0.212933	0.130675
3.08	1.06637	1.11387	0.211727	0.128009
3.09	1.06671	1.1133	0.211452	0.12959
3.1	1.06673	1.11245	0.215087	0.128871
3.11	1.06803	1.11182	0.215983	0.12957
3.12	1.06635	1.11302	0.219274	0.133128
3.13	1.06869	1.11453	0.225632	0.133827
3.14	1.07636	1.11937	0.233781	0.133503
3.15	1.08728	1.1224	0.241035	0.134739
3.16	1.09587	1.12305	0.25039	0.135621
3.17	1.11615	1.12513	0.256128	0.137223
3.18	1.12914	1.13154	0.26333	0.138622
3.19	1.1371	1.13123	0.269067	0.134902
3.2	1.14642	1.12663	0.271204	0.1333
3.21	1.15075	1.12722	0.274546	0.133655
3.22	1.16439	1.12876	0.274253	0.132398
3.23	1.17003	1.12663	0.274512	0.133625
3.24	1.17466	1.12362	0.271514	0.132358
3.25	1.17804	1.12178	0.266052	0.130938
3.26	1.17905	1.11995	0.258195	0.128475
3.27	1.17476	1.11422	0.253044	0.126337
3.28	1.17007	1.113	0.24641	0.123853
3.29	1.1721	1.11605	0.236745	0.125475
3.3	1.17077	1.12275	0.23099	0.127806
3.31	1.17607	1.11998	0.227923	0.125161
3.32	1.17407	1.11601	0.228216	0.124826
3.33	1.17709	1.11937	0.222203	0.126276
3.34	1.1758	1.12907	0.217947	0.127158
3.35	1.1758	1.12968	0.213416	0.127512
3.36	1.17582	1.12997	0.209505	0.126256
3.37	1.17117	1.13332	0.204663	0.126448
3.38	1.16883	1.13088	0.20108	0.128952
3.39	1.16148	1.13178	0.200425	0.129469
3.4	1.15514	1.13055	0.194084	0.128222
3.41	1.1495	1.1342	0.187486	0.129459
3.42	1.13854	1.13452	0.177837	0.128739
3.43	1.13389	1.13359	0.169067	0.126438
3.44	1.12988	1.12418	0.162779	0.128556
3.45	1.12485	1.1263	0.156455	0.128029
3.46	1.11953	1.1251	0.150408	0.132814
3.47	1.11452	1.13058	0.144102	0.13406
3.48	1.11155	1.1318	0.137744	0.134233
3.49	1.10658	1.13058	0.130249	0.132986
3.5	1.10162	1.13455	0.126649	0.133858
3.51	1.09763	1.13307	0.11793	0.132803
3.52	1.0963	1.13735	0.111004	0.134405
3.53	1.09131	1.14465	0.103458	0.134385
3.54	1.08464	1.15076	0.0967901	0.132266
3.55	1.08037	1.14985	0.0941195	0.132094
3.56	1.07441	1.15621	0.0911388	0.132094
3.57	1.06776	1.14884	0.0841953	0.129955
3.58	1.05845	1.14823	0.0787853	0.131922
3.59	1.05513	1.13972	0.076959	0.134222
3.6	1.05181	1.14033	0.0739439	0.134405
3.61	1.04584	1.14216	0.0754256	0.136341
3.62	1.04085	1.13817	0.0748226	0.135621
3.63	1.03589	1.12812	0.0775448	0.138307
3.64	1.03623	1.12295	0.0784752	0.142767
3.65	1.03416	1.11809	0.0790265	0.143476
3.66	1.03316	1.10989	0.0772175	0.14153
3.67	1.03547	1.11114	0.0808529	0.144743
3.68	1.03978	1.1087	0.0823518	0.143851
3.69	1.03715	1.11237	0.0796296	0.142787
3.7	1.04015	1.1142	0.0768901	0.143497
3.71	1.04081	1.1142	0.0738405	0.143152
3.72	1.03914	1.11759	0.0720487	0.142615
3.73	1.03642	1.11705	0.0714629	0.140983
3.74	1.0391	1.1183	0.0687062	0.139382
3.75	1.03483	1.12531	0.0629688	0.138307
3.76	1.04015	1.12994	0.0584547	0.141145
3.77	1.03819	1.12266	0.0551294	0.139696
3.78	1.03551	1.12422	0.0536304	0.138621
3.79	1.03352	1.12425	0.0515457	0.138277
3.8	1.02786	1.11725	0.0476518	0.136675
3.81	1.03183	1.11487	0.0449812	0.137385
3.82	1.03752	1.11394	0.0476518	0.137932
3.83	1.04351	1.12244	0.0476173	0.137952
3.84	1.04516	1.12057	0.0503913	0.135104
3.85	1.05878	1.11512	0.0573347	0.135986
3.86	1.06571	1.11478	0.0639336	0.133503
3.87	1.08364	1.12391	0.0712044	0.132621
3.88	1.0986	1.12173	0.0781479	0.135277
3.89	1.12052	1.12415	0.0878136	0.134912
3.9	1.14314	1.12574	0.0986164	0.135804
3.91	1.15947	1.12727	0.107955	0.13401
3.92	1.1777	1.12546	0.114278	0.133999
3.93	1.19633	1.11756	0.121859	0.132925
3.94	1.2143	1.1185	0.129664	0.133807
3.95	1.22761	1.12246	0.132093	0.131678
3.96	1.24227	1.12338	0.136917	0.131496
3.97	1.25059	1.11915	0.140794	0.131668
3.98	1.26455	1.12683	0.145273	0.128814
3.99	1.27484	1.12653	0.14946	0.129346
4	1.28612	1.12395	0.155232	0.127567
4.01	1.29672	1.12684	0.157644	0.127916
4.02	1.30137	1.12493	0.161624	0.125698
4.03	1.3087	1.12634	0.163726	0.125234
4.04	1.31034	1.12653	0.164639	0.1248
4.05	1.31163	1.12611	0.169774	0.124721
4.06	1.305	1.12266	0.171307	0.122675
4.07	1.30067	1.12921	0.173444	0.121522
4.08	1.29137	1.12664	0.173168	0.120364
4.09	1.28443	1.12533	0.168947	0.119023
4.1	1.2708	1.12806	0.164691	0.120166
4.11	1.25851	1.12691	0.165587	0.117062
4.12	1.24924	1.12601	0.165553	0.116353
4.13	1.24223	1.12934	0.166466	0.117265
4.14	1.23492	1.13329	0.169808	0.117215
4.15	1.23196	1.12932	0.171014	0.11681
4.16	1.23196	1.13174	0.176734	0.119973
4.17	1.23564	1.12627	0.180042	0.120662
4.18	1.24362	1.12871	0.185504	0.122427
4.19	1.25222	1.13203	0.194257	0.122559
4.2	1.26455	1.13022	0.204853	0.122002
4.21	1.2765	1.12777	0.213313	0.125155
4.22	1.28911	1.12684	0.223874	0.129554
4.23	1.30308	1.12108	0.231989	0.13074
4.24	1.32369	1.11652	0.240983	0.130923
4.25	1.33562	1.12049	0.247616	0.13448
4.26	1.34823	1.11805	0.25394	0.132889
4.27	1.35715	1.11836	0.259987	0.131977
4.28	1.36414	1.11655	0.263571	0.132321
4.29	1.3668	1.11657	0.267516	0.133031
4.3	1.3701	1.11775	0.266293	0.132838
4.31	1.36976	1.1168	0.26569	0.132494
4.32	1.36672	1.12411	0.261159	0.131085
4.33	1.35508	1.12806	0.26028	0.13
4.34	1.33746	1.12533	0.252165	0.128206
4.35	1.32217	1.11986	0.246738	0.12624
4.36	1.3095	1.11499	0.241913	0.124973
4.37	1.29423	1.11256	0.233161	0.124993
4.38	1.27991	1.10617	0.225649	0.1232
4.39	1.26463	1.10191	0.218378	0.121243
4.4	1.24698	1.10316	0.212038	0.120534
4.41	1.23236	1.10684	0.2063	0.118578
4.42	1.22077	1.09982	0.19996	0.118193
4.43	1.20947	1.0928	0.190897	0.118385
4.44	1.20315	1.10039	0.183954	0.120524
4.45	1.19519	1.1025	0.177596	0.121061
4.46	1.18824	1.11042	0.165845	0.122672
4.47	1.17894	1.11709	0.16159	0.124264
4.48	1.16862	1.12411	0.151924	0.12551
4.49	1.1593	1.12413	0.145911	0.128713
4.5	1.15368	1.11984	0.141414	0.128906
4.51	1.1454	1.11375	0.131748	0.12997
4.52	1.13843	1.11957	0.120601	0.129281
4.53	1.13212	1.12839	0.113365	0.128216
4.54	1.12386	1.12749	0.108265	0.126088
4.55	1.12219	1.13207	0.0995123	0.125723
4.56	1.11385	1.12693	0.0928445	0.125368
4.57	1.11051	1.12087	0.0823001	0.124993
4.58	1.10358	1.11415	0.0780789	0.125368
4.59	1.09794	1.11744	0.0678102	0.123595
4.6	1.0926	1.12322	0.0581445	0.125368
4.61	1.08724	1.12874	0.0512527	0.12626
4.62	1.08586	1.12869	0.0476518	0.127152
4.63	1.0829	1.12808	0.0401053	0.128227
4.64	1.07623	1.11835	0.0325588	0.130183
4.65	1.06861	1.11319	0.027769	0.13074
4.66	1.06632	1.1223	0.0274933	0.131095
4.67	1.06269	1.125	0.0257015	0.133781
4.68	1.06267	1.12711	0.0257015	0.132879
4.69	1.05971	1.11831	0.0254258	0.133761
4.7	1.05805	1.11681	0.0245299	0.13519
4.71	1.06009	1.11711	0.0263045	0.13749
4.72	1.05781	1.11688	0.0277862	0.135869
4.73	1.06011	1.10837	0.0305085	0.137115
4.74	1.06275	1.11539	0.0341439	0.137126
4.75	1.06276	1.12025	0.0389681	0.137288
4.76	1.06573	1.11751	0.0404843	0.139751
4.77	1.06706	1.1212	0.0455842	0.138322
4.78	1.06903	1.12731	0.0476862	0.138869
4.79	1.07403	1.13828	0.0540094	0.139234
4.8	1.07602	1.13771	0.0588337	0.139061
4.81	1.0757	1.13587	0.0648812	0.13818
4.82	1.08303	1.13068	0.070274	0.140308
4.83	1.09068	1.13772	0.0793366	0.140308
4.84	1.10033	1.13561	0.0895709	0.140105
4.85	1.11328	1.13228	0.100994	0.142062
4.86	1.12331	1.12834	0.110039	0.140115
4.87	1.13358	1.12686	0.117569	0.141899
4.88	1.1479	1.12572	0.125994	0.141159
4.89	1.15884	1.1236	0.128113	0.139751
4.9	1.1735	1.12571	0.135642	0.139548
4.91	1.18646	1.12545	0.139863	0.139366
4.92	1.19741	1.12911	0.143223	0.140795
4.93	1.19903	1.13247	0.142879	0.140612
4.94	1.20237	1.137	0.144102	0.139751
4.95	1.201	1.14099	0.140518	0.137602
4.96	1.20429	1.14132	0.138382	0.136548
4.97	1.21027	1.13643	0.140191	0.133163
4.98	1.20961	1.13089	0.141431	0.134957
4.99	1.21527	1.13059	0.145342	0.137085
5	1.22022	1.12909	0.150494	0.136548
5.01	1.22917	1.12937	0.156817	0.136365
5.02	1.23314	1.12721	0.165277	0.134764
5.03	1.24683	1.12627	0.171945	0.131379
5.04	1.25809	1.12357	0.174925	0.131004
5.05	1.27342	1.12171	0.179991	0.130142
5.06	1.28339	1.12805	0.18845	0.130852
5.07	1.29372	1.12805	0.193016	0.133345
5.08	1.3024	1.13176	0.200253	0.133882
5.09	1.31239	1.13545	0.208092	0.133345
5.1	1.32	1.13606	0.209574	0.133365
5.11	1.32566	1.13061	0.21078	0.132838
5.12	1.32667	1.12573	0.209556	0.131085
5.13	1.32532	1.1191	0.210108	0.129321
5.14	1.325	1.12215	0.211607	0.130021
5.15	1.32434	1.12122	0.212262	0.13
5.16	1.32665	1.1133	0.208643	0.130527
5.17	1.31966	1.11661	0.206197	0.126625
5.18	1.3193	1.11324	0.202286	0.124852
5.19	1.30764	1.10565	0.197134	0.124841
5.2	1.2957	1.10509	0.191121	0.124304
5.21	1.28671	1.11026	0.185401	0.125906
5.22	1.27843	1.11426	0.179353	0.128926
5.23	1.27011	1.11515	0.172462	0.132818
5.24	1.26081	1.10877	0.164054	0.134429
5.25	1.25249	1.10485	0.157713	0.134075
5.26	1.24254	1.10612	0.150477	0.135342
5.27	1.23555	1.10341	0.142345	0.138169
5.28	1.22391	1.09977	0.132989	0.138879
5.29	1.22091	1.10824	0.123306	0.136761
5.3	1.21329	1.10787	0.119343	0.135686
5.31	1.2083	1.10907	0.112383	0.135159
5.32	1.19931	1.11242	0.103975	0.133
5.33	1.18667	1.1127	0.0988576	0.133548
5.34	1.17873	1.11785	0.0946019	0.133913
5.35	1.16807	1.1209	0.0909665	0.136061
5.36	1.1604	1.12426	0.0885372	0.134095
5.37	1.15607	1.1313	0.089726	0.134257
5.38	1.14807	1.13798	0.0881754	0.133517
5.39	1.13512	1.13212	0.0888301	0.135646
5.4	1.13146	1.12775	0.0837302	0.135119
5.41	1.12151	1.12519	0.0813525	0.136517
5.42	1.11786	1.1263	0.0831444	0.137582
5.43	1.11324	1.12864	0.0843504	0.138656
5.44	1.11125	1.13184	0.0852636	0.138291
5.45	1.10365	1.1308	0.0850051	0.139551
5.46	1.0987	1.13158	0.0850224	0.143269
5.47	1.09074	1.12535	0.0808012	0.145964
5.48	1.08874	1.12429	0.0790093	0.146358
5.49	1.08705	1.12427	0.0781134	0.147583
5.5	1.08202	1.12518	0.0787509	0.152031
5.51	1.07971	1.11821	0.0799569	0.151685
5.52	1.07735	1.11941	0.0830065	0.151714
5.53	1.07737	1.12157	0.0844882	0.15225
5.54	1.07338	1.11431	0.0859872	0.152623
5.55	1.07334	1.11798	0.0862973	0.151007
5.56	1.06834	1.10945	0.090553	0.148727
5.57	1.06837	1.11069	0.0968934	0.146426
5.58	1.06809	1.10626	0.105956	0.145716
5.59	1.07346	1.10302	0.114381	0.145919
5.6	1.0798	1.1007	0.126993	0.144125
5.61	1.0858	1.10936	0.139036	0.14451
5.62	1.09411	1.10521	0.149891	0.145047
5.63	1.10668	1.10253	0.161659	0.14291
5.64	1.12132	1.10445	0.173702	0.143794
5.65	1.13663	1.10545	0.188468	0.144484
5.66	1.15262	1.11077	0.201097	0.144101
5.67	1.16787	1.11115	0.214071	0.145694
5.68	1.1888	1.11359	0.227062	0.147276
5.69	1.20872	1.11634	0.240053	0.147825
5.7	1.22073	1.12179	0.249718	0.148901
5.71	1.23434	1.11594	0.261469	0.150474
5.72	1.24399	1.11683	0.268964	0.151874
5.73	1.25368	1.12264	0.276493	0.153476
5.74	1.25366	1.12142	0.283781	0.152391
5.75	1.25865	1.11993	0.288002	0.155787
5.76	1.25529	1.1193	0.294618	0.156527
5.77	1.25332	1.1193	0.297961	0.15527
5.78	1.24401	1.12203	0.301234	0.156669
5.79	1.23072	1.12694	0.306059	0.157368
5.8	1.22508	1.12729	0.310297	0.158077
5.81	1.21843	1.13313	0.316052	0.155412
5.82	1.21247	1.1356	0.32272	0.154712
5.83	1.20316	1.13593	0.331489	0.154347
5.84	1.19987	1.13684	0.340242	0.15453
5.85	1.19385	1.13579	0.34896	0.151155
5.86	1.19156	1.13447	0.354422	0.151134
5.87	1.19089	1.1359	0.361641	0.150952
5.88	1.19023	1.13304	0.366465	0.148671
5.89	1.19021	1.12683	0.367051	0.147433
5.9	1.1895	1.12824	0.36948	0.144411
5.91	1.18859	1.12261	0.36793	0.144085
5.92	1.19094	1.12228	0.366413	0.144277
5.93	1.18864	1.12061	0.360642	0.144113
5.94	1.1883	1.12049	0.355214	0.145733
5.95	1.18636	1.12021	0.350401	0.145904
5.96	1.18807	1.1257	0.348643	0.146977
5.97	1.18646	1.1218	0.341414	0.147361
5.98	1.18446	1.12092	0.336617	0.149498
5.99	1.18091	1.12461	0.330921	0.150907
6	1.18501	1.12579	0.322204	0.152337
6.01	1.182	1.12612	0.314435	0.153391
6.02	1.17872	1.12329	0.308168	0.151952
6.03	1.18012	1.1203	0.302266	0.152661
6.04	1.18042	1.12434	0.293845	0.150887
6.05	1.18074	1.1289	0.284219	0.151617
6.06	1.17672	1.12432	0.271171	0.149671
6.07	1.17367	1.1234	0.262108	0.148424
6.08	1.17065	1.12215	0.251542	0.146285
6.09	1.17193	1.11998	0.244307	0.142048
6.1	1.16325	1.11362	0.238229	0.139575
6.11	1.16058	1.11299	0.229766	0.13549
6.12	1.15755	1.1112	0.22035	0.133726
6.13	1.15317	1.1096	0.209731	0.129641
6.14	1.14523	1.10928	0.200922	0.125901
6.15	1.14364	1.10559	0.190624	0.123073
6.16	1.14068	1.10617	0.184948	0.120944
6.17	1.13709	1.10858	0.182249	0.120042
6.18	1.13278	1.11227	0.175902	0.118795
6.19	1.12909	1.11594	0.169259	0.119485
6.2	1.12403	1.12661	0.166285	0.122303
6.21	1.11831	1.13458	0.165096	0.12656
6.22	1.1186	1.13579	0.164548	0.129398
6.23	1.11691	1.14222	0.166915	0.132763
6.24	1.11791	1.14399	0.168467	0.135956
6.25	1.1109	1.14309	0.173929	0.136828
6.26	1.11188	1.14918	0.177892	0.138257
6.27	1.11288	1.15279	0.180972	0.138805
6.28	1.11369	1.15152	0.191244	0.140783
6.29	1.11353	1.15088	0.198774	0.141342
6.3	1.11806	1.13962	0.20533	0.140461
6.31	1.1263	1.13228	0.211674	0.138507
6.32	1.13089	1.1359	0.219804	0.136714
6.33	1.14374	1.13132	0.226156	0.133695
6.34	1.15494	1.13103	0.233981	0.135501
6.35	1.16944	1.13355	0.242123	0.135158
6.36	1.19094	1.13033	0.246603	0.134439
6.37	1.20781	1.12806	0.251088	0.13585
6.38	1.2322	1.12902	0.254171	0.137259
6.39	1.24893	1.12601	0.256884	0.139377
6.4	1.26561	1.13785	0.256328	0.140795
6.41	1.27993	1.14497	0.254434	0.139395
6.42	1.29523	1.14525	0.250751	0.13765
6.43	1.29892	1.14074	0.248597	0.138023
6.44	1.30489	1.13164	0.246495	0.136227
6.45	1.30989	1.12457	0.244689	0.137626
6.46	1.31191	1.12573	0.244393	0.138508
6.47	1.3132	1.12262	0.243803	0.138711
6.48	1.30989	1.1211	0.239529	0.138194
6.49	1.31489	1.1199	0.236507	0.134271
6.5	1.31893	1.11172	0.236489	0.132681
6.51	1.32126	1.10858	0.236854	0.134446
6.52	1.32389	1.11018	0.23807	0.136759
6.53	1.33121	1.11595	0.239043	0.137318
6.54	1.3352	1.12023	0.240554	0.135353
6.55	1.34017	1.12911	0.241162	0.134643
6.56	1.33616	1.12941	0.242396	0.133934
6.57	1.33351	1.13331	0.241162	0.134279
6.58	1.33418	1.13816	0.240572	0.13142
6.59	1.33218	1.14156	0.24243	0.13142
6.6	1.32817	1.14011	0.244272	0.130173
6.61	1.32315	1.14047	0.250317	0.129808
6.62	1.31385	1.13523	0.254278	0.129251
6.63	1.30586	1.13676	0.259107	0.130295
6.64	1.29753	1.13551	0.264579	0.131025
6.65	1.28819	1.13211	0.270972	0.130325
6.66	1.27551	1.13365	0.27733	0.129444
6.67	1.2702	1.13187	0.284609	0.127852
6.68	1.2622	1.12669	0.292165	0.12769
6.69	1.25322	1.12451	0.304273	0.13143
6.7	1.24354	1.1302	0.31553	0.132667
6.71	1.23692	1.12924	0.325293	0.13515
6.72	1.22831	1.13662	0.334413	0.137107
6.73	1.22659	1.13085	0.344437	0.138526
6.74	1.22928	1.13639	0.349613	0.139773
6.75	1.23226	1.13606	0.353852	0.139073
6.76	1.23629	1.12936	0.3575	0.139083
6.77	1.24025	1.13084	0.360245	0.138891
6.78	1.24424	1.1342	0.364518	0.139752
6.79	1.24955	1.13296	0.364223	0.139387
6.8	1.25923	1.13054	0.363876	0.141182
6.81	1.26786	1.13023	0.361721	0.138516
6.82	1.27979	1.12591	0.360245	0.136225
6.83	1.28315	1.135	0.352688	0.135677
6.84	1.28351	1.12796	0.349926	0.134457
6.85	1.28755	1.12706	0.346608	0.136784
6.86	1.28989	1.12763	0.341431	0.140002
6.87	1.28557	1.12859	0.338687	0.143058
6.88	1.28325	1.12249	0.332607	0.147556
6.89	1.27362	1.12309	0.325328	0.146357
6.9	1.26465	1.11976	0.315947	0.145154
6.91	1.25634	1.114	0.30714	0.146811
6.92	1.25305	1.10456	0.299809	0.148809
6.93	1.25301	1.0985	0.297029	0.152238
6.94	1.25765	1.10125	0.293416	0.154565
6.95	1.25965	1.10158	0.29161	0.153699
6.96	1.26465	1.1022	0.288847	0.153372
6.97	1.27332	1.09606	0.28612	0.152143
6.98	1.27728	1.09789	0.282802	0.149673
6.99	1.28623	1.09731	0.281569	0.1499
7	1.29087	1.10003	0.27667	0.151023
7.01	1.30052	1.10276	0.270885	0.152135
7.02	1.30249	1.10948	0.26543	0.152447
7.03	1.3085	1.10889	0.262408	0.148308
7.04	1.31286	1.11527	0.259663	0.148965
7.05	1.31716	1.11194	0.254191	0.149459
7.06	1.32512	1.11654	0.252975	0.149781
7.07	1.33243	1.12664	0.25023	0.150458
7.08	1.34144	1.1273	0.249918	0.149158
7.09	1.35108	1.127	0.248389	0.148537
7.1	1.3604	1.12944	0.248997	0.146305
7.11	1.36109	1.13279	0.251464	0.145331
7.12	1.36113	1.13039	0.25294	0.144623
7.13	1.36014	1.13586	0.248354	0.144462
7.14	1.35641	1.13039	0.246252	0.141442
7.15	1.34842	1.13191	0.242291	0.142681
7.16	1.33874	1.12553	0.233223	0.14177
7.17	1.32708	1.12127	0.225927	0.139978
7.18	1.31484	1.12279	0.217085	0.139646
7.19	1.30287	1.12862	0.206471	0.137357
7.2	1.28954	1.12497	0.199488	0.138272
7.21	1.28022	1.12864	0.190958	0.136143
7.22	1.27089	1.13687	0.181873	0.134187
7.23	1.25792	1.12962	0.176106	0.133316
7.24	1.24266	1.1312	0.164223	0.135834
7.25	1.22701	1.1358	0.155989	0.133433
7.26	1.21275	1.1346	0.150482	0.131387
7.27	1.20413	1.13403	0.145045	0.131287
7.28	1.19609	1.13129	0.141415	0.133276
7.29	1.18445	1.12398	0.137124	0.135306
7.3	1.17814	1.12734	0.131026	0.134824
7.31	1.17082	1.12982	0.124338	0.136309
7.32	1.16612	1.13015	0.120951	0.139934
7.33	1.16344	1.13169	0.116417	0.142129
7.34	1.15577	1.13353	0.112751	0.141476
7.35	1.15416	1.13477	0.111813	0.142182
7.36	1.1548	1.13448	0.110597	0.144491
7.37	1.14643	1.13112	0.111203	0.145399
7.38	1.13976	1.13449	0.111443	0.144543
7.39	1.13575	1.13661	0.113541	0.144357
7.4	1.13379	1.13177	0.116227	0.143833
7.41	1.12677	1.12813	0.120094	0.143846
7.42	1.12186	1.12054	0.120992	0.139772
7.43	1.11422	1.11901	0.126128	0.138364
7.44	1.1162	1.11685	0.131247	0.138374
7.45	1.11418	1.11416	0.132164	0.140372
7.46	1.11119	1.12026	0.136747	0.138635
7.47	1.11789	1.11936	0.137946	0.137424
7.48	1.11426	1.12333	0.13859	0.136034
7.49	1.11327	1.12401	0.13866	0.137312
7.5	1.1079	1.12768	0.138785	0.13648
7.51	1.10758	1.12674	0.140996	0.135983
7.52	1.10851	1.12942	0.144996	0.137971
7.53	1.11285	1.12818	0.144426	0.138174
7.54	1.11684	1.12696	0.145419	0.139432
7.55	1.11888	1.12413	0.14787	0.137829
7.56	1.11918	1.12321	0.143005	0.141728
7.57	1.11616	1.13446	0.142397	0.141173
7.58	1.11713	1.12959	0.141232	0.142421
7.59	1.12213	1.12616	0.141858	0.143314
7.6	1.12048	1.12581	0.143352	0.145261
7.61	1.12082	1.12889	0.143057	0.147219
7.62	1.11487	1.13012	0.139407	0.147402
7.63	1.11154	1.13409	0.140328	0.145454
7.64	1.10692	1.13199	0.140937	0.142634
7.65	1.10589	1.13508	0.140311	0.142817
7.66	1.10427	1.13446	0.142118	0.139469
7.67	1.09895	1.12747	0.141823	0.138606
7.68	1.09731	1.12718	0.145751	0.140017
7.69	1.09596	1.13332	0.147854	0.139667
7.7	1.10197	1.13061	0.150287	0.139483
7.71	1.10861	1.13305	0.154841	0.138266
7.72	1.11692	1.13614	0.16367	0.13757
7.73	1.11956	1.13983	0.171873	0.141135
7.74	1.12949	1.14624	0.179764	0.144731
7.75	1.13081	1.14408	0.190453	0.144582
7.76	1.13212	1.14256	0.202636	0.145652
7.77	1.13376	1.14684	0.214507	0.147817
7.78	1.13437	1.14744	0.223945	0.146614
7.79	1.13251	1.14438	0.235798	0.145591
7.8	1.13531	1.14595	0.247339	0.146675
7.81	1.13116	1.14408	0.25735	0.146519
7.82	1.12894	1.14253	0.265866	0.147405
7.83	1.12644	1.1431	0.270141	0.145461
7.84	1.11262	1.13271	0.275338	0.141538
7.85	1.10743	1.12906	0.275929	0.141028
7.86	1.10355	1.1254	0.277128	0.139258
7.87	1.104	1.11653	0.278032	0.136595
7.88	1.10416	1.11683	0.277702	0.133942
7.89	1.10215	1.11378	0.277754	0.133418
7.9	1.09544	1.11526	0.278362	0.13327
7.91	1.09403	1.10982	0.27685	0.133265
7.92	1.09266	1.10804	0.275668	0.132214
7.93	1.09427	1.10441	0.274747	0.133303
7.94	1.09555	1.10777	0.275008	0.132453
7.95	1.09683	1.10994	0.281404	0.130143
7.96	1.09877	1.11122	0.286288	0.131049
7.97	1.09736	1.11214	0.292962	0.132128
7.98	1.09929	1.11519	0.3012	0.134444
7.99	1.1045	1.12156	0.305406	0.13603
8	1.11175	1.11731	0.310881	0.135508
8.01	1.11368	1.11634	0.320284	0.135879
8.02	1.11128	1.11509	0.326036	0.137488
8.03	1.1092	1.11628	0.333319	0.13998
8.04	1.11243	1.11747	0.34034	0.139975
8.05	1.11304	1.12231	0.34366	0.144058
8.06	1.11364	1.12986	0.346667	0.144438
8.07	1.11697	1.12861	0.345155	0.144797
8.08	1.11896	1.12463	0.345763	0.144619
8.09	1.1158	1.12238	0.350557	0.14409
8.1	1.10613	1.12478	0.350574	0.145511
8.11	1.10051	1.12721	0.346038	0.147114
8.12	1.09948	1.12776	0.342684	0.147297
8.13	1.0955	1.11796	0.340859	0.145358
8.14	1.0879	1.12128	0.338095	0.148737
8.15	1.08093	1.11878	0.337191	0.149803
8.16	1.07299	1.11478	0.338425	0.151203
8.17	1.06408	1.12028	0.341172	0.153507
8.18	1.05506	1.12508	0.342388	0.153852
8.19	1.05288	1.13004	0.341262	0.158129
8.2	1.05322	1.13273	0.344564	0.159011
8.21	1.05054	1.13304	0.348561	0.157956
8.22	1.04426	1.13215	0.352489	0.159557
8.23	1.04528	1.13915	0.354314	0.160772
8.24	1.04557	1.13821	0.356487	0.162169
8.25	1.04756	1.1388	0.356504	0.161284
8.26	1.05088	1.13974	0.354401	0.162174
8.27	1.05577	1.14151	0.353039	0.164648
8.28	1.06111	1.14064	0.349997	0.167679
8.29	1.05816	1.13911	0.349389	0.16588
8.3	1.05288	1.13822	0.348225	0.165695
8.31	1.05455	1.13697	0.346365	0.167275
8.32	1.0579	1.13998	0.346382	0.167448
8.33	1.05288	1.13941	0.345183	0.168503
8.34	1.05226	1.14245	0.345757	0.169021
8.35	1.04827	1.13789	0.343323	0.170604
8.36	1.04722	1.13667	0.343601	0.169376
8.37	1.04266	1.13152	0.338881	0.16688
8.38	1.03934	1.13207	0.333997	0.164911
8.39	1.03634	1.133	0.327305	0.166169
8.4	1.04029	1.13754	0.31938	0.164556
8.41	1.03825	1.14759	0.312391	0.164384
8.42	1.03723	1.1415	0.305387	0.163146
8.43	1.03991	1.14909	0.299028	0.163146
8.44	1.03956	1.14454	0.292944	0.161025
8.45	1.03892	1.15095	0.287227	0.16066
8.46	1.03831	1.15099	0.279059	0.161005
8.47	1.03958	1.1595	0.273571	0.16066
8.48	1.03559	1.15896	0.269943	0.160842
8.49	1.03563	1.15442	0.264159	0.159411
8.5	1.03164	1.14808	0.260806	0.160852
8.51	1.03031	1.13866	0.255336	0.159422
8.52	1.02739	1.14843	0.25108	0.160832
8.53	1.02838	1.14088	0.250089	0.161025
8.54	1.02805	1.14489	0.248647	0.163693
8.55	1.02872	1.14284	0.248962	0.163531
8.56	1.02937	1.14104	0.247161	0.165662
8.57	1.03039	1.13775	0.247217	0.16691
8.58	1.03339	1.13652	0.246332	0.167265
8.59	1.03567	1.1347	0.244578	0.166017
8.6	1.03736	1.1414	0.241296	0.164221
8.61	1.03871	1.14662	0.241641	0.165114
8.62	1.04333	1.14511	0.23862	0.163531
8.63	1.03936	1.14936	0.236233	0.16209
8.64	1.03601	1.15272	0.230345	0.16068
8.65	1.03371	1.15389	0.226899	0.159066
8.66	1.03406	1.15839	0.226106	0.157291
8.67	1.0294	1.15137	0.225584	0.156418
8.68	1.02545	1.15623	0.227431	0.152856
8.69	1.02511	1.16173	0.23138	0.151436
8.7	1.02241	1.15782	0.235308	0.150563
8.71	1.02608	1.1557	0.241707	0.150908
8.72	1.02973	1.15119	0.249325	0.151781
8.73	1.03337	1.14874	0.257267	0.154622
8.74	1.03839	1.14662	0.266125	0.154257
8.75	1.04693	1.14788	0.274048	0.157281
8.76	1.05056	1.14916	0.283913	0.156367
8.77	1.05651	1.15559	0.29496	0.155282
8.78	1.06507	1.15323	0.301511	0.15654
8.79	1.06378	1.15506	0.311123	0.157433
8.8	1.07077	1.15504	0.31811	0.158691
8.81	1.07307	1.15322	0.320514	0.159411
8.82	1.07438	1.15416	0.323864	0.158529
8.83	1.07402	1.16057	0.323511	0.15517
8.84	1.07432	1.159	0.326514	0.157463
8.85	1.07134	1.15808	0.328325	0.154642
8.86	1.06965	1.15383	0.32946	0.155556
8.87	1.06769	1.16081	0.331023	0.157514
8.88	1.0641	1.15106	0.332263	0.161238
8.89	1.06439	1.15106	0.330909	0.163896
8.9	1.06207	1.15314	0.329433	0.165134
8.91	1.05575	1.15463	0.32802	0.163704
8.92	1.05373	1.15916	0.322419	0.163156
8.93	1.05341	1.15123	0.32013	0.164385
8.94	1.05539	1.15031	0.313648	0.162783
8.95	1.05542	1.14907	0.305553	0.163657
8.96	1.04982	1.15208	0.296576	0.16099
8.97	1.04743	1.14079	0.284836	0.161174
8.98	1.04804	1.14592	0.272499	0.159928
8.99	1.05132	1.13921	0.261525	0.157991
9	1.05199	1.13984	0.25271	0.154959
9.01	1.0543	1.13863	0.240493	0.153084
9.02	1.05301	1.13224	0.233637	0.151056
9.03	1.05267	1.13437	0.22294	0.149545
9.04	1.05032	1.13256	0.214051	0.148216
9.05	1.05165	1.13015	0.207068	0.146705
9.06	1.05428	1.13107	0.20188	0.147649
9.07	1.05466	1.13353	0.192475	0.143641
9.08	1.05499	1.13748	0.188562	0.143561
9.09	1.05434	1.14421	0.181274	0.143642
9.1	1.05037	1.14362	0.174605	0.144922
9.11	1.05073	1.15123	0.174002	0.146505
9.12	1.0514	1.16182	0.173726	0.148779
9.13	1.05607	1.1627	0.171315	0.14679
9.14	1.05742	1.16907	0.166749	0.147846
9.15	1.05609	1.1751	0.165509	0.147613
9.16	1.06072	1.16992	0.161013	0.149024
9.17	1.06439	1.17235	0.160427	0.15076
9.18	1.06209	1.16443	0.160978	0.147696
9.19	1.06108	1.16835	0.161616	0.149077
9.2	1.0634	1.17142	0.164062	0.148366
9.21	1.06509	1.16319	0.167077	0.146043
9.22	1.06408	1.15136	0.169196	0.142836
9.23	1.06108	1.15324	0.173434	0.144093
9.24	1.06211	1.14473	0.180411	0.142651
9.25	1.0691	1.14629	0.182219	0.141604
9.26	1.06479	1.14783	0.188525	0.141237
9.27	1.05947	1.14453	0.194244	0.140718
9.28	1.06509	1.15459	0.196673	0.141944
9.29	1.06446	1.14671	0.200894	0.138747
9.3	1.06908	1.14239	0.199964	0.140166
9.31	1.07402	1.14089	0.197862	0.142122
9.32	1.07333	1.14878	0.193021	0.145672
9.33	1.07597	1.14725	0.189059	0.14762
9.34	1.07662	1.14971	0.184511	0.147965
9.35	1.07328	1.14879	0.181513	0.149376
9.36	1.0766	1.15397	0.175191	0.150614
9.37	1.08891	1.16068	0.172503	0.152379
9.38	1.0906	1.16134	0.167421	0.154358
9.39	1.09895	1.16073	0.166198	0.157372
9.4	1.1033	1.16502	0.166164	0.159523
9.41	1.10632	1.16686	0.163424	0.159523
9.42	1.11331	1.16233	0.163132	0.157747
9.43	1.12499	1.15595	0.161943	0.156134
9.44	1.13796	1.15137	0.164682	0.155434
9.45	1.15621	1.14835	0.167404	0.156518
9.46	1.17718	1.14346	0.167697	0.153147
9.47	1.18878	1.137	0.170969	0.152436
9.48	1.20605	1.13421	0.175757	0.150658
9.49	1.21763	1.13874	0.173017	0.146233
9.5	1.22823	1.12987	0.173928	0.141077
9.51	1.23786	1.1289	0.175099	0.139644
9.52	1.25016	1.12612	0.175359	0.140008
9.53	1.25111	1.12519	0.178927	0.139306
9.54	1.25014	1.13093	0.176553	0.137174
9.55	1.2468	1.13148	0.177503	0.134495
9.56	1.24509	1.13024	0.18152	0.133795
9.57	1.24181	1.12993	0.17975	0.132354
9.58	1.23351	1.12533	0.177412	0.132882
9.59	1.22785	1.12441	0.180224	0.132879
9.6	1.22622	1.12871	0.185137	0.131983
9.61	1.22551	1.12967	0.189029	0.133055
9.62	1.22019	1.13639	0.195036	0.130556
9.63	1.22118	1.14155	0.204618	0.130736
9.64	1.22479	1.13308	0.214923	0.132334
9.65	1.22618	1.13616	0.223413	0.133923
9.66	1.22221	1.13921	0.233675	0.137652
9.67	1.21919	1.14164	0.245795	0.138013
9.68	1.22048	1.14378	0.258502	0.137653
9.69	1.22749	1.14444	0.275111	0.14047
9.7	1.23214	1.14599	0.285074	0.141369
9.71	1.23413	1.14814	0.297869	0.14314
9.72	1.23949	1.14357	0.31241	0.14685
9.73	1.24486	1.14143	0.321076	0.149687
9.74	1.24954	1.14657	0.332223	0.153225
9.75	1.25651	1.13988	0.343595	0.152868
9.76	1.26579	1.13474	0.350463	0.150744
9.77	1.27709	1.13356	0.353717	0.150762
9.78	1.28554	1.12992	0.357261	0.150039
9.79	1.28992	1.11921	0.352947	0.149156
9.8	1.29034	1.1146	0.352401	0.15215
9.81	1.29711	1.11152	0.350003	0.151076
9.82	1.29748	1.11092	0.344068	0.150732
9.83	1.29452	1.11186	0.334984	0.150013
9.84	1.28959	1.11829	0.322272	0.147722
9.85	1.28334	1.11827	0.306315	0.145948
9.86	1.27246	1.12035	0.293346	0.144488
9.87	1.26153	1.11941	0.284093	0.146062
9.88	1.25387	1.12242	0.273299	0.147647
9.89	1.24586	1.12578	0.265985	0.149607
9.9	1.24014	1.12397	0.254917	0.149618
9.91	1.22778	1.12546	0.243246	0.151019
9.92	1.22104	1.12481	0.232655	0.150298
9.93	1.21468	1.12356	0.222159	0.150115
9.94	1.21266	1.11686	0.215522	0.150987
9.95	1.20695	1.11928	0.210432	0.152578
9.96	1.2019	1.11745	0.205052	0.155062
9.97	1.20087	1.11167	0.200506	0.155233
9.98	1.19847	1.11204	0.196872	0.157018
9.99	1.19546	1.1099	0.193089	0.157342
10	1.19741	1.11322	0.192894	0.158742
10.01	1.19739	1.10834	0.192825	0.157332
10.02	1.19707	1.10651	0.193422	0.155749
10.03	1.19807	1.10925	0.198163	0.155014
10.04	1.20634	1.11496	0.206311	0.153387
10.05	1.21632	1.11587	0.216463	0.154805
10.06	1.22863	1.11859	0.228137	0.154954
10.07	1.24587	1.12432	0.241609	0.156017
10.08	1.26046	1.12241	0.256861	0.155111
10.09	1.28097	1.12637	0.272713	0.154203
10.1	1.29658	1.12546	0.287417	0.152951
10.11	1.32112	1.13243	0.307463	0.151699
10.12	1.35456	1.13303	0.327885	0.156266
10.13	1.38897	1.13181	0.34829	0.155531
10.14	1.41376	1.12697	0.364415	0.155171
10.15	1.44447	1.12422	0.382406	0.154603
10.16	1.47917	1.1245	0.398634	0.156388
10.17	1.50825	1.12634	0.412414	0.154044
10.18	1.54431	1.13094	0.42438	0.153324
10.19	1.57245	1.1297	0.433076	0.152965
10.2	1.59922	1.13059	0.445333	0.151197
10.21	1.62101	1.12847	0.454029	0.149743
10.22	1.6326	1.1257	0.464471	0.146713
10.23	1.64285	1.12106	0.477327	0.147418
10.24	1.6521	1.11706	0.490816	0.147566
10.25	1.65975	1.1164	0.507283	0.14843
10.26	1.65941	1.11269	0.522245	0.147701
10.27	1.65844	1.11023	0.538404	0.149102
10.28	1.65715	1.10161	0.560572	0.149266
10.29	1.65749	1.09974	0.585154	0.150133
10.3	1.65883	1.09634	0.608537	0.150452
10.31	1.6565	1.09846	0.634608	0.153642
10.32	1.6648	1.10513	0.657393	0.156303
10.33	1.66844	1.11488	0.676565	0.15612
10.34	1.67312	1.12127	0.695121	0.157895
10.35	1.67447	1.1222	0.706505	0.156475
10.36	1.6795	1.11887	0.717871	0.154679
10.37	1.68246	1.11612	0.725318	0.152914
10.38	1.6745	1.12312	0.726259	0.149851
10.39	1.66593	1.12857	0.72566	0.14697
10.4	1.65933	1.13498	0.724479	0.145872
10.41	1.65573	1.12853	0.719361	0.144235
10.42	1.63589	1.12366	0.716365	0.141169
10.43	1.62043	1.11424	0.711914	0.141663
10.44	1.60493	1.11335	0.709227	0.14022
10.45	1.58913	1.11396	0.706231	0.140389
10.46	1.5723	1.11885	0.708028	0.140549
10.47	1.55415	1.11706	0.711075	0.142835
10.48	1.53967	1.11098	0.715252	0.144949
10.49	1.52847	1.11406	0.722168	0.147965
10.5	1.51299	1.11347	0.726961	0.14921
10.51	1.49882	1.11805	0.730573	0.148152
10.52	1.49026	1.11868	0.731754	0.146404
10.53	1.48039	1.12294	0.733517	0.144393
10.54	1.46983	1.12444	0.732918	0.142908
10.55	1.46091	1.12523	0.73475	0.141742
10.56	1.45466	1.13153	0.732353	0.140413
10.57	1.44874	1.13718	0.733534	0.136775
10.58	1.43777	1.14193	0.730847	0.136889
10.59	1.42851	1.13842	0.723623	0.133819
10.6	1.41858	1.13523	0.714636	0.133913
10.61	1.40236	1.1251	0.707737	0.13421
10.62	1.38916	1.12138	0.699931	0.135724
10.63	1.37221	1.12005	0.695412	0.136062
10.64	1.35694	1.12481	0.687041	0.139786
10.65	1.33803	1.12546	0.674425	0.139784
10.66	1.31614	1.11508	0.663316	0.140503
10.67	1.29793	1.11233	0.6501	0.142985
10.68	1.28766	1.11391	0.636012	0.142983
10.69	1.26875	1.11547	0.624012	0.144209
10.7	1.25811	1.11339	0.612047	0.14296
10.71	1.24283	1.12224	0.599157	0.144365
10.72	1.23048	1.12889	0.583939	0.147017
10.73	1.21887	1.12993	0.569285	0.14826
10.74	1.21459	1.12088	0.553417	0.147173
10.75	1.20829	1.12186	0.539928	0.147363
10.76	1.20265	1.12958	0.524693	0.148405
10.77	1.19304	1.13429	0.506753	0.149457
10.78	1.18046	1.1338	0.492682	0.148237
10.79	1.17581	1.12964	0.477121	0.148407
10.8	1.16219	1.13155	0.46632	0.152125
10.81	1.16352	1.13499	0.457042	0.153717
10.82	1.15724	1.13266	0.44802	0.154782
10.83	1.15623	1.13721	0.437818	0.154255
10.84	1.14925	1.1426	0.432734	0.154609
10.85	1.14591	1.14677	0.426777	0.157448
10.86	1.1429	1.14549	0.422874	0.157458
10.87	1.14089	1.14931	0.419895	0.154983
10.88	1.14121	1.14948	0.421436	0.157618
10.89	1.14219	1.15541	0.426537	0.1601
10.9	1.14587	1.1559	0.428009	0.160109
10.91	1.14119	1.15272	0.428591	0.160624
10.92	1.14417	1.15317	0.43068	0.159375
10.93	1.14485	1.15429	0.430115	0.161148
10.94	1.1439	1.15004	0.429173	0.162221
10.95	1.14388	1.1379	0.428557	0.160973
10.96	1.1469	1.13605	0.424637	0.162199
10.97	1.15022	1.12787	0.424038	0.16361
10.98	1.15521	1.12943	0.414434	0.162354
10.99	1.15189	1.1209	0.405156	0.161791
11	1.15585	1.11967	0.396169	0.160518
11.01	1.16619	1.11965	0.387798	0.160492
11.02	1.17118	1.12546	0.379102	0.160466
11.03	1.17348	1.12143	0.371879	0.160247
11.04	1.1804	1.12163	0.363782	0.160749
11.05	1.18571	1.13313	0.356267	0.16197
11.06	1.18841	1.13824	0.352107	0.163382
11.07	1.1904	1.13756	0.344626	0.163364
11.08	1.19436	1.13473	0.342213	0.16282
11.09	1.20197	1.14391	0.339166	0.163075
11.1	1.20364	1.14755	0.336187	0.164557
11.11	1.20193	1.15117	0.333191	0.163729
11.12	1.20159	1.14932	0.33047	0.164321
11.13	1.20888	1.14873	0.326892	0.163878
11.14	1.21216	1.15242	0.326019	0.162685
11.15	1.21884	1.14997	0.32845	0.16132
11.16	1.22641	1.14844	0.329015	0.160137
11.17	1.24103	1.15207	0.333773	0.161976
11.18	1.25363	1.15297	0.342435	0.162567
11.19	1.26759	1.14805	0.34906	0.16416
11.2	1.28322	1.1532	0.358047	0.162378
11.21	1.30022	1.15565	0.367342	0.159914
11.22	1.31948	1.15501	0.382646	0.15887
11.23	1.34366	1.15896	0.402435	0.158677
11.24	1.36624	1.15592	0.423404	0.157785
11.25	1.39075	1.15439	0.444631	0.158323
11.26	1.41691	1.15287	0.468031	0.15813
11.27	1.43937	1.1535	0.488727	0.155099
11.28	1.46555	1.15047	0.508242	0.152797
11.29	1.49034	1.15111	0.52774	0.147313
11.3	1.51314	1.14441	0.544806	0.144657
11.31	1.53361	1.14105	0.562164	0.144464
11.32	1.55412	1.1423	0.573822	0.142852
11.33	1.56476	1.13927	0.582809	0.141595
11.34	1.57172	1.13621	0.586404	0.139121
11.35	1.57538	1.13771	0.586712	0.136982
11.36	1.57473	1.13556	0.583066	0.132937
11.37	1.57148	1.13429	0.577982	0.129936
11.38	1.55962	1.13828	0.568686	0.127818
11.39	1.54678	1.14099	0.561462	0.129571
11.4	1.53358	1.14771	0.553092	0.128335
11.41	1.52073	1.15047	0.542016	0.12728
11.42	1.50487	1.15837	0.531249	0.127108
11.43	1.48774	1.16354	0.519249	0.124999
11.44	1.46991	1.16843	0.509338	0.127128
11.45	1.45308	1.16815	0.496807	0.125871
11.46	1.43623	1.17062	0.487255	0.127067
11.47	1.41838	1.17004	0.476762	0.129906
11.48	1.40111	1.16912	0.468049	0.132177
11.49	1.38721	1.16703	0.453378	0.128629
11.5	1.37529	1.16094	0.442594	0.129328
11.51	1.35603	1.1546	0.433607	0.129271
11.52	1.34446	1.14852	0.424911	0.127085
11.53	1.33114	1.14276	0.414708	0.12722
11.54	1.32217	1.13825	0.40781	0.124679
11.55	1.31084	1.13156	0.403907	0.126081
11.56	1.30289	1.13703	0.4024	0.125558
11.57	1.29291	1.13948	0.400295	0.126564
11.58	1.28728	1.13734	0.397282	0.127784
11.59	1.27802	1.13972	0.402092	0.129511
11.6	1.26643	1.14094	0.403872	0.132505
11.61	1.26647	1.14124	0.402982	0.133944
11.62	1.25717	1.13546	0.406029	0.135191
11.63	1.24791	1.13671	0.409641	0.134481
11.64	1.24093	1.1431	0.412072	0.135039
11.65	1.23733	1.14435	0.416848	0.136276
11.66	1.23101	1.14199	0.417208	0.137674
11.67	1.23733	1.13654	0.420494	0.138049
11.68	1.23864	1.14021	0.427684	0.136651
11.69	1.24159	1.13756	0.42943	0.138272
11.7	1.2492	1.14035	0.430046	0.135606
11.71	1.25383	1.14677	0.432117	0.132758
11.72	1.25947	1.14594	0.42907	0.132038
11.73	1.27407	1.14926	0.429088	0.13291
11.74	1.28102	1.14437	0.427016	0.13362
11.75	1.28299	1.14589	0.421949	0.132545
11.76	1.29128	1.14369	0.417105	0.131998
11.77	1.28531	1.14676	0.408426	0.131278
11.78	1.28233	1.1431	0.400363	0.133569
11.79	1.27738	1.14427	0.391701	0.133032
11.8	1.27108	1.14178	0.383314	0.135515
11.81	1.26178	1.135	0.374635	0.140127
11.82	1.25248	1.13462	0.36777	0.141212
11.83	1.23782	1.13547	0.357876	0.144607
11.84	1.23254	1.13883	0.350053	0.145297
11.85	1.22888	1.13789	0.340741	0.148317
11.86	1.22029	1.1376	0.329956	0.149574
11.87	1.21763	1.13723	0.328142	0.152746
11.88	1.20999	1.13415	0.316775	0.153821
11.89	1.20896	1.13567	0.312889	0.153608
11.9	1.19733	1.13601	0.308678	0.151824
11.91	1.19369	1.13847	0.307822	0.151996
11.92	1.19274	1.13998	0.3057	0.154114
11.93	1.19542	1.13638	0.304501	0.153192
11.94	1.1921	1.13697	0.299143	0.153739
11.95	1.19276	1.13638	0.295566	0.152482
11.96	1.19077	1.13241	0.295258	0.153526
11.97	1.18908	1.13427	0.286887	0.148387
11.98	1.18944	1.13857	0.286288	0.14855
11.99	1.18375	1.13372	0.278516	0.150344
12	1.18542	1.13525	0.27309	0.151773
12.01	1.17878	1.13166	0.265866	0.153019
12.02	1.17705	1.13144	0.260799	0.154104
12.03	1.17005	1.12566	0.25479	0.154469
12.04	1.17039	1.1217	0.248474	0.154824
12.05	1.16673	1.12452	0.241575	0.152898
12.06	1.16506	1.12794	0.23798	0.15006
12.07	1.16609	1.1271	0.233803	0.152728
12.08	1.1707	1.12441	0.22598	0.149525
12.09	1.17244	1.12018	0.222694	0.148643
12.1	1.18206	1.11563	0.218859	0.147559
12.11	1.18742	1.11899	0.215264	0.146302
12.12	1.18679	1.11683	0.211926	0.142906
12.13	1.19216	1.12175	0.211327	0.143798
12.14	1.19582	1.11969	0.211909	0.141649
12.15	1.19648	1.11598	0.21309	0.143757
12.16	1.20213	1.1175	0.21309	0.144092
12.17	1.2038	1.10867	0.217849	0.141443
12.18	1.2045	1.11307	0.224166	0.14267
12.19	1.21178	1.11411	0.22622	0.141413
12.2	1.21079	1.11362	0.227418	0.141241
12.21	1.2133	1.10765	0.229198	0.140521
12.22	1.22245	1.11268	0.231663	0.141374
12.23	1.22631	1.10856	0.231355	0.14101
12.24	1.22754	1.11083	0.23228	0.14457
12.25	1.23106	1.10948	0.234111	0.144014
12.26	1.22895	1.10716	0.23293	0.144715
12.27	1.22949	1.11791	0.230568	0.146814
12.28	1.22873	1.11244	0.228753	0.146623
12.29	1.22692	1.11366	0.230602	0.146422
12.3	1.22885	1.11428	0.232964	0.146059
12.31	1.2368	1.11796	0.23596	0.144824
12.32	1.23751	1.10914	0.239812	0.144692
12.33	1.24383	1.10726	0.24671	0.142736
12.34	1.25112	1.10509	0.253917	0.141124
12.35	1.26078	1.10845	0.262596	0.142188
12.36	1.26842	1.1042	0.270676	0.142543
12.37	1.27838	1.10085	0.277266	0.142898
12.38	1.28601	1.10083	0.28295	0.143263
12.39	1.29204	1.09964	0.289215	0.142229
12.4	1.2973	1.1018	0.292502	0.142912
12.41	1.30032	1.09599	0.296148	0.14165
12.42	1.30597	1.10968	0.29524	0.140347
12.43	1.29999	1.11462	0.290773	0.141557
12.44	1.29269	1.12262	0.285671	0.138691
12.45	1.28178	1.12353	0.279047	0.133524
12.46	1.27612	1.12659	0.274818	0.132796
12.47	1.26485	1.12481	0.273004	0.131714
12.48	1.25654	1.12304	0.270933	0.129374
12.49	1.25019	1.12333	0.270008	0.131636
12.5	1.24224	1.11537	0.276616	0.131989
12.51	1.23454	1.11783	0.282881	0.133212
12.52	1.22357	1.10659	0.291611	0.136057
12.53	1.2189	1.10477	0.300838	0.133571
12.54	1.21359	1.10353	0.313095	0.135699
12.55	1.21192	1.1005	0.326909	0.138718
12.56	1.20727	1.0981	0.339491	0.138738
12.57	1.20959	1.10146	0.354161	0.137136
12.58	1.20892	1.10753	0.370903	0.139477
12.59	1.21162	1.11671	0.383194	0.13822
12.6	1.22129	1.11978	0.393653	0.139078
12.61	1.22268	1.12408	0.402058	0.138538
12.62	1.23063	1.12101	0.411319	0.136546
12.63	1.23829	1.12131	0.421829	0.137776
12.64	1.24928	1.11797	0.431433	0.137914
12.65	1.26057	1.11826	0.441635	0.136278
12.66	1.27485	1.12037	0.45093	0.137092
12.67	1.28415	1.11584	0.456939	0.140269
12.68	1.3018	1.11311	0.464745	0.138106
12.69	1.30978	1.10915	0.474947	0.138618
12.7	1.32101	1.11166	0.485783	0.137562
12.71	1.33893	1.11072	0.499255	0.13756
12.72	1.35251	1.11252	0.511563	0.136518
12.73	1.36881	1.11192	0.526285	0.134716
12.74	1.38435	1.11586	0.540065	0.134199
12.75	1.39888	1.11678	0.553794	0.135809
12.76	1.40852	1.11495	0.568498	0.13389
12.77	1.42112	1.12103	0.583767	0.132951
12.78	1.43038	1.1195	0.593662	0.135405
12.79	1.44195	1.11398	0.602324	0.133615
12.8	1.44396	1.10938	0.606791	0.132007
12.81	1.44432	1.10908	0.610061	0.132334
12.82	1.44239	1.1137	0.612749	0.135518
12.83	1.437	1.11221	0.613913	0.136575
12.84	1.42838	1.1068	0.612389	0.134612
12.85	1.42117	1.10347	0.609137	0.135476
12.86	1.42015	1.10105	0.603436	0.135993
12.87	1.41025	1.09983	0.596846	0.135122
12.88	1.39833	1.09927	0.590529	0.13425
12.89	1.39038	1.10356	0.582466	0.135679
12.9	1.38008	1.11055	0.575859	0.13887
12.91	1.37274	1.11176	0.566872	0.140643
12.92	1.36775	1.11545	0.559049	0.13814
12.93	1.36179	1.11574	0.55037	0.140997
12.94	1.35283	1.11752	0.541417	0.144006
12.95	1.34249	1.12449	0.533611	0.144381
12.96	1.32792	1.12632	0.527911	0.144918
12.97	1.31889	1.12141	0.52281	0.145809
12.98	1.31223	1.12563	0.516219	0.144725
12.99	1.30426	1.12132	0.515586	0.145981
13	1.30094	1.1174	0.514114	0.144209
13.01	1.29003	1.11893	0.514439	0.145252
13.02	1.28442	1.11341	0.514131	0.148261
13.03	1.27975	1.11581	0.516202	0.148786
13.04	1.27876	1.11673	0.520088	0.145938
13.05	1.27572	1.10884	0.523665	0.145592
13.06	1.27512	1.10826	0.526387	0.145773
13.07	1.27589	1.11041	0.528493	0.147179
13.08	1.271	1.11259	0.535083	0.148069
13.09	1.26974	1.11567	0.538096	0.148936
13.1	1.26689	1.11595	0.544704	0.150523
13.11	1.26859	1.11408	0.549189	0.150356
13.12	1.26699	1.11469	0.555796	0.149653
13.13	1.26214	1.11473	0.557354	0.14645
13.14	1.26225	1.10769	0.561839	0.148595
13.15	1.26109	1.1101	0.561839	0.148045
13.16	1.26077	1.11494	0.567214	0.149106
13.17	1.25802	1.11677	0.566929	0.14806
13.18	1.26052	1.11278	0.566386	0.149506
13.19	1.25413	1.11279	0.565245	0.14827
13.2	1.24933	1.11344	0.559567	0.148269
13.21	1.24762	1.1119	0.554179	0.148254
13.22	1.24088	1.11037	0.542279	0.14754
13.23	1.23846	1.11094	0.530311	0.148437
13.24	1.23337	1.11492	0.516019	0.14666
13.25	1.22963	1.1143	0.502651	0.147875
13.26	1.22257	1.11551	0.48275	0.144502
13.27	1.21497	1.11638	0.467649	0.144295
13.28	1.20378	1.11056	0.450269	0.142831
13.29	1.19985	1.10379	0.43023	0.142085
13.3	1.19362	1.09944	0.411118	0.141706
13.31	1.18134	1.10129	0.390254	0.139395
13.32	1.17594	1.09946	0.374329	0.140971
13.33	1.17024	1.09674	0.361765	0.142689
13.34	1.16125	1.09519	0.347995	0.144964
13.35	1.15359	1.09674	0.336604	0.143709
13.36	1.14492	1.09124	0.327536	0.147215
13.37	1.13526	1.09004	0.317235	0.147576
13.38	1.13287	1.09521	0.30837	0.148098
13.39	1.1282	1.09856	0.302327	0.149524
13.4	1.12953	1.10376	0.298398	0.151284
13.41	1.13418	1.09829	0.295042	0.154462
13.42	1.13365	1.10288	0.291521	0.156589
13.43	1.1341	1.10714	0.287349	0.1559
13.44	1.13738	1.10928	0.283216	0.157318
13.45	1.14	1.11235	0.278831	0.160864
13.46	1.14232	1.11265	0.274495	0.162474
13.47	1.14693	1.11052	0.270639	0.16529
13.48	1.14696	1.11911	0.267189	0.166161
13.49	1.14424	1.13041	0.262951	0.168987
13.5	1.1435	1.13253	0.259059	0.168623
13.51	1.13981	1.13682	0.258453	0.167569
13.52	1.14015	1.14196	0.257535	0.167564
13.53	1.13749	1.14074	0.258404	0.16757
13.54	1.13962	1.1456	0.259813	0.167028
13.55	1.13839	1.14499	0.262376	0.164552
13.56	1.14299	1.14561	0.263697	0.163666
13.57	1.14727	1.14591	0.269084	0.162081
13.58	1.15282	1.13736	0.270382	0.163674
13.59	1.16343	1.13158	0.276797	0.161904
13.6	1.169	1.13277	0.282561	0.16225
13.61	1.17926	1.12816	0.28813	0.161888
13.62	1.18514	1.12359	0.295198	0.15993
13.63	1.19727	1.12416	0.298047	0.160261
13.64	1.20093	1.1196	0.302375	0.160247
13.65	1.2126	1.11502	0.308141	0.160963
13.66	1.22304	1.11258	0.314526	0.159897
13.67	1.23583	1.11104	0.316323	0.159539
13.68	1.24596	1.11045	0.321785	0.157422
13.69	1.25369	1.10559	0.32184	0.15492
13.7	1.26079	1.10105	0.319703	0.150696
13.71	1.26451	1.10781	0.316275	0.146625
13.72	1.27291	1.10053	0.311164	0.143788
13.73	1.27332	1.0978	0.306347	0.143961
13.74	1.27621	1.10087	0.299412	0.141499
13.75	1.27476	1.10361	0.2862	0.140608
13.76	1.27036	1.11127	0.277454	0.140598
13.77	1.26163	1.11857	0.268378	0.139707
13.78	1.25693	1.12006	0.258018	0.138825
13.79	1.2512	1.12703	0.248979	0.1392
13.8	1.24187	1.12946	0.239349	0.144315
13.81	1.23317	1.12366	0.23122	0.147151
13.82	1.22613	1.134	0.221093	0.149987
13.83	1.22014	1.13245	0.213824	0.15016
13.84	1.21283	1.12484	0.207781	0.151213
13.85	1.20416	1.12297	0.205384	0.15175
13.86	1.19719	1.11499	0.198766	0.15334
13.87	1.19749	1.1098	0.19851	0.153867
13.88	1.19446	1.10888	0.200112	0.154748
13.89	1.19346	1.10343	0.200379	0.156531
13.9	1.19011	1.10011	0.203076	0.152469
13.91	1.19147	1.10554	0.20814	0.155123
13.92	1.1852	1.10523	0.216329	0.157043
13.93	1.18523	1.11168	0.222936	0.159349
13.94	1.18562	1.12293	0.228668	0.161442
13.95	1.19	1.12449	0.234986	0.162633
13.96	1.19529	1.12818	0.241012	0.161372
13.97	1.19065	1.13037	0.243467	0.160283
13.98	1.18836	1.12428	0.247089	0.16042
13.99	1.18741	1.13003	0.250455	0.16002
14	1.19147	1.12238	0.252688	0.162465
14.01	1.19535	1.12607	0.255541	0.160831
14.02	1.20318	1.12607	0.255311	0.155149
14.03	1.20669	1.12182	0.255611	0.153012
14.04	1.2126	1.11364	0.257847	0.152303
14.05	1.21657	1.11517	0.261066	0.150348
14.06	1.22092	1.11151	0.263664	0.149458
14.07	1.22627	1.10904	0.264734	0.148933
14.08	1.23458	1.11118	0.264366	0.147142
14.09	1.23529	1.09932	0.267844	0.145543
14.1	1.24031	1.10965	0.272818	0.143925
14.11	1.24374	1.10749	0.275155	0.143734
14.12	1.24654	1.10446	0.278108	0.145133
14.13	1.24782	1.10444	0.281428	0.142261
14.14	1.24639	1.10563	0.279834	0.140119
14.15	1.24461	1.10439	0.278776	0.139576
14.16	1.24085	1.10834	0.277019	0.138537
14.17	1.24306	1.10682	0.278914	0.138753
14.18	1.23267	1.11201	0.282287	0.141291
14.19	1.23426	1.11936	0.281754	0.142025
14.2	1.2304	1.11972	0.280001	0.143302
14.21	1.22693	1.11401	0.280586	0.144771
14.22	1.2218	1.11177	0.280265	0.146767
14.23	1.21953	1.11379	0.279924	0.148598
14.24	1.21558	1.11396	0.281628	0.14811
14.25	1.21192	1.1163	0.280351	0.148351
14.26	1.20927	1.12167	0.283133	0.151013
14.27	1.2023	1.12705	0.282881	0.151183
14.28	1.20633	1.13184	0.281389	0.148517
14.29	1.19864	1.13718	0.280224	0.148342
14.3	1.19407	1.13218	0.277232	0.147633
14.31	1.18751	1.13206	0.270398	0.146014
14.32	1.17964	1.12898	0.265648	0.145661
14.33	1.17073	1.12599	0.259412	0.144762
14.34	1.16745	1.13248	0.254432	0.148095
14.35	1.16238	1.13282	0.249573	0.147884
14.36	1.15793	1.1317	0.24356	0.146822
14.37	1.15479	1.13114	0.237567	0.148049
14.38	1.14627	1.12928	0.230694	0.147505
14.39	1.15083	1.12289	0.225611	0.149242
14.4	1.14632	1.12503	0.219976	0.148128
14.41	1.14152	1.12869	0.215951	0.147224
14.42	1.13935	1.1348	0.210162	0.146998
14.43	1.14389	1.13688	0.210985	0.147836
14.44	1.14781	1.13406	0.212675	0.148156
14.45	1.15182	1.13795	0.213549	0.148487
14.46	1.15664	1.13575	0.214937	0.148605
14.47	1.1668	1.13082	0.217218	0.149088
14.48	1.18496	1.13603	0.2195	0.150825
14.49	1.19739	1.13967	0.223322	0.150636
14.5	1.22075	1.14548	0.23256	0.151171
14.51	1.24642	1.14423	0.241344	0.152903
14.52	1.27543	1.14545	0.252187	0.154822
14.53	1.30441	1.14636	0.260319	0.15906
14.54	1.33071	1.13996	0.268401	0.159036
14.55	1.35773	1.1339	0.280197	0.161444
14.56	1.37831	1.13481	0.291514	0.16618
14.57	1.40187	1.1351	0.304613	0.169842
14.58	1.4141	1.1287	0.317051	0.174406
14.59	1.433	1.12659	0.331612	0.179658
14.6	1.44766	1.12135	0.344914	0.184201
14.61	1.46129	1.12257	0.359132	0.190373
14.62	1.47094	1.12506	0.377319	0.193179
14.63	1.47359	1.12203	0.390947	0.195277
14.64	1.48026	1.12352	0.409493	0.198265
14.65	1.48826	1.1159	0.423757	0.20038
14.66	1.49592	1.1171	0.438518	0.199489
14.67	1.50259	1.12017	0.450273	0.198943
14.68	1.51694	1.11739	0.464467	0.197698
14.69	1.52529	1.11794	0.475932	0.195754
14.7	1.53259	1.12077	0.484099	0.195754
14.71	1.53763	1.12026	0.491662	0.191503
14.72	1.54833	1.11387	0.495582	0.186715
14.73	1.556	1.10936	0.500106	0.184588
14.74	1.56034	1.10814	0.497378	0.181225
14.75	1.56502	1.11603	0.496463	0.178055
14.76	1.57369	1.10993	0.495582	0.177163
14.77	1.57539	1.10962	0.493769	0.173285
14.78	1.57241	1.10447	0.489262	0.171684
14.79	1.56145	1.10456	0.481995	0.168119
14.8	1.55388	1.10086	0.476231	0.164059
14.81	1.54828	1.09585	0.467772	0.163359
14.82	1.53365	1.09695	0.459297	0.163549
14.83	1.52671	1.10169	0.451754	0.158761
14.84	1.51442	1.10414	0.446559	0.158599
14.85	1.49713	1.09804	0.443229	0.154338
14.86	1.47848	1.09714	0.437758	0.150977
14.87	1.45886	1.09835	0.43441	0.151149
14.88	1.44389	1.10388	0.436485	0.149196
14.89	1.43885	1.10203	0.439231	0.151534
14.9	1.4232	1.1051	0.444393	0.154005
14.91	1.41051	1.10604	0.452837	0.152043
14.92	1.39913	1.10399	0.462489	0.152216
14.93	1.38611	1.10103	0.475768	0.150983
14.94	1.38014	1.0959	0.489374	0.149557
14.95	1.37476	1.10419	0.503516	0.150979
14.96	1.36911	1.107	0.519816	0.151317
14.97	1.36844	1.10339	0.538827	0.149145
14.98	1.36307	1.10432	0.554264	0.15089
14.99	1.35643	1.10221	0.571479	0.147322
15	1.35009	1.10405	0.585085	0.145179
15.01	1.34679	1.10566	0.596862	0.145688
15.02	1.3425	1.10873	0.60622	0.142502
15.03	1.33746	1.11395	0.613473	0.143528
15.04	1.3304	1.11736	0.618929	0.142092
15.05	1.32742	1.11646	0.623228	0.140834
15.06	1.32202	1.11491	0.62537	0.137986
15.07	1.31198	1.11707	0.623004	0.139056
15.08	1.30898	1.11646	0.619671	0.136766
15.09	1.30092	1.11495	0.615476	0.135882
15.1	1.3039	1.11098	0.612108	0.134634
15.11	1.29953	1.11399	0.6109	0.134469
15.12	1.2965	1.11305	0.610019	0.134264
15.13	1.29386	1.11242	0.605495	0.134278
15.14	1.28919	1.10692	0.601247	0.136917
15.15	1.28684	1.1057	0.59491	0.136744
15.16	1.28588	1.10753	0.587624	0.138352
15.17	1.28961	1.10873	0.579802	0.13994
15.18	1.28359	1.10507	0.575571	0.141687
15.19	1.28195	1.11026	0.568906	0.142705
15.2	1.27327	1.11059	0.561654	0.143217
15.21	1.27229	1.10694	0.555921	0.142485
15.22	1.26731	1.10941	0.547167	0.144414
15.23	1.26231	1.11519	0.541417	0.14422
15.24	1.25466	1.12827	0.534493	0.142962
15.25	1.24567	1.13134	0.522993	0.143637
15.26	1.23931	1.12982	0.513928	0.144381
15.27	1.22923	1.12798	0.510267	0.142311
15.28	1.22419	1.13256	0.5021	0.141853
15.29	1.2185	1.1362	0.492396	0.140505
15.3	1.21383	1.13526	0.48547	0.139514
15.31	1.20247	1.13771	0.470963	0.139728
15.32	1.19745	1.14104	0.460034	0.139071
15.33	1.18938	1.13616	0.448809	0.137695
15.34	1.1897	1.12644	0.440782	0.137565
15.35	1.18634	1.12984	0.435762	0.137444
15.36	1.17632	1.13655	0.429259	0.136546
15.37	1.17499	1.13688	0.421442	0.138138
15.38	1.17302	1.14056	0.413093	0.137757
15.39	1.16834	1.13266	0.409849	0.136859
15.4	1.16369	1.1376	0.404156	0.136828
15.41	1.15937	1.1367	0.401493	0.136995
15.42	1.15235	1.12942	0.39762	0.1345
15.43	1.14842	1.12858	0.392249	0.133421
15.44	1.14445	1.12981	0.387596	0.13041
15.45	1.14278	1.1225	0.38298	0.128795
15.46	1.14412	1.12103	0.38016	0.1263
15.47	1.13679	1.12103	0.372852	0.124695
15.48	1.13448	1.11796	0.363959	0.123971
15.49	1.13114	1.12043	0.354501	0.125028
15.5	1.12711	1.11646	0.345461	0.125022
15.51	1.12574	1.11556	0.338224	0.123444
15.52	1.1241	1.11985	0.328919	0.12735
15.53	1.12807	1.12531	0.3202	0.129496
15.54	1.12269	1.13051	0.309981	0.130214
15.55	1.11933	1.13385	0.300057	0.131125
15.56	1.11831	1.13624	0.289233	0.133088
15.57	1.11726	1.13592	0.279963	0.131307
15.58	1.11356	1.13467	0.271642	0.130072
15.59	1.11188	1.13705	0.263287	0.129182
15.6	1.11423	1.13639	0.253634	0.13151
15.61	1.1156	1.13787	0.245208	0.130093
15.62	1.11961	1.13689	0.241279	0.127775
15.63	1.11795	1.1326	0.236471	0.125296
15.64	1.125	1.13162	0.23318	0.125822
15.65	1.12465	1.1331	0.230165	0.124739
15.66	1.127	1.12331	0.227149	0.124739
15.67	1.13505	1.12756	0.22534	0.125103
15.68	1.13872	1.13094	0.226236	0.126348
15.69	1.14477	1.13247	0.226822	0.125458
15.7	1.1471	1.13434	0.226529	0.124547
15.71	1.14941	1.13227	0.223789	0.125427
15.72	1.15475	1.13568	0.219894	0.124759
15.73	1.15643	1.13108	0.218998	0.126682
15.74	1.15405	1.13778	0.216276	0.126854
15.75	1.16075	1.13138	0.212381	0.129152
15.76	1.15912	1.13598	0.209366	0.127563
15.77	1.15844	1.1354	0.207229	0.127735
15.78	1.15813	1.1351	0.20573	0.128615
15.79	1.15846	1.13237	0.201818	0.129516
15.8	1.15643	1.1317	0.203059	0.12564
15.81	1.15846	1.13103	0.203352	0.127239
15.82	1.15575	1.12824	0.200629	0.127218
15.83	1.15105	1.13135	0.196408	0.127765
15.84	1.14905	1.12192	0.190066	0.12654
15.85	1.13935	1.12041	0.185793	0.126571
15.86	1.1403	1.11713	0.181295	0.127451
15.87	1.13733	1.11198	0.174954	0.12569
15.88	1.13297	1.10894	0.168613	0.125498
15.89	1.12795	1.10712	0.162564	0.124597
15.9	1.12465	1.1032	0.153173	0.12654
15.91	1.11627	1.10539	0.142662	0.124051
15.92	1.10763	1.10693	0.1357	0.124577
15.93	1.10629	1.10117	0.12848	0.124395
15.94	1.10228	1.10394	0.125172	0.124375
15.95	1.1003	1.10457	0.118537	0.124537
15.96	1.09596	1.11243	0.111283	0.126824
15.97	1.08693	1.11424	0.105562	0.12982
15.98	1.08493	1.11306	0.0970841	0.130002
15.99	1.07823	1.11856	0.090157	0.133574
16	1.07856	1.12132	0.0832298	0.134809
16.01	1.0772	1.12407	0.0795767	0.137653
16.02	1.07649	1.1244	0.073873	0.138189
16.03	1.07417	1.12377	0.0684278	0.13909
16.04	1.0725	1.12255	0.0608631	0.140507
16.05	1.07182	1.12771	0.0584335	0.141569
16.06	1.07145	1.12835	0.0560383	0.13998
16.07	1.07182	1.12988	0.0503001	0.13999
16.08	1.07182	1.13349	0.0479049	0.138938
16.09	1.07082	1.12616	0.047319	0.140689
16.1	1.06649	1.12828	0.0472846	0.141211
16.11	1.06483	1.12854	0.0491111	0.140833
16.12	1.06955	1.13366	0.0520922	0.142541
16.13	1.07121	1.14281	0.0556937	0.142458
16.14	1.07422	1.14584	0.0638443	0.145078
16.15	1.07693	1.14097	0.069031	0.146248
16.16	1.07762	1.12848	0.0753205	0.148674
16.17	1.08058	1.13154	0.0831609	0.149669
16.18	1.08022	1.12574	0.0912943	0.150846
16.19	1.08424	1.12758	0.0937239	0.146365
16.2	1.08125	1.11568	0.0973598	0.148424
16.21	1.08358	1.11508	0.0970669	0.148216
16.22	1.07989	1.10691	0.0946712	0.146986
16.23	1.07093	1.10261	0.0925859	0.144864
16.24	1.06394	1.10259	0.0847449	0.143785
16.25	1.05826	1.10503	0.0807253	0.142555
16.26	1.05126	1.11597	0.0749476	0.140596
16.27	1.04961	1.11351	0.0694971	0.138824
16.28	1.04733	1.12114	0.0612894	0.136
16.29	1.04835	1.12415	0.0570104	0.137588
16.3	1.05206	1.13237	0.0521457	0.134057
16.31	1.04712	1.13208	0.0484727	0.132276
16.32	1.04948	1.13148	0.0496781	0.1335
16.33	1.05914	1.13575	0.0505564	0.135979
16.34	1.06381	1.13577	0.0550716	0.136696
16.35	1.07314	1.13575	0.0590401	0.136158
16.36	1.0832	1.13394	0.0648018	0.136683
16.37	1.09026	1.1318	0.07146	0.13652
16.38	1.09959	1.12328	0.0811865	0.137935
16.39	1.10389	1.12269	0.0935853	0.136517
16.4	1.11654	1.12635	0.10776	0.137061
16.41	1.13218	1.12481	0.123794	0.13794
16.42	1.14021	1.119	0.13769	0.138294
16.43	1.14789	1.11231	0.155189	0.135803
16.44	1.16226	1.10832	0.169981	0.134343
16.45	1.17867	1.10859	0.184808	0.131841
16.46	1.189	1.10921	0.197497	0.132516
16.47	1.2057	1.11256	0.2111	0.132291
16.48	1.21807	1.12042	0.222565	0.132451
16.49	1.23048	1.12039	0.236116	0.131709
16.5	1.23649	1.11643	0.247305	0.130782
16.51	1.24422	1.11395	0.25546	0.130916
16.52	1.25491	1.12216	0.26508	0.129815
16.53	1.26394	1.12819	0.273217	0.131751
16.54	1.26724	1.12732	0.278045	0.132288
16.55	1.26526	1.13193	0.282234	0.134374
16.56	1.2706	1.13131	0.286493	0.133121
16.57	1.26322	1.12975	0.287406	0.134356
16.58	1.26721	1.12886	0.287717	0.133073
16.59	1.26955	1.1304	0.282286	0.136433
16.6	1.26723	1.13132	0.274459	0.137095
16.61	1.26354	1.13439	0.27139	0.139375
16.62	1.26121	1.12771	0.26539	0.139177
16.63	1.25753	1.12133	0.252443	0.138625
16.64	1.25423	1.11705	0.24246	0.137693
16.65	1.25018	1.11004	0.231892	0.137329
16.66	1.2485	1.10794	0.221927	0.136601
16.67	1.25352	1.10585	0.216151	0.137684
16.68	1.25022	1.1074	0.211324	0.13896
16.69	1.25591	1.10258	0.208927	0.137021
16.7	1.26858	1.10415	0.212548	0.136521
16.71	1.28129	1.10209	0.211669	0.13336
16.72	1.28994	1.10363	0.211962	0.133214
16.73	1.30233	1.10492	0.216772	0.132157
16.74	1.32138	1.10895	0.224616	0.133791
16.75	1.34207	1.10957	0.232788	0.135069
16.76	1.35412	1.10989	0.242443	0.137244
16.77	1.36778	1.1133	0.249408	0.13721
16.78	1.38449	1.11609	0.256339	0.137349
16.79	1.39248	1.11399	0.26208	0.138215
16.8	1.40119	1.11127	0.264477	0.139101
16.81	1.40718	1.11737	0.270183	0.138197
16.82	1.41255	1.11829	0.275597	0.136028
16.83	1.41556	1.12195	0.281648	0.133546
16.84	1.41024	1.11795	0.285889	0.129274
16.85	1.4039	1.11674	0.291286	0.126964
16.86	1.40655	1.11401	0.296716	0.123566
16.87	1.40193	1.11244	0.30032	0.120917
16.88	1.39487	1.10481	0.306354	0.118977
16.89	1.38888	1.11297	0.315371	0.117197
16.9	1.38254	1.11291	0.323801	0.114709
16.91	1.37183	1.10892	0.329835	0.114183
16.92	1.36547	1.10492	0.337973	0.113323
16.93	1.36211	1.10117	0.346421	0.113495
16.94	1.36106	1.10173	0.355782	0.114911
16.95	1.35541	1.1035	0.364558	0.114901
16.96	1.34673	1.10739	0.369971	0.115781
16.97	1.34007	1.10792	0.378437	0.117035
16.98	1.33575	1.10571	0.381436	0.117551
16.99	1.32974	1.10721	0.381747	0.115761
17	1.32109	1.10956	0.381471	0.115933
17.01	1.31544	1.10735	0.379385	0.117723
17.02	1.31046	1.11277	0.374902	0.117005
17.03	1.30277	1.11186	0.370368	0.119139
17.04	1.29263	1.12105	0.359527	0.118454
17.05	1.28423	1.11862	0.345028	0.11898
17.06	1.27486	1.11439	0.332649	0.119
17.07	1.26947	1.10801	0.319684	0.117574
17.08	1.25474	1.11289	0.307323	0.115289
17.09	1.24502	1.10646	0.294065	0.116563
17.1	1.23527	1.10466	0.279893	0.118343
17.11	1.2316	1.10381	0.268704	0.116563
17.12	1.21824	1.1087	0.255084	0.119213
17.13	1.20956	1.11333	0.240568	0.118656
17.14	1.20469	1.10721	0.230909	0.120231
17.15	1.20234	1.11575	0.221858	0.118633
17.16	1.19335	1.1139	0.211617	0.117925
17.17	1.18167	1.11754	0.199824	0.116489
17.18	1.17837	1.11453	0.190204	0.119675
17.19	1.17203	1.11455	0.18267	0.119837
17.2	1.16306	1.11398	0.173895	0.120545
17.21	1.15905	1.12093	0.165757	0.12196
17.22	1.15905	1.11668	0.157327	0.121981
17.23	1.15067	1.11697	0.150103	0.121999
17.24	1.14529	1.1246	0.140707	0.119695
17.25	1.13531	1.1167	0.133155	0.119676
17.26	1.13332	1.12006	0.126518	0.121599
17.27	1.13162	1.1137	0.120777	0.124441
17.28	1.12494	1.11248	0.115018	0.125503
17.29	1.11792	1.11555	0.107795	0.127971
17.3	1.12055	1.121	0.103588	0.125311
17.31	1.11387	1.11222	0.097571	0.125473
17.32	1.1095	1.11131	0.0951013	0.125624
17.33	1.11154	1.11222	0.0912395	0.126496
17.34	1.11022	1.10428	0.0879816	0.126494
17.35	1.11154	1.10611	0.0859476	0.128273
17.36	1.11085	1.11098	0.0853786	0.126694
17.37	1.11223	1.11769	0.0821554	0.126319
17.38	1.11225	1.12499	0.0797424	0.125591
17.39	1.1183	1.12834	0.0794839	0.124368
17.4	1.11633	1.12901	0.0762263	0.126471
17.41	1.11899	1.1324	0.0750544	0.127877
17.42	1.11963	1.13547	0.0733179	0.128585
17.43	1.11797	1.13457	0.0720769	0.126633
17.44	1.11765	1.13951	0.0726974	0.127685
17.45	1.12233	1.14287	0.0724044	0.125945
17.46	1.12458	1.14017	0.0684574	0.125227
17.47	1.12681	1.14052	0.0702327	0.124539
17.48	1.13534	1.13419	0.0723872	0.122608
17.49	1.13459	1.12599	0.0741797	0.121517
17.5	1.14318	1.12689	0.0814187	0.120264
17.51	1.1498	1.12508	0.088675	0.118151
17.52	1.15476	1.12692	0.0962243	0.117606
17.53	1.16337	1.12934	0.103515	0.119548
17.54	1.17436	1.12874	0.112822	0.121146
17.55	1.18064	1.12875	0.123336	0.122178
17.56	1.1927	1.13426	0.137556	0.125536
17.57	1.20173	1.13425	0.148742	0.126032
17.58	1.20915	1.13452	0.159618	0.127611
17.59	1.22179	1.13944	0.170183	0.127256
17.6	1.23183	1.13401	0.179232	0.128347
17.61	1.24317	1.13309	0.18554	0.13046
17.62	1.25954	1.13404	0.193417	0.130127
17.63	1.27658	1.12588	0.201242	0.129237
17.64	1.29522	1.12741	0.210619	0.127795
17.65	1.31126	1.12324	0.219685	0.127424
17.66	1.3259	1.11167	0.228423	0.125103
17.67	1.34394	1.11078	0.239868	0.125137
17.68	1.36462	1.109	0.252485	0.124947
17.69	1.38665	1.10622	0.262757	0.124232
17.7	1.40467	1.10866	0.272375	0.119967
17.71	1.42036	1.10898	0.282337	0.115894
17.72	1.43441	1.10783	0.289231	0.114824
17.73	1.44138	1.11576	0.296781	0.115171
17.74	1.44373	1.11428	0.299797	0.114289
17.75	1.44675	1.11427	0.301038	0.113762
17.76	1.45045	1.11915	0.301917	0.112193
17.77	1.44913	1.12408	0.298315	0.111999
17.78	1.43676	1.12443	0.29292	0.11024
17.79	1.42676	1.12201	0.288387	0.110573
17.8	1.41607	1.12023	0.282372	0.115357
17.81	1.40473	1.123	0.27365	0.119058
17.82	1.3897	1.11567	0.266135	0.119584
17.83	1.37601	1.11297	0.255242	0.118178
17.84	1.36271	1.1099	0.24559	0.118532
17.85	1.34766	1.11445	0.235318	0.117644
17.86	1.33565	1.11112	0.223856	0.118697
17.87	1.31929	1.10774	0.214169	0.11707
17.88	1.31066	1.10497	0.203604	0.118085
17.89	1.30368	1.1049	0.192142	0.116318
17.9	1.29167	1.10299	0.183696	0.112206
17.91	1.27595	1.09741	0.17613	0.110419
17.92	1.2666	1.09759	0.167977	0.108966
17.93	1.25856	1.09686	0.163461	0.109272
17.94	1.24881	1.09648	0.158928	0.110479
17.95	1.23947	1.09486	0.157084	0.109388
17.96	1.22742	1.0993	0.156498	0.111125
17.97	1.22573	1.09954	0.156205	0.112508
17.98	1.21868	1.10864	0.158342	0.114268
17.99	1.20633	1.11292	0.161341	0.119365
18	1.19863	1.11413	0.163754	0.120943
18.01	1.19461	1.11896	0.168891	0.120559
18.02	1.18525	1.1184	0.175819	0.124614
18.03	1.178	1.12271	0.184592	0.125849
18.04	1.17467	1.12519	0.19309	0.123887
18.05	1.17435	1.12431	0.20219	0.128367
18.06	1.17635	1.1268	0.213083	0.129462
18.07	1.17198	1.12953	0.227854	0.130578
18.08	1.17065	1.12157	0.239609	0.130802
18.09	1.17079	1.11915	0.250842	0.12962
18.1	1.17913	1.11912	0.255065	0.134615
18.11	1.18688	1.12037	0.259271	0.137154
18.12	1.19289	1.12189	0.261701	0.138601
18.13	1.2002	1.11729	0.262252	0.143253
18.14	1.19957	1.12031	0.26189	0.147389
18.15	1.19989	1.12364	0.260356	0.149999
18.16	1.1946	1.11964	0.25522	0.151234
18.17	1.19233	1.11233	0.243775	0.152641
18.18	1.19198	1.11538	0.237105	0.155644
18.19	1.1915	1.1203	0.231284	0.160427
18.2	1.18684	1.12793	0.230681	0.162196
18.21	1.1788	1.12884	0.229182	0.164663
18.22	1.17481	1.13524	0.224666	0.164673
18.23	1.16742	1.13281	0.221994	0.16432
18.24	1.16003	1.12819	0.218409	0.167333
18.25	1.15734	1.12547	0.215376	0.167374
18.26	1.15426	1.12547	0.212015	0.168799
18.27	1.15085	1.13307	0.211687	0.170761
18.28	1.14783	1.14101	0.207775	0.1697
18.29	1.14415	1.13732	0.205086	0.168992
18.3	1.13909	1.13521	0.204172	0.168153
18.31	1.13803	1.13157	0.204155	0.168164
18.32	1.13961	1.1273	0.206861	0.168346
18.33	1.14295	1.13275	0.208085	0.167648
18.34	1.15429	1.13033	0.212894	0.164817
18.35	1.15893	1.13216	0.214738	0.164807
18.36	1.16892	1.13279	0.221098	0.164787
18.37	1.18129	1.12854	0.225321	0.164271
18.38	1.19528	1.1206	0.22832	0.165333
18.39	1.20993	1.12089	0.232525	0.165343
18.4	1.22262	1.11723	0.236765	0.162309
18.41	1.2433	1.12305	0.241316	0.164605
18.42	1.25628	1.11908	0.248865	0.164069
18.43	1.27555	1.11878	0.255449	0.165656
18.44	1.29457	1.12579	0.261792	0.167588
18.45	1.30988	1.12211	0.27203	0.166536
18.46	1.32173	1.11417	0.278356	0.164261
18.47	1.33452	1.11146	0.286525	0.163897
18.48	1.35135	1.10904	0.295591	0.162481
18.49	1.36248	1.10691	0.299849	0.159286
18.5	1.37528	1.10751	0.303744	0.160723
18.51	1.38035	1.10109	0.306157	0.157731
18.52	1.39052	1.10325	0.310983	0.158481
18.53	1.3957	1.09626	0.314034	0.157582
18.54	1.3918	1.08624	0.316119	0.156006
18.55	1.39259	1.08198	0.318222	0.156705
18.56	1.39385	1.09177	0.318843	0.157586
18.57	1.39247	1.10058	0.317946	0.157233
18.58	1.38842	1.10821	0.320084	0.156921
18.59	1.38732	1.11645	0.322169	0.159602
18.6	1.37853	1.11521	0.327047	0.160289
18.61	1.37046	1.12223	0.330684	0.160461
18.62	1.36232	1.12408	0.32915	0.16308
18.63	1.35353	1.13321	0.329443	0.163818
18.64	1.34739	1.14387	0.32946	0.166286
18.65	1.34141	1.1457	0.325237	0.167904
18.66	1.3307	1.14237	0.321566	0.16844
18.67	1.32099	1.14085	0.319118	0.167206
18.68	1.30589	1.14176	0.312448	0.169491
18.69	1.2914	1.14086	0.309122	0.170339
18.7	1.28356	1.13512	0.303072	0.172633
18.71	1.27739	1.13543	0.297918	0.173855
18.72	1.26827	1.13483	0.290679	0.169799
18.73	1.25744	1.13305	0.285543	0.169606
18.74	1.25186	1.13	0.278269	0.169069
18.75	1.24096	1.13215	0.273443	0.16745
18.76	1.23208	1.137	0.268014	0.16762
18.77	1.22327	1.13614	0.261999	0.169378
18.78	1.21726	1.13432	0.256569	0.169185
18.79	1.21537	1.13161	0.249934	0.169913
18.8	1.20552	1.1368	0.239678	0.16779
18.81	1.19899	1.13804	0.230336	0.165848
18.82	1.18815	1.14385	0.223718	0.168326
18.83	1.18431	1.14266	0.214376	0.169023
18.84	1.17624	1.1415	0.206292	0.165333
18.85	1.1667	1.14671	0.19452	0.16691
18.86	1.16285	1.14769	0.18523	0.167436
18.87	1.15964	1.15097	0.174389	0.167274
18.88	1.15167	1.14979	0.164133	0.166556
18.89	1.14001	1.15311	0.155412	0.165323
18.9	1.137	1.15644	0.146984	0.166404
18.91	1.12947	1.15276	0.139124	0.167466
18.92	1.12822	1.14727	0.128834	0.166586
18.93	1.12464	1.14756	0.120992	0.164999
18.94	1.12141	1.15089	0.112236	0.167456
18.95	1.12215	1.15029	0.107703	0.167294
18.96	1.12026	1.14569	0.103136	0.167476
18.97	1.11732	1.14454	0.100413	0.1696
18.98	1.11768	1.14055	0.10012	0.169438
18.99	1.12644	1.14024	0.100395	0.170339
19	1.1322	1.13632	0.100361	0.169289
19.01	1.1378	1.13116	0.103084	0.16932
19.02	1.1481	1.13606	0.107014	0.169129
19.03	1.15874	1.13844	0.109151	0.171246
19.04	1.16799	1.13724	0.11427	0.170359
19.05	1.18195	1.13785	0.117028	0.172313
19.06	1.19587	1.13879	0.119768	0.17446
19.07	1.2075	1.13482	0.124267	0.173552
19.08	1.22152	1.13363	0.129403	0.174252
19.09	1.23281	1.13272	0.132144	0.173342
19.1	1.2464	1.13914	0.137004	0.174909
19.11	1.26103	1.14311	0.142433	0.173089
19.12	1.27897	1.13825	0.148518	0.174131
19.13	1.29724	1.13738	0.156601	0.175576
19.14	1.31885	1.13649	0.167443	0.177344
19.15	1.3395	1.13525	0.181025	0.175199
19.16	1.36904	1.14105	0.19552	0.172862
19.17	1.39691	1.13893	0.206982	0.171971
19.18	1.42774	1.14469	0.218737	0.172517
19.19	1.44765	1.13682	0.232284	0.171263
19.2	1.47025	1.12644	0.250658	0.170535
19.21	1.49408	1.12032	0.262119	0.171617
19.22	1.51394	1.11816	0.2787	0.173214
19.23	1.52908	1.11361	0.294402	0.171222
19.24	1.54527	1.11114	0.308587	0.172284
19.25	1.56239	1.10964	0.321531	0.173163
19.26	1.5683	1.10293	0.334476	0.175276
19.27	1.57388	1.109	0.350195	0.175619
19.28	1.57125	1.1072	0.362277	0.175265
19.29	1.57722	1.10933	0.373446	0.176499
19.3	1.57619	1.11603	0.380392	0.177206
19.31	1.57194	1.12701	0.391854	0.181078
19.32	1.56432	1.13279	0.396025	0.179652
19.33	1.55906	1.13002	0.399938	0.179663
19.34	1.55017	1.13309	0.403867	0.178591
19.35	1.53932	1.13062	0.407797	0.176296
19.36	1.52849	1.13671	0.411434	0.174
19.37	1.5196	1.12576	0.410538	0.172757
19.38	1.51894	1.12297	0.411451	0.172919
19.39	1.51329	1.12873	0.412054	0.173475
19.4	1.51099	1.12781	0.412658	0.171514
19.41	1.508	1.12048	0.412054	0.16747
19.42	1.50605	1.1141	0.413313	0.165377
19.43	1.50112	1.11867	0.410607	0.162556
19.44	1.49018	1.1217	0.40666	0.160069
19.45	1.48885	1.12293	0.403333	0.161313
19.46	1.48522	1.11894	0.400299	0.161869
19.47	1.48062	1.13023	0.404488	0.165428
19.48	1.47762	1.13029	0.407504	0.165803
19.49	1.48393	1.12783	0.412658	0.164549
19.5	1.49022	1.12813	0.416846	0.164033
19.51	1.49848	1.12663	0.423189	0.164732
19.52	1.50973	1.12691	0.430704	0.163985
19.53	1.52491	1.12114	0.443389	0.165533
19.54	1.54677	1.11567	0.459074	0.168728
19.55	1.56491	1.11688	0.474172	0.169226
19.56	1.59203	1.1157	0.490202	0.169905
19.57	1.61614	1.10866	0.500785	0.167056
19.58	1.63964	1.11533	0.516469	0.166654
19.59	1.65655	1.11264	0.529724	0.166626
19.6	1.67341	1.10626	0.542461	0.165011
19.61	1.68466	1.11234	0.556319	0.164606
19.62	1.69363	1.11965	0.56928	0.165475
19.63	1.69828	1.12085	0.580725	0.167958
19.64	1.70254	1.12144	0.589791	0.168279
19.65	1.69661	1.11626	0.598495	0.167939
19.66	1.68302	1.11592	0.605975	0.166145
19.67	1.67645	1.11899	0.612284	0.165594
19.68	1.66486	1.11717	0.614662	0.165588
19.69	1.64922	1.11622	0.615265	0.166836
19.7	1.63465	1.11684	0.61885	0.167013
19.71	1.61745	1.11166	0.61854	0.168951
19.72	1.59826	1.10954	0.61885	0.169636
19.73	1.58007	1.11226	0.618592	0.166968
19.74	1.56522	1.11652	0.616455	0.166766
19.75	1.551	1.12413	0.611353	0.167262
19.76	1.53979	1.12508	0.606854	0.164211
19.77	1.52389	1.12507	0.603821	0.164363
19.78	1.50768	1.12139	0.600219	0.163626
19.79	1.49314	1.12109	0.598374	0.161646
19.8	1.47861	1.1232	0.595358	0.163012
19.81	1.46764	1.12656	0.592635	0.161778
19.82	1.45835	1.12656	0.592031	0.160564
19.83	1.44836	1.12536	0.587429	0.160401
19.84	1.43909	1.12112	0.581724	0.157428
19.85	1.42879	1.12142	0.579622	0.156042
19.86	1.41718	1.12415	0.576312	0.156054
19.87	1.40388	1.12112	0.574244	0.156217
19.88	1.39156	1.12536	0.569711	0.155339
19.89	1.37965	1.12596	0.562196	0.158141
19.9	1.36669	1.12718	0.55282	0.158153
19.91	1.35611	1.12807	0.546218	0.157436
19.92	1.34581	1.12685	0.538393	0.159521
19.93	1.33619	1.12443	0.531792	0.160363
19.94	1.3236	1.1311	0.525449	0.161387
19.95	1.31524	1.12931	0.519124	0.160267
19.96	1.30421	1.12291	0.509747	0.163815
[truncated: 1,503 more rows]

## Sheet: S10B
X	Aldh1a1
Time (s)	470	405
-1	0.250754	0.017082
-0.99	0.251936	0.0168767
-0.98	0.25334	0.0166002
-0.97	0.254701	0.0162859
-0.96	0.256093	0.0159387
-0.95	0.257491	0.0155437
-0.94	0.258875	0.0151122
-0.93	0.260262	0.0146738
-0.92	0.261655	0.0143329
-0.91	0.263076	0.0140096
-0.9	0.264519	0.0138373
-0.89	0.265994	0.0137172
-0.88	0.267484	0.0137105
-0.87	0.268967	0.0136445
-0.86	0.27042	0.0135801
-0.85	0.271873	0.0134203
-0.84	0.273279	0.0132356
-0.83	0.274699	0.0129695
-0.82	0.276126	0.0128552
-0.81	0.277567	0.0128408
-0.8	0.279011	0.0129603
-0.79	0.28045	0.013068
-0.78	0.281841	0.0131497
-0.77	0.283165	0.0129215
-0.76	0.284433	0.0124285
-0.75	0.285618	0.0116768
-0.74	0.286785	0.0107787
-0.73	0.287961	0.00994011
-0.72	0.289153	0.0092704
-0.71	0.290336	0.00882774
-0.7	0.291545	0.00840188
-0.69	0.292746	0.00807053
-0.68	0.293928	0.00750887
-0.67	0.295112	0.00692746
-0.66	0.29636	0.00625318
-0.65	0.297682	0.00575456
-0.64	0.299101	0.00538091
-0.63	0.300636	0.00527136
-0.62	0.302275	0.00525055
-0.61	0.304022	0.0052528
-0.6	0.305858	0.0051951
-0.59	0.307814	0.00503769
-0.58	0.309904	0.00480852
-0.57	0.312176	0.00457626
-0.56	0.314632	0.00434171
-0.55	0.317312	0.00415291
-0.54	0.32022	0.00391714
-0.53	0.323337	0.00361331
-0.52	0.326644	0.00311904
-0.51	0.330121	0.00246993
-0.5	0.333805	0.00170057
-0.49	0.337695	0.000930895
-0.48	0.341849	0.000259884
-0.47	0.346291	-0.000242436
-0.46	0.351029	-0.000500116
-0.45	0.356028	-0.000733234
-0.44	0.361254	-0.000943006
-0.43	0.366656	-0.00130449
-0.42	0.372248	-0.00184938
-0.41	0.37804	-0.00252306
-0.4	0.384073	-0.00314243
-0.39	0.390401	-0.00366989
-0.38	0.397045	-0.00398422
-0.37	0.403964	-0.00410231
-0.36	0.411158	-0.00412574
-0.35	0.41856	-0.00424854
-0.34	0.426135	-0.00449463
-0.33	0.43389	-0.00501282
-0.32	0.441853	-0.00568922
-0.31	0.450053	-0.00644126
-0.3	0.458538	-0.00706866
-0.29	0.467312	-0.00756432
-0.28	0.476344	-0.00780158
-0.27	0.485604	-0.00789873
-0.26	0.495023	-0.00806904
-0.25	0.504579	-0.00840246
-0.24	0.514275	-0.00890541
-0.23	0.524126	-0.0096067
-0.22	0.534123	-0.0104589
-0.21	0.544314	-0.0112723
-0.2	0.554652	-0.0120121
-0.19	0.565089	-0.0127816
-0.18	0.575553	-0.0135524
-0.17	0.586016	-0.0144205
-0.16	0.596383	-0.0154383
-0.15	0.606629	-0.0165784
-0.14	0.616722	-0.0176407
-0.13	0.626622	-0.0185947
-0.12	0.636263	-0.0192649
-0.11	0.645571	-0.0196306
-0.1	0.654404	-0.0198142
-0.09	0.662618	-0.0200828
-0.08	0.670069	-0.0205065
-0.07	0.676642	-0.0211275
-0.06	0.682231	-0.0217897
-0.05	0.68676	-0.0222415
-0.04	0.69016	-0.0222172
-0.03	0.692341	-0.0216142
-0.02	0.693091	-0.0205401
-0.01	0.69203	-0.0194814
0	0.688954	-0.0187783
0.01	0.683777	-0.0185835
0.02	0.676502	-0.0190784
0.03	0.667282	-0.01997
0.04	0.656569	-0.0206885
0.05	0.644624	-0.0209275
0.06	0.631667	-0.0206397
0.07	0.617831	-0.0198444
0.08	0.603252	-0.0188352
0.09	0.588	-0.0179352
0.1	0.572218	-0.0173557
0.11	0.556076	-0.0170275
0.12	0.539773	-0.0167191
0.13	0.523491	-0.0162426
0.14	0.507373	-0.0154648
0.15	0.491506	-0.0142666
0.16	0.475847	-0.0128953
0.17	0.460426	-0.0115681
0.18	0.445251	-0.0104691
0.19	0.430359	-0.00960587
0.2	0.415831	-0.00909806
0.21	0.401769	-0.00860286
0.22	0.388242	-0.00804069
0.23	0.375252	-0.00740479
0.24	0.362798	-0.00674397
0.25	0.350826	-0.00610317
0.26	0.339299	-0.00570718
0.27	0.328201	-0.00534065
0.28	0.317579	-0.00507672
0.29	0.307435	-0.00489235
0.3	0.297811	-0.00450379
0.31	0.288722	-0.00390172
0.32	0.280142	-0.00330417
0.33	0.271992	-0.00260838
0.34	0.26424	-0.0019757
0.35	0.256851	-0.00155206
0.36	0.249838	-0.00127859
0.37	0.243162	-0.00119461
0.38	0.236894	-0.00109986
0.39	0.231059	-0.000777406
0.4	0.225625	-0.000230538
0.41	0.220573	0.000502559
0.42	0.215894	0.00141141
0.43	0.211516	0.00219914
0.44	0.207382	0.00276618
0.45	0.203512	0.00298503
0.46	0.19991	0.00308528
0.47	0.196594	0.0030806
0.48	0.193604	0.00321672
0.49	0.190957	0.00359188
0.5	0.188622	0.00425983
0.51	0.18654	0.00499605
0.52	0.184656	0.00572346
0.53	0.182958	0.00623458
0.54	0.181398	0.00648484
0.55	0.179981	0.00654903
0.56	0.178738	0.00644943
0.57	0.177692	0.00632522
0.58	0.176794	0.00638465
0.59	0.176045	0.00642803
0.6	0.175408	0.00647816
0.61	0.174835	0.00642305
0.62	0.174323	0.00629335
0.63	0.173872	0.00602459
0.64	0.173511	0.00580052
0.65	0.173245	0.00571632
0.66	0.17307	0.00582424
0.67	0.172983	0.00604426
0.68	0.172913	0.0062747
0.69	0.172843	0.0064597
0.7	0.172752	0.00645903
0.71	0.172652	0.0063798
0.72	0.172536	0.00632692
0.73	0.172454	0.00641048
0.74	0.172397	0.00667715
0.75	0.172347	0.0069834
0.76	0.172266	0.00722963
0.77	0.172113	0.00726212
0.78	0.171887	0.00696711
0.79	0.171548	0.0062955
0.8	0.171155	0.00549898
0.81	0.17073	0.00465455
0.82	0.170299	0.00393073
0.83	0.169858	0.00339137
0.84	0.16942	0.00303039
0.85	0.168951	0.00274865
0.86	0.168446	0.00248309
0.87	0.167893	0.00220809
0.88	0.167297	0.00180817
0.89	0.166686	0.00138004
0.9	0.166058	0.00100325
0.91	0.16542	0.000732306
0.92	0.164777	0.000536468
0.93	0.164126	0.000567097
0.94	0.163455	0.000683199
0.95	0.162755	0.000783751
0.96	0.162026	0.000863859
0.97	0.161279	0.000864182
0.98	0.160505	0.000748602
0.99	0.159726	0.000597441
1	0.15895	0.000409721

## Sheet: S10C
X	Aldh1a1			X	Aldh1a1 - heatmap
Lag (s)	470	405		Lag (s)
-1	0.171427	0.00341875		-1	0.0125522	0.0205622	0.0181708	0.159842	0.0536052	0.16907	0.0612554	0.0701376	0.0986336	0.0793037	0.0867034	0.0627752	0.139219	0.15969	0.186169	0.157626	0.158284	0.189818	0.132338	0.186034	0.258135	0.275228	0.181172	0.201155	0.294134	0.212079	0.211031	0.250754	0.329757	0.257638
-0.99	0.172111	0.00361449		-0.99	0.0122831	0.0213869	0.019063	0.160223	0.0560679	0.169331	0.063028	0.0691161	0.0988854	0.0788945	0.0864886	0.0634825	0.140277	0.160507	0.187612	0.157735	0.157699	0.189188	0.133652	0.187365	0.259022	0.275289	0.183111	0.202658	0.293825	0.211746	0.21187	0.251936	0.3317	0.259285
-0.98	0.173093	0.00340504		-0.98	0.0123454	0.0221173	0.0199359	0.16056	0.0584944	0.169653	0.0646817	0.0686418	0.0991622	0.0786506	0.0864462	0.0651516	0.141538	0.161272	0.189449	0.158158	0.157536	0.190245	0.135916	0.188684	0.260208	0.275795	0.185404	0.204164	0.294224	0.211527	0.213243	0.25334	0.333843	0.260822
-0.97	0.174022	0.00319396		-0.97	0.0123178	0.0228691	0.0207781	0.160928	0.0609435	0.16999	0.066446	0.0680154	0.0995073	0.0783761	0.0863244	0.0664944	0.142795	0.162047	0.191271	0.158515	0.157172	0.191174	0.138088	0.189979	0.261343	0.276145	0.18762	0.20573	0.294392	0.211317	0.214535	0.254701	0.335983	0.262305
-0.96	0.174962	0.00297743		-0.96	0.0123128	0.0236295	0.0215663	0.161238	0.0633814	0.17037	0.0683417	0.0674787	0.0999114	0.0780752	0.0861902	0.0678378	0.144145	0.162798	0.193121	0.158906	0.156793	0.192159	0.140291	0.19124	0.262476	0.27646	0.189901	0.207327	0.294553	0.211072	0.215841	0.256093	0.338158	0.263672
-0.95	0.175918	0.00277925		-0.95	0.0122945	0.024408	0.0222878	0.161533	0.0658213	0.170801	0.0702766	0.0669314	0.100346	0.0777747	0.0860583	0.0692034	0.145585	0.163552	0.194941	0.159342	0.156368	0.193133	0.14259	0.192463	0.263643	0.27677	0.192284	0.209038	0.294702	0.210805	0.217174	0.257491	0.340411	0.264953
-0.94	0.176888	0.00262794		-0.94	0.0122531	0.0252513	0.0229526	0.161795	0.0682528	0.171293	0.0722815	0.0664129	0.100911	0.0774339	0.0859306	0.0705082	0.147112	0.164277	0.19672	0.159778	0.155931	0.194097	0.14491	0.193668	0.264827	0.277056	0.194707	0.210834	0.294873	0.210508	0.218648	0.258875	0.34271	0.266171
-0.93	0.177873	0.00249646		-0.93	0.0121983	0.0261777	0.0235106	0.162017	0.070667	0.171833	0.074258	0.0659674	0.101482	0.0770705	0.0858333	0.0717975	0.148725	0.164952	0.198487	0.160213	0.155508	0.195023	0.147482	0.194866	0.266018	0.277356	0.197117	0.212718	0.295027	0.210182	0.220195	0.260262	0.34508	0.267329
-0.92	0.178877	0.00240489		-0.92	0.0121336	0.0270971	0.0240232	0.162201	0.0730561	0.172426	0.076178	0.0655561	0.102136	0.0767439	0.0857623	0.073129	0.15042	0.165603	0.20027	0.160655	0.155198	0.195931	0.150032	0.196063	0.267266	0.277655	0.199544	0.21465	0.295219	0.209844	0.221787	0.261655	0.347474	0.268505
-0.91	0.179889	0.00229953		-0.91	0.0120404	0.0280064	0.0245243	0.162376	0.0754228	0.173068	0.0778393	0.0651525	0.102825	0.0764626	0.0857238	0.074364	0.152199	0.166204	0.202055	0.161138	0.154978	0.196866	0.152461	0.197255	0.268552	0.277965	0.201878	0.21659	0.295459	0.209529	0.223484	0.263076	0.34994	0.26969
-0.9	0.180922	0.00222584		-0.9	0.0119579	0.0289016	0.0249959	0.162519	0.0777643	0.173754	0.0794657	0.0648171	0.103608	0.0762443	0.0857063	0.0755603	0.154058	0.166761	0.203903	0.161669	0.154826	0.197829	0.154833	0.198441	0.269858	0.278308	0.204155	0.218518	0.29575	0.209261	0.225307	0.264519	0.352424	0.270849
-0.89	0.181969	0.00217573		-0.89	0.0118745	0.0297446	0.0253955	0.162633	0.0800726	0.174478	0.0810546	0.064543	0.104454	0.0761224	0.0856591	0.0768481	0.155998	0.16732	0.20579	0.162294	0.154726	0.198816	0.157082	0.199616	0.271178	0.278671	0.206437	0.220447	0.296034	0.209054	0.227134	0.265994	0.354954	0.271952
-0.88	0.183041	0.00213467		-0.88	0.0117906	0.0305695	0.0257865	0.162708	0.0823518	0.175239	0.0826608	0.0643565	0.10544	0.0760284	0.085569	0.0780957	0.158015	0.167891	0.207721	0.16298	0.154631	0.199853	0.159325	0.200767	0.272505	0.27906	0.20883	0.222397	0.296312	0.20888	0.229044	0.267484	0.357518	0.273042
-0.87	0.184135	0.00212358		-0.87	0.011685	0.0314631	0.0261714	0.162754	0.0846077	0.176028	0.0843247	0.0642366	0.106457	0.0759196	0.0855204	0.07943	0.160103	0.168486	0.209669	0.163723	0.154508	0.200883	0.161547	0.201899	0.273803	0.279487	0.211266	0.224456	0.296607	0.208675	0.231062	0.268967	0.360161	0.274042
-0.86	0.185252	0.00215281		-0.86	0.0115702	0.0323861	0.0264741	0.162752	0.0868398	0.17683	0.0860845	0.064102	0.107537	0.0757776	0.0854654	0.0808304	0.162254	0.169114	0.211623	0.16452	0.154397	0.201914	0.163894	0.203019	0.275066	0.279976	0.213823	0.22665	0.296862	0.208449	0.233184	0.27042	0.362854	0.275002
-0.85	0.186393	0.00217754		-0.85	0.0114199	0.0333282	0.0267563	0.162721	0.0890424	0.177645	0.0877824	0.0640673	0.108633	0.0756316	0.0854641	0.0823163	0.164462	0.169737	0.213575	0.16533	0.154378	0.203003	0.16639	0.204136	0.276296	0.280454	0.216425	0.228976	0.297091	0.208214	0.235322	0.271873	0.365601	0.275974
-0.84	0.187556	0.00219133		-0.84	0.0112345	0.0343275	0.0270907	0.162636	0.0912159	0.17846	0.0893257	0.064007	0.109753	0.0755228	0.085591	0.0837335	0.16672	0.170369	0.215568	0.166176	0.154428	0.204119	0.16888	0.205265	0.277504	0.281008	0.219039	0.231395	0.297411	0.207952	0.237577	0.273279	0.36841	0.276985
-0.83	0.188745	0.00223614		-0.83	0.0110116	0.0352898	0.0274873	0.162509	0.0933439	0.179273	0.0907288	0.0639587	0.110904	0.0754556	0.0858635	0.085275	0.169023	0.170993	0.217536	0.16704	0.154603	0.205353	0.171224	0.206407	0.278699	0.281583	0.221624	0.233873	0.297809	0.207711	0.239975	0.274699	0.371285	0.278025
-0.82	0.189962	0.0023549		-0.82	0.010782	0.0362286	0.0279072	0.162337	0.0954259	0.180077	0.091965	0.0639246	0.112097	0.0755083	0.0861886	0.0866895	0.171369	0.171656	0.219554	0.167983	0.154862	0.206708	0.173613	0.207555	0.279897	0.282195	0.224219	0.23637	0.298253	0.207531	0.242483	0.276126	0.374213	0.279112
-0.81	0.191209	0.00254495		-0.81	0.0105037	0.0371217	0.0284195	0.16213	0.0974589	0.180869	0.0931191	0.0640043	0.113352	0.0756585	0.0865662	0.0882659	0.173753	0.172328	0.221584	0.168998	0.155169	0.208142	0.175796	0.208708	0.281138	0.282843	0.226815	0.23889	0.298789	0.207441	0.245096	0.277567	0.377187	0.280214
-0.8	0.19249	0.00279381		-0.8	0.0101988	0.0380268	0.0290402	0.161871	0.0994546	0.181641	0.0943407	0.0641084	0.114705	0.0758538	0.0868884	0.0900438	0.176172	0.173093	0.223605	0.170082	0.155454	0.209598	0.177856	0.209867	0.282389	0.283539	0.229509	0.241462	0.299428	0.207421	0.247833	0.279011	0.380221	0.281285
-0.79	0.193788	0.00307776		-0.79	0.00986959	0.0389985	0.0296429	0.161567	0.101399	0.182386	0.0956022	0.0642688	0.116118	0.0759812	0.0871369	0.0918953	0.178619	0.173898	0.225588	0.171223	0.15575	0.211109	0.179806	0.211013	0.283649	0.284273	0.232291	0.244137	0.30009	0.207456	0.250695	0.28045	0.383295	0.282291
-0.78	0.195097	0.00328307		-0.78	0.00948737	0.0400522	0.0302258	0.161201	0.10332	0.183092	0.0968747	0.064374	0.117564	0.0760758	0.0873492	0.0937234	0.181091	0.174729	0.227574	0.172421	0.156032	0.212634	0.181747	0.212163	0.284884	0.28507	0.235175	0.246892	0.300847	0.207449	0.253625	0.281841	0.38641	0.283252
-0.77	0.196412	0.00331656		-0.77	0.00904495	0.0411943	0.0308212	0.160751	0.105208	0.183743	0.098177	0.0644725	0.118963	0.0760782	0.0876151	0.0956551	0.183576	0.175519	0.229512	0.17362	0.156372	0.214088	0.183704	0.213318	0.286094	0.285938	0.238141	0.249761	0.30164	0.207434	0.256638	0.283165	0.38955	0.284174
-0.76	0.197723	0.00313154		-0.76	0.008557	0.0424155	0.0314306	0.160243	0.107058	0.184323	0.0993401	0.0644818	0.120326	0.0760431	0.0879539	0.0975685	0.186071	0.176301	0.231467	0.174807	0.156835	0.215518	0.185545	0.214499	0.287242	0.286822	0.241113	0.252711	0.302553	0.207331	0.259715	0.284433	0.39272	0.285095
-0.75	0.19903	0.00278329		-0.75	0.00803078	0.0437015	0.0319975	0.159675	0.108862	0.184821	0.100295	0.0644377	0.121609	0.0760017	0.0884593	0.0992916	0.188571	0.177022	0.233465	0.17598	0.157399	0.216944	0.187379	0.215685	0.288359	0.287772	0.244025	0.255671	0.303526	0.207205	0.262926	0.285618	0.395977	0.286051
-0.74	0.200346	0.00232381		-0.74	0.00749347	0.0449467	0.0326473	0.159079	0.110622	0.185237	0.101147	0.0644531	0.122866	0.0760281	0.0890483	0.101057	0.191074	0.177693	0.235489	0.177184	0.158073	0.218326	0.189101	0.216882	0.289438	0.288777	0.246928	0.258635	0.304584	0.20707	0.266188	0.286785	0.39929	0.287057
-0.73	0.201692	0.00186818		-0.73	0.00696101	0.0461762	0.03336	0.158443	0.11233	0.18557	0.101979	0.0645929	0.12411	0.0760961	0.0896725	0.102905	0.193574	0.178373	0.23751	0.178444	0.158841	0.219667	0.190667	0.218094	0.290545	0.289874	0.24988	0.261646	0.30574	0.207024	0.269603	0.287961	0.40268	0.288118
-0.72	0.20306	0.00145811		-0.72	0.00642283	0.0474322	0.0340685	0.157793	0.114	0.185813	0.102767	0.064753	0.125435	0.0762381	0.09019	0.104755	0.196069	0.179104	0.239514	0.179771	0.159656	0.220973	0.192142	0.219324	0.291658	0.291006	0.252893	0.264659	0.307031	0.207064	0.273138	0.289153	0.406147	0.289215
-0.71	0.204464	0.00114663		-0.71	0.00589302	0.0487072	0.0347	0.157111	0.115633	0.185985	0.103686	0.0650257	0.126793	0.0763583	0.0906502	0.106683	0.198546	0.179859	0.24146	0.181201	0.160509	0.222205	0.193611	0.220563	0.292808	0.292249	0.25603	0.267734	0.308404	0.207241	0.276819	0.290336	0.409717	0.290316
-0.7	0.205912	0.000909667		-0.7	0.00533489	0.0499766	0.0353028	0.156438	0.11724	0.186075	0.104749	0.0653674	0.12826	0.0765304	0.0910503	0.108665	0.201	0.180656	0.24335	0.182737	0.161485	0.223389	0.194986	0.221846	0.294011	0.293624	0.259379	0.270925	0.309911	0.207459	0.280637	0.291545	0.413352	0.291399
-0.69	0.207409	0.000703504		-0.69	0.00475985	0.0512766	0.0358659	0.155739	0.118822	0.186081	0.105903	0.0657118	0.129728	0.076679	0.0915198	0.110669	0.203417	0.181511	0.245217	0.184315	0.162587	0.224499	0.196596	0.223196	0.295285	0.295084	0.262807	0.274252	0.311538	0.207708	0.284621	0.292746	0.417093	0.292526
-0.68	0.208943	0.000517915		-0.68	0.00413704	0.0525897	0.0364185	0.155062	0.120387	0.186004	0.107043	0.0660635	0.1312	0.0769077	0.0921064	0.112711	0.205794	0.18238	0.247104	0.18594	0.16388	0.225501	0.198303	0.224615	0.29663	0.296632	0.266271	0.277649	0.313256	0.207945	0.288715	0.293928	0.420927	0.293711
-0.67	0.210523	0.000313108		-0.67	0.00350875	0.0538282	0.0370146	0.154405	0.121924	0.185854	0.108154	0.0665042	0.132647	0.0771508	0.0929223	0.114751	0.208124	0.183234	0.249017	0.187623	0.165401	0.226442	0.200034	0.226106	0.298026	0.298325	0.269724	0.281114	0.315102	0.208159	0.292993	0.295112	0.424875	0.295007
-0.66	0.21216	0.000131519		-0.66	0.00288917	0.0550303	0.0376992	0.153791	0.123439	0.185626	0.109196	0.0670538	0.13411	0.077505	0.0938952	0.116861	0.210408	0.184103	0.250978	0.189341	0.167105	0.227365	0.201791	0.227669	0.299486	0.300139	0.273218	0.284565	0.317045	0.208382	0.297421	0.29636	0.42897	0.296453
-0.65	0.213841	-2.35464e-05		-0.65	0.00231572	0.0562002	0.0384562	0.1532	0.124932	0.185341	0.110147	0.0677294	0.135543	0.0779011	0.0949257	0.118969	0.212641	0.185003	0.252906	0.191133	0.16891	0.22828	0.203622	0.22931	0.30101	0.302057	0.276672	0.288003	0.319113	0.208707	0.301968	0.297682	0.433167	0.298044
-0.64	0.215583	-0.000116792		-0.64	0.00176646	0.0573556	0.0392105	0.152649	0.126418	0.185023	0.111153	0.0685294	0.13702	0.0784049	0.0959662	0.121169	0.214825	0.185933	0.25483	0.192999	0.170781	0.229224	0.205431	0.231026	0.302601	0.30411	0.280213	0.291458	0.321319	0.209149	0.306676	0.299101	0.437457	0.299753
-0.63	0.217393	-0.000182121		-0.63	0.00128462	0.05852	0.0399232	0.152123	0.127896	0.184684	0.11223	0.0694513	0.138571	0.0788706	0.0969527	0.12338	0.21696	0.18692	0.256678	0.194938	0.172743	0.230216	0.207388	0.232826	0.304233	0.306304	0.28386	0.29501	0.323692	0.209747	0.311574	0.300636	0.441869	0.30154
-0.62	0.219279	-0.000209051		-0.62	0.000839737	0.0596888	0.0406183	0.151652	0.129372	0.184344	0.113474	0.0704537	0.140216	0.0793645	0.0978975	0.125576	0.219044	0.18801	0.258425	0.19693	0.174797	0.231317	0.209464	0.234745	0.305964	0.308619	0.287706	0.298663	0.326188	0.210484	0.316619	0.302275	0.446405	0.303402
-0.61	0.221238	-0.000195894		-0.61	0.000410951	0.0608956	0.0412193	0.15124	0.130868	0.184014	0.114856	0.0715455	0.141935	0.0798864	0.0989085	0.127673	0.221079	0.189164	0.260092	0.198952	0.177034	0.232479	0.211804	0.236801	0.307762	0.311049	0.291659	0.302474	0.328848	0.211304	0.321806	0.304022	0.45099	0.305301
-0.6	0.223275	-0.000127523		-0.6	2.67924e-05	0.0621061	0.041821	0.150897	0.132379	0.18371	0.11628	0.0726899	0.143701	0.0804712	0.100131	0.12966	0.223067	0.190372	0.261747	0.200982	0.179523	0.233628	0.214243	0.239	0.309664	0.313597	0.295718	0.306439	0.331656	0.212159	0.327193	0.305858	0.455722	0.307312
-0.59	0.225396	-7.4059e-05		-0.59	-0.00035284	0.0633223	0.0424466	0.150671	0.13391	0.18343	0.117694	0.0739335	0.145505	0.0811426	0.101553	0.131646	0.225013	0.19161	0.263328	0.202993	0.182302	0.2348	0.216723	0.241349	0.311724	0.316267	0.29987	0.310509	0.334649	0.213027	0.332738	0.307814	0.46062	0.309465
-0.58	0.227598	1.69549e-05		-0.58	-0.000684817	0.0645002	0.0430918	0.150569	0.135462	0.183199	0.119067	0.0753043	0.147335	0.0819816	0.103225	0.133566	0.226922	0.192881	0.264914	0.204993	0.185302	0.236011	0.219311	0.243848	0.31391	0.319038	0.304073	0.314595	0.337799	0.213966	0.338388	0.309904	0.465661	0.311812
-0.57	0.22988	0.000109658		-0.57	-0.000994695	0.0656794	0.0437293	0.150588	0.137048	0.183037	0.12035	0.0768652	0.149168	0.082954	0.105041	0.135507	0.228809	0.194179	0.266481	0.206994	0.188516	0.237313	0.221864	0.246472	0.316219	0.321932	0.308305	0.318754	0.341133	0.214978	0.344101	0.312176	0.470814	0.314369
-0.56	0.232249	0.000143608		-0.56	-0.00124421	0.0668191	0.0444747	0.150711	0.138666	0.182969	0.121673	0.0784796	0.151059	0.0840356	0.106872	0.137406	0.230682	0.195535	0.267972	0.209013	0.191862	0.238639	0.224479	0.249225	0.318699	0.324972	0.312622	0.322967	0.344655	0.21612	0.349938	0.314632	0.476131	0.317167
-0.55	0.234709	5.58545e-05		-0.55	-0.0014846	0.0680035	0.0451336	0.150937	0.140328	0.183023	0.123096	0.0801454	0.153061	0.0851651	0.108679	0.139275	0.232552	0.196954	0.269349	0.211064	0.195332	0.24004	0.22728	0.252099	0.321294	0.328126	0.317106	0.327299	0.348361	0.217406	0.355875	0.317312	0.481541	0.320161
-0.54	0.237254	-0.000136375		-0.54	-0.00165733	0.0691618	0.0457586	0.151228	0.142044	0.183223	0.124628	0.0818267	0.155175	0.0863046	0.110486	0.140921	0.234426	0.198482	0.270674	0.213155	0.198941	0.241575	0.230266	0.255098	0.323966	0.331421	0.321787	0.331765	0.352199	0.218856	0.361894	0.32022	0.486988	0.323321
-0.53	0.239898	-0.000458158		-0.53	-0.00183093	0.0703547	0.046408	0.151626	0.143827	0.183587	0.126337	0.0834686	0.157344	0.0874647	0.112343	0.142379	0.236311	0.200113	0.271862	0.215266	0.20277	0.243177	0.233446	0.258246	0.326771	0.334841	0.326638	0.336434	0.35625	0.220431	0.368056	0.323337	0.492534	0.326633
-0.52	0.242652	-0.000856559		-0.52	-0.00198706	0.0715477	0.0470889	0.152137	0.145671	0.184123	0.128181	0.0850933	0.159609	0.0887201	0.114359	0.143687	0.23821	0.201832	0.273015	0.217373	0.206876	0.244825	0.236941	0.261549	0.329688	0.338457	0.331625	0.341281	0.360461	0.222128	0.37436	0.326644	0.498164	0.330111
-0.51	0.245512	-0.00130866		-0.51	-0.00213491	0.0727313	0.0477631	0.152799	0.147575	0.184846	0.129984	0.0867901	0.161901	0.0901062	0.116627	0.144885	0.240132	0.203627	0.274145	0.219476	0.211311	0.246597	0.240528	0.265013	0.332741	0.342197	0.336746	0.346315	0.364829	0.223962	0.380786	0.330121	0.503876	0.333817
-0.5	0.248487	-0.00177328		-0.5	-0.00225614	0.073842	0.0484935	0.153617	0.149543	0.18577	0.131773	0.0886062	0.164226	0.0917101	0.119134	0.146165	0.242083	0.205512	0.275322	0.221547	0.216037	0.248455	0.244209	0.268643	0.335955	0.346064	0.34189	0.351443	0.369363	0.22591	0.387344	0.333805	0.509699	0.337784
-0.49	0.251597	-0.00216362		-0.49	-0.00234839	0.0749359	0.0493017	0.154623	0.151574	0.186901	0.133533	0.0905921	0.166625	0.0935831	0.121844	0.147428	0.244075	0.207493	0.276486	0.223665	0.220994	0.2505	0.248133	0.272429	0.339324	0.350068	0.347053	0.356689	0.374071	0.228064	0.394068	0.337695	0.515668	0.342098
-0.48	0.254835	-0.00251882		-0.48	-0.00237955	0.075954	0.0500991	0.155767	0.153676	0.188254	0.135284	0.0927261	0.169108	0.0956818	0.124623	0.148741	0.246114	0.209633	0.277666	0.225864	0.226147	0.252761	0.252196	0.27636	0.342862	0.354191	0.352275	0.362061	0.378954	0.230386	0.400922	0.341849	0.521716	0.346769
-0.47	0.25821	-0.00281749		-0.47	-0.00235015	0.0769457	0.0509205	0.15706	0.155861	0.189834	0.137089	0.0949083	0.171719	0.0979494	0.127458	0.150019	0.248208	0.211939	0.278792	0.228158	0.231438	0.255335	0.256393	0.280462	0.34658	0.358381	0.357675	0.367575	0.384	0.232939	0.407937	0.346291	0.527867	0.351821
-0.46	0.26174	-0.00304982		-0.46	-0.00225873	0.0779967	0.0517463	0.158502	0.158136	0.191641	0.139075	0.0971321	0.174464	0.100422	0.130362	0.151371	0.250356	0.214471	0.279878	0.230559	0.236868	0.258187	0.261045	0.284739	0.350454	0.362679	0.363204	0.373261	0.389206	0.235734	0.415129	0.351029	0.534078	0.357171
-0.45	0.265425	-0.0032706		-0.45	-0.00215564	0.0790689	0.0526721	0.160085	0.160512	0.193643	0.141303	0.0993905	0.177343	0.103001	0.133409	0.152613	0.252559	0.217231	0.280855	0.233096	0.242488	0.261401	0.265998	0.289211	0.354486	0.367106	0.368996	0.379226	0.394592	0.238772	0.42243	0.356028	0.540317	0.362793
-0.44	0.269243	-0.00351656		-0.44	-0.00205616	0.0801239	0.0536786	0.161827	0.162987	0.195828	0.143701	0.101657	0.180273	0.105655	0.136623	0.153881	0.25481	0.220207	0.281775	0.235684	0.248396	0.264786	0.271171	0.293899	0.358672	0.371625	0.374951	0.3854	0.400149	0.242075	0.429858	0.361254	0.54657	0.368634
-0.43	0.273202	-0.00380928		-0.43	-0.00199871	0.0812072	0.0548439	0.163757	0.165556	0.198147	0.146221	0.103951	0.183237	0.108488	0.1401	0.155193	0.257103	0.223352	0.282679	0.238338	0.254579	0.268393	0.276666	0.298809	0.36298	0.376297	0.38104	0.39178	0.40583	0.245656	0.437391	0.366656	0.552839	0.374747
-0.42	0.277306	-0.00417566		-0.42	-0.00195505	0.0822363	0.0561036	0.165862	0.168214	0.200562	0.148846	0.106435	0.186196	0.111504	0.143858	0.156705	0.259436	0.226664	0.283617	0.241111	0.261021	0.272155	0.282338	0.303939	0.367443	0.381112	0.387189	0.398325	0.411694	0.249578	0.445048	0.372248	0.559154	0.381138
-0.41	0.281534	-0.00461393		-0.41	-0.00193511	0.0831865	0.0575064	0.16814	0.170964	0.203028	0.151449	0.109085	0.18917	0.114698	0.147791	0.158211	0.261809	0.230115	0.284563	0.244004	0.267652	0.276094	0.287982	0.309302	0.372031	0.386074	0.393458	0.404983	0.417728	0.253834	0.452857	0.37804	0.565517	0.387879
-0.4	0.2859	-0.00505707		-0.4	-0.00187462	0.0840858	0.0589376	0.170604	0.173806	0.205527	0.154016	0.11194	0.192153	0.118108	0.151827	0.15991	0.264222	0.233716	0.285548	0.247048	0.274449	0.280226	0.293797	0.3149	0.376785	0.391145	0.399753	0.411719	0.423896	0.258504	0.460789	0.384073	0.571939	0.395059
-0.39	0.290414	-0.00548059		-0.39	-0.00178402	0.0849989	0.0603642	0.173229	0.176747	0.208015	0.156698	0.114915	0.19523	0.121721	0.155898	0.16167	0.266671	0.237503	0.286501	0.250333	0.281326	0.28461	0.299832	0.320745	0.381676	0.396364	0.406243	0.418604	0.430233	0.263548	0.468824	0.390401	0.578389	0.402668
-0.38	0.295088	-0.00586331		-0.38	-0.00160621	0.0859514	0.0617716	0.17601	0.179787	0.210466	0.159573	0.118074	0.198429	0.125486	0.160035	0.16351	0.269155	0.241509	0.287475	0.253855	0.288362	0.28921	0.306042	0.326869	0.386737	0.401665	0.412988	0.425666	0.436698	0.268976	0.476988	0.397045	0.584894	0.410683
-0.37	0.299934	-0.0061157		-0.37	-0.0013739	0.0870116	0.063236	0.178966	0.18295	0.212845	0.162585	0.121354	0.201788	0.129433	0.164304	0.165414	0.271663	0.245774	0.28844	0.257599	0.295617	0.294097	0.312719	0.333273	0.391986	0.407045	0.42	0.432939	0.443318	0.274734	0.48529	0.403964	0.591383	0.419049
-0.36	0.304957	-0.00628735		-0.36	-0.00109375	0.0881107	0.0647697	0.182107	0.186226	0.215112	0.165866	0.124726	0.205278	0.133545	0.16882	0.16749	0.274184	0.250302	0.289448	0.261556	0.303187	0.29916	0.319925	0.339981	0.397407	0.412499	0.427197	0.440489	0.450074	0.280903	0.493627	0.411158	0.597846	0.427734
-0.35	0.310145	-0.00642912		-0.35	-0.000786833	0.0892724	0.0664947	0.185437	0.189615	0.217225	0.169326	0.128261	0.208895	0.137877	0.173596	0.169797	0.276708	0.255069	0.290533	0.265712	0.311064	0.304394	0.327436	0.346994	0.402963	0.418073	0.43457	0.448237	0.456984	0.287459	0.502049	0.41856	0.604255	0.436674
-0.34	0.315496	-0.00661677		-0.34	-0.000436199	0.0904159	0.0683839	0.188958	0.193115	0.219159	0.172841	0.132112	0.212594	0.142457	0.178675	0.17236	0.279235	0.260065	0.291809	0.270055	0.319256	0.309789	0.335226	0.354304	0.408657	0.423718	0.442042	0.456146	0.464016	0.294512	0.510508	0.426135	0.610665	0.44591
-0.33	0.320995	-0.00687743		-0.33	-7.37407e-05	0.0915049	0.0703858	0.192651	0.196727	0.220886	0.176295	0.13617	0.216336	0.147288	0.18397	0.175293	0.281762	0.265229	0.29321	0.274596	0.327663	0.315446	0.343282	0.361896	0.414488	0.429497	0.44955	0.464115	0.471243	0.30217	0.518983	0.43389	0.617035	0.455455
-0.32	0.326626	-0.00729699		-0.32	0.000341292	0.0925692	0.072454	0.196496	0.200429	0.222412	0.179788	0.140432	0.220186	0.152334	0.189273	0.178532	0.284299	0.270558	0.2948	0.27936	0.336159	0.321364	0.351464	0.369777	0.420399	0.435385	0.457046	0.472139	0.478583	0.31044	0.527413	0.441853	0.623412	0.465351
-0.31	0.332404	-0.00782535		-0.31	0.000815625	0.0937018	0.0745563	0.200467	0.204231	0.223755	0.183301	0.144899	0.224146	0.157574	0.194572	0.182086	0.286856	0.276085	0.296586	0.284423	0.344673	0.327688	0.359798	0.37791	0.426408	0.441413	0.464625	0.480202	0.486048	0.319321	0.53581	0.450053	0.62978	0.475637
-0.3	0.338346	-0.008379		-0.3	0.001366	0.0949196	0.0766714	0.204559	0.208137	0.224942	0.186996	0.149516	0.228202	0.16299	0.199872	0.185852	0.289446	0.281847	0.298604	0.289838	0.353242	0.334459	0.368363	0.386313	0.432519	0.447589	0.472335	0.488338	0.493622	0.328805	0.544143	0.458538	0.636193	0.486294
-0.29	0.344463	-0.00887706		-0.29	0.00201791	0.0962246	0.0787977	0.208773	0.212154	0.225997	0.190904	0.15422	0.232471	0.168561	0.205302	0.189898	0.292077	0.287884	0.300867	0.295597	0.361914	0.341654	0.377279	0.394988	0.43878	0.453913	0.480133	0.496606	0.501349	0.338772	0.552383	0.467312	0.642582	0.497282
-0.28	0.350764	-0.0092705		-0.28	0.00274561	0.0977104	0.0810365	0.213131	0.21628	0.226963	0.195146	0.159097	0.237018	0.174344	0.210956	0.194237	0.294762	0.294218	0.303431	0.301705	0.370746	0.349214	0.386338	0.403918	0.44515	0.460344	0.488128	0.505054	0.509141	0.349214	0.560574	0.476344	0.648924	0.508524
-0.27	0.357249	-0.00952778		-0.27	0.00352024	0.0992545	0.0834247	0.217625	0.220517	0.227865	0.199627	0.164166	0.241746	0.180433	0.217048	0.198885	0.297512	0.30083	0.306303	0.308136	0.379813	0.357075	0.395596	0.413077	0.45167	0.466908	0.496253	0.513673	0.517065	0.360152	0.568664	0.485604	0.655201	0.519974
-0.26	0.363896	-0.00972095		-0.26	0.00433852	0.100805	0.0859078	0.222252	0.224861	0.228739	0.204317	0.169499	0.24668	0.186808	0.223477	0.203984	0.300337	0.307671	0.309535	0.314865	0.389083	0.365168	0.404995	0.422452	0.458306	0.473581	0.504443	0.522362	0.525071	0.371602	0.57662	0.495023	0.661413	0.531591
-0.25	0.370688	-0.00995475		-0.25	0.00516918	0.102347	0.0884571	0.22699	0.229293	0.229634	0.209115	0.175111	0.251832	0.193497	0.230216	0.209444	0.303257	0.314693	0.313174	0.321858	0.398441	0.373422	0.414502	0.431991	0.465099	0.480305	0.512612	0.531118	0.533179	0.383677	0.584444	0.504579	0.667521	0.543388
-0.24	0.377611	-0.0102952		-0.24	0.00601215	0.103943	0.0911482	0.231803	0.233804	0.230614	0.214054	0.180902	0.25708	0.20056	0.237076	0.215367	0.306291	0.321838	0.317244	0.329155	0.407762	0.381856	0.42395	0.441652	0.471964	0.487079	0.520765	0.53987	0.541279	0.396493	0.592164	0.514275	0.673558	0.555386
-0.23	0.384647	-0.0107934		-0.23	0.00691792	0.105519	0.0938246	0.236682	0.238396	0.231749	0.219128	0.186775	0.262414	0.20793	0.243995	0.221567	0.309465	0.3291	0.321763	0.336795	0.416963	0.390563	0.433503	0.451408	0.478916	0.493897	0.528849	0.548555	0.549384	0.409973	0.599667	0.524126	0.67953	0.567609
-0.22	0.391802	-0.0114874		-0.22	0.00791005	0.107164	0.0965687	0.241605	0.243078	0.23312	0.224421	0.192689	0.267908	0.215484	0.250891	0.228128	0.3128	0.336499	0.326843	0.344813	0.426023	0.399559	0.443136	0.461232	0.485909	0.500725	0.536899	0.557177	0.557413	0.424076	0.60698	0.534123	0.685435	0.580054
-0.21	0.399074	-0.0122729		-0.21	0.00900381	0.108814	0.0993767	0.246565	0.247836	0.234804	0.230013	0.198625	0.27355	0.22328	0.257857	0.234784	0.316312	0.344056	0.332505	0.353182	0.434979	0.408823	0.452874	0.471111	0.492915	0.507577	0.544993	0.565782	0.565349	0.438652	0.614079	0.544314	0.691259	0.592658
-0.2	0.40645	-0.0130729		-0.2	0.0102382	0.110501	0.102319	0.25156	0.252674	0.23686	0.235976	0.20459	0.279297	0.231342	0.265037	0.241668	0.320012	0.351771	0.33874	0.361882	0.44387	0.418288	0.462689	0.481012	0.499897	0.514458	0.55309	0.57435	0.573137	0.453485	0.62096	0.554652	0.69694	0.605328
-0.19	0.413915	-0.0138587		-0.19	0.0115974	0.1122	0.105317	0.256615	0.25759	0.239327	0.242233	0.210735	0.285192	0.239606	0.272546	0.248836	0.323902	0.359664	0.345567	0.370832	0.452757	0.427903	0.472515	0.490895	0.50687	0.521355	0.561137	0.582856	0.580802	0.468425	0.627586	0.565089	0.702475	0.617941
-0.18	0.421438	-0.0146479		-0.18	0.0130589	0.113863	0.108507	0.261674	0.262545	0.242222	0.24872	0.217206	0.291198	0.248127	0.280423	0.256391	0.327979	0.367648	0.353001	0.379922	0.461575	0.43751	0.482309	0.500713	0.513829	0.528293	0.569034	0.591251	0.588258	0.4834	0.634025	0.575553	0.707801	0.63037
-0.17	0.428963	-0.015452		-0.17	0.0146248	0.115447	0.111708	0.266717	0.267517	0.245562	0.255358	0.224011	0.297201	0.256938	0.288553	0.264196	0.332237	0.375671	0.360926	0.389124	0.470184	0.446968	0.491938	0.510396	0.520771	0.53522	0.576699	0.599428	0.59557	0.498401	0.640217	0.586016	0.712873	0.642554
-0.16	0.436442	-0.0163455		-0.16	0.0162681	0.116984	0.114987	0.271706	0.272482	0.249351	0.262065	0.231079	0.303163	0.265923	0.296737	0.272367	0.336667	0.383641	0.369314	0.398389	0.478441	0.456307	0.501206	0.519855	0.527676	0.542064	0.583973	0.607304	0.602712	0.513546	0.646162	0.596383	0.717671	0.654455
-0.15	0.443847	-0.0173513		-0.15	0.0180162	0.118386	0.11819	0.276588	0.277418	0.253586	0.268811	0.23829	0.309127	0.275016	0.304733	0.280807	0.341255	0.391564	0.378127	0.407706	0.486213	0.465626	0.510224	0.529022	0.534528	0.548854	0.590874	0.614824	0.609596	0.52887	0.651843	0.606629	0.722197	0.666065
-0.14	0.451139	-0.0184005		-0.14	0.0198692	0.119603	0.121366	0.281287	0.282302	0.258263	0.275579	0.24557	0.315059	0.284153	0.312437	0.289328	0.345985	0.399371	0.387384	0.417061	0.49347	0.474887	0.518944	0.537822	0.541286	0.5555	0.597412	0.621938	0.616271	0.544316	0.657264	0.616722	0.726432	0.677331
-0.13	0.458297	-0.0193761		-0.13	0.0218458	0.120611	0.124484	0.285794	0.287126	0.263368	0.282446	0.252818	0.32095	0.29327	0.319857	0.297956	0.350828	0.40712	0.39702	0.42648	0.50022	0.484244	0.527222	0.546156	0.547879	0.561915	0.603624	0.628658	0.622706	0.559775	0.662334	0.626622	0.730347	0.688247
-0.12	0.465287	-0.0201199		-0.12	0.0239686	0.121376	0.12763	0.290062	0.291857	0.268851	0.289347	0.260033	0.326815	0.302349	0.327122	0.306709	0.355744	0.414807	0.407039	0.435866	0.506558	0.493702	0.534909	0.553935	0.554264	0.568088	0.609506	0.634993	0.628815	0.574987	0.667091	0.636263	0.733913	0.698641
-0.11	0.472051	-0.0205956		-0.11	0.0262647	0.121802	0.130758	0.294028	0.296459	0.274633	0.296158	0.267282	0.332662	0.311445	0.334348	0.315475	0.360683	0.422437	0.41734	0.445126	0.512452	0.503122	0.542143	0.561057	0.560415	0.574003	0.615019	0.640854	0.634583	0.589593	0.671494	0.645571	0.737028	0.708347
-0.1	0.47849	-0.020904		-0.1	0.0286621	0.121886	0.133967	0.297616	0.300876	0.280616	0.30271	0.274625	0.338399	0.320452	0.341639	0.324275	0.365582	0.429901	0.427754	0.454073	0.517885	0.512216	0.548557	0.567378	0.566236	0.57955	0.620075	0.646193	0.640053	0.603268	0.675512	0.654404	0.739639	0.717145
-0.09	0.484493	-0.0211787		-0.09	0.0311304	0.121452	0.137193	0.300728	0.305051	0.286674	0.308867	0.282022	0.343942	0.329253	0.348934	0.333075	0.370369	0.437075	0.438043	0.462564	0.522615	0.520793	0.554266	0.57276	0.57166	0.584773	0.624515	0.650785	0.645056	0.6159	0.679109	0.662618	0.741587	0.724919
-0.08	0.489953	-0.0215325		-0.08	0.0336074	0.120422	0.140336	0.30323	0.308919	0.292673	0.314322	0.289361	0.349235	0.337738	0.355975	0.341687	0.374966	0.443831	0.448071	0.470435	0.526517	0.528519	0.559172	0.577075	0.576669	0.589625	0.628222	0.654561	0.649631	0.627456	0.682266	0.670069	0.742835	0.731545
-0.07	0.494784	-0.0220463		-0.07	0.0360531	0.118642	0.143315	0.30503	0.312433	0.298492	0.319005	0.296544	0.354224	0.345775	0.362583	0.349998	0.379297	0.450031	0.457609	0.477593	0.529382	0.535283	0.563422	0.580193	0.58122	0.594077	0.631109	0.657388	0.65376	0.637927	0.684954	0.676642	0.743324	0.73697
-0.06	0.498907	-0.0225652		-0.06	0.0384059	0.116174	0.146094	0.306023	0.315557	0.30401	0.322797	0.303345	0.358785	0.353215	0.368586	0.357897	0.383276	0.455587	0.466497	0.483941	0.531192	0.540939	0.566824	0.582003	0.58525	0.598066	0.633184	0.659257	0.657304	0.647338	0.687146	0.682231	0.743046	0.741169
-0.05	0.502277	-0.0228687		-0.05	0.0406947	0.112914	0.148606	0.306134	0.318254	0.309116	0.325637	0.309673	0.362926	0.360008	0.373844	0.365345	0.386812	0.460442	0.474677	0.489489	0.53195	0.545445	0.569337	0.58242	0.588716	0.60158	0.63443	0.660082	0.660287	0.65572	0.68882	0.68676	0.741974	0.744102
-0.04	0.50483	-0.0227609		-0.04	0.0429063	0.10897	0.150851	0.305312	0.320475	0.313695	0.327448	0.315346	0.366586	0.366154	0.378439	0.372196	0.389819	0.464593	0.48202	0.494152	0.531753	0.548745	0.570766	0.58135	0.591572	0.604499	0.634786	0.659955	0.66267	0.662835	0.689896	0.69016	0.740087	0.745598
-0.03	0.506482	-0.0221224		-0.03	0.0450152	0.104359	0.152804	0.303494	0.322184	0.317634	0.328096	0.320318	0.369679	0.371614	0.382457	0.378235	0.392197	0.467906	0.488323	0.497815	0.530603	0.550792	0.571094	0.578701	0.593765	0.606747	0.634187	0.658717	0.664414	0.668322	0.690381	0.692341	0.737334	0.745482
-0.02	0.507121	-0.0211802		-0.02	0.0469966	0.0991138	0.154472	0.300563	0.323345	0.320792	0.327436	0.324551	0.372006	0.376375	0.385923	0.383524	0.39384	0.470275	0.493434	0.500359	0.528447	0.551324	0.570023	0.574382	0.59518	0.608273	0.632493	0.656272	0.665444	0.671886	0.69023	0.693091	0.733649	0.743565
-0.01	0.506434	-0.0202639		-0.01	0.0486637	0.0929661	0.15566	0.296295	0.323837	0.323027	0.325122	0.327907	0.373364	0.380094	0.388664	0.387748	0.394575	0.471341	0.496987	0.501407	0.524885	0.549838	0.567002	0.568155	0.59563	0.608847	0.629215	0.65231	0.665512	0.672891	0.689174	0.69203	0.728744	0.739396
0	0.504306	-0.0196919		0	0.0499454	0.0859841	0.156246	0.290614	0.323608	0.324233	0.32103	0.330278	0.37349	0.382681	0.390525	0.39064	0.394318	0.470893	0.498711	0.500798	0.519693	0.546129	0.562019	0.559963	0.595089	0.608378	0.624227	0.646732	0.664546	0.671228	0.687205	0.688954	0.722553	0.732907
0.01	0.500687	-0.019663		0.01	0.0507787	0.0781888	0.156177	0.283491	0.322639	0.32434	0.315059	0.33159	0.372307	0.383996	0.391242	0.39212	0.393024	0.46876	0.498438	0.498453	0.512745	0.540181	0.555187	0.549828	0.593528	0.606854	0.617508	0.639469	0.662498	0.666949	0.684274	0.683777	0.715097	0.724145
0.02	0.495583	-0.0201187		0.02	0.0511694	0.0696899	0.15543	0.274933	0.320936	0.323339	0.307393	0.331834	0.3697	0.383931	0.390672	0.39218	0.390681	0.464948	0.496104	0.494368	0.504026	0.53198	0.546272	0.537818	0.590902	0.604292	0.609096	0.630634	0.659389	0.660254	0.680358	0.676502	0.706379	0.713261
0.03	0.489092	-0.0207811		0.03	0.0510737	0.0607133	0.153999	0.265088	0.318504	0.321271	0.298158	0.330978	0.365851	0.382433	0.388728	0.390843	0.38731	0.459509	0.491743	0.488586	0.493706	0.521821	0.535441	0.524067	0.587294	0.600675	0.599237	0.620393	0.65517	0.651365	0.675512	0.667282	0.696522	0.700477
0.04	0.481553	-0.0212441		0.04	0.0506881	0.0515942	0.152055	0.254239	0.315452	0.318236	0.287827	0.329141	0.360913	0.379814	0.385684	0.38834	0.383033	0.452751	0.485604	0.481492	0.4823	0.510408	0.523393	0.50889	0.582835	0.596238	0.588441	0.60911	0.650181	0.640834	0.67003	0.656569	0.685874	0.686276
0.05	0.473099	-0.0212323		0.05	0.0500681	0.0423756	0.149692	0.242562	0.311822	0.314336	0.27655	0.32633	0.355032	0.376167	0.381785	0.384727	0.377921	0.444879	0.47788	0.47321	0.470092	0.498079	0.510348	0.492491	0.577551	0.591044	0.576872	0.596962	0.644417	0.628738	0.663896	0.644624	0.674517	0.670862
0.06	0.463857	-0.0206052		0.06	0.0492561	0.0332004	0.146885	0.230212	0.307666	0.309673	0.264575	0.322773	0.348288	0.371595	0.377288	0.380238	0.372033	0.436042	0.468748	0.463863	0.457251	0.485091	0.496178	0.475031	0.571531	0.585154	0.564673	0.584069	0.63801	0.615098	0.657184	0.631667	0.66255	0.654422
0.07	0.453923	-0.0195947		0.07	0.0483078	0.0241473	0.143638	0.217343	0.303012	0.304346	0.251989	0.31851	0.340816	0.366203	0.372347	0.375052	0.365438	0.426366	0.458359	0.453566	0.443855	0.471736	0.481226	0.456684	0.564794	0.578624	0.55192	0.570497	0.630876	0.59983	0.649953	0.617831	0.650063	0.637052
0.08	0.443354	-0.0184066		0.08	0.0472475	0.0152995	0.139917	0.204039	0.29789	0.298453	0.238949	0.313498	0.332589	0.360046	0.36698	0.369041	0.358223	0.415909	0.446785	0.442342	0.429853	0.458048	0.465821	0.437615	0.557409	0.571469	0.538617	0.55629	0.623182	0.582956	0.642158	0.603252	0.637091	0.618907
0.09	0.432203	-0.0173462		0.09	0.0460714	0.00684748	0.135766	0.190416	0.292335	0.292109	0.225559	0.307805	0.323662	0.353125	0.361123	0.36223	0.350479	0.404733	0.434164	0.430207	0.415134	0.443942	0.449898	0.41799	0.549424	0.563752	0.524813	0.541454	0.614922	0.564621	0.633871	0.588	0.623669	0.600158
0.1	0.420587	-0.0164678		0.1	0.0447782	-0.000890398	0.131138	0.176591	0.286403	0.285438	0.212104	0.301506	0.314205	0.34546	0.354696	0.354854	0.342301	0.392968	0.420659	0.417265	0.399757	0.429638	0.433739	0.39796	0.5409	0.555501	0.510646	0.52613	0.606151	0.545106	0.625088	0.572218	0.609847	0.580997
0.11	0.408611	-0.0157922		0.11	0.0434136	-0.00772821	0.126124	0.162686	0.280132	0.278578	0.198779	0.294617	0.304334	0.33716	0.347676	0.34673	0.333799	0.380798	0.40647	0.403656	0.383843	0.415262	0.417389	0.377713	0.531842	0.54673	0.496256	0.510437	0.596862	0.524706	0.615876	0.556076	0.595773	0.561617
0.12	0.396429	-0.0150915		0.12	0.0420059	-0.0135396	0.12089	0.148827	0.273572	0.27166	0.185865	0.28724	0.294179	0.328271	0.340162	0.338024	0.325077	0.368387	0.391823	0.389532	0.367541	0.40098	0.401234	0.357402	0.522337	0.537502	0.481821	0.494531	0.587177	0.503858	0.606266	0.539773	0.581531	0.54225
0.13	0.38416	-0.0141721		0.13	0.0406189	-0.0182845	0.115544	0.135131	0.266777	0.264823	0.173498	0.279562	0.28389	0.318896	0.332336	0.32878	0.31623	0.355942	0.377046	0.375126	0.351095	0.386981	0.385182	0.337158	0.512417	0.527867	0.467431	0.478556	0.577098	0.482826	0.596299	0.523491	0.567185	0.523032
0.14	0.371915	-0.0129066		0.14	0.0393081	-0.0219938	0.110145	0.121701	0.259782	0.258167	0.161848	0.271647	0.273643	0.309201	0.324355	0.319203	0.307346	0.343633	0.362315	0.360626	0.334686	0.373548	0.369227	0.317101	0.502196	0.517811	0.453161	0.462605	0.56665	0.4618	0.585975	0.507373	0.552853	0.50403
0.15	0.359743	-0.0113893		0.15	0.03812	-0.0248114	0.10473	0.108591	0.252608	0.251763	0.15085	0.263617	0.263434	0.299274	0.316286	0.309361	0.298502	0.331503	0.347765	0.346178	0.318317	0.360726	0.353394	0.297325	0.4917	0.507445	0.43899	0.446652	0.555881	0.440772	0.575367	0.491506	0.538672	0.485277
0.16	0.347671	-0.0097494		0.16	0.0370568	-0.0267012	0.0993533	0.0958501	0.245293	0.245667	0.140564	0.255429	0.253294	0.28912	0.308108	0.299406	0.289763	0.319596	0.333528	0.331829	0.301973	0.348345	0.337798	0.277899	0.481023	0.496834	0.424907	0.430704	0.544833	0.41974	0.564504	0.475847	0.524604	0.466787
0.17	0.335713	-0.0081866		0.17	0.0361341	-0.0276812	0.0939232	0.0835153	0.237858	0.23991	0.130937	0.247105	0.243289	0.278848	0.29977	0.289302	0.281191	0.307931	0.319689	0.317642	0.285598	0.336431	0.322417	0.258923	0.470227	0.486048	0.410838	0.414752	0.533512	0.398688	0.55335	0.460426	0.510694	0.44857
0.18	0.323895	-0.00680196		0.18	0.0352944	-0.0277515	0.0885115	0.0716097	0.230335	0.234523	0.122032	0.238627	0.233383	0.268496	0.291249	0.279195	0.272838	0.296472	0.306228	0.303632	0.269152	0.324824	0.307304	0.240467	0.45934	0.475132	0.396856	0.398804	0.521954	0.37773	0.542009	0.445251	0.496971	0.430674
0.19	0.312264	-0.00571797		0.19	0.0345227	-0.0269141	0.0831065	0.0601872	0.222746	0.229519	0.113809	0.230037	0.223588	0.258079	0.282538	0.269031	0.264753	0.285274	0.293315	0.289786	0.252701	0.313565	0.292772	0.222609	0.448406	0.464188	0.382968	0.382994	0.510194	0.35702	0.530439	0.430359	0.483403	0.413218
0.2	0.300869	-0.00480487		0.2	0.0338062	-0.0251982	0.0778366	0.0492812	0.215139	0.224915	0.106455	0.221337	0.214004	0.247635	0.273723	0.258728	0.256979	0.274402	0.280991	0.27618	0.236422	0.302543	0.278697	0.205422	0.437452	0.453144	0.369316	0.367399	0.498265	0.336767	0.518719	0.415831	0.470018	0.396332
0.21	0.289787	-0.00392034		0.21	0.0331572	-0.0228156	0.0727313	0.0389237	0.207528	0.220725	0.0998997	0.212674	0.204664	0.237322	0.264912	0.248368	0.24955	0.263894	0.26937	0.262935	0.220468	0.29211	0.265331	0.188964	0.42649	0.442072	0.355994	0.352172	0.486146	0.317205	0.506789	0.401769	0.456851	0.380072
0.22	0.279052	-0.00300569		0.22	0.0325413	-0.01987	0.0678914	0.029116	0.199951	0.216941	0.0942252	0.204052	0.195556	0.22714	0.256227	0.237947	0.242487	0.253827	0.258536	0.250115	0.205007	0.282197	0.252527	0.173237	0.415522	0.430973	0.343077	0.337397	0.473916	0.29845	0.494744	0.388242	0.443932	0.364501
0.23	0.268684	-0.00206713		0.23	0.0320234	-0.016479	0.063224	0.0198736	0.192403	0.213522	0.0892697	0.195491	0.18675	0.217118	0.24765	0.227528	0.235801	0.244223	0.248571	0.237807	0.190069	0.27301	0.240395	0.158282	0.404564	0.4199	0.330556	0.323081	0.461546	0.280556	0.482546	0.375252	0.431318	0.349591
0.24	0.258663	-0.00113057		0.24	0.0316099	-0.0128204	0.0587021	0.0111587	0.184907	0.210437	0.0849492	0.187002	0.178221	0.207231	0.239143	0.217156	0.229497	0.235048	0.239404	0.226128	0.175636	0.264556	0.228688	0.144098	0.393628	0.408795	0.318442	0.30918	0.449079	0.263479	0.470254	0.362798	0.419048	0.33527
0.25	0.248973	-0.000331853		0.25	0.0313041	-0.0088814	0.0543225	0.00296966	0.177466	0.20762	0.0811157	0.178537	0.169901	0.197492	0.23064	0.206922	0.223567	0.226246	0.231097	0.215007	0.16159	0.256773	0.217555	0.130691	0.382777	0.397768	0.306655	0.295671	0.436524	0.247184	0.457848	0.350826	0.407081	0.321465
0.26	0.2396	0.000238755		0.26	0.0310363	-0.00476194	0.0500121	-0.0046976	0.170095	0.205008	0.0777072	0.170053	0.161801	0.187918	0.222151	0.196842	0.218007	0.217782	0.223611	0.204471	0.147914	0.24942	0.206978	0.11807	0.372035	0.386833	0.295217	0.282547	0.42404	0.231606	0.445352	0.339299	0.395412	0.308193
0.27	0.230539	0.00063575		0.27	0.0308123	-0.000583951	0.0457534	-0.0118362	0.162822	0.202554	0.0746148	0.1616	0.153919	0.17854	0.213689	0.186939	0.212804	0.209577	0.216855	0.194483	0.134593	0.242556	0.196954	0.106241	0.361489	0.375992	0.284098	0.269835	0.411592	0.216778	0.432798	0.328201	0.384025	0.295453
0.28	0.221801	0.000927267		0.28	0.0305833	0.00354341	0.0416564	-0.0184526	0.15567	0.200217	0.0719191	0.15322	0.146229	0.169386	0.20535	0.17722	0.207948	0.201648	0.210832	0.185019	0.121743	0.235989	0.187363	0.0952048	0.351148	0.365275	0.273408	0.257594	0.399223	0.20274	0.420206	0.317579	0.372877	0.283322
0.29	0.213431	0.00126778		0.29	0.0303383	0.00755429	0.0377857	-0.0245462	0.148663	0.197952	0.0696064	0.145035	0.13877	0.160549	0.197319	0.167782	0.203431	0.194021	0.205589	0.176071	0.109421	0.229709	0.178421	0.0849521	0.341026	0.35478	0.263173	0.245909	0.387001	0.189573	0.407621	0.307435	0.361984	0.271861
0.3	0.205445	0.00176229		0.3	0.0300726	0.0112921	0.0340911	-0.0301367	0.141807	0.195745	0.0676855	0.137	0.131591	0.152098	0.189682	0.158722	0.199242	0.186729	0.201062	0.167746	0.0977653	0.223835	0.169967	0.0754672	0.331129	0.344482	0.253436	0.234862	0.37494	0.177373	0.395032	0.297811	0.35137	0.261092
0.31	0.197823	0.00243075		0.31	0.0298117	0.014702	0.030587	-0.0352609	0.135118	0.193563	0.0661177	0.129185	0.124625	0.143983	0.182432	0.149958	0.195361	0.179773	0.197184	0.159969	0.0867486	0.218376	0.161894	0.0667152	0.321444	0.334375	0.24421	0.224429	0.362973	0.166142	0.382498	0.288722	0.341032	0.250969
0.32	0.190544	0.00318759		0.32	0.0295518	0.0177154	0.0272069	-0.0399501	0.128579	0.191364	0.0647703	0.121581	0.117894	0.136187	0.175463	0.141528	0.191769	0.17315	0.193988	0.152825	0.076338	0.213231	0.154162	0.058659	0.311924	0.324552	0.235462	0.21452	0.35117	0.155843	0.37	0.280142	0.331035	0.241432
0.33	0.183584	0.00386491		0.33	0.0293038	0.0203937	0.023927	-0.0442521	0.122189	0.189111	0.0635348	0.11412	0.111358	0.128683	0.168715	0.133449	0.188442	0.166845	0.191387	0.14626	0.0664166	0.208513	0.146922	0.0512616	0.302613	0.314974	0.227004	0.205108	0.339575	0.146422	0.357595	0.271992	0.321365	0.23238
0.34	0.176892	0.00432586		0.34	0.0290702	0.0226789	0.020668	-0.0481928	0.115946	0.186777	0.0623626	0.106774	0.10497	0.121439	0.162038	0.125601	0.185358	0.160754	0.189307	0.140261	0.0569317	0.204038	0.139989	0.0445027	0.293506	0.305624	0.218894	0.19611	0.328189	0.137816	0.345229	0.26424	0.311997	0.223768
0.35	0.170448	0.00455759		0.35	0.028787	0.0245498	0.0174542	-0.0517884	0.109849	0.184337	0.0611341	0.0996637	0.0987372	0.114397	0.155449	0.117908	0.182494	0.15485	0.187708	0.134735	0.0478553	0.199785	0.133365	0.0383693	0.284591	0.296518	0.211094	0.187534	0.316988	0.129935	0.332971	0.256851	0.302903	0.215568
0.36	0.164272	0.00460104		0.36	0.0284825	0.0260653	0.0143679	-0.055035	0.10389	0.18179	0.0598726	0.0927307	0.0926839	0.107599	0.148978	0.110541	0.179837	0.149149	0.186574	0.129705	0.0392547	0.195639	0.127239	0.0328305	0.275915	0.287631	0.203551	0.179403	0.30605	0.122804	0.320843	0.249838	0.294061	0.207833
0.37	0.158377	0.0045868		0.37	0.0281335	0.027241	0.0114571	-0.057949	0.0980871	0.179151	0.0587092	0.0860102	0.0867752	0.101127	0.142799	0.103497	0.177376	0.143646	0.185852	0.125094	0.0312239	0.191627	0.121578	0.0278828	0.267482	0.278944	0.19637	0.171773	0.295403	0.116403	0.308862	0.243162	0.285423	0.200578
0.38	0.152775	0.00469411		0.38	0.0277635	0.028034	0.00858894	-0.0605262	0.0924416	0.176437	0.0575871	0.0795724	0.0811019	0.0950324	0.136996	0.0968095	0.175096	0.13837	0.185502	0.120945	0.023806	0.187748	0.116414	0.0234859	0.259282	0.270447	0.189688	0.164696	0.284941	0.110742	0.29701	0.236894	0.277004	0.193849
0.39	0.147489	0.00500347		0.39	0.0273751	0.028479	0.00588414	-0.0627819	0.0869499	0.173666	0.056546	0.0734794	0.0756856	0.0892931	0.131584	0.0905798	0.172984	0.133402	0.185453	0.117223	0.017071	0.1841	0.111622	0.0195991	0.25134	0.262193	0.183491	0.158191	0.274724	0.105778	0.285408	0.231059	0.268826	0.187653
0.4	0.142492	0.00545923		0.4	0.0270154	0.0285811	0.00325102	-0.0647612	0.081606	0.170849	0.0555306	0.0675679	0.0705708	0.083867	0.126475	0.0847305	0.171023	0.128727	0.185678	0.113941	0.0109293	0.18066	0.107203	0.016159	0.24367	0.2542	0.177733	0.152207	0.264814	0.101512	0.273996	0.225625	0.260899	0.181947
0.41	0.137744	0.00598319		0.41	0.0266794	0.0283336	0.000537482	-0.0665201	0.0764047	0.16799	0.0545184	0.0618475	0.0656772	0.0787568	0.121549	0.0791293	0.169194	0.124327	0.186149	0.111072	0.00528004	0.177467	0.10304	0.013121	0.236257	0.246481	0.172318	0.146632	0.255139	0.0978713	0.262799	0.220573	0.253245	0.176663
0.42	0.13323	0.00642834		0.42	0.0263756	0.0278107	-0.00217555	-0.0680377	0.0713351	0.165102	0.0533698	0.056376	0.0610897	0.0738565	0.116667	0.0738516	0.167479	0.120145	0.186817	0.108584	1.06353e-05	0.174502	0.0991343	0.0104446	0.229104	0.239017	0.167212	0.141448	0.245658	0.0948475	0.251801	0.215894	0.245881	0.171763
0.43	0.128912	0.00672019		0.43	0.0260801	0.0270209	-0.00484661	-0.0693456	0.0663996	0.162199	0.0521255	0.0510768	0.0566782	0.0691302	0.11178	0.0687048	0.165864	0.116135	0.187657	0.106387	-0.00489366	0.171714	0.0952626	0.00810454	0.222191	0.231833	0.162329	0.136564	0.236494	0.0923723	0.241057	0.211516	0.238792	0.167189
0.44	0.124791	0.00686057		0.44	0.0257571	0.026071	-0.00749573	-0.0704562	0.0615885	0.159292	0.050844	0.0458937	0.0524808	0.0646173	0.10697	0.0637058	0.164341	0.112272	0.188706	0.104478	-0.00942364	0.169115	0.0918097	0.00607068	0.215496	0.224883	0.157639	0.131966	0.227573	0.090413	0.230456	0.207382	0.231916	0.162887
0.45	0.12088	0.00690153		0.45	0.0254115	0.0249703	-0.0101093	-0.071379	0.0569241	0.15642	0.0495571	0.0409489	0.0484273	0.0603779	0.102332	0.0589337	0.1629	0.108578	0.189892	0.102809	-0.0134984	0.16668	0.0886193	0.00432064	0.209027	0.218158	0.153238	0.127689	0.218896	0.0889109	0.220126	0.203512	0.225277	0.158883
0.46	0.117205	0.00696093		0.46	0.0249993	0.0237215	-0.0125725	-0.0721146	0.0524021	0.153606	0.0483281	0.0362972	0.0446638	0.0564218	0.0980228	0.0544578	0.16154	0.105053	0.191153	0.101385	-0.0170605	0.164407	0.085665	0.00284354	0.202796	0.211693	0.149231	0.123812	0.210476	0.0878896	0.210034	0.19991	0.218868	0.155192
0.47	0.113762	0.00714904		0.47	0.0245489	0.0223155	-0.0149583	-0.0727006	0.0480247	0.150881	0.0472031	0.0318889	0.0411508	0.052722	0.0940741	0.0501714	0.160255	0.101774	0.192433	0.100212	-0.0201224	0.162376	0.0830099	0.00160772	0.196798	0.205453	0.145584	0.120356	0.202373	0.087221	0.200214	0.196594	0.212667	0.151829
0.48	0.11055	0.00745589		0.48	0.0240588	0.0207939	-0.0172959	-0.0731596	0.0437894	0.148265	0.0461585	0.0276812	0.0380057	0.0492662	0.0904139	0.0462264	0.159038	0.098749	0.193678	0.0993054	-0.0227002	0.160523	0.0806462	0.00058004	0.191044	0.19942	0.142314	0.117306	0.194507	0.0869425	0.190663	0.193604	0.206683	0.148806
0.49	0.107542	0.00784303		0.49	0.0235836	0.0191667	-0.019673	-0.0735056	0.0396923	0.145786	0.0451525	0.0236923	0.0351625	0.0459904	0.0868991	0.0425878	0.157883	0.095992	0.194808	0.0986755	-0.0249114	0.158879	0.0782434	-0.000260848	0.185557	0.193619	0.139331	0.114595	0.186927	0.0869936	0.181397	0.190957	0.200981	0.146118
0.5	0.104722	0.00827152		0.5	0.0231101	0.0174683	-0.0220347	-0.0737371	0.0357299	0.14344	0.0441144	0.0198918	0.0326061	0.0428661	0.0834516	0.0391549	0.156783	0.0934388	0.195882	0.0982671	-0.0268675	0.157362	0.076084	-0.000933886	0.180334	0.188007	0.13659	0.11217	0.179642	0.0873459	0.172434	0.188622	0.195535	0.143727
0.51	0.102072	0.0086316		0.51	0.0226683	0.0158024	-0.0243667	-0.0738142	0.031908	0.141257	0.0429667	0.0162573	0.0302951	0.0398401	0.0800066	0.0359365	0.155732	0.0910635	0.196905	0.0980539	-0.0285636	0.155957	0.0741764	-0.00144736	0.17534	0.182634	0.134029	0.109976	0.172613	0.0879126	0.163736	0.18654	0.190369	0.141546
0.52	0.0995828	0.00890983		0.52	0.0222473	0.0141955	-0.0265791	-0.0737835	0.028228	0.139237	0.0417641	0.0127702	0.0281664	0.036987	0.0765999	0.0329135	0.154722	0.088827	0.197928	0.0979582	-0.0299532	0.154586	0.0723888	-0.00179647	0.170589	0.17745	0.131613	0.107994	0.16586	0.0887613	0.15532	0.184656	0.185435	0.139537
0.53	0.0972687	0.00911125		0.53	0.0218122	0.0126729	-0.0286673	-0.0736175	0.0246935	0.137392	0.0405948	0.00950091	0.0261356	0.0343325	0.073362	0.0300115	0.153752	0.0867285	0.198949	0.0979804	-0.0310578	0.153335	0.0708752	-0.00199946	0.166074	0.172563	0.129404	0.106247	0.159405	0.0898092	0.147143	0.182958	0.180747	0.137673
0.54	0.0951343	0.00927052		0.54	0.0213346	0.0111938	-0.0305159	-0.0733302	0.0213189	0.135723	0.0394129	0.00643317	0.0242761	0.0319057	0.070407	0.0273783	0.152823	0.0847154	0.19994	0.0980511	-0.0317793	0.152122	0.0696782	-0.00206433	0.161801	0.167887	0.127445	0.104801	0.153232	0.0910443	0.139297	0.181398	0.17627	0.135951
0.55	0.0931785	0.00937116		0.55	0.0208035	0.00979198	-0.032131	-0.072929	0.0181043	0.134238	0.0383223	0.003599	0.0226153	0.029697	0.0677494	0.0249983	0.151935	0.0828713	0.200859	0.0982171	-0.0320568	0.151021	0.0686358	-0.00200485	0.157717	0.163474	0.125737	0.103634	0.147309	0.0924757	0.131652	0.179981	0.171977	0.134389
0.56	0.0913791	0.00946735		0.56	0.0202456	0.00839737	-0.0336324	-0.0724875	0.0150409	0.132931	0.0373545	0.000928707	0.0211083	0.0276543	0.0653245	0.0227387	0.151091	0.0811823	0.20167	0.0984677	-0.0319751	0.150089	0.0676251	-0.00184299	0.153842	0.159245	0.124254	0.102743	0.141645	0.0940702	0.124276	0.178738	0.167844	0.133031
0.57	0.0897269	0.00948316		0.57	0.0196569	0.00706175	-0.0351421	-0.0719759	0.0121182	0.131797	0.0364349	-0.00161129	0.0197878	0.0257008	0.0630029	0.0206937	0.150289	0.0796782	0.202336	0.0988314	-0.0316184	0.149225	0.0666571	-0.00161357	0.150166	0.155251	0.123036	0.102075	0.136253	0.0957451	0.117231	0.177692	0.163951	0.131867
0.58	0.0882007	0.00944028		0.58	0.0190885	0.00573333	-0.0365521	-0.0714041	0.00933698	0.130826	0.0354719	-0.0040283	0.0186856	0.023824	0.0606877	0.0189115	0.149527	0.0783266	0.202874	0.0992653	-0.031018	0.148488	0.0656864	-0.00130573	0.146679	0.151457	0.121927	0.101565	0.131165	0.0974587	0.110468	0.176794	0.160251	0.130869
0.59	0.0867832	0.00928478		0.59	0.0185548	0.00449995	-0.037989	-0.0707704	0.00667641	0.130007	0.0344958	-0.00630813	0.0177122	0.0220033	0.0583534	0.0171081	0.148795	0.0771197	0.203351	0.0997793	-0.0302525	0.147842	0.064703	-0.000929533	0.143408	0.147869	0.120895	0.10117	0.12634	0.0992317	0.103947	0.176045	0.15677	0.130012
0.6	0.085476	0.0090925		0.6	0.0180919	0.00335356	-0.039375	-0.0700788	0.00413731	0.12934	0.0335023	-0.00851246	0.0168176	0.020285	0.0560088	0.0154372	0.148091	0.0760228	0.2038	0.100305	-0.029359	0.147272	0.0637541	-0.000483335	0.140359	0.144477	0.119933	0.100891	0.121812	0.101044	0.0977394	0.175408	0.153523	0.129222
0.61	0.0842937	0.00885399		0.61	0.0176513	0.00230798	-0.0406011	-0.0693235	0.00171348	0.128814	0.0325388	-0.0105061	0.0160408	0.0186939	0.053806	0.0139161	0.147409	0.0750171	0.204225	0.100832	-0.028288	0.14677	0.0630446	2.95059e-05	0.137505	0.141268	0.119061	0.100705	0.117568	0.10289	0.0918624	0.174835	0.150514	0.128474
0.62	0.0832381	0.008715		0.62	0.0172427	0.00134965	-0.0416111	-0.0685118	-0.00059642	0.128429	0.0316457	-0.0123387	0.0153995	0.017269	0.0519015	0.0125427	0.146748	0.0740896	0.204648	0.101361	-0.0269534	0.146317	0.0624606	0.000597925	0.134878	0.138226	0.118248	0.100666	0.1136	0.10487	0.0861821	0.174323	0.147678	0.12777
0.63	0.0823054	0.00863477		0.63	0.0168506	0.000488669	-0.0425662	-0.0676736	-0.00280796	0.128181	0.030862	-0.0139366	0.0148631	0.0159911	0.0503009	0.011294	0.146106	0.073256	0.205005	0.10188	-0.0253605	0.145945	0.0619359	0.00120643	0.132425	0.135362	0.117617	0.100787	0.10985	0.10697	0.0807916	0.173872	0.145007	0.12714
0.64	0.0814969	0.00868074		0.64	0.0164778	-0.000340767	-0.0434079	-0.066834	-0.00491398	0.128064	0.0302627	-0.0154118	0.0144909	0.0148356	0.0489206	0.0101438	0.145485	0.0725471	0.205255	0.102448	-0.0235476	0.145648	0.0615625	0.00183296	0.130113	0.132692	0.117154	0.101107	0.106386	0.10911	0.0757286	0.173511	0.142508	0.126598
0.65	0.0807881	0.00882362		0.65	0.0160988	-0.00115675	-0.0442049	-0.0660032	-0.00693762	0.128059	0.0297736	-0.0166891	0.014258	0.0137402	0.0477527	0.00906629	0.144877	0.0719592	0.205383	0.103086	-0.0215606	0.145407	0.0611977	0.00246958	0.127956	0.130193	0.116821	0.101521	0.103168	0.111286	0.0709161	0.173245	0.140162	0.126187
0.66	0.0801537	0.00897463		0.66	0.0157652	-0.00190193	-0.0450621	-0.0651741	-0.00887796	0.128142	0.0292788	-0.0178727	0.0141762	0.0126515	0.0465833	0.00803968	0.144281	0.0714918	0.20542	0.103789	-0.019482	0.145184	0.0607267	0.00310354	0.125936	0.127875	0.116575	0.102024	0.100227	0.113457	0.0663574	0.17307	0.137959	0.125903
0.67	0.0795796	0.00903389		0.67	0.0154565	-0.0025887	-0.045998	-0.0643762	-0.0107422	0.128303	0.028739	-0.0189328	0.0141266	0.011591	0.0453539	0.00702774	0.14369	0.0711242	0.205384	0.104506	-0.0174167	0.145052	0.0602767	0.00373003	0.124034	0.125781	0.116399	0.102534	0.0974784	0.115558	0.062114	0.172983	0.13592	0.125694
0.68	0.0790609	0.00906823		0.68	0.015215	-0.00318199	-0.0468379	-0.063597	-0.0125362	0.128529	0.0281962	-0.0198583	0.0141459	0.0105553	0.0441113	0.00596079	0.143102	0.0708069	0.205296	0.105282	-0.0153191	0.144916	0.0598235	0.00434376	0.122268	0.123814	0.116186	0.103086	0.094951	0.117617	0.0581574	0.172913	0.134047	0.125512
0.69	0.078596	0.00904003		0.69	0.0149904	-0.00363645	-0.0476222	-0.0628228	-0.0142586	0.128805	0.027598	-0.0206038	0.0141745	0.00958847	0.0429708	0.00494189	0.142518	0.0705094	0.205246	0.106008	-0.0131484	0.144734	0.0593201	0.0049552	0.120608	0.122019	0.115974	0.103584	0.0926424	0.119699	0.0544738	0.172843	0.13233	0.125317
0.7	0.0781935	0.00902012		0.7	0.0147784	-0.0039982	-0.0483719	-0.0620693	-0.0158998	0.129127	0.0270614	-0.0211628	0.0142172	0.00871282	0.041973	0.00393445	0.141942	0.0702119	0.205226	0.106708	-0.0108544	0.144524	0.0589626	0.00555244	0.119063	0.120399	0.115739	0.104146	0.0904949	0.12177	0.0510513	0.172752	0.130759	0.125091
0.71	0.077856	0.00913793		0.71	0.014561	-0.00434545	-0.0489878	-0.0613291	-0.0174526	0.129487	0.0265897	-0.0215612	0.0142312	0.0079666	0.0412494	0.00294379	0.141376	0.0699025	0.205195	0.107374	-0.0084051	0.144296	0.0586189	0.00611605	0.117621	0.118924	0.115607	0.104781	0.0885224	0.123906	0.0478823	0.172652	0.129318	0.124819
0.72	0.0775828	0.00939902		0.72	0.0143617	-0.00467815	-0.0495141	-0.0606362	-0.0189351	0.129857	0.0262789	-0.0218295	0.0143321	0.00726861	0.0407475	0.00200525	0.140829	0.0696109	0.205089	0.108082	-0.00582065	0.143974	0.0583849	0.00664734	0.116261	0.11753	0.115569	0.105512	0.0867974	0.126091	0.0449298	0.172536	0.127977	0.124564
0.73	0.0773518	0.00978559		0.73	0.0141283	-0.00501116	-0.0500503	-0.0599979	-0.0203299	0.130227	0.0260289	-0.0220408	0.0145049	0.00660939	0.0403634	0.00107889	0.140307	0.0693303	0.204935	0.108796	-0.00317338	0.1436	0.0581118	0.00712378	0.115004	0.116249	0.115636	0.106282	0.0852548	0.128289	0.0421984	0.172454	0.126714	0.124331
0.74	0.0771479	0.0102339		0.74	0.0138907	-0.0053969	-0.050595	-0.0594146	-0.0216686	0.130581	0.0257841	-0.0221928	0.0147351	0.00592808	0.0400314	0.000244279	0.13981	0.0690838	0.204684	0.109594	-0.000540032	0.143266	0.057582	0.00753619	0.113821	0.115053	0.115784	0.107095	0.0838521	0.130468	0.039673	0.172397	0.125541	0.12414
0.75	0.0769515	0.0105647		0.75	0.0136833	-0.00571484	-0.051056	-0.0588905	-0.0229428	0.130902	0.025434	-0.0223164	0.0149931	0.0052404	0.0396323	-0.00065543	0.139347	0.0688211	0.20434	0.110432	0.00200999	0.142858	0.0570265	0.00787391	0.112677	0.113938	0.115967	0.107858	0.0826352	0.132568	0.0373596	0.172347	0.124443	0.123957
0.76	0.076752	0.0106888		0.76	0.0134729	-0.00594549	-0.051471	-0.0584542	-0.0241713	0.131177	0.025047	-0.0224231	0.0153116	0.00453991	0.0391721	-0.0015728	0.138921	0.0685403	0.20398	0.111273	0.00444277	0.142447	0.0564567	0.00815246	0.111571	0.112868	0.116024	0.108518	0.0815585	0.134559	0.0352533	0.172266	0.123393	0.123735
0.77	0.0765345	0.0106138		0.77	0.0132428	-0.00611025	-0.0517989	-0.0580656	-0.025334	0.131403	0.0245261	-0.0224347	0.0155948	0.00388741	0.0386707	-0.00264681	0.138537	0.0681638	0.203605	0.112089	0.00683541	0.142005	0.055716	0.00836537	0.110486	0.111905	0.115997	0.109097	0.0805689	0.136426	0.033319	0.172113	0.122408	0.123427
0.78	0.0763169	0.0103156		0.78	0.0129973	-0.00622008	-0.0520348	-0.0577288	-0.0264467	0.131576	0.0239398	-0.022372	0.01581	0.00328981	0.0382651	-0.00372088	0.138203	0.0677249	0.203247	0.112858	0.00919332	0.14153	0.0549449	0.00852757	0.10938	0.111025	0.115891	0.109569	0.0797462	0.138199	0.0315716	0.171887	0.121509	0.123034
0.79	0.0761015	0.00991117		0.79	0.0127098	-0.0062556	-0.0521552	-0.057485	-0.0274831	0.131695	0.0233419	-0.0222302	0.0160083	0.00276964	0.0379969	-0.00486982	0.137928	0.067192	0.202894	0.113592	0.0115589	0.140929	0.0543461	0.00862063	0.108292	0.110205	0.115741	0.109984	0.07904	0.139892	0.0299744	0.171548	0.12065	0.122531
0.8	0.0758919	0.00951738		0.8	0.0123456	-0.00631203	-0.0522614	-0.0573358	-0.028459	0.13176	0.0228481	-0.0220349	0.0162654	0.00227195	0.0379069	-0.0060979	0.137721	0.0666287	0.2025	0.114279	0.0139427	0.140358	0.0535157	0.00863842	0.107225	0.109424	0.115627	0.110396	0.0784418	0.141565	0.0285745	0.171155	0.119837	0.121956
0.81	0.0756857	0.00919965		0.81	0.0119377	-0.00633341	-0.0523228	-0.0572776	-0.0293738	0.13177	0.0224176	-0.0217999	0.0165205	0.00177159	0.0379584	-0.00744163	0.137585	0.0660521	0.202008	0.114984	0.0162635	0.139692	0.0524627	0.00857638	0.106164	0.108718	0.115588	0.11078	0.0780125	0.143216	0.0273345	0.17073	0.119102	0.121378
0.82	0.0754945	0.00895285		0.82	0.0114882	-0.00634844	-0.0524397	-0.0572979	-0.0302408	0.131723	0.0219806	-0.0215215	0.0168335	0.00125006	0.0381133	-0.00874239	0.137528	0.0655069	0.201455	0.11574	0.0184878	0.139064	0.0513066	0.00844163	0.105112	0.108075	0.115566	0.111124	0.0777109	0.144846	0.0263125	0.170299	0.118446	0.120827
0.83	0.0752998	0.00872899		0.83	0.0109817	-0.00634706	-0.0526123	-0.0574253	-0.0310576	0.131608	0.0215729	-0.0212229	0.0172663	0.000707923	0.0382097	-0.0100813	0.137546	0.0649818	0.200833	0.116526	0.020579	0.138393	0.0501499	0.00822291	0.104073	0.107453	0.11554	0.111419	0.0775048	0.14642	0.0254738	0.169858	0.117809	0.12028
0.84	0.0751038	0.00848843		0.84	0.0104555	-0.00628513	-0.0528164	-0.0575991	-0.0318289	0.131434	0.0210899	-0.0208939	0.017733	0.000164334	0.0382484	-0.0114657	0.13764	0.0644658	0.20018	0.117333	0.0225536	0.137761	0.0488887	0.00793714	0.103053	0.106874	0.115463	0.111569	0.07744	0.147917	0.0248441	0.16942	0.117238	0.119769
0.85	0.0749009	0.00822932		0.85	0.00990805	-0.00615304	-0.0530522	-0.0578323	-0.0325608	0.131205	0.0205295	-0.0204961	0.0182127	-0.000363172	0.0383043	-0.012844	0.13781	0.0639009	0.199534	0.118173	0.0243845	0.137054	0.0477156	0.00759479	0.102027	0.106309	0.115251	0.111658	0.0774627	0.149319	0.0243579	0.168951	0.11671	0.119244
0.86	0.0747197	0.00798945		0.86	0.00935182	-0.00599743	-0.05331	-0.0581325	-0.0332449	0.130932	0.0199033	-0.0199606	0.0187709	-0.000771374	0.0384227	-0.0141053	0.138058	0.0632745	0.198898	0.119015	0.026208	0.136398	0.0466889	0.00719522	0.101018	0.105779	0.11498	0.111723	0.0775629	0.150634	0.0240634	0.168446	0.116271	0.118674
0.87	0.0745406	0.0078035		0.87	0.00875415	-0.00580515	-0.053574	-0.0585287	-0.0338774	0.130634	0.0193844	-0.0193764	0.0193449	-0.0010605	0.0386454	-0.0153235	0.13838	0.062591	0.198274	0.119816	0.028008	0.135639	0.0456692	0.00672611	0.100024	0.10521	0.114682	0.111756	0.0777231	0.151887	0.0239209	0.167893	0.115826	0.118062
0.88	0.0743721	0.0077112		0.88	0.00813577	-0.0055718	-0.0538288	-0.0589949	-0.034458	0.130323	0.0188778	-0.0187325	0.0198851	-0.00130658	0.0390461	-0.0165534	0.138778	0.0618393	0.19764	0.120614	0.0298182	0.134901	0.0445145	0.00619139	0.0990306	0.104672	0.114384	0.111799	0.0779714	0.153076	0.0239059	0.167297	0.115479	0.11743
0.89	0.0742131	0.00771407		0.89	0.00747284	-0.00536941	-0.0540727	-0.0595728	-0.0350087	0.129991	0.0185317	-0.0180555	0.0204682	-0.00149119	0.0395386	-0.0177099	0.139247	0.0610698	0.196963	0.121388	0.0315645	0.134154	0.043325	0.00559923	0.0980315	0.104111	0.114058	0.111945	0.0782138	0.154221	0.0240933	0.166686	0.115151	0.116781
0.9	0.074063	0.00775618		0.9	0.00678612	-0.00513163	-0.0543621	-0.0602384	-0.0355329	0.129652	0.0182059	-0.017374	0.021108	-0.00163869	0.0400469	-0.0188264	0.139784	0.0603309	0.196263	0.122165	0.033247	0.133399	0.0420237	0.00494227	0.0969839	0.103569	0.11383	0.112041	0.0785318	0.155286	0.0244954	0.166058	0.11489	0.116164
0.91	0.0738955	0.00779092		0.91	0.00606671	-0.00489703	-0.0546888	-0.060969	-0.0360347	0.129301	0.0179069	-0.0167143	0.0217224	-0.00182235	0.0404783	-0.0198874	0.140383	0.0596201	0.19555	0.122957	0.0347967	0.132602	0.0406141	0.0042308	0.0959113	0.103024	0.113553	0.112105	0.0788418	0.156258	0.0249756	0.16542	0.114633	0.115566
0.92	0.0737227	0.00779719		0.92	0.0053449	-0.00458296	-0.0549728	-0.0617673	-0.0365294	0.128936	0.0174876	-0.0159962	0.0223689	-0.00201236	0.0407879	-0.0209257	0.141036	0.0589158	0.194779	0.123761	0.0362362	0.131839	0.0392328	0.00347071	0.0948215	0.102518	0.113177	0.112087	0.0791837	0.157115	0.0256651	0.164777	0.114439	0.114973
0.93	0.0735586	0.00781457		0.93	0.00461105	-0.00422923	-0.0552212	-0.0626006	-0.037019	0.128561	0.0170909	-0.0152326	0.0230558	-0.00213672	0.0410332	-0.0218447	0.141735	0.0582325	0.19401	0.124605	0.0375741	0.131087	0.0380197	0.00268024	0.0937291	0.102002	0.11276	0.112	0.0794911	0.157848	0.0265216	0.164126	0.114288	0.114374
0.94	0.0733983	0.0078223		0.94	0.00390334	-0.00379436	-0.0554439	-0.0634699	-0.0374845	0.128187	0.0165978	-0.0143773	0.0237122	-0.00220216	0.0412767	-0.0227139	0.142478	0.0575249	0.193219	0.125442	0.0388687	0.130393	0.0369258	0.00185209	0.092609	0.101519	0.11231	0.111875	0.0798453	0.158458	0.0274193	0.163455	0.114181	0.113732
0.95	0.0732469	0.00795342		0.95	0.00316063	-0.00330834	-0.0555261	-0.0643761	-0.0379273	0.127813	0.0161334	-0.0134865	0.0243243	-0.00220462	0.0415719	-0.0234373	0.143253	0.0567736	0.192352	0.126256	0.0401405	0.129801	0.0359671	0.00100057	0.0915429	0.101	0.111751	0.111715	0.0801967	0.159029	0.0284182	0.162755	0.114101	0.113033
0.96	0.0731038	0.00815391		0.96	0.0024097	-0.00276407	-0.0555875	-0.0653032	-0.038354	0.127444	0.0157597	-0.0126064	0.0249338	-0.00213035	0.0419514	-0.024038	0.144057	0.0559708	0.191397	0.127052	0.041417	0.129211	0.0350274	0.000106793	0.090481	0.100476	0.111241	0.111529	0.0805238	0.15952	0.0295927	0.162026	0.114052	0.112295
0.97	0.0729673	0.00838748		0.97	0.00162296	-0.00219274	-0.0556781	-0.0662389	-0.0387623	0.127075	0.0155432	-0.0117725	0.0255074	-0.00203676	0.0424032	-0.0245706	0.144888	0.0551604	0.190419	0.127831	0.0426354	0.128687	0.0340624	-0.000810125	0.0894378	0.0999234	0.110802	0.111414	0.0808602	0.159906	0.0308116	0.161279	0.114043	0.111496
0.98	0.0728098	0.00856223		0.98	0.000817269	-0.00164388	-0.0558047	-0.0672257	-0.0391689	0.126705	0.0153564	-0.0109999	0.0260256	-0.0019318	0.0428378	-0.0250744	0.145739	0.0543137	0.189381	0.128558	0.0437097	0.128194	0.033007	-0.00176154	0.0883936	0.0993557	0.11034	0.11131	0.0811658	0.16021	0.0321307	0.160505	0.114027	0.11067
0.99	0.0726017	0.00895227		0.99	-0.00012462	-0.000988694	-0.0559615	-0.0682119	-0.0395534	0.12633	0.0152905	-0.01034	0.0265365	-0.00191391	0.043279	-0.0257547	0.146593	0.053469	0.188252	0.129292	0.0448884	0.127719	0.0312401	-0.00273293	0.08732	0.0986333	0.109896	0.111169	0.0813475	0.160452	0.0332921	0.159726	0.114009	0.109775
1	0.0726419	0.00842368		1	-0.000737409	-0.000601945	-0.0562539	-0.0692108	-0.0399932	0.125965	0.0152039	-0.00950138	0.0270919	-0.00164676	0.0437119	-0.0257153	0.147478	0.0526473	0.18758	0.13005	0.0455922	0.128515	0.0317423	-0.00371289	0.086497	0.0983592	0.109678	0.11119	0.0819578	0.160673	0.0353181	0.15895	0.114098	0.109025
1	0.0469548	0.00208849		1
0.99	0.0469268	0.00261068		0.99
0.98	0.047133	0.00218729		0.98
0.97	0.0472825	0.00199263		0.97
0.96	0.047409	0.00172515		0.96
0.95	0.0475413	0.00149615		0.95
0.94	0.0476882	0.00133071		0.94
0.93	0.0478515	0.00128457		0.93
0.92	0.0480217	0.00123885		0.92
0.91	0.0482046	0.00121742		0.91
0.9	0.0483836	0.00116376		0.9
0.89	0.0485417	0.00111649		0.89
0.88	0.0487056	0.00109702		0.88
0.87	0.0488798	0.00117731		0.87
0.86	0.0490633	0.00134612		0.86
0.85	0.0492533	0.00158043		0.85
0.84	0.0494685	0.00181604		0.84
0.83	0.0496776	0.00204588		0.83
0.82	0.0498819	0.00225587		0.82
0.81	0.0500794	0.00249108		0.81
0.8	0.0502869	0.00277477		0.8
0.79	0.0504959	0.00314068		0.79
0.78	0.0507095	0.00351026		0.78
0.77	0.0509319	0.00377082		0.77
0.76	0.0511575	0.00380139		0.76
0.75	0.0513662	0.00363536		0.75
0.74	0.05157	0.00326807		0.74
0.73	0.0517783	0.00277637		0.73
0.72	0.0520053	0.00233968		0.72
0.71	0.0522679	0.00202656		0.71
0.7	0.0525958	0.00185916		0.7
0.69	0.0529878	0.00182219		0.69
0.68	0.0534394	0.00179897		0.68
0.67	0.0539404	0.00170881		0.67
0.66	0.0544894	0.00159901		0.66
0.65	0.0550808	0.00139347		0.65
0.64	0.0557315	0.00119793		0.64
0.63	0.0564708	0.001084		0.63
0.62	0.057324	0.001106		0.62
0.61	0.0582912	0.0011929		0.61
0.6	0.0593785	0.00138208		0.6
0.59	0.0605795	0.00151837		0.59
0.58	0.06187	0.00162359		0.58
0.57	0.063245	0.00160671		0.57
0.56	0.0647276	0.00151507		0.56
0.55	0.0663337	0.00133786		0.55
0.54	0.0680757	0.00116164		0.54
0.53	0.0699852	0.000926681		0.53
0.52	0.0720587	0.000658136		0.52
0.51	0.074283	0.000312126		0.51
0.5	0.0766437	-0.000120155		0.5
0.49	0.0791464	-0.00061963		0.49
0.48	0.0818046	-0.00108591		0.48
0.47	0.0846348	-0.00147151		0.47
0.46	0.0876695	-0.00174007		0.46
0.45	0.0909085	-0.00187374		0.45
0.44	0.0943592	-0.00198402		0.44
0.43	0.0979927	-0.00218075		0.43
0.42	0.101795	-0.00254281		0.42
0.41	0.105758	-0.00305681		0.41
0.4	0.109922	-0.00366107		0.4
0.39	0.114302	-0.00420948		0.39
0.38	0.118942	-0.00462126		0.38
0.37	0.123871	-0.00481865		0.37
0.36	0.12907	-0.00488531		0.36
0.35	0.134525	-0.00499072		0.35
0.34	0.140218	-0.00528894		0.34
0.33	0.146123	-0.00581961		0.33
0.32	0.152262	-0.00657476		0.32
0.31	0.158686	-0.00743789		0.31
0.3	0.165421	-0.00823007		0.3
0.29	0.172488	-0.00885942		0.29
0.28	0.17991	-0.00932805		0.28
0.27	0.187671	-0.00975658		0.27
0.26	0.19573	-0.0102643		0.26
0.25	0.204076	-0.010951		0.25
0.24	0.212719	-0.0118758		0.24
0.23	0.221679	-0.0129587		0.23
0.22	0.230975	-0.0140678		0.22
0.21	0.240631	-0.0151992		0.21
0.2	0.250634	-0.0163217		0.2
0.19	0.26095	-0.0174657		0.19
0.18	0.271515	-0.0187848		0.18
0.17	0.282276	-0.0203893		0.17
0.16	0.293193	-0.0221527		0.16
0.15	0.304243	-0.0239693		0.15
0.14	0.315414	-0.0256664		0.14
0.13	0.326675	-0.0270941		0.13
0.12	0.337983	-0.0281533		0.12
0.11	0.349229	-0.0289752		0.11
0.1	0.360289	-0.0297712		0.1
0.09	0.371016	-0.0307611		0.09
0.08	0.381304	-0.031941		0.08
0.07	0.391036	-0.0332478		0.07
0.06	0.400159	-0.0343776		0.06
0.05	0.408623	-0.0351179		0.05
0.04	0.41633	-0.035227		0.04
0.03	0.423158	-0.0348367		0.03
0.02	0.428982	-0.0342306		0.02
0.01	0.43349	-0.0338161		0.01
0	0.436602	-0.0338872		0
-0.01	0.438318	-0.0345037		-0.01
-0.02	0.438696	-0.0354639		-0.02
-0.03	0.437852	-0.0364479		-0.03
-0.04	0.436079	-0.0371141		-0.04
-0.05	0.43347	-0.0372353		-0.05
-0.06	0.430103	-0.0369127		-0.06
-0.07	0.426034	-0.0363413		-0.07
-0.08	0.421312	-0.035759		-0.08
-0.09	0.416022	-0.0353288		-0.09
-0.1	0.410253	-0.0349716		-0.1
-0.11	0.404121	-0.0345907		-0.11
-0.12	0.397729	-0.0340612		-0.12
-0.13	0.391164	-0.0332662		-0.13
-0.14	0.384475	-0.0322532		-0.14
-0.15	0.377685	-0.0311664		-0.15
-0.16	0.370816	-0.0301023		-0.16
-0.17	0.363905	-0.0291217		-0.17
-0.18	0.356989	-0.0282067		-0.18
-0.19	0.35011	-0.0272895		-0.19
-0.2	0.343325	-0.0263561		-0.2
-0.21	0.336655	-0.0254189		-0.21
-0.22	0.330108	-0.0245126		-0.22
-0.23	0.323684	-0.0237331		-0.23
-0.24	0.317385	-0.0231731		-0.24
-0.25	0.311203	-0.0227752		-0.25
-0.26	0.305156	-0.0224679		-0.26
-0.27	0.299259	-0.0221792		-0.27
-0.28	0.293529	-0.0217917		-0.28
-0.29	0.287983	-0.0212406		-0.29
-0.3	0.282621	-0.0205846		-0.3
-0.31	0.277424	-0.0198964		-0.31
-0.32	0.272377	-0.0192559		-0.32
-0.33	0.267468	-0.0187573		-0.33
-0.34	0.262683	-0.0184393		-0.34
-0.35	0.258038	-0.0181892		-0.35
-0.36	0.253552	-0.0179648		-0.36
-0.37	0.249226	-0.0176909		-0.37
-0.38	0.245066	-0.0173222		-0.38
-0.39	0.241065	-0.0168202		-0.39
-0.4	0.237207	-0.016296		-0.4
-0.41	0.23348	-0.0157824		-0.41
-0.42	0.229879	-0.0152982		-0.42
-0.43	0.226387	-0.0148932		-0.43
-0.44	0.22303	-0.0145451		-0.44
-0.45	0.219806	-0.014215		-0.45
-0.46	0.216702	-0.0138884		-0.46
-0.47	0.213737	-0.013554		-0.47
-0.48	0.210916	-0.0131561		-0.48
-0.49	0.208214	-0.0127284		-0.49
-0.5	0.205625	-0.0123048		-0.5
-0.51	0.20316	-0.0118069		-0.51
-0.52	0.200799	-0.011319		-0.52
-0.53	0.19853	-0.010876		-0.53
-0.54	0.196355	-0.0104856		-0.54
-0.55	0.194259	-0.0102032		-0.55
-0.56	0.192233	-0.0100483		-0.56
-0.57	0.190279	-0.0100174		-0.57
-0.58	0.188398	-0.0100738		-0.58
-0.59	0.186584	-0.0101442		-0.59
-0.6	0.184841	-0.0101778		-0.6
-0.61	0.183167	-0.0102194		-0.61
-0.62	0.181558	-0.0101864		-0.62
-0.63	0.180008	-0.0100856		-0.63
-0.64	0.178521	-0.00994318		-0.64
-0.65	0.177085	-0.00979565		-0.65
-0.66	0.1757	-0.00959289		-0.66
-0.67	0.174349	-0.00940302		-0.67
-0.68	0.173044	-0.00919944		-0.68
-0.69	0.171775	-0.00900979		-0.69
-0.7	0.170533	-0.008776		-0.7
-0.71	0.169325	-0.00850058		-0.71
-0.72	0.168152	-0.00812485		-0.72
-0.73	0.167004	-0.00765507		-0.73
-0.74	0.165867	-0.00716554		-0.74
-0.75	0.164754	-0.00670024		-0.75
-0.76	0.163645	-0.00636181		-0.76
-0.77	0.162519	-0.00619757		-0.77
-0.78	0.161381	-0.00625105		-0.78
-0.79	0.160245	-0.00647049		-0.79
-0.8	0.15911	-0.00675707		-0.8
-0.81	0.157986	-0.00700947		-0.81
-0.82	0.156893	-0.00721513		-0.82
-0.83	0.155825	-0.00736306		-0.83
-0.84	0.154776	-0.00744307		-0.84
-0.85	0.153744	-0.00749222		-0.85
-0.86	0.152726	-0.00754747		-0.86
-0.87	0.151728	-0.00760127		-0.87
-0.88	0.150749	-0.00759771		-0.88
-0.89	0.149789	-0.00755963		-0.89
-0.9	0.148849	-0.00751731		-0.9
-0.91	0.147919	-0.00745697		-0.91
-0.92	0.147004	-0.00735773		-0.92
-0.93	0.146084	-0.00727258		-0.93
-0.94	0.145177	-0.00713635		-0.94
-0.95	0.144281	-0.00696818		-0.95
-0.96	0.143394	-0.00674351		-0.96
-0.97	0.142519	-0.00650167		-0.97
-0.98	0.141655	-0.00627167		-0.98
-0.99	0.140738	-0.00603009		-0.99
-1	0.140097	-0.00621514		-1

## Sheet: S10D
bin Edges	bin Counts			Data
peak cross-corr	DAT	Aldh1a1		Rec #	DAT	Aldh1a1
-0.1	1	0		1	0.223863	0.156246
0.0222222	3	1		2	0.380708	0.323837
0.144444	8	3		3	0.497121	0.121886
0.266667	7	5		4	0.341999	0.328096
0.388889	7	6		5	0.407261	0.306134
0.511111	6	11		6	0.284345	0.58242
0.633333	3	16		7	0.152759	0.37349
0.755556	0	1		8	0.253546	0.471341
0.877778	0	0		9	0.175549	0.693091
1				10	0.56384	0.745598
				11	0.212825	0.672891
				12	0.132851	0.501407
				13	0.0435773	0.498711
				14	0.423865	0.32434
				15	0.694364	0.394575
				16	0.581703	0.743324
				17	0.452444	0.551324
				18	0.117322	0.39218
				19	0.00693823	0.331834
				20	0.246391	0.383996
				21	0.363598	0.391242
				22	0.188394	0.53195
				23	0.14709	0.660082
				24	0.386047	0.634786
				25	0.407831	0.571094
				26	0.42424	0.59563
				27	0.489965	0.608847
				28	0.563192	0.665512
				29	0.286119	0.690381
				30	0.520511	0.0511694
				31	0.638361
				32	0.61272
				33	0.370365
				34	0.643296
				35	0.622949
